# Supplementary material for: Fungi.guru: Comparative genomic and transcriptomic resource for the fungi kingdom
Source: Comput Struct Biotechnol J. 2020 Nov 20;18:3788–95. doi: 10.1016/j.csbj.2020.11.019 (PMC7718472; doi:10.1016/j.csbj.2020.11.019)
Supplement: Supplementary data 1 [file mmc1.txt]

gene	SRR10160900	SRR10160901	SRR10160902	SRR10160903	SRR10160905	SRR1066785	SRR1929577	SRR1949869	SRR1949870	SRR1949871	SRR1949872	SRR1949873	SRR1949882	SRR1949883	SRR1949884	SRR1949886	SRR1949887	SRR1949888	SRR1949889	SRR1949890	SRR1949891	SRR1949979	SRR1949980	SRR1949981	SRR1984878	SRR1985179	SRR2632952	SRR2632962	SRR2632963	SRR2633059	SRR2633060	SRR2633061	SRR2682572	SRR2682682	SRR283857	SRR283858	SRR2873917	SRR2874066	SRR495778	SRR495942	SRR495943	SRR5061893	SRR5061894	SRR5061895	SRR5061896	SRR5061897	SRR5061898	SRR5061899	SRR5061900
EED48212	0	1.31597	2.12665	0.505241	0	0	0	0	0	0	0	0	0	0	0	0	0	0	0	0	0	0	0	0	0	0	0	0	0	0	0	0	0	0	0	0	0	0	1.97134	0	0	0	0	0	0	0	0	0	0
EED48661	73.4409	50.9997	57.3794	40.4446	57.5293	20.4475	43.2932	41.8932	43.9835	27.4401	33.1617	33.1218	37.996	57.3777	35.6566	52.9035	46.861	52.1541	36.6373	36.6052	43.8324	35.6719	36.5751	39.3597	32.8237	16.9313	34.7727	42.4242	53.2075	49.355	42.3271	32.8609	25.0746	21.7608	31.9698	22.5758	38.1288	35.9575	39.9211	42.4177	47.3498	61.1603	62.3	56.9848	58.5351	44.3905	65.2717	40.8332	60.2637
EED48105	1.3176	1.08626	2.00621	1.31073	1.48886	0.172511	0.056839	0	0.169197	0.882809	0.386203	0.598318	0.191902	0.512858	1.11857	0.0547802	0.110449	0.273454	0.590681	0.421349	0.301322	0.45775	0.383811	0.444441	0.294317	0.285044	0.199355	0.139988	0.172127	0.0699961	0	0.168547	0.187098	0.0605094	0.217757	0.10443	1.55646	1.36155	0.929848	0.954315	0.291132	0.343217	0.228414	0.965453	0.433502	0.368493	0.408945	0.100053	0.4508
EED48381	0	0.196974	0.477474	0	0	0	0.216442	0	0.107383	0.258594	0.122554	0.227838	0.121793	0.122059	0.473274	0.104301	0.105146	0	0.112465	0.114606	0	0	0.243591	0.141035	0	0.108544	0.126523	0.266535	0.163864	0.133272	0	0	0	0.345627	0.138202	4.57318	1.29653	1.48136	0	0	0	0.261393	0.108724	0	0.137564	0	0.0865141	0	0
EED48113	0	0	0	0	0	0	1.92804	2.32192	2.86966	0.209411	0.297737	0.0922526	0.394516	0.19769	0.0958154	1.94267	1.53267	2.19247	0.455375	0.278428	0.464598	0.403308	0.295893	0.114212	0	0	0.307379	0.431685	0	0.323774	0.635872	0.129938	0	0.653081	0.895338	0	0	0.149952	0.71685	0.735713	1.12222	0	0	0.106329	0	0.0710209	0.14012	0.154268	0
EED48650	2.65024	2.08461	4.63208	3.165	3.01145	6.91714	20.338	18.3906	20.0772	6.38571	6.91739	5.84543	8.94454	24.3479	5.46407	34.1519	35.2717	37.2686	9.41365	9.33561	9.93549	10.5414	9.72592	8.59373	3.59427	1.21836	7.14142	8.29138	4.99238	10.5996	5.74146	5.45457	4.76018	20.3212	8.95296	6.69546	10.0979	10.8079	7.09719	5.24444	7.19962	14.6701	16.4925	8.33745	11.8233	7.81896	10.9593	10.0804	16.5158
EED48383	6.92981	3.30351	14.2807	6.7855	9.21143	0.122415	0.726	1.04806	1.1406	1.87934	5.7551	4.71273	29.2095	22.7227	30.8898	0.233234	0.587813	0.291067	2.20054	1.79395	0.833898	4.59391	6.80887	3.54801	6.32814	5.09717	1.20244	2.16056	0.916069	0.447027	1.14131	0.448506	1.79234	1.03051	0	2.11198	82.8358	82.8142	1.97948	6.09469	4.02849	1.09597	0.668595	0.220208	0.538327	0.539313	1.01567	0.692233	0.639781
EED48291	3.50276	3.25248	3.94207	0.819476	3.74833	5.87555	1.89865	3.18666	2.99215	4.67026	4.42672	3.05671	25.1384	62.9834	28.5729	3.55211	3.79793	3.43885	4.87474	4.13963	4.26297	2.44136	2.1368	3.92985	3.23857	1.12019	3.0032	3.43835	4.39685	3.71353	3.56553	3.31184	2.20582	2.49684	4.70667	3.48839	2.10262	3.05756	3.65419	3.75034	3.43234	3.64176	3.70275	4.33613	3.83312	2.53423	3.03564	3.14557	1.47632
EED48573	2.84832	3.84942	4.60798	4.54321	2.35106	21.4495	15.3529	14.8466	14.8713	14.8489	13.3059	15.0618	19.2764	31.8051	18.1556	19.1754	14.7645	15.0741	14.4354	17.3648	15.2261	14.8396	16.2795	15.4484	8.81513	5.29003	14.1031	14.0831	17.0002	17.8778	13.716	16.1045	13.5798	17.4561	4.46808	12.6647	18.1431	15.1004	22.6388	23.6729	22.0668	23.3344	23.0315	20.5278	17.2587	18.4511	21.4159	19.0281	22.4342
EED48204	1.3895	0.370936	1.68594	1.70897	0.250236	6.18545	1.22279	0.726859	0.808881	4.86976	6.23136	4.61237	4.70182	5.8614	4.6791	0.196416	0.891039	0.588288	8.25983	7.76964	6.15828	4.68936	5.27531	6.37424	2.63821	2.04407	8.33929	7.77994	11.4176	8.03115	7.39345	7.55412	1.4535	1.95263	1.56155	1.49775	1.91839	1.22047	0	3.42173	2.08773	6.89146	7.57561	9.27232	5.18112	5.6153	7.49436	3.31838	6.46544
EED48354	51.3816	163.595	64.1199	30.8151	60.2663	1.39658	0	0.0520996	0	0	0	0	0.115079	0	0	0	0	0	0	0	0	0	0	0	0	0	38.4946	136.435	138.651	17.6294	7.19667	10.8401	2.13176	56.1706	0	0	24.501	21.6078	1.04551	0.429209	0.130938	573.307	644.684	116.867	695.003	681.449	452.743	216.312	537.423
EED48620	5.35204	6.66758	17.4613	14.6736	6.21152	2.77959	1.70081	1.46651	1.55782	7.3466	5.48191	5.78424	4.71165	8.70611	12.8735	0.882647	1.52537	0.503546	4.89463	4.29508	3.19046	5.11769	3.82829	5.45605	3.79375	3.0181	4.12986	4.51111	5.3487	3.70567	3.60721	3.10366	1.86619	0.974957	6.34891	1.44226	9.85228	10.7451	25.6837	6.58989	5.02593	13.9042	16.5614	12.0637	12.6392	12.6169	12.8645	14.8544	12.7976
EED48112	0	0	0	0	0	0	3.58642	3.13254	0.508379	0	0	0.539323	0	0	0	22.7143	23.894	29.086	0	0	0	0	1.15322	0.667698	0	0	0.598996	0	0	3.15472	0	0	1.12433	0.545431	2.61714	0	0	0	0	0	0	0.618751	0	1.24323	0	0	0	0.450938	0
EED48236	0.0814884	0.271924	0.197747	0.37584	0.0489179	0.725503	0.11952	0	0.237188	4.99786	2.84234	3.58566	2.21939	15.4349	8.82033	0	0	0.0575012	1.8631	1.26572	1.71075	1.65007	1.54688	2.10276	0.433218	0.239753	0.139733	0.147181	0.542916	0.662336	0.0867192	0.354415	0.72128	0.0636188	0.305262	0.109797	4.39795	4.09005	2.93289	1.00335	1.83655	3.53637	2.16136	3.48022	3.34237	3.729	2.38867	4.41816	2.21184
EED48716	8.6201	0.737564	2.86062	2.54856	3.18442	2.13184	3.24184	2.97314	2.57339	6.97173	6.79174	3.2419	6.01986	6.39867	7.08865	3.7493	3.14974	2.49545	10.2754	8.23948	9.45231	5.0351	4.37817	4.43606	3.3573	2.76379	3.79011	3.39331	1.71803	3.1938	3.29303	3.84525	1.95639	1.55303	8.69389	6.55185	1.10967	1.94142	1.98878	4.08223	4.15121	5.28539	5.37391	5.30984	2.26645	3.80936	4.14655	5.42123	7.71347
EED48759	5.05573	5.10451	7.93445	5.04891	3.16468	7.85465	27.2844	27.2543	28.9283	8.55652	10.1917	10.0407	11.7689	11.2228	9.52767	31.8852	32.7287	33.5102	12.119	14.6989	15.9259	17.0624	14.658	14.5369	6.53076	3.65514	17.4869	26.7701	16.1702	17.9903	21.705	22.7405	14.9514	29.1138	7.72946	16.6517	14.6978	16.646	42.7692	65.1768	68.334	16.0353	10.7608	10.9575	21.9534	11.2738	12.5905	17.2367	12.5666
EED48414	0	0	0	0	0	0	0	0	0	0	0	0	0	0	0	0	0	0	0	0	0	0	0	0	0	0	0	0	0	0	0	0	0	0	0	0	0	0	0	0	0	0	0	1.11109	1.16409	0	0	0	0
EED48814	202.148	203.007	361.765	388.558	223.688	34.5378	131.566	128.667	114.77	125.714	136.105	135.704	157.89	272.693	175.883	104.265	101.324	107.095	133.972	140.155	134.206	137.018	143.508	137.939	151.104	122.578	162.383	133.606	221.4	163.173	203.135	179.121	93.9022	54.2657	143.33	86.4945	189.156	203.243	220.589	164.887	204.003	274.292	273.909	252.676	290.29	257.075	249.982	250.939	289.098
EED48149	1.67625	0.671233	3.66097	4.63872	1.30814	3.10916	6.14643	5.51172	5.97686	0.881214	1.67052	1.55281	1.79849	0.415944	0.268798	5.33142	4.41915	4.25818	2.55499	1.95273	2.99775	0.989998	1.66018	1.92243	4.83767	11.3432	1.14975	0.454139	1.1168	0.151384	0.356771	0.729048	20.2324	4.3186	9.57606	10.8411	0.420781	0.210336	0	3.09592	0.944469	0.296917	0.494002	0.447436	0.312519	0.09962	0.393088	0.540974	0.649979
EED48541	42.9051	53.396	94.2254	75.3627	59.2268	149.936	222.076	211.74	215.229	111.869	93.4696	102.244	91.5203	109.379	92.3995	271.313	283.26	271.455	131.426	143.426	136.344	135.356	156.529	128.364	96.1818	58.2386	172.912	176.139	146.61	181.386	168.52	172.408	233.164	167.482	147.332	217.276	134.238	134.463	160.39	130.157	142.478	82.0564	66.7343	61.412	74.3886	60.9749	69.6279	78.3977	65.3013
EED48321	0.617458	0.164835	3.19654	1.80363	0.296531	1.6492	4.70928	3.22998	4.04378	2.164	2.87162	3.71793	3.4653	5.10719	2.2773	4.18957	5.98334	4.967	3.01167	4.02808	3.74481	5.62637	3.77114	3.30465	1.31304	0.545001	2.85874	3.12265	1.78265	1.6729	2.23412	1.74557	3.67667	4.82056	0.46261	2.66226	1.39497	1.0847	0	5.32187	8.11769	0	0	2.30742	0	0	0	2.7898	0
EED48368	8.37114	16.3942	18.205	9.70507	9.22666	3.25812	2.51598	2.35873	3.19552	17.0739	11.6248	23.2005	14.7239	17.2533	19.5853	1.35792	1.46671	1.3557	30.1208	34.6377	30.7309	20.2623	23.4454	18.4929	11.152	8.27707	6.82427	13.6325	11.5812	9.66695	7.74017	8.2068	3.97532	5.46405	0.899643	3.14338	5.51177	4.99374	24.6959	12.6729	16.7531	16.2864	11.1218	14.286	16.8863	16.0667	13.4357	14.6152	12.771
EED48611	0	0	0	0	1.87417	0	0	0	0	0	0	0	0	0	0.625795	0	0	0	0.594834	0.60616	0.606881	0.658526	0	0	0	0	0	0.704861	0	0	0	0	0	1.2187	0	0	0	1.95875	0	0	0	0	0.575049	0	0	0.927711	0.457579	1.00756	0
EED48410	2.82507	2.05684	6.02458	3.15873	1.23338	6.47855	2.6368	1.5354	0.934424	2.9253	4.90564	4.16346	2.96749	5.52311	3.50059	2.35977	0.731971	1.4498	4.89323	3.59021	3.59448	4.76712	5.51116	2.69997	17.1645	9.44528	2.86255	2.0874	1.71109	2.08747	1.91317	1.95475	2.68655	4.21061	2.64574	10.0352	6.12458	2.90036	7.70292	4.74336	1.9294	1.36475	2.08141	2.51362	1.19705	0.915787	2.55962	1.65769	1.99171
EED48094	0.890303	0.891274	1.54321	1.46652	0.839856	2.50062	20.7997	19.1993	17.5383	5.4047	4.38349	6.13647	8.97492	8.20557	10.0446	22.5634	20.7526	18.8021	3.34409	7.30942	6.87309	9.92609	12.5966	7.71869	0.869351	0.935509	4.52545	6.14499	3.17767	7.23637	6.8352	7.05288	7.52216	9.92955	5.36006	5.31245	3.2725	2.2343	16.7846	28.5799	28.6647	7.32182	4.87273	5.26215	7.41014	4.0061	2.908	6.48536	5.79479
EED48824	98.1353	41.3317	92.0426	61.4164	59.4014	23.9332	59.6904	57.469	61.11	57.4814	50.1886	51.9058	58.8635	72.6146	75.4091	60.5106	62.4558	64.7338	97.4036	85.9393	87.7348	60.8643	66.2789	58.6674	68.9491	50.2576	99.5435	79.6512	88.2651	65.6405	123.555	124.464	35.2664	19.7648	40.9178	38.3292	86.1007	84.0288	142.065	100.554	122.193	67.9884	78.1189	71.8149	62.0448	85.9055	68.1456	85.3932	71.2498
EED48533	26.2787	6.41922	21.3493	7.17356	8.48906	38.1443	21.6647	22.5902	23.9133	21.8709	24.867	23.7778	23.862	20.7888	20.4271	20.3944	19.6623	19.634	31.11	31.0354	32.942	18.404	18.901	20.9018	8.73975	4.0848	18.0148	15.4076	24.9209	22.6984	16.2675	23.4687	18.7039	38.1267	15.1202	19.8252	12.4315	13.5058	24.8987	30.6647	40.7527	40.4124	40.6627	37.7976	28.3928	23.0008	52.7299	19.4746	39.2938
EED48739	14.2219	3.85922	12.1835	6.69756	3.30709	8.11664	7.1489	7.43084	7.22148	7.17183	6.10021	6.69587	6.83622	11.1816	6.75085	7.58034	6.63958	7.23713	9.11164	9.70994	10.1164	7.48304	7.51354	9.11119	6.5875	3.77911	6.96775	5.36323	7.00671	6.08674	6.02897	6.77599	5.04598	4.97202	5.5984	9.39695	7.96884	6.96172	11.2498	8.1783	8.54886	11.5403	9.29794	10.29	8.59555	7.5581	9.62043	8.12041	8.46511
EED48598	0.67681	0.125472	0.638714	0.173421	0.270862	0.139485	0.110298	0.168593	0.136805	0.0658893	0.0624534	0.0870792	0.155163	0.0933018	0.0904423	0.292333	0.0535823	0.0265324	0.0859677	0.0876046	0.263126	0.22207	0.124133	0.215613	0	0	0.064476	0.135826	0.375771	0.169787	0.0800284	0.0817676	0.0605118	1.26227	0.633847	0.0506627	0	0.0943621	0.22555	0	0.070619	0.0999037	0.166217	0.200732	0.210306	0.0446921	0.242481	0.121348	0.218698
EED48314	0	0	0	0	0	0	0	0	0	0	0.266783	0	0	0	0	0	0	0	0	0	0.249777	0	0	0	0	0	0	0	0	0	0	0	0	0	0	0	0	0	0	0	0	0	0.473352	0	0	0.572735	0	0	0
EED48195	0	0	0.218019	0	0	0	0	0	0	0	0.149225	0.0693553	0.148298	0	0	0	0	0	0	0	0	0	0.0741506	0	0	0.132166	0	0	0	0	0	0	0	0	0	0	2.25526	1.35281	0	1.10622	0.506208	0	0	0	0	0.0533934	0	0	0
EED48263	21.8542	40.6306	0	0	15.9304	0	0	0	0	0	0	0	0	0	3.12897	0	0	0	0	0	0	0.658526	0	0.745944	0	0	0	0.704861	0	0	0.830607	0.848658	0	0	0	0	2.93889	2.93813	0	0	0	34.563	47.7291	9.02796	40.0171	139.157	17.8456	59.4463	24.9683
EED48252	0	0	0	0	0	0	0	0	0	0	0	0	0	0	0	0	0	0	0	0	0	0	0	0	0	0	0	0	0	0	0	0	0	0	0	0	0	0	0	0	0	0	0	0	0	0	0	0	0
EED48331	0.697659	0.279368	1.24153	0.429032	0.335046	0.207045	0.102326	0.104272	0	0	0	0	0	0.115411	0.223748	0	0	0.0984588	0	0	0	0	0.115161	0.133353	0.105971	0	0.119632	0.126009	0	0	0.296977	0	0.336829	0.108934	0	0.188004	1.57617	1.75084	0	0	0.262059	0	0.102802	0.248298	0	0.165848	0.163604	0.360247	0.541044
EED48527	5.13484	2.65589	6.90528	3.67578	1.31005	6.92887	3.97747	3.88523	3.89997	6.24238	3.91792	5.1531	5.69469	6.60968	5.55797	1.22487	1.41774	1.60785	7.09291	5.58298	5.78925	4.11573	5.95968	6.41037	2.29112	1.55797	8.5849	6.83984	5.488	3.04324	4.43987	7.64201	7.15323	7.71698	1.47272	8.38884	13.7759	12.7655	30.9943	10.0764	3.67675	17.3381	10.4037	10.0512	9.93234	13.9803	9.4826	11.0615	17.9507
EED48166	79.9238	130.606	169.706	256.139	70.9096	22.6727	72.8345	90.908	56.0204	385.664	271.847	341.156	209.045	100.619	72.0915	0.830726	1.67492	2.07343	286.192	260.15	285.591	65.9455	64.0242	135.92	66.0559	86.4521	94.222	23.8823	46.3321	24.4138	88.1812	175.722	309.265	74.3262	596.601	7.12645	31.717	29.4965	1.76261	7.23595	13.2448	61.4165	51.0914	403.145	53.1393	97.4424	181.567	161.21	103.113
EED48233	163.185	230.039	276.563	368.66	136.923	0.515932	0.509968	0.346444	0.168673	1.21857	1.73254	3.04198	0.191308	1.91727	1.30096	0	0.16516	0.163565	1.5899	1.62018	0.901169	2.34686	3.44362	3.10147	0	0	1.19243	0.418664	0.514784	0	0.246677	0.252038	0.373039	0.5429	0.868333	0	8.14616	9.01662	1.39046	0	0	31.4099	26.3002	13.612	30.0352	30.1689	12.774	63.8857	31.2337
EED48268	1.76823	0	0	0	0.530737	0.655949	0	0	0	0	1.46848	0	0.72968	1.46255	0.708865	0.624882	0	0	0	0.686624	0	0.745941	0	0.844963	0	0	0	0	0	1.5969	0	0	0	0	0	0	0	0	0	0	1.66048	0.783021	0.651383	1.57329	1.64833	0.525429	1.03664	0.570656	0
EED48322	33.0958	42.7747	57.5377	44.9958	43.3676	0.916221	0.633941	0.0922853	0.179724	5.19361	3.8972	5.05257	3.87299	5.41362	3.26744	0	0.175981	0.0871403	6.58802	3.35673	2.49654	2.18803	1.93653	1.65233	1.68819	4.99584	2.43523	0.669139	1.5084	0.111526	0.788512	2.95404	15.7997	0.8677	0.578262	0.332783	4.80491	4.18383	0	6.8424	10.9009	0	0	5.49386	0.115118	0	0	13.2316	0.119712
EED48261	36.0378	236.105	0.890719	1.61596	54.0842	0.519896	0	0	0	0.438547	0.997628	0.927332	1.3219	3.64319	5.13678	0	0	0.0706378	0	0.38872	0.0778365	0.844602	0.413103	0.382689	0.152054	0.0736315	1.02994	1.80806	0.778108	0.361623	2.02409	0.761921	0.080551	0.390764	0.0937504	0.13488	6.03091	7.41107	0	0	0.564032	108.607	114.392	22.9797	107.222	213.875	48.9453	134.525	75.4979
EED48393	0	0	0	0	0	0	0	0	0	0	0	0	0	0	0	0	0	0	0	0	0	0	0	0	0	0	0	0	0	0	0	0	0	0	0	0	0	0	0	0	0	0	0	0	0	0	0	0	0
EED48753	11.386	7.59894	14.3819	6.44086	4.36393	28.3753	32.7361	31.5478	34.7133	22.7148	23.4458	20.6218	23.6374	25.8142	17.8602	33.5313	31.6605	33.8886	26.2547	24.6233	28.6252	21.7995	24.2403	22.796	27.6937	13.9367	23.5793	20.6968	18.2516	21.2247	20.9715	29.4585	27.6267	35.1463	20.8343	39.1008	23.8913	21.9435	32.3986	32.8917	30.7058	38.8625	37.513	23.5604	38.9178	24.3775	27.06	27.2484	31.4144
EED48264	0	0	0	0	0	0.112477	0	0	0	0.132828	0	0	0	0	0	0	0.108018	0	0	0	0	0	0	0	0	0	0	0	0	0	0	0	0	0	0	0	0	0	0	0	0	0	0.558469	0.134887	0.706606	3.15337	0.888772	1.56562	0.293921
EED48277	1.52956	1.02082	0.325594	1.05201	0.676573	7.94381	49.6505	48.4289	43.0565	84.5715	67.9934	107.699	195.67	153.416	129.35	23.5562	13.365	14.3152	53.4382	113.475	94.0808	487.341	376.398	272.517	1.10052	8.58599	67.0204	22.6101	0.357569	0	13.8787	20.8328	64.1953	15.5239	7.6147	0.10847	40.8208	43.1336	0.72436	5.45175	4.83828	10.7661	25.6228	55.6551	10.3562	14.353	15.6218	109.846	18.4173
EED48435	0.105496	0.492852	1.10936	0.162189	0.633298	2.89601	0.154732	0.157674	0.2303	3.60488	3.24168	3.42046	3.3086	3.66488	4.06007	0.223691	0.225504	0.521093	3.7788	3.1953	2.95302	1.95819	2.35089	3.12556	2.08316	1.62953	0.814052	1.61962	2.46004	2.66768	1.12268	0.573539	0.594223	1.0707	0.889193	0.568577	28.071	26.8723	1.58207	3.89687	4.35899	9.06303	6.21806	8.82336	5.80223	6.52043	9.77199	3.9494	7.87456
EED48474	1.61898	2.52116	3.27397	0.933383	0.728913	4.95483	4.35338	4.33535	4.2215	9.27942	6.77873	8.74861	15.4775	29.7952	32.4517	5.67373	5.28714	4.09365	6.32347	10.1635	10.805	9.16334	10.5227	7.60752	10.9125	7.14499	0.867553	1.82759	4.8689	15.2913	1.00503	1.98039	2.11695	1.10596	15.6043	11.725	7.95875	8.12597	424.883	127.912	103.509	17.2064	13.1209	23.108	23.5185	27.582	11.1129	61.6104	11.8361
EED48738	74.4314	28.1552	89.7241	108.854	28.422	56.738	83.473	86.3455	90.6087	58.764	56.8155	48.5805	41.8257	34.3606	34.04	67.3451	69.4993	67.0835	84.2072	95.6605	90.8435	62.391	58.8587	62.4555	178.484	363.943	39.2573	19.6557	28.3457	18.2003	32.2556	62.4656	143.007	81.5629	158.891	187.905	41.955	44.1694	147.646	45.9886	36.4368	22.6558	19.9161	19.796	14.0773	18.3646	17.864	19.98	26.7775
EED48332	0	0	0.991565	0	0	0.227369	0	0	0	0	0.254507	0	0	0	0	0	0	0	0	0	0	0	0	0	0.232745	0	0	0	0	0.276764	0	0	0	0.239253	0	0	0.76928	0	0	0	0	0	1.12893	0	0.285677	0.546382	0.179663	0.197804	0
EED48668	87.6287	68.4076	87.4325	99.0454	61.1716	53.8331	94.1253	102.33	104.436	67.0715	59.181	63.9483	45.469	51.0995	73.5399	71.4582	78.5799	78.5251	76.8994	75.1081	67.7476	55.1556	57.7435	57.9944	68.4467	62.9865	62.4667	51.6457	68.4899	40.3804	61.4965	62.8329	106.651	30.3883	88.0482	101.798	78.2922	75.8923	216.725	108.142	69.9178	34.9152	29.266	36.1424	27.9113	33.8091	29.1388	31.9522	30.6698
EED48519	1.20078	2.16376	3.351	2.5845	1.22542	8.73075	5.59178	6.01219	6.94652	4.05055	4.83656	4.54211	8.82018	5.06532	7.22071	6.40767	7.95688	6.14302	5.85683	6.29474	5.69535	9.72592	10.3565	7.74634	1.13995	1.19235	3.50038	4.39183	4.26677	5.42217	5.49479	5.67948	3.23685	5.48414	4.21708	12.7815	5.27493	6.55428	38.1757	30.3093	24.5819	3.29678	2.47713	1.76286	4.86921	4.53151	2.0767	11.7808	1.51323
EED48555	7.39426	10.7471	17.5448	39.6614	12.1328	4.38882	6.38663	8.35	6.33718	7.63042	6.41375	5.58128	6.50951	8.69834	8.827	3.71641	3.98069	4.17413	9.39211	8.0396	7.79363	5.68412	5.96717	4.86827	69.3857	81.0986	3.80382	4.15497	5.10889	3.26472	5.42081	4.46662	14.1476	7.44046	18.6202	26.1251	6.39338	7.01027	25.6274	11.1277	6.17219	7.27643	5.20571	8.91831	3.98256	7.22638	7.32126	4.77268	8.92011
EED48732	7.60021	11.2225	11.2965	9.04091	5.26962	9.0644	4.54252	4.6857	4.41056	3.67916	3.04547	2.81621	2.77564	3.56751	2.2699	3.70651	3.2898	3.08372	3.77942	3.63004	3.60481	2.80544	3.16774	2.28805	2.65519	1.42552	5.53883	4.9418	3.90322	3.41475	5.21681	5.04094	10.0908	6.33407	3.70123	6.47708	5.48504	4.98293	18.2362	10.5278	10.0633	6.19269	3.98969	5.00411	6.60664	4.22322	3.86531	4.35372	6.22561
EED48512	36.903	8.80271	33.7665	12.35	5.64356	113.578	116.895	122.736	124.771	92.8204	76.3854	92.5044	73.1314	121.05	105.021	144.695	148.317	140.151	88.8107	109.79	98.9012	72.571	78.3443	73.2869	81.523	51.2945	69.4755	120.254	55.9354	82.6217	68.8378	64.3073	109.181	93.6616	51.5121	102.187	208.782	205.735	248.931	161.539	145.733	88.2328	75.157	59.1772	99.9323	67.0453	70.7448	69.5107	61.5495
EED48788	222.166	312.863	317.034	183.13	137.142	187.638	210.062	188.474	210.469	110.183	100.956	105.707	105.518	138.687	108.109	220.723	218.033	217.898	95.839	112.313	125.484	114.943	113.592	94.1454	122.567	81.7063	333.042	264.988	292.467	369.733	339.027	260.556	251.851	169.629	334.34	293.696	173.621	189.355	264.021	189.248	249.305	220.275	232.658	152.917	228.593	159.021	218.307	170.906	222.816
EED48646	6.7732	7.45865	1.64364	1.30164	2.74454	14.5732	2.11104	3.66967	3.32687	6.08287	6.18755	8.62733	2.79504	5.32221	16.1561	0.837766	0.723907	0.955885	1.80668	2.76162	2.50158	1.14293	0.978285	0.970992	6.43008	5.35563	1.74216	2.59962	12.5978	8.86957	1.9822	2.94585	2.86134	41.2457	0	0.684461	42.9311	52.9062	5.0787	6.25481	4.45235	5.84877	6.36258	3.46523	6.62964	6.64178	2.68033	5.13687	6.07345
EED48582	6.93482	4.33899	1.75298	0.499761	1.43103	0	0	0	0	0.759514	0.719908	3.01132	3.75603	4.6605	5.56021	0.153171	0	0	0	0	0	0.365689	0.178862	0.207117	0.164588	0	1.85806	12.134	11.5508	3.91431	1.15312	0.706908	0.174382	1.6919	0	0	2.17601	4.07896	0	8.00507	6.10525	17.6579	19.16	31.2371	33.5351	6.95481	23.2502	6.57431	13.6552
EED48193	14.3588	8.9081	12.9235	14.4577	9.95509	11.1033	3.85608	4.53393	3.82622	8.15093	15.6197	10.1478	20.53	17.0621	11.0261	3.71641	4.17883	4.13846	14.1797	14.4497	15.2531	15.698	20.1966	12.37	1.22874	0.892521	7.10913	8.94916	4.26677	7.12302	11.1913	6.59686	2.27826	2.84198	1.70459	8.99221	2.53831	3.55271	44.2793	58.5175	63.4311	3.04491	2.38401	5.57816	3.39342	5.40852	2.13413	6.3962	3.52883
EED48399	0	0	0.303047	0	0	0.185306	0.0915818	0	0	0.109417	0.207423	0.192808	0	0.103293	0.100127	0	0.0889802	0	0	0	0.097101	0	0.103069	0.119351	0.0948437	0.0918553	0.107071	0.225555	0.13867	0	0	0.135785	0.200975	1.65743	0	0	2.6646	1.8804	7.49109	9.99466	15.2453	0.553009	0.460039	1.22225	0.34924	0.371084	0.512488	0.0806052	0.121059
EED48123	0.303662	0.202662	1.96505	1.16712	0.18229	0.450591	0.668074	0	0.441934	1.59636	2.26968	1.64092	0.751858	2.00934	0.973881	0.214625	0.216365	0.42855	1.8514	0.235831	0	0.512409	0.751873	0	1.15312	0.446713	0.781061	0.822695	0.337191	0.54848	0.646309	0.660354	0.244346	0.237072	9.66911	0	0.762266	1.1431	1.82154	1.86947	0.570318	0.537881	1.78982	4.86332	1.41536	0.360933	1.24617	4.70401	2.06057
EED48715	0.893233	0.550282	2.11202	1.69016	1.19617	2.39597	1.56206	1.89985	1.84995	4.81617	5.93454	4.29641	5.16045	4.60342	3.63598	1.31122	0.930192	1.5515	6.65036	5.70974	7.05218	4.46384	4.65017	3.67739	4.27906	2.67859	5.77327	4.03332	2.44151	3.66112	5.04534	5.08027	1.71395	1.23378	3.02438	2.40707	3.96703	2.58652	3.29731	2.11505	3.87142	4.25976	4.15111	5.1965	3.84308	3.75678	4.31018	5.49934	3.59679
EED48772	12.2857	12.2038	20.1839	15.2276	9.31902	18.0183	28.496	29.892	25.3647	15.8546	18.3498	15.2188	15.4061	23.8686	18.1737	30.4256	34.1331	32.2577	16.9842	19.5266	21.327	19.6064	17.1356	16.8389	8.24571	3.78279	12.7382	12.3851	12.7962	13.8477	12.7703	11.0803	22.6839	24.4622	17.0358	22.8415	9.92144	13.982	29.136	26.3847	20.3912	20.9184	17.6823	15.0834	16.5132	17.3196	18.2019	16.2286	18.8339
EED48665	1.08987	0	1.46932	0.279261	0	0.539071	0.26642	0.271486	0.528714	0.318305	0	0.280448	0.299832	0	0	0	0.258851	0	0	0	0	0	0	0	0.275909	0.267215	0.622956	0.656161	1.61361	0.984272	1.93305	2.76508	0.292327	0.283624	1.70114	0.978987	0.455973	0.455855	2.17922	0	0.682308	0.965251	1.3383	0.646477	1.01597	0.215904	1.49087	0.937951	0.352171
EED48355	1.68208	0.220842	2.23054	0.826682	0.413837	0.0204588	0	0	0	0	0	0	0	0.0228082	0	0	0	0	0	0	0	0.0232656	0	0	0.0418852	0.0405654	0.283709	0.871592	0.704258	0.124517	0	0.119932	0.0665663	0.23681	0	0	0	0.0346012	0.248118	0	0	1.24553	0.914237	0.441632	1.33668	0.835785	0.792143	0.516158	1.25636
EED48584	11.481	7.59513	11.8938	12.3866	7.49667	33.5493	2.8804	2.18257	2.85809	220.07	181.997	290.456	87.3578	31.7376	31.7338	0.782993	1.57868	1.84769	16.1948	29.4868	27.0943	100.181	81.0424	53.6117	10.2492	4.59277	19.6872	30.9229	62.9606	34.8348	59.5894	44.7872	30.0652	24.5312	1.69771	2.03544	183.918	188.293	19.6339	48.9813	36.3164	133.703	152.852	52.3308	137.631	144.065	64.3562	183.962	123.987
EED48634	3.03794	1.96957	5.96791	3.00248	2.55316	12.0425	18.0777	15.8269	19.2641	5.55167	3.31589	5.49444	5.80257	10.1229	3.41006	24.9073	22.0788	24.7442	7.54111	9.16771	8.6387	9.22737	9.0264	9.7057	4.35078	0.82997	7.29307	9.79824	9.63822	17.0886	8.31329	10.5703	4.74936	17.8897	5.28374	9.00523	8.82433	8.49529	8.85133	8.0155	6.35773	12.2229	15.348	9.80809	12.7033	7.89239	11.0932	9.13199	11.4432
EED48506	4.48039	2.62297	2.35253	0.845911	0.849347	8.57276	4.61152	4.64047	4.57581	6.26718	5.15703	5.88587	5.25473	6.69656	5.73506	2.22224	1.90422	1.66396	9.22531	9.46201	8.31203	3.58122	5.18996	3.68101	1.37303	0.809425	2.29136	2.76842	11.0849	5.74997	1.42203	2.47854	12.9661	11.5369	4.12236	2.75364	2.56508	2.16988	24.7542	20.8083	21.9965	2.01885	2.02692	3.56682	2.56457	3.55026	2.30409	3.29777	1.82874
EED48822	42.6612	11.4923	19.8267	4.65073	9.59201	21.8684	20.5917	20.9833	18.5132	16.3107	18.8098	17.9635	25.7348	34.0032	23.2593	23.4641	19.233	22.5501	30.5028	28.0716	30.6381	24.4759	23.6867	23.7219	12.96	7.18868	20.4831	15.8309	27.734	25.9186	26.0842	18.2172	19.723	12.2324	33.1247	12.9594	9.73546	8.95429	33.0352	20.0562	32.0494	24.5934	27.5452	26.6396	29.7902	22.0346	27.9208	19.3252	26.3171
EED48469	0	0	0	0	0	0.260994	0	0	0	0	0	0	0	0	0	0	0.250648	0	0	0	0	0	0	0	0.267165	0	0	0	0	0	0	0	0	0	0	0	0	0	0	0	0	0	0	0	0	0	0	0	0
EED48666	28.747	21.791	33.4446	26.872	30.9986	29.7542	165.661	149.052	155.081	30.9401	42.1479	34.6575	45.9867	70.0116	32.2968	226.635	213.932	217.5	42.5998	62.4291	69.2642	86.5371	79.3799	75.2993	32.8837	25.0603	41.6871	53.0436	65.6157	59.2952	60.0516	52.2882	141.361	104.18	101.374	115.961	30.7357	30.505	49.4971	89.5819	83.3191	41.6475	46.4125	33.4721	43.1742	23.5174	41.7169	30.5813	44.381
EED48216	0	0	0.14087	0.0892465	0.209088	0.0430693	0.0425715	0	0	0	0.04821	0.044813	0	0	0	0	0	0	0	0	0.045137	0.0979562	0	0	0	0	0	0	0	0	0	0	0	0	0	0	0	0	0	0	0	0	0	0.0516506	0	0.0344994	0.0340326	0.037469	0
EED48603	183.446	36.9682	77.5859	55.5068	61.5788	70.2547	25.5631	27.201	25.728	40.4705	32.2993	40.7311	36.1016	17.6591	28.2391	25.1178	25.3214	23.9253	28.1893	32.528	35.915	34.6114	27.7595	25.1699	25.4064	14.9036	12.9029	16.9064	11.7781	10.1933	14.7128	12.2724	26.9912	20.7731	8.91479	30.9653	26.5691	23.0358	33.0369	30.1389	22.6456	19.7919	26.4502	17.4635	19.2684	21.1202	18.2566	20.8608	23.3768
EED48270	7.91489	5.7995	6.67095	3.14845	4.35263	5.95442	61.9814	61.5883	66.0526	9.79604	9.97471	12.9037	18.0439	27.6974	27.6917	114.387	114.407	113.029	16.5354	19.7732	22.7232	29.3268	24.1656	18.4614	2.81641	2.64625	13.762	22.643	24.7685	13.3463	7.71614	13.1196	8.50663	16.0746	1.6069	3.35594	15.7696	15.2793	63.4148	43.6162	49.2736	28.4807	15.8223	28.3662	29.3581	15.0654	24.2717	14.3616	18.7792
EED48635	67.0291	75.2041	121.501	110.819	51.5352	243.914	274.916	264.344	271.266	126.11	130.243	124.832	124.352	117.994	104.412	312.334	317.349	304.201	170.958	200.557	190.318	182.795	183.511	170.866	102.872	81.6871	111.154	158.099	105.002	121.594	103.845	124.165	366.241	281.876	216.609	233.064	132.975	143.727	199.995	240.301	202.471	65.7437	58.0291	58.8125	61.1847	50.5365	59.1149	57.3609	61.4865
EED48647	0.845626	2.74121	1.46577	0.185723	1.01527	0.896279	0	0	0	0	0.200651	0.0932565	0.299107	0.399682	0.193716	0	0	0	0.276199	0.0938192	0.375723	0	0.897339	0.115454	0	0.0888564	0.828599	0.76367	0.134143	0.872792	2.44261	2.49569	0.29162	0.377251	0.113135	0.16277	0.909742	1.06109	0	142.794	157.232	0.106991	0.356016	0	0.112613	0.789732	0.141645	1.09163	0.234213
EED48178	1.25216	0.895378	0.578783	0.0687526	1.2349	1.45988	0.557526	0.735225	0.683376	6.26922	5.34807	5.6962	5.46247	9.3953	9.78861	0.790194	0.701008	0.788904	4.60104	2.67427	2.26018	3.73538	5.20422	3.76111	1.05288	0.559191	1.34198	1.17119	1.44008	1.53471	1.38013	1.06975	2.1231	1.39654	3.68556	0.482044	3.92905	3.92802	13.6811	3.02848	5.87933	3.36657	2.33932	3.02403	2.58465	2.6843	2.59554	3.11741	2.86119
EED48568	40.2754	28.3349	44.3201	31.3263	30.3548	75.6391	55.8237	54.5936	56.6312	52.7831	75.1026	50.2405	63.0496	49.5467	48.8478	39.7372	40.4477	37.6045	54.1696	66.3154	66.8182	62.7872	63.7258	57.1192	43.5272	57.4942	35.583	40.5569	33.6743	35.6345	36.4062	25.4157	36.3564	38.6259	40.9736	88.1489	42.3393	40.276	34.9516	50.3456	46.4607	42.7318	37.2048	42.6869	41.8643	29.9297	37.4753	33.9136	39.3069
EED48429	3.05053	3.05385	0	0	0	2.26328	0	0.569914	0	0	1.26671	1.17745	1.88826	1.26159	0.611463	0	0	0.538141	0	1.77684	0.592983	1.28689	0.629431	0	1.1584	0	1.9616	0	0.846839	1.37748	1.62317	0	0	0.595394	4.28532	4.11025	7.65757	5.74168	0	0	0	4.72801	4.49504	8.14266	1.42184	3.17263	8.0478	2.46123	2.21787
EED48564	29.3227	34.2904	57.1985	50.3666	36.9965	6.06455	13.8919	13.2834	13.9732	9.09443	9.58997	10.9174	11.672	15.9903	7.49003	18.5241	15.4386	15.1979	15.4255	21.2613	22.6989	11.1659	12.1006	10.4161	5.51818	6.58495	4.89465	7.0303	18.7294	20.6228	5.523	9.16991	4.3849	13.067	13.2446	22.5517	19.7046	17.9086	38.9147	48.7252	49.711	24.2462	30.5896	11.4288	22.7384	15.8843	20.5376	13.2318	34.2109
EED48718	0	1.86245	0.564333	0.643547	0	0	0	0.104272	0	0.244508	0.347637	0.215428	0.345477	0.115411	0.111874	0	0	0	0.106339	0.108364	0.108493	0.117725	0	0.400059	0.105971	0.102632	0.119632	0	0	0	0	0	0.112276	0.108934	0.392023	0	1.57617	1.0505	0.418496	0	0.524119	0.617887	2.15884	0.869043	0.780424	20.4822	0.572612	22.7856	0.541044
EED48365	2.49478	0.37841	5.41196	2.96378	1.15726	6.3942	10.3952	10.5929	9.07696	9.14089	9.04093	7.00324	8.70398	8.25405	7.18279	9.53779	9.13032	9.60225	8.12377	7.92618	8.37647	13.0121	11.9799	7.8032	8.78462	10.5931	9.43095	12.9035	11.4588	18.0245	17.3777	10.4806	14.9647	3.98393	5.41624	4.73658	4.2699	2.98815	23.128	34.9067	39.8271	9.54112	8.35485	5.54936	10.2539	12.1982	8.9085	8.05137	9.45384
EED48457	5.40026	10.941	24.6494	18.6803	7.0625	1.14475	0.424317	0.144129	0.140344	0.506953	1.12121	1.19109	0.795886	0.638102	0.773182	0	0	0	1.32287	0.149785	0.149963	0.488174	0.318361	0	0.732384	0.567446	0.992159	0.174174	0.856648	0.522538	0.410493	1.67766	0.775964	0.451718	0.180623	1.29933	10.409	8.95429	29.5016	4.74947	0.724458	7.00335	4.9734	3.08886	5.21388	18.9124	5.65348	6.5978	7.66549
EED48197	2.14325	1.43039	2.32469	1.04842	0.58482	4.30061	1.92898	2.22047	1.80771	8.53573	13.1068	6.76849	8.12076	6.97013	5.66297	0.413135	0.555313	0.893666	8.12988	6.73367	9.80952	3.41111	3.81924	2.93286	8.8416	156.427	2.71461	2.55138	1.78493	2.3755	1.91797	2.43632	1.60701	1.90143	5.97598	4.79112	2.93459	2.01701	6.42824	4.19833	4.1168	5.30629	4.55777	2.86045	4.67697	7.49768	2.08465	6.03655	3.82477
EED48450	21.6661	6.88563	41.8667	28.1544	21.4707	0.765462	0.630512	0.385501	1.00101	0.150661	0.571218	0.265484	0.141917	0	0	0.121535	0.6126	0.242673	0	0.267086	0	0.14508	0	0	0	0	46.2928	165.071	175.283	20.0327	9.51553	13.4617	1.52201	66.8542	0	0.463376	1.72658	0.863064	0.515737	0	0.322951	44.6214	34.4594	29.0692	69.8881	34.3365	33.6702	41.0656	45.6731
EED48662	116.899	164.971	187.452	427.924	89.96	220.456	73.2655	86.5888	71.1992	260.797	178.769	194	160.232	146.101	147.404	5.09569	9.54014	9.81137	390.505	285.158	306.319	208.556	207.839	300.715	1250.76	2063.62	542.196	34.4146	288.205	17.2078	115.634	974.294	675.026	480.041	258.021	229.671	255.31	253.951	71.0495	25.3631	10.6391	167.385	228.407	297.371	84.0096	326.248	209.222	358.984	471.754
EED48522	10.1507	15.0199	29.4944	40.1437	17.3586	53.3621	41.3832	42.1203	40.6254	30.3677	30.0043	28.9212	31.0304	42.4219	31.8051	40.2619	45.3466	45.8981	33.7433	30.496	33.544	33.0742	33.5664	33.5076	29.3661	35.1211	29.0293	31.8431	25.6576	27.0795	27.219	28.0284	45.5686	48.5915	26.2051	34.2825	39.8977	36.8706	107.96	49.7472	40.6374	46.8431	44.9707	34.2847	39.4062	35.2034	34.6096	35.3456	41.9497
EED48114	0	0	0	0	0	0	0	0	0	0	0	0	0	0	0.597774	0	0	0	0	0	0	0	0	0	0	0	0	0	0	0	0	0	0	0	0	0	0	0	0	0	0	1.98093	1.0986	0.663363	0	0.443086	0	0.96245	0.722738
EED48619	0.21933	0.0731897	2.30639	1.01159	0.526659	2.19682	1.0455	1.22929	0.877804	4.41994	3.82515	3.21699	4.43495	6.16809	6.85832	1.08514	0.625108	0.85122	3.92812	2.29955	2.55809	2.96084	3.07737	2.20099	2.74849	2.09725	2.82074	3.16917	2.43548	2.47599	1.75057	2.14633	1.32365	1.45548	4.62166	0.147761	7.01979	6.60514	13.1567	2.70058	4.11931	13.7918	14.5435	9.95263	12.4719	13.4258	11.894	13.6613	11.2687
EED48165	7.99653	5.12891	16.7169	14.0501	6.92	28.7397	38.4606	39.2696	29.4722	93.6304	86.333	100.613	148.023	161.575	156.54	5.50507	5.10572	5.20296	75.0307	118.641	112.564	115.134	137.483	116.125	67.3568	34.2214	116.286	84.0323	121.545	189.078	145.551	78.8176	202.813	40.2145	4.76568	1.25935	8.73317	7.42778	130.821	413.021	447.241	37.8023	32.7479	40.8417	36.8844	45.8571	38.9047	53.2899	24.4634
EED48198	1.20295	1.12398	0.8271	0.693528	0.902669	0.267751	0.441093	0.404533	0.481445	0.316197	0.449563	0.232159	0.297846	0.746246	0.723375	0.127535	0.171425	0.127327	0	0.140136	0.093535	0	0.24821	0.172452	1.96425	0.92906	0.154708	0.162954	0.0667886	0	0.256033	0.130799	0.435586	0.0939152	0.0563292	0	0.754923	1.05662	15.1536	6.29497	3.50191	0.31962	0.177258	0.267582	0.056069	0.393202	0.0705239	0.504692	0.174919
EED48211	0	2.05399	0	0	0	0.175645	0.173615	0	0	0.207426	0.19661	0	0.390776	0.587447	0.189814	0	0	0.167053	0.360847	0.735436	0.184078	0	0.97696	0.226258	0	0.174133	0.202977	0.213797	0	0.213803	0.503876	0.514826	0	0	0	0	0	0.297062	26.2721	5.82991	1.3339	0.209672	0	0.842565	0	0.422086	0.138792	0.458418	0.229495
EED48783	39.4474	30.7624	45.6955	45.8967	24.9674	24.9725	39.3055	40.8541	42.1993	31.3695	27.5971	30.1211	34.4147	31.6528	36.0114	35.4574	35.3629	39.7866	36.9257	37.9617	34.7563	29.5743	33.6192	32.066	38.9958	36.5056	18.8407	21.2971	23.3299	17.4254	18.5942	17.25	44.3352	23.4325	40.6577	42.8963	42.3806	43.3111	54.656	36.2962	30.8027	35.8862	39.0145	37.2921	29.7778	32.6809	39.2771	30.5123	45.5139
EED48672	0.548927	0.824289	2.99717	2.1098	0.164762	7.22896	18.7189	15.6907	15.7779	9.13816	8.88958	8.15725	8.49456	22.5882	7.26197	23.2786	26.4007	22.9501	12.3412	14.388	13.338	10.0733	11.213	9.57432	8.12946	3.73478	13.1779	11.8974	10.3621	14.3765	13.1437	10.445	6.84639	9.5353	6.55454	8.69052	12.5737	10.6763	7.82036	12.6729	9.02089	24.4296	27.299	14.286	23.4106	14.5987	22.0442	15.3238	24.0787
EED48683	24.287	11.7405	23.8933	18.5684	11.4272	21.2335	12.9972	12.95	12.7055	29.9065	26.7116	30.4033	24.9203	35.2906	31.8933	5.19613	5.70596	4.16865	32.7166	33.6455	31.5419	19.4944	25.0292	25.0935	23.5302	13.3257	30.278	19.9176	25.8024	28.099	27.2431	20.6979	16.0569	5.3296	16.5979	15.2122	25.5399	25.8627	23.625	25.8631	29.0945	21.3937	26.0185	30.7204	23.4968	26.683	28.8617	24.4887	24.4344
EED48386	2.24505	2.03345	5.96689	3.45153	2.7917	8.20937	13.6417	14.5003	15.9866	17.001	16.514	17.0835	16.5437	22.6813	21.729	24.1417	21.8237	19.5761	19.3097	19.0546	16.4588	15.0182	16.0146	13.4869	11.3264	6.01556	8.3869	11.5855	8.1911	14.3375	9.04469	6.97452	12.3875	5.75898	6.60797	2.37675	8.0509	6.84148	7.21453	16.7832	14.7578	5.25491	4.84407	9.84503	3.13924	5.90876	3.76052	6.21035	3.2645
EED48432	3.34254	0.247865	5.70795	0.285489	0	0	0.817087	1.11017	0.270253	0.325405	0	0.286703	0.61304	0.921572	0.297776	0.524994	0	1.04828	0.283044	2.30746	0.866328	0.940052	0.613052	0.354947	0	0	9.87118	7.37877	14.434	27.5035	3.95233	3.6344	0	0.28995	10.7823	0.500411	0.466144	0	0	0	0	8.22318	10.6715	21.1487	10.0401	1.54504	13.064	2.15746	5.40038
EED48712	108.464	65.3955	129.873	84.0566	74.5902	108.829	46.8596	45.7657	48.6444	75.38	84.5626	66.4148	95.4857	120.717	100.216	45.7881	45.949	46.6506	95.1453	105.323	111.989	107.823	105.962	100.84	73.5214	55.3574	74.1428	61.3031	137.154	135.804	71.6114	69.1562	49.3976	39.1711	92.0426	67.0071	51.3054	55.3658	63.7351	104.478	124.166	85.8674	93.0679	87.4463	89.0037	74.9842	80.0256	81.2481	95.1303
EED48250	0	0	0	0	0	0	0	0	0	0	0	0	0	1.99115	0	0	0	0	0	0	0	0	0	0	0	0	2.06397	2.17399	0	0	0	0	0.968534	0	1.12724	0	0	0	0	0	0	0	0	1.07095	0	1.43066	0	2.33071	0
EED48807	39.9837	42.0996	42.4772	23.7006	35.1861	15.8429	46.8196	44.0462	46.9327	14.1276	18.4577	17.83	25.7162	24.7813	24.7206	49.2049	52.1655	51.8922	35.786	48.9899	47.6081	48.5341	41.992	40.0874	25.5675	13.9436	24.0062	32.665	35.6882	40.3405	28.1736	40.395	25.4232	42.4431	25.5079	32.7352	21.1951	18.3187	47.7077	44.9387	59.5438	30.8768	26.8097	22.877	26.101	27.453	23.4408	31.4334	26.8256
EED48189	0	0	0	0	0	0	0	0	0	0	0	0	0	0	0	0	0	0	0	0	0	0	0	0	0	0	0	0	0	0	0	0	0	0	0	0	0	0	0	0	0	2.24467	0	0	0	1.50624	0	3.27177	0
EED48097	0.721334	0	1.0211	0.415866	0.21651	0.133795	0	0	0	0	0	0	0	0	0	0	0	0	0	0	0	0	0	0	0	0	3.55613	9.77136	19.2236	2.11719	0.767637	1.17648	0.435324	2.53419	0	0	0	0.452563	0	0	0	0.479141	0.664316	1.28362	0.504318	0.214345	1.26867	0.698384	1.92295
EED48411	22.6358	17.2052	20.2314	35.7668	10.9042	3.62836	4.35494	4.12451	4.11787	4.83579	5.16383	4.79997	6.68856	16.1224	11.4271	3.11087	2.88719	3.40158	6.12304	6.29389	6.30138	4.89243	5.07418	3.87265	13.2649	11.3567	2.69548	3.78555	4.57708	12.7451	4.16349	3.03855	1.85515	1.63629	18.9743	6.2128	18.0636	13.588	389.327	27.9571	6.56065	6.86813	7.00032	16.8457	5.79624	7.05839	7.08575	19.1198	6.70479
EED48711	86.2288	38.8228	86.3177	50.6384	47.0613	117.567	86.4495	91.8361	91.6203	143.227	154.688	137.543	151.554	139.087	144.554	73.9245	73.6545	73.3055	141.561	118.128	112.477	144.314	143.184	148.192	105.133	89.7301	83.8398	57.6935	77.3557	70.8579	72.9056	86.6373	81.5265	84.7636	92.3001	100.352	49.2384	50.998	145.393	126.094	126.135	121.349	112.018	89.3477	82.6564	88.1063	91.3181	92.3748	125.042
EED48091	0.203472	0.271592	0.822938	1.56409	0	0	0	0	0	0	0	0	0	0	0	0	0	0	0	0	0	0	0	0	0	0	0	0	0	0	0	0	0	0	0	0	0.510765	0	4.2719	0	0.382148	0	0	0	0	0	0	0	0
EED48682	48.341	37.1787	36.496	12.7405	41.5944	6.31918	4.22036	5.33277	3.01513	36.5061	43.7788	41.4048	18.9986	30.0834	93.575	2.9286	2.95234	3.57356	68.4196	24.1347	14.1401	33.6	32.2982	22.8802	6.11895	4.40228	7.69723	6.44444	15.3368	11.2261	8.81898	4.00473	2.40799	0.359431	12.5038	0.620326	15.3129	12.4205	219.554	90.6995	99.0053	61.1622	65.6351	70.6619	121.242	150.075	64.2381	184.24	76.094
EED48648	5.0799	14.8527	4.30478	1.11569	4.93727	3.9484	4.25756	4.70007	3.34447	22.6783	19.085	19.2341	7.58655	14.0058	13.3826	1.19681	0.861793	0.170694	6.08372	4.13304	3.94987	1.02048	1.79685	2.0807	0.367433	0.177928	3.52581	2.40301	3.49193	6.33541	11.0694	7.89067	4.47692	3.77707	21.5217	1.30374	1.51807	3.33889	0	2.97848	4.08889	22.7095	22.0997	43.0463	20.2948	33.0651	17.0179	61.2053	17.3527
EED48358	2.70013	0.940199	1.61435	1.17316	0.35237	0.0871002	0.0860934	0	0	0	0	0.0906265	0.193781	0.291308	2.72967	0	0	0	0.268409	0	0.0912818	0.792398	0.775139	2.24397	0	0.259051	0.201308	0	0	0	0.249865	0	0	0	0	0	1.62082	1.32578	0	0.722745	2.64585	0	0	0.208909	0	0.0697691	0	0.0757746	0.113804
EED48823	45.95	24.1944	31.69	25.2044	23.1484	21.6999	60.3396	56.4255	62.1687	15.9827	17.5783	15.0325	27.4423	92.0564	19.686	110.542	104.637	114.217	27.9214	33.7731	33.7534	32.9892	35.2564	28.1735	22.5053	9.34122	25.2746	27.873	28.8878	50.1867	31.2073	29.1237	20.9955	81.2414	95.7253	38.8898	32.3625	32.837	39.2445	41.6987	45.8245	50.1713	64.6465	37.4601	60.3412	28.9091	49.2747	39.4456	64.1667
EED48643	18.7061	7.09425	20.9605	8.62181	4.48494	57.0722	18.7533	18.3184	19.1449	31.023	29.2953	29.5673	30.8773	31.774	24.992	17.8067	18.1666	17.4973	34.8981	30.6123	31.1782	33.0654	37.0441	32.8814	18.0997	13.3001	34.1036	27.2785	25.2872	19.7292	28.4011	35.2085	35.5986	30.2713	14.8617	35.169	38.0784	30.7348	61.6646	33.07	32.8947	40.7061	30.379	31.689	43.4445	26.9777	22.8869	33.0478	38.4674
EED48262	4.04677	20.7623	0.613766	0	5.16226	0.375303	0	0	0	0.221605	0.210049	0.390497	0.417488	1.2552	1.41952	0	0	0	0.578269	0	0.19666	0.853583	0.417496	0.241724	0.192089	0	0.867407	0.456821	0.28085	0	0	0.550016	0	0	0	0	3.49195	2.85631	0	0	0	35.3925	32.7967	7.65135	28.7644	95.8995	19.1279	66.6064	29.1767
EED48304	3.25857	2.37245	0.179716	0	0.93361	0	0.054311	0.110688	0.0538904	1.68709	1.29159	2.11531	10.0852	189.281	54.7471	0.104688	0.105536	0.156775	1.74967	1.8405	1.72752	4.24893	2.20044	4.52985	0	0	0.126992	0.468166	0.411178	0.869477	1.02456	0.3221	3.75431	0.404727	7.55993	0.0997855	0.650666	0.464641	0.666368	19.1493	19.6119	406.267	434.708	318.794	1028.03	384.893	306.961	311.904	128.076
EED48496	4.25029	1.58607	2.51384	1.08907	4.66398	16.0723	23.394	23.1217	25.5075	13.7347	11.4244	13.7241	9.16573	6.91769	10.5898	20.3501	20.6454	18.8012	16.6488	17.8887	18.2298	11.3751	11.2782	10.1771	7.53196	7.76526	6.23027	7.30527	4.26286	2.47644	5.39857	4.17419	9.48792	4.92385	21.0581	3.4484	7.74383	7.9712	26.044	43.611	44.0332	2.18572	2.52538	7.76675	1.95975	2.96053	3.40274	3.83483	2.03795
EED48689	10.7041	57.1507	1.15446	0	4.28381	0	0	0.533277	1.03855	2.50097	4.14847	3.85616	12.957	31.8732	23.4584	0	0.508458	0	10.877	3.32522	3.32918	8.42913	7.65658	13.6401	1.08393	0.524887	14.0721	3.22222	7.92399	1.93339	22.023	6.20733	0.574213	1.11424	0	0	0.895662	0	14.9822	43.9326	38.8672	3.16005	2.6288	2.53973	2.66088	8.05783	0.836715	13.818	4.15058
EED48163	0.481469	0.963988	1.55783	0.277578	0.794827	2.05399	3.35432	2.42866	2.01453	3.79665	4.49834	4.46013	3.97368	7.86519	3.76382	0.935818	1.11493	0.934291	3.48587	4.11312	3.74365	4.67157	3.57638	4.14134	0.914156	1.06242	2.78641	3.26104	6.14826	7.50063	4.35518	4.71159	0.968553	1.03369	0.676358	1.784	1.66183	1.6614	1.80508	3.70516	6.10378	3.73114	4.34543	6.85422	4.37602	4.43513	4.30455	3.96228	5.36742
EED48337	1.51771	0.308277	1.01416	0.811589	1.02992	0.832284	0.580704	0.690372	0.672242	1.27196	0.712419	1.0188	0.871375	0.982442	0.687795	0.55967	1.12841	0.60532	0.201159	0.409979	0.718316	0.556746	0.980316	0.441457	0.601387	0.339755	1.41441	1.60898	1.24565	1.19187	0.983123	1.14799	0.318586	0.257585	0.123597	0.622374	0.496933	0.331202	0.989575	1.62498	1.36326	0.584421	0.583405	0.293562	0.553617	1.25492	0.657656	0.937022	0.575708
EED48733	11.9263	7.01851	12.4985	5.59999	5.36074	8.95744	21.4131	21.1178	21.4397	15.803	16.0279	17.5063	15.0555	22.742	16.8871	25.2674	23.149	23.3192	17.9321	20.5321	19.7799	18.4395	17.0196	17.7991	4.66271	2.11745	15.2877	17.429	12.8844	13.1318	17.0684	15.9062	9.3603	12.751	7.9505	23.4312	19.0983	19.1302	59.9992	45.3923	37.5711	27.8895	21.3395	18.0343	25.932	16.9863	17.6864	17.7848	21.2716
EED48748	7.38472	5.49178	6.14414	5.19006	5.953	8.76631	30.1727	28.3814	30.0158	7.5795	9.63741	9.52841	11.493	19.7205	8.88139	43.396	39.9894	46.2284	15.4368	14.9933	16.8978	16.2886	16.0209	14.8212	4.64704	3.02628	8.95458	14.6718	15.9317	19.5313	11.7881	10.7825	10.3565	39.8631	12.0535	12.793	10.9901	9.26632	13.6058	10.3917	12.0863	12.4266	16.3224	14.0798	12.6862	11.0346	13.7921	11.7801	12.3743
EED48239	0	0	0	0	0	0.362456	0.0895666	0.0912699	0.177746	0.10701	0.405718	0.188565	0.503996	1.11122	0.391695	0.0863224	0.174044	0	0.837712	0.948514	0.759714	1.54568	1.00801	1.16725	0.27827	0.089834	0.314143	0	0.135618	0.110299	0	0.132797	0.196552	0.0953504	0	0	0.153292	0	0	0.751902	0.917529	0.324504	0.629882	0.434673	0.113852	0.145167	0.0716016	0.0788315	0.236789
EED48605	4.90207	3.48207	5.42615	3.37156	2.66739	13.9099	21.1492	21.5729	22.5917	10.3232	11.0229	10.5118	9.17994	11.666	6.73452	21.842	22.5706	22.6155	11.6447	11.7329	13.2626	12.166	11.9484	10.7947	20.9445	10.058	30.6987	29.0471	24.129	18.1485	28.5853	41.1135	18.6385	14.2565	2.28202	20.3558	27.993	25.3598	73.8576	37.2387	35.9655	33.8438	25.0916	15.9417	29.0215	27.1568	13.3274	28.1806	25.094
EED48741	61.6951	40.038	72.7411	54.1599	49.9656	31.0573	60.415	63.8373	60.9212	16.5259	20.0097	20.9482	26.4133	59.3839	17.9521	93.1455	103.872	104.328	34.2207	38.2745	38.4146	32.0327	32.7411	29.7723	16.7276	8.32404	25.9786	39.6714	34.4563	65.2784	28.619	34.1365	21.6397	83.6967	45.9267	46.8924	48.1105	53.1368	72.6298	44.9493	62.621	24.8955	41.4203	22.5204	34.9382	21.8402	26.1818	25.1339	31.7318
EED48104	1.71265	1.52402	2.53982	0.438838	0	0.211778	0	0	0	0.250097	0	0.661055	0	1.65269	0	0	0	0	0.217539	0	0.221945	0	0	0	0.216786	0.209955	0	0	0.63392	0	0	0	0	0	0	0	1.07479	0	5.13674	0	0	1.26402	1.26182	1.26987	0.532175	0.169639	0.669372	1.10544	1.10682
EED48152	25.1972	13.8662	25.2092	14.4418	29.0579	15.9068	52.8419	50.213	64.013	24.982	25.5149	27.8121	26.9982	30.1652	31.8989	44.2104	40.7891	47.1016	44.4704	46.0038	41.4183	31.889	38.1265	28.5175	26.0191	15.9324	17.624	22.3559	20.8618	30.3411	19.5229	18.2649	18.1411	16.048	24.4257	37.5242	19.1418	16.6407	34.4723	20.4112	35.7004	9.2005	7.97944	16.5195	7.21144	11.5594	13.865	9.98648	7.71347
EED48796	13.4158	10.6681	15.9316	8.77676	12.6801	27.5311	44.7966	42.8755	36.9722	30.5118	28.6837	32.8324	34.1594	48.4001	34.5582	39.5426	41.0834	36.4568	28.4976	37.0208	35.9551	30.104	37.9295	33.2819	17.3429	8.18824	40.8703	32.2222	41.5217	40.4723	38.2744	41.2787	28.2513	27.8559	13.3661	19.6147	42.6335	40.8316	68.4899	42.1753	55.2182	73.8187	63.5117	43.4294	60.9341	54.2843	54.5538	52.5085	64.4724
EED48578	16.7404	12.8124	26.7719	28.9832	15.3045	33.8421	50.2891	54.8607	56.4375	32.3627	37.18	30.1142	40.5614	56.4022	36.5106	61.982	58.928	65.8907	43.0146	51.2287	49.3192	44.1865	44.9987	48.878	34.1175	31.0091	29.1666	35.0209	29.2475	30.5835	29.6644	34.9848	42.6975	45.9826	36.7491	45.8359	41.4442	40.7589	60.3433	64.7676	56.1029	48.6274	44.0732	35.9389	39.0848	31.033	40.1572	31.7216	45.4086
EED48181	2.37163	1.87959	6.35469	2.62066	1.24574	1.31968	0.43481	0.332309	0.647165	13.1171	10.8328	11.9003	12.2335	21.8233	17.5891	0.314296	0.211229	0.209188	10.1669	7.82792	7.60672	11.3806	11.3774	10.3414	0.225148	0.436108	4.19386	6.42532	4.77321	6.15778	5.67869	3.38456	2.38546	0.925776	0.694086	0.199719	1.67438	2.04594	0.444575	14.6007	9.18686	4.06962	3.60387	3.03336	5.80339	5.37357	3.04147	5.8361	5.02914
EED48532	0.497392	5.64326	0.229908	0.218483	0.383898	0.263593	0.156327	0.0531001	0	0.747089	1.41626	1.75529	4.33967	5.87726	1.31034	0	0.0506288	0	2.76179	1.54515	2.20998	2.93761	4.33976	6.72305	0.161895	0.10453	4.63008	4.87687	1.10463	0.0641713	5.59567	5.02193	0.171529	2.16349	0.199636	0	0.44592	0.445804	0.639353	3.93706	2.5356	0.818107	0.837625	0.505779	0.728618	1.90029	0.291601	1.60522	0.482168
EED48686	12.1401	5.4187	10.946	7.37058	4.08487	16.58	25.1212	22.5363	24.9267	19.038	18.88	15.162	23.4853	27.3742	16.4915	21.7519	21.9833	22.2075	20.0365	25.9429	29.6414	27.2707	24.3792	25.3482	7.92811	3.1282	20.3533	21.3684	24.2136	29.1206	22.0535	24.887	15.4309	62.361	43.7399	28.6517	25.4279	27.3619	45.9206	70.9314	86.4107	25.4761	20.2816	20.9154	19.3902	14.9812	15.1865	29.8464	18.4399
EED48154	0.573616	0.319023	0.811992	0.257214	0.143477	0.709304	1.54243	0.821604	1.25222	0.879528	1.11155	0.811822	0.828483	0.790759	0.843176	1.25006	1.02178	1.24802	1.0929	1.03946	0.929196	1.16959	1.14412	0.685269	0.907596	0.421919	1.06558	0.820202	0.743111	0.820226	1.01739	0.883579	0.807745	0.895655	0.313368	1.15933	0.359979	0.299904	1.14696	1.17714	0.448887	0.635034	0.42262	0.510377	0.668402	0.426126	0.392335	0.370244	0.648735
EED48160	0	0	0	0	0	0	0	0	0	0	0	0.150631	0	0	0	0	0	0	0	0	0	0	0	0	0	0	0	0	0	0	0	0	0.314023	0	0.18274	0	0	0	0	0	0	0	0	0	0	0	0	0	0
EED48106	0.709383	0.157813	2.77345	0.454418	0.922666	3.24559	0.433524	0.971889	0.860333	3.83285	3.04385	4.38096	2.34188	2.83597	10.4274	0.668513	0.842416	0.583995	6.93809	4.8665	3.40141	3.29185	3.90322	5.98874	1.79586	1.65231	0	0.640631	0	1.38808	0.503279	0.771325	1.42704	0.461518	2.54668	0.159303	9.4972	9.93979	2.48225	0.727877	4.219	1.15183	1.1324	3.05069	0.661283	0.63238	1.73284	0.381563	0.916894
EED48283	1.79685	0.779483	1.59881	0.207185	2.15731	0	0.329431	0.469974	0.130752	0	0	0.0693553	0	0.0743114	0.0720339	0.190499	0.320073	0.380377	0.13694	0.0697738	0.0698568	0	0	0	0	0	3.00414	8.11351	21.3492	2.51526	0.0956095	0.976872	0.216879	2.17437	0	0	0.33829	0.112734	0	0	0	5.72901	3.50821	0.399688	12.4788	4.53844	4.84573	1.1018	2.78696
EED48442	0.14521	0.678388	2.29047	0.948796	0.392267	0.538679	9.58415	6.45668	9.66843	0.699763	0.72357	0.672585	0.898842	0.780702	0.640348	47.9298	54.1641	51.4891	1.66	3.83431	4.06469	9.74006	6.35195	3.67768	0.827126	0.213617	0.435752	0.524548	0.644976	0.786845	0.309063	0.31578	1.34373	1.58714	0.611966	0.78262	1.18467	0.819942	67.9424	24.5844	26.8634	0.38582	0.320958	0.775209	0.473775	0.517792	0.425655	1.21845	0.844595
EED48267	0.212563	0.567454	2.23524	0.490191	0	0.630828	0.311768	0.317697	0.154677	6.89097	6.70816	7.22004	7.54365	25.3177	38.3466	0.300475	0.302911	0.149993	12.7978	11.5557	8.75975	11.478	12.6315	13.6111	0	0.312699	0.182248	0	0	0.191968	0	0.231124	6.49961	1.6595	0.39814	0	27.4797	25.3387	4.46277	0	3.593	2.82387	5.01149	19.8586	2.3778	4.92674	0.623086	17.4244	1.03029
EED48484	0	0	0	0	0	0	0	0	0	0	0.13921	0	0.276691	0.138648	0	0	0	0	0	0	0.130337	0	0	0	10.1846	2.34262	0	0.605518	0	0	0	0	0	0	0	0	0	0	0	63.9823	81.2244	0	0	0	0	0	0	0.108195	0.162495
EED48514	2245.31	464.837	0.956361	1.54502	28.2478	67.7188	107.167	96.8355	103.154	39.7787	42.6139	36.6905	51.619	120.089	34.1262	131.446	129.479	129.647	46.0437	43.6148	48.4471	51.9713	46.8386	48.7009	39.3293	15.9143	67.8155	69.722	57.109	80.9355	58.1288	48.4649	49.5658	150.732	92.8985	117.406	80.4294	78.3315	53.5457	109.909	87.7108	100.733	123.258	56.3851	114.402	71.459	90.0385	79.594	105.099
EED48369	0	3.19405	0	0	0	0	0	0	0	1.57247	0	1.84726	0	4.45334	2.39825	0	0	0	0	0	0	0.504738	0.493745	1.14348	0	0	0	0	0	0	0	0	0	0	0	0	0	0	1760.18	530.348	35.9539	12.1861	8.81512	3.72596	10.5957	8.88825	4.20863	4.63359	6.95906
EED48440	5.71744	2.00831	10.4667	5.55157	1.98707	0	0	0	0	0	0	0.232299	0	0	0	0	0	0	0	0.2337	0	0	0	0	0	0	0	0	0.334144	0.271762	0	0	0	0	0	0	0	0	0	0	0	0	0	0	0	0	0	0	0
EED48690	0	0	0	0	0	0	0	0	0	0	0	0	0	0	0	0	0	0	0	0	0	0	0	0	0	10.4825	12.2189	0	31.65	0	15.1662	30.9916	0	0	0	0	0	0	0	0	0	0	10.4999	12.6802	0	33.8785	8.35501	27.5959	0
EED48554	9.19419	11.3957	12.6166	19.1834	9.16601	8.40499	5.11714	4.84638	5.07752	15.0325	9.6809	11.0266	13.0083	17.3145	26.92	2.95908	3.39251	3.35973	14.452	11.4119	10.0851	9.48883	10.7727	9.41471	22.0705	17.571	13.1617	14.5304	16.3168	11.6395	14.5892	11.5144	9.37992	3.90944	12.3008	9.73356	19.3704	19.3654	63.7696	26.2801	19.2722	23.4108	20.9872	18.7715	24.4879	23.6128	29.1166	21.9893	20.9291
EED48549	73.4355	41.0388	95.7822	92.4394	65.0633	44.8016	76.6178	78.9014	70.9277	68.2829	81.4998	58.625	49.9591	54.7033	71.6482	58.2612	69.7132	68.8837	63.8891	58.7497	62.7752	45.5982	45.2136	43.4068	44.741	48.5376	40.5841	29.497	43.965	29.8308	37.2701	36.2361	55.472	26.8239	64.6999	68.9445	36.8312	34.0461	70.9856	69.903	67.0222	39.1799	40.1439	37.3275	35.6714	32.7759	34.7098	40.6417	43.5275
EED48302	0.121244	0	0	0	0	4.13789	0.177829	0.271816	0.176452	6.79875	3.3228	5.70936	2.20144	7.72189	31.3991	0.856938	0.431943	0.513324	9.24014	6.87374	5.37355	3.17115	3.10209	3.70799	0	0	0.415808	0.547465	1.7502	2.9564	1.03221	0.659152	3.12194	7.85645	3.17932	0.65345	1.52176	1.82563	45.4556	10.45	17.5338	6.22806	6.34229	4.96234	9.4939	9.0069	7.10802	2.81727	3.17338
EED48736	67.6941	41.4425	44.4469	23.9659	22.0247	31.2464	46.2962	45.5676	45.0603	26.1847	23.0312	21.2753	21.0399	33.9085	27.1379	46.9324	47.0061	47.1597	28.6177	25.4838	27.1883	16.2769	16.6333	14.7337	8.24159	4.37105	25.3277	23.6444	42.4617	45.1125	30.1539	22.1939	24.117	22.1214	51.7015	21.352	26.2676	28.8544	48.8212	45.599	58.2314	13.4248	14.7213	12.6439	14.0499	12.2842	13.8347	17.1772	14.0261
EED48187	1.4449	0.82656	3.00542	4.20478	2.04455	1.07202	2.64906	2.85369	2.92896	0.180855	0.685697	1.11542	2.47021	1.87805	0.496498	1.09419	2.13258	1.8935	0.393279	1.2023	1.52473	2.69941	3.49243	1.97274	4.62461	3.56793	5.30928	2.33012	3.5527	3.26226	3.51464	4.60099	0.747427	5.07622	0.676591	3.61558	1.16584	0.647521	4.95278	5.7185	4.84593	2.55938	4.41029	1.28561	4.71426	1.53341	1.69418	2.13171	2.50121
EED48258	2.24866	0.214392	3.89771	0.493869	0.19284	0	0	0	0	0	0	0	0	0	0.257562	0	0	0	0	0	0	0	0	0	0	0	2.75423	5.51197	12.8415	0.870337	0.683715	1.39715	0	0.250793	0	0	0.403192	0.403087	0	0	0	17.6394	16.094	12.862	22.1597	18.9002	13.748	19.283	25.5352
EED48764	0	0	0.161625	0	0	0.148245	0.146531	0.149318	0	0	0.165939	0	0	0	0	0	0	0.140993	0	0	0	0.168583	0	0	0	0	0	0	0	0	0	0	0.16078	0	0	0	0	0	0	0	0.375269	0	0	0.177781	0	0	0	0	0
EED48284	1.0558	0.132119	0.427015	0	0.990312	0	0.048392	0.0493123	0	0	0	0	0	0	0	0.0466392	0	0	0	0	0	0	0	0	0	0	0.961796	4.17144	5.86187	0.893906	0.0702231	0.143498	0.0530977	0.412135	0	0.0889106	0	0.0828006	0	0	0	0.525979	0.534788	0.176137	2.8296	1.09806	0.696342	0.21296	0.831578
EED48348	0	0.938885	0	0	0	0	0	0	0	1.2326	0	0	0	2.3272	24.8147	0	0	0.992685	0	0	0	0	5.80542	4.03349	0	0	0	0	0	0	0	0	0	0	1.31749	0	0	0	8.43876	0	0	0	0	1.2517	0	0.836058	0.824745	6.35616	1.36373
EED48805	4.42927	0.328452	1.99046	0.378309	0.295435	4.01648	3.24822	4.04555	2.86495	2.58721	1.22615	3.41925	2.03088	3.66359	3.15672	3.13057	2.80529	3.12546	3.00054	5.73314	5.3573	1.66091	2.84329	6.11454	1.12131	1.08597	3.79757	6.22222	5.46482	8.88915	5.23733	5.35114	4.75211	2.68954	3.22631	1.32621	3.70619	4.32276	8.85646	9.0895	11.0917	2.17934	2.90074	2.62731	1.83509	1.4624	3.17375	3.81187	1.43123
EED48377	0	0	0	0.273103	0	0	0	0	0	0.0622574	0	0.0548529	0.0586442	0.176318	0.170914	0	0	0	0.162458	0	0.0552495	0.119902	0	0.0679096	0.0539651	0	0.121844	0	0	0	0.226852	0.0772605	0	0	0	0.0957402	0.178368	0	0.213118	0.437451	0.133453	0.125863	0.314109	0.885113	0.198714	0.337829	0	1.05486	0.206643
EED48328	0	0.06888	0	0	0.557603	0	0	0.231381	0	0.542566	0.599985	0.478036	3.23682	1.53659	4.55123	0.072946	0.441224	0.364135	0.865213	0.561074	0.320995	0.957856	1.19254	0.887735	0.0783832	0	0.088488	0	0	0.0932076	0.109832	0	0	0	0.193312	0.139061	0.259076	0	0	0.635388	0	0	0	0.0918292	0	0	0	0.0666159	0
EED48367	23.4487	10.3595	21.1048	15.2324	20.6189	12.7417	9.688	8.76161	9.85331	4.91926	6.44555	14.1499	5.3152	8.05855	6.48758	1.40056	2.35319	4.07831	2.13944	4.74508	8.60267	5.85163	5.99676	5.36587	12.4159	48.949	1.55739	4.62295	6.60115	2.83351	2.81171	3.23191	41.0586	59.1743	3.24764	13.5723	104.667	98.0088	434.359	723.835	794.888	9.94501	7.54312	24.2429	10.7754	8.14545	6.87351	28.6715	5.76279
EED48644	2.07415	0.115356	3.63516	1.86013	1.24512	6.41196	7.09839	7.62088	6.91765	0.908657	0.861274	0.533724	0.570615	2.28745	0.554337	10.1397	11.823	11.0989	1.58073	0.939653	1.88154	2.04166	2.13985	1.32153	1.31272	1.27135	2.51931	2.96578	0.767723	2.34148	1.47153	2.06732	3.75524	14.7087	0.323747	1.63023	1.08471	0.216886	1.55524	4.25644	3.89553	1.07157	0.891425	0.61516	0.322251	0.719056	1.31732	0.334693	1.00533
EED48285	0	0	0	0	0	0	0	0	0	0	0	0	0	0	0	0	0	0	0	0	0	0	0	0	0	0	0	0	0	0	0	0	0	0	0	0	0	0	0	0	0	0	0	0	0	0	0	0	0
EED48186	0.717449	0.837937	1.16068	2.61963	2.36878	2.26226	0	0.134037	0.130517	1.25722	1.48958	1.10769	1.62835	2.07698	1.00666	0.126771	0.255598	0.759388	1.23025	1.67157	1.67355	0.756654	1.18428	1.54278	0.681104	1.31929	4.15211	2.42968	4.97917	2.26777	6.10802	5.85071	0.144327	1.26027	1.00786	0.483342	0	0.450126	1.61388	1.10423	1.0106	1.74739	3.17154	3.98971	2.67521	1.17255	2.62882	1.62079	2.26034
EED48288	9.67344	4.12316	3.94528	0.43741	2.19593	4.16146	1.07305	0.911214	0.828132	2.56405	2.02529	2.32185	3.4216	4.63935	2.80258	0.517092	0.463363	0.516248	2.29222	3.15657	2.21223	2.88058	2.68366	4.03987	3.8277	1.4948	3.4151	3.15668	5.86724	5.35917	2.85475	2.47485	0.981162	0.253854	2.13162	0.219057	2.95882	2.85605	8.77719	3.00271	1.6794	11.7351	9.76226	7.88371	10.23	9.51715	10.6274	7.08329	8.58935
EED48760	7.59917	6.70015	10.8276	8.03873	7.74254	12.0003	12.4751	10.1594	10.1463	8.24639	8.22167	7.80381	10.1845	14.82	10.0057	10.4464	8.19636	9.49464	8.02299	7.09288	6.93869	7.82327	8.80369	5.06388	4.34176	1.99992	10.9984	12.2143	10.2188	10.3888	11.574	9.17238	5.21721	9.03519	4.04808	5.54224	17.1507	16.0965	10.0369	5.1505	6.67785	14.2015	15.4609	8.06405	11.2433	10.6068	10.3407	9.13488	15.3414
EED48326	0.237303	0.237562	0	0	0.0712272	0	0	0	0	0.10396	0.0985385	0.0915952	0.391705	0.196281	0.0951327	0	0.169083	0	0.361704	0.368591	0.0922575	0	0.48964	0.340193	0	0.174547	0	0	0	0.107155	0	0	0.0954749	0	0	0	0	0	0	0	0.222844	0	0	0.105571	0	0	0	0.153169	0
EED48412	483.96	12.6663	23.0278	284.485	39.8758	0	0	0	0	0	0	0	0	0	0	0	0	0	0	0	0	0	0	0	21.6209	34.8993	0	8.56972	10.5372	25.7099	0	10.318	0	7.40847	8.88703	0	47.6415	23.8145	0	0	0	16.8087	20.9744	33.773	0	5.63957	5.56325	30.625	18.3979
EED48385	1.50459	1.20498	0.243411	1.15658	0	0	2.64815	2.69851	2.1897	0.527313	0.999631	0.464597	1.73848	1.49339	0.723811	0.850744	1.28646	1.48637	0.917334	0.934801	1.40387	1.52334	0.993439	0.862779	0.685617	0.221338	0	2.44578	2.33901	1.35881	0.960703	0.98158	1.93711	0.704788	1.12726	1.62182	0.377689	0.377591	0.90254	5.55774	3.39099	0.26651	0.221706	0.267743	0.841542	0.178836	1.41133	3.69036	0.583415
EED48498	735.373	1001.91	1222.69	1064.36	782.676	3182.93	158.386	183.181	150.989	1756.25	2899.97	1682.8	2735.41	1648.52	1671.09	125.303	158.795	161.562	1944.87	1649.94	1413.91	1378.4	1741.63	1725.24	804.033	510.491	1340.06	968.752	2334.36	1460.11	980.549	1122.3	354.398	441.498	459.624	936.205	4278.98	4224.33	646.181	633.002	648.011	318.486	355.731	347.546	189.226	176.388	330.758	131.876	430.031
EED48609	1.62359	1.87819	4.02749	1.33125	2.46911	18.39	14.0498	14.8832	13.5472	14.7945	18.6074	12.6171	18.3131	20.6809	13.9722	17.5956	15.9644	16.7267	17.8179	19.25	21.7977	13.7898	16.7055	22.5513	6.65858	5.89148	16.9828	13.9781	24.7593	19.0616	16.7021	15.8882	10.7128	11.0699	5.37252	19.8343	19.2912	16.9773	15.2581	9.99549	17.0762	21.5691	19.538	17.3351	14.4287	16.0173	16.689	16.5577	15.8439
EED48799	107.926	82.2497	110.306	72.3122	86.6768	218.58	176.479	194.004	176.704	175.068	176.234	194.778	193.797	267.204	238.551	205.65	202.121	227.956	303.999	300.16	305.053	203.653	226.903	235.566	173.349	134.095	163.81	171.883	229.16	201.524	162.969	206.949	272.269	174.781	265.664	260.378	135.461	128.105	150.915	130.194	116.416	188.588	161.719	243.314	144.115	185.488	190.246	165.211	172.486
EED48327	0	0	3.20049	1.52073	0	0	0	0	0	0.866672	0	0	0	0	0	0	0	0	1.5077	0	0	0	0	0	0	0	0	0	0	0	0	0	0	0	0	0	0	0	0	0	0	0	0	0	0	0	0	0	0
EED48405	2.26413	1.26822	6.24654	3.51195	2.33	1.13988	0.741253	0.543852	0.676673	1.70038	1.24236	1.43572	1.96875	1.57176	1.00492	0.114305	0.0576157	0.171177	1.54065	1.91538	2.10628	0.92103	1.10119	0.850092	1.04401	0.44608	1.59457	1.35096	1.97539	5.58657	0.731445	0.923186	3.25333	2.61988	0.189322	0.0544762	6.85067	6.59523	3.0316	7.46729	9.56777	0.322271	0.208516	0.539603	0.452273	0.0961125	0.331842	0.469735	0.431127
EED48099	1.11117	0.404504	2.28792	1.32006	0.181921	0.749467	0.0740804	0.0754892	0.22052	0.265523	0.335569	0.155962	0.250113	0.334213	0.0809926	0.142794	0.143952	0.285122	0.769856	1.01987	0.392724	0.255686	0.166745	0.386171	0.0767189	0	0.173218	0	0.11217	0	0.1075	0.219673	0	0.157728	0.0946035	0	0.253575	0.507017	0.605952	0	0	0.0894655	0.14885	0.0898793	0	0.120068	0	0.260805	0.0979241
EED48809	83.676	24.6194	64.0076	27.3831	34.685	20.5373	20.933	21.116	20.394	24.8584	25.3305	22.2573	29.2578	50.98	30.7764	21.2323	22.2655	22.0911	27.7187	30.8834	27.8774	24.9087	25.9811	22.5502	15.8656	9.22786	24.2266	22.0878	33.1658	28.8969	23.5173	25.6553	12.8735	11.8163	20.5881	22.9521	26.6532	26.3574	39.5267	28.3436	33.0738	54.7912	49.2687	42.858	42.6491	40.5286	46.1543	39.2625	57.2379
EED48146	206.756	572.35	15.2226	9.32045	73.3176	4.40423	1.01886	0.755082	0.55144	9.29564	13.4261	19.0127	13.3427	47.9509	14.2786	0.981958	0.269978	0.445616	3.65774	3.43312	3.63361	7.45941	6.04604	3.86269	17.2661	11.7984	7.25535	24.8653	15.287	6.3876	10.3495	12.3597	4.16686	9.7619	1.06456	1.19124	89.8833	92.2371	96.2193	71.5362	23.7212	142.957	71.5591	28.3191	92.4242	328.543	8.58929	304.323	44.6892
EED48265	0.625708	0.139198	0	0	0	0	0	0	0	0.182743	0	0	0	0	0	0	0	0	0	0	0	0.175973	0	0	0	0	0	0	0	0	0	0	0	0	0	0	0	0	0	0	0	0.369442	1.22933	0.742302	0.194427	3.59464	0.733654	3.76943	0.606557
EED48443	404.607	130.879	141.335	183.282	74.6886	0	0	0	0	0	0	0	0	0	0	0	0	0	0	0	0	0	0	0	0	0	1.09973	2.7028	1.26603	0	0.151666	0	0.114679	1.22391	0	0	0.178877	0	0	0	0	36.9829	18.7953	3.80416	33.3464	26.0024	9.35784	16.558	22.9338
EED48431	5.87226	3.56283	5.98383	3.22429	5.3564	0.565819	1.28634	1.48178	1.94232	0.935477	0.82336	1.76618	1.76237	4.98329	1.34522	3.34193	2.71695	3.22885	1.27867	0.947646	1.30456	1.86599	2.07712	0.874634	1.04256	0.280474	18.6352	23.8297	34.6357	87.6077	20.6954	14.3456	0.490931	4.04868	35.6396	0.616537	1.43579	1.33973	4.11724	7.98164	6.44546	58.6274	79.2251	69.7554	64.9071	13.1891	89.9118	8.2205	23.8051
EED48159	0	0	0	0.247731	0	0	0	0	0	0	0.133822	0	0	0.133281	0	0	0	0	0	0	0	0.135954	0	0	0	0	0	0	0	0	0	0	0	0	0	0	0.404493	0	0	0	0	0	0.474879	0.286744	0	0.191527	0.188936	0.416027	0.156205
EED48132	1.22154	0.349393	1.83504	1.34143	0.314271	5.76147	2.81544	2.73858	2.03174	7.18619	6.59407	7.54392	4.32072	6.78395	7.55544	2.59012	2.48678	2.46276	10.174	6.97957	7.66631	3.09191	4.10477	5.17014	1.78919	1.21939	2.54351	1.41834	2.22841	2.83677	1.02139	1.70769	4.07215	4.56399	3.02343	5.17281	4.1615	3.94145	6.80413	8.59467	8.5214	10.7414	10.4142	10.6358	6.10026	4.87433	8.95176	7.94084	14.9711
EED48467	4.39502	12.696	5.25308	1.91613	2.83525	1.46006	0	0.0490209	0.0477335	0.229899	0.21791	0.354473	0.378974	2.22456	2.9979	0	0.0934788	0	0.249963	0.0509445	0.153015	0.608801	0.216561	0.25077	3.53718	3.71522	2.08095	2.78427	1.60249	1.06635	3.76964	1.21253	0.580623	0.358487	0.430033	0.17677	88.5077	84.7806	2370.39	747.921	808.935	30.4427	18.2203	4.43578	21.8304	17.2312	6.19158	19.1801	15.1343
EED48786	94.141	51.8719	93.8103	40.4122	69.5145	44.1883	41.7562	48.2933	45.4999	65.3444	59.9062	57.5727	61.6962	109.071	119.452	40.861	38.7033	39.3154	61.2304	55.4785	48.3468	43.6193	49.5886	50.0774	27.8562	15.8017	61.6966	74.9223	73.5047	87.0702	80.6677	66.6582	29.2327	29.0442	34.5136	22.8273	74.0957	80.8704	106.342	102.151	143.022	113.85	90.5923	70.5531	108.11	83.2474	83.7593	87.1438	88.7199
EED48745	59.0209	34.0944	65.9582	41.4772	45.7739	28.4827	24.0524	22.0814	25.7358	24.4327	20.711	25.4355	39.2934	56.0063	57.077	17.5194	15.1845	19.5705	22.4615	25.9411	27.911	26.8431	25.8843	23.5452	19.6288	9.67191	22.6776	15.0143	29.8738	26.0028	22.2769	23.9935	17.7563	21.7706	30.9989	35.6382	21.8157	19.4393	38.3054	19.0751	31.509	51.7368	46.2127	35.4352	42.6907	36.1541	38.7661	39.1685	42.6361
EED48461	1.4498	11.4352	2.55871	5.36969	1.42417	0	0	0	0	0	0	0.101746	0	0	0	0	0	0	0	0	0	0	0	0	0	0	0	0	0	0	0	0	0	0.102898	0	0	1.65426	1.15768	0	0	0	32.3342	19.6154	4.92534	28.6272	32.9766	6.87696	38.3672	23.509
EED48637	7.23053	13.1822	10.5563	8.06602	5.55799	15.8974	20.4341	19.1754	21.7517	111.639	95.4917	118.85	68.6994	810.516	1047.33	6.16996	7.09957	6.15989	69.4186	23.4888	14.5352	181.007	180.485	156.326	6.56288	4.92922	13.9863	12.8206	7.44142	5.89289	16.3277	11.4093	102.74	17.2102	326.52	3.32665	30.7671	30.7591	13.4879	24.9714	26.0006	53.573	96.1494	122.705	48.6614	42.5519	50.0405	104.609	108.13
EED48087	0.53425	0.534833	1.72861	0.616016	0.160356	0	0	0.399245	0.19438	1.17024	0.887373	1.23727	2.64558	2.43042	0.856703	0	0	0	0.407159	0	1.24622	1.35227	1.10235	0.765889	1.42012	0.589446	0.687083	0	0	0	0	0.871349	0.214946	0	0.250168	0	0	0	0	3.28907	0.501697	2.12923	1.18085	1.42605	0.747037	1.42877	1.87925	1.20692	2.07159
EED48706	19.9311	75.6546	15.1146	18.0022	25.4251	15.5269	4.01955	4.46836	3.62584	15.4985	19.0354	19.0404	26.3194	20.1949	13.7831	3.87396	9.05334	6.50466	17.6581	21.6706	21.6964	17.4468	17.6837	14.0483	12.2989	3.66505	14.7389	18.8994	53.3931	12.375	26.7783	18.6916	14.0331	6.02966	9.7996	7.38512	16.8858	17.194	399.026	136.509	87.5004	8.38477	9.91207	15.2954	12.7735	12.4373	12.9993	14.3119	9.41903
EED48774	17.0031	12.7586	23.5672	16.4968	13.5174	23.355	27.4661	27.6794	25.8155	18.8436	17.1358	16.1767	17.2569	27.3294	18.7911	29.0047	27.6682	26.8172	18.4568	19.522	19.045	18.2231	18.5089	16.1624	13.9604	8.24754	18.4394	20.7503	21.6361	25.4406	19.2683	13.7409	19.6352	19.6247	18.5921	17.2133	20.0144	23.3536	37.6277	41.8713	45.1393	23.2396	21.9735	19.2174	21.205	17.3696	20.0173	19.8139	20.5811
EED48606	4.03561	3.5076	3.3403	1.37072	3.23952	8.66907	8.77534	8.45128	7.75128	8.55193	8.92437	6.95521	7.51341	10.6349	8.95454	7.99315	7.62329	7.18541	7.90355	7.07006	9.37715	6.4139	7.4361	6.8617	3.6708	1.86386	10.6618	11.1453	11.672	11.4423	9.43826	12.8578	6.53239	13.7749	4.74626	13.8468	10.366	8.47903	9.99281	10.4002	10.1353	16.8318	15.4196	11.2731	12.9044	11.1831	12.7649	12.0548	15.4664
EED48671	54.7304	81.4604	50.947	44.0746	34.4195	65.421	29.3062	26.2929	24.3381	53.6621	48.6994	44.5973	62.3781	84.7899	87.7636	27.6307	34.3541	28.1986	43.366	36.0955	33.0988	65.2341	60.9453	74.7241	36.9478	27.7962	142.637	119.25	96.466	118.469	178.429	202.615	80.0404	70.8752	17.899	65.5495	186.999	172.234	241.018	280.786	268.399	81.9414	61.1252	59.5181	71.6701	76.4111	48.6386	94.7637	66.1085
EED48400	0.315157	0.210334	0	0	0	0.467648	0	0	0	1.38066	1.04693	1.70303	3.38139	2.86744	13.6451	0	0	0	0	0	0	9.57251	8.32358	3.31322	0	0	5.6744	6.26148	2.79964	1.70773	13.7509	6.16816	2.28236	1.23023	0	0	34.8093	37.173	1.89049	1.94024	1.18381	86.5275	79.6434	166.284	87.5487	12.549	191.785	24.207	120.371
EED48730	7.8639	3.10464	2.95656	1.02168	2.12766	3.04049	7.22908	5.62838	7.01191	12.8098	11.6819	11.7138	11.3351	13.467	11.0118	6.81067	7.57614	9.22238	11.2267	11.0964	11.2818	11.1205	11.9752	9.63277	13.5431	8.88003	15.289	16.9042	17.4644	27.2075	17.9161	19.9914	6.50606	5.53413	10.4766	9.70033	5.1436	5.14226	44.5147	10.9101	16.4336	17.2647	15.2598	13.304	10.8412	14.3497	10.5842	15.3704	8.16005
EED48742	39.8752	62.7707	102.374	64.969	59.4529	141.813	362.672	373.618	359.548	201.841	212.373	199.416	180.111	199.326	199.82	416.165	390.818	380.314	245.593	267.773	260.509	260.005	254.342	252.061	177.59	137.564	201.042	202.56	186.257	215.091	194.877	208.774	286.858	193.046	413.828	340.469	200.465	201.229	217.745	313.532	295.087	100.957	101.229	107.402	110.504	103.034	119.554	114.98	97.057
EED48460	36.6896	41.0313	20.5541	24.392	14.9561	0	0	0.0926288	0	0	0	0	0	0	0	0	0	0	0	0	0	0	0	0	0	0	0.106273	0.223876	0.137638	0	0	0	0	0	0	0	1.08902	0.466601	0	0	0	40.9473	23.0134	10.808	33.8552	37.3478	7.8481	151.05	33.0433
EED48679	3.69609	1.91449	3.97146	2.28991	2.31813	20.9556	34.0638	33.2687	33.8402	11.987	11.5452	13.5423	12.7027	13.6887	13.1807	35.3643	36.8695	36.9805	18.1203	19.7077	21.6185	13.684	15.4803	14.9205	12.3595	5.43727	10.9258	14.9955	18.4383	15.5938	10.5672	15.5954	19.132	20.1129	11.211	21.7042	16.756	12.5291	19.0276	17.6604	17.3026	17.0514	11.7868	10.6512	12.4963	11.1469	11.1577	12.6405	10.6419
EED48768	126.458	73.3434	127.173	76.9987	91.6961	180.039	208.999	207.866	207.955	165.163	165.284	150.999	154.058	200.714	220.28	192.138	218.236	207.965	180.729	181.516	190.931	169.47	166.43	157.292	94.6441	49.3118	194.53	190.179	166.404	145.072	205.081	198.389	152.106	140.599	107.844	221.399	133.312	133.607	329.608	200.702	221.705	162.759	126.68	101.522	138.716	134.215	121.148	135.417	123.098
EED48544	48.393	84.9776	78.2029	123.255	38.7987	103.404	9.62152	11.2511	8.68622	58.9841	41.7973	55.0405	34.5259	29.8871	33.0236	2.50827	1.83899	1.29003	90.3174	55.8737	58.1979	20.9594	25.1183	37.3084	26.4623	27.4478	25.3558	8.54634	19.9422	6.40995	22.0875	45.252	96.5717	42.3986	32.5305	41.7308	75.4516	72.8681	13.8694	16.5516	6.26122	64.48	61.563	39.1349	50.3246	126.289	39.2148	112.934	42.3249
EED48692	59.5631	119.256	158.307	91.5722	20.432	410.351	143.523	108.099	148.603	29.8215	42.3997	59.1181	49.1589	70.3807	47.7566	144.338	90.9427	84.0599	25.9393	46.2582	86.0103	86.1504	84.2741	73.1901	652.7	331.714	1218.34	1091.18	1067.69	1283.32	1349.23	1091.74	766.854	830.384	812.825	653.503	501.954	341.667	51.0421	0	31.9622	1077.66	1072.02	900.941	753.546	793.936	1147.35	796.369	1022.82
EED48084	0	0	0.973626	0	0	0	0	0	0	0	0	0	0	0	0	0	0	0	0	0	0	0	0	0	0	0	0	0	0	0	0	0	0	0	0	0	0	0	0	0	0	0	0	0	0	0	0	0	0
EED48545	19.9498	13.4184	16.3894	24.2011	4.49098	12.9512	0.571494	0.232945	0.340241	2.04838	2.071	4.81268	2.05813	2.06263	3.24906	0.220317	0.111052	0	5.7015	2.78399	2.7873	1.9725	1.67226	1.78747	2.13065	1.94888	2.80622	0.985266	1.21147	1.26681	2.6538	2.20307	0.877893	2.43359	2.48139	2.31001	10.1723	11.5386	8.41432	8.63573	7.61076	64.463	53.8554	11.3713	41.8434	135.79	5.20826	148.283	25.8359
EED48249	0	0	0	0	0	0	0	0	0	0	0.721473	0.670636	0.71699	0.359279	0.348268	0.307007	0.309496	0.306507	0.331038	0.674682	0.675485	0.366484	1.07551	0	0	0	0	0.39227	0.48233	0.392282	0.462251	0	0.349521	0	0	0	0	0	0	5.34831	0	0.384702	0	0	1.61966	0.516291	0.509305	0.841098	0
EED48238	0	0	0	0	0	0.14736	0.145657	0	0	0.348047	0.329898	0.153326	0.491772	0.821414	0.477744	0	0.141519	0	1.05958	0.617006	0.30887	0.335154	0.491782	0.189823	0.150845	0.146092	0	0	0	0	0	0.215961	0.159821	0	0	0	0.24929	0.49845	0	0	0	0	0.146335	0.353442	0.18515	0.118039	0	0.128199	0.192539
EED48156	0.444515	1.48333	2.1574	0.768821	0.6004	2.96819	3.09687	2.82358	2.99203	6.23156	6.55264	7.6351	6.69536	6.43426	4.54415	2.19925	2.29626	2.19566	8.21519	8.71684	8.03594	6.7508	8.52987	8.49663	2.10998	1.2261	6.28846	4.8172	7.15716	5.62024	7.09573	5.19579	3.39802	1.56167	1.45704	2.39574	3.06856	2.78888	3.33307	3.42078	5.6353	5.41321	6.71381	7.61355	5.07609	5.28351	6.97108	4.66237	4.95546
EED48553	8.67786	11.4858	10.7947	7.34333	8.40502	10.3338	21.9262	19.9998	17.0337	14.7594	14.777	14.8054	16.6713	31.1236	24.2644	21.6474	19.4847	20.1713	21.2855	20.2183	22.7372	17.8427	17.0328	20.1416	12.8489	5.68564	17.6315	14.8834	28.1793	12.7105	19.6339	23.5493	12.3812	9.10909	28.6152	28.2977	11.3494	11.8955	50.9613	26.0389	28.3506	19.5047	20.094	16.9995	15.2952	17.8987	20.5637	18.5921	20.9246
EED48438	0	0	0.329847	0	0	0	0	0	0	0	0	0.314788	0	0.337283	0.326946	0	0	0	0	0	0	0	0.336553	0	0	0	0	0	0	0	0	0	0	0	0	0	0	1.53502	0	0	0	0	0.600867	0.362819	0.76025	1.45404	0	0	0.790587
EED48708	1.60951	2.14836	1.67391	0.265121	0.897184	0.0852961	0.25293	0.429567	0	0.906565	0.954768	1.68624	1.04372	5.32511	4.42449	0.0812563	0.081915	0.0811237	0.262849	0.267854	0.178782	0.581988	0.379542	0.329623	0.087313	0	0.394276	0.207646	0.510637	0.830609	0.611725	0.500015	0.277526	0	0.646004	0.154903	0.865772	1.44258	0.344814	0.707774	0.64776	3.46187	2.20226	3.2733	1.82189	2.73296	2.29158	2.37456	1.56025
EED48552	26.3924	15.3012	32.0231	19.9804	12.4428	84.3085	160.412	153.8	160.722	55.1248	56.2354	56.8519	71.7277	102.976	66.5822	208.962	192.99	201.99	69.9928	78.0026	80.6864	68.5464	71.5091	65.2888	63.7269	34.7077	70.4565	101.116	69.2702	96.3041	72.0606	65.8726	64.9447	69.4112	35.7024	44.2716	90.9285	88.5632	88.9535	105.86	107.524	92.6133	89.9087	71.5158	87.974	67.4141	85.4521	73.9051	85.6052
EED48406	0	0	0	0	0	0	0	0.761824	0	0	0	0	0	0	0	0	0	0	0	0	0	0.860115	0	0	0	0	6.11831	5.5238	13.584	2.76199	1.08487	2.2169	0	1.59177	0	0	1.27952	1.27918	0	0	1.91464	0.902871	0	4.53523	0.950312	0	0.597654	0	1.97647
EED48735	10.2911	6.86819	7.78866	5.24771	6.14719	17.047	28.3199	24.5563	26.6918	12.7217	11.339	13.5683	13.8755	33.2475	8.74134	37.4483	37.8245	39.1128	20.5392	20.0203	21.589	17.5804	16.6929	13.9253	0.425612	0.0749457	9.91535	12.5603	9.89994	18.5879	13.8793	11.1343	7.13301	24.7394	8.68355	6.10931	12.7886	12.0182	12.8353	15.3686	13.4913	22.3798	25.9367	15.8199	21.1337	14.0183	16.9946	16.2443	24.1994
EED48083	1141.63	782.632	1010.16	525.274	415.446	0	0.355658	0	0	0	0	0.748768	0.400261	0	0	0	0	0	0.739211	0	0	0.409181	0.800538	0	0	0	0	0	0.538524	0	0	0	0.390242	0	0	0	9.13054	2.43418	0	5.97142	0	24.9122	16.079	2.58905	21.7003	28.5339	4.26481	77.0053	26.7974
EED48136	20.9532	4.69863	3.2542	2.19051	5.83633	67.2821	30.1175	20.0426	36.3491	21.7366	26.3108	30.6681	56.5832	51.7157	61.8235	4.62057	5.85239	6.50555	2.55499	7.16001	6.12583	41.0142	38.8758	10.0928	11.8396	18.9875	6.03619	3.33035	7.0731	18.4689	4.81641	3.46298	4.04647	10.2076	2.82572	18.0685	0.841562	0.420671	82.4522	80.4939	60.7609	10.5406	11.9795	9.39616	6.09412	14.2457	4.61878	16.7702	14.787
EED48493	0.392003	4.97079	0	0	1.07575	0	0	0	0	0	0	0	0	0	0	0	0	0	0	0	0	0	0	0	0	0	0.0480137	0	0	0	0	0	0	0	0	0	0	0	0	0	0	0	0.660146	0	0.469829	14.5438	0.0328308	12.4342	0.0542864
EED48417	2.60508	3.56416	5.58418	2.3029	2.65853	8.11769	11.3671	12.946	10.5209	17.4611	16.3343	16.4905	13.2227	22.6248	22.1402	6.44436	4.26919	5.42281	15.4858	12.4425	11.9509	9.67097	13.3305	9.46094	9.29889	4.11972	10.9444	10.822	5.35154	5.64641	9.56444	11.4718	13.5206	4.47438	7.92906	2.98355	16.0215	18.6324	2.73469	12.8304	15.1673	2.42257	4.79832	15.298	2.06417	3.8705	4.12358	17.1509	2.90414
EED48697	9.81567	6.19197	9.57133	11.7831	5.24666	23.6433	25.2436	27.8338	23.7761	13.5483	19.0952	14.4282	16.7571	30.0286	14.5541	36.874	30.7538	31.5005	20.6999	22.7649	23.942	16.9036	18.644	20.1756	11.1311	7.31875	15.6787	17.4859	18.0663	22.4652	23.3241	17.5443	36.2458	27.7135	23.9259	15.3996	14.8514	11.3043	12.9052	18.2116	18.6877	20.8402	17.5347	18.1849	16.7961	12.3861	18.3672	13.0183	13.4256
EED48776	16.3161	9.04647	27.8174	25.0843	14.6166	44.1381	56.6979	54.7748	54.615	28.3716	23.7651	28.2914	18.231	31.9741	35.6231	34.2414	31.2996	36.8424	28.8868	29.4368	29.0815	19.6962	20.5103	24.9498	40.2252	29.1721	64.5651	47.8314	116.232	77.3033	82.8103	99.6214	83.4197	45.4653	105.787	145.095	62.6964	42.8366	106.155	77.2683	74.4881	22.8984	13.8705	14.964	17.5497	17.3048	19.7196	16.6881	20.44
EED48558	107.888	47.1393	74.8031	73.3873	82.5715	144.625	287.654	272.202	283.41	220.584	296.563	228.587	208.102	66.5843	118.374	230.879	273.123	273.927	151.432	158.923	162.216	230.655	190.123	183.12	185.603	250.833	89.3641	64.9379	142.949	60.9844	69.3248	111.763	94.2641	87.1727	228.144	203.559	68.124	65.3931	105.258	95.2279	97.3576	58.1365	93.4987	57.7641	55.2996	42.8333	60.1627	67.9911	104.532
EED48811	24.4912	16.0863	27.539	15.844	20.4375	17.9549	18.672	18.4835	17.2923	8.41346	7.89417	8.8729	10.727	10.4296	8.04905	16.2476	16.3793	17.3504	10.349	10.9603	12.9719	8.92015	11.6879	9.73348	7.32967	4.63736	8.10825	8.71564	7.27007	10.3802	6.81259	8.54261	7.76582	14.577	9.94673	8.95226	20.0263	18.9866	14.6913	14.3314	19.2189	15.3769	15.4001	10.5719	14.6477	9.97244	12.5954	9.89174	16.5956
EED48224	0	0	0	0	0	0.516532	0	0.260135	0	0.304996	0	0	0.287296	0	0.5582	0.246034	0.248028	0.245632	0	0.811029	0.270665	0.587396	0	0.332686	0	0	0.596909	0.314363	0.773073	0	0.370445	0.378496	0	0	0	0	0	0	0	0	0	0.616595	0.256468	0	0.324497	0.413753	0	0	0
EED48217	0.595853	1.32556	0.160661	0	0.596156	0.14736	0.436971	0.148427	0.289058	0.348047	0.329898	0.153326	0.491772	0.657131	0.477744	0.421143	0	0.140152	0.454108	0.617006	0.463305	0.502731	0.327855	0.949114	0.150845	0	0.170291	0	0.220549	0.538121	0.422735	0	0.319642	0.155063	0.372019	0	0	1.24612	7.14855	7.33665	7.83365	0.351815	0.146335	0.176721	0.740602	0.118039	0.465766	0.256398	0.192539
EED48352	1.21465	10.6904	1.53519	0.525205	3.41793	0	0	0	0	0	0	0	0	0	0	0	0.0540913	0.0535688	0	0	0	0	0.0626561	0	0	0	1.75739	4.18203	6.23804	0.61704	0.323154	0.330177	0.0610865	0.651947	0	0	0.28585	0.190517	0.455385	0	0	15.4641	17.8422	4.18786	20.5227	21.656	13.8414	12.005	15.6015
EED48569	4.56465	2.88939	9.21179	5.13666	2.34469	20.2152	13.9767	14.981	13.3891	13.194	15.398	11.9881	13.1274	16.8149	14.1489	11.6411	11.702	11.2569	13.2696	12.4259	12.8065	10.2039	13.0888	11.7383	21.1221	29.4214	30.5829	20.6963	17.9232	15.8945	21.2335	27.7839	19.0467	29.7217	5.94959	30.308	29.2957	27.7528	48.2704	33.8962	30.4033	24.8398	22.7441	13.1054	25.7941	19.8005	15.6702	18.3763	20.7562
EED48251	0.370933	0.165039	0.45007	0.0475227	0.482459	0.0917355	0.0453375	0	0	0	0	0	0	0.153405	0.0991358	0.0436954	0	0	0	0	0	0.0521605	0	0	0.281714	0.181892	0	0.0558306	0	0	0	0	0	0	0	0	2.71581	2.94782	8.9003	2.28362	1.62555	0.109507	0.0910969	0.495059	0.288152	0.293928	0.217463	0.399036	0.17979
EED48511	19.1621	11.4223	20.6668	11.0159	8.84852	28.0085	46.4215	38.1249	42.9038	8.4664	12.5134	9.35592	16.4908	51.2739	12.2779	64.2451	70.5423	69.4564	15.9142	17.4256	16.3639	17.411	17.0994	18.8614	0.310963	0.060233	12.9889	16.6393	14.458	23.5916	11.6775	16.0271	10.6747	68.5986	20.1697	20.8536	23.8452	21.4756	18.4207	10.0829	15.5337	25.5291	29.2615	18.871	27.4812	16.3034	22.1798	19.9267	28.8159
EED48536	59.1581	23.5682	56.5199	17.4011	25.457	15.6754	85.9929	79.3954	82.6914	26.1808	36.8474	29.7076	27.0279	25.4643	31.0969	76.5849	74.5175	72.4133	38.2994	40.6695	39.1924	38.1985	39.2348	32.7404	24.986	12.4324	23.0315	40.7499	38.5427	54.1077	35.814	25.1059	28.2943	42.7685	78.8642	39.4478	37.3147	35.6007	70.6108	80.8306	86.7314	33.8154	37.3591	20.5442	49.5196	30.9424	20.7915	47.1455	31.8922
EED48111	0	0	0.419442	0	0	1.15415	0.126757	0.129167	0.377326	0	0	0	0.142654	0.142966	0.138584	0	0	0	0.131728	0.268472	0.268792	0.291665	0.142656	0.165192	0	0	0	0	0	0	0	0.187938	1.52991	0.944595	0	0	0	0	0	0	0	0.153082	0.127346	0.15379	0.161126	0	0.101332	0	0
EED48344	2.12022	0.396206	1.98944	0.847501	0.407289	2.51689	2.05243	2.28159	2.53024	2.52645	3.87378	3.0116	3.63973	4.27902	3.6039	2.81728	2.84011	3.6505	4.78291	3.22736	3.82469	3.1484	2.65985	1.70212	4.57311	3.24379	3.99924	5.20807	3.29606	2.91048	4.33213	6.73163	2.79795	2.25117	5.08321	5.59926	2.87403	2.55402	5.59606	6.78755	2.38923	5.03247	5.18618	3.62203	3.55762	3.07452	3.62955	3.33916	6.08376
EED48816	16.8695	7.00534	15.9199	12.6794	8.10146	42.1371	116.977	115	122.073	42.8637	39.0719	45.4346	48.575	56.5882	58.1602	136.057	123.003	140.861	51.9972	59.6834	58.1513	50.6064	54.6093	44.9638	25.0544	12.2704	55.1222	49.089	61.6079	84.1309	52.8597	62.5682	56.8611	46.2419	58.4548	48.7427	51.2863	59.5049	127.615	80.7766	98.5698	24.5689	24.9957	24.8494	33.0238	22.5018	24.395	26.9793	19.4421
EED48317	0.290702	1.35809	2.58663	0.968338	2.26863	37.6003	5.61394	6.37243	6.20508	16.471	13.6002	17.1302	11.5163	12.6636	14.1402	3.90385	3.72836	3.76072	23.1887	25.6621	22.3775	13.4899	14.7156	13.7063	11.407	5.98708	17.8624	22.4024	9.46883	22.5781	21.6554	15.1721	17.8558	25.3432	8.71196	1.56676	45.2435	43.8943	1.16254	5.36906	5.82377	9.52612	17.6341	15.433	12.2849	9.67483	14.9408	9.00652	12.3055
EED48335	4.32389	1.89851	5.24637	5.423	1.50275	0.844217	0.667567	0.255098	0.413999	1.39576	0.944982	1.58111	1.59649	2.07056	1.18602	1.0455	0.648603	0.562045	0.780465	1.06043	0.707798	1.05604	1.69043	1.30498	1.55552	0.753255	3.41455	3.4938	1.38986	1.64419	2.05854	4.08284	1.19028	0.621841	0.319691	0.459945	1.14253	1.28501	0	2.80208	2.56448	0.705432	0.41917	0.303727	0.212143	0.608612	0.533668	1.54233	0.110304
EED48687	18.1803	11.9302	7.9159	5.01502	7.91115	10.1325	8.22921	9.19827	8.73517	8.23131	7.72984	6.78227	9.36894	12.6991	9.65963	7.93114	8.98711	8.59339	8.98285	11.4508	12.3099	8.36675	9.29733	9.14488	7.23405	3.03918	9.4718	9.23039	7.67907	8.36652	7.54453	9.88389	7.34953	8.59083	5.6211	6.79793	8.18847	8.89582	17.0889	13.1205	14.2952	18.6439	15.2852	13.2736	14.8393	14.7852	14.0242	15.8333	14.5882
EED48819	31.7233	19.1179	24.7034	17.4703	10.5166	13.876	25.5214	24.2376	22.912	16.5941	19.4644	16.9963	25.4005	28.5891	24.6759	18.0712	18.0491	14.7007	21.6508	21.1438	23.1938	21.3724	20.7116	20.8157	14.2041	8.01013	18.268	16.2485	29.9685	30.5738	23.4302	20.593	15.8113	18.8523	20.841	23.6047	14.5598	17.2296	36.9229	20.4047	19.5638	31.0314	34.0124	44.656	30.6757	23.9182	37.8901	27.8107	35.5717
EED48121	8.58909	52.1942	9.50735	14.5948	18.7247	2.34776	0.331518	0.337823	0.657902	8.71379	7.88397	9.07331	5.96951	6.73039	1.81226	0	0	0	5.16779	1.05324	0	0.762817	0.746203	1.29612	0	0	0	0	0.501973	0	0	0	1.09127	0	4.65697	0	2.26955	4.53792	2.71171	0	4.24513	80.8744	61.283	107.795	87.6524	63.672	33.6579	100.374	45.1368
EED48273	0	0	0	0	0	0	0	0	0	0.543689	0	0.479026	0.512135	0	0	0	0	0	0	0	0.482489	0	0	0	0	0.456424	0	0	0	0	0	0	0	0.484451	0	0	0	0	0	0	0	0	0	0.552116	0	0	0.363789	0	0
EED48330	2.78804	1.5506	1.50349	0	0	0.344755	0.681539	0	1.01439	1.62854	1.92952	0.717425	0	0.384345	0	0.98528	0.331089	0.327891	0	0	1.44522	0	1.53405	0	0.352907	0.683574	1.19521	0.419638	0.515981	0	0.494501	0.505248	0.747813	1.4511	0	1.25219	0.583222	1.16614	0	0	0.872719	0	0	0.413445	0	0	0	2.09948	0
EED48408	1.01824	0	0.36733	0.349076	0	0.517235	0	0.172951	0.165223	0	0	0.176603	0	0	0	0	0.163817	0.16166	0	0.180208	0	0.397403	0	0	0.531842	0.533829	0.391788	0.205892	1.27173	0.211518	0	0.253065	0	0.178609	0	0	1.22948	1.95629	0	0	0.491248	0	1.86713	0.616525	1.02096	1.11045	0.671079	0.614288	0.840246
EED48793	16.7361	6.8657	14.3243	7.43574	6.72856	6.53127	12.7239	12.5834	12.5881	6.36773	7.14081	5.96598	8.78606	11.5993	6.23743	16.8933	15.8997	16.6129	8.65922	9.18183	9.39173	8.42049	9.33538	6.84801	4.08139	1.88228	9.08344	8.08857	6.9335	10.1226	9.1503	8.90395	6.13632	9.86945	9.44256	7.03396	8.35095	7.06435	12.8945	9.45271	10.4775	11.4228	11.4256	7.33166	10.4963	7.02627	9.39162	8.91943	9.52592
EED48389	4.84476	3.0374	9.55975	9.19754	3.65745	16.3385	4.84489	4.88217	6.303	11.0623	8.96142	9.17998	12.6013	14.754	9.76994	2.12717	2.77205	2.33089	13.3704	10.4325	10.0454	7.2462	8.36066	9.26045	9.36591	4.64338	11.3915	9.54592	11.0854	9.87767	10.4677	13.7282	13.9988	10.7167	4.60596	11.0774	19.44	16.4875	61.4258	9.49021	5.79034	25.6147	22.3902	21.7491	14.9173	20.0675	21.9476	17.1989	28.0365
EED48636	12.5076	8.15406	17.1508	12.5281	9.35536	31.9416	26.5528	27.1078	26.4121	19.9252	19.5157	18.3987	20.7009	24.0287	16.5709	23.8261	23.3839	23.6457	20.0329	22.8038	24.9112	22.3284	23.3326	21.2227	16.2384	9.08509	19.4213	15.0807	15.7454	13.0676	14.829	20.5329	20.1827	22.2275	14.428	31.6325	20.2878	17.0094	28.4865	25.9419	25.124	25.1168	23.1775	17.675	21.4693	15.9398	17.0312	19.4273	25.8489
EED48300	0	0	0	0	0	0	0	0	0	0	0	0	0	0	0	0	0	0	0	0	0	0	0	0	0	0	0	0	0	0	0	0	0	0	0	0	0	0	0	0	0	0	0	0	0	0.554892	0	0	0
EED48174	1.21153	0.279889	0.565386	0.608929	0.195808	0.034572	0.0341723	0	0	0	0	0	0	0.0770842	0.0373609	0	0	0.0328808	0	0	0.0362317	0	0.0384587	0	0.0353895	0.0342744	0.0399517	0.378731	0.776138	0.294578	0.0495885	0.202665	0.187476	0.691201	0	0	4.21095	4.79455	0	0	0.262548	0	0.0343313	0.0414602	0	0.0276929	0	0	0.0451711
EED48421	0	0	0	0	0	0	0	0	0	0	0	0	0	0	0	0	0	0	0	0	0	0	0	0	0	0	0	0	0	0	0.253742	0	0	0	0	0	0	0	0	0	0.447815	0	0	0	0	0	0	0	0
EED48633	21.2592	12.5547	33.4763	18.6417	9.17015	9.11395	13.9949	14.4304	12.0394	11.7162	9.59945	9.97282	9.65203	13.7599	10.3943	10.156	10.2384	9.78763	14.0256	10.6315	12.5826	10.5938	11.2609	11.177	6.85078	3.13408	7.30644	6.22222	10.5701	6.34522	7.04283	7.19588	14.371	9.02411	18.2541	13.6199	12.6872	11.5463	44.729	30.4179	26.2212	13.2883	8.81672	7.01768	12.5498	15.436	8.23808	13.0197	9.05193
EED48713	3.5436	0.663854	2.26295	0.525677	0.26124	0.415122	0.0911829	0.0464585	0.0904769	0.435763	0.82608	1.00783	1.07749	1.07985	0.947064	0.0439401	0.0442963	0	0.710691	0.62766	0.628407	0.419621	0.513102	0.53474	0.424938	0.731642	0.159906	0.280716	0.966461	0.561449	0.396955	0.473178	0.150074	0.097071	1.048	0.586356	0.234087	0.156017	0.372923	0.382736	0.233522	1.81698	2.24437	2.10196	1.15906	2.06902	1.64011	1.24394	2.77222
EED48333	0	0	0	0	0	0	0	0	0	0	0	0	0	0	0	0	0	0	0	0	0	0	0.340725	0	0	0	0	0.745638	0	0	0	0.448877	0	0	0	0	0	0	0	0	0	0.731251	0	0	0	0.245345	0	0	0.400194
EED48656	3.64616	45.2617	2.35949	0	6.12866	2.70519	2.13914	4.35964	2.12257	7.66721	8.47862	9.00708	9.02779	12.0634	10.5243	5.15414	2.59796	2.57286	8.33636	7.36241	13.0413	10.4595	18.0559	12.5449	2.21533	1.07276	18.7569	17.1225	20.2438	8.56149	38.0261	29.3375	12.3225	7.97045	8.19529	6.87792	13.7291	18.3007	10.9359	13.4684	15.0656	7.75019	9.13362	8.43488	6.79786	16.0352	8.55038	23.0637	7.77603
EED48375	0	0.184187	0.223239	0	1.15971	0	0	0	0.200824	0	0	0	0	0	0.221275	0.39012	0.393283	0	0	0	0	0.232849	0	0	0	0	0	0	0.306453	0	0	0	0	0	0	0	0	0.346298	25.6601	25.4857	1.55498	0.488847	1.21999	0	0.257267	0.984091	0.485387	0.178133	0.802599
EED48705	0.335626	0.59732	0.633469	0.257995	0.268637	0.415018	0	0	0	0.0980223	0.464554	0.259092	0.646334	0.462678	1.52489	0	0	0	0	0.0868852	0	0.943912	0.554012	0.641529	0	0	0.287759	0.404131	0.124228	0.303107	0.119057	0	0.900223	0.174684	0	0	72.0341	75.2441	308.032	296.164	326.102	2.378	1.31881	0.895874	2.08579	2.99195	0.459116	2.23853	0.867609
EED48415	7.98446	3.347	2.88235	2.78984	2.17869	0.440621	0.290352	0.295874	0.192069	22.1437	16.276	24.3493	22.1656	8.02327	7.51284	0.139918	0.0940345	0.186252	7.24173	4.25353	2.92457	32.681	27.9935	18.9827	0.250578	0.145609	0.0565762	0.119184	0	0.357562	0.632008	0	1.96461	0.463652	0.0617985	0	1.82209	0.910806	329.727	195.81	171.028	3.09743	7.00086	7.86747	4.30591	4.74517	4.91308	33.3069	1.47125
EED48574	11.2623	6.21382	14.9202	10.3297	8.53744	46.7878	20.1436	18.8171	20.1273	14.2549	13.5116	13.3252	12.9919	17.4796	12.6213	17.6049	17.5424	17.3165	18.3367	21.0837	22.6014	11.1489	12.0283	12.8276	17.2526	7.31901	16.3906	13.3925	12.4881	13.9274	13.3642	16.6813	15.6017	22.7683	4.62945	45.3301	24.0947	21.3383	29.0287	20.19	19.3493	26.8915	21.1213	18.8457	22.6079	16.2386	18.9544	16.9445	24.2699
EED48420	0	0	0.151618	1.00859	0	0	0	0	0	0	0	2.45984	0.309395	0	0.450854	0	0.133554	0	0	0.145569	0	0	0.154701	0	0	0	0	0	0	0	0.19947	0	0.301651	0.146335	0	0	0.235258	0	2.81091	17.3093	16.8977	0	0	1.50097	0	0	0.109888	0.120983	0
EED48310	53.1916	28.4453	73.6414	18.0852	68.9796	187.203	64.5136	82.0482	66.2471	174.172	198.504	141.085	157.028	145.809	173.326	102.905	98.6374	90.7071	290.782	253.42	263.797	115.073	130.015	166.847	23.8242	6.52079	164.589	76.3655	39.7552	46.1902	111.761	195.383	151.726	857.43	5.74789	23.8899	31.2412	29.5217	52.1564	29.3883	43.5466	181.191	222.326	140.162	93.7663	72.3424	154.121	105.419	327.891
EED48141	3.02009	1.77372	4.78817	2.87871	0.942749	6.54284	0.620143	0.54166	0.351624	3.06951	2.50814	2.98421	2.69196	4.29658	3.29318	0.512298	0.258225	0.426218	2.30165	2.15784	2.63006	2.85388	3.48965	2.88636	2.56892	2.13255	3.52155	6.21846	2.41457	3.38207	4.88522	4.07192	1.84693	12.1663	1.58389	0.32554	7.58118	6.36653	7.60884	5.20604	3.1764	2.67477	3.91617	3.43954	3.15315	2.01023	2.47878	2.18326	3.39608
EED48086	1.05496	0.352037	0.426676	0.243284	1.20327	0.156541	0.154732	0.394186	0.383834	3.05028	2.62839	1.62879	3.0474	2.44325	1.77628	0.223691	0.075168	0.148884	0.4824	0.491585	0.738255	1.69117	1.39312	1.91567	2.08316	1.24155	0.180901	0	0.468578	0	0.56134	0.114708	0	0.411809	0.889193	0.568577	0.397231	0.264752	1.58207	2.59791	0.792543	1.86867	0.932709	1.22025	1.3768	0.564268	0.989568	0.680931	1.73854
EED48546	19.312	24.5534	13.2651	13.3523	17.5516	26.8953	40.114	37.5713	42.9437	25.4283	23.0271	26.6516	29.2061	53.8997	26.3834	53.607	49.4292	51.464	33.4649	30.5829	29.361	25.0325	26.7134	28.768	26.3022	9.04666	17.7603	24.7478	27.6741	46.574	23.7665	25.808	13.543	33.018	26.2703	33.2892	46.7176	42.7795	34.3004	22.5831	25.3286	46.5339	60.0932	36.9578	47.9733	44.6904	41.4292	41.3646	53.0252
EED48744	17.2887	7.62764	15.7355	15.0956	8.74644	68.3257	28.9771	29.469	30.2509	30.1339	32.289	24.3289	21.7626	21.6574	18.3694	28.5245	27.2324	27.3605	23.4954	24.8447	26.9061	21.4013	19.9767	20.1052	21.0686	18.5992	30.2343	20.9287	15.8271	12.61	21.3197	22.1561	51.441	49.7241	23.6812	60.886	25.8074	24.6083	37.8414	32.3372	31.7764	38.8523	29.3453	28.5343	33.5615	25.7573	22.1746	29.5077	36.4103
EED48100	6.57268	10.0891	18.6081	18.1887	1.97281	9.26528	15.4243	12.2794	15.7832	13.2453	12.0087	18.7734	16.2738	35.8807	26.3492	24.1566	27.6307	27.3638	63.115	42.3674	34.2409	39.9275	37.9729	52.1376	7.98684	13.0531	8.45293	10.6842	5.10889	13.6525	9.09297	5.71727	5.81769	1.53941	8.61763	12.3984	7.42457	6.5979	3.94268	4.04642	24.6888	2.91057	5.32677	7.60249	3.06351	5.85923	5.00928	5.51509	3.8229
EED48472	0	0	0	0	0	0	2.75147	0	0	0	0	1.44817	0	0	0	0	0	0	0	0	2.91729	1.58277	0	0	0	0	0	0	0	0	0	0	1.50952	0	0	0	0	0	0	0	0	0	1.38214	3.33828	0	1.11488	0	1.21085	0
EED48363	8.44578	21.4342	16.4502	9.65297	6.27085	18.9634	4.97129	6.14544	4.44761	111.876	52.9749	126.966	65.0275	727.715	582.631	2.74907	2.21708	2.74458	73.1745	55.4943	44.4137	43.5052	56.499	55.9715	79.7574	76.1817	9.52796	30.3082	35.1688	115.215	6.38616	5.67912	72.342	24.3794	53.7024	4.94121	320.526	305.382	729.277	595.9	626.77	63.2853	56.9036	81.1782	88.2617	85.0646	53.4232	112.973	38.1355
EED48269	0.985902	0	0	0	0.197281	0.243823	0.361507	0.368382	0.119569	0.14397	0.95524	1.14163	1.08492	1.2232	1.44921	0.232275	0.234158	0.115948	0.250456	0.765676	1.14988	0.554548	0.813705	0.314082	0.124794	0	0	0	0.364921	0	0.174865	0.35733	0.13222	0.384852	0.153886	0	0	0	0.492835	0	0.925829	0.582114	0.242126	0.87721	0.612702	0.0976538	0.481662	0.848476	0.637151
EED48376	0	0.090839	0	0	0	0	0	0.101715	0	0	0	0	0.22467	0	0	0	0	0	0	0	0	0	0	0	0	0	0	0	0	0	0	0	0	0	0	0	0	0	35.5163	5.02771	0.511266	0.241094	0	0	0	0.0808903	0	0	0
EED48109	73.8426	89.8674	118.338	105.245	53.5066	5.28524	3.69513	4.02508	3.28722	10.8085	7.50332	7.24287	5.44912	3.30537	2.36822	0.982424	1.11419	0.735616	23.0402	19.161	24.1824	3.07846	5.01903	7.80452	5.41022	9.7127	1.48968	1.09836	1.35052	0.941477	1.2943	2.64486	4.19426	4.61197	3.5798	0.468211	8.72297	7.63061	0	1.06966	0	6.30911	3.84033	17.0052	2.26753	4.33685	9.98238	6.61663	9.43205
EED48482	0	0	0	0	0	0	0	0	0	0	0	0	0	0.630796	0	0	0	0	0	0	0	0	0	0	9.26717	1.68285	0.653866	0	0	0	0	0	0	0	0	0	0	0	0	32.8656	37.2405	0	0	0	0	0	0	0	0
EED48463	5.6911	8.80494	9.12332	13.8799	1.3355	0	0	0	0	0	0	0	0	0	0	0	0	0	0	0	0	0	0	0	0	0	0.221793	0.560676	0.2298	0	0	0	0.0416312	0.525094	0	0	3.11696	2.14235	0	0	0	44.4469	21.8417	4.69542	31.0596	29.3639	6.24828	68.3913	34.255
EED48449	0	0	0	0	0	0	0	0	0	0	0	0	0	0	0	0	0	0	0	1.38131	0	0	0	0	0	0	6.09979	12.8499	9.875	1.60628	0	0	0	8.33147	0	0	0	0	0	0	0	3.15048	2.62084	1.58253	8.29006	3.17109	4.17091	3.44405	3.44834
EED48758	11.1479	4.96003	33.754	12.7838	5.04654	163.024	129.912	132.428	133.915	39.9774	39.714	38.2794	41.9308	50.0844	48.2564	153.796	154.391	148.387	41.6906	49.1551	47.84	58.1302	54.7022	41.3362	33.0334	14.6968	53.4308	63.9257	35.1748	43.0769	39.545	51.4659	116.418	174.731	40.62	132.395	89.1512	97.3069	156.399	116.261	98.5082	32.641	27.5126	20.8676	34.8104	26.8629	23.8209	35.7022	29.6446
EED48487	0.304588	0.30492	0.12319	0.58534	0.274268	2.03384	9.71661	7.5114	1.88395	0.266872	0.758866	1.29322	1.63399	3.40111	1.46528	3.98267	3.36388	2.57914	0.696391	2.24723	2.48673	3.08383	3.77083	2.76545	2.66025	0.112019	1.04459	1.2378	2.53664	8.80243	4.53795	1.9871	3.92146	1.07008	0.427879	0.205199	0.955737	0.955488	26.0361	123.761	141.298	0.674401	0.336614	1.62605	0.56787	0.905084	0.267851	2.35918	0.147632
EED48521	22.6111	11.6908	22.789	20.7774	13.8544	48.3607	43.418	46.1471	48.5663	47.547	44.0316	43.2965	46.1175	34.868	29.1734	52.8302	53.5548	53.1475	46.7053	39.642	37.3046	49.952	52.0816	44.412	53.8468	63.8877	50.449	35.1125	38.1523	30.8417	48.5123	51.6577	54.4577	69.7587	149.35	100.923	92.8376	84.53	170.557	74.882	58.3795	117.116	94.8992	54.5739	59.5513	55.8519	59.6976	53.9493	124.712
EED48489	0	0	0	0	0	9.36328	0	0	0	0	0	0	0	0	0	0	0	0	0	0	0	0	0	0	9.58468	0	43.2812	0	0	45.5896	53.7211	41.1664	0	0	0	0	0	31.6715	0	0	0	0	18.5962	44.9154	0	15.0004	0	32.5831	0
EED48673	6.67234	11.0725	15.0247	11.5056	8.98517	24.752	17.8535	22.6402	18.1089	106.81	58.8573	110.255	63.9984	194.355	240.594	9.81426	7.19551	9.28925	113.658	89.3528	80.9058	56.2956	59.3858	66.1817	41.0875	18.8353	42.519	60.2567	91.3119	77.8475	47.7854	37.2552	66.3144	19.4288	39.0127	11.42	122.224	126.265	150.363	164.311	154.782	84.1691	64.3058	90.8161	87.415	108.244	79.0802	104.758	55.416
EED48720	12.3112	5.80816	21.3478	23.6046	6.79584	5.09197	21.5334	18.8233	18.1231	23.9292	26.6184	22.3395	28.9056	26.3938	20.1956	22.3537	18.401	18.9222	24.1034	25.8811	25.3068	28.5946	33.5194	26.7103	7.57675	12.0739	12.6179	19.5524	19.0917	17.3804	12.8003	14.0017	3.64373	11.821	8.01778	13.2513	27.5296	27.5224	25.041	35.283	38.8026	14.162	13.8663	5.22516	13.3892	7.10632	9.49897	4.84088	10.494
EED48161	12.1792	6.4791	19.7034	11.8044	9.96023	6.94078	3.36555	2.63812	2.4404	3.86634	4.83744	4.22406	6.99255	7.29985	6.36851	1.74658	1.88651	1.74373	5.51535	5.48328	5.21532	4.02096	5.09884	5.7356	3.61948	1.55797	8.62618	5.57911	8.62399	6.0575	6.76226	5.9496	1.56235	2.06705	2.81019	3.32959	0.664626	2.21484	1.58822	6.52003	2.98359	10.7866	7.54269	11.1506	6.08805	5.97931	8.79586	6.26613	11.2931
EED48147	41.9314	20.8826	10.4067	15.2617	19.7368	34.2919	553.859	515.608	591.178	268.308	216.591	277.594	140.788	111.011	87.1058	675.358	871.412	732.984	175.397	184.165	182.655	62.984	67.6423	79.0867	28.1063	28.389	3.26829	3.15562	5.6438	3.29916	7.09912	8.63499	55.5956	26.9082	613.142	169.066	43.8575	48.2307	20.008	68.4482	35.4984	14.7703	33.351	450.671	6.66276	7.07951	85.1082	80.3745	45.421
EED48221	0	0	0	0	0	0	0	0	0	0	0	0	0	0	0	0	0	0	0	0	0	0	0	0	0	0	0	0	0	0	0	0	0	0	0	0	0	0	0	0	0	0	0	0	0	0	0	0	0
EED48622	0	0	2.09888	0	0	0	0	0	0	1.13673	1.07745	1.00153	0	0	1.04021	0	0	0	0	1.00757	0	0	0	1.23993	0	0	0	0	0	0	0	0	0	0	0	0	0	0	7.78241	0	0	1.14903	0	0	0	0	0	0.837399	0
EED48626	1.13344	3.99839	0.916836	0	1.36082	1.0812	0.474979	1.08903	1.29608	0.851221	0.537889	1.24997	0.80182	2.2768	3.50526	2.05999	0.922971	1.02831	0.987212	0.628756	0.377702	2.32245	0.801836	0.773751	0.737844	0.119099	1.5271	1.90095	2.15759	2.19347	1.55083	1.23241	0.390875	0.50565	0.606566	1.09085	3.25167	3.04765	15.5407	2.99055	5.47394	1.00384	1.07367	1.29662	2.41506	2.21327	1.32898	1.98574	1.25571
EED48797	25.2242	10.9259	20.5272	13.347	14.6841	36.9479	35.6533	33.1373	32.1838	16.584	17.0185	15.5248	18.708	33.4262	19.1534	36.8972	35.2658	33.9557	16.1119	18.4043	19.0493	16.5814	18.5509	15.8648	13.5346	6.8488	18.6167	19.2644	26.6111	30.7068	20.9955	17.261	24.6881	31.6991	16.6183	17.9447	25.8161	24.0856	34.451	32.4208	33.3987	29.8092	27.4407	22.681	25.1503	18.4153	22.126	23.4734	27.9295
EED48339	0.667515	1.93048	3.77965	1.53935	1.86999	2.97149	4.40572	3.65811	5.82881	20.665	60.7949	103.747	46.0933	69.3833	154.851	5.03246	4.91472	4.0822	3.56105	5.52969	3.46017	10.1375	21.3025	9.99465	1.68987	1.47296	5.3416	8.84137	4.94147	5.22461	17.9959	6.29028	8.59402	2.9531	1.45866	0	4.46834	3.35038	2.00207	1.36984	3.34316	2.95595	3.11474	23.9549	3.31869	4.09928	2.60891	27.1437	3.8825
EED48434	2.08779	0	1.56371	1.12936	0.324933	1.49162	0.340242	0.462283	0.731483	1.49052	1.22014	1.6714	1.72311	1.27917	1.23996	0.491877	0.495865	0.600202	1.88579	1.9217	2.16448	0.913373	1.34022	0.812917	0.645994	0.170629	2.25412	2.93292	1.45968	2.02517	1.39892	0.924853	0.248885	0.482951	0.144834	1.14607	0.388213	0.48514	0	0	0	2.46543	2.16489	1.85762	1.36957	1.56246	1.45065	1.29767	2.47364
EED48743	300.648	734.057	1014.31	821.078	932.109	4019.23	1208.54	1221.05	1249.46	803.349	894.829	745.283	665.025	780.006	714.926	1274.31	1335.87	1295.95	887.336	975.294	915.472	909.873	895.451	824.526	889.226	716.3	1140.75	1323.82	1137.35	1339.88	1134.72	1076.13	3639.33	3923.88	1656.15	1143.56	1530.49	1633.2	921.334	1172.63	1132.82	612.754	599.857	559.928	666.711	475.543	602.122	685.219	568.41
EED48749	11.2733	5.9671	5.66002	1.4941	2.10023	10.3829	15.1092	19.1731	16.4066	12.9428	11.2993	8.40252	16.0416	11.2537	9.97375	18.6833	26.5902	22.2187	24.2933	28.9825	19.3446	21.3188	23.1004	19.6906	6.79037	5.14676	16.3314	17.2019	18.5613	19.6599	14.8928	16.4844	9.69683	18.8163	14.9264	20.4273	7.80655	11.7068	12.8252	9.57286	17.5223	14.46	18.0436	13.1434	15.9445	12.7064	10.9392	17.8147	14.3198
EED48101	9.44554	29.5798	30.268	27.6468	15.7021	5.39071	15.4524	13.3028	12.4248	16.8702	15.9905	15.4246	15.2914	36.6596	23.3023	19.5145	22.5201	23.0716	64.7871	39.7817	40.394	34.023	35.9806	31.5955	5.24227	10.1542	9.03286	3.93697	5.24424	6.8899	5.79915	4.74014	6.13886	1.41812	3.06206	1.95797	5.01571	6.38197	8.7169	26.8388	15.0108	3.53925	1.87361	7.11125	4.7412	2.80675	3.40771	5.62771	2.81736
EED48729	0	0	1.13795	0	0	1.04374	0	0	0	1.2326	1.16832	1.086	1.16106	1.1636	2.25588	0	0	0	1.07214	3.27765	4.3754	2.37387	0	0	1.06842	0	1.20616	0	4.68638	2.54098	4.49129	3.05926	0	0	0	0	1.7657	0	0	0	0	0	1.03647	0	2.62281	0.836058	2.47424	1.81605	0
EED48380	0.717449	0.23941	1.45085	1.65451	0	0	0	0	0	0.62861	0.446873	0.692308	0.296064	0.445068	0	0.126771	0	0	0.95686	0.835783	1.1157	0.151331	0.29607	0.17142	0.272442	0	0.153782	0.323958	0.398334	0.161984	0.190876	0.195024	0.144327	0	0	0	0.225122	0	3.76572	1.10423	0.336866	0.317707	0.264295	0.638353	0.1672	0.106595	0.210305	0	0
EED48259	18.9224	42.6549	22.3706	9.66315	20.9708	44.277	4.36682	5.24095	4.14043	30.9557	28.792	43.0051	41.2815	63.0428	55.4877	1.12231	1.1314	0.560237	28.0352	38.9484	37.5543	47.5604	38.7704	38.0659	71.2521	31.7296	52.6418	85.9202	54.219	30.7123	34.9229	27.3369	48.7663	59.608	11.401	15.6897	54.3092	57.4498	22.2252	29.3272	31.5624	247.982	177.435	134.219	291.604	187.715	171.444	153.652	192.155
EED48424	0.122133	1.38568	1.28431	1.03272	0.366585	1.90289	0.358266	0.36508	0.177746	4.3874	4.26004	3.58274	5.54396	6.16221	4.70034	0.0863224	0.435111	0.172363	3.35085	2.65584	3.22879	5.04923	4.53606	4.08537	0.0927567	0	4.39801	5.6251	7.73025	4.08108	6.62861	4.64791	1.17931	0.667452	0.68628	0.329121	2.60596	2.75853	5.861	3.75951	5.04641	3.24504	3.05943	9.01947	4.55407	2.90335	3.36527	15.924	2.72308
EED48557	296.452	492.312	473.001	490.872	537.067	1153.28	4257.17	4103.8	4179.7	514.485	611.264	508.068	543.859	714.028	885.696	4964.44	4729.53	4903.68	824.784	900.026	1103.7	870.093	763.638	770.862	1131.93	687.753	1292.54	1815.86	964.011	1577.28	1270.17	1201.12	1629.13	1976.97	2568.97	1515.88	3027.85	3146.79	1770.95	2053.53	1969.78	535.944	589.451	642.19	718.056	423.612	602.674	636.156	505.58
EED48621	1.17998	0	0	0	0	0	0	0	0	0	0	0	0	0.650664	0	0	0	0	0	0	0	0	0	0	0.29872	0	0	0	0	0	0	0	0	0	0	0	0	0	2.3594	0	0	0	0.289788	0	0	0.701262	0	0	0.381287
EED48639	3.89397	1.29941	4.52786	4.02224	1.82623	5.59754	8.03154	8.45708	7.8808	9.27582	7.27624	10.4271	12.8552	10.0651	18.0497	1.11809	1.82079	2.49013	10.0158	7.27687	6.33936	9.03488	10.7463	10.6994	3.97396	3.1327	9.91152	9.4508	10.1342	7.80264	7.25188	8.46797	10.1834	8.45517	13.7894	8.68985	14.815	14.0477	18.6137	18.7289	9.59885	21.8779	30.3032	23.3866	19.6244	16.4886	24.8976	13.1953	24.1822
EED48677	4.21285	9.84071	17.2822	6.70814	1.98707	12.056	7.72377	9.66966	13.3572	15.8194	17.4935	13.0087	16.3914	16.6762	9.40954	6.59326	6.21789	6.79484	16.512	17.5275	19.1862	12.9484	12.418	12.6541	21.2541	24.5685	23.2201	14.6747	20.0487	20.3821	22.0962	20.9404	4.35849	6.81295	18.0362	39.7345	24.5498	24.1658	20.7584	22.2309	11.3033	23.9859	22.8357	26.2388	17.6724	24.5005	22.7577	21.3652	28.5873
EED48542	1381.69	1471.72	2568.35	2280.04	2363.12	334.27	834.017	767.246	814.855	311.043	354.835	318.227	349.828	406.352	296.299	936.462	926.085	926.721	403.609	491.519	459.674	513.113	494.332	437.08	435.729	339.954	564.667	548.341	576.759	695.52	607.972	547.887	504.193	361.208	1094.14	742.973	414.526	397.988	391.282	537.428	548.33	380.985	452	325.357	368.454	285.339	380.99	382.209	369.993
EED48253	0	0	0	0	0	0	0	0	0	0	0	0	0	0	0	0	0	0	0	0	0	0	0	0	0	0	0	0	0	0	0	0	0	0	0	0	0	0	0	0	0	0	0	0	0	0	0	0	0
EED48694	33.1492	40.7379	34.0263	62.3863	36.0938	110.59	1.84421	2.22097	3.32715	9.81502	7.97417	9.70657	17.17	31.957	17.9633	1.45425	1.95471	1.93583	6.79499	6.92437	9.24348	7.52256	6.4153	5.68078	50.6991	122.418	2.94015	3.30333	2.28472	4.74868	2.91948	2.48577	2.57542	9.8165	1.49872	58.5264	8.32126	7.45849	85.7104	99.929	21.4685	11.541	13.138	4.06822	11.295	33.9665	2.4125	22.1341	4.43235
EED48307	0	0	0	0.368035	0	0.118406	0.234075	0	0	0.419492	1.06031	0.4928	0.790292	0.396011	0.63979	0	0.454851	0	0.973019	0.247887	0.496363	0.538603	1.31718	0.152525	0.363618	0.117387	0.273663	0.28825	0	0	0.679347	0.173528	0.256837	0.124595	0	0	0	0	0	0	0	0.141344	0.352746	0	0.148771	0.0948458	0.0935624	0	0
EED48398	2.53963	1.04687	1.41988	1.23449	1.68149	0.581894	0.602557	0.446557	0.706599	4.58122	4.09419	4.58414	4.28452	6.54896	5.41997	0.131985	0.612051	0.368954	1.25238	1.07319	1.42294	2.96201	2.55843	2.3201	1.64514	0.659298	2.36956	1.21421	0.746485	0.371018	1.51031	1.01522	0.841464	1.48704	0.489675	0.201287	3.79694	2.90554	4.48065	5.0584	4.41906	0	0	4.48607	0	0	0	2.16956	0
EED48698	3.15643	2.64548	5.16583	3.49845	4.00997	7.78801	33.4297	31.9809	32.1026	5.2739	6.46198	6.51665	12.4802	43.4118	6.06207	53.8538	53.5581	58.9974	8.55931	10.6036	13.1275	16.6601	14.6009	14.5922	5.24045	3.40155	6.04189	10.2751	6.03178	13.9878	7.1868	7.18335	4.25281	39.8293	13.4054	6.23106	11.4245	11.1452	16.5123	13.1055	13.3729	23.3393	33.2066	15.4138	21.2127	11.0371	18.2897	14.0245	28.5346
EED48098	0.452441	0.226468	0.937819	0.978163	0.305553	0	0.0207375	0	0	0.0247761	0	0	0	0.0233893	0.0226724	0	0	0	0	0	0	0	0.0233387	0	0	0	0.484893	1.73652	2.63759	0.255378	0.150464	0.153734	0.068262	0.772681	0	0	0.0709837	0.14193	0	0	0.0531091	0.876549	0.791689	0.427722	1.02805	0.453746	0.480762	0.492803	1.31578
EED48228	0.86373	6.48504	1.572	0.497961	2.29005	3.25754	8.34002	7.69179	7.07079	3.59469	4.12456	3.27829	12.2374	25.3618	26.7198	11.599	10.6161	10.8691	1.53594	3.91296	5.82046	5.16193	6.05941	3.5083	2.07727	2.06476	2.40677	2.40506	1.5985	1.8201	2.83412	1.17394	3.41715	4.10213	4.11191	1.74567	10.9312	11.0187	5.18115	2.21562	3.64995	61.7712	63.1593	76.4024	55.0195	83.4138	59.5828	57.5154	57.6337
EED48594	2.35812	1.10831	3.65376	2.6552	1.39566	1.70028	0.681992	0.521222	0.580039	1.62962	1.54464	1.48708	1.83657	1.64829	1.81081	0.281696	0.425969	0.421854	1.44279	0.928586	0.92969	2.15772	1.8092	1.39666	2.0684	1.46578	0.626476	0.539893	1.14329	1.01983	0.49483	0.830601	0.374155	1.06312	0.808722	1.96904	4.16864	4.04253	10.6589	1.84026	2.80703	1.58843	1.66397	0.591028	1.76478	1.36196	1.38247	1.372	3.28404
EED48604	26.1928	37.4454	12.7355	7.48162	29.9007	20.1765	14.0653	13.3701	15.5187	29.8468	28.4093	37.7881	27.7602	22.7303	18.1319	6.06978	7.75071	7.17085	8.83558	13.2278	18.4742	24.0315	19.7279	15.0471	9.6746	7.89587	45.4053	68.2483	57.693	16.6748	50.4172	52.1353	13.0144	14.9736	3.08302	10.414	21.1982	23.8867	12.8787	14.0987	13.9785	47.283	49.9848	33.4932	40.5612	63.1162	27.1873	53.5828	30.8023
EED48208	0.0658568	0.0879048	0.213085	0.050624	0.276739	3.81116	0.627852	1.13194	1.15014	2.25038	3.1722	4.21966	2.33719	0.708138	1.05605	0.325829	0.469243	0.557652	1.95742	2.71074	2.81638	4.11177	3.64174	3.52467	0.150049	0.193762	2.3715	1.72475	3.36391	0.416331	0.700842	1.79018	0.741897	3.70188	0	5.14662	6.61267	8.01577	0.592571	1.21633	0.61844	0.466612	0.776335	0.937541	0.368348	0.234833	0.501919	0.850154	0.638411
EED48590	17.6547	10.8204	22.0951	16.5022	10.6175	22.2628	9.04657	8.95522	9.22134	12.0717	11.2826	12.2561	14.1742	13.0789	10.9568	7.52995	7.591	7.74376	13.1741	11.9195	13.6901	9.82678	9.79787	10.1973	10.0258	6.77573	12.3073	10.0118	9.85544	9.33211	11.5081	13.1169	19.2724	15.7719	11.2377	19.2764	17.5341	14.8156	49.7804	23.3753	24.5827	21.7089	18.6376	20.2983	18.6082	17.6616	16.2674	18.7165	24.3981
EED48623	0.255511	0.511579	0	0.0982054	0	0.284357	0	0	0	0.223872	0.106099	0.0986229	0.10544	0	0	0	0	0	0.194728	0	0.298008	0.215579	0.210884	0.122098	0	0	0	0	0	0	0	0	0	0.0997399	0.119646	0	0	0.801535	0	0	0	3.96016	3.38852	0.454684	2.02458	6.07401	1.19836	1.81413	2.10537
EED48468	2.74967	2.55804	2.6286	2.17772	1.70066	10.324	1.95538	2.05483	2.30403	8.32266	7.12748	7.13984	6.18919	16.5406	11.09	2.2379	1.72172	1.94027	8.25524	5.24159	5.31261	5.69441	5.02022	4.30022	7.78367	3.67728	5.35799	3.68715	1.20281	3.46151	5.23165	2.71797	7.24112	4.5536	8.58375	3.36807	16.4192	15.7876	11.7458	12.8244	10.6415	11.1432	6.99843	8.82234	9.78687	10.4485	6.88772	10.6488	6.46184
EED48485	0	0	0	0	0	0	0	0	0	0	0	0	0.236257	0.118387	0.114759	0	0	0	0	0	0	0	0	0	7.71794	1.05278	0	0	0	0	0	0	0	0	0	0	0	0	0	42.2961	39.2473	0	0	0	0	0	0	0	0
EED48575	37.7689	19.1083	35.9714	17.7943	12.7992	115.703	294.849	296.814	315.616	163.859	172.516	151.895	183.007	130.502	140.178	365.545	349.41	391.17	173.169	218.572	189.465	246.706	220.216	196.201	236.415	190.88	460.142	631.555	584.443	575.459	524.458	555.726	342.637	227.807	112.96	61.5598	308.13	309.578	222.905	285.026	311.199	164.554	211.842	165.857	199.89	130.332	173.567	204.069	164.167
EED48617	0.618083	0.150002	0.499965	0.907047	0.4385	0.333509	0.74172	0.125971	0.0817752	0.689244	2.00657	0.390387	0.649243	0.836567	1.3966	0.0397141	0.0800722	0.0396493	0.342581	0.261828	0.4369	0.23704	0.371003	0.107403	4.22476	1.07457	0.144527	0	0	0	0.119593	0.122191	0.0904273	0	1.05245	0.151418	0.705246	0.634556	4.38174	27.3281	30.2875	0.895762	0.620975	0.399958	0.94283	1.16877	0.42824	0.906695	0.871513
EED48638	15.3036	9.87305	13.3947	6.636	9.7757	46.9305	7.2805	7.50693	7.16702	24.548	20.726	25.4452	20.2734	39.4671	49.0804	3.49453	3.91429	3.76572	43.1234	23.2522	21.1441	31.7831	32.8073	35.4397	11.2054	7.85063	10.7996	8.93008	9.10668	9.03667	10.8573	8.02125	25.8915	17.0637	41.1588	9.46399	13.4947	14.3775	56.2567	30.9219	28.9632	13.1019	10.8993	13.8259	12.2906	10.2609	12.9287	11.5241	11.2595
EED48787	454.512	830.883	1059	851.936	1017.57	237.436	952.854	872.113	945.076	192.863	257.114	203.825	292.213	656.534	279.036	1255.88	1255.5	1336.72	324.217	345.738	347.003	435.351	405.028	354.643	306.835	188.152	401.456	461.521	262.711	527.469	319.537	205.319	233.219	430.267	467.814	291.41	338.974	357.483	276.594	327.805	381.455	486.161	606.241	400.008	611.49	318.725	537.429	479.025	563.521
EED48235	4.26639	7.59297	1.43795	0.273298	4.05514	1.84646	1.04292	1.59414	0.258712	7.78772	3.54318	7.13595	8.50947	65.8722	21.9496	0	0	0.501754	9.48347	8.28347	5.25244	9.89898	10.5637	9.85389	0.810053	1.56906	5.79171	5.45828	0	3.21085	5.67532	1.93289	24.8894	5.55136	0.998892	0.958083	7.1398	7.58406	0	2.18881	7.34513	3.46368	2.88138	13.6025	2.65141	5.91622	3.75182	11.2446	3.10186
EED48387	2.4367	0.23232	1.12631	0	1.8807	3.87399	0	0	0	2.13497	2.60183	7.52421	10.3426	9.78943	6.4193	0	0	0	1.06117	0	0	7.04875	3.73492	4.99029	0.264373	0.512085	0.596909	0	0.386536	0.314373	0.370445	0	5.60208	0	0.326003	0	0	0.436795	0	0	1.30756	1.23319	10.0022	1.54862	4.86746	2.68939	8.57123	2.24683	4.38679
EED48597	61.885	38.0612	70.3615	44.1549	24.4537	45.0595	200.122	182.281	207.555	34.754	43.33	36.4016	59.1576	220.335	35.4321	329.269	342.845	337.791	62.2155	79.7615	80.6882	87.6241	78.7877	73.6162	46.1875	30.0232	40.9937	59.6774	32.6228	66.1451	32.1405	31.7653	39.9963	130.358	73.91	106.668	63.5227	61.4409	42.2068	55.73	59.5052	89.2831	112.774	50.3763	87.4538	40.0551	77.9648	64.1123	109.691
EED48188	1.598	2.25149	1.48412	3.00271	1.03035	0	0	0	0	0.0518566	0	0.137067	0.0976941	0.734309	0.142361	0	0	0	0	0	0	0	0.048848	0	0	0	0	0.267246	0.0657203	0	0.125969	0.0643532	0	0.13862	0	0.0797457	0	0.0742654	0.710056	3.27933	1.44505	6.29015	4.22974	1.26385	6.01377	8.23069	1.45731	17.4963	4.13091
EED48615	0	0	1.05408	1.33559	0	0	0.955637	0	0	0.380582	1.08221	0.670636	0	0	0.348268	0	0	0	0	0	0	0	0	0.415134	6.26793	0	0	0	0	0	0	0	0	0.339116	0.406795	0	0	1.09009	3.90839	80.2247	114.212	0	0.320027	0.386481	0	0	0.763958	0.841098	0.421073
EED48454	1.35339	0.903244	1.49284	1.2295	0.221576	0	5.23325	4.22944	5.37179	0.323401	0.408716	0.474896	0.406176	0.101766	0.197295	2.52185	2.71762	3.82001	0.843902	1.43328	1.72199	0.415228	0.101546	0.587936	0	0	2.84818	0.888889	0.956344	0.444458	5.63013	3.47824	0	0.288165	6.91351	32.3265	0	0	1.10706	6.81712	8.0877	0.217934	0.0906481	0	0	0.0731201	0.144261	0.158828	0.238539
EED48534	19.2949	14.3081	21.8506	19.0344	18.7256	7.23726	7.07499	7.61007	7.41022	16.8118	13.6205	14.233	10.7048	11.9696	15.2124	4.92464	4.73543	4.1602	13.2344	10.4894	11.3354	11.5765	10.1742	12.3961	15.7937	13.4826	16.635	14.1335	26.1866	16.2637	18.1379	19.9307	4.31276	4.10068	18.6724	24.9867	15.7414	20.0415	21.8624	15.8384	13.8914	24.8735	24.8777	20.4105	20.7845	24.2718	25.2631	23.3167	25.4587
EED48171	0.157413	0.0350188	0.424435	0	0	0.428227	0.0769595	0.0392115	0.0763636	1.14934	0.348611	1.25568	0.476361	0.347203	3.07113	0.037086	0.186933	0.222153	0.0399888	0.0815005	0.0407987	2.39061	1.47242	0.451328	0.0398503	0	0.0449876	0	0.0582647	0	0	0.114105	0.0844432	0.53254	0	0	0.856148	0.526723	0	0.646067	0.0985476	0.650598	0.386588	0.140059	0.635871	0.748405	0.215331	2.33687	0.661245
EED48150	120.234	74.235	192.634	318.349	72.7002	17.8842	78.377	88.1147	72.4868	39.9501	28.2192	26.2308	27.0851	12.7314	18.3954	27.5057	53.3881	51.2329	48.472	54.357	50.1312	21.3179	23.0108	33.5848	156.823	441.76	111.304	15.4742	27.4115	10.229	43.2689	128.838	107.732	43.533	106.074	169.829	25.1514	24.4161	14.808	10.7277	15.818	26.7502	32.7377	22.4811	9.74623	41.9412	15.1533	42.552	50.3942
EED48362	0.068995	0	0.111619	0.0530364	0.289926	0	0	0	0	0.0604516	0.114599	0	0	0.114136	0.49787	0.048765	0	0	0	0.0535832	0.0536469	0	0.0569444	0	0.1572	0.0507488	0	0.0623081	0	0	0	0	0	0.161595	0.12923	0.0929632	0	0.346298	4.96647	0.424762	0.777491	0.0611059	0	0.0613886	0	0.164015	0.0404489	0.1336	0.0668832
EED48479	0	0.0545182	0	0	0	0	0.0599064	0	0	0	0	0	0	0	0	0	0	0	0	0	0.0635166	0	0	0.078071	7.50685	1.38196	0	0	0	0	0	0	0	0	0	0.110066	0	0	0	13.5785	15.4956	0.0723478	0.060185	0	0	0.0485474	0	0.0527262	0.079188
EED48192	1.02995	1.11699	0.728979	0.296894	0.850137	3.53418	0.188829	0.19242	0	2.36883	4.27677	1.88832	2.97514	3.62057	3.09672	0	0.0917321	0.181692	1.56987	0.599911	0.400416	1.08623	1.80637	0.984339	0	0.0946962	1.43497	1.51145	2.28734	0.348808	1.50708	1.95979	0.310786	1.30664	3.73769	2.42854	1.13112	2.26165	2.70297	17.4372	15.475	1.93838	4.55296	8.70579	3.00034	4.89678	1.05668	11.6337	4.86731
EED48452	0.861248	0.143698	2.08998	3.80673	0	0.159746	6.63179	4.98798	10.0273	4.71627	2.14576	3.32427	0.888511	1.24664	0.345266	2.58707	6.13656	4.2541	2.46138	3.84598	4.3528	0.363325	0.355411	1.02889	0.163524	0.158371	8.86101	6.41666	3.58629	2.13895	41.244	8.89628	0.173254	0.168096	1.8148	59.1823	0	0	1.93735	23.8599	45.2911	0	0	0.191575	1.20428	0.895721	0	3.75231	0.208722
EED48792	151.58	123.852	89.8324	53.1026	53.6059	63.5622	72.6006	70.4923	78.4705	213.87	97.0862	201.521	60.4936	378.753	570.816	40.8484	39.274	35.0243	53.9604	40.8008	37.9945	70.8674	68.1268	58.7874	30.467	20.5716	29.8476	42.4503	37.4484	46.2178	53.9307	49.484	102.931	92.152	711.74	43.4248	131.139	124.222	180.955	93.7653	93.4768	352.48	373.675	338.502	334.62	285.607	260.536	426.461	436.25
EED48162	0.458279	0	0.741399	0	0	0.680021	1.6804	0.684943	1.33391	2.40919	3.42534	2.12266	3.40406	5.68584	2.93951	0.323907	0.653066	1.29351	2.79408	1.42364	3.91967	2.7066	1.89118	1.31396	2.7844	1.34833	4.32211	1.24159	6.10656	6.20814	2.43848	6.47783	1.10628	0.715565	0.429187	1.85244	0.575196	0	0	0	3.44284	4.87053	4.05172	5.30082	3.84484	3.81298	4.03005	4.14118	5.33102
EED48230	0	0.27401	0.110702	0	0.205388	0.0507687	0	0	0	0	0	0	0	0	0	0	0	0	0	0	0	0	0	0	0	0	0	0	0	0	0	0	0	0	0	0	3.60719	3.60625	0	0	0	0	0	0	0	0	0	0	0
EED48306	0	0.816438	0	0.626911	0	0.30254	0	0	0	0	0	0	0	0.674565	0.653891	0	0	0.287741	0.31077	0	0	0	1.34621	0	0	0	0	0	0	0	0	0	0	0	0	0	0.511807	1.53502	0	0	1.53171	1.08345	0.901301	0	1.5205	0.242341	0	0.526401	0.395293
EED48526	5.16494	1.57579	6.0878	1.58811	2.21467	5.36483	3.24662	2.31586	2.89934	4.65468	3.67663	3.41757	3.4102	5.37062	2.24805	2.39892	2.83895	2.49914	5.51078	5.3865	4.47496	4.60676	5.48079	5.78244	2.91396	4.23321	4.42832	5.33071	3.27728	3.59833	3.14085	2.24637	2.73112	6.10608	3.73146	7.35686	4.81567	5.36993	5.31126	4.54251	3.60303	5.75064	5.00131	4.98943	3.57666	2.71873	3.97965	3.23849	5.00686
EED48470	0	0	0	0	0	0	0	0	0	0.0832072	0	0.073311	0	0	0	0	0	0	0	0	0	0	0	0	0	0	0	0	0	0	0	0	0	0	0	0	0	0	0	0	0	0	0.0699679	0.25349	0	0.225755	0	0.0612967	0
EED48754	6.35973	4.9413	10.0968	5.98321	2.67814	8.48621	14.3747	13.9387	16.0247	10.895	10.8392	10.4052	11.1636	16.5269	9.62743	13.0154	12.2078	13.329	13.4554	14.4488	13.5803	13.1342	12.3781	11.4305	8.97524	4.71277	13.1842	12.6868	21.6602	15.6447	11.2126	14.2429	8.97464	15.4511	9.15627	8.05746	11.7351	11.1365	12.242	12.2719	12.7467	13.8712	13.9869	9.16355	10.8394	13.0311	10.1002	12.5905	11.548
EED48810	45.8424	29.7509	44.498	47.6334	40.7097	38.7031	33.5027	35.7937	34.1635	28.6701	25.5997	24.162	30.7897	38.4406	36.502	30.2781	32.7762	30.0056	31.4434	31.7965	30.7282	26.0076	25.5716	28.7047	25.8119	17.6734	27.1065	22.6983	30.8935	32.6923	22.7103	32.3135	48.0813	30.1126	60.1053	43.0243	29.9593	30.3482	63.0579	48.6595	46.3149	29.8205	21.6626	25.0357	29.6191	20.668	23.3539	25.8141	22.8326
EED48102	0.124414	0.0830334	0.100638	0	0	0	0	0	0	0.218017	0.103324	0.0960438	0	0.102907	0.798024	0	0	0	0.189636	0	0	0.209941	0.308053	0	0	0	0	0	0	0	0	0	0	0	0	0	0	0.156115	0.373155	0	0.233667	0.661131	0.274992	0.553491	0.231957	0.295758	0.291756	0.080304	0.241213
EED48131	6.54219	4.18429	10.2532	5.08136	3.60004	4.44936	4.84772	5.19454	5.95074	7.22483	6.45192	6.15512	6.91802	6.65133	5.7918	5.77995	5.34124	6.87653	8.62144	8.94437	6.57054	5.28977	5.62452	5.79659	4.24403	2.65666	5.43386	4.73882	4.76737	6.03141	4.13377	7.85443	4.93526	6.17163	3.89313	4.77473	4.36223	4.87416	5.72307	6.29321	9.59931	10.5622	9.74053	15.0981	7.43266	8.42407	10.9869	7.69763	9.77718
EED48451	0	0	0.361982	0.601989	0.0671594	0	10.5017	9.94893	12.944	0.196045	0.185822	0.0863641	0.184667	0	0.0896996	7.35374	9.16705	8.52589	0.0852617	0.521311	0.173977	2.92613	1.20036	0.427686	0.0849664	0.0822892	0.0959198	0.202065	1.24228	1.51554	13.5725	9.24496	0	0.0873422	2.61934	1.65814	0	0	0.335547	27.5501	25.4242	0.0990833	0	0	0	0.86434	0.065588	3.03285	0.216902
EED48378	7.55906	2.89196	7.16603	3.59001	3.81517	5.82262	0.459013	0.503722	0.525529	7.12927	4.47835	6.16985	4.29157	5.21691	5.59747	0.238208	0.411667	0.475639	4.25643	3.06615	2.54568	4.14348	3.89428	4.87758	2.12084	1.34574	3.01345	2.56535	3.20779	2.82632	1.58836	2.46049	2.63446	1.27802	1.30763	1.03796	5.01571	5.4373	4.76541	5.03901	4.06918	5.117	3.90202	10.2385	5.11658	4.77849	4.85497	7.36518	4.29393
EED48318	0.0910709	0.0607801	0.368334	0.840073	0.0546703	0.135136	0.267148	0.408343	0.26508	0.957527	0.151266	2.03881	1.80391	1.50655	1.24132	0.193104	0.389339	0.064263	0.0694063	0.353639	0.141624	0.38419	0.375822	0.348153	0.0691659	0.20096	0.390412	0.246733	0	0.082247	0.0969168	0.297069	0.219845	0.1422	0.17058	0.122708	0.342915	0.114275	0.546296	0	0	0.403288	0.201293	0.729276	0.339583	0.432988	0.0533911	3.6445	0.26485
EED48722	7.97559	4.25829	8.76035	8.5264	5.8007	1.43854	1.85413	2.52213	2.69532	33.3611	18.5014	24.4762	15.59	4.17258	4.20155	0.356947	0.479854	0.414685	1.35034	2.08641	4.06846	4.1269	3.34248	2.42189	10.2748	1.61514	1.72752	3.79085	15.4751	15.2499	1.96724	2.55824	0.88036	4.91318	7.82133	106.516	6.57458	5.13019	14.5755	21.6096	24.6947	0.595226	1.54801	2.17427	0.704349	0.299967	1.13295	0.433733	0.407273
EED48194	1.64182	0.54787	0.730434	0.441723	0.344957	1.52264	0.0602017	0.245386	0.119471	0.431556	0.204526	0.190115	0.677517	0.6111	0.592371	0.0580211	0.0584915	0.173779	0.312813	0.446277	0.829786	0.207785	0.338765	0.0784559	0.748151	0.543433	0.492683	0.0741349	0	0.0741371	0.524163	0.178518	0.330279	0.384535	0.845679	1.10609	3.2971	4.32631	0	0	0.616712	0.218113	0.544336	1.6069	0.306099	0.439081	0.336886	0.476875	0.47747
EED48707	6.58559	6.07844	5.21371	2.69273	3.36456	3.53458	2.67167	2.51306	2.44706	9.08487	7.33109	9.5187	9.71405	18.0799	16.627	1.78262	1.29789	1.58197	10.999	6.74682	5.01166	5.31993	8.3265	6.82963	6.27858	2.78271	6.24703	5.06155	7.77952	14.932	5.06985	5.33238	2.70597	2.51602	8.79202	1.13277	12.3106	10.1976	30.6788	17.2526	12.3686	16.7531	16.1046	28.6744	21.4214	21.3178	22.2616	21.7057	10.1873
EED48126	2.82069	7.00468	5.88982	4.48779	2.5596	1.16805	16.6447	15.4906	18.7115	6.37969	8.82537	4.8107	10.2323	11.2856	10.4137	32.0836	32.7643	29.902	15.2477	19.7155	21.4732	28.9457	25.2293	20.2497	3.88592	5.01797	4.10566	4.26526	3.64202	2.72511	9.42409	9.9142	4.2755	3.58487	10.1979	5.21473	3.45797	4.19787	7.86982	13.7307	17.4945	3.42771	3.91471	4.9027	3.54667	3.74252	4.1149	5.12317	2.28922
EED48649	1.82593	3.30768	2.32099	0.401027	1.25271	0.193531	1.72164	1.36452	0.949062	0.685644	1.73304	1.00683	2.58341	1.07878	1.25486	0.921824	0.185859	0	0.795183	1.41807	1.01411	0.440163	2.36817	0.997189	1.18864	0.191865	3.57834	3.06237	0.86895	0.471148	1.94314	2.55262	0.839581	1.83282	2.19861	1.40586	1.63698	1.96387	3.12944	4.81767	1.46972	3.23431	8.45607	1.62463	4.13374	4.03058	5.35236	3.36732	3.28723
EED48709	0.962164	3.21071	1.6863	1.47923	1.54025	2.4985	0.705606	0.239675	0.11669	3.37209	4.12849	4.08517	6.08808	5.17293	6.68586	0.226683	0	0.113156	2.93311	2.61534	1.62095	2.16478	3.44116	3.37172	2.07042	0.471809	1.23741	0.289638	1.24647	1.44823	0.511963	0.871816	1.03229	0.500781	2.10254	0.648205	10.2649	11.0671	12.9862	5.92349	9.33655	5.82301	2.24481	7.41944	4.7836	4.09801	4.60664	3.82972	4.19722
EED48190	1.23105	2.14879	3.90658	5.75065	3.18342	0.140516	0	0	0	0.331882	0.629152	0.731025	0.859708	5.09121	2.80925	0	0	0.133643	0	0	0	0.479382	0.312627	0.362013	0.0719194	0.20896	0.162382	0.342075	0	0	0.906976	0.411861	0	0.0739304	24.7432	0.255186	0.118856	0	0.284022	0.582991	0.177853	4.69664	13.1166	13.9023	7.94479	11.931	2.60928	36.7957	16.6154
EED48416	13.78	6.3457	9.6975	7.09707	8.02402	96.3078	237.38	228.507	215.588	522.91	422.972	596.561	950.778	615.255	498.177	119.115	71.7733	76.1362	408.209	461.999	418.298	2221.92	1720.87	1387.96	35.1641	75.41	302.101	290.578	14.3834	19.2895	213.662	177.551	231.079	136.629	87.7555	25.9938	288.49	284.438	7.43942	72.11	85.1473	85.0642	118.785	352.007	100.966	147.492	118.594	552.963	81.8857
EED48817	50.7319	16.6489	27.5519	16.3181	14.1114	29.8091	59.5447	62.8281	62.9236	63.0497	63.6464	63.5132	74.931	104.26	73.5628	62.9826	51.5295	55.8556	80.0691	71.9999	74.3236	66.6842	72.5568	68.3152	60.5725	39.8738	42.2626	40.183	61.128	61.7385	57.0517	43.8164	23.5476	14.8877	72.222	42.6617	84.4482	73.4402	125.181	82.6966	99.1107	46.4182	47.1858	39.6967	45.615	49.0384	42.5389	42.1895	47.9003
EED48090	0.367027	0.0489903	0.475018	0	0	0	0	0	0	0.0643159	0	0.113333	0.0605833	6.07158	30.0749	0.0518822	0.0523028	0	0	0	0	0.0619334	0.0605845	0.0701549	0	0.0539928	0	0	0	0	0	0	0	0	0	0	5.98863	4.51333	8.36624	1.80766	1.79225	3.44564	2.65004	4.04939	3.96883	3.35912	4.04525	2.93756	2.20592
EED48122	5.2409	2.24074	3.17951	1.25896	2.65456	0.425292	0.180161	0.122391	0.119177	1.43498	1.63218	1.01145	1.28412	1.42239	1.18183	1.56272	1.57539	1.90687	1.62263	1.01755	0.955092	0.967277	1.14897	0.860893	1.49262	0.722796	0.421261	0.961384	0.0909311	0.221865	0.871457	0.801356	0.527147	0.255727	56.6746	0	0.822247	0.822033	1.96487	0	0.307598	1.59557	1.68932	2.40442	2.06109	1.84934	0.768132	3.91133	1.19074
EED48794	115.838	57.8384	78.5484	65.2523	63.657	72.1654	105.359	105.15	112.886	67.8671	61.4671	57.6761	66.1941	61.664	60.551	94.7704	96.7276	101.301	79.6257	92.9724	94.3805	67.1696	71.7487	62.5564	77.2649	52.0249	88.5178	85.75	99.938	90.6624	93.4863	87.324	101.354	67.0283	73.1968	80.5053	68.7093	68.5563	115.272	85.4981	96.2436	63.8344	57.7032	47.3189	57.6045	49.5206	56.3926	53.7136	54.946
EED48313	0	5.05443	12.2522	5.82166	59.1025	0	16.6619	5.65959	27.5548	0	0	0	18.7515	6.26418	18.2166	16.0584	21.5848	10.6881	0	0	0	6.3898	0	0	5.75179	0	6.49328	6.83939	8.40962	0	8.05954	0	0	5.91262	7.09264	0	0	0	0	46.625	71.1193	13.4149	5.57981	13.4769	0	31.5061	0	43.9946	7.34159
EED48613	0	0	0	0	0	0	0	0	0	0	0	0	0	0	0	0	0	0	0	0	0	0	0	0	3.49955	0	0	0	0	0	0	0	0	0	0	0	0	0	0	18.912	31.7321	0	0	0	0	0	0	0	0
EED48502	17.9805	19.3908	33.3267	17.5744	27.3061	52.8309	32.3975	35.6832	34.4861	18.4666	21.3604	19.2118	20.7363	29.8429	22.6271	33.5805	38.0101	33.1896	25.3191	27.8357	29.2576	25.5185	28.8938	29.3612	24.8696	16.8164	24.9108	26.1311	17.8502	20.8625	19.3881	24.341	34.8771	51.5949	10.0365	32.8906	31.2361	31.975	26.4286	35.921	32.6515	52.203	42.374	25.8514	39.9607	33.0482	34.6255	29.283	40.1701
EED48148	1.4728	0	1.58845	0.18869	0	0.910593	4.32032	3.66874	3.75101	2.15071	2.85398	3.60034	5.6725	4.66975	6.49473	7.6337	5.07209	4.50346	2.99317	1.71572	2.4812	24.8525	23.0956	9.38387	0.37285	0.541653	1.05229	0.886705	0.81771	2.88188	3.65712	3.4697	2.56774	2.87457	4.3678	0.661478	0.61618	0.30801	66.9964	350.597	425.059	0.869596	0.180851	1.31043	0.228822	0.583523	0.575627	1.2675	0.475906
EED48747	5.61676	6.08378	10.5764	6.08711	3.3165	19.3333	55.8438	50.3689	50.7882	14.5218	14.2998	16.5619	25.7621	52.2462	15.9465	83.5626	76.8264	81.2821	19.4382	22.1681	19.9751	27.3461	24.8506	26.2242	12.0281	4.67319	18.8681	27.6903	31.7982	51.8897	22.9294	39.1462	9.55788	49.2421	17.1604	16.2525	34.4397	32.351	32.5879	13.6049	19.5417	44.6077	56.4428	30.0672	39.9131	36.1166	39.9464	35.6	45.0762
EED48275	87.9327	307.756	99.8469	141.217	143.242	26.6473	1056.9	955.756	933.36	1769.85	612.671	1869.76	2155.72	1391.81	1296.85	682.483	372.687	434.631	826.514	2000.31	1486.21	6568.45	6477.18	5424.65	12.8549	77.4317	330.237	190.138	3.6673	4.10113	149.372	130.623	578.342	153.415	133.772	3.33745	176.69	160.585	2.47639	66.0804	65.9047	22.6688	72.3896	498.082	32.3263	42.69	54.9397	311.229	42.0203
EED48529	0.609851	4.51412	0.44846	1.10805	1.49767	0.658133	0.0813157	0.0828621	0.201715	1.84589	3.08488	2.82471	2.6539	5.13598	70.5002	0.470222	0.395029	0.156485	0.676038	0.731967	0.90527	1.12264	1.23546	0.847777	0.463166	0.57091	0.190136	0.100136	0.246251	0.450624	0.294999	0.30141	0.356892	0.302983	0.31153	0.373504	311.603	315.696	22.7809	16.042	5.41454	11.6371	5.88197	10.3097	9.30273	9.32447	6.27304	9.59032	5.53564
EED48157	0.316154	0.632998	1.15081	0.243027	0.0948945	0.234564	0	0	0	2.63156	1.05025	2.44061	1.82651	1.69976	1.7744	0	0	0	0.602363	0.3683	0.122913	0.533489	0.652337	1.05754	0.480221	0	0	0	0.702126	0	0.336449	0.17188	0.127199	0	0	0	3.76972	4.3638	1.89648	1.94638	0.59378	1.54002	0.698794	2.39105	0.294717	2.0668	0.648719	0.816255	1.9921
EED48701	20.8288	12.0558	14.0155	7.79302	18.7002	12.5816	4.05528	4.27015	4.5604	17.6037	17.4511	21.4863	22.3629	19.6676	17.5869	0.52112	0.65668	0.390202	14.7501	15.3173	16.9121	14.1522	19.3207	16.3832	11.6192	3.93181	8.05992	9.82123	15.9649	18.8107	8.82712	7.21516	6.67444	3.45372	3.27988	3.47703	102.258	98.5302	281.952	289.371	288.376	8.65224	9.23473	11.6443	8.24773	10.0782	6.59184	9.87488	6.96869
EED48445	101.299	54.2526	94.911	113.132	55.6208	0	0	0	0	0	0	0	0	0	0	0	0	0	0	0	0	0	0	0	0.0529484	0	2.15187	4.59611	1.0064	0	0.148385	0.227414	0.168297	1.19744	0	0.0939363	0.0875036	0.174962	0	0	0	20.9317	11.4544	2.72937	25.5411	16.7804	7.97011	13.4548	15.0035
EED48466	1.68734	7.46056	3.01412	2.21581	1.30836	0.26081	0.773386	0.525396	0.511599	0.924004	0.817432	0.814108	0.870378	8.08315	5.35515	0.596299	0.651227	0.892989	0.535811	0.982824	1.20266	1.06773	1.04447	0.671927	1.44168	0.723983	1.38642	1.14286	0.546482	0.952409	1.1971	1.07023	0.452582	0.219554	3.88474	0.663107	9.70668	10.9392	1328.05	612.892	652.298	12.5779	6.00867	3.7533	9.10989	6.76883	5.31706	7.62374	5.24786
EED48366	365.29	463.5	693.492	487.845	360.633	1536.65	3291.46	3026.81	3251.88	500.91	535.463	471.912	582.262	767.734	1001.45	3814.59	3772.13	3882.9	716.107	832.282	894.527	804.295	698.147	676.778	1225.7	707.974	1345.6	1721.38	799.521	1309.25	1198.53	1137.01	1788.41	2499.67	3087.57	3624.41	2547.07	2550.28	1944.38	1956.26	1922.63	811.534	854.092	859.537	1014.18	534.623	880.873	769.549	685.181
EED48145	0	0	0	0	0	0	0	0	0	0	0	0	0	0	0	0	0	0	0	0	0	0	0	0	20.8166	10.0803	35.2502	0	0	0	14.5843	0	0	21.3986	0	0	0	17.1965	0	0	0	60.688	0	0	0	24.434	16.0689	8.84573	39.8554
EED48127	46.2053	92.1515	22.1111	8.16457	21.5231	2.44007	1.4234	1.65192	0.941585	9.49505	7.11934	9.90572	6.09615	30.9042	32.2482	1.02888	0.691481	0.913068	6.16342	4.68964	5.07252	5.0038	4.89482	4.43138	2.33398	0.951766	2.95845	2.62925	4.13091	4.4309	1.54915	3.04839	7.1583	1.64159	3.23153	0.726447	11.0979	10.5538	46.5717	201.478	226.215	438.014	327.316	190.062	296.832	139.222	214.936	85.4685	327.753
EED48560	30.9881	16.3101	18.3449	20.8147	10.7389	100.885	23.6571	24.7645	23.6874	32.8038	29.7131	33.2037	28.2376	35.3338	33.9374	7.25463	7.45274	6.69096	45.5938	42.3624	49.1016	16.8253	17.1849	22.3287	36.0815	22.2178	22.1265	15.9787	23.6634	16.5089	18.8293	27.3165	46.2517	17.1715	31.859	37.6699	60.856	63.6613	21.4031	24.0726	18.176	20.1724	24.6315	39.1397	16.0382	18.1258	29.3423	24.7336	20.0896
EED48350	0	0	0	0	0	0	0.701105	1.07166	0.347838	0	0	0	0.789032	0	0.383262	0.337855	0	0	0	0	0	0.403308	1.18357	0	0	0	0	0	0.530794	0	1.52609	0	0.769281	0	0.447669	0	0	0	0	0	0	0	0.352183	0	0	10.7952	0	3.3939	0
EED48490	17.1103	6.27792	13.0533	23.1886	12.5593	63.8944	40.0819	45.5709	29.1501	26.857	26.8034	36.7462	38.6168	11.8049	10.1427	41.2666	35.7654	36.1066	39.2436	81.9339	85.9407	116.106	102.4	93.8533	28.1452	21.9498	12.0281	23.2879	8.10409	12.3034	30.5491	40.2947	133.113	79.5793	14.8091	3.38712	143.611	151.918	14.593	104.839	116.815	16.1593	10.8139	14.7189	11.4901	17.1566	8.41469	29.9391	8.88287
EED48503	45.1357	69.2041	90.3559	78.3775	60.6881	50.0305	56.0405	54.8414	53.0074	42.6763	38.6531	38.854	38.2343	48.7927	40.9621	53.8577	52.7518	55.0682	39.4305	47.0743	41.744	36.9859	43.6844	37.1372	31.4022	24.8397	50.4844	46.9194	51.9223	61.2904	55.6354	47.6646	52.6933	28.9001	37.1008	38.2102	59.3679	64.2419	65.5774	76.6321	70.7441	38.6327	29.6658	30.5291	33.1961	31.4557	27.6669	30.1112	30.6385
EED48473	0.15659	0	0.379996	0	0	0	0.114836	0	0	0.274401	0	0.120883	0.387714	0.388562	0.125551	0.33203	0	0	0.238679	0.121612	0.121757	0.264236	0.258481	0.149656	0	0.115179	0.134258	0	0.695523	0.141418	0.833211	0.170264	0.126003	0	0.14665	0.210989	0	0	24.4223	17.3527	0.588196	0.693428	0.11537	0.417981	0.437918	0.651433	0.275408	2.52681	0.151798
EED48430	1.537	0.410313	1.8649	1.06334	1.01493	1.25438	0.225432	0.229719	0.33553	0.404003	1.27645	0.711906	2.66389	3.4325	2.46467	0	0.109514	0	0	0.477468	0.239018	0.129679	0.126855	0.440681	0.116731	0.113053	11.5966	16.1012	18.7738	37.7557	15.5387	12.1998	0.989414	15.4793	55.2741	0	1.15747	0.964308	0	2.83872	3.75269	61.937	99.5383	100.378	73.7881	8.31229	117.14	4.16667	17.2834
EED48345	7.64577	1.871	7.06079	2.69376	2.48614	4.82173	5.98086	6.38028	5.65636	8.87621	8.73083	9.93551	7.46712	10.5928	9.60403	7.47548	7.53608	6.69897	7.33224	6.03686	5.84588	62.4121	170.748	108.39	4.93575	3.51487	4.53411	5.40873	4.245	4.43069	4.67852	5.47298	4.10152	4.97427	13.1274	3.77734	2.31913	3.9175	2.86649	4.31481	5.62425	24.6032	31.4517	12.642	37.8937	22.3408	14.9413	46.2657	31.0058
EED48765	0.989155	0	1.60025	0	0	0	0	1.47839	0	0	1.64296	0.763595	0.816374	0	0	0	0	0	0	0	0.769116	1.66913	0	0	0	0	0	0.893289	0	0	0	1.07553	0	0	0.926365	0	0	0	2.96677	0	0	2.62816	0	0	0	1.76357	2.31961	0	0.95888
EED48134	0.30024	0.300567	1.45718	0.115397	1.93753	0.278446	0.165136	0.0560922	0.109238	0.657655	1.24672	1.62243	1.92041	1.9867	3.79144	0.212207	0.213927	0.10593	0.915267	1.98197	1.92597	2.53317	2.16825	1.72167	0.684072	1.04899	0.0643549	0.271141	0.416739	0.610086	0.0798781	0.163228	1.02677	0.293	0.421771	0	2.63786	3.1081	2.92665	11.5525	13.9563	0.0664774	0.165904	0.200355	0.0699704	0.0892164	0.264027	0.193792	0.0727625
EED48303	0	0	0	0	0	0	0	0	0	0	0	0	0	0	0	0.67571	0	0.337304	0	0	0	0	0	0	0	0	0	0	0	0	0	0	0	0	0.447669	0	0	0	0	0	0	0	0	0	0	0	0	0.617073	0
EED48254	0	0	0	0	0	0	0	0	0	0	0	0	0	0	0	0	0	0	0	0	0	0	0	0	0	0	0	0	0	0	0	0	0	0	0	0	0	0	0	0	0	0	0.728775	0	0	2.93928	2.31961	0	0.95888
EED48243	0	0.358858	0.0869887	0.41333	0	0.319149	0.15773	0.482188	0.54778	0.282671	0.803794	0.664139	2.75142	0.622648	0.431118	0.304033	0.229873	0.682959	0.409789	0.334073	0.585323	3.44787	3.37277	1.54167	0.245021	0.949204	0.922028	2.62217	0.238829	0.0971205	1.48776	0.935442	3.54789	16.1199	0.402854	0.434695	78.1511	76.6464	67.7343	245.625	274.686	0.0952437	0.0792317	1.14821	0	0	0.0630464	10.9672	0
EED48551	69.9633	63.745	87.0289	59.2278	69.3797	261.39	86.1473	88.3077	87.0054	133.268	138.255	129.9	163.754	208.443	158.603	71.8109	68.553	77.5391	136.38	144.325	149.929	116.543	121.5	136.592	194.88	157.319	146.412	116.631	137.423	124.116	126.71	137.82	130.182	91.3207	162.263	154.648	177.754	174.452	156.856	140.707	129.339	299.122	314.426	202.024	326.376	299.418	237.85	282.545	252.615
EED48168	0	0.401058	0.243045	0.808386	0	0	2.97469	3.2558	2.29573	0.13163	0.124766	0	0.123991	0	0.120454	0.318549	0.428175	0.318029	0.114494	0	0	0	0.371979	0.430741	0	0	0	0	0.166821	0	0.479629	0	0.846209	0.821017	0	0	0	0	0.901183	0	1.12863	0.399164	0.553431	0.26734	0.140046	0	0.440377	0.193937	0.873807
EED48693	0	0.40247	1.1382	0.15452	0.120671	0.149139	0	0	0	0	0	0.155177	0	0	0.16117	0	0	0	0	0.156114	0.312599	0.1696	0	0.192114	0	0	0	0	0	0	0	0	0	0	0	0	0.252299	0.252234	0	0	0.377534	0.534093	0.592405	0	0.749542	0.716783	0.235694	0.38924	0.779452
EED48572	112.135	268.929	230.746	231.489	148.551	477.965	244.839	270.623	258.2	347.074	369.075	319.16	421.314	273.389	211.015	340.485	320.838	319.308	843.336	1015.68	934.145	881.507	801.876	777.205	572.742	434.129	227.282	595.983	155.028	263.933	239.68	359.216	278.233	923.807	41.5009	742.392	131.772	117.388	40.9687	293.349	270.265	17.8651	17.4361	37.5913	31.241	45.3089	26.6312	57.3079	16.4748
EED48658	16.491	15.4852	19.699	13.2662	15.7703	20.4868	22.2187	24.934	23.442	9.57665	9.23651	9.76992	12.8191	13.4816	7.53356	28.326	26.7794	27.7385	10.6682	12.5095	16.1027	10.678	12.5028	10.6293	7.13604	5.64178	11.6729	10.7366	17.6731	12.9882	10.8154	13.761	18.2073	14.6711	13.6483	13.6936	13.2372	20.6928	11.5026	23.6106	15.8463	10.02	10.8785	7.84831	11.4402	8.54705	9.55558	7.67374	12.4544
EED48678	17.5352	10.779	23.4226	16.7605	7.89487	5.0499	16.9204	16.1215	16.5376	11.624	12.3592	10.8649	9.90207	7.72907	5.91976	3.99535	3.69895	4.07024	8.87992	7.79469	7.80396	3.9907	5.99849	5.95377	5.60739	8.48548	3.46186	3.64639	6.27698	5.31348	3.43753	4.26485	3.89882	2.70196	11.8844	4.19687	9.1221	8.83021	12.4563	7.81249	4.33336	6.02818	7.64961	6.26135	6.45247	8.15871	8.25121	16.2327	7.26911
EED48436	15.2704	28.6741	54.4333	35.0161	21.752	0	0	0	0	0	1.07473	0.399602	2.34972	1.28447	3.73531	0	0	0	0.197251	0	0	0.218371	0.42723	0	0	0	0	0	0	0.233743	0	0	0	0	0	0	0.324852	0	4.65767	0	0.9722	5.73066	3.62311	0.921147	3.61907	4.15307	2.42778	3.84232	5.51977
EED48271	5.00014	1.83211	4.28251	0.452188	2.58962	5.81922	19.7004	21.5404	21.1174	6.35673	6.10668	7.34146	15.6978	23.5171	15.643	27.3716	22.3542	22.1383	11.9551	14.0862	14.0268	14.9723	14.0797	13.8677	2.30827	1.22594	21.3511	33.5566	45.5066	22.1357	9.39018	18.6555	4.26011	18.2936	2.47909	0.528403	13.9052	12.4253	11.1741	15.0897	16.5722	41.4187	24.704	51.3804	49.0787	18.5287	37.6481	11.5806	32.6941
EED48413	0	0.214392	0.259847	0.246935	0	0	0	0	0	0.28146	0	0.495969	0	0	0.257562	0	0	0	0.244819	0	0	0.542066	0.26513	0	0	0	0.275423	0.290103	0	0	0	0	0	0	0	0	0	0	0	0	0	0.284506	0.473352	0	0	0.190912	0	0	0.311405
EED48785	12.9281	10.1675	18.4111	11.9441	12.6432	13.7797	24.8818	24.1757	24.5566	7.07291	7.71222	8.29331	12.3731	31.6279	6.86169	38.652	40.2627	42.315	12.1655	11.8787	11.7512	17.0016	15.93	12.9357	8.98883	3.52689	13.2179	14.2514	8.89644	15.4577	11.8203	11.0212	6.93522	32.8856	13.5854	8.42339	21.2543	22.8481	13.1071	22.42	20.9749	22.631	25.6683	12.907	22.5188	13.2021	17.1511	14.2602	28.0656
EED48082	113.421	65.107	134.054	57.3716	69.1457	4.36013	34.0469	36.4511	34.2109	45.8266	36.6041	49.4495	30.5564	5.83301	14.6068	44.8592	55.6911	55.5678	36.2779	38.7942	49.3501	14.8749	28.6169	29.2059	1.78529	0	0.503861	0	6.52564	1.5922	0.625399	1.27798	0.472882	1.37641	3.30222	3.95914	0	0	5.28783	0	1.10373	14.0529	9.95849	3.13732	16.4348	29.3375	7.57966	34.518	19.3694
EED48561	5.19161	3.8264	16.7249	6.9752	2.68295	14.6369	69.0278	65.5162	68.7233	17.2062	15.0342	15.8219	20.4924	23.1137	14.3698	92.4047	90.5805	90.7567	21.0904	23.3502	22.1845	37.594	35.2103	27.3111	20.8459	12.1201	18.5015	29.8023	17.0941	21.3229	19.9856	20.5672	36.5805	47.7214	6.00358	51.8856	27.141	27.5871	56.327	45.3024	44.9373	18.9517	13.8033	11.4477	19.9055	11.7781	12.2804	11.7429	19.6495
EED48593	41.3948	11.8779	21.8934	16.9154	12.9709	19.9966	10.5499	9.85819	10.1372	25.3086	20.7305	23.352	23.6052	29.5358	33.5087	6.71153	7.57623	8.50612	26.044	21.9473	21.3987	22.8839	21.0714	21.5742	14.1213	6.81726	22.8645	18.0239	25.5083	23.3137	23.9623	18.6714	5.17021	5.5046	14.9637	14.0203	17.1282	14.6265	36.6667	19.6034	22.64	13.7985	10.5571	12.4963	13.9934	13.1791	10.6006	12.5151	11.2446
EED48486	0.0264228	0.079355	0.0854933	0.0101556	0.0237926	0.156831	0.135641	0.167839	0.10575	0.069453	0.0877751	0.142783	0.0981333	0.0437103	0.095334	0.20543	0.131788	0.186449	0.181235	0.266768	0.174633	0.144907	0.174463	0.17677	1.85624	0.447008	0.0226544	0.11931	0.117361	0.167039	0.0984163	0.11492	0.1382	0.103143	0	0.0356019	0.0663278	0	0.435874	7.80817	11.2154	0.0351024	0.0486685	0.129304	0.0615781	0.895078	0.100689	0.400787	0.0640352
EED48700	4.32948	4.36146	1.12331	1.88381	2.35382	2.96974	1.25803	0.915684	0.832195	0.644158	1.69602	1.13509	1.48322	0.337834	0.916945	0.288682	1.16409	1.4987	0.498046	0.507529	0.317583	2.27442	0.943889	1.01492	2.1714	1.74247	3.64197	1.69674	3.90045	2.95094	2.34716	2.57581	9.20244	4.40046	0.0765027	0.220132	106.938	99.5295	179.1	200.66	247.622	2.24278	4.0324	0.436095	1.59914	2.7672	0.622576	2.42541	7.60205
EED48392	4.60815	2.21433	1.78921	3.11721	4.20477	0.683785	0	0	0.134129	0	0.30616	0.284587	0	0	0.295578	0	0	0	0.140477	0.143152	0.143322	0	0	0	0	0	0.158038	0.99877	0.409358	0.166467	0.196158	0.400842	0	0	0.690501	0.248359	0.694056	1.15646	0	1.13479	0.346189	0	0	3.11609	0	0	0	2.37949	0
EED48676	60.7113	30.0041	51.2849	75.6152	54.668	174.472	372.527	363.531	352.866	331.282	292.627	311.162	184.887	213.578	220.28	246.326	299.247	290.12	263.264	225.603	231.25	180.578	186.476	228.052	247.177	231.758	322.529	218.268	251.739	125.968	251.482	267.393	284.147	64.4972	298.322	280.611	143.719	155.736	236.257	179.786	150.108	104.816	102.199	93.3352	90.6233	117.148	91.6847	132.937	81.5749
EED48670	38.1239	12.3459	32.325	20.3272	12.2438	43.1097	45.4376	45.7257	50.8671	38.5461	45.4977	43.7107	38.2175	30.7488	38.4583	34.9497	40.8094	38.407	28.9643	31.634	35.5441	51.6753	47.8095	42.8955	19.2727	11.993	19.1138	16.331	17.6444	11.9407	21.5159	21.7901	30.8201	33.4668	52.3064	53.6046	25.8971	26.2624	25.2519	20.441	22.7166	33.3446	34.2477	27.3794	26.6956	30.4091	23.8104	35.8585	45.406
EED48719	0.801862	1.60547	1.76897	0.560355	0.853323	1.48731	0.801884	0.517518	0.74263	21.4603	18.3132	21.8342	13.0254	30.6298	28.9313	1.21078	1.09075	1.62031	3.3611	0.849199	1.13361	12.7621	11.5817	8.95242	3.51555	1.71579	2.40625	4.31197	2.8331	2.10667	2.2497	1.78339	1.0265	0.626022	8.02162	0.785761	24.3832	22.6389	79.8029	19.522	16.4292	25.5663	23.0137	12.9396	28.3027	16.5275	13.1414	21.7378	21.4823
EED48390	0.0645797	0.1293	0.679097	0.943204	0.116302	1.19784	0.0473597	0	0.046993	0	0.0536324	0.0498534	0.159898	0.160247	0.0517787	0	0	0	0.049217	0.0501542	0.100428	0	0.0533002	0.12344	0	0.0475011	0.166108	0	0.358552	0.0583225	0.2749	0.0702186	1.09127	0.050418	0	0.261042	42.1488	45.1361	0.387386	0	0	0.228782	0.09516	0.11492	0.0602008	0.575696	0.0378604	0.791984	0.125206
EED48422	0.0312789	0.104377	0.177109	0.216396	0	1.06751	0.0688154	0.116873	0.113804	3.8094	4.3381	3.76682	4.13044	12.91	11.9124	0	0.0445737	0.0220715	2.8844	2.1134	1.67814	2.13763	2.65902	2.06267	0.0237555	0	3.78133	2.54227	2.91754	2.62709	2.46322	1.42842	1.08227	0.952369	0.146467	0.126435	1.96294	2.35492	34.1485	10.206	8.51816	1.71755	1.10617	3.78495	1.72032	1.46854	1.06358	3.41197	1.21286
EED48763	119.474	92.2463	131.799	148.685	75.6777	130.975	202.424	207.043	186.917	932.913	901.372	890.971	660.991	97.1166	141.375	92.4504	91.5854	102.329	579.282	276.919	216.225	289.893	325.912	312.429	585.567	1750.44	91.4846	47.6224	135.182	79.6212	91.4113	150.512	211.666	93.7567	1018.2	204.83	370.749	379.182	227.358	110.33	82.4045	60.9336	60.4027	120.231	38.4044	70.2688	71.9748	59.4318	92.8532
EED48818	165.551	81.6685	129.875	101.884	96.6466	57.4089	61.0012	61.8348	62.9355	71.733	57.8868	70.1382	71.7415	104.415	108.57	49.4414	48.4194	46.8949	83.6052	82.6286	79.5731	70.3393	74.6786	66.0792	84.5478	46.4039	98.8714	69.7658	143.364	100.651	107.579	97.7043	44.3375	17.4408	59.2	50.1952	117.874	120.036	258.655	101.805	116.144	117.22	109.743	85.2817	120.413	129.91	99.763	133.963	91.8866
EED48425	0.211364	0.094042	0.170971	0.108317	0.169177	3.71134	0.465014	0.315905	0.615217	7.09901	5.20753	6.63542	7.50109	11.3054	4.57563	0.398374	0.903607	0.596585	5.90639	4.10376	5.47819	9.15434	8.54792	6.80082	0.267542	0.103645	11.7189	7.44428	8.84045	4.39035	13.9458	6.58817	3.7417	2.53021	1.25366	0.18986	3.80246	3.09422	5.07154	6.93998	7.67476	3.68152	4.15268	15.6091	4.33471	2.30292	2.43698	40.746	3.55151
EED48129	0.96682	4.25865	0.104274	0	0.928619	0	0	0	0	0	0	0	0	0	0.155036	0	0	0	0	0	0	0	0	0	0	0	0	0	0	0	0	0	0	0	0	0.0868456	0.242696	0.0808775	1.35323	1.98405	5.3264	14.785	10.2099	9.4052	8.29163	5.20955	11.8274	3.0786	16.2453
EED48685	7.45146	4.60468	8.92956	8.69796	2.48508	6.55225	8.7028	4.33103	6.22553	2.90168	4.12555	2.98266	3.41659	5.25024	3.09786	7.41228	3.53954	8.37389	4.83754	7.28732	5.36469	3.72558	4.55555	5.27518	4.19199	2.02995	5.9155	4.48619	5.51615	3.7386	2.64326	5.10133	3.77522	4.3092	3.87691	7.0652	5.54222	9.35006	4.13872	1.69905	4.14662	2.93308	2.84665	3.19221	4.88807	2.1322	3.07412	4.80959	3.47793
EED48092	5.88509	3.07589	5.33397	3.27026	6.29954	0	0.0519982	0.0529871	0.0515956	0.434874	0.412197	0.328416	0.526674	0.527827	1.137	0	0.050521	0.100066	0	0.110133	0	0	0.0585206	0	0	0	0.0607923	0.0640328	0.157468	0.128069	0	0.077096	0.114109	0	0.0664037	0	0.533965	0.533826	94.2101	14.4051	11.053	0.251189	0.365681	0.189263	0.264388	0.379249	0.0415685	0.0915318	0.206203
EED48653	149.759	128.898	160.99	251.06	131.611	82.8597	58.2957	61.6045	55.4163	77.7315	76.1232	73.9412	71.9243	121.922	97.8846	57.5714	46.8501	47.09	141.807	126.672	123.465	83.4633	94.4431	91.1664	57.6888	56.4486	49.4754	38.2868	60.5898	53.0005	62.0361	51.6464	115.61	41.067	99.6288	89.9168	38.6771	47.7797	104.198	71.2933	67.0913	35.2882	33.9832	49.0732	31.2875	43.3928	36.707	43.454	39.1954
EED48272	0.963711	1.07196	2.53351	2.40761	0.433891	0.297919	0.176685	0.360091	0.233756	0.562919	1.06713	0.681957	2.38612	2.65705	2.64001	0.283809	0.114444	0.283346	0.734457	0.686072	0.749332	1.6262	2.05476	1.1513	0.243971	0.295355	0.413134	0.217578	0.178354	0.36264	0	0.349287	0	0.125396	0.150423	0.108208	1.91516	1.20926	0.481742	0.988836	0.452495	1.77816	1.65673	1.57202	1.647	2.67276	2.25994	1.91794	2.88049
EED48780	9.69525	7.32135	15.9563	8.22637	5.63886	7.74077	21.6992	19.9057	19.9932	4.40903	5.79504	5.4903	8.69392	10.5443	5.99821	23.7348	22.6126	20.4767	7.87466	9.97864	12.1556	12.2276	10.6876	10.0034	5.86006	2.41822	10.0095	13.4818	8.30716	11.725	11.7456	10.1406	13.8752	27.2124	11.4047	8.54312	9.51603	9.17679	23.7461	24.1644	27.534	13.9645	11.9134	8.507	15.9804	8.2142	11.0729	9.80904	9.30094
EED48825	239.062	77.4415	95.6006	60.4288	93.091	136.197	136.831	139.433	143.049	55.4036	60.2845	61.3498	47.9279	55.4157	62.6845	123.209	128.423	122.705	61.7961	87.7777	92.8156	54.7122	60.5324	60.6391	78.9786	37.2563	62.4213	59.2417	120.967	95.2752	60.7693	80.9157	57.9776	74.1345	106.353	80.7084	92.9985	96.7526	98.6985	86.7302	89.6768	61.8131	60.1369	39.996	51.3271	50.6816	39.9714	55.5299	51.186
EED48281	3.03282	3.57192	6.78248	3.15415	2.89157	0	0.130831	0	0	0.937864	0.296319	1.65264	1.17791	0.590245	1.14431	0	0	0	0.271924	0.554203	0.416147	3.31144	2.35587	3.92153	0	0.393666	3.82395	21.2667	17.6309	2.90009	1.32897	1.93979	0.43066	4.17839	1.16954	0.240376	0.895662	0.671572	0	0	0	2.68604	2.23448	4.44453	8.81415	3.71084	3.24227	4.49086	4.15058
EED48297	0.167485	0.167668	0.406433	0.386236	0	0	0	0	0	0	0	0	0	0	0	0	0	0	0	0	0	0	0	0	0	0	0	0	0	0	0	0	0	0	0	0	0	0	0.502336	12.3733	20.4464	0	0	0	0	0	0	0	0
EED48684	8.38948	6.25774	11.5499	7.14018	5.85285	31.5073	20.8608	21.6299	20.7884	14.5813	15.4334	13.9822	15.0922	16.0123	12.9957	22.394	21.1825	22.421	18.1148	19.762	22.6026	14.4387	14.3731	15.503	15.7056	6.35467	17.9418	18.905	20.2286	15.6262	12.0389	18.8902	12.564	22.1259	14.7922	25.1864	22.8127	19.2736	20.7886	12.7014	11.0475	20.8979	21.3459	14.7393	18.1937	14.1612	16.5233	16.3232	18.2996
EED48627	35.3389	19.5058	48.7212	26.4816	14.1428	162.673	103.582	108.708	105.934	65.7235	54.5438	59.794	67.8708	82.4504	86.4279	120.802	124.552	123.114	85.3702	86.9095	83.1245	74.5401	78.3281	70.3096	61.4427	32.6143	81.6547	137.792	51.0873	74.97	76.9887	54.012	176.965	168.834	55.6798	44.0217	128.601	131.635	237.315	199.773	201.827	27.8534	27.3465	28.2789	50.7609	31.1067	28.6661	43.7545	22.6227
EED48538	400.54	705.166	608.142	1302.36	840.317	1317.63	912.273	896.765	854.455	2704.07	2781.58	2326.49	2315.36	2417.15	2445.13	618.259	614.906	604.581	1749.79	1402.31	1412.39	1078.31	1238.54	1525.27	5772.79	8132.37	1987.27	2895.01	2501.43	2698.02	2214.54	1746.56	936.709	1007.31	3641.41	3453.66	1372.67	1321.19	1311.11	1357.66	1228.27	1435.48	1607.97	1756.72	1610.26	1686.54	1090.02	2045.81	1176.67
EED48740	58.6267	15.9703	34.8413	14.2557	23.3429	7.98923	53.0846	57.2235	62.6858	18.3454	17.8856	12.469	23.2056	88.0772	13.9099	114.163	91.6443	98.3574	27.8112	22.3009	33.9563	34.3222	32.0934	29.1588	18.1736	7.48043	15.9003	22.6906	26.5715	58.8893	22.2822	19.5141	4.81377	24.7534	91.3218	37.8844	7.50855	11.2599	21.5313	18.4149	21.3476	52.9829	73.6063	46.8406	41.2675	35.9085	61.7265	41.7023	68.4307
EED48329	0	0.363686	1.02852	0.279261	0.490691	0.134768	0.13321	0.0678716	0.264357	0.238729	0.45256	0.140224	0.824538	0.676099	0.291279	0.192577	0.129426	0.192263	0.346085	0.14107	0.494332	0.536399	0.224879	0.260402	0	0	0.233608	0.492121	0.504254	0.164045	0.0966525	0.395012	0.146163	0	0	0	0	0.113964	0	0	0.170577	0	0	0.404048	0	0	0	0.410354	0
EED48505	0.907194	0.151364	0.825553	0	0	1.59855	0.997941	1.01692	1.15525	1.09293	0.941764	1.40065	1.59105	0.93796	1.09106	0.881645	0.242398	0.480112	1.03708	1.93751	1.76347	0.191354	1.21671	1.19216	0.0861237	0	0.194453	0.614453	2.14065	0.307236	0.241357	0.123301	2.28121	1.23945	0.531004	0.611172	0.28466	0	10.8838	2.79254	6.81533	1.00433	1.08613	1.31167	0.634261	1.41526	1.19666	1.09791	1.42907
EED48384	0	0	0	0	0.378381	0	0	0	0.458664	0	0.261733	0	0.520213	0.260676	0	0.4455	0.898223	2.22386	0	0	0	0	0	0.301201	0	0	0	0	0	0	0	0	0	0	0.295151	0	0	0	0	5.82072	9.47052	0	0	0	0	0	0.184764	0.40684	0
EED48169	0	0	0	0	0	0.258266	0	0	0	0	0	0.268722	0	0	0	0.492068	0	0	0.265292	0	0	0.293698	0	0.332686	0.264373	0	0.596909	0.943089	0	0.314373	0	0.756991	0	0	0	0	0	0.436795	1.04405	0	0	0	0.512936	0	0.324497	0.206876	0.408154	0.67405	1.34978
EED48342	0	0.447489	0.542366	4.63872	0	0.497465	0.491715	1.5032	0.975814	0.587476	0	0	1.10676	1.10918	0	0	0.477746	0	0.510998	0	0.521348	0.565713	0.553392	1.92243	0	0	8.04825	17.56	2.23361	1.81661	97.7552	16.0391	15.6464	3.1408	0	64.1433	0	1.68269	8.04412	103.197	89.4098	0.593835	0	0	0	0	0	0.43278	0
EED48563	1267.96	1168.01	1158.21	1041	798.499	826.185	5210.25	5320.84	5010.43	580.388	685.071	573.546	643.987	755.303	1090.87	5759.88	5681.93	5764.83	829.702	1035.48	1167.51	981.344	946.608	878.197	885.308	476.05	841.329	1067.15	567.396	945.935	890.254	754.172	1192.19	1503.52	1644.56	2438.16	1609.04	1653.22	1484	1694.44	2033.57	621.293	557.72	667.734	719.278	355.889	584.196	571.437	544.525
EED48096	0	0.219148	0.332015	0	0	0	0	0	0	0.071926	0.0681753	0.126743	0	1.4259	1.25056	0	0	0	0.0625626	0	0	0.0692615	0.067753	0.0784559	0	0.0603815	0	0	0.0911552	0	0	0	0	0.0640892	0	0	31.0133	34.8165	0.738644	0	1.3876	1.5995	1.3306	0.219122	1.30092	2.14662	0.625646	0.529862	1.03452
EED48305	0.132734	0.23623	0	0.0340109	0.0531207	0	0	0.0661282	0	0.271363	0.293957	0.3074	2.48311	19.7986	4.68265	0	0.0630506	0	0.303476	0.309254	0.619244	0.783931	0.474721	1.01485	0	0	0.0758693	0.0399567	0.0491302	0.239747	0.141255	0.192433	0	0	0.994468	0	0.0555326	0	0	0.817169	1.16337	59.6799	58.5786	36.3357	98.7399	36.2604	56.4171	15.9925	28.6938
EED48695	4.7485	4.97117	5.72391	3.29231	5.42163	7.80598	1.98015	2.29612	2.37133	11.1763	8.11909	12.8658	8.14548	16.0956	24.8592	0.921309	0.729754	0.722704	13.1274	10.268	8.68751	8.64123	9.68256	8.63154	4.45492	2.26	3.19316	4.70871	4.13554	8.1564	3.76521	3.94828	4.72	1.67187	13.6028	5.77082	21.8532	19.6277	28.205	9.7446	15.7382	14.5133	11.0444	14.0833	15.1891	15.3275	12.6092	12.981	10.2894
EED48548	13.0208	12.956	41.5552	20.0181	9.66395	24.5903	4.51399	5.13058	3.27314	8.08963	10.0271	8.04127	7.42475	3.32887	5.88425	2.00792	1.51815	2.83991	10.8254	8.82523	9.94019	6.19201	6.44794	8.82406	3.95557	2.78613	2.6387	2.99315	2.89169	1.92423	1.76356	4.37602	4.00044	7.02339	3.76912	15.3112	3.56567	0.891185	0.710056	2.91496	1.77853	2.30639	1.91865	3.15962	3.75171	3.37669	1.11033	3.82015	2.98344
EED48124	0	0.37741	1.82972	3.04289	0.226314	1.67824	0.276473	0.845194	0.822998	2.80769	3.44401	3.63788	1.71131	1.24731	1.81362	1.99844	2.28326	3.19229	3.01682	2.78147	1.90538	1.74944	2.02249	0.900763	1.00212	0.554598	3.23232	2.72369	1.46519	2.04283	2.40719	1.84463	1.21343	0.88298	21.8902	1.26991	0.70977	0.473057	1.69609	3.48145	3.54028	2.50419	3.19423	5.70242	1.9329	2.01646	2.98376	4.25839	2.01003
EED48418	1.81645	3.30624	2.80506	0.38081	0.892165	2.32781	1.4532	0.740418	0.841136	3.6171	2.60565	14.0224	6.81436	10.7903	7.54677	0.816995	0.823618	0.932185	5.66321	4.36034	5.52111	5.43365	5.72418	6.31278	0.752479	1.579	2.40687	5.07034	2.01702	2.38611	3.51464	3.59102	1.72739	1.9338	1.08255	0.444994	10.363	11.8108	11.8867	27.4488	25.7416	1.755	1.3383	29.8261	1.38541	1.27579	1.9362	8.10049	1.28062
EED48614	0.0791638	0	0.640353	0.791091	0.475224	0	1.50943	0.0591591	0.0576055	0.277445	0.131489	0.183336	0.326679	0.523831	0.063472	0	0	0.0558609	0	0.122961	0	0.267167	0	0	10.1608	0.465827	0.0678735	0.142983	0	0	0.0842454	0	0	0	0	0.106665	0.298081	0	1.66205	161.318	183.918	0.210336	0.2333	0.0704363	0.221388	0.188189	0.185642	0.204387	0.613926
EED48116	8.4032	28.6644	18.8814	24.4027	23.5409	14.5474	2.7389	2.09324	3.39711	10.635	19.3854	13.6948	23.8885	21.6239	11.2292	1.31985	4.65691	0.658846	16.3663	16.6779	12.3418	11.8165	16.9535	25.878	10.6367	13.7354	13.609	13.4912	29.03	24.4535	14.9044	20.3043	6.01046	5.10258	4.3721	5.03217	8.20326	10.5443	22.4032	0	8.76797	19.0194	6.87909	21.5996	6.96304	14.4272	13.1372	9.64249	8.146
EED48483	0	0	0	0	0	0	0	0	0	0	0	0	0	0	0	0	0	0	0	0	0	0	0	0	3.46857	1.46968	0	0	0	0	0	0	0	0	0	0	0	0	0	10.5438	12.8664	0	0	0	0	0	0	0	0
EED48155	0	0	0	0	0	0	0	0	0	4.7468	0	0	0	0	2.17188	0	0	1.91144	0	0	2.10624	0	0	0	0	0	0	4.89258	0	0	0	0	0	0	0	0	0	0	0	0	0	0	0	2.41018	0	0	0	0	0
EED48231	8.88312	6.09097	15.946	10.9442	3.06806	0.180566	0.0892393	0	0.0885483	0.106619	0.505295	0.93938	0.803448	0.402603	0.48783	0.086007	0	0	0.556434	0.283515	0.283852	0.102669	0.200866	0.116298	0	0	0	0.109893	0	0	0	0.396936	0.097917	0.0950019	0.113962	0.327919	0.458195	0.916151	1.45989	0	0.685632	1.61659	1.07585	1.40753	2.04184	2.31419	0.784739	4.00571	2.12332
EED48095	0.386728	0	0.625645	0.0990925	0	12.2421	0.047268	0.144501	0.046902	0.0564735	0.107057	0.149271	0.106392	0.426499	0.258393	0.182224	0.229626	0.0454816	0.147365	0.150171	0.100233	0	0	0.184802	9.2029	4.02978	2.15523	4.07455	0.715716	1.86271	3.70397	3.99472	20.642	10.8189	0.0603631	1.56322	0.808985	0.485265	377.164	410.699	446.691	0.11417	0.0949758	0.0573488	0.360506	0.076611	0.226723	0.0832054	0.0624819
EED48315	0	0	0	0	0	0	0	0	0	0	0	0	0	0	0	0	0	0	0	0	0	0	0	0	0	0	0	0	0	0	0	0	0	0	0	0	0	0	0	0	0	0	0	0	0	0	0	0	0
EED48371	1.87835	16.9236	0.0949618	0.270728	2.04374	0	0	0.0877306	0.25628	2.0572	1.07246	1.90316	1.93781	1.16523	1.12952	0	0	0	0	0.0911733	0.0912818	0	0.193785	0	0	0	0.402615	0.318057	0	0.106022	0.624664	0.127648	0	0	0.769612	0.158179	0	0	1.05632	5.05922	3.52779	0.31192	1.72988	0.208909	2.0793	7.18622	0.68825	6.74394	0.910429
EED48664	0.50603	0.916672	0.701701	0.611261	0.130188	0.107268	0.371099	0.108045	0.263018	1.45679	1.32079	1.0603	0.775615	3.76697	2.20251	0	0.309048	0.102021	0.440745	0.280711	0.281045	0.975876	0.596639	1.17451	1.37256	2.1269	0.18594	0.130568	0.481632	0.718143	0	0.393011	1.16338	0.733687	1.96333	0.584417	3.53858	4.17262	179.743	46.73	41.1384	3.4573	2.34347	4.1165	2.02165	2.62068	2.33094	2.37966	2.59286
EED48500	10.5607	8.86897	12.4728	7.31677	4.43497	9.52968	11.6901	11.8322	11.633	17.6867	14.575	17.4409	15.37	25.4318	15.5091	12.8267	12.5484	12.7192	13.3868	10.6419	9.04568	10.3586	12.4101	12.1731	6.28605	3.63024	12.0902	17.0672	9.1397	6.68589	10.0968	18.5658	15.7499	15.8434	4.2633	6.87716	13.3511	12.2898	28.1347	24.723	24.7569	9.7468	5.74802	7.50075	10.9591	7.17802	5.95765	7.73651	8.57328
EED48316	0	0.175463	0	0.202096	0	0	0	0.19647	0	0.460705	0.873362	0.608867	0.867935	0.652376	0	0.18582	0	0	0.80146	0.816721	0.817692	0.221819	0	0	0.399342	0	0.225412	0	0	0.237434	0	0.857591	0	0.205254	0	0	0.659962	0.989685	0	0	0	0	0.193701	0	0	0.624984	0	0.33939	0.25486
EED48523	19.1511	57.7289	46.99	56.1867	49.2433	129.655	102.876	101.374	101.15	85.856	79.7884	88.9503	78.1072	122.631	116.186	91.3666	91.425	90.204	76.5036	83.4138	86.3671	69.6144	73.7621	82.5162	91.1469	69.2583	107.139	108.958	132.024	104.782	100.883	108.455	124.823	70.7701	62.9233	96.1198	116.779	123.558	144.556	140.5	142.674	80.4248	61.8481	66.313	72.8978	72.5571	69.0491	84.9831	66.8336
EED48364	13.4443	6.49741	19.6875	11.0473	5.00937	1.89175	2.37985	3.118	1.51806	4.26499	3.08007	5.18926	3.63485	11.1202	14.6822	1.47449	2.31225	1.63565	7.06624	6.12067	5.76748	3.71586	4.01755	2.6584	4.04901	1.19348	6.35964	3.76798	6.4348	5.02412	5.92025	4.78872	3.17083	1.99063	3.69041	4.99715	4.36402	4.65374	12.5141	5.70818	8.70694	12.9335	13.1501	10.3121	14.6935	18.4595	14.2688	19.7492	10.3363
EED48524	5.23061	11.5199	19.8858	5.227	28.8877	29.1056	21.8646	16.808	17.8891	17.4151	17.8102	12.1136	12.9509	23.7952	22.2272	13.6787	15.6531	13.2873	25.5125	25.1858	28.8761	9.70895	11.2243	16.4967	44.4921	23.0841	14.3508	20.7842	40.6571	26.4534	19.4823	17.6308	23.9907	20.418	18.6146	28.8955	12.4736	15.0957	40.7892	32.2019	48.1366	11.1181	15.8003	20.4774	14.6279	14.2994	16.2524	14.1798	15.2116
EED48388	0	0	0.565122	1.07408	0	8.2934	0.512346	1.56627	0	5.50913	1.74062	5.93255	4.0362	6.93434	3.92106	0	1.49337	0	4.25951	4.88319	7.06189	2.3578	8.64917	6.67698	1.06119	0	4.79197	6.30924	2.32733	1.26189	5.94785	8.35602	5.62167	2.18172	3.92571	1.88267	0	0	33.5265	4.30109	2.62426	18.5625	11.324	11.189	8.46642	18.684	6.14371	24.3507	14.8995
EED48497	1.40711	0.939096	1.70731	0.540821	0.633521	25.8384	20.1222	18.1389	12.799	14.7945	21.0345	20.9101	23.5168	18.0399	18.6152	17.4043	16.5428	19.6099	15.2814	21.8559	22.429	15.7304	19.7429	21.5168	20.3046	10.3499	19.6045	20.6494	48.4368	33.0401	20.9641	38.2494	14.1531	34.8788	5.27115	48.3461	30.0236	26.9259	20.0466	25.9883	20.4812	19.9395	25.1402	17.5277	26.234	31.3592	19.5921	19.7539	21.1426
EED48595	4.38381	2.38678	7.09209	6.20758	2.56237	1.62624	2.79187	2.06907	2.60236	4.14422	3.25746	2.93887	3.52285	4.67561	2.3124	3.26151	2.87696	4.07024	4.74768	6.0924	6.45845	5.45071	5.52242	5.29224	1.40185	1.10311	3.85751	3.0213	2.30583	4.16743	5.8929	4.51572	2.32072	1.71124	3.34925	3.88599	0.579181	0.144758	2.07605	4.26136	6.28338	3.57604	2.20989	3.79787	2.58099	1.64545	3.78744	3.12741	3.35497
EED48240	3.36398	2.67273	3.23941	1.51869	1.08984	6.10092	0.469901	0.75816	0.427408	7.43875	7.18388	5.81206	5.42053	12.6314	8.69089	0.226441	0.114138	0.188393	4.27288	3.15164	2.28351	3.51401	4.49517	3.41914	2.87928	1.72812	2.38062	2.16996	1.24514	2.45936	1.53425	1.62565	1.76162	1.95929	6.05083	2.44616	6.03172	5.56114	12.1715	9.86194	8.92543	5.91137	4.09142	3.18315	4.1314	5.1091	3.0052	5.1353	4.76211
EED48125	0.610416	1.22216	1.64588	0.312817	0.122145	1.20769	1.34295	0.456164	0.148061	2.3176	2.19675	2.19903	2.01516	2.35617	1.6314	0.71906	0.724889	0.861464	2.17096	1.58021	1.26567	2.57509	1.34347	2.72247	0.463595	0.299325	1.57008	2.20502	2.25939	1.83757	1.51573	1.99115	0.491181	0.317705	7.24112	1.37078	0.766147	0.255316	1.83082	1.25266	1.52859	2.8833	2.39857	6.51744	2.84513	2.41847	1.43145	3.80864	3.15591
EED48164	0	0	0	0	0	0	0	0	0	0	0	0	0	0	0	0	0	0	0.375068	0	0	0	0	0	0	0	0.843905	0	1.09296	0.888915	0	0	0.792019	0	0	0	0	0	0	0	0	0	0	0	0	0	0	0	0
EED48295	1.34841	0.899919	1.48735	0.471145	0	0.0909476	0.449481	0.366423	0.1784	0.966632	0.610817	0.378518	0.303511	0.60835	1.08113	0	0	0	0.373687	0.856805	0.571883	0.103425	0.404689	0.351463	0.279294	0.180329	0	0.110702	0.952824	0.442822	0	0	0	0	0	0	0.307712	0.307632	7.72087	30.9415	32.6922	0.217132	0	0.109068	0.457083	0.218553	0.503056	0.632973	0.118831
EED48439	21.3389	7.9446	15.9771	3.25352	11.7512	38.8602	3.49191	3.09705	3.07989	58.4075	38.5189	53.5029	42.2821	110.714	79.3947	1.74504	2.38746	2.0533	63.9082	47.8679	42.8513	35.8591	38.4258	37.7541	15.8715	7.5884	21.3196	39.0989	19.4848	25.9606	14.7325	12.6557	16.8868	13.6305	4.21157	0.475236	129.709	124.586	5.02491	30.9428	35.6059	69.0358	51.6478	39.9341	95.35	99.5148	68.237	54.4672	39.1491
EED48286	0.945045	1.17133	6.77078	2.17936	0	64.7067	5.44541	5.24629	5.40324	10.8826	11.6606	10.1094	10.251	21.8869	17.7523	3.62601	4.23257	3.81062	14.3017	9.96068	6.71834	39.5258	38.9992	37.1601	6.56216	659.769	21.8771	29.1393	13.0425	9.87597	17.3844	19.8173	18.5766	20.1316	20.3562	6.18481	52.021	54.2098	30.7742	19.1166	6.59257	18.6528	19.8936	13.9342	18.1227	13.7201	20.3412	14.0297	20.6781
EED48447	0	0	0	0	0	0	0	0	0	0	0	0	0	0	0	0	0	0	0	0	0	0	0	0	0	0	0	0	0	0	0	0	0	0	0	0	0	0	0	0	0	0	0	0	0	0	0	0	0
EED48476	0	0	0	0	0	0	0.268864	0.136989	0	0	0	0	0.151291	0.151623	0.440927	0	0	0	0	0.284728	0.142534	0	0	0.525583	0.27844	0	0	0.165545	0	0	0	0	0	0	0.171675	0	0	0	0	6.77126	7.91852	0.162351	0	0	0.170882	0	0	0.473278	0
EED48138	2.56577	1.8194	1.81601	1.35596	0.673858	2.85543	0.705606	0.719025	0.816833	2.95058	2.66354	2.84724	2.77934	3.0507	4.88582	0.113341	0.685562	0.452626	2.44426	2.24172	2.61845	1.21769	3.83822	2.45216	2.92295	2.24109	1.09992	0.724095	3.02714	3.04129	0.682618	0.697452	0.516147	1.12676	4.05489	1.29641	2.61654	2.41464	3.36678	3.949	1.80707	3.69264	4.72592	4.99386	3.13924	3.14498	3.66651	3.6227	7.46172
EED48550	4.73233	1.54407	6.2098	3.23354	1.19947	1.24838	5.24427	5.42259	6.19848	5.06775	4.97816	5.76394	4.68685	2.26157	4.13156	4.83133	3.37188	4.22979	5.12935	3.83859	4.66085	5.67857	4.51335	3.3167	6.54921	3.71289	3.33609	4.46362	5.60518	2.27937	3.58123	5.25989	3.6387	2.38095	3.64403	1.13356	3.16782	3.29895	4.73121	2.58971	7.30787	3.25984	4.02897	3.18135	3.3331	1.87495	3.45255	2.03634	5.50498
EED48215	501.051	357.4	261.847	238.774	211.347	0	0	0	0	0	0.181156	0.336782	0	0.541272	0	0.154174	0	0	0	0.338814	0.169609	0.552126	0.180034	0.833894	0	0	1.30916	0.787967	0.968873	0.393995	0.232135	0	0.175524	0.340596	0	0	11.4989	12.317	0	0	0	33.8084	60.7493	7.37521	58.5625	435.708	17.392	385.215	35.5246
EED48458	0	0	0	0	0	0	0	0	0	1.02981	0.488055	0.907331	0	0	0	0.415363	0	0	0.447875	0	0	0	0	0	0.446323	0	0	0	0	0	0	0	0	0	0	0	0	0	0	0	0	0	0	0.522886	0.547827	0	0.34453	0	0
EED48244	5.68358	2.78167	6.53856	2.52429	3.63934	71.3111	40.6619	43.0397	42.2771	30.6535	37.2366	35.7828	41.0705	40.1158	38.38	49.0086	48.956	50.7111	40.6202	44.6305	46.1567	39.3217	42.7392	38.6269	11.223	5.75983	47.6471	52.5821	62.6907	58.401	60.2154	52.5975	38.1115	30.8634	14.7855	17.5283	11.5723	8.24112	13.2586	58.3176	62.3867	10.2911	10.143	28.3191	7.18201	8.40687	10.4404	28.7774	9.1827
EED48688	3.08984	10.3107	3.33247	0	4.32797	0.764147	2.26594	3.07871	3.3726	4.06085	4.27677	3.18034	8.50039	7.24115	4.54185	6.18763	3.66929	4.36061	3.13974	6.79899	5.20541	11.2968	11.4758	15.2572	5.08441	3.03028	2.64917	1.86025	4.57468	2.32538	3.28818	2.7997	0.414381	1.20613	3.37598	4.16322	1.29271	4.5233	13.901	9.51118	7.73751	4.10481	10.2442	7.33119	3.36038	22.6476	7.24578	6.31546	6.48974
EED48655	9.0078	15.8492	30.4703	10.0717	8.35694	3.64536	4.80429	4.2837	5.95887	10.0449	8.16092	8.8502	8.78606	9.48262	5.90914	1.15757	1.75043	5.7784	13.1058	5.72374	5.09382	8.98186	12.1656	7.8263	14.3043	5.42097	4.91471	4.43716	6.36518	2.95819	6.1002	11.5751	9.884	3.19658	3.06763	9.9303	13.3615	9.24787	12.2805	0	9.22793	9.42834	10.2566	5.10028	7.63366	9.24669	4.80083	11.0997	15.0827
EED48791	7.13605	8.79241	12.3217	10.8655	7.24952	31.7667	23.2477	19.5877	18.8736	31.2621	31.3415	25.6371	24.0113	27.6961	23.6564	17.071	20.045	18.1083	44.6583	37.089	29.7705	27.6726	28.8821	25.5752	38.8755	55.7188	20.9435	14.7479	20.4195	14.8722	24.6809	14.3246	53.9982	16.3921	176.844	73.0374	16.7075	15.3256	43.2178	26.1906	20.3614	30.2635	24.3669	20.3911	22.2592	21.1233	24.0556	21.5242	21.9502
EED48404	0	1.52112	3.99453	0	3.8766	3.66384	1.95003	1.13549	0.829257	1.99697	3.15473	6.45136	3.13513	2.82779	6.39595	0	0	0	3.47401	3.24515	3.54437	1.923	3.44871	4.71959	1.15399	0.558816	7.16517	3.77355	7.17076	17.153	4.851	4.13035	5.50197	7.11756	1.42301	1.53548	4.29101	4.76654	4.55731	4.67723	12.8419	3.02788	5.59743	4.39383	3.18698	1.35453	3.1178	2.45187	3.31415
EED48547	13.9808	10.5748	22.194	13.8816	8.56762	62.2368	59.7231	60.0318	60.4052	46.957	42.1862	43.171	38.6067	50.0142	45.9592	64.024	58.0265	60.4256	44.2626	47.2317	47.4238	37.157	39.1363	40.7533	39.9063	27.3798	44.4514	48.8199	39.4583	47.6114	45.2548	46.0482	61.5932	51.2094	37.0978	54.9431	67.851	71.5612	57.4826	58.4572	57.8768	64.5424	51.3313	39.3918	55.2267	47.0141	47.5732	44.7441	49.1858
EED48703	0	6.77176	1.2627	0	3.74833	1.73724	0	0.583272	0	0.683859	0.648198	0.602524	1.93251	0.64558	2.50318	0	0	0	0.594834	0	0	0	0	0.745944	0	0	1.33838	2.11458	1.73337	2.11465	4.98364	0.848658	1.88414	1.82805	0	0	107.759	108.711	936.386	855.312	1007.07	3.4563	3.45029	3.47229	4.3655	10.6687	6.86368	10.5794	6.05293
EED48608	0.726286	1.61573	2.21941	2.04708	2.08308	26.4637	30.0637	32.4446	29.7135	26.3733	19.1674	23.735	22.5782	21.8934	24.3928	23.7274	23.4597	24.8845	37.0853	38.9823	33.3814	19.8132	24.6434	22.3663	2.81926	1.12779	29.4055	21.6446	22.4919	20.1876	27.3094	33.2553	41.7534	28.6029	17.6847	29.6839	4.96304	5.67057	33.1592	20.3694	25.4625	20.1549	15.9342	17.735	15.1958	20.8143	21.7154	15.2095	17.8361
EED48143	13.795	6.54159	11.0412	7.7578	8.80422	26.9878	21.1384	22.0287	21.82	32.6344	30.6311	32.9567	31.0999	45.4008	41.0987	13.0857	15.1059	14.9088	35.0814	32.9864	34.437	22.8493	24.8085	28.0336	24.6483	13.2977	27.9504	26.0962	37.0055	24.1299	23.4115	33.8674	11.0419	11.2233	16.3871	21.9134	34.3554	36.8063	45.2949	32.1832	20.9998	42.5045	37.0171	33.011	37.0898	28.7806	32.2646	26.0561	28.9978
EED48755	208.767	63.3317	15.3519	14.589	62.6619	0	0	0	0	0	0	0	0	0	0	0	0	0	0	0	0	0	0	0	43.2417	27.9195	32.5441	34.2789	42.1488	8.56997	100.985	113.498	0	0	35.5481	89.5016	23.8207	35.7218	0	0	0	8.40437	55.9317	16.8865	17.6919	16.9187	27.8163	12.25	45.9948
EED48137	0	0.146379	0	0	0	1.22045	0	0	0.0798004	0	0	0.0846577	0.0905091	0.0907072	0.175854	0.31004	0.156277	0	0.334308	0.170337	0.17054	0	0.181022	0.314426	0	0	0	0.0990364	0.365321	0.891355	0.233409	0.238481	0.176487	0.342466	0.205407	0	0.137643	0	15.788	6.07629	7.62072	0	0.323189	0.19515	0.102229	0.260696	0.257168	0.0707839	0.106308
EED48205	3.93068	5.90245	12.1881	2.01434	8.84852	1.94419	0.480429	0	0.476709	1.14799	0.272031	1.01145	1.3517	3.79305	1.31314	0	0.466781	0.462272	0.998541	1.52633	1.01876	0.55273	1.08138	1.87831	0.497541	0	4.77429	8.28269	3.63724	3.84565	6.97166	6.767	0.263573	1.53436	1.84058	0.441346	1.23337	2.87712	3.92975	2.01658	0.615195	8.41298	4.34398	6.70323	3.66416	2.92001	6.72116	1.69139	5.71555
EED48245	0	0	0	0	0	0.419956	0.207551	0.422996	0.617831	2.97566	4.23073	4.36958	3.03654	3.97955	3.63067	0.200033	0.604964	0.59912	3.66674	3.73656	2.64071	3.10421	3.0366	4.05726	0	0	2.42653	1.78911	5.34252	4.34511	2.71065	3.69274	0.6832	0.441907	1.32525	0.762667	0	0	0	1.74237	3.7208	3.00787	2.08516	2.26633	1.31913	1.34557	2.48881	2.1921	1.37177
EED48691	1.095	10.9812	0.396254	0.57592	2.33527	0.0427587	0.0422645	0.0430682	0	0.252477	0.358968	0.333674	0.499432	1.23939	0.716225	0.0407336	0.164255	0.0610007	0.395298	0.156654	0.448115	0.267437	0.499442	0.523258	1.37875	0.63586	0.395299	0.130116	0.159988	0.104096	0.459985	0.407317	0.0231872	0.0899874	0.107947	0	2.49556	2.42259	0.864273	0.177403	0.595322	0.153126	0.127383	0.153834	0.26862	0.856266	0.101362	0.762576	0.195537
EED48576	1.29243	4.05403	5.33174	4.86809	3.49133	23.5887	36.1114	32.2588	33.8568	15.9667	17.6028	15.9634	19.3068	20.9525	13.0567	38.4574	36.6511	40.0362	20.783	16.4612	16.3803	17.6652	18.7738	13.0931	13.153	7.89029	26.0404	18.9081	18.0827	19.8425	21.181	20.0955	22.1514	49.5425	16.4613	22.29	12.1662	13.4604	24.0335	23.0745	24.5163	21.4049	25.5194	20.929	20.602	17.6661	22.7309	20.6883	24.5563
EED48247	0	0	0	0	0	0.738454	2.09851	2.60329	2.716	14.8252	8.26594	12.1976	8.41994	9.36453	8.2795	1.05522	0.975125	0.790123	11.5678	7.15012	9.19013	7.03302	8.93353	6.8965	0	0	8.3203	7.9773	10.0851	8.20226	8.20884	5.27584	3.40381	1.26271	1.74775	1.84398	0	0	0	9.19137	8.64568	7.16225	6.87481	9.18795	7.5386	6.28487	5.10574	11.082	6.27153
EED48173	9.34231	2.2475	0.820134	0.33402	1.89115	1.20895	3.61149	2.65189	2.47685	1.39597	1.50361	1.76106	3.40694	2.0067	0.870986	4.96509	5.23754	5.05919	2.42849	6.15871	7.03885	4.3994	4.18404	4.01442	6.76522	2.82324	1.02452	0.850227	2.61357	3.46642	1.34872	0.984308	1.92306	1.35695	0.746061	3.26891	0.954421	1.13592	0.217212	10.0317	9.72517	2.21284	2.85461	1.51427	3.30801	2.64695	1.82567	1.37897	2.17633
EED48795	13.6752	5.54123	17.9096	8.8435	5.11451	24.0364	25.9872	25.4675	25.8254	38.3704	41.1917	37.9122	50.9234	101.666	101.335	27.654	26.5249	27.6855	56.8249	61.2785	62.786	68.4495	70.4522	62.4956	24.646	14.6889	54.2506	45.1846	83.7593	57.2421	54.6315	77.9456	31.0905	23.3439	29.7307	11.6258	60.006	60.8075	123.21	65.4812	74.9111	90.6922	79.1637	75.1297	72.2888	96.3328	64.6466	99.7911	81.4335
EED48323	5.16064	2.38443	5.77997	5.59446	4.60722	0.0981752	0	0	0	0.347817	0	0.2043	0.10921	0.547247	0.318285	0.0935255	0	0	0.705922	0.205532	0	0.223288	0.218425	0.252929	0.100497	0.19466	0.113452	0.1195	0.146935	0.119503	0	0.287757	0.63886	0	0	0	0.498249	0.16604	0	0.814644	2.98227	0	0	0.353208	0	0	0	0.170819	0
EED48184	1.84649	0.972896	2.7514	1.64351	0.525058	1.80258	1.71048	1.88826	1.41436	5.87533	8.79734	5.3266	6.89789	24.1954	43.4014	2.61016	2.35434	2.67448	4.2217	3.39638	3.17373	6.80562	5.45425	4.82977	4.13327	2.14448	3.41626	2.89624	3.34534	4.56391	3.93003	4.75513	2.81521	2.20029	5.73391	4.19022	4.26921	5.12171	13.9911	8.37625	5.84077	6.88571	9.52299	6.13933	7.97227	8.83672	6.03933	15.2428	6.87726
EED48581	0.641237	0	0	0.394335	0	0	0	0	0	0	0	0.0990027	0	0.318232	0.205653	0	0	0	0	0	0	0	0	0	0	0	2.41905	10.4236	10.6806	1.85314	0.13648	0.278891	0.103196	0.300372	0	0	0	0.160924	0.384651	1.57909	0.722598	14.0843	15.1181	13.0084	25.584	4.87792	17.6688	4.22168	10.4431
EED48562	74.9285	45.2527	113.82	94.7114	60.3957	51.5463	54.2397	56.8485	50.9399	64.0323	60.4011	56.213	60.5339	55.6472	65.5057	44.5674	44.6154	43.3777	79.9591	98.5565	96.9642	42.9619	48.8491	52.5313	51.5629	43.9224	55.5711	29.7034	55.6633	39.394	47.6371	57.9478	53.9943	22.7261	66.3835	51.664	35.4323	37.5197	116.85	50.3523	52.1941	49.2256	40.4964	51.0182	33.2024	43.2757	40.2669	45.4114	49.276
EED48752	1.00407	1.50774	2.84265	1.15774	3.01373	1.86237	6.07478	6.00272	5.66242	2.41928	2.50159	4.45686	3.10756	2.49149	1.40882	6.38699	4.82908	6.73082	2.10434	3.31408	4.68427	3.17681	1.86457	1.67931	2.47833	1.29244	2.79782	1.36013	1.11493	4.08052	0.80139	2.45642	3.02977	3.33151	3.76132	1.35287	0.315057	1.2599	3.76436	1.54537	3.77155	3.11241	2.77411	3.57349	2.80796	2.68523	3.3847	1.13414	3.65001
EED48717	0.6411	0.213933	1.38289	0.0821355	0	3.01246	2.35076	1.19773	1.47729	2.71496	5.05803	2.22709	3.26288	5.0376	2.57011	1.81249	1.21812	1.05556	4.88591	5.1449	5.15103	2.43408	2.99838	2.55296	4.38208	1.57186	3.66445	2.50885	1.66107	2.99141	2.6153	2.78832	1.80555	1.50154	7.50504	6.62256	1.47521	0.5363	1.2819	5.26251	3.41154	3.87993	4.56595	4.4683	2.58973	3.61956	3.94643	3.58628	3.00381
EED48274	2.26413	3.02213	0.457861	1.30533	1.18927	3.77961	49.1896	46.741	46.3374	22.8134	24.4442	39.3262	110.483	78.4206	85.5477	51.4085	29.4416	36.746	26.0985	39.1239	40.7109	118.438	119.829	92.776	3.86898	2.91439	20.1402	13.2905	0.314266	0.255595	13.5533	16.6173	14.3472	24.0839	25.1798	1.52533	8.52528	9.58845	0	5.2271	4.78388	7.01835	9.17472	58.6729	5.27652	8.24165	8.79381	19.7289	4.38966
EED48320	0	0	0	0	0	0	0	0	0	0	0	0	0	0	0	0	0	0	0	0	0	0	0	0	0	0	0	0	0	0	0	0	0	0	0	0	0	0	0	0	0	0	0	0	0	0	0	0	0
EED48710	8.01928	7.21659	9.66737	12.7663	4.78296	34.0095	43.5571	47.2465	47.3235	23.844	23.3741	20.8484	20.2398	29.1424	21.3632	49.5123	51.2777	49.0664	22.5932	29.6934	28.3609	22.6988	25.3643	24.2781	15.4815	7.83933	32.0712	31.7717	22.9225	22.0539	24.556	29.9276	46.5853	35.5044	16.8617	49.3549	24.9357	21.034	66.415	51.2812	45.1839	36.9322	30.1134	26.2391	37.0883	24.8748	24.5078	27.7506	35.7596
EED48246	0	0	0	0	0	1.4985	0.952187	1.45544	1.04979	8.40579	5.75095	7.12763	5.95334	7.69662	9.77414	0.305899	0.462568	0.3054	9.01571	7.45073	5.38437	6.26859	7.50136	5.92877	0	0	3.40152	5.73253	5.28648	5.08126	4.14524	5.56867	3.48259	2.5905	1.89152	1.1663	0	0	0	12.8784	9.48334	4.79141	3.13557	6.09719	4.16903	4.80132	4.05973	5.72675	5.10457
EED48642	36.0558	27.1716	57.8447	22.2884	26.8753	40.6837	34.5945	30.8739	29.8445	59.1019	57.7666	60.7707	52.944	85.4923	78.1744	24.7406	26.868	28.3046	62.6284	48.4199	48.127	58.18	61.1286	60.4473	20.5376	11.4923	75.0943	71.7707	57.8869	55.0847	71.9443	66.3204	48.8384	26.2725	38.5507	45.545	68.2589	65.7905	136.529	95.2643	91.9833	80.365	77.923	50.1263	78.5659	69.6411	69.3153	71.8538	56.5062
EED48761	19.7508	9.59825	24.3523	21.5208	16.461	150.948	53.578	53.8804	58.0469	38.8106	49.0491	49.7378	58.873	29.8181	67.187	35.1026	30.1952	31.2566	23.2362	29.4866	31.7582	21.356	35.6094	23.2746	48.6415	20.3104	39.2934	31.344	52.8064	29.0936	16.5292	25.0199	21.2933	16.6173	14.1871	74.1521	115.766	119.585	115.026	23.6106	15.4862	19.3606	13.704	13.4786	18.5904	17.5499	8.43139	19.3081	13.9415
EED48200	0	0.0897386	0	0	0.0807178	0	0	0	0	0	0	0	0.110974	0	0	0.095036	0.0958064	0	0	0.104426	0	0	0	0	0.10212	0	0	0	0	0	0	0.146202	0	0	0.251852	0	0.168765	0	0.403289	0	0	0	0	0.358912	0	0.0799105	0	0.347156	0
EED48201	0	0	0	0	0	0	0	0	0	0	0	0	0	0	0	0	0	0	0	0	0	0	0	0	0	0	0	0	0	0	0	0	0	0	0	0	0	0	0	0	0	0	0	0	0.200713	0	0	0.277949	0
EED48607	0	0	0.197405	0.234494	0	1.81062	0.894845	0.93466	0.732531	7.05617	4.73749	6.1934	4.78358	7.62001	6.48151	0.301852	0.412977	0.430513	7.81149	6.4203	5.62148	3.91215	4.30531	4.66471	0.254847	0.0448759	2.87701	2.61713	2.74376	1.90092	2.85678	2.28866	3.19105	0.762104	2.08552	0.32882	0.382878	0.267945	6.77057	3.00485	3.60946	1.62103	1.50584	2.22566	1.22278	1.06963	2.27127	0.964801	1.03501
EED48356	0	0	0	0	0	0	0	0	0	0	0	0	0	0	0	0	0	0.218255	0	0	0	0	0	0	0	0	0	0	0	0	0	0	0	0	0	0	0	0	0	0	0	0.273936	0	0	0.28833	0.183819	0.362663	0	0
EED48591	15.7984	14.768	28.5486	19.1116	17.9342	27.1995	30.0786	30.2722	32.9039	14.7738	12.5316	16.4175	17.8448	24.25	17.2139	40.4058	36.1513	36.1594	22.3052	28.0781	28.9384	23.9673	24.6572	22.8902	17.0748	8.38011	22.8793	27.62	21.0851	21.9503	20.5307	28.9051	20.454	28.1072	11.808	18.4211	27.3284	26.8765	29.1594	29.615	31.8589	30.3608	24.8463	17.9313	26.6694	20.4632	23.2143	20.6558	25.3775
EED48588	3.34668	137.157	1.80475	2.38203	27.8288	0.735705	2.8179	2.22309	1.35294	3.6925	2.67643	3.34902	2.6598	2.66562	3.47836	2.01497	4.23925	2.9738	3.02288	3.08044	2.79497	1.88244	3.06906	2.01386	1.03551	1.00289	1.38155	2.3507	1.37638	2.01495	1.05526	2.56071	0.797915	0.48385	3.13424	1.67011	0.155574	0.622134	5.94826	3.05239	1.86238	4.28136	13.8811	0.661717	9.93702	54.5853	3.12471	89.5258	4.44583
EED48652	71.9967	23.957	197.316	120.748	52.1986	39.9993	44.9465	46.7919	47.0473	5.24191	11.4333	7.95111	11.3623	73.384	14.8811	50.9346	54.2298	53.3221	24.6369	21.3837	21.0127	15.1432	13.9436	18.7128	41.3324	10.2263	33.0793	24.7735	12.6072	70.8537	23.3689	15.9671	19.2017	201.533	2.92881	22.1221	34.6014	31.7346	17.6381	42.0641	44.4347	7.97808	8.01429	5.23242	8.49235	6.20199	8.35007	7.85482	7.64494
EED48290	9.28566	2.61327	7.33014	2.06396	1.8133	4.5652	6.15332	5.43429	5.4544	7.25365	5.1101	6.65004	23.9144	68.1062	26.4614	5.13971	5.10166	5.21027	5.71254	6.25573	7.65499	5.47469	4.7091	4.4907	2.97382	2.05723	4.22047	4.14234	4.09954	3.83936	3.45265	2.91946	4.051	2.18356	6.91506	1.5074	3.08918	4.49219	5.0332	5.51002	6.0934	4.06241	3.70916	6.27112	4.90161	5.11955	5.11586	5.63243	4.55495
EED48118	6.79023	2.74344	9.63051	27.6899	3.10743	6.2804	7.01169	6.84922	5.93816	9.44438	9.60938	7.33387	5.83032	3.75267	3.36911	3.3143	6.13993	6.35994	13.2274	9.93208	12.643	9.30005	8.56974	8.03191	142.893	406.414	6.31785	2.00738	29.788	1.26496	5.44388	16.3555	87.9854	19.8498	19.0776	61.2948	6.07664	5.76939	27.3067	9.93538	1.42971	4.88117	9.35502	6.61058	2.35594	7.5461	5.19472	6.32853	10.951
EED48517	13.833	4.87246	11.5002	11.5195	3.92133	1.42543	0.28179	0.574298	0	0.673338	1.27645	0	1.90278	1.2713	0.616167	0.271584	0.273785	0.542281	0.585683	0.596834	1.19509	0	0.317136	1.1017	0.875481	0	0.658895	1.38803	4.69344	3.47019	1.22674	1.2534	0	0	0	0	0	0.482154	0	0	0	2.04188	1.41551	2.39321	1.43278	1.59852	2.70323	0.744048	1.86244
EED48721	793.046	424.756	589.155	967.98	557.008	638.195	360.256	366.535	363.997	290.398	292.935	275.624	331.997	397.634	314.048	306.296	330.986	299.365	387.958	552.953	522.181	550.241	538.028	495.49	419.109	444.999	407.584	394.314	206.73	279.157	428.973	406.978	476.181	409.917	684.39	996.269	825.793	848.712	1293.93	950.424	990.7	188.115	141.882	154.259	198.843	156.91	105.965	246.935	143.922
EED48222	0	0	0	0	0	0.134401	0	0	0	0	0	0	0	0	0	0	0.0645368	0	0	0	0	0	0.0747556	0	0	0	0	0	0	0	0	0	0	0	0	0	0	0	0	0	0	0	0	0	0	0.0538291	0	0.0584625	0
EED48229	0.808581	2.27849	2.9796	0.690617	0.161799	0.933194	1.31772	1.14137	1.17677	1.8105	1.49225	2.08066	10.9741	12.41	22.5466	0.507998	0.512116	0.633961	0.34235	1.11638	0.698568	3.25947	3.41093	1.97487	0.272932	0	1.07841	1.13589	0.299288	1.46048	0.573657	0.976872	1.22898	0.981971	0.504836	0	50.969	45.5445	91.8871	40.3769	47.0774	36.2837	33.6921	29.0973	41.959	44.0496	24.3866	33.2859	29.7856
EED48117	3.82672	3.00999	4.53258	3.25677	4.5944	5.77971	0.701585	1.02132	1.5912	7.66371	8.39909	5.48619	13.7611	3.27824	6.0268	2.22171	2.23972	2.98959	3.54134	5.51929	7.65119	2.76743	5.75271	7.31454	6.02018	8.04205	13.0066	8.51618	227.335	35.1766	9.01737	21.3987	1.31967	5.54832	1.02394	15.4683	1.20075	1.37193	6.14863	1.68278	2.31014	2.66291	9.16302	2.79683	2.67544	9.42179	4.80739	11.3796	7.81664
EED48133	0.728169	0.0971951	0.353407	0	0.437123	0.54025	0.320403	0.435328	0.105974	2.16921	5.4426	5.17152	8.65404	62.1564	12.494	0.102933	0.311301	0.513823	0.665936	1.13103	0.679424	1.96598	2.88474	0.974294	0.44242	0.10712	0.249727	0	0.161714	0.39457	0	0	0.585932	0.341093	0.409167	0.196225	1.09673	0.913703	0.436798	1.79317	3.55576	2.8376	4.07732	2.33241	2.03638	5.10647	2.47599	3.76001	3.52941
EED48625	2.41235	12.9077	2.08592	2.30198	2.07235	2.1601	0.610037	0.559475	0.332923	1.60345	2.41793	2.98603	2.57454	13.2449	6.73628	0.293971	0.503801	0.264142	1.23622	1.03365	1.35828	3.82504	3.53577	2.62354	4.73824	6.39392	1.31944	1.87806	1.80121	1.84056	1.23934	1.71851	0.80323	3.83164	0.233712	0.616452	13.9905	12.0037	29.4404	21.509	17.5761	46.1562	28.2229	6.25417	34.3133	70.2249	4.70609	56.8867	18.9501
EED48803	29.3284	28.7847	47.8912	34.1184	32.2933	80.3476	65.7319	69.2088	69.6168	45.8282	40.4427	44.7363	38.7675	67.0025	61.1766	63.7944	62.5795	63.6903	42.7907	49.8174	48.4133	41.9472	47.1174	50.4385	28.0511	18.6306	33.5499	41.7118	40.6649	47.4495	39.139	48.5161	95.1554	92.5062	42.8891	75.9694	49.1138	48.9042	63.7389	72.8991	77.4692	59.7979	56.7358	38.7239	47.2963	42.3164	46.1113	45.9083	53.2886
EED48820	15.2372	13.0747	16.6968	10.2703	10.4086	20.4379	27.4677	27.8778	28.3474	22.2288	28.1136	23.3513	32.8328	51.4679	29.6093	25.1995	25.6712	27.0122	35.581	39.7561	41.7293	32.2979	36.6744	29.1249	17.8999	11.2628	23.6826	22.9792	35.0061	36.4696	26.9988	23.6681	20.1126	18.8692	29.5943	19.4179	22.045	22.0393	24.0885	29.5744	32.1418	41.3489	41.0337	36.2642	38.8336	36.9356	40.1322	31.0067	34.5622
EED48260	2.25591	3.65642	1.04274	0	1.35424	0.239104	0	0	0	0.282368	0.535286	0.373176	1.06392	3.73187	8.52696	0	0	0	0.368413	0.250285	0.250583	0.679769	1.06394	0.770007	0.122379	0.118523	0.414466	0.582079	0.178929	0.436572	0.34296	0.175207	0.129661	0	0	0	9.91007	7.48116	3.38307	0.992026	1.81582	23.8329	17.9267	5.73488	17.7249	19.5358	14.737	5.40835	10.3095
EED48360	0	0.363026	0	0	0.326534	0	0	0	0	0	0	0	0	0	0.145375	0	0	0	0	0	0	0	0	0	0	0	0	0	0	0	0	0	0	0	0	0	0	0	0	0	0	0	0.267173	0	0	0	0	0.234062	0
EED48465	27.3177	32.2961	23.3599	11.3995	59.9733	33.5867	152.827	146.401	169.25	92.3209	97.8779	100.622	126.902	172.37	194.622	195.286	162.945	149.805	124.915	104.26	94.0666	104.706	119.818	105.178	135.152	81.5216	109.747	127.58	134.336	189.613	152.832	98.4443	45.8474	24.3739	165.928	60.9955	120.495	145.927	112.366	230.646	170.044	114.058	120.185	159.725	133.875	105.759	115.31	113.855	109.709
EED48177	0	0	0	0	0	0	0	0	0	0	0	0	0	0	0.0865029	0	0	0	0	0	0	0	0	0	0	0	0	0	0	0	0	0	0.0868141	0	0	0	1.08331	1.08302	0	0	0.202629	0	0	0	0.100573	0	0.0632506	0	0.104586
EED48183	1.9506	0.452807	2.40105	1.36904	0.763667	17.0519	3.5451	3.42239	2.83881	19.84	29.9338	24.682	44.7266	85.0193	95.1293	4.37577	4.65295	4.54816	9.88899	14.4902	15.2988	35.2764	44.6575	25.775	5.28162	3.24379	15.0517	11.182	14.691	45.7252	25	17.244	4.84523	5.4293	6.11574	1.14271	8.08985	7.66207	26.1997	40.2032	39.6613	11.7174	15.4961	19.0157	14.3095	22.1265	13.5238	30.983	13.1541
EED48370	0	0	0	0	0	0	0	0	0	0	0	0	0	0	0	0	0	0	0	0	0	0	0	0	0	0	0	0	0	0	0	0	0	0	0	0	0	0	0	0	0	0	0	0	0	0	0	0	0
EED48559	20.1815	10.7277	28.1758	13.3008	7.74663	57.9973	66.5769	68.0606	70.6742	32.8429	29.7605	29.8855	32.5384	56.4449	33.8922	79.7554	77.7057	75.8824	34.2858	38.6059	40.2109	34.9281	34.8347	34.5573	31.416	14.8919	54.2389	50.4707	31.6036	37.9126	38.4451	44.028	38.126	70.4974	16.4772	45.4513	57.196	57.9521	94.4813	74.2687	69.7328	51.3014	47.8715	33.3808	54.0574	36.539	37.6373	45.8842	49.7246
EED48394	421.847	1032.31	805.23	983.113	568.108	6.62392	0	0	0	0	0	0	0	0	0	0	0	0	0	0	0	0	0	0	0	0	11.482	20.1567	12.3922	2.01573	4.75053	2.42689	1.79601	8.71269	0	0	36.4185	53.2132	0	13.7411	0	138.375	128.267	53.62	160.21	139.28	64.1178	293.893	138.475
EED48282	0.626362	0	0.379996	0	1.03402	0	0	0	0	0	0	0	0	0	0	0	0	0	0	0	0	0	0	0	0	0.115179	0.671288	1.13131	3.30373	0.424255	0	0.170264	0	0.244503	0	0	0	0	0	0	0	0.138686	0.230741	0	0.875837	0.0930619	0.459013	0.202145	0.151798
EED48475	1.11211	1.48443	2.84868	0	0.445071	7.01342	3.94193	3.87838	5.26016	19.1633	13.3921	16.1687	26.6177	30.5088	45.178	5.50221	3.69788	5.23165	19.7763	25.1911	24.7887	19.0789	22.3349	16.6516	20.2709	16.6328	1.90701	2.00866	9.05599	13.2241	2.95875	4.83688	3.57951	3.18353	16.8378	7.2425	8.8403	11.1638	222.37	63.9019	44.907	25.937	23.2153	39.2504	21.4252	31.1738	20.5376	39.9586	26.0534
EED48675	362.298	424.95	593.912	586.604	489.893	184.856	146.528	137.621	120.869	131.826	136.947	143.093	95.3664	117.478	107.122	113.997	104.63	127.401	92.649	94.4131	117.923	98.5072	65.5657	117.336	264.186	266.486	291.02	220.66	306.07	144.574	256.182	320.643	230.511	86.4524	75.5252	58.3842	374.66	397.218	263.537	251.946	210.237	142.847	158.738	140.295	145.864	158.803	95.2627	212.871	152.852
EED48373	0	0	0	0	0	0	0	0	0	0	0	0.0434497	0	0.0465545	0.0451277	0	0	0	0	0	0	0	0	0.053792	0	0	0	0	0	0	0	0.061199	0	0	0	0	0.141288	0.211876	0	0	0.10571	0	0	0.250396	0	0	0.0329972	0.181645	0.272808
EED48437	0	0	0	0	0	0	0	0	0	0	0	0	0	0	0.406608	0	0	0	0	0	0	0	0	0	0.385152	0	0	0	0	0	0	0	0	0	0	0	0	0.636345	0	0	0	0	0	0	0	0.301388	0	0	0.491609
EED48448	0.941854	0.10021	2.8487	0.986321	0.639147	0.111401	0.0200206	0.0102007	0.0099328	0.0119598	0	0	0	0.0112904	0.0109444	0	0.0291778	0	0.0104029	0	0	0.0115168	0	0.0130456	0	0.0100402	5.20797	13.2886	14.6116	1.39301	1.19115	1.61777	0.164756	3.77248	0.0127836	0	0.20559	0.102768	0.081881	0.0840355	0	3.27619	1.73984	2.92699	4.64444	1.96316	1.97661	3.91187	4.07554
EED48657	286.721	369.705	233.064	157.237	324.636	192.275	232.029	222.271	219.755	183.375	168.709	181.761	160.415	224.666	208.49	236.407	227.939	232.056	185.597	220.493	212.564	171.842	174.91	160.086	154.684	107.062	170.109	191.861	298.494	317.452	230.013	157.31	126.166	76.2146	163.283	138.396	193.047	200.047	137.446	204.298	236.11	124.247	123.669	159.191	152.544	142.329	144.727	161.494	116.08
EED48397	0.0939838	0.376345	0.0380115	0.0722452	0	0.418376	0.137847	0.105351	0.170974	0.247038	0.19513	0.253933	0.155134	0.466421	0.339095	0.19928	0	0	0.143253	0.182475	0.182692	0.436126	0.387843	0.224555	0	0.0345646	0.24174	0.297063	0.208722	0.297072	0.450075	0.20438	0.189064	0.660366	0.748151	0	0.943689	0.825513	1.12754	0.289302	0.794314	0.416187	0.242354	0.710791	0.262833	0.251346	0.247945	0.606624	0.546643
EED48088	0	0	0	0	0	0	0	0	0	0	0	0	0	0	0	0	0	0	0	0	0	0	0	0	0	0	0	0	0	0	0	0	0	0	0	0	0	0	0	0	0	0	0	0	0	0	0	0	0
EED48372	0	0.533406	0	0	0	0	0.586124	0.59727	0	0	0	0.616985	0	0	0	2.25958	2.84737	2.81986	0	0.620708	0	0.67433	1.31929	0	0.607	0.587874	4.11151	0	0	0	0.850542	0.869026	0.643119	0	8.98203	0	1.00314	0	0	0	0	0	0	0	0	0	0.468561	0	0
EED48725	0.96682	0.215083	0.912399	0.123866	0.290193	0.119552	0	0.240835	0.117255	0.988286	1.60586	1.36831	1.3299	0.266562	0.904374	0	0.229626	0	0.368413	0	0.250583	0.271907	0	0	0.367137	0.118523	0	0	0	0	0	0	0	0	0.150908	0.651342	0	0	0	0	0	0.285424	0.356159	0.143372	0	0.0957637	0.377871	0.104007	0.156205
EED48115	1.92124	6.41113	0.777043	0	0	0	0	0	0	0	0	0	0	0	0	0	0	0	0.732103	0	0	0	0	0	0.729567	0	0	0	3.20007	0.867547	0	0	0	0	0	1.29433	0	0	0	0	0	2.55235	2.12326	0	1.79097	6.85079	0.563174	6.2004	0
EED48571	0	2.504	0	0	0	0	0	0	0	0	0	0	0	0	0	0	0	0	0	0	0	0	0	0	0	0	0	0	2.08309	0	0	0	0	0	0	0	0	0	0	0	0	0	0	0	0	0	0	0	0
EED48353	4.11018	12.3988	2.34946	0.547645	4.86893	0.162638	0	0	0.0398783	0	0	0	0	0	0	0	0	0	0	0	0	0	0.0452306	0	0	0	1.45658	4.65216	6.38962	0.940358	0.233281	0.417113	0.264585	5.30531	0	0	1.23811	0.412595	0.328737	0	0	18.3467	23.701	6.14384	23.8574	32.048	16.2891	19.278	19.3375
EED48427	1.78004	2.07898	3.77965	3.24975	1.33571	0.990498	10.6064	10.4755	10.5242	74.0822	79.828	67.3324	108.347	11.2265	35.1448	8.80681	10.3051	9.26346	171.948	156.732	157.438	172.9	211.005	162.892	1.52088	3.27324	4.96006	0.20094	1.97659	0.200946	2.13109	1.93547	0.89521	0.347424	214.424	132.812	0.837813	0	1.33471	0	2.50737	1.37944	5.57375	9.30481	2.48902	2.38023	1.4349	40.7873	6.47084
EED48462	1.84629	7.59858	3.98255	5.20388	2.27825	0	0	0	0	0	0	0	0	0	0	0	0	0	0	0	0	0	0	0	0	0	0	0.0926306	0.113897	0	0	0	0	0	0	0	0.90118	0.257413	0	0	0	8.53927	5.44112	1.64274	7.74495	8.53418	2.34521	13.9694	6.96025
EED48257	2.02759	1.10716	24.7507	14.7359	1.43847	0	0	0	0.134129	0	0	0	0	0	0	0	0	0	0	0	0	0	0	0	0	0	2.5286	12.4846	10.848	0.665866	0.392316	0.400842	0	0.575621	0	0	0.462704	0.693875	0	0	0	45.3834	27.4326	13.2844	55.1567	24.8668	17.0739	39.8564	35.9155
EED48583	0.263705	0.140796	0.3093	0.233116	0.340353	0.0391301	0	0.02956	0.0287838	0.161736	0.164252	0.407143	0.293817	0.283554	0.317151	0	0.0281843	0.0465201	0.030146	0.1536	0.0717653	0.266991	0.174117	0.0882098	0.220305	0.0387933	0.644373	2.51246	3.03072	0.488217	0.154348	0.114693	0.0424389	0.442636	0	0.0532971	0.397179	0.363986	0.395464	1.37996	0.742911	2.0903	1.56402	3.4491	3.23259	0.728749	2.2185	1.25105	1.815
EED48319	3.83355	1.47307	2.91301	0.625089	1.95262	5.25751	1.87423	1.56263	1.52159	6.31059	7.33218	5.7394	7.95775	8.35951	6.14734	1.06739	1.24158	0.819727	5.13494	4.78162	5.23894	8.42913	7.76615	5.66224	5.47006	2.39251	6.47403	4.09147	3.74086	7.86845	5.68676	5.3051	3.45863	2.08596	1.08794	0.939144	1.45805	1.45768	2.43896	2.14554	3.05452	3.70387	4.10826	4.13445	3.24874	3.59003	2.72419	3.52413	3.82883
EED48651	5.61676	4.48602	11.3957	4.88384	6.52244	15.2343	23.4314	25.1156	29.6153	6.8575	7.49401	8.3165	8.73934	12.4903	7.60413	35.5336	36.4778	36.9701	9.47348	12.8718	11.1688	12.4301	11.4754	10.4721	2.86717	0.541819	9.31563	15.4667	9.81553	15.2177	9.11295	11.3134	10.9656	34.146	13.8835	12.7787	16.7576	16.06	21.8174	15.3055	14.5265	9.78596	11.3293	7.37342	9.87099	7.11387	8.5291	9.33089	8.6582
EED48702	28.5829	7.54906	12.8204	5.57101	9.18913	19.8999	3.22865	3.18882	2.61221	13.412	11.5313	11.7645	19.3417	22.1292	23.0258	0.622341	0.241302	0.191177	8.77531	8.10076	8.63705	8.4577	10.0624	9.58045	8.74491	2.93937	11.6144	14.6802	11.2064	23.6726	13.3348	6.25993	10.5733	7.98474	3.10819	3.37667	87.2223	88.9844	120.873	165.961	170.588	17.8762	16.8671	17.1152	19.9521	27.6942	16.5187	26.8429	11.2277
EED48280	2.02852	1.69228	4.10216	6.62712	0	0	0.743812	0.378979	0.738053	6.66502	2.10582	5.48083	7.53385	6.71141	5.69251	0	0.361341	0.35785	2.31895	4.7262	6.3091	24.8167	18.4164	14.0556	0	0.373016	0.869608	0.915961	2.81563	1.37398	1.07937	1.65424	0	1.18777	3.32457	0	1.27302	2.54538	1.52103	3.12211	0	0	0.747272	9.02443	0.945489	0.602777	1.18924	3.60064	1.96643
EED48351	1.01814	5.09624	1.75008	2.34792	1.37518	0.0944233	0.933318	0.760854	0.926091	0.111508	0.105693	0.196492	0.210073	0.105267	0.10204	0.539707	0.453402	0.179609	0.096992	0.0988388	0.0989564	0.107377	0.420155	0.364895	0.386624	0	0.872932	1.83892	0.847918	0.114936	1.21893	0.13838	1.43371	0.993587	0	0	0.159736	0.159694	0	0	0	1.91616	1.40649	0.113237	2.01684	1.5127	1.71607	0.492872	2.34407
EED48311	19.3542	3.44451	16.4011	2.83382	3.98347	8.06866	21.0875	22.866	23.2044	27.2938	27.2482	24.6168	33.9247	38.5728	28.0799	41.6896	37.5621	42.1418	34.8384	32.2092	37.9805	32.1924	38.033	30.6525	9.79935	3.52507	34.1361	29.6302	7.36844	18.4778	24.7159	28.6602	8.30597	58.2816	3.62513	7.94749	22.6725	21.7414	43.675	18.1566	23.8871	48.8117	53.6429	28.5369	36.0838	21.909	50.6815	22.3672	71.6524
EED48535	25.3356	8.08264	18.1392	11.2156	10.6787	24.6097	60.5099	57.8471	63.4409	16.877	21.19	17.3943	23.5498	26.3062	17.7492	43.3576	44.4261	43.0333	21.9652	28.1886	26.35	30.7451	29.6602	26.7209	21.3978	11.2077	16.1453	14.9613	22.5463	18.759	17.2862	18.795	26.6617	41.7478	27.0255	39.1243	16.7341	15.7827	21.7727	20.7969	23.2181	40.6441	38.8948	25.2283	31.2892	30.6905	26.8411	36.9276	33.6526
EED48726	0	0	0	0	0.556167	0	0	0.230784	0	0	0	0	0	0	0.24761	0	0	0	0	0	0	0	0	0	0	0	0	0	0	0	0.164324	0	0	0.241102	0	0	0	0	0.463127	0	0	0	0	0	0	0	0	0	0
EED48540	2.8132	4.33272	8.63556	5.43399	5.28285	46.7746	49.5137	50.2397	51.5448	21.4885	21.9255	23.3875	32.2076	72.6108	23.8281	76.2709	72.1093	71.4127	32.3246	32.66	36.0641	26.3524	25.838	31.5052	15.1202	4.40375	18.1827	28.7278	24.3498	51.6595	20.803	29.412	13.5241	92.8638	28.3729	26.6306	33.2268	30.9553	30.7216	12.8784	18.1538	38.7785	45.1204	30.2292	37.3867	24.521	34.4231	29.1459	36.8508
EED48624	0.270928	0	0.383517	0	0	0.251262	0.0496715	0	0.0492869	0.059345	0.0562504	0.261434	0	0	0	0	0	0	0.0516195	0	0	0.0571466	0.055902	0	0.102881	0.0498198	0	0	0	0	0	0	0.0545016	0	0	0	0.170024	0	0	0	0	0.0599874	0.0499026	0	0.126279	0.281773	0.158834	0.0437181	0.131318
EED48767	17.0818	11.1595	21.8938	7.39763	8.44898	48.1505	47.9468	46.2066	47.5317	69.5107	99.0537	73.1764	102.459	70.0973	81.7896	31.6286	33.9421	36.1183	60.2326	49.7482	49.7138	103.626	97.5963	83.9841	39.5135	60.0792	47.5984	28.4083	43.3458	35.7966	36.8688	30.2145	14.9551	24.371	54.8647	52.0289	36.9157	35.925	173.544	138.119	165.042	47.1439	53.9307	29.1664	39.9772	50.1511	33.252	69.6087	41.4558
EED48289	228.354	225.201	252.333	148.108	307.21	180.011	18.6902	20.5692	22.2545	85.7475	70.2699	103.88	76.5642	228.509	193.715	10.0874	10.8955	15.8257	153.054	94.2145	89.5706	73.1098	100.966	92.5579	129.297	88.481	106.633	170.317	156.216	326.835	142.119	84.2422	62.3431	42.9777	61.1022	13.7358	250.785	236.649	73.382	238.491	160.83	96.6072	66.0954	185.945	98.8325	96.9363	99.2105	141.47	61.2705
EED48108	0	0	0	0	0	0	0	0	0	0	0	0	0	0	0	0	0	0	0	0	0	0	0	0	0	0	0	0	0	0	0	0	0	0	0	0	0	0	0	0	0	6.31037	0	0	0	0	0	0	0
EED48579	1.08789	2.90421	7.18659	4.32068	4.35378	1.88332	16.0892	14.7692	16.7562	9.84955	17.919	11.0576	10.3254	1.79966	5.23351	8.07357	9.04336	6.90891	9.12007	12.9549	11.9834	17.8985	13.6179	10.917	2.47867	1.46702	13.3692	20.4678	49.9312	4.74868	3.47318	7.68875	0.729491	7.07773	1.18864	21.01	7.28234	10.0106	0.543817	3.34876	4.76748	11.7226	11.4885	12.7448	11.4934	6.24984	14.2439	3.97906	12.8309
EED48632	31.804	9.15313	10.0418	7.17981	12.3495	12.7192	56.1846	57.0764	66.5038	15.5386	10.8007	17.9802	11.2215	10.9527	18.7694	11.114	13.3102	11.1793	15.0475	17.7214	17.5586	19.5516	18.2475	14.5764	13.3791	3.21765	2.93969	5.65891	6.95811	12.5995	3.52296	2.57108	40.0522	31.8448	27.9028	24.8512	12.1683	13.352	63.4748	41.489	47.2972	5.54972	6.01045	4.62863	9.14774	14.7555	3.535	18.0861	4.01141
EED48428	1.59706	0.621755	1.04066	0.511523	0.745672	0.625366	0.325335	0.464131	0.290534	0.971735	0.405268	0.958902	0.585818	0.697181	0.746952	0.12542	0.126437	0.250432	1.18333	0.585703	0.655388	0.748591	1.20827	0.678372	0.606461	0.358937	1.21714	1.60253	1.28079	1.56251	0.944207	1.10944	0.178486	0.831225	2.61743	0.478191	4.51013	3.4513	0.532226	1.36558	0.999829	2.16096	1.83035	3.59194	2.52263	0.896403	3.06895	0.887659	1.59118
EED48577	24.9918	18.9786	46.3595	21.6186	32.3743	23.747	64.6757	62.7227	71.4675	19.3178	25.0209	19.4863	22.0221	17.6148	17.8785	50.2472	53.2431	50.2094	28.4983	35.7539	42.6636	30.3871	25.4862	24.6035	27.686	24.6022	42.318	38.4081	29.5597	22.5704	46.1266	37.8666	57.1045	36.5777	34.7854	81.8635	16.5094	17.4482	29.4947	34.3197	39.5268	17.9736	17.121	14.0442	17.4	12.4331	14.211	13.9076	16.3334
EED48219	0.0542666	0	0.21948	0	0	0	0	0	0	0	0	0	0	0	0	0	0	0	0	0	0	0	0	0	0	0	0	0	0	0.0490086	0	0	0	0.211832	0	0	0	0	63.8024	60.4699	63.1904	0	0.0399817	0	0	0	0	0.0350267	0
EED48699	9.15357	2.53089	1.48086	1.30675	1.49148	0.388075	0.479486	0.684046	0.380619	1.48945	2.71497	1.41325	2.37432	0.64896	0.838761	0.277271	0.93173	1.38409	0.398632	0.914	0.406706	6.73006	2.4823	3.12437	0.893815	1.82749	0.560579	0.236184	0.145204	0.708573	0.556637	0.568734	1.15745	1.0209	0.122464	0.352384	141.149	156.044	138.448	157.789	175.846	2.31627	2.2159	0.465396	2.80367	4.19656	0.536637	2.02568	4.18318
EED48407	0.575267	0	1.5511	0	0.230224	0	0	0	0	0	0.15925	0.148029	0.316521	0.158607	0	0.406593	0.27326	0.40593	0.14614	0.148922	0.149099	0.161788	0.158264	0.366529	0	0	0.657631	0.173171	0.212929	0.173176	0	0	0	0.149706	0	0	0	0	0	0	0	0	0.141279	0.341231	0	0.227921	0	0.37131	0
EED48346	6.66921	0.712158	3.77629	1.33292	0.960854	3.26573	2.34763	2.29259	1.94121	6.31086	8.08647	7.72261	6.49503	6.84022	6.95142	2.16832	2.37597	2.2589	6.70915	5.49024	5.08192	5.62692	8.47673	9.43335	2.02603	1.07921	4.57444	5.17964	4.44336	3.25243	3.9745	7.54161	2.46858	1.14548	3.12293	1.79721	3.01344	2.17581	14.4021	2.46351	4.00822	1.65386	1.27755	2.2549	2.23812	1.66468	0.860175	2.41062	1.42232
EED48237	0.933689	0.801178	1.18683	0.205064	0.240214	0.296885	1.27163	0.398712	1.16472	1.05181	1.6616	1.02968	1.43111	1.10326	0.962504	0.659923	0.380156	0.188242	0.914885	1.13948	0.207425	1.01285	1.32105	0.892344	0.101302	0	0.686166	0.481827	0.592448	0.361381	0.425839	0.725155	0.858637	0.208269	0.999336	0.359441	0.837067	0.16737	0.800116	1.64234	0.250513	0.472531	0.491364	0.949433	0	0.634163	0.781977	1.03312	0.258603
EED48757	8.88832	4.50833	7.47731	1.91308	4.69542	0.527561	2.08585	0.26569	0.517425	2.18056	0.590529	2.19568	2.05401	3.23479	2.85059	0	0	0	1.08383	0.276116	1.93511	0.599938	2.34749	2.03874	0.270018	0	26.52	101.139	73.0361	7.70604	9.83723	11.2107	1.43043	2.49811	0.998892	0	6.24732	1.78448	12.7962	13.1329	12.0193	62.3463	48.4596	35.4297	91.4735	49.654	40.4363	66.779	79.2697
EED48220	0	0.938885	0	0	0	0	0	0	0	0	0	0	0	0	0	0	0	0	0	0	0	0	0	0	0	0	0	0	0	0	0	0	0	0	0	0	0	0	4.21938	0	15.8529	0	0	0	0	0	0	0	0
EED48612	0	0	0	0	0	0.337431	1.55647	0.566455	0.110316	0	0	0	0	0.501574	0.243101	0	0	0	0	0	0	0.127908	0	0.144887	12.4347	0.111509	0.129979	0.410723	0	0	0	0	0.121988	0	0	0	0	0.190228	0	28.9328	33.8824	0.134266	0	0.134887	0.141321	0	0	0.195703	0.734802
EED48409	0	0	0	0	0	0.139066	0	0	0	0	0.155665	0	0	0	0	0	0	0.132264	0.142849	0	0	0	0	0	0	0	0	0	0	0	0	0	0	0	0	0	0	0	0	0	0	0.166006	0.276196	0	0	0.111395	0.109888	0	0
EED48826	69.4549	35.8735	80.9946	58.9279	38.6194	68.7771	70.7476	73.1025	70.6094	51.9779	44.4529	53.9645	49.1936	73.9286	59.2978	68.7022	65.6899	68.0341	63.9565	65.0432	65.3831	45.3036	47.8474	46.9066	40.9939	17.5948	53.9515	53.6758	62.0616	65.6227	48.0377	50.3056	55.2992	51.8073	40.6933	41.9379	92.4727	94.638	102.301	73.8067	68.1827	66.9468	53.2453	46.1731	60.9678	57.7679	53.5215	56.4917	51.779
EED48296	0	0.103587	0.1674	0.159082	0	0	0.0379417	0	0.0376479	0.0453309	0	0	0	0	0	0	0	0	0	0.0401805	0	0	0.0427009	0.0494463	0	0	0	0	0	0.0934489	0	0	0	0	0.0484531	0	0.129873	0.12984	0	7.32589	13.9924	0.0458215	0.0381182	0	0.0482292	0.0922426	0.151657	0	0
EED48727	0	0	0	0	0	0	0.0854906	0	0	0	0	0	0	0	0	0	0	0	0	0	0	0	0	0	0	0	0	0	0	0	0	0	0	0	0	0	0	0	0	0	0	0	0	0	0	0	0	0	0
EED48446	436.48	294.623	361.704	466.177	217.853	0.108525	0	0	0	0	0	0	0	0	0	0	0	0	0	0	0	0	0	0	0	0	4.76566	14.1344	3.08607	0.264202	0.311326	0.477137	0.470805	5.93825	0	0	0.183591	0.55063	0	0	0	83.6881	48.8194	13.9258	85.9038	55.2878	25.9835	54.1931	63.5248
EED48630	46.9408	68.3798	76.6289	63.4604	43.6241	80.7768	95.5428	90.5592	106.189	90.1726	76.01	117.353	70.2965	194.456	121.045	16.3804	18.8456	16.9543	112.811	69.8093	59.355	89.0969	80.2941	78.2117	17.3528	10.6904	18.6356	18.3874	9.52333	7.21326	13.9342	20.6436	60.7929	26.2715	54.1389	3.44025	68.777	69.6627	121.546	107.212	103.408	79.842	58.8947	45.0861	68.7189	92.2896	47.8617	86.2465	68.859
EED48153	0.170195	1.02229	2.47807	0.784974	0.102169	1.389	1.49776	1.0175	1.61001	0.745604	0.28269	0.919697	0.702332	0.985417	1.22814	0.96234	0.848874	1.56125	0.648541	1.1896	1.58802	1.14877	0.842816	1.30127	0.258518	0	1.60515	2.30551	0.566964	0.30741	1.08672	0.740226	1.50645	1.86023	0.95635	0.687959	0.213616	0.427121	0.510466	5.23898	2.5572	0.904409	1.88091	1.96862	0.475966	1.31492	0.898008	0.768976	2.63978
EED48266	1369.53	12288.2	3789.56	5442.89	2477.09	0	0	0	0	10.9086	1.47711	4.11909	7.33966	7.35572	4.27817	0	0	0	4.06651	2.76263	4.14887	13.5058	7.3398	15.2987	0	0	16.7744	6.42493	3.95	0	1.89278	0	14.3119	9.72005	6.66282	0	120.548	122.749	5.33457	0	6.68094	570.237	349.881	208.894	434.399	406.957	162.665	1224.93	405.18
EED48804	0.942497	5.66115	2.28715	2.53574	0.282893	16.4328	10.7133	8.45194	7.54415	7.01923	4.69638	3.63788	3.88933	4.67741	7.17893	4.32996	3.35774	5.32049	7.1829	8.41762	4.39703	5.96401	5.44517	3.60305	2.50531	1.3865	5.25252	8.51153	9.41909	14.8956	7.02098	6.66116	9.47994	9.19771	2.20667	3.80974	3.54885	4.13925	7.06706	14.506	10.6208	4.17365	2.77759	4.61225	5.71084	3.36076	4.69666	3.65005	3.6546
EED48119	97.1226	53.3406	79.585	120.93	47.2195	49.3523	92.1847	87.8894	91.6549	46.9802	97.2527	42.5642	52.186	23.6397	13.5869	84.9128	85.6012	78.8847	93.8723	186.016	206.887	167.729	160.527	152.528	112.756	98.4131	22.9863	16.9024	23.3106	14.3903	25.8393	52.8016	12.6182	325.216	35.2933	570.817	26.3483	19.6768	1.51718	10.8997	26.6014	2.46404	1.6771	0.900159	0.707321	1.05219	2.22418	0.979506	0.490364
EED48426	0.0692821	0	0	0.585827	0	0	0.355658	0.362421	0.10083	2.36742	1.55352	3.20901	1.1436	0.171916	0.833235	0.0979358	0.0987297	0.195552	6.17769	7.69428	6.94925	4.73481	5.2035	5.03228	0	0.15288	0.118802	0.125135	0	0	0.368647	0	0	0.0540892	3.76328	0.46675	0	0	0	0.42653	0.780726	1.41128	1.8376	3.02056	5.16675	2.34694	0.568642	7.2444	2.68646
EED48298	1.24215	0.11843	0.717695	0	0	0	0	0	0	0	0	0	0	0	0	0	0	0	0	0	0.137977	0	0	0	0	0	0	0	0	0	0	0	0.142788	0	0	0	0	0	1.59668	48.0683	46.992	0	0.130739	0.315775	0.165419	0	0.104032	0	0.344039
EED48441	0.115363	0.153986	0	0	0	0	4.14551	3.36223	4.36525	0.101078	0.38323	0	0.380849	0.190841	0.0924962	16.5522	19.8921	19.9442	0.4396	0.268782	0.179401	0.973341	0.380857	0.771785	2.45323	0.424274	0	0.104183	0.256203	0.312557	3.56029	1.88155	0.185658	0.360261	0.432161	0	1.01357	0.57903	13.1483	14.9148	18.2001	0	0	0	0.107541	0.342803	0.0676329	0.148924	0.223665
EED48513	155.145	62.275	88.1591	60.7296	72.2966	23.7228	51.6417	51.0432	54.4105	37.499	38.8499	35.5362	42.2024	63.1849	59.6523	57.5094	55.1389	59.8737	46.4607	54.109	50.8843	43.0379	43.6408	38.1686	18.0475	10.2494	26.6676	32.0216	44.623	45.3934	35.4834	29.7612	36.7411	20.0091	49.8691	27.995	24.2041	27.1639	44.0323	49.7866	52.1077	29.2	23.741	37.3053	28.4147	26.8401	27.9357	33.4065	22.9152
EED48779	54.1652	28.37	54.5241	35.8417	27.6098	34.2645	37.2599	35.0806	36.5104	24.1454	22.8863	23.2788	19.1364	20.8027	18.4381	33.3581	34.0799	33.4378	27.2786	27.2076	30.2448	18.3869	18.5093	18.5876	25.3558	13.6997	41.4431	43.1373	46.5692	44.2829	37.2146	51.3866	27.8332	20.7727	32.5126	40.9722	29.3405	29.4123	87.9739	64.7427	77.9332	26.0899	22.7307	24.9706	27.4018	19.7284	23.0641	25.9654	22.5997
EED48085	0.419768	0.420226	0	0	0	0	0	0	0	0.183895	0	0	0	0.173601	0	0	0.149547	0	0	0	0	0	0	0	0	0	0	0	0	0	0	0	0	0	0.196561	0	0	0	0	0	0.39419	0	0	0	0	0	0	0.135471	0
EED48808	592.023	286.227	170.551	119.436	134.484	373.688	466.857	459.686	437.86	197.519	259.364	167.567	240.21	209.067	270.291	485.698	405.206	398.783	132.128	200.614	233.618	224.256	216.866	216.584	222.563	146.206	145.533	275.415	192.925	240.377	183.633	142.207	554.446	328.522	221.943	211.944	271.142	277.112	474.676	307.756	363.725	472.775	410.318	293.095	501.207	284.5	343.301	243.118	301.453
EED48477	0	0	0.228931	0	0	0	0	0	0	0	0.235041	0	0.23358	0	0	0.400066	0.201655	0	0	0	0	0	0.233585	0	0.429887	0.208171	0	0	0.314266	0.255595	0	0	0	0	0	0	0	0	0.848848	6.96947	10.6309	0	0	0	0.263826	0.168197	0	1.09605	0
EED48459	46.8085	47.3591	20.1022	26.1615	6.11117	0	0	0	0	0	0	0	0	0	0	0	0	0.0704261	0	0	0	0	0	0	0	0	0.0855708	0	0	0	0	0	0	0.155837	0	0.134476	4.00856	1.75329	0	0	0	79.7305	46.8404	15.5403	59.6371	66.9064	13.1651	244.988	57.1793
EED48539	22.6199	43.1326	13.7229	17.3879	15.357	71.9246	6.71436	7.04328	4.70285	8.7298	7.60366	7.8994	4.44495	11.3594	10.7954	2.47427	0.383742	1.52014	1.84703	2.09133	2.93135	6.36161	5.5563	3.60305	36.1991	26.9376	77.8065	42.3144	75.6517	47.1796	86.2578	55.6317	5.85048	39.9443	4.03506	15.2389	88.8902	88.8671	24.2299	18.2362	11.1266	158.36	147.213	57.743	145.846	294.947	27.9431	348.145	79.357
EED48343	3.01954	0.736749	2.41623	1.17304	2.63126	19.3195	16.977	16.9359	15.7115	9.30244	5.41984	6.59194	14.2559	35.4761	10.3088	2.34072	1.71194	1.55793	10.7144	13.5156	13.9861	8.90305	7.55685	9.77461	37.4566	21.7563	1.19702	1.34879	0.901332	1.64205	2.59143	3.2126	2.61261	5.55127	1.06425	0.0874948	40.5886	39.6817	7.88792	8.99497	7.56148	41.9546	25.7634	22.7932	18.0087	23.9076	21.1286	13.2866	27.8234
EED48433	15.7436	3.80047	17.1379	6.75914	7.84228	0.248524	7.30812	6.07033	5.66717	1.6142	1.11275	1.55151	1.38229	6.0954	2.21572	10.1804	6.98118	7.74102	0.51057	2.34131	1.82319	1.97834	1.52055	1.12048	0.954002	0.492769	29.2223	28.6624	36.2657	111.401	27.0027	18.8483	4.58216	11.4412	83.6027	1.80534	5.88599	5.25398	3.76752	9.27997	7.7067	38.7152	45.1016	65.7925	43.0915	9.15735	66.0816	7.62135	16.3982
EED48382	0.253137	0.225256	1.09206	0	0.557185	1.69029	0.804435	0.567508	0.307002	0.517515	0.420453	0.260551	0.766041	1.04689	1.0148	0.35783	0.300609	0.238164	0.192919	0.196592	0.656088	0.640728	0.48749	0.241928	0.70492	0.682708	0.43407	0.381006	0.187392	0.762035	0.628568	0.0917468	0.135794	0.592879	0.474136	3.06967	2.01221	3.28223	5.82078	2.07789	4.4373	0.149462	0.621675	0.900919	0.235973	0.702051	0.643084	0.326778	0.327185
EED48509	81.6319	49.4435	57.356	36.7952	69.9887	105.952	198.967	195.478	182.396	158.71	155.052	152.713	139.991	224.246	296.042	245.386	238.884	218.777	281.547	245.106	227.637	154.506	177.533	177.294	99.1051	79.0357	88.0405	115.692	166.955	174.351	134.641	83.3608	183.794	51.3258	314.542	121.23	130.877	122.868	125.1	128.391	203.302	66.1411	58.8265	124.412	93.3158	78.6138	83.9543	119.738	52.7556
EED48395	0.239197	0.106426	0.386971	0.735483	0.239319	0	0.058472	0.119168	0	0	0.397299	0	2.43479	2.04442	1.40641	0	0	0	0	0	0	1.07635	0.329032	0.228605	0.0605547	0	0	0	0	0	0.0848506	0	0.0641579	0.248992	0	0	0	0	0.239141	1.4726	2.09648	0.141231	0	0.0709423	0	0.0473851	0	0.154391	0.077292
EED48196	11.4671	3.32116	10.7196	8.27425	3.70166	15.2097	3.88739	4.16343	3.50305	16.7295	18.4177	14.9904	14.5533	11.5876	10.5386	0.649918	0.96351	0.877866	33.4318	27.7672	27.7161	14.2387	15.8036	15.095	15.6515	22.2004	22.5387	5.76406	9.30973	5.51999	16.9233	24.5252	21.5447	8.10793	24.9737	27.9862	9.09725	8.34829	3.89358	2.99702	2.94608	11.2099	11.1984	11.358	5.59691	9.57948	9.44986	11.1372	15.3109
EED48790	27.5187	26.2511	62.3031	30.2358	27.1137	36.7283	17.2196	15.647	16.3244	103.39	97.7498	86.244	54.8046	57.5224	49.2841	12.4733	11.0826	10.1312	293.043	198.617	145.593	165.554	128.374	138.79	110.859	194.381	61.806	32.01	44.3412	22.9614	56.9787	49.5982	198.568	24.1696	418.652	150.127	28.7202	30.4017	65.9395	38.6712	32.5833	29.1406	25.3435	29.1423	22.0279	24.2649	31.9154	27.4154	25.0816
EED48798	28.9324	13.6552	28.7693	13.6391	14.2976	14.4094	25.6722	26.698	29.7772	26.4002	25.9528	25.2964	28.2981	28.2279	33.6427	23.782	25.0568	26.3939	35.7547	32.0285	31.6938	19.2858	22.5598	22.2279	14.9929	6.40783	27.0674	21.0037	33.192	31.9035	25.7714	34.4134	14.7274	8.92281	34.4311	20.8916	25.2792	26.1752	41.4707	30.5068	32.2731	25.1287	19.5498	18.8448	21.0103	17.7171	21.6475	19.6548	20.1442
EED48223	0	0	0	0	0	0	0	0	0	0	0	0	0	0	0	0	0	0	0	0	0	0	0	0	0	0	0	0	0	0	0	0	0	0	0	0	0	0	0	0	0	0	0	0	0	0	0	0.908023	1.36373
EED48618	0	0	0	0.307597	0	0.395847	0.195635	0.0996779	0.194121	0.467471	0.110774	0.514841	0.770596	1.65489	2.88751	0.0942747	0.0950389	0	0.304962	0.517947	0.622276	1.80062	2.53201	1.01982	0.202603	0	0.571805	0.481827	0	0	0.851678	0.435093	0.10733	0.208269	0.374751	0.718882	1.00448	0.836849	4.8007	2.46351	8.26694	4.48904	2.35855	3.08566	2.73548	2.77446	2.34593	2.92718	4.26695
EED48770	8.95913	7.3698	13.9884	8.56855	4.94045	8.65662	22.0026	20.864	22.7419	15.4257	17.0438	14.5561	15.7341	18.3536	14.9512	22.0155	20.7837	24.479	16.117	17.7992	18.7924	11.6021	16.6802	14.4366	15.5864	5.97682	15.988	14.3001	23.9455	16.3703	14.5231	15.405	8.55033	7.15714	10.049	14.598	9.93727	8.88893	13.4355	13.4684	16.0438	9.04189	11.8967	12.884	10.391	15.0446	11.543	14.5913	11.3106
EED48629	34.5409	30.1762	56.5591	103.44	23.9029	23.2244	16.7992	18.9112	13.0036	24.064	19.0242	23.8869	11.0862	4.56324	3.75026	0.42384	0.427276	0.507778	34.0933	33.5316	39.6331	4.14879	5.64221	13.5255	11.3858	12.5267	5.75841	0.974789	3.86212	1.73301	2.16975	19.5609	40.8222	33.5207	36.9534	19.5533	38.3855	36.5696	0.719432	0	0.225252	6.26699	6.62721	18.6745	3.01864	7.48405	12.0937	10.4506	10.5799
EED48226	7.24531	2.68637	5.07927	4.3318	4.88099	10.751	2.12535	1.38368	1.46451	5.78387	4.67998	7.39537	10.6971	7.39114	5.7446	0.341394	0.344162	0.568062	3.06764	3.43865	4.81984	4.41494	4.38522	4.69326	6.41972	3.73047	5.86688	5.9615	4.82719	1.89029	2.91282	4.72677	0.971675	2.57684	0.376966	2.4948	2.62708	4.44468	0.965813	0.991226	2.11675	8.12802	5.93121	7.01957	6.82908	8.61179	4.67239	9.35306	5.46276
EED48357	0	0	0.14993	0	0	0	0.135929	0	0	0.162401	0	0	0	0.15331	0	0	0	0	0	0	0	0	0	0	0	0	0	0	0	0	0	0	0	0	0	0	0	0	0	0	0	0.656634	0	0	0.691137	0	0.217329	0	0.179679
EED48756	69.3818	69.0724	197.415	160.888	154.129	489.454	149.635	161.681	160.235	319.909	347.215	296.711	407.718	100.243	94.3946	71.2462	79.8651	75.2023	423.21	483.459	531.6	279.492	333.526	374.937	324.051	214.416	985.214	1186.9	669.888	454.831	1086.38	1087.96	155.414	311.786	245.377	413.163	307.124	303.986	202.711	301.606	341.789	198.998	190.866	94.8243	163.666	168.136	123.832	139.978	176.413
EED48225	0.150913	0.201437	2.07525	0.464028	0	0.223934	0.110673	0.112778	0.219632	0.396679	0.375994	0.699001	0.996421	0.998601	0.241999	0.213328	0.215058	0.10649	0.690079	0.468813	0.938741	0.381985	0.49822	0.288462	0.22923	0	1.42329	2.99832	1.67577	0.545166	0.963605	0.820455	0.48574	0.235639	0	0	0.189415	0.189366	0	0.929088	0.850308	3.60876	1.89019	2.28269	3.23566	1.88345	1.50407	2.14298	4.38883
EED48402	0.700384	0.133552	0.485603	0.499928	0.0900951	0.779453	0.110063	0.448626	0.29123	0.175331	0.41547	0.231717	0.3716	0.206896	0.240666	0.388948	0.285164	0.247108	1.10567	0.738198	0.777975	0.337672	0.495476	0.382497	0.417939	0.220784	0.51471	0.271073	0.277756	0.180721	0.159716	0.217583	0.362298	0.703024	0.56222	0.337032	0.502324	0.376645	0	0.92397	0.469791	1.46214	1.58491	0.890242	0.652894	1.07033	1.23182	0.516648	1.40639
EED48423	0	0.629017	1.23887	0.271686	0.21217	0.961492	0	0.088041	0.085729	2.06448	3.13092	2.27368	4.3755	9.35482	22.3869	0.333074	0.251831	0	2.24466	1.73842	1.64888	3.5784	2.91706	1.46374	0.17895	0.173312	3.53535	2.44706	4.4479	2.76633	2.50749	1.79339	0.473997	0.735817	0.110334	0	3.40098	2.21745	9.89389	10.1542	6.63802	2.19117	2.2568	5.55567	2.63577	1.89043	1.72671	4.25839	2.39833
EED48821	94.2916	58.4347	56.2961	48.3212	49.1914	110.766	269.188	280.179	263.836	205.556	218.143	176.776	239.949	337.963	286.205	317.354	265.54	308.916	246.38	302.506	267.954	269.92	280.718	243.529	215.688	126.326	172.274	183.485	269.236	268.646	268.779	163.552	210.458	101.658	330.097	133.098	201.473	204.237	245.774	255.696	309.912	258.484	301.04	308.619	343.221	261.509	304.036	215.188	237.219
EED48234	3.35164	2.92513	2.18976	0.693647	1.70247	3.34746	11.4389	12.8606	11.1627	4.96967	2.89055	4.08006	5.53239	11.6754	6.61485	2.64225	2.52589	2.41053	6.04198	9.86125	9.17134	13.3235	9.25629	8.43927	2.10492	1.09041	9.17352	8.61476	0.715716	1.39703	7.13358	4.97587	60.4221	33.2115	3.74251	3.12644	8.57524	8.2495	5.60623	3.57129	4.35796	1.08461	0.997246	1.54842	0.660927	1.57052	0.831317	3.91065	0.937228
EED48663	4.881	10.6737	17.473	17.7223	11.9697	20.7265	35.0334	35.8548	36.5758	29.9362	24.4078	23.9707	23.9133	42.6056	44.0476	43.013	39.5879	40.0848	25.406	22.5023	23.9018	24.4462	23.6567	24.7139	19.3237	12.0691	42.6501	47.0806	39.0928	40.423	38.1285	35.3437	31.0863	18.4857	12.6436	25.6068	49.2707	48.2154	55.1319	47.9514	51.1021	42.5851	39.0985	31.1394	42.0153	39.1297	35.1908	41.8946	32.1145
EED48325	2.6228	0.477392	2.89305	0.916428	0.715672	1.94593	2.62287	1.0691	1.90854	1.46238	2.17819	1.84065	3.54217	2.76105	3.05878	0.842622	1.01934	1.17775	3.63431	2.40728	2.78093	1.81055	2.95187	2.73453	2.35412	0.8769	3.67975	1.50729	3.44193	3.23001	2.53742	1.03702	1.91861	0.930747	0	0	1.49633	0.299189	0	0	1.34345	0	0	2.75794	0	0	0	4.617	0
EED48589	7.48911	13.895	11.51	9.95939	6.83354	24.4481	45.585	48.2428	45.886	13.2548	9.95135	17.1128	21.0152	22.5479	16.1524	44.8337	44.3967	41.1141	17.9788	30.0699	28.6499	27.6127	27.8148	25.1228	35.2074	20.3266	29.6651	23.2657	19.7922	17.5851	19.9246	38.2723	53.3321	47.2423	14.5885	15.6407	18.2355	18.4187	56.8289	49.7946	45.0098	15.587	13.7391	9.39549	12.1475	27.5949	8.56159	26.9248	13.576
EED48518	0	0.913367	0	0	0	0	0	0	0	1.19909	0.568283	1.05648	1.1295	0.565988	1.09728	0	0	0	1.56449	0	0	0	1.69429	0	0	0	0.586688	0.61796	1.51967	0	0.728204	0.744029	0	0	0.640842	0	0	0	4.1047	0	1.28517	0	0	0.60884	0.637881	2.03334	0	0.441672	0
EED48806	0	30.7572	16.5682	23.6173	3.07393	0	7.51044	7.65327	11.1784	4.48655	4.2526	3.95295	8.45234	8.47084	0	7.23841	3.64854	7.2266	3.90249	15.9072	7.96306	0	4.22626	4.89387	7.77795	0	26.3419	23.1217	51.1742	36.9958	54.4932	22.271	16.4815	11.9931	9.59113	27.5979	12.854	6.42533	0	0	0	18.1405	26.4088	4.55609	19.0936	27.3887	24.0161	3.30514	14.8917
EED48176	3.10406	1.688	4.55675	3.09308	4.55494	3.15595	2.02344	1.97601	1.33852	7.35325	4.77384	6.56745	5.88278	9.60421	10.6925	1.86889	1.47447	1.86585	4.81891	3.74996	2.32417	4.07392	4.36473	2.96661	1.92089	1.26843	3.94276	3.01087	4.97871	7.57931	3.18097	2.62508	1.38763	1.43607	2.79935	0.309806	9.3792	11.9734	9.30998	10.6166	11.2278	3.97097	1.86345	4.29621	3.42944	2.45966	4.17876	4.30389	3.1205
EED48680	5.75368	4.53814	3.38482	2.01038	4.70995	0.388075	0.767178	1.56353	0	0	0.868789	2.8265	1.29509	1.29792	0	0	0.372692	0	1.1959	0	0.813411	0.882631	1.29511	0.999799	0	0	1.79385	0.944735	1.16163	0.944763	0	1.13747	0	0	1.46957	0.704768	1.31301	0	1.56881	3.22019	0	0	0.385373	0.930792	0.487595	1.55428	0.30665	0.337613	1.52116
EED48769	3.98859	5.13378	7.06725	2.33602	1.88129	10.146	14.4859	11.5679	16.2396	16.3086	18.3763	14.2223	12.227	15.6314	17.8173	20.472	32.7501	38.0627	11.9419	13.2756	11.2238	9.13423	8.07311	8.71308	7.57307	3.91171	6.43237	7.46134	11.4943	13.9797	6.97331	6.60856	11.9974	13.1971	53.2739	15.2269	14.8993	12.2738	33.0405	31.5713	26.5756	12.448	13.154	12.083	17.4399	13.8839	14.0301	13.7918	10.3107
EED48488	28.2767	10.7481	10.8305	2.807	14.8388	23.2023	6.38584	7.06704	6.47266	28.7951	20.684	29.129	30.215	42.3626	48.7967	2.25005	2.66857	3.56777	31.3974	35.6311	36.0375	41.7112	43.121	34.9888	11.4488	4.54542	38.7742	52.5098	60.0946	52.5114	42.547	43.3698	11.3013	9.94146	2.36757	4.92017	76.1523	82.7118	187.312	177.542	191.855	64.1842	52.911	60.399	50.7113	77.4582	60.2168	61.9459	46.6535
EED48567	4.67938	5.93368	7.94877	2.7877	6.74173	1.90947	16.5577	14.8618	17.7063	3.38246	6.02354	6.59249	5.02061	6.09597	4.03322	20.7536	17.3376	18.1607	8.38061	9.63042	11.2792	10.7585	8.01382	14.3109	6.04157	6.62563	3.71111	3.38069	3.37744	4.64859	3.9838	3.56158	7.9072	8.03712	21.0352	20.0182	2.9366	4.99092	6.66654	6.48185	9.88707	4.97319	6.72282	2.28992	3.59873	4.24096	4.38933	6.87126	6.23721
EED48292	0.184156	0.0614524	0.521371	0.283121	0.2211	0.0683155	0.270103	0.13762	0.0670029	0.484059	0.229408	0.497569	40.9609	99.1611	57.9538	0.0650799	0.0656075	0.129947	0.210522	0.14302	0.14319	0.776878	0.91195	0.880008	0.0699309	0.135455	0.157892	0.0831541	0.102245	0.24947	0.195977	0.100118	0.148184	0.143773	0	0.124065	0.115569	0	1.10468	2.26749	0.864676	0.0815497	0.339199	0.737342	0.171669	0.218888	0.0539816	0.772621	0.0892598
EED48396	0.0999047	0.0333379	0.32325	0.0767967	0	0.222367	0.146531	0	0.109047	0.218835	0.663755	0.424177	2.47361	1.28083	2.2829	0.0353059	0.0355921	0.0704965	0.0380694	0.0775885	0.155362	1.64368	1.44297	0.381923	0.075875	0.0734842	0.0856564	0	0	0	0	0	0	0.311986	0	0.0673053	0.250785	0.12536	0.449465	0.922584	1.50108	0	0.0368031	0.0888907	0.0465653	0.0890602	0	0.16121	0.0484235
EED48499	109.465	203.537	193.331	127.137	115.929	2044.21	3220.88	3117.45	3322.2	488.347	547.042	473.809	504.586	674.517	792.969	3925.88	3852.46	4087.45	685.613	756.209	841.48	816.295	670.69	629.534	972.216	512.983	1012.71	1504.42	836	1423.74	1119.64	970.897	2802.49	4412.96	2289.83	1122.61	1845.49	1864.81	1397.86	1842.23	1719.24	609.632	617.729	741.323	783.812	404.819	678.18	605.966	559.302
EED48734	1.73245	0.385409	2.33562	0	2.77333	12.8536	11.858	10.7888	11.346	8.6016	9.59184	11.5908	8.57901	9.55309	6.48222	12.2448	9.05232	9.77986	13.6434	9.41825	14.8177	7.30849	10.4857	6.07104	3.50867	2.97335	11.883	8.86576	9.61872	12.5168	14.7493	12.5582	8.82895	13.9763	3.78578	23.3429	7.97295	6.52162	17.3204	3.55524	9.76134	32.2215	26.3791	18.4975	26.378	15.1008	18.6205	21.619	21.8325
EED48089	0	0	0	0	0	0	0	0	0	0	0	0	0	0	0	0	0	0	0	0	0	0	0	0	0	0	0	0	0	0	0	0	0	0	0	0	0	0	0	0	0	0	0	0	0	0	0	0.217852	0
EED48480	0	0	0.400723	0	0	0	0.2422	0.123403	0	0.144684	0.137139	0.127476	0.272575	0.273171	0	0.116714	0	0.116523	0.125849	0	0.385194	0.975271	0.81774	0.315639	1.75578	0.607308	0.566323	1.04389	0.916826	0.149132	1.23012	0.538652	0	0.12892	0	0	0.207261	1.03603	1.98111	25.4155	16.7475	1.02375	1.45996	0.293853	0.61574	0.883242	0.87129	1.81195	0.960465
EED48110	1.12393	0.416724	1.71727	0.287987	0.2249	0.370611	0.0915818	0	0.0908727	0.218835	0.103712	0.289212	0.103067	0.309879	0.300381	0.0882647	0	0.0881206	0.28552	0.484928	0	0	0.103069	0.119351	0	0.275566	0.107071	0.112778	0	0	0.132897	0	1.30634	0.0974957	0	0	0.626964	0.1567	0	0	0.70363	0	0	0	0	0	0	0	0
EED48501	1049.26	173.883	223.298	176.43	233.107	546.164	182.778	196.274	194.563	232.426	260.699	232.587	251.484	283.131	227.447	152.93	162.225	161.771	364.264	425.307	444.825	379.976	336.982	332.675	332.452	287.169	128.485	130.822	211.362	202.294	145.487	131.783	176.858	157.43	205.1	546.944	129.022	129.649	123.8	212.032	209.361	308.521	307.016	224.332	302.43	351.397	260.791	332.263	222.493
EED48599	10.1727	8.6942	13.1167	10.1306	10.5728	21.9889	12.2926	13.3433	13.015	14.8196	12.8111	12.7992	14.3856	22.1279	14.9004	12.8775	12.0732	11.8066	16.1303	17.3572	16.5987	12.964	13.3082	12.7405	7.56444	2.83663	18.0425	15.2199	18.6467	17.5788	14.3804	19.6785	12.6083	21.1468	7.33715	14.2385	18.0657	17.9086	17.76	18.6947	19.2197	32.2997	27.6974	17.8592	24.4291	21.7823	21.7546	22.0305	27.3173
EED48340	0.0923334	0	0.224064	0	0	0	0	0	0	0	0.0766815	0.142557	0.076205	0	0	0.0652604	0.131579	0.130308	0	0.0717084	0.0717937	0.0779032	0.0762065	0.17649	0	0	0	0	0	0	0	0	0	0.0720856	0	0	0	0	0	0	0	0	0	0	0	0	0	0	0
EED48492	2.10326	63.6929	0.212665	0	18.4655	0	0	0	0	0	0	0	0	0	0	0	0	0	0	0	0	0	0	0	0	0	0	0	0	0	0	0	0	0	0	0	0	0	0	0	0	0	1.74331	0	0.735242	14.9996	0	13.915	0
EED48167	0.1516	0.404709	0	0.582676	0.0910066	0	0.33353	0.339873	0.441264	0	0	0	0	0	0	0.10715	0.108018	0	0	0	0	0.127908	0	0	0	0	0	0	0	0	0	0	0.243975	0.118356	0	0	0	0	0	0	0	0	0	0	0	0	0	0	0
EED48185	10.2099	0.901024	9.82855	1.81614	3.03919	10.0165	31.4348	27.4926	30.209	22.8446	50.5945	30.1588	53.1354	61.0684	67.7888	44.3709	46.3539	41.7382	4.63006	5.43906	4.59261	46.1324	44.7098	19.9187	4.35769	1.61367	4.3407	5.33408	3.74784	11.5067	6.28568	7.61499	13.5115	117.522	10.0359	24.2163	10.5906	9.21142	9.11078	13.5063	12.995	17.4123	25.7995	13.8141	16.0462	13.7401	16.3244	67.0439	23.7209
EED48301	2.29071	1.43018	2.68977	1.02244	1.10897	1.86402	9.0498	8.6697	11.023	4.40259	4.35712	5.07689	4.02511	9.41248	13.0343	37.2383	36.3292	36.9168	26.2994	30.0139	27.0619	18.0802	13.7222	12.3588	2.80603	1.19575	1.52053	1.53484	0.902585	2.00203	2.59503	1.52658	5.82708	4.67287	4.63662	1.29433	10.3876	8.71586	5.984	18.1969	13.6007	3.92669	3.37544	4.07635	4.54632	3.20582	3.20576	6.39118	2.00571
EED48379	133.716	58.7115	85.639	51.2762	107.18	55.7336	27.9374	33.0419	29.8363	9.24937	17.9153	16.771	11.743	13.2873	26.8641	16.9771	17.1147	16.0857	6.52951	9.98075	11.777	24.784	22.3501	19.1547	97.8357	70.896	30.4323	23.9027	15.9693	30.121	39.2383	24.1211	48.3817	27.3526	7.16408	49.2679	17.4743	18.0457	15.1428	97.015	116.374	13.279	12.3992	1.90577	13.4062	15.548	9.23847	4.34503	9.93682
EED48202	0	0	0	0	0	0	0.21013	0	0.0695011	0	0	0.0737315	0.0788277	0	0.153158	0	0	0	0	0.222529	0	0	0	0	0	0	0	0	0.106057	0	0	0	0	0	0	0	0	0	0	0	0	0.338361	0.211108	0	0.089035	0.0567624	0	0.0616483	0.0925879
EED48218	0.315489	1.61426	0	0.0808386	0.189389	0	0	0	0	0	0.0873362	0	0.0867935	0.0869834	0.0843176	0	0	0	0	0.163344	0	0.177455	0.17359	0	0	0	0	0	0	0	0	0.228691	0	0	0.0984872	0	0	0	0	0	0	0.0931383	0	0	0	0.124997	0.0616527	0.475146	0.101944
EED48471	0	0	0	0	0	0	0	0	0	0	0.24767	0	0	0	0	0	0.21249	0	0	0	0	0	0	0	0	0	0	0	0	0	0	0	0	0	0	0	0	0	0	0	0	0.264124	0.21972	0	0	0.354469	0	0.19249	0
EED48585	4.88858	8.36414	7.04593	6.01255	5.12228	10.0237	1.04292	1.06276	0.970171	277.71	277.032	353.092	91.4768	35.5092	46.1084	0.251287	0.696642	0.564474	6.36747	13.1845	11.6798	63.6684	49.3706	32.1101	2.63267	0.52302	15.0889	26.9703	43.5256	22.6365	45.2134	29.5732	22.3862	18.944	0.749169	0	149.49	143.539	1.59952	24.0769	27.7112	104.855	101.11	38.5931	113.762	77.4919	46.7414	88.8665	76.0817
EED48746	2.70384	5.383	6.4131	6.90465	4.18163	25.0928	47.8914	45.7884	48.4877	25.939	27.1363	25.1535	27.4594	41.2792	27.6682	51.2421	51.3963	51.3848	32.0621	34.3098	35.0633	28.69	29.0864	29.0384	27.5308	17.4272	28.0151	32.3641	27.4287	33.4825	29.1642	25.5127	24.2645	24.4008	17.5538	25.0079	32.1535	25.9346	38.6238	34.4206	39.3344	41.3995	38.0186	29.7661	32.852	30.7762	30.7627	29.9644	36.2065
EED48209	0.170923	0	0.276518	0	0.153909	0.634066	0	0	0	1.04831	1.06462	1.51739	1.48121	1.62582	2.12417	0.120807	0	0	1.69342	0.862832	0.730957	1.44211	1.34017	0.980128	0.129812	0	1.17237	0.69461	0.284694	0.926175	1.00042	0.46462	1.10029	0.400325	0.320147	0.11515	4.61239	4.82566	0.256325	0.526139	2.08661	0.681208	0.440756	0.988519	0.398335	0.71106	0.250514	0.551618	0.248538
EED48120	9.92602	12.6469	34.3062	52.2713	12.5364	2.39104	2.17433	2.50468	1.59467	8.58397	6.53049	6.36888	5.95795	5.65112	3.30743	0.0911119	0.183701	0.181926	9.18577	11.6132	11.7774	2.44717	3.35142	4.37364	10.9162	12.8953	2.0447	0.989534	1.57457	0.349258	0.960289	4.83571	6.17187	9.46023	13.0988	3.9949	5.3393	5.0144	1.35323	0	0	10.6748	7.4556	21.2191	4.38615	11.7598	12.243	14.7689	19.5568
EED48144	4.11978	1.5466	5.41527	2.27619	3.16869	11.4622	12.8403	10.102	12.5536	19.9659	21.17	16.6968	17.107	24.0662	24.3608	6.82459	7.24684	6.81345	23.3518	17.7974	22.2231	11.7313	14.2384	13.5347	20.2398	7.95448	18.213	19.9977	19.4424	15.4638	16.5779	19.7379	5.38695	4.92504	4.34055	14.5713	24.5615	22.455	18.5346	15.852	17.4094	46.065	36.8031	28.1793	28.3232	28.8451	33.6627	21.8548	27.207
EED48641	38.7403	19.9154	111.585	66.9372	23.4132	56.5142	32.2496	31.95	33.5872	21.9408	27.1009	24.0463	31.4693	16.7434	24.9749	26.1479	29.717	25.428	29.7905	23.8525	21.3707	36.5876	43.2081	39.0262	10.8014	7.18798	23.7893	20.2507	15.6957	16.3902	22.2849	22.2949	93.2382	86.3071	13.8914	62.544	45.8861	44.0129	46.0587	42.9733	35.0688	18.0054	18.0641	12.3438	18.1381	13.2748	13.0951	15.7127	20.469
EED48456	54.6354	33.963	84.6006	49.4378	38.4204	63.0039	115.164	120.154	115.636	45.9553	51.3373	42.4177	51.276	80.8266	57.8234	184.252	168.395	181.969	48.3005	63.2831	62.6301	74.2817	68.0258	50.7242	39.5973	22.7342	48.4494	86.8389	47.1478	90.7888	61.4649	68.2321	60.2924	82.1402	30.1155	77.4011	70.9253	76.783	86.1475	111.479	111.408	47.8352	37.9532	48.0565	44.8191	29.6867	29.6511	48.1616	36.3176
EED48813	206.165	157.344	265.091	250.849	190.412	128.793	108.223	115.625	99.5806	239.805	223.836	224.316	187.037	119.269	177.721	63.733	75.8543	80.4473	322.871	368.661	401.685	199.249	216.548	244.302	339.25	334.404	204.52	69.0567	148.87	47.534	141.405	186.806	141.921	34.4239	201.076	400.085	109.937	114.394	143.567	55.0249	52.5974	98.5081	92.1908	167.708	60.5442	120.4	153.936	111.661	130.349
EED48566	17.8626	27.7784	50.942	41.325	18.1123	77.6054	60.9636	62.9359	61.2831	43.3406	47.1665	43.7989	41.2978	49.1544	44.2969	56.6512	54.2958	55.7508	45.4214	43.8853	45.273	41.1554	40.1645	45.3055	61.787	121.281	52.9155	51.6516	50.6682	50.3605	46.0609	50.0499	59.9354	48.3177	39.8379	80.8435	65.9659	66.6671	100.282	82.125	82.6883	47.1563	41.0845	31.6848	41.3617	36.917	39.1698	39.2448	37.9063
EED48142	0.147461	0.295243	2.80309	1.36024	0.309825	5.9626	0.270352	0.165296	0.268259	2.64863	3.30653	2.6182	6.51111	6.52536	6.73918	0.208448	0.315207	0.260135	1.62954	1.83235	1.20391	1.99064	3.04264	2.2549	0.167989	0.162696	0.442505	0.8656	0.245615	0.9988	1.02002	0.561179	0.415298	2.8781	0.828601	1.49016	1.48065	1.94285	5.52848	0.453916	2.76951	1.8284	1.35805	0.787223	0.61858	1.09545	0.518702	0.999385	1.71537
EED48214	0	0	0	0	0	0	0	0	0	0	0	0	0	0	0	0	0	0	0	0	0	0	0	0	0	0	0	0	0	0	0	0	0	0	0	0	0	0	0	0	0	0	0	0	0	6.2439	0	0	0
EED48640	24.0462	12.3244	19.236	15.1142	18.5024	21.2904	103.858	100.075	105.374	20.0211	29.5689	26.1521	32.3456	33.1856	14.6995	115.495	114.349	119.15	33.007	50.35	52.889	67.1416	57.675	48.7562	19.0696	10.065	21.3002	27.7145	32.6022	26.2756	32.2346	23.8346	90.9731	52.378	47.0303	72.3174	15.8408	15.0032	25.5016	28.6263	33.4349	17.1786	18.9889	18.7947	16.0997	9.6324	16.356	17.493	16.8709
EED48276	0.662875	0	0	0	0	1.3349	415.565	409.243	337.444	83.6343	140.458	382.692	1738.8	480.062	771.71	340.074	160.923	182.222	32.8371	227.323	219.052	1853.69	2060.14	1405.51	0.0719194	0.696533	36.2923	62.5141	0	0	24.4884	11.6351	60.121	5.1012	0.17737	0	53.1285	60.2441	0	29.1496	35.3927	1.3419	1.1163	251.253	0.529653	0.281391	3.16445	3.36173	0.275394
EED48766	6.0382	7.32701	3.10817	0.42196	0	0.407265	1.20767	2.46128	1.59776	1.44287	2.27938	2.96627	1.81217	2.27017	2.2006	0.387976	0	0.774687	1.67338	0	1.70727	2.77883	2.26526	3.14772	0	0.807519	1.88256	1.48718	4.8763	2.47871	1.75249	3.58115	0.441703	0.857105	0	0	1.37794	4.13275	4.93918	0	7.21671	0.486161	2.42658	0.48841	1.53512	0.652456	1.60907	0.708617	2.1285
EED48213	9.92539	7.2757	10.5293	9.63085	5.95826	1.2072	0.119325	0.486376	0.236802	3.56409	4.05388	3.76823	9.26598	11.7088	15.2637	0.115003	0.23187	0.114815	3.84414	1.13729	1.51819	6.04042	6.58032	6.53126	2.34792	6.70215	0.279011	0.293883	0.903387	0.881677	0.519468	1.06151	0.130928	0.508121	2.89527	0.657707	1.02111	0.408339	1.46406	3.00516	0.305594	19.3103	11.3886	10.5684	6.21882	10.8303	19.8413	11.4475	27.9184
EED48464	0.252923	0	3.27342	2.52748	0.910987	0.187651	0.185482	0.378019	0.184046	1.10802	0.840196	0.585745	0.834975	1.2552	1.01395	0	0.360426	0.356944	0.192756	0.392853	0.786641	2.13396	3.75746	2.65896	0.192089	0.186036	2.16852	7.53755	1.40425	2.05576	60.8299	27.5008	0	0.394919	0	0	1.2698	1.26947	8.3445	56.0557	76.4789	3.36005	2.60883	0.675119	3.06506	1.2025	1.03795	3.59152	0.735546
EED48515	30.021	19.2631	21.7418	12.8418	26.6603	58.1688	83.0908	84.671	82.5076	93.7657	75.2082	87.4658	80.2696	87.7647	90.7112	68.1567	65.1146	72.364	104.123	112.272	106.554	64.3349	73.855	73.9028	97.9843	58.5197	41.2682	23.4518	61.2535	50.7889	40.5732	41.1852	67.8789	70.1194	80.1635	122.799	38.6143	47.01	78.1355	43.2779	53.8983	50.9793	52.5237	42.5321	45.486	71.956	50.8125	48.203	46.82
EED48600	8.74166	5.11975	7.35971	9.32531	7.17538	9.92709	24.5963	20.6645	21.0305	8.12815	11.112	9.64039	9.71777	24.3476	10.8709	24.588	24.1518	22.2819	10.0612	13.1623	13.3167	10.5364	15.4604	9.88909	6.50357	1.57466	16.3665	12.5667	20.8005	28.5175	15.568	17.4581	5.59858	11.5602	15.371	7.45166	11.8675	12.536	22.4733	27.4579	26.8049	17.2223	17.4815	23.81	17.7946	14.6313	20.2903	17.5028	19.5423
EED48704	0.549934	4.03725	0.14828	1.12729	1.10043	0.136004	0.134432	0	0	0.321225	0.761187	0.283021	0.151291	0.758113	0.734878	0	0	0	0	0.142364	0	0.463989	1.05906	0.350388	0	0	0	0.331091	0	0.16555	0	0.597954	0.442513	0.143113	0	0	96.6329	98.4479	334.281	247.151	253.737	1.94821	1.21552	0.326204	1.19617	4.46663	0.429872	1.77479	0.533102
EED48728	0	0	0.0371723	0	0	0.0340949	0	0	0	0.040264	0.0763288	0.0709504	0.113782	0	0.0368453	0	0.0327434	0.0324271	0.0350224	0.0356893	0.0357317	0	0	0.0439194	0.104703	0.0338014	0.0394004	0.0415005	0	0.0830036	0	0	0.0739557	0	0	0.247674	0.0576783	0	0	0	0.0863085	0.0813996	0.0677151	0.286216	0	0.0546214	0.0269412	0.207631	0.0890956
EED48782	21.7146	22.7902	29.5699	24.4659	24.9144	17.5399	26.9047	28.3978	29.1175	18.5655	18.2882	19.2301	19.4753	17.7073	14.2863	28.2818	27.3569	27.3089	20.7863	21.8961	26.4156	21.9409	20.6681	21.046	18.7526	12.9129	17.1163	18.6612	15.4105	13.68	19.8938	19.2313	28.922	14.1843	25.7072	26.8985	17.144	15.6013	23.1101	21.2925	22.776	26.4824	22.2883	21.1125	19.1403	14.5442	23.5615	15.4287	23.3417
EED48294	0	0.453963	0.41266	0	0	0	0.0623536	0.127079	0	0.372485	0.141224	0.722004	0.701735	0.070327	0.0681717	0	0	0	1.10158	0.264131	0.264445	1.36301	1.47367	0.893863	0	0.0625398	0.145798	0	0	0	0	0	0.136834	0.0663801	0.079628	0	0.320152	0.533447	20.1462	13.6098	8.94258	0.0753033	0	0.0756516	0.0792601	0.0505306	0.0498469	0.219521	0.0824229
EED48528	11.1099	3.90546	6.86015	3.91154	6.16025	99.7316	26.6816	24.7173	26.3515	20.806	19.5802	20.6884	15.2589	8.4879	14.6196	13.7267	14.8653	15.1406	22.1048	21.406	25.0583	14.9549	17.429	17.3454	15.1364	12.1642	6.18064	3.36993	10.1707	3.90617	4.7834	5.2562	15.9688	11.918	18.2678	44.4512	8.72852	7.02357	7.88535	7.83178	5.4156	5.1827	3.62408	4.52754	5.05973	3.62894	4.07703	6.29514	4.93278
EED48103	0.79519	0.0482459	1.52035	0.166708	0.130188	0.160902	0	0	0.0526036	0.190016	0.42025	0.223222	0.357976	0.478346	0.463686	0	0	0	0.110186	0	0.056209	0	0.0596639	0.207267	0.384316	0.159517	0	0.195851	0	0	0	0	0.0581692	0	0.0677011	0	0.998061	1.08851	1.95137	0.890096	0.271541	1.47256	1.01195	1.09345	0.269553	0.42962	0.720471	0.79322	0.420464
EED48255	0.807459	0.489903	3.02824	1.52352	0.616919	0.0544616	0	0	0	0	0	0	0	0	0.058855	0	0	0	0	0	0	0	0	0	0	0	0.440555	1.5247	0.815106	0.198879	0.0781174	0.15963	0.0590668	0.229233	0	0.0989057	0	0.184218	0	0	0	6.30617	3.29903	2.48188	8.14294	4.01349	3.05546	4.5011	5.62153
EED48334	3.88734	3.37271	7.86114	5.97639	1.86687	1.15365	1.4254	0.871503	0.565745	2.38419	0.968514	3.60108	2.56666	2.57227	1.87008	0.824261	0.276981	0.548611	0.592519	2.41521	1.81356	0.983945	1.60419	1.8576	1.18093	0.571862	1.99976	5.26589	5.17989	2.45749	2.06844	2.95875	0.938403	0	0	2.61888	0	1.46335	0	0	2.92038	0	0.286406	1.03763	0	0.231025	0.227899	0.501822	0
EED48537	11.055	3.06053	12.5193	7.49082	4.08015	39.2484	80.9523	79.6156	84.9138	21.8117	28.1552	22.3151	31.3595	39.9625	17.5305	100.998	103.334	101.873	31.2044	39.8118	40.6869	49.262	46.4319	43.1229	18.098	12.4682	21.8354	24.4044	20.7323	19.8939	18.7363	26.1776	88.4289	98.0711	35.5846	70.3948	24.9758	26.2023	27.5082	38.8191	35.3737	23.9335	20.0306	13.3336	20.6109	13.9674	20.6436	16.8082	18.4962
EED48781	90.9482	30.7667	156.458	38.8793	29.0971	55.9459	79.3991	81.4012	87.0749	23.2539	39.8712	45.2978	104.141	26.8003	14.5207	89.6029	89.25	90.572	158.35	174.408	185.369	130.743	139.147	140.232	69.0227	34.2474	56.5208	87.9027	344.581	207.214	43.1018	98.2452	53.4696	195.84	1.35688	60.8721	84.3115	76.8522	495.784	234.751	240.202	9.56555	6.2592	3.33999	5.21826	3.99215	4.82614	2.63548	6.00106
EED48248	0	0	0	0	0	0.83283	0	0	0	1.96704	0	0	0.926443	0.92847	0	0	0	0	0	0	0.872813	0	0	2.14563	0	0	0.962427	0	2.49293	2.02752	0	1.22054	0	0.876362	0	3.02494	0	0	0	0	0	0	0.827033	0.998766	0	0.667115	1.97426	0.724537	3.26449
EED48681	11.2717	7.98988	21.803	6.45802	8.74173	19.6863	41.3306	41.541	40.603	30.1185	27.2688	24.6448	19.7034	23.5684	26.9438	50.7197	48.3374	49.3031	29.5591	32.2968	29.3957	26.8763	30.9136	23.8869	13.6118	8.03332	19.4483	18.272	30.9408	22.6353	23.0964	22.9893	35.4346	26.7276	25.9642	17.074	15.729	14.3193	35.6968	29.7399	29.7165	36.087	35.3847	29.0281	31.1306	35.6158	28.1563	45.7309	27.6899
EED48151	26.3899	12.4006	35.2874	41.1928	16.6503	17.7814	42.8534	41.656	41.7378	16.044	16.7728	18.7091	16.6686	8.01842	9.71584	15.4166	22.0652	21.852	18.0599	15.685	20.1007	7.49761	12.4461	14.9269	65.8538	79.0302	14.7763	9.72746	16.147	8.75498	12.3225	14.9327	25.1354	7.35817	45.6466	39.5487	10.1396	8.44744	2.42299	1.65783	5.05754	6.20085	6.15039	9.3443	4.01642	8.48193	8.05141	6.95247	8.61441
EED48293	29.6935	8.98122	19.0495	11.1316	6.0588	1.62787	1.17997	1.63965	0.851516	5.12644	3.40138	5.08132	3.74241	12.4617	11.4934	2.17108	1.77179	1.03216	3.00988	3.06719	2.04722	3.45557	3.13886	2.79593	0.888726	0.753133	0.752472	1.32097	0.974547	1.45311	0.622652	1.27237	0.941609	0.342591	3.28771	0.591262	6.79287	7.34173	16.6712	10.8063	14.0108	6.60695	5.38845	4.81545	6.95412	7.1283	4.80223	7.9307	3.54491
EED48199	0.363819	0.0485621	0.235433	0.335601	0.0436805	0.107971	0.373531	0.435011	0.741278	0.0637538	0.0604293	0.112343	0.540484	0.12037	0.350044	0.205715	0.0518457	0.10269	0.110909	0	0	0.0613921	0	0	0	0.0535209	0.124773	0.328559	0.161596	0.131427	0	0.0791174	0	0.397652	0.13629	0	0.273983	0.0913038	1.0912	0	0.13666	0.322219	0.214439	0.582677	0.74613	0.389193	0.341268	0.610556	0.493757
EED48241	0.0865976	0.0385298	0.116747	0	0.0173283	0.0214164	0.0211689	0	0.0630149	0.151749	0.0958906	0.133701	0.214413	0.28651	0.254585	0.0204021	0	0.0407376	0	0.0448359	0.0673338	0.0243546	0	0	0.0219229	0.10616	0.024749	0.0782047	0.224372	0.104276	0.0614376	0	0.0464547	0.0901434	0.0270335	0.0388936	0.507223	0.362208	4.32886	1.7771	0.379498	0	0	0.154101	0	0	0	0.260843	0.0279823
EED48093	0	0.424687	0.257365	0	0	0	0	0	0	0	0	0	0	0	0	0	0	0	0	0	0	0	0	0.304079	0	0	0	0	0	0	0.677183	0	0	0	0	0	0.39934	0	0	0	0.597562	1.12715	0.46883	0	0.296594	0.378175	0	0.205364	0
EED48175	0.969949	4.53137	3.92294	3.72799	2.91133	0.359817	1.06697	0.362421	0.352904	1.27477	4.83317	0.748768	5.2034	8.42388	5.83265	2.05665	1.03666	1.02665	2.21763	1.50657	1.50836	3.27345	3.20215	1.854	0.73665	0.713439	0.415808	3.50377	5.92376	11.8256	2.58053	0.527321	0	0	0.908377	0	3.04351	6.69398	0	0	7.28678	5.15425	6.43162	11.6507	4.973	4.03509	5.11777	10.017	7.99222
EED48135	0	0	10.2084	9.70111	0	56.1797	0	0	0	0	0	0	0	0	0	0	0	0	0	0	0	0	0	0	1150.16	2283.54	10.8203	79.7794	14.0137	182.358	53.7211	41.1664	50.7751	699.541	0	289.073	411.836	395.893	0	0	0	78.24	83.6829	89.8308	35.2934	30.0007	66.5882	89.6035	36.7017
EED48403	400.086	173.212	388.631	195.733	120.928	28.5397	0.171314	0.290954	0.339976	13.2358	22.4399	17.3121	34.9609	42.0578	45.7011	0.275182	0.166448	0.219786	19.4056	4.65652	4.35933	149.53	141.517	85.2109	22.5319	14.2043	1.20173	0	1.72932	0.42194	0.331466	1.10068	1.12784	3.03962	7.21958	0.314756	252.447	234.891	4.20388	2.87633	2.92494	218.962	203.952	66.3735	308.355	688.557	77.3782	1258.47	306.091
EED48128	7.37552	46.8585	4.18397	1.54624	11.3852	0.142133	0	0	0	0.335701	0	0.295774	0.158109	0.0792275	2.84158	0	0	0	0.145999	0	0	1.05061	1.02773	0.366178	0	0	0	0	0	0	0	0	0.770756	0.074781	0	0	1.20223	1.80288	10.6297	89.0445	89.7696	85.1729	60.6916	100.396	53.9318	48.8422	67.8357	50.1406	87.3758
EED48299	0	0	0	0	0	0	0	0	0	0	0	0	0	0	0	0	0	0	0	0	0	0	0	0	0	0	0	0	0	0	0	0	0	0	0	0	0	0	0	0	0	0	0	0	0	0	0	0	0
EED48504	0.225519	1.20408	1.27695	0.520068	0.13538	0.167319	0.992309	1.51677	0.984625	0.987968	2.06019	1.21865	0.558378	0.932667	0.723266	0.478183	0.321373	0.318269	1.2031	1.226	1.05211	0.761095	1.48904	0.646597	0.342551	0.331757	0.193355	0.814647	0.500839	2.03668	0	0.24521	1.0888	0.352129	2.32323	0.607723	0	0.848939	1.35279	2.77678	2.11777	0	0.498462	1.8059	0.420454	0.268052	0.132212	0.727812	1.09308
EED48645	1.89486	1.04658	1.00421	0.15068	0.353015	7.3686	12.0751	13.5255	11.2685	2.91971	2.98451	3.78302	1.07853	1.62134	5.29122	2.72472	1.62946	1.93646	2.34043	2.28351	2.99749	1.76411	2.21104	1.49872	8.38644	3.98901	2.85708	1.94724	9.72231	4.60271	2.29463	4.90212	4.41645	34.7898	0.244769	1.23254	21.8966	21.4809	3.13558	3.62034	3.92695	2.02541	2.88841	0.755774	1.34001	1.63093	0.766123	1.85566	2.15356
EED48812	41.769	26.1697	25.5814	25.6207	18.7289	26.0566	37.6329	32.9977	35.5427	20.3897	19.1141	20.0704	23.2869	28.4848	16.7448	33.3779	37.5964	36.9926	25.2713	28.2682	30.0251	24.525	24.6944	20.2856	19.163	11.8503	21.341	25.5578	34.7385	42.495	29.573	27.0644	20.9892	38.0666	28.6596	22.7414	36.2697	36.6881	42.6966	27.814	43.5466	35.6341	43.6488	30.9449	32.262	33.081	34.4824	33.1774	43.7133
EED48206	3.31887	3.07387	6.0267	1.97849	3.78137	2.96489	2.23522	1.92341	1.47861	3.0266	3.54378	3.81694	3.52176	2.35298	4.39881	2.29787	2.21998	1.91177	1.44535	2.78792	2.58058	3.25736	3.29822	2.39511	1.6461	1.14586	9.87226	2.0797	2.25632	3.85367	16.5784	10.1632	8.99277	1.2691	1.01492	2.00775	0.85012	0.934889	3.25037	5.00385	4.83398	2.57946	2.79454	2.65165	1.57849	1.52962	1.54863	1.53013	2.2324
EED48401	0.999047	0.533406	0.32325	1.07515	0.239893	0.444734	0.146531	0.447953	0.145396	0.700271	0	0.462739	0.329815	0.330537	0.320407	0.141223	0.284737	0.281986	1.3705	0.931062	0.310723	0.842913	0.164911	0.763847	0	0.146968	0.513938	0.902222	0	0.541349	0.212636	0.869026	3.05482	1.09195	0.561377	0	8.77749	9.02592	0.599287	1.23011	0.750538	0.353925	0.147213	0.533344	0.558784	0.237494	0.937121	0.257937	0.387388
EED48556	7.72848	5.78696	9.33918	9.30978	5.57299	5.10465	5.63315	5.31768	5.65811	4.62443	4.53983	4.62011	5.44506	6.47042	6.27211	4.13012	4.76799	4.58892	4.59706	4.02582	4.14053	2.3856	3.18931	2.11679	13.4571	14.1076	2.46464	1.91509	2.19779	2.42586	2.20659	1.69091	5.00541	1.91312	5.11948	6.41306	4.31777	4.19838	35.0526	8.70362	5.66444	4.25712	4.02751	3.10279	3.60222	4.67706	2.18256	3.9238	3.19778
EED48773	40.3756	35.9968	55.8375	36.0426	21.7541	44.1096	67.4784	70.9373	69.6319	34.839	39.5759	30.6363	39.33	45.3094	39.7437	77.9761	72.4397	70.6046	37.3103	44.2683	48.5505	46.9291	48.4995	37.343	37.9375	28.1201	39.2811	47.1868	34.71	37.1555	41.1737	44.7342	84.6436	53.0544	41.0414	65.1375	64.3311	67.679	59.5151	64.1469	52.6643	57.1329	54.5838	44.6498	58.778	37.6548	48.7785	35.2091	47.9036
EED48232	1.91535	0.766976	2.60286	2.35573	0.689877	0.113684	0	0.0572537	0	0.201382	0.0636268	0.118287	0.189694	0.253479	0.368566	0	0.0545891	0	0.175166	0.0595004	0	0.129281	0.126465	0	0	0	0.0656874	0	0	0	0	0	0	0.0598133	0.143501	0	0.38464	0.19227	0.229788	0.471669	0	0.407123	0.16934	0.340838	0.285677	0.227659	0.179663	0.692314	0.297076
EED48616	1.73245	0	2.80275	0	0.693333	0.428452	0	0	0	0.505976	1.43878	0.445798	0.953223	0	0.463016	0	0.411469	0	0.440108	0.448488	0	0	0.476621	0	9.21026	0.424764	0	0	0	0	0	0	0	0.901695	0.540826	0	0	0	3.46409	74.66	40.1299	0.511453	0.42547	0.513819	1.61498	0.686399	0.338555	0	0.559809
EED48491	3.13354	1.96829	3.28021	2.69213	1.21717	3.96595	1.21659	1.37747	1.20717	1.13051	0.61232	2.2767	2.43406	0.457385	1.3301	1.43308	1.18202	2.08108	2.38812	4.29457	3.00977	15.0853	10.4971	7.22272	1.5399	0.27116	1.10626	0.99877	1.84211	4.66107	9.80791	7.41558	5.93283	5.90011	1.72625	0.248359	23.3665	21.5101	9.39841	14.7523	18.0018	0.652999	0.679025	1.31204	1.37462	1.97181	0.324189	4.99693	0.536053
EED48495	0	29.6739	0	0	0	16.494	6.52132	13.2907	19.4125	3.89567	11.0776	10.297	3.66958	11.0328	17.8245	3.14256	3.16803	6.27485	6.77707	10.3592	6.91432	7.50272	3.66966	8.4987	6.75359	3.2704	11.4363	16.0613	9.87435	12.0463	14.1949	4.83447	3.57773	0	20.8199	0	0	5.57912	0	0	0	11.8135	32.7583	31.6484	8.28951	2.6424	15.6399	14.3492	21.5507
EED48481	0.362302	0.302248	0.219798	0.348126	0.38061	0	0.464967	0.270748	0.131819	0.0793599	0.0752216	0	0.747541	0.224753	0.653595	0.128036	0.0645368	0	0.0690288	0.0703431	0.0704268	0.07642	0.224267	0	3.37069	0.732844	0.0776577	0.0817971	0	0	0.0963896	0.0984843	0.0728829	0	0	0	0	0	0.271662	40.1487	35.2134	0.160438	0.0667328	0.24177	0.42217	0.215316	0	1.11079	0.526819
EED48775	4.28741	5.99272	8.83376	7.52421	4.37053	7.08213	6.22905	5.19891	7.59357	2.97686	2.08263	2.56036	1.66911	2.14113	1.62149	1.14351	1.44097	1.65538	2.95924	2.57581	2.95627	1.63805	1.13501	1.77819	4.60779	1.90405	2.84365	2.84912	8.35388	4.16423	2.32436	2.7267	5.20744	7.70493	11.2882	28.3391	3.65517	4.16175	6.30828	5.97625	0.759654	11.893	16.8073	8.42122	7.76717	14.2304	10.4335	11.0171	17.0168
EED48419	0	0	0	0	0.17519	0.90217	2.14018	1.8901	2.26518	3.75024	4.48374	4.54328	5.45945	15.4084	7.05862	4.57223	4.26273	3.29487	5.07839	3.9663	4.04666	4.96555	5.94129	7.15874	0.11082	0.0357762	4.00342	2.81121	2.53846	1.62528	4.86556	4.86553	1.72208	0.797433	1.00213	0.851966	0.0610481	0.183096	0.291766	6.88719	8.86103	0.258466	0.215013	0.82226	0.136023	0.317969	0.256636	1.34996	0.188602
EED48510	4.74914	3.28481	7.68313	2.7214	1.65873	16.7848	48.9492	45.8148	51.3348	9.15437	10.8283	9.93202	18.4577	52.566	9.62328	78.8508	85.3964	76.1021	13.8853	20.118	19.6048	23.1674	20.1684	19.0632	5.24633	1.39728	10.3646	19.4169	12.5606	34.7799	16.2647	13.7076	9.03257	65.8623	22.9662	15.7065	17.0153	18.7444	14.2441	12.2267	14.2713	24.2425	27.3558	17.2864	22.1356	13.0858	21.0589	19.6741	26.5345
EED48349	0	0	0	0	0	0	0	0	0	0	0	0	0	0	0	0	0	0	0	0	0	0	0	0	0	0	0	0	0	0	0	0	0	0	0	0	0	0	0	0	0	0	0	0	0	0	0	0	0
EED48338	17.5329	8.83123	16.3231	6.73878	9.48254	3.80429	2.24406	2.65756	2.22668	4.92741	4.80783	4.9798	6.75739	5.19884	6.63094	2.57195	3.71242	3.73491	4.03384	3.46836	4.05123	5.44265	6.48449	5.37475	3.83144	1.88577	4.82172	4.92936	5.6019	6.79674	4.75261	4.58613	2.72846	2.58267	2.09122	2.34009	2.59505	2.59437	5.70513	7.12813	6.05774	4.761	5.54484	4.12076	3.0838	4.66927	3.9273	5.55162	5.05079
EED48771	21.6227	17.4373	17.5715	11.9273	19.0496	20.7958	14.8293	16.9067	15.4429	23.6815	21.2827	23.4151	23.629	38.3363	32.6667	12.5233	14.5507	15.8935	22.7348	23.0122	23.4288	21.1151	19.0854	21.4306	11.6321	7.73131	25.4909	22.4199	35.9041	25.7656	24.289	30.0415	15.4658	11.3322	10.9688	18.7484	34.4265	29.393	32.1261	21.5701	27.2615	45.1273	38.4257	26.8988	31.168	36.7664	32.7476	36.6358	36.4874
EED48667	31.9048	42.8403	53.5412	33.3103	46.3664	43.5265	101.901	95.2273	105.062	52.1532	51.7273	56.8314	62.1744	82.4767	83.3852	119.549	116.718	119.891	52.2592	56.7306	53.9841	60.2655	55.7301	48.4231	51.2825	21.0856	39.0312	74.3107	38.0714	73.9689	55.1352	28.0632	65.4461	35.4665	42.188	29.5143	81.4037	89.3892	124.542	138.373	123.957	47.2351	48.2756	43.3861	57.4409	64.2411	39.8656	64.2383	37.0216
EED48631	56.3275	58.5433	149.614	138.954	61.2813	24.6675	80.0121	72.9702	88.4945	41.9993	34.4477	50.834	31.3697	100.456	47.2328	7.01554	9.42989	7.28881	26.3841	18.2377	20.2045	60.3929	39.7624	30.1559	2.69669	4.62986	3.45947	3.42524	3.85319	2.40503	3.52102	4.03627	17.4676	6.93023	100.138	5.11042	18.3329	20.252	37.0319	54.1528	54.8657	55.7476	44.8891	19.8173	43.7819	58.2225	19.823	50.6289	50.2227
EED48724	3.95345	1.14098	3.1115	1.88912	1.86014	2.37825	1.25374	0.878339	1.01078	1.59153	0.798636	1.15478	1.41097	0.530273	0.685362	0.151041	0.532929	0.603179	0.244295	0.746841	0.332324	0.0901511	0.617314	0.612711	0.649198	0.550149	0.8245	0.385977	0.949184	0.192994	0.568544	0.34854	0.0859785	0.750769	0.400269	9.07002	0.26822	0.402225	0.961423	1.31563	0.401357	0.662427	0.551063	0.380281	1.09565	1.33352	0.751702	0.275868	0.828637
EED48139	0	0.828271	0.250971	0.357748	0	0.115097	0.113766	0.11593	0	0	0.128834	0.119756	0	0	0.497526	0	0	0	0	0	0	0.130887	0	0.296524	0	0	0	0	0.344522	0	0	0.168677	0	0.121113	0	0.209023	0.389418	0	0	0	0	0.137393	0.114295	0	0	0.18439	0.0909473	0.400523	0.150383
EED48180	0.0695715	0.139295	0.225104	0.534796	0	0.412937	0	0	0	2.2554	2.02223	2.09457	2.00967	2.12916	5.13186	0	0	0	1.43158	0.648372	0.432762	0.939179	1.03356	0.997363	0.0528377	0.0511729	0	0.251315	0.386267	0.691138	0.444225	0	0.111964	0.162946	0.13031	0	1.92106	1.13488	0.625996	3.4265	3.13595	2.95759	1.9478	2.72367	1.94563	1.86059	2.85509	2.20036	2.15815
EED48210	1.05639	1.10791	0.36622	0	0.634159	3.69492	3.87355	4.28555	3.07485	5.55351	6.01591	7.92201	23.4159	13.2315	11.132	1.06664	0.537645	1.0649	5.86567	6.32897	1.87748	22.5371	23.5409	23.6539	3.0946	1.22104	3.49354	2.04431	0.837885	2.04437	5.94223	2.46136	12.9935	4.94842	0	1.83005	0.37883	1.13619	10.4106	18.5818	18.4233	1.60389	1.44544	4.96821	1.96953	2.42158	1.15017	7.30561	0.731472
EED48207	0.650845	0.694992	0.579112	0.100061	0.390706	0.0482881	0.04773	0	0	0.228101	0.486465	0.552674	1.12803	0.484501	0.88712	0.0460011	0	0	0.148805	0.151639	0	1.48265	0.590886	0.311013	0.642589	1.86703	21.7629	2.82128	0.650439	1.17557	44.9513	12.5966	21.9436	0.101624	0.304765	0.263083	0.0816891	0.0816678	1.36645	1.60275	1.71133	0.0576426	0.191808	0	0.0606714	0.116039	0.114469	0	0
EED48391	2.58374	7.96497	0.497614	0	1.62489	0	0.360914	0.64361	1.25342	0.215601	0.204358	0.854813	0.406176	0.203533	0.690532	0.521761	0.525991	0.260455	0.0937669	0.477762	0.286998	0.311421	0.304638	0.235174	0.0934421	0.271494	0.843905	0.888889	0.546482	0.444458	1.04747	0.535114	0.396009	0.0960549	0.115225	0.165777	1.08097	0.771922	0	0	1.38646	1.08967	1.26907	1.09471	2.86732	5.33776	0.937698	3.57363	0.954157
EED48179	0	0	0	0	0	0.0560683	0	0	0	0.19864	0.0627605	0.116676	0.124741	0.187521	0.302957	0	0	0	0.0575936	0	0	0.127521	0.124744	0.0722245	0	0	0	0.0682467	0.0839152	0	0	0	0	0	0.0707737	0	0.758806	0.568956	0.226659	0	0	0.26772	0.055678	0.0672395	0.140894	0.134736	0.0886083	0.0487777	0.293031
EED48507	17.4609	12.0375	18.5734	11.1114	11.7105	29.8008	8.53669	10.8977	10.053	9.41466	9.50801	9.67742	8.7627	11.2154	10.6153	8.72475	9.79807	8.98131	11.7961	10.4809	10.8415	7.60888	8.07662	10.0249	8.64645	7.29197	7.45792	7.0468	10.0851	6.98925	5.10489	8.41486	9.10948	7.14053	5.27115	20.3381	6.34188	5.77844	19.1833	13.3879	9.73009	8.61022	6.17312	6.54445	5.7834	6.53793	5.24956	8.54559	7.75023
EED48587	43.9123	150.546	22.044	9.72611	31.7223	7.39099	24.3938	24.6438	25.7047	18.7609	19.3516	17.988	29.4849	56.6838	39.018	24.8861	26.23	27.3098	21.5108	23.4766	23.0149	18.9354	23.579	16.6886	15.6098	9.51716	9.57192	10.5992	9.59961	13.3398	9.26092	8.65291	5.62038	9.74399	17.4794	32.3991	9.70087	7.68683	55.9792	17.9758	20.7527	86.4531	75.6731	41.2616	85.2853	188.192	34.7728	224.937	63.1031
EED48669	14.5958	12.5434	17.0898	12.2444	9.20204	8.9995	17.4977	18.1791	17.5077	17.4601	16.2728	15.898	16.6668	16.9789	23.619	12.3417	14.1988	16.7894	16.8633	14.5446	14.0437	18.8938	20.7376	15.4145	11.7432	8.33377	13.0285	17.2138	17.0955	12.0982	12.2702	10.5802	7.93709	4.99511	17.2271	17.6907	18.7378	21.2418	30.7839	20.9259	25.7857	10.4478	13.8472	12.2158	11.3074	16.5961	9.49468	19.6593	15.1828
EED48815	71.7912	30.8906	38.8243	27.311	28.5191	30.9548	28.9237	25.3328	26.6837	27.8452	21.9943	24.2189	28.2468	46.3722	32.8639	27.1273	26.186	26.2206	33.66	34.3642	33.2646	23.7198	24.8173	27.258	23.3938	17.0824	26.4096	17.3674	49.2244	34.1471	27.49	29.062	15.737	16.6045	62.1209	18.6654	37.0246	36.4015	36.1723	27.5922	26.63	33.3429	32.9007	28.4943	37.2219	24.3596	28.2818	26.0882	23.9352
EED48696	15.5979	9.06672	18.1794	28.7074	6.44369	11.3651	16.3177	17.0458	16.0693	24.198	20.5682	20.1979	22.3322	24.5082	19.5884	9.12776	10.6756	10.4936	27.1407	30.7401	28.2989	15.5187	18.4106	20.2503	29.5942	41.2449	19.6526	14.2376	17.1339	7.57344	16.7776	21.0327	58.8416	38.3218	20.4718	55.4412	13.7532	13.469	87.1934	28.2231	21.105	11.3387	9.30891	12.7839	8.6512	9.50242	12.127	9.20171	10.3513
EED48565	27.5193	18.399	34.5033	38.5683	19.4404	25.0113	29.335	27.7629	28.5357	15.199	11.7537	12.974	13.8302	17.356	14.7359	27.2652	26.0157	26.5272	18.4261	19.4257	19.8692	15.631	14.6822	16.391	20.2284	22.8802	14.8308	13.7131	10.095	12.3377	15.0612	12.5566	39.7007	20.9091	25.3121	32.3119	27.3236	28.6114	46.2804	16.337	19.4741	10.9242	9.99278	13.8605	9.02446	9.90045	14.4913	9.89624	12.9574
EED48172	11.1156	13.299	15.0221	14.1714	4.96387	0	0	0.303903	0	0.712624	0.562886	0.523223	0.111878	0	0.326059	0.0958097	0	0.191307	0.309927	0.105276	0.316204	0	0.11188	0.129553	0	0.0997073	0	0	0	0	0	0	0	0	0.253902	0	0.340279	0.34019	0	0.83454	0.254592	23.1708	22.5713	2.77406	33.2339	40.925	10.808	30.6234	17.6085
EED48494	0.399886	6.62755	0.107822	0.0512319	1.28028	0	0	0	0	0	0	0.0514497	0	0	0	0	0	0.047029	0	0	0	0	0	0	0	0	0.171427	0.0601882	0	0	0.0709258	0	0	0	0	0.0898003	0	0	0	0	0	0.0590269	0.932968	0	0.310643	8.91197	0.0390728	4.12974	0.0646077
EED48601	4.03772	4.69656	9.42502	3.63587	3.53192	25.8486	41.1167	41.9848	40.0428	19.8114	18.6825	17.188	20.0898	31.4888	26.8239	46.5581	39.7842	41.5978	21.1887	23.9216	22.784	23.9442	20.2806	17.1998	12.0033	6.78838	18.793	20.4198	17.8061	20.0037	17.6787	16.3068	27.1989	25.9388	11.4523	23.4714	28.3799	27.9382	27.3347	28.4091	40.7336	26.667	18.869	17.1417	20.3253	17.2087	21.1015	17.573	17.8932
EED48751	37.87	56.9272	67.2465	43.3887	59.9733	278.694	123.255	122.365	103.667	157.055	137.184	170.673	120.555	214.64	215.002	113.31	110.631	107.908	149.529	165.541	157.605	106.657	126.213	128.227	108.334	54.3836	71.1226	72.4709	112.738	102.765	71.1983	64.1181	164.843	78.8413	74.6476	34.2601	207.328	194.602	83.8353	98.8086	106.349	83.69	67.4946	82.1517	74.1347	89.7033	71.151	86.5996	60.6604
EED48287	0	0.215083	0	0.693647	0.386925	0.621671	0.0945361	0.048167	0	0.395315	0.267643	0.597082	0.744744	4.42493	14.6767	0	0	0.0454816	0.589461	0.300342	0.100233	0.326289	0.372379	0.308003	0.734274	0.379274	0.0552622	0.0582079	0.357858	0.291048	0	0.0700827	0.155593	0.0503204	0.422542	0.0868456	2.42696	2.99247	15.6588	4.76172	2.17898	2.56881	1.947	3.26888	3.12438	4.29021	1.73821	7.19726	2.7492
EED48341	0	0	0	0	0	0	0.0380008	0	0	0	0	0.0800033	0	0	0	0	0.0738425	0.0365646	0	0	0	0.0437196	0	0	0	0	0	0	0	0	0	0	0	0	0	0	0	0	0	0	0	0	0	0.0461051	0	0.0307954	0	0	0
EED48130	10.4795	5.59517	23.17	16.6482	1.25818	3.62836	2.56173	2.61045	4.57541	6.73338	5.22185	4.8539	6.9192	5.20076	1.1203	8.3944	2.98675	4.43684	3.72707	8.13865	5.43222	4.12615	4.61289	2.67079	3.71416	1.54163	11.9799	8.20202	6.20621	8.83321	10.4087	4.55783	3.93517	6.54517	1.30857	5.648	6.1381	1.75329	4.19082	4.30109	3.93639	19.1813	19.045	22.3781	11.7227	16.608	17.2024	8.56782	21.672
EED48800	15.876	15.8055	15.1124	12.1364	8.68797	38.5254	95.586	94.1264	97.2713	55.2563	44.362	56.3358	48.5746	62.2478	70.9593	119.835	120.994	120.383	82.155	88.0789	91.4574	58.6857	58.6382	52.9797	34.8399	23.2259	47.0772	53.0719	58.2438	60.9949	54.5123	47.495	56.1106	29.9249	56.6799	47.746	38.2013	44.5749	81.2904	64.2596	64.0824	21.5183	18.6116	16.3109	26.9008	14.7	16.8665	18.3432	14.7098
EED48602	183.594	93.5452	118.354	117.058	91.3027	286.532	311.515	338.75	319.14	180.294	188.848	171.944	173.83	143.685	141.822	399.43	404.926	364.846	191.767	251.728	232.173	237.148	241.828	226.945	132.781	97.6134	109.148	160.75	120.87	115.138	100.962	120.383	340.007	266.149	159.72	223.263	209.144	213.767	136.964	166.386	185.884	97.8908	125.103	80.9303	117.456	75.6569	100.859	122.231	90.3423
EED48158	0.270013	0.36041	0	0	0.081045	0	0	0	0	0.591445	0.112121	0.625323	1.44851	0.55834	1.84017	0	0	0.0952655	0.308671	0	0.104974	0.341721	0.222853	0.258056	0	0	0	0	0.149913	0	0	0	0	0.105401	0	0	1.18615	0.169405	0	0	0.25356	0.358708	0.198936	1.56159	0.125852	0.401172	0.316595	0.348563	0.654371
EED48444	701.314	225.338	225.497	368.102	147.64	0	0	0	0	0	0	0	0	0	0	0	0	0	0	0	0	0	0.233585	0	0	0	2.18387	4.08939	0.942798	0	0.301183	0	0.6832	4.19812	0	0	1.06566	1.42051	0	0	0	51.3844	29.8178	4.78448	56.4588	35.3213	14.767	28.3146	31.5507
EED48660	11.5961	7.42855	11.2309	12.6703	5.42461	34.7304	22.7533	23.9685	22.6053	15.4272	12.5936	13.8319	10.6268	19.8887	14.4594	21.2986	22.3832	21.0997	19.0051	22.2284	20.4153	14.1031	13.6359	14.122	14.8746	8.35826	15.2625	12.9589	16.8816	16.8121	13.3723	15.687	13.7	14.3821	13.5114	15.4154	14.9439	15.7673	26.7539	18.3848	16.6074	10.9571	11.8867	9.48949	15.582	9.08119	8.54905	12.5914	9.88771
EED48731	35.7579	17.2535	17.296	6.96463	12.5458	5.10879	8.41623	7.76379	8.61478	12.9131	14.3466	12.8694	12.9613	17.7859	11.623	7.42832	9.03789	7.33095	11.6924	12.8532	11.6474	14.5752	13.3604	16.51	14.4961	10.8405	15.5362	17.4553	19.8531	31.3114	17.4839	18.3893	8.16536	7.07345	20.1381	7.65018	5.61007	7.73079	48.1893	29.7488	25.1843	13.5878	12.7276	11.6085	9.23424	16.369	9.91513	14.3471	9.13429
EED48762	17.4641	15.1814	20.0918	13.1426	15.5054	10.6433	19.2379	17.5748	16.4993	15.6873	14.8998	14.3314	18.9253	19.9378	14.3848	12.499	13.0186	12.4786	12.0234	13.506	12.1528	16.2825	16.6849	14.4466	15.3255	16.8936	11.9535	12.425	9.85916	13.8502	13.5093	9.13546	10.0081	9.16596	21.4751	14.4349	11.9729	10.5886	19.0372	28.9119	30.5259	17.4493	16.2458	12.8619	16.4167	12.2541	13.7445	14.8718	14.6177
EED48777	34.4724	6.54219	22.202	7.47245	13.8777	3.09095	17.8521	19.0462	18.2488	7.94462	9.70124	7.94564	4.38226	2.29727	3.07832	10.0461	10.4186	11.0673	7.65745	7.67637	8.82881	5.99619	4.11266	5.77725	4.52892	1.86264	7.77421	5.45907	22.4956	14.5334	6.86762	10.7474	4.99561	3.31629	6.65574	5.8335	4.10115	4.9201	24.2557	22.6308	28.8433	2.67687	3.97221	2.9073	3.04597	3.39832	3.20866	2.68904	5.38478
EED48778	6.78086	4.82721	10.6044	3.47496	2.71372	4.02474	22.5432	21.9585	23.3555	6.73338	11.6382	6.6305	4.47713	3.3652	2.89961	12.1414	6.442	10.5266	8.26846	5.96834	11.5994	5.72113	3.73102	6.4806	8.58314	1.99505	11.6276	8.1649	22.5888	15.5138	5.77291	7.86449	12.0039	4.23511	6.77378	7.30918	6.24127	2.26896	18.9819	33.3967	39.0552	7.607	5.32896	2.41332	4.21406	3.76122	3.18028	4.08497	6.1351
EED48312	0	0	0	0	0	0	0.382587	0	0.189812	0	0	0	0	0.215755	0	0.921824	0	0	0	0.202581	0.202822	0.220082	0.215288	0	0	0	0.223646	0	0	0	0	0	0	0	0	0	0	0	0	1.60589	0.979815	0	0	0	0	0.155022	0	0.168366	0
EED48801	66.6877	21.5258	55.5432	29.3543	27.8252	85.4099	118.378	117.597	121.151	122.503	111.23	116.429	133.475	78.7752	80.8743	75.3789	78.5555	74.4686	161.708	209.213	217.23	119.933	126.404	134.933	136.459	94.6716	129.572	90.2222	114.427	94.6675	111.823	168.456	44.5205	81.4807	55.7103	158.116	52.003	54.2166	232.87	164.848	196.111	113.858	95.2398	79.5504	98.1417	71.0071	97.9637	75.6134	95.3229
EED48336	0.945968	0.491037	2.04051	1.25234	0.757159	4.21105	1.04059	0.864015	0.956052	1.2893	1.52758	2.43419	2.03857	2.56466	1.39051	0.965757	1.27315	1.29794	1.24161	1.46932	2.08402	1.4189	1.64824	1.35612	1.95575	1.43026	2.88375	3.65445	0.933706	1.89847	1.39818	2.11428	2.74873	1.51808	0.147653	0.849725	2.11077	0.989164	4.41348	2.2648	2.66498	1.34979	2.05215	1.07548	1.07779	1.28054	1.04754	1.22116	1.5793
EED48361	0.224002	2.24246	0.181194	1.37752	0.268939	0.830967	1.64272	1.50657	1.467	0.981322	1.48824	1.72922	0.739496	3.33502	4.66961	1.26658	2.07487	2.37096	1.195	1.56569	1.04503	1.32296	1.47902	1.07041	0.170123	0.659052	0	1.21375	0.248735	2.02298	0.715142	0.243561	1.08148	2.44832	0.839129	1.20727	0.28115	0.843229	1.34369	4.13715	1.26212	0.198389	0	1.59445	0	0.133124	0	1.30125	0.651437
EED48570	0.472922	0.315625	0.860725	1.36325	0.425846	0.526312	2.68785	1.50201	2.15083	2.38258	3.92754	2.37302	3.70798	3.81389	6.63564	0.334257	0.421208	0.250283	1.17137	2.02006	2.7579	4.18963	4.4887	2.48589	1.43669	1.56534	1.82463	2.02866	1.31285	1.06775	1.50984	2.31397	1.61731	3.41524	0.442901	1.75233	57.4284	60.9739	65.6024	58.958	66.8379	1.15183	1.21951	1.89353	0.661283	1.1945	0.693137	1.37363	0.229223
EED48592	5.82267	3.06791	11.8988	9.4229	6.25489	15.9158	21.3504	13.2829	15.61	13.9625	16.543	11.8287	18.9694	21.0388	27.7653	20.3604	18.3419	16.2185	21.2534	16.4221	16.6799	18.3579	19.9815	18.1589	13.0337	4.95906	9.72174	15.775	17.0147	19.6502	9.13159	9.99646	9.3706	13.6374	4.30504	7.84541	20.0013	22.3033	45.0384	50.9402	63.3123	38.8124	33.1906	20.723	34.5669	27.3191	31.8003	31.4509	38.3229
EED48242	0	0	0	0	0	0	0	0	0	0	0	0	0	0	0	0	0	0	0	0	0	0	0	0	0	0	0	0	0	0	0	0	0	0	0	0	0	0	0	0	0	0	0	0	0	0	0	0	0
EED48359	0	0	0	0	0	0	0	0	0	0.585511	0	0	0	0.276369	0.267899	0	0	0	0	0	0	0.281911	0.275771	0	0	0	0	0	0	0	0	0	0	0	0	0	0.419374	0	0	0	0	2.36739	4.18497	2.97293	3.11474	2.38288	2.9383	1.50966	4.85854
EED48580	4.72735	1.262	2.03943	1.45356	1.70271	0	0	0	0	0	0	0	0.260107	1.30338	0.252687	0	0	0	0	0	0	0	0	0	0	0	3.24251	10.2461	12.9484	1.99235	1.34155	0.685352	0	0.492092	0	0	0	0.395458	0	3.88048	0.591907	16.4681	18.5757	24.9567	26.7347	6.18084	20.6935	5.69576	11.9149
EED48308	0.74095	0	0.199784	0.189856	0.815459	0.183244	1.08676	0.830567	0.898618	0.757401	1.2307	1.23931	0.713445	0.81715	0.693093	1.30924	1.23186	0.784263	2.72932	1.53451	2.7846	2.50061	2.2423	2.59651	0	0.0908334	0.423517	0.669139	0.548509	0.223053	0.131419	0.402824	0.397478	0.964111	0.46261	0.499174	0.309994	0.154957	0	0.760267	1.62354	0	0	0	0	0	0.0723981	0.0797085	0.119712
EED48508	11.1684	6.75493	7.55191	3.62185	4.92357	22.269	15.8689	19.9525	17.1428	21.5586	22.3184	22.2276	16.4188	24.4655	42.5344	20.166	19.6456	18.3476	32.1179	23.2427	23.8131	24.9561	24.9887	21.1809	8.94596	4.55666	13.8397	19.0688	30.3257	35.9324	14.2995	16.6974	22.3968	9.26422	35.3823	5.29038	27.5973	24.0866	25.1229	35.453	28.6778	19.4736	16.2641	19.3308	23.0183	25.6162	21.1773	36.5504	16.6627
EED48586	2.06903	7.54541	2.21159	2.32889	1.81872	3.28945	1.138	0.828315	1.23673	7.25133	4.35712	6.44594	5.18386	22.8589	12.9158	0.835642	0.895067	0.625709	3.99841	3.73022	2.87281	3.67839	5.001	4.66105	4.26516	1.73927	1.8373	1.93524	1.3949	2.46917	2.04457	0.964156	2.43786	1.09611	4.2214	0.497821	27.0819	31.9891	7.97867	4.54923	4.30227	27.4214	24.7169	12.9523	28.7934	27.4471	15.4223	17.3611	24.2834
EED48659	3.01779	13.0384	12.9763	10.9884	8.77193	15.5551	20.0344	16.9733	22.5376	7.23651	9.10157	8.58286	8.1274	15.6335	8.91434	24.8095	25.8028	23.7603	11.3784	10.1149	15.4374	12.3288	11.9292	12.4474	3.73947	1.2851	18.1118	16.065	16.9314	16.3524	16.2266	14.8522	15.7201	22.5682	9.22241	11.1284	10.5657	11.5594	14.2914	13.6896	11.3356	17.3024	18.2553	12.0123	13.7697	14.2534	13.7812	11.9947	16.7827
EED48628	80.7662	65.8867	193.783	324.057	95.15	14.4188	22.0555	26.1195	19.25	31.0124	21.1719	24.6999	9.75785	5.13408	3.49556	0.417821	0.52651	0.417139	40.4346	29.3252	37.3465	3.92778	4.02519	8.40401	11.617	12.1749	8.10948	1.13445	2.21544	0.867547	1.10092	15.1051	37.9949	42.2866	37.7158	16.7268	43.4979	42.9303	0.22163	0.454923	0.138783	6.21726	5.98868	16.9629	3.16865	8.25608	9.35735	12.9254	10.3867
EED48374	0	0.23505	0.189924	0	0	0	0	0	0	0	0	0	0.0968905	0	0	0	0.0836476	0.0828396	0.0894697	0	0	0	0	0	0	0	0	0	0	0	0.124933	0	0	0	0	0	0.147347	0	7.04215	0.722745	0	0.103973	0.259482	0.208909	0.547184	0.279076	0.2753	0.0757746	0.341411
EED48750	12.6478	8.61158	21.8049	8.93669	5.44515	21.8955	26.5142	23.8679	24.4496	15.2233	18.3551	16.3714	26.3599	41.2115	23.6618	24.1994	25.4879	26.1432	20.9333	18.3553	16.4898	17.4619	19.1904	19.6578	17.7559	10.6186	24.5358	26.7667	29.0817	33.9209	27.0553	22.3646	16.7565	18.0529	25.2452	25.9926	45.3787	42.9623	44.0652	20.4494	32.3922	23.5347	32.7557	26.1443	30.726	24.9035	29.6595	27.4594	27.989
EED48107	0	0	0.55351	0	0	0	0	0	0	0	0	0	0	0	0	0	0	0	0	0	0	0	0	0	0.519692	0	0	0	0	0	0	0	0	0	0	0.921991	0	0	0	0	0	0	0	0	0	0	0	0	0
EED48256	0.901667	1.8053	8.89813	1.94071	4.76322	0	0	0	0	0	0	0	0	0	0	0	0	0	0	0	0	0	0	0	0	0	0.463843	5.5371	7.80957	0.325722	0.191909	0.39216	0	2.53419	0	0	1.1317	2.26282	0	0	0	9.74253	10.7619	12.0339	16.6425	34.5095	9.62072	13.6185	14.5096
EED48789	6.7625	2.43716	7.8041	5.02505	2.81463	11.406	7.07528	6.80554	6.72524	5.76713	5.6536	5.18563	5.99055	6.78675	4.8437	6.24544	5.87847	5.94894	6.25327	5.88216	6.34487	5.02096	4.61393	4.56722	4.79355	2.12229	12.1759	7.16566	8.66061	6.35157	7.62839	10.3922	10.1213	8.2361	4.85547	10.9948	8.31802	8.14614	17.0375	10.547	13.5476	11.6192	8.73576	8.46387	10.2965	7.47527	7.21554	8.46791	10.6636
EED48674	10.8094	25.7959	30.7353	29.4597	10.6182	79.4688	50.6853	50.9148	52.1997	50.5114	54.9502	48.5496	46.2282	40.0979	40.1822	54.4058	59.5146	60.5576	43.6862	51.3865	53.7398	54.7203	47.8512	56.3493	53.7344	59.9921	61.2233	52.9501	82.9292	58.5722	47.0587	64.1085	85.9249	50.3781	66.2609	126.666	89.2138	96.1779	58.9462	96.7957	65.8259	83.8397	94.8435	51.2943	87.9398	134.32	48.9684	139.117	60.9659
EED48455	0.266531	0.47435	0.970181	1.19515	0.08	0	0	0	0	0	0	0	0.0733249	0.734853	0.712332	0.0941908	0.0633029	0.156729	0	0.0344991	0	0	0.0366632	0	0	0	0.0380864	0.0802332	0.0986536	0.0802356	0.0472733	0.144902	0	0	0.166408	0	5.74275	5.01663	58.8895	2.46132	1.6686	0.826193	0.589112	0.711441	0.703967	0.765599	0.390641	1.54831	0.602871
EED48203	0.31687	0	0.402781	0	0	0.0335851	0	0.101485	0.0658796	0.039662	0.187969	0.0349448	2.68993	2.54605	6.27893	0.0319944	0	0.0958267	0.137995	0.0703113	0.0703949	0.114578	0.112083	0	0.0687585	0	0.0388112	0	0.0502655	0.0408812	0	0	0.036425	0	0.296756	0	0.0568159	0	0	0	0	0	0	0	0.0843957	0	0.0530766	0.175308	0.131645
EED48714	1.22233	0.598233	1.58197	0.75168	0.92944	2.53926	1.73303	1.21792	1.77891	3.6413	3.45142	2.89369	3.16095	5.72913	3.00545	1.43988	1.16124	1.38003	5.89982	6.64502	7.53998	3.2314	3.09376	3.81612	3.1563	1.31864	1.95626	1.69259	2.08118	1.76623	2.34142	2.92392	1.1147	1.27238	5.95261	2.63512	1.53417	1.32927	3.1773	3.51174	2.14265	1.58776	1.26079	2.32015	1.67119	1.54972	1.67207	2.15648	1.57988
EED48170	0	0	0	0	0.174088	0	0.106336	0.108358	0	0.381135	0	0.111935	0.119672	0.119934	0.348774	0.102484	0.309945	0.102317	0	0	0	0.367016	0.119674	0	0	0	0	0.130947	0	0	0	0	0	0.113203	0	0	0.181992	0	0	0	0	0.6421	0.534153	0	0.270336	0.172347	0.255022	0.655136	0.702808
EED48324	0.680285	0	0.471668	0.224115	0	1.15365	0.14254	0.363126	0.141436	6.64168	5.48825	9.30279	8.42184	31.9123	32.0251	0.0686884	0.138491	0.137153	12.0726	4.75494	2.87147	11.3154	13.395	16.7184	1.84521	2.073	0.49994	0.17553	0.215829	0.175535	0.310266	0	6.95982	0.758722	0.0910145	0	1.95164	2.80475	0	4.18812	6.75338	0	0	4.32348	0	0.0577563	0.0569748	4.20276	0
EED48478	0.984283	0	0	0	0	0	0	0	0.358119	0.431202	0	1.13975	1.62471	3.25652	3.15672	0.695682	0.350661	0.347273	0	0.764419	0.765328	1.24568	2.43711	0.470349	15.3245	4.3439	0.421953	0	0	0	1.04747	0	0.396009	0	0	0	0.617698	0	0	54.537	45.2911	0.871738	0	0	0	0.29248	0	0.952968	0
EED48596	7.35816	5.75323	12.5266	11.2178	6.96762	20.8547	4.31239	4.78552	4.52543	9.00966	7.9262	6.96366	7.90235	13.522	9.52828	4.74372	5.54995	4.43183	10.9809	11.0704	11.3948	8.02651	8.46153	8.0916	7.92654	6.88419	6.70469	5.31046	4.95708	5.14379	4.98006	6.59469	9.36437	9.61437	8.44805	9.37504	9.81502	10.0056	16.1595	6.82343	5.49315	13.279	11.5003	10.8203	8.32292	8.94719	9.06076	8.74361	14.6837
EED48191	1.87682	6.64831	5.95584	6.76965	4.42	1.07113	0.105875	0	0.105055	2.52988	1.43878	2.78624	2.74052	10.7472	4.16714	0	0	0.101874	0	0	0	0.852658	1.0724	0.551912	0.438584	0.318573	1.48537	0.391137	0.320624	0.130383	4.45551	1.41279	0.11617	0.112712	204.162	2.13977	0.181203	0.181156	0.866021	1.77762	0.813445	5.11453	6.80752	36.0958	2.69164	6.09179	2.20061	10.9027	7.55742
EED48347	6.02975	6.47032	13.7716	4.63506	4.18749	3.15787	7.63001	8.48194	7.4849	15.6422	10.3098	16.1548	11.7094	11.5395	12.3233	12.0332	14.3211	13.849	10.5423	6.24381	7.90597	62.6449	166.765	102.826	3.05296	1.65231	6.58895	6.51308	10.5028	4.48455	5.15861	7.07048	6.37411	1.10764	10.076	1.27442	4.00663	4.59901	13.8297	8.73452	4.88516	5.54972	8.88502	5.78578	9.25796	6.60486	2.70323	18.0098	5.50136
EED48525	1.07065	0.84852	3.03115	1.28595	0.763224	1.4894	1.81569	2.00024	1.41209	3.45914	4.39021	3.97755	1.65681	1.1623	1.50224	2.03369	1.90714	1.55819	4.13077	3.94958	4.78676	9.08968	7.17964	7.86614	2.79513	3.00237	2.12276	1.32946	4.75546	2.35685	1.42422	1.60068	1.07689	1.93294	4.2614	2.52451	4.5353	3.94636	6.22167	5.35548	7.03787	0.888962	1.92274	0.773998	1.12281	1.1135	1.4515	0.561483	0.908142
EED48278	2.50458	1.11436	2.30732	0.534796	1.29469	4.85202	8.77553	8.26654	7.64445	9.20447	8.78227	9.2913	10.7948	11.4514	8.25561	6.88415	5.75025	5.49833	8.69551	7.13209	5.84229	24.0078	17.6854	14.495	1.90216	2.55864	6.38248	4.77499	4.4807	3.33003	5.84896	6.203	11.5323	12.4382	28.0819	7.21798	6.81102	7.85683	8.55528	9.85118	8.23188	3.75861	4.81824	9.34714	3.17786	2.60483	3.1406	11.0467	4.65351
EED48516	152.208	129.822	150.556	136.427	93.135	291.88	176.945	184.702	170.81	127.77	116.506	115.685	122.711	175.476	139.808	177.123	172.397	159.002	130.652	150.613	146.941	120.345	126.039	123.965	90.9862	68.4206	161.38	153.15	121.47	147.544	140.357	133.64	182.33	172.969	112.511	140.832	177.236	180.35	122.879	142.652	125.195	158.82	136.759	128.481	141.105	131.62	128.362	133.899	137.783
EED48610	290.885	69.9496	159.906	97.5355	116.806	89.4077	151.207	151.884	143.731	143.263	151.952	152.732	139.672	50.4461	170.822	36.2882	40.194	40.2672	145.175	164.701	189.689	176.998	172.198	210.339	144.672	73.6045	67.0111	25.2504	94.5951	17.7201	25.4049	53.6919	55.9177	79.5284	25.2666	27.3187	167.874	155.931	108.872	42.2788	40.8435	197.237	134.563	134.136	171.629	141.972	123.659	107.861	153.75
EED48279	0	0	1.80545	0	0	0	0	0	0	1.95561	3.70727	0	0	1.84615	7.15828	0	0	0	1.70103	10.4005	0	16.9485	12.8951	8.53263	1.69514	1.64173	3.82733	4.03134	2.47844	4.03147	4.75053	2.42689	1.79601	0	6.27092	3.00736	2.80142	0	0	0	0	0	1.64445	15.8874	2.08065	3.97943	6.54263	5.76261	8.65471
EED48520	124.296	29.8815	35.4062	45.4616	149.031	4.21431	7.59609	7.49085	5.34903	17.5653	18.0368	15.7342	15.9944	10.502	11.7875	0.944638	1.19037	0.943097	15.5333	18.1645	17.4067	9.30305	13.5128	10.8574	16.2408	10.3222	11.4591	6.03493	23.0034	3.62107	10.3118	13.8056	3.49521	2.34772	19.0881	7.65345	4.19374	3.77338	21.0452	12.3423	1.88262	2.07147	3.69262	5.64857	2.18032	2.58146	3.52596	2.58799	2.26732
EED48737	39.2982	38.8165	75.4438	32.8937	43.3024	124.919	135.772	130.783	147.557	101.307	108.063	102.471	101.482	198.929	137.517	148.754	132.412	141.486	159.332	151.108	147.892	127.763	125.413	104.161	47.7535	27.2354	109.167	103.156	109.966	116.725	103.344	129.138	82.3575	118.086	170.932	135.081	109.828	132.154	186.491	151.613	144.662	101.011	89.8202	88.4244	91.9909	70.7915	84.2713	82.2962	102.434
EED48140	6.62983	2.13607	4.25329	4.04193	5.48955	5.93657	1.34124	1.02506	2.16265	3.60552	6.26542	4.05911	8.30199	4.34917	4.94908	0.807914	1.14025	0.322638	4.87845	4.97134	5.15502	4.2435	5.66056	5.2438	5.90332	4.37206	13.3287	16.7231	5.58488	7.84564	13.381	10.6888	0.919793	2.49875	1.07051	1.8482	7.1735	8.03222	7.54251	9.85216	7.72866	6.88413	5.7268	5.08528	6.18029	5.02705	5.36111	4.27927	5.31882
EED48182	2.00701	2.82777	6.31348	4.97121	2.07497	0	0	0	0	0.0976941	0	0	0	0	0	0	0	0	0	0	0	0	0	0.106563	0	0	0.191197	1.10764	0.866687	0	0.118658	0	0.0897209	0.1741	0	0	0.279894	0.559643	0	0	0	3.16005	1.4787	1.48812	3.22215	2.38554	1.242	4.10223	2.26985
EED48227	0.486323	28.3534	0.0842968	0.0801078	3.60757	0.360818	0.407597	0.129796	0.227498	2.76968	3.49071	2.22574	174.283	251.178	528.46	0.294625	0.198009	0.196096	0.582424	0.350713	0.32412	0.468936	0.860106	0.597585	0.0263821	0.0255509	0.119133	0.0313707	0	0.18823	0.221803	0.226624	0.027952	0.0542396	0.0325323	0	95.6141	86.5228	0	0	0	776.089	865.386	1035.32	653.987	950.244	785.666	1218.02	620.009
EED48309	0	0.484915	0	0.279261	0	0	0	0.271486	0.264357	0.318305	0	0	0	0	0.291279	0	0.258851	0	0	0	0	0	0	0.347203	0	0	0	0	0	0	0	0	0	0.283624	0	0	3.19181	0.455855	0	0	0	0	0	0	0	0	0.212982	0	0
EED48531	23.3656	24.835	19.7948	14.5611	18.5288	12.5915	13.0806	13.7246	12.1747	38.7542	26.7914	38.9327	21.1491	81.6799	94.5956	7.10195	6.98824	6.81896	34.5519	19.7145	20.037	18.2537	19.2449	20.0335	13.0353	6.29461	9.64562	16.2817	13.2931	14.9362	14.6328	8.93909	23.5986	7.9573	28.321	11.0772	51.3519	50.8559	36.1937	98.8589	113.231	89.5885	49.307	22.5863	64.8957	101.432	29.5105	51.0163	38.1236
EED48543	41.791	49.2922	53.9374	47.7866	42.1829	29.2023	76.0671	72.2365	76.4889	34.2833	41.0521	33.423	46.8162	51.5148	47.337	85.1759	81.6597	81.4426	39.3486	51.2462	56.7079	50.985	52.2632	49.566	36.311	20.6914	42.7786	49.4497	52.7042	61.1606	45.9519	42.4191	35.5839	25.7579	24.502	49.2897	46.205	46.1929	64.9285	84.8107	86.5337	78.7412	67.2094	37.6987	64.9648	52.7688	54.7016	44.7578	61.385
EED48453	0.288742	0.578114	3.03631	2.9964	0.693333	0.214226	4.97612	4.53131	5.98814	0.632471	0.719388	0.780147	0.357459	0.238827	0.810277	2.95916	3.80609	3.87119	1.32032	2.57881	1.45932	0.730849	1.0724	0.551912	0.109646	0	0.990247	0.521516	1.2825	0.651914	6.45281	4.39536	0	0.225424	3.24495	52.9106	0	0	4.33011	20.4426	21.963	0.511453	0.319102	0.128455	0.672909	0.772199	0.0846388	0.931852	0
EED48802	8.02402	4.22381	8.22752	3.56184	3.46	21.5491	20.0568	19.2559	18.1745	22.7747	21.3055	18.5828	21.2664	33.0911	27.6369	21.3273	19.4871	18.5013	23.9441	24.0489	23.9897	18.403	20.6139	16.9576	10.9006	7.06579	19.7669	18.7793	26.6045	26.1285	19.8444	23.9621	13.0952	15.9699	12.9125	18.1207	20.426	17.159	16.9482	27.1348	24.6217	31.9294	35.804	26.8482	32.2375	25.1196	32.5316	25.8228	34.2908
EED48530	8.22386	15.246	17.0002	11.3556	13.0735	38.982	42.1053	37.1018	37.6789	20.816	25.1691	19.3983	20.6135	40.6873	21.0023	48.3303	43.0794	44.0603	22.9809	26.9667	28.183	24.1567	26.1444	23.1425	12.7229	4.70478	21.4141	23.6558	16.4036	29.7082	21.8794	16.0624	31.1266	74.7864	20.2529	11.6964	21.2174	24.4605	13.2464	19.6893	25.4565	31.562	30.9685	33.7405	28.3935	18.8257	28.8386	27.5237	29.2312
EED48723	6.46169	4.31249	8.35668	5.7999	3.41444	6.31561	3.83069	3.41198	3.37869	17.4593	11.5682	15.114	12.8375	6.49681	5.21188	1.96903	2.31583	1.91121	2.59497	2.91483	3.39966	3.91749	4.02378	3.40211	3.1737	0.768425	2.9857	3.63405	5.49953	4.85719	2.88236	3.02914	4.26546	4.89367	3.55119	15.4839	2.52534	3.2044	9.51617	10.0048	8.50242	1.61062	2.08104	1.96234	2.23629	1.56367	1.54251	1.49847	1.42532
EED48784	141.153	69.4496	129.528	109.89	81.5807	171.4	479.331	462.72	482.182	259.166	220.839	242.992	216.749	118.308	120.53	387.145	405.984	413.24	160.047	167.114	182.129	153.894	157.792	177.696	186.293	70.0234	190.071	162.74	175.808	109.346	172.245	181.615	214.226	236.01	219.439	482.971	136.908	149.369	345.037	155.454	126.366	93.4819	78.9216	82.96	80.1918	75.8713	82.3383	88.8808	86.5845
EED48654	17.405	51.1104	74.3362	188.379	33.4346	188.534	55.9064	67.375	50.9141	205.262	131.826	149.409	112.62	62.7675	60.5647	2.95241	6.69677	6.87771	311.718	267.91	258.485	282.244	238.747	340.67	387.57	727.929	117.293	36.7805	46.7709	12.8893	71.8664	222.177	900.535	428.03	157.459	157.593	121.897	143.269	69.9516	19.2875	6.53779	54.877	42.3172	167.251	22.7148	84.6124	111.834	83.8069	120.468
EED44706	0	0	0	0	0	0	0	0	0	0	0	0	0	0	0	0	0	0	0	0	0	0	0	0	0	0	0	0	0	0	0	0	0	0	0	0	0	0	0	0	0	0	0	0	0	0	0	0	0
EED44796	15.5849	9.43289	17.7362	7.80773	7.90396	19.9759	30.7013	27.6707	27.1005	20.2472	17.8971	16.0552	18.4512	30.3155	18.8728	31.9063	29.1782	30.4132	21.789	23.3308	23.9854	21.6283	20.758	18.1819	13.3465	7.27332	29.7194	25.8194	34.6712	38.0022	32.2556	30.3271	16.3461	20.1809	26.0708	20.5645	21.3147	18.8141	26.2732	33.4162	33.9135	34.65	32.6259	27.7335	28.4552	24.1135	33.0815	24.1772	28.9134
EED44766	0	0	0	0	0	0.285086	0	0.287149	0	1.01001	0.638226	2.66965	2.53704	3.81389	2.46467	0.271584	0	0.27114	0.292841	1.19367	0	0.648395	1.58568	0.734468	0	0.847895	0	0	0	0	0	0.835602	0	0	0	0	0	2.41077	0	0	0	0.680626	0.566202	0.683774	0.358195	0.685079	0.675809	1.4881	0.372488
EED44826	72.2412	32.2829	96.0288	52.2509	23.344	14.7775	7.99892	6.8516	9.66242	24.515	23.1054	26.9687	35.7474	50.4697	41.1915	7.15055	6.53272	6.13498	41.6835	30.6916	31.3427	32.943	31.7036	35.201	18.0083	12.4412	21.143	17.4163	21.0638	21.1286	21.3645	33.1729	38.4142	17.1543	14.2121	11.7145	35.9115	30.9433	65.9026	36.008	53.7371	40.4606	32.9598	51.1965	28.7349	41.0541	43.0935	32.5482	51.1817
EED44730	1.85869	0.93036	0	0	1.95262	1.72377	0	0	0.338131	0.814269	0.385904	1.43485	1.53402	3.07476	2.60796	0	0	0	1.41653	2.16526	2.16784	2.35232	2.30108	0.444097	0	0	0	0	1.03196	0.839301	0	0	0.373906	1.08832	0	0.626096	0	0	1.39369	0	0	1.23462	0.342355	1.24033	2.59899	1.10462	0.544838	0.299926	0
EED44778	10.7992	1.80182	3.27577	5.18831	0.810348	32.0488	6.92965	6.05265	8.84056	3.54823	0	2.08415	2.2282	2.23308	0	4.77046	7.69462	3.81014	6.17263	1.04836	3.14882	4.55571	3.34237	1.29012	22.5546	12.9078	10.4164	20.7241	19.4863	24.382	14.3655	13.2099	46.7072	37.9395	2.52841	0	6.77713	10.1631	12.1462	41.5526	32.9587	32.2797	37.7931	27.6247	10.0669	17.6494	30.8641	15.6834	31.4059
EED44849	33.5114	17.4204	23.9735	13.1035	12.3842	17.1742	23.6168	24.6812	26.0064	13.408	12.3469	12.6732	13.8289	23.3523	15.8029	28.0325	28.2942	29.2853	19.4868	19.2937	17.7728	12.4619	13.6293	12.2649	12.2106	6.26914	13.6602	15.7441	17.1539	18.1937	16.0791	13.1112	12.2358	14.6314	27.6199	15.9862	26.4401	24.9748	29.0493	26.5342	29.1047	19.4719	18.4818	16.4165	18.1928	14.3325	19.2205	15.9413	18.5432
EED44788	12.317	9.88097	9.35936	5.64259	7.09522	21.5075	24.1785	20.8264	24.2629	4.79638	6.19946	6.62702	6.16093	8.9529	5.68592	24.0942	24.2895	25.1083	11.0937	14.2036	16.5422	12.1766	10.7818	11.7716	12.945	6.0398	9.387	18.3141	11.7429	12.1349	5.82563	12.0397	17.4195	42.5436	5.47628	20.1162	13.5855	10.928	13.8067	16.8508	19.8617	7.93357	6.69148	6.64189	7.19066	6.3588	8.09624	11.4032	6.51274
EED44813	3.72396	1.84258	8.67332	3.8497	2.23551	40.1099	27.8748	25.2861	26.4909	19.9708	19.9958	19.7269	21.3553	30.2178	19.5106	27.0466	28.2724	25.2809	20.1112	23.0871	23.5139	21.2895	22.5746	19.943	11.508	4.76986	17.0102	20.0623	15.6137	18.7292	16.467	21.5022	33.4269	73.0842	25.0744	29.9327	28.2859	23.4446	37.5517	43.0855	32.1969	29.7402	24.5985	19.0235	27.1731	16.9802	22.1708	20.9283	26.0167
EED44759	0.84082	0.153043	0.494644	0.117516	0.137659	0.737253	1.23324	1.0282	1.33493	1.13854	1.26962	1.59321	0.693949	1.51739	1.04187	0.594284	0.762493	0.647252	1.33986	1.60282	1.54529	1.87027	2.27115	1.46107	1.39327	0.449789	1.11412	0.89739	0.933661	0.897417	0.325379	0.831126	0.984115	1.31287	0.787446	0.617953	0.191879	0.191829	1.60482	1.88234	1.29205	0.880075	1.63319	0.816135	1.14008	0.863119	0.806627	0.690725	0.963282
EED44793	29.2785	12.7558	26.0854	18.6138	15.7476	46.8349	41.2118	43.2759	42.8598	29.6895	26.5287	28.5391	27.2123	35.8691	30.8624	41.2261	41.723	39.9767	41.9285	44.1462	42.7185	31.9305	34.2203	34.3498	19.576	11.818	35.7119	27.0942	29.721	28.8486	34.4398	34.1533	53.8894	26.306	41.4329	40.4242	23.3678	22.6451	39.2825	39.613	43.3333	25.1214	21.2628	17.9204	23.7086	18.3053	19.7317	21.6995	20.9638
EED44844	25.5271	5.67887	55.0633	0	112.376	44.1916	0	0	0	7.45538	0	6.56868	0	7.03807	0	0	0	0	0	0	0	7.1792	0	8.13223	96.9356	43.8113	262.637	161.371	245.663	192.114	172.049	240.552	75.3161	39.8584	55.7821	45.8599	21.3597	32.0312	0	0	0	399.412	307.188	219.557	230.03	298.358	324.252	324.04	313.446
EED44794	36.3186	15.7514	13.4379	10.128	22.9027	12.5804	11.8468	11.3016	10.6713	11.3433	10.7518	12.4706	17.8713	29.1873	23.5161	28.2609	24.49	24.4151	27.155	21.9775	21.5582	18.6562	19.1009	22.7752	15.0532	13.3991	14.538	20.4862	26.4618	29.5921	14.7528	18.9352	17.9771	14.9374	14.6997	7.40976	102.241	95.6014	80.7525	71.2393	73.3755	55.9097	38.4069	28.5429	42.2933	64.7525	25.7923	64.1883	30.9866
EED44792	15.0076	15.024	28.8316	37.4931	19.1445	91.8605	20.6361	22.4304	28.6668	39.4479	46.7385	23.1708	72.7687	52.7564	39.1067	7.95544	21.3865	25.1511	75.7735	65.561	65.639	30.0727	38.7075	68.1296	122.527	121.426	38.6018	23.718	18.7478	32.1896	63.884	36.7157	212.842	118.631	187.985	260.347	9.41821	4.70788	22.5061	23.0983	28.1864	31.5676	45.6105	41.7284	41.9701	28.9869	31.8941	50.8555	40.0078
EED44836	77.9318	30.6654	78.2378	79.2434	30.6647	23.7298	47.3628	48.4553	48.1541	39.3588	31.4226	34.4399	35.9729	46.0306	26.138	28.6656	30.5075	31.372	48.3986	46.7684	49.6183	29.3677	31.4398	32.1377	40.9787	27.8304	33.2326	24.4796	21.6057	21.003	32.8897	38.405	75.0609	42.325	59.2821	41.7113	25.0012	27.7003	138.735	52.1502	37.122	57.3356	47.3561	47.3688	32.1602	29.9003	46.7718	28.4313	57.8294
EED44745	351.343	1253.35	1305.31	1209.37	726.063	1554.8	845.941	848.087	780.566	474.016	498.359	468.043	410.58	511.776	471.162	1021.87	1056.74	998.265	547.374	562.626	517.362	558.765	605.617	475.448	1275.14	1045.15	1828.74	2751.73	1829.85	2277.27	2117.64	1575.42	2306.74	1398.19	725.053	368.663	1787.33	1759.55	456.949	746.528	753.303	1250.19	1401.95	1062.32	1431.81	901.736	1328.83	1043.57	1085.06
EED44817	9.47052	5.57697	11.4159	6.35214	3.45571	8.67975	2.8598	2.98358	3.3106	9.02999	8.01934	8.17104	5.21084	6.6814	6.40218	1.57498	1.38928	0.917241	17.5487	13.1958	13.6447	8.93049	9.27241	8.43	9.30808	9.62944	7.08496	7.21107	12.6813	6.20506	5.73088	8.68218	5.45396	1.59473	16.3474	16.6387	7.92445	7.57287	14.2024	8.00259	8.5447	3.78266	3.55718	2.39575	3.02934	2.48309	3.15712	2.75676	2.7902
EED44748	0	0.858487	0.346835	0	0	0.318121	0	0	0	0.375682	0	0.331001	0	0.354654	0.343784	0	0	0.30256	0	0	0	0	0	0	0.325644	0.630766	0	0.38722	0	0	0	0	0	0	0	0	0	0	1.28602	0	0	0	0	0	0.799405	0	0.251374	0	0
EED44786	8.39754	8.72448	9.4538	6.25553	6.60018	6.23038	7.93603	8.8633	7.6856	19.1907	15.2422	19.5147	15.076	25.134	22.906	6.79194	6.847	7.51392	15.5708	14.8588	12.1166	16.0694	14.4333	11.8317	11.1774	6.81353	14.6967	13.9946	20.1876	20.328	16.2148	12.143	8.01112	6.28569	10.6211	2.79953	11.0832	14.2306	17.397	26.1159	30.2427	19.8585	18.0508	21.4909	21.2247	14.8691	22.5855	18.1606	14.9383
EED44752	0.681944	0.455125	1.93067	2.35894	0.409374	1.77084	0	0	0.496233	5.97501	2.26538	6.84369	4.5026	10.9991	6.01446	0	0	0.240602	5.7169	5.03133	3.44659	3.73989	5.34694	7.82096	4.66126	5.76839	2.92343	6.77436	8.32966	5.23489	2.17716	5.19043	1.92058	1.5972	0.319327	0.459422	14.5507	15.4026	0	2.09917	2.56156	4.83175	5.27553	10.9217	5.40348	8.51088	8.19581	5.50206	5.6191
EED44722	0	0	0	0	0	0.428452	0	0	0.420221	0.505976	0.959184	0.445798	0	0.477655	0	0	0	0	0	0	0	0	0	0	0	0	0	0.521516	0	0	0	0	0	0	0	0	0	0.724625	0	0	1.08459	0	0.85094	0	0	0.343199	0.338555	0	0
EED44760	0.535204	0	0	0	0	0	0	0	0	0	0.14816	0	0	0	0	0	0	0.125887	0	0	0	0	0	0	0	0	0	0	0	0	0	0	0	0	0.167077	0	0	0	0	0	0.335062	0	0	0	0	0	0.104589	0	0
EED44812	6.26933	6.61359	7.52505	4.35285	2.42807	15.0045	21.8017	19.0425	19.5726	9.56849	14.1082	10.1478	20.3631	35.4625	17.1878	27.1584	25.6493	27.5422	17.4163	17.748	21.0713	18.9399	16.8583	17.7819	6.29732	2.97507	17.8595	19.1768	34.3587	37.4415	27.1175	23.7487	9.11302	19.8939	9.84872	19.0744	25.637	23.0926	42.4596	44.8219	34.5643	19.8814	29.2041	18.5339	21.8687	27.5233	24.1868	26.8902	22.5453
EED44739	33.0479	10.2662	16.1801	9.35933	8.38582	54.4827	18.5755	17.9945	21.4772	24.5743	25.1436	23.4139	23.2378	36.5065	28.1097	11.2564	12.6257	11.2764	22.8665	23.9351	24.1326	17.748	18.4381	16.104	23.3239	16.1921	28.3347	25.4271	15.9946	16.5429	24.5838	21.8084	33.5906	31.8691	25.9105	52.4381	28.7216	27.009	36.0289	30.117	31.7488	53.0503	43.4109	36.6589	33.8979	36.8581	37.0285	34.0314	43.6285
EED44801	9.13901	6.13721	6.61193	3.88347	4.46392	13.6031	11.6142	9.92622	10.6569	8.15657	6.69412	8.50107	7.82374	8.87379	8.32876	10.9528	10.9607	11.656	11.0747	12.6963	12.6673	12.0211	11.0565	9.22258	6.68217	2.37989	10.561	12.5081	9.64386	14.3027	10.6922	14.4426	14.7534	23.4433	8.6652	10.7842	6.19839	5.76941	14.6417	6.63981	17.9106	12.8197	11.3337	8.99008	10.8476	8.60241	9.15157	9.92909	12.6561
EED44741	40.6755	29.0516	42.138	46.078	23.9893	33.355	12.0365	10.6655	8.30836	13.7553	6.51902	18.179	10.0122	13.5756	17.7368	12.6092	7.62687	5.03546	15.7716	14.9635	19.4202	10.2354	12.3683	8.86608	16.2589	9.97286	31.8152	28.3555	22.1872	22.5562	26.5794	27.933	16.078	11.1424	10.6929	6.73053	28.6612	41.1897	32.1047	30.7528	30.8257	20.8563	16.8243	26.0323	18.6261	15.6916	17.571	17.0422	17.9859
EED44814	66.0508	9.95397	24.7034	11.1009	15.3486	7.02581	20.3129	21.23	16.8825	16.1793	19.8576	15.1688	14.2633	15.0778	18.9814	12.2148	12.4825	13.3643	27.4244	22.6147	29.4524	19.5748	18.7576	13.8017	12.2263	6.09466	12.3816	7.69668	21.8192	12.4006	7.55813	10.8113	7.4294	6.65374	23.7233	26.1566	5.05137	7.12948	16.3313	13.1173	9.7819	13.8383	13.9538	14.7449	9.26893	11.3963	16.2386	12.9885	14.4582
EED44839	8.30015	6.22685	10.2425	4.75031	8.29225	10.2486	15.6839	14.9861	14.9011	10.1919	9.91205	9.35393	10.5005	16.8877	14.4756	12.0327	13.4253	12.5688	14.0827	12.9863	14.3679	12.8303	13.8009	11.0593	7.08596	3.52047	10.0772	11.0521	13.3877	15.3202	12.3145	12.9774	13.0164	10.0748	12.0854	11.5101	13.2312	11.3273	23.0775	17.9034	15.3612	15.7217	15.4444	15.5249	15.4747	11.2698	16.4451	10.7148	13.1557
EED44727	1.32227	0.490263	0	0.112936	0	0	0	0	0	0	0	0.113416	0.363767	0	0	0	0	0	0.111969	0.228201	0.114236	0.247916	0.242516	0	0	0	0.251931	0.13268	0	0	0	0	0	0.114701	0	0	0	0	0.440652	0	0	0.260239	0	0.130722	0	0.087314	0.172265	0.189659	0
EED44728	23.8316	12.1442	20.2269	17.5974	15.2928	8.27452	1.80796	1.66688	2.05024	4.73156	4.87482	5.80009	10.658	11.6523	8.28314	1.3276	2.76037	1.82247	7.6944	6.838	7.57639	7.52778	8.23586	8.86367	1.69404	1.55431	6.5425	4.13474	9.77696	6.25531	4.99731	9.44593	2.55056	6.59901	2.30884	5.85264	2.50491	0.883855	14.0843	2.16824	5.07121	7.90198	9.77381	6.68508	6.45677	11.5817	6.40073	7.729	9.10429
EED44749	0	0.175463	0.850658	0.808386	0	0.780234	0	0	0	0.230352	0.436681	1.01478	0.216984	0.652376	0.210794	0	0	0	0.40073	0.816721	0.204423	0.887277	0.216988	0.502531	0.599013	0.580139	0	0.237427	0.291937	0.237434	0.559567	0	0.211552	0.205254	0	0	1.31992	1.31958	2.36561	0	0	0	0.193701	0	0.490161	0.624984	0.154132	0	0
EED44764	1.03923	1.2022	0.952713	0.852113	0.207952	1.54207	0.406466	0.0517745	0.201659	0.607031	0.74799	0.962702	0.628982	0.229221	0.277745	0.0979358	0.0493649	0.048888	2.27043	3.22837	3.66317	0.759908	1.02926	0.662142	1.52592	0.611519	0.356407	0.0625674	0.230796	0.250277	0.221188	0.150663	0.111498	0.324535	0.0648841	0.7468	0.782617	1.04322	0.831188	0	0.130121	0.674962	0.918802	1.41781	1.03335	0.864663	1.25913	0.447185	1.07458
EED44799	19.1136	14.1499	30.0124	19.3226	16.1986	44.4495	25.0304	25.6865	26.1223	17.943	18.8082	15.127	22.6682	45.6348	22.1503	28.4944	28.3249	28.8446	20.3812	22.8898	22.2926	22.2925	21.7407	20.1093	12.1986	7.44294	16.9385	17.5513	20.154	29.809	13.6743	13.3602	25.138	51.8514	31.2127	46.5294	19.454	19.9528	26.9775	21.26	26.9989	38.6928	36.2114	22.1512	33.2396	27.1094	29.0967	25.8144	37.6021
EED44783	12.6202	0	10.2084	0	0	0	0	0	0	0	0	0	0	0	0	0	0	0	0	0	0	0	0	0	0	0	0	0	0	11.3974	0	0	0	0	0	0	0	31.6715	0	0	0	0	0	0	0	0	0	0	0
EED44733	0	0	0	0	0	0	0	0	0	2.22063	0	0	0	2.09633	0	0	0	0	0	0	0	2.13837	0	0	0	0	0	0	0	0	0	0	0	0	0	0	0	0	0	0	0	0	1.8673	2.25505	2.36261	1.50624	0	1.63589	0
EED44777	60.756	30.3142	69.4424	59.4728	44.98	18.5306	31.01	28.6481	32.0379	27.0744	24.2155	21.5227	19.1753	23.6372	22.8197	26.3562	26.0733	25.2476	22.6646	22.1939	22.0397	19.1126	20.1345	17.9859	37.0552	38.0238	24.1033	27.801	20.5102	21.9268	23.1179	21.7256	11.2172	14.511	15.34	46.3311	37.472	30.1739	22.299	30.7528	35.5633	44.3436	42.024	35.3495	28.2641	27.8917	39.4326	21.5197	60.5856
EED44757	0	0	0	0	0	7.4446	7.19857	11.5737	7.77775	109.704	135.686	89.9209	133.222	215.968	165.1	5.39609	4.97356	3.69414	65.8317	59.4619	50.2042	71.0403	100.099	58.581	0	0	7.66793	17.5323	10.4154	20.4878	12.5353	9.96154	12.4622	12.9427	37.18	6.46601	0	0	0	29.5442	31.1359	11.5914	8.51776	10.6746	10.1671	15.5564	7.54505	14.3611	10.1499
EED44768	0.211812	0.895294	0.456891	0.108547	0.890063	0.0523832	202.244	193.638	210.542	10.5164	7.03627	10.6283	6.81774	10.8038	15.341	298.715	317.486	303.06	6.40319	6.14128	6.91716	5.48042	5.18624	4.99334	0.160866	0.155797	0.423742	0.191284	0.7056	0.828921	5.71035	2.68692	2.78382	1.32291	6.34773	2.85394	0	0	0.635286	16.0827	11.9344	5.4402	6.4503	7.03587	7.43729	11.6229	4.67733	46.4833	8.96604
EED44738	17.0629	75.753	36.8057	14.637	19.7437	4.21983	0.3627	0.923995	0.179946	2.38335	1.64296	1.71809	2.85731	3.68172	1.98272	0.174781	0.704793	0.523489	2.82693	2.68871	1.92279	2.08642	1.42868	1.65437	3.75619	2.1827	10.177	28.5852	30.4799	6.9232	3.94744	4.30211	2.18883	3.28203	3.24228	10.6622	4.03491	2.17208	1.48338	1.52242	3.71554	17.3021	11.6604	12.7615	22.8216	13.9616	13.1928	11.9711	20.1365
EED44753	0.228789	0.254488	0.5552	0.293117	0.137343	8.03463	0.559278	0.626906	0.499453	9.82251	6.33354	9.06638	7.3642	9.33578	7.76559	0.0539021	0.054339	0	7.73012	6.92966	6.10773	3.4746	5.22428	4.59183	2.31679	0.560948	7.45407	7.57591	6.18193	7.50726	5.43763	5.47287	4.11154	4.16776	0.928486	0.102756	9.47624	7.94266	0.914942	2.81705	3.86728	12.2928	8.93389	8.82121	9.09979	8.20351	12.8765	6.69454	8.79754
EED44767	2.2061	0.841335	0.764787	0	0.18919	0.233824	0.924485	2.11965	2.52265	0.276132	0.261733	0.729872	0	0	0.505374	0.891	0.449111	0.889546	0.960741	0.489517	1.9604	0	0	0	0	0.231811	0	0	0	0	0	0	0	0	0	0	0.395561	0	0.945247	0	0	0.279121	0.464393	0.841236	0	1.12379	0.369527	0	0.305511
EED44805	9.20284	6.41858	14.553	5.09853	4.97704	5.04401	14.5315	12.9491	13.5743	8.20858	10.879	9.21637	9.03229	17.4869	10.7024	16.9937	14.9457	15.0354	13.2058	13.586	13.8601	10.7725	9.3746	10.5385	3.40021	1.34162	13.7192	9.2094	16.6634	15.4243	12.9699	15.4153	5.53723	6.01965	6.91045	8.15484	8.11671	9.25896	15.1687	8.67714	12.6128	15.4934	14.9045	15.4175	12.8296	12.1211	14.679	11.8801	14.8686
EED44808	47.7858	26.108	41.2825	30.6261	23.1222	16.0747	28.7766	28.6942	26.9772	23.5182	17.1937	20.6281	21.4579	35.244	26.1537	24.076	24.7858	25.9903	22.4747	28.4179	23.585	20.8189	22.7498	23.9277	14.6265	9.73888	28.7929	16.6313	19.514	18.1537	22.8007	26.1755	28.2817	13.438	29.4216	18.4887	20.3952	24.0148	56.6795	31.8643	41.37	32.8341	29.2651	21.2052	27.6026	24.6078	25.8979	30.9213	24.1534
EED44810	8.63583	13.6742	16.8474	15.4895	11.893	20.9804	28.0644	23.41	28.5864	26.2602	27.0002	26.6663	30.6057	38.2359	30.5473	31.117	26.6639	27.0037	23.3578	19.0684	20.5393	31.0021	31.1654	22.6565	22.2481	23.1662	29.0361	24.62	25.7597	21.8681	27.0299	20.2527	33.791	20.3584	24.5801	45.4026	47.6067	46.107	70.594	35.4439	34.0286	31.6433	32.8109	30.2831	22.7302	27.4728	26.5054	26.3401	29.5465
EED44737	13.2485	7.84952	15.0908	12.8341	6.41122	15.3962	18.1429	18.3364	19.6747	31.922	33.0081	36.1091	28.5074	26.7807	24.2798	28.904	26.8747	27.1874	25.3967	18.4784	17.6069	29.3708	28.8427	23.3211	11.0886	8.00471	15.2999	18.0078	15.537	13.491	16.6166	19.6971	19.4176	16.6231	23.9288	17.1223	20.1918	20.8651	23.1119	31.2106	29.1989	23.168	22.6596	17.1406	19.2184	17.6755	19.7743	19.1096	21.6235
EED44775	0	7.92835	1.92187	18.2636	0	17.6276	43.5596	24.8573	25.9334	20.8171	11.839	16.5071	19.609	17.6867	9.52481	33.5855	28.7791	23.4715	23.5393	18.4519	24.016	26.0598	29.4141	13.6242	16.24	12.2331	30.5559	45.0585	18.4678	25.7485	25.2843	36.1672	32.5009	29.6784	11.1255	28.8115	17.8924	8.94386	49.8824	14.6271	35.6983	4.20849	3.50098	6.34194	15.5037	16.9441	5.57161	19.9361	6.90958
EED44829	44.4609	45.8341	51.0564	33.465	44.8013	30.4343	53.9544	56.6616	57.2919	59.3608	58.3533	51.1771	63.6696	95.2209	74.1604	54.7124	50.8189	47.0599	54.356	53.3357	49.798	53.9241	55.3707	53.7475	39.2942	29.783	55.705	51.2653	58.1863	60.3491	59.0028	56.4003	50.044	27.3763	36.9294	31.736	59.6238	61.6008	80.5664	70.874	91.4563	76.762	72.8263	51.0974	75.1213	60.0026	65.9398	60.7261	59.5192
EED44774	10.908	15.5848	18.4751	18.6467	10.8032	8.18062	19.2044	19.0988	17.6516	15.1123	9.51679	15.9293	13.6502	16.7418	14.0817	19.9283	19.0516	18.5064	17.5866	23.3652	21.6171	19.6026	19.2732	20.1725	17.6453	9.79018	18.6371	33.3932	17.2722	12.2339	12.2368	29.2444	18.6003	12.8816	7.96594	9.07309	15.0254	13.6873	39.921	38.5471	42.1568	9.76539	6.49894	6.44694	10.4253	10.0165	4.75579	12.0987	7.71111
EED44815	364.335	139.878	192.191	147.038	87.7292	186.554	274.473	268.701	274.283	156.149	174.84	146.214	209.524	205.324	162.462	351.068	345.385	345.03	220.904	224.624	221.606	239.738	239.295	224.309	150.502	192.716	166.148	149.146	174.266	187.727	170.508	156.18	230.783	127.531	223.76	212.51	168.303	159.719	274.536	296.691	318.553	160.541	158.106	117.918	148.338	116.701	132.276	146.036	140.606
EED44823	38.0938	33.2462	45.1839	62.7184	18.3603	12.1612	5.64097	5.95354	4.73105	22.8663	13.4607	22.6209	12.848	15.6785	14.4638	2.0711	2.41413	2.06772	25.4028	26.5266	24.8493	12.5935	15.4935	16.2781	25.0367	33.4754	3.69006	4.38293	7.82958	3.39067	3.02094	4.87881	8.54741	4.78989	26.8425	14.189	16.2057	15.512	20.0495	11.2751	6.53539	11.7597	9.51282	14.5843	7.51191	11.2652	11.3812	10.3435	12.694
EED44747	10.4728	18.3933	16.8313	14.8297	11.8292	15.9491	22.6365	24.8176	26.6727	22.5777	19.9127	19.2542	19.4477	30.6602	25.5221	29.9004	27.9827	29.171	29.7204	24.2932	21.7506	20.8112	22.6326	21.5984	22.8148	12.2643	14.4139	21.0311	12.5472	17.9205	18.9172	10.7879	14.5256	13.0174	7.74313	15.2249	53.6162	53.2564	33.4774	33.9341	37.0093	15.0113	14.3151	18.3912	19.2684	17.1978	17.4498	15.4762	12.9574
EED44773	13.41	5.81735	12.7456	4.79335	5.71558	4.17871	4.37626	3.65778	3.95205	37.4222	29.6796	46.4809	17.5422	38.7105	65.8554	6.35032	4.68191	5.34638	481.718	251.512	174.808	142.899	186.991	216.53	5.90705	7.44706	3.04684	5.0258	12.4338	7.14533	2.85417	5.9782	8.30875	3.97835	5.0863	3.25234	6.64834	5.72113	126.293	154.383	148.471	14.7271	18.1299	26.6672	19.0012	21.4382	17.1386	27.0054	15.1445
EED44729	126.276	17.2613	48.4055	22.2204	21.6148	3.76255	1.48762	1.51591	2.95221	9.77536	5.47514	7.43827	11.7193	12.1644	8.94537	1.79218	1.8067	3.22065	7.34333	9.05855	10.6466	6.84599	10.4639	6.30077	3.46637	1.86508	7.82647	4.57981	9.57315	6.41192	4.85716	13.2339	0.40807	2.77145	3.32457	8.19963	0	0.636345	10.6472	0	0	8.98288	15.3191	9.47565	10.8731	14.4666	9.51392	10.1473	11.7986
EED44831	44.5164	28.0431	39.6932	15.924	23.6365	7.30322	8.9427	9.44214	7.26982	18.5366	23.9147	17.9198	24.2511	51.0388	65.2593	7.47654	7.43246	7.98269	27.6563	23.5047	23.5327	40.4102	32.3759	32.9971	30.1268	11.1307	24.6892	24.6784	101.311	37.4168	17.8239	31.4702	4.84704	2.52342	6.46684	7.52236	55.6891	61.3896	48.0311	75.9775	74.7779	41.5082	33.5558	12.4185	33.5544	31.1711	17.1404	31.8628	37.0297
EED44731	0.509069	0.0849373	0.102946	0	0	0.56654	0.0933318	0.190213	0.185218	0.780557	0.211387	0.589476	1.57555	1.05267	1.53061	0	0.0906804	0.0898045	0.96992	0.197678	0.890608	0.966397	0.630233	0.608158	0.096656	0.280832	0	0.229865	0.706598	0	0.135437	0.13838	0.307223	0.695511	0	0	0.159736	0	1.14513	0	0.239025	0.676291	0.46883	0.113237	0.355913	0.45381	0.96995	0.985745	0.863603
EED44736	0	3.97074	1.60421	0	0	0	0	0	1.44313	0	0	0	0	0	0	0	0	0	0	0	0	0	0	0	0	0	0	0	0	1.79105	0	0	0	0	0	0	0	0	0	0	0	0	0	0	0	0	0	0	0
EED44761	0	0	0	0	0	0	0	0	0.289634	0	0	0	0	0	0	0	0	0	0.303342	0	0	0.335822	0	0	0	0	0	0	0	0.359462	0	0	0	0	0.37276	0	0.999145	0	0	0	0.747548	0	0.293252	0	0	0	0	0	0
EED44802	123.929	125.729	175.005	254.307	83.3007	46.7526	78.1755	73.6777	80.9137	93.2852	85.0409	96.2772	92.422	351.711	541.871	42.1258	42.0931	41.5012	96.1489	56.8914	47.2618	169.136	174.988	149.808	48.2569	92.5071	31.9664	18.8506	18.9509	14.7016	35.0667	38.2554	99.7215	33.6175	478.88	73.9386	105.455	103.286	58.6687	42.8357	39.6967	43.6012	64.4176	73.0048	30.8396	42.053	42.4845	79.1435	79.5392
EED44845	126.193	102.529	97.6387	84.3516	29.643	8.14141	8.0473	8.20034	7.98499	48.0726	22.7829	8.47102	40.7544	63.5344	48.39	15.5116	15.6374	3.87158	50.1774	25.5664	21.3307	9.25835	31.6985	15.7311	100.007	68.6063	183.462	128.827	146.219	84.2357	134.293	238.629	35.3193	21.4174	25.6918	103.497	13.7728	61.9616	98.7363	67.5563	10.3047	145.779	194.034	200.152	143.209	133.69	128.664	169.987	170.199
EED44744	114.016	40.5056	121.118	132.09	59.5235	150.839	139.479	146.238	151.939	206.361	243.826	212.089	238.188	42.8665	146.786	108.566	124.483	117.465	192.631	143.442	119.823	205.565	197.584	227.244	162.183	315.064	44.9696	31.2394	52.2786	14.9999	26.7123	59.3382	63.1061	34.416	116.603	178.696	72.571	73.3356	43.0737	36.9034	28.8488	54.5266	79.8628	46.2231	40.1626	38.5186	51.322	48.4437	100.721
EED44762	0	0	0	0	0	0	0	0	0	0	0	0	0	0	0.257562	0	0	0	0	0	0	0	0	0	0	0	0	0	0	0	0	0	0	0	0	0	0	0	0	0	0	0	0	0	0	0	0.188328	0	0.311405
EED44824	38.4703	14.1444	46.222	27.2624	20.7104	42.276	34.8227	34.2019	35.8415	47.2928	48.3023	44.0289	44.4595	51.5244	44.3958	13.5004	13.6863	15.1064	59.0464	57.7122	57.0299	37.7998	43.1762	41.228	40.8307	45.8191	38.182	21.1261	34.4962	20.303	29.4629	42.4128	69.5532	30.6206	31.4054	56.1721	48.5543	50.5614	60.0252	27.4166	25.6965	46.3791	42.8909	40.483	27.459	42.1864	39.1935	37.2983	45.1987
EED44804	13.4487	20.5156	26.4195	38.3983	31.7167	12.1161	16.2029	20.1004	18.1745	31.9835	39.8891	47.4604	19.0278	22.2477	14.634	15.6161	19.165	29.8254	4.39262	9.69856	16.4325	42.9561	34.885	19.2798	5.83654	2.82632	12.3543	16.4829	22.4005	18.2185	47.0252	20.89	22.4164	38.9983	16.1936	16.8263	137.45	114.512	28.8119	11.828	28.8669	55.3009	64.4055	30.7698	50.1473	49.0973	23.6533	76.2649	54.0108
EED44797	20.6769	16.4249	26.4752	16.0494	17.4683	22.4687	18.0667	17.3551	16.8076	10.5827	9.25605	8.91529	10.4264	16.8939	10.2907	18.9272	18.5956	18.1312	12.5681	13.0228	13.8029	10.1481	10.2185	11.0374	10.3988	5.0634	17.8793	16.3047	15.008	17.8765	16.4495	15.3538	22.5424	19.4106	21.6078	17.1236	19.2108	16.991	25.1846	20.802	25.5263	18.5806	14.7696	13.2596	16.4777	10.5649	13.4377	12.1091	16.1574
EED44780	3.75748	2.48665	4.0866	1.89322	1.26998	2.67065	0.926239	0.802275	1.0799	4.84148	3.85477	5.5088	5.31624	6.03303	6.22788	0.446345	0.472461	0.55702	8.61494	8.97515	10.6553	5.40807	6.01998	6.18634	7.50596	4.01794	6.65976	11.4346	9.53684	2.76606	3.52824	5.59621	0.736823	1.77489	0.768848	4.25445	6.45986	4.3979	5.49283	3.69345	2.31282	3.999	3.9083	3.37133	3.20836	4.57874	3.27652	4.05573	4.95866
EED44843	44.4362	33.5424	58.5023	60.071	35.8736	22.2822	37.7564	37.5584	35.2341	17.4531	18.8335	21.5282	15.9343	38.5289	30.4681	43.5367	42.7978	43.6819	25.2239	29.9882	31.2153	29.2175	26.5577	22.5522	25.1365	9.91812	22.071	21.3101	29.6056	37.9166	21.8506	24.6579	33.7835	22.0113	68.0196	26.0137	17.3088	12.3053	26.6554	26.4134	39.1385	27.4129	26.8685	27.2671	21.9971	26.7727	25.8714	31.0552	31.4901
EED44726	0.939543	0	0	0	0	0	0	0.11702	0	0.137201	0	0	0.258476	0	0.376654	0	0	0.110496	0	0	0.121757	0	0.129241	0	0	0	0	0	0	0	0	0	0.126003	0	0	0	0	0	0	0	0	0	0.11537	0	0.145973	0.186124	0	0.202145	0.151798
EED44754	0.324366	0.64944	0	0	1.16831	0.481313	0.237875	0.242399	0.708099	1.42101	0.808143	1.252	0.535414	0.536586	0.26007	0	0	0.228885	0.247204	0.503821	0.504421	0.273673	0.535425	1.24001	0	0.47717	0	0.292929	1.08054	0.292938	0	0.705378	1.04402	0.253236	0.303776	0.437048	1.22136	0.814026	1.94574	1.99694	1.21841	2.01094	0.477963	0.288606	0	0.578313	1.14098	1.04682	1.25775
EED44832	80.0472	132.253	109.442	71.7349	129.335	112.519	139.514	143.09	145.097	115.931	99.9734	109.767	101.305	174.374	127.206	137.66	139.363	136.201	122.951	131.685	126.161	101.393	107.421	96.3658	84.0017	50.7049	136.38	126.088	180.971	194.388	167.962	119.48	94.216	57.9954	108.884	67.236	142.955	142.66	138.249	165.324	216.62	100.51	105.444	101.249	114.327	97.4068	95.6062	120.8	97.2459
EED44740	15.8716	5.41946	15.5256	16.8347	9.74936	44.5464	9.8349	10.1139	8.05768	14.4453	11.5462	8.64311	12.7946	13.3314	14.8958	7.30466	9.29251	8.24774	10.4081	12.2307	9.18393	9.86167	8.42833	7.64317	11.0262	8.59729	11.0763	13.1111	11.886	8.66692	9.81999	10.8361	27.7207	17.8662	11.753	16.0803	17.6044	23.0033	45.0203	16.6641	21.4902	14.0568	11.8749	12.4797	12.7309	9.06689	10.3147	10.4826	14.7894
EED44756	0	0	0	0	0	0	0	0	0	0	0	0	0	0	0	0	0	0	0	0	0	0	0	0	0	0	0	0	0	0	0	0	0	0	0	0	0	0	0	0	0	0	0	0	0	0	0	0	0
EED44821	184.099	59.4168	89.2848	44.9013	58.2805	16.7373	7.68106	9.0313	8.79413	4.94143	7.69474	13.0612	6.6495	12.3285	7.42879	10.8195	9.75912	6.53798	9.21033	9.07285	10.963	5.43815	5.65219	9.62508	5.50706	4.1483	12.0886	12.0054	14.3143	20.7372	16.7193	12.7025	8.75212	3.77403	23.768	15.198	14.1572	6.57129	18.1236	7.44019	8.3225	16.4119	15.7304	13.9788	18.4008	15.801	15.5872	15.861	11.7154
EED44751	6.67042	2.83296	3.92413	3.61259	4.27731	12.035	2.00118	2.26582	2.096	23.6435	17.2486	33.5878	20.0191	45.5178	32.6971	2.143	1.1882	1.17672	32.1192	22.7232	20.7463	22.6397	25.9003	26.3695	27.6328	17.2839	5.19917	13.417	12.1205	11.7744	7.25994	9.5606	11.7108	7.81149	4.40129	1.42986	78.9651	72.2865	12.7314	17.733	25.0559	12.8895	12.7331	23.6053	18.6544	20.4519	19.1086	17.2219	12.6386
EED44828	23.2027	24.0664	36.2819	22.0961	12.1987	25.6029	164.197	157.987	165.292	60.7299	67.3819	65.9996	80.4413	82.0231	76.0137	230.533	213.816	221.344	95.9055	112.767	109.224	111.474	107.034	90.3961	61.2275	43.1557	63.4187	65.7981	68.8426	78.2795	80.2888	69.3389	79.3791	48.6325	51.2796	78.9543	72.8057	68.1506	120.788	118.735	133.37	39.6596	38.7086	37.5418	50.285	28.5889	43.0178	38.2517	38.8964
EED44835	58.9682	67.1637	109.984	91.5941	69.4813	94.0087	75.4098	73.5662	80.1453	68.5327	65.3637	66.213	48.4668	88.6807	84.5952	68.8895	75.0038	70.8404	80.0385	77.967	66.8813	62.2933	66.9699	57.5214	66.9921	40.5059	63.3022	65.5761	70.8908	66.6784	59.123	73.9202	136.075	95.1178	103.147	146.43	65.143	64.2088	89.1622	85.5078	80.5456	94.524	111.307	83.2537	86.7705	95.432	112.426	92.7943	108.185
EED44734	7.63377	3.88029	0.98727	0.2047	1.51865	2.93065	0.374302	0.348253	0.290664	2.87761	3.53845	3.42617	6.26371	7.56227	6.83231	0.156845	0.0790584	0.0782946	1.3868	1.72342	1.24234	2.56506	3.44328	1.97239	0	0	4.39508	5.71153	6.3575	4.1485	4.58144	3.4263	0.785685	0.866244	0.311738	0.508303	0	0	3.12822	2.32251	2.29229	5.40479	4.9376	5.33107	4.94407	6.00065	4.13711	6.05882	4.60356
EED44807	20.6263	13.3584	9.91197	5.63153	7.27743	15.6592	18.6122	16.3591	16.5959	7.45051	8.43818	8.68519	9.75338	13.2734	8.0766	17.1059	18.0524	18.5242	9.73752	13.0048	12.4099	10.2283	9.93352	10.044	7.15364	2.66224	9.64616	11.3811	9.10343	10.3182	12.0657	10.2417	17.3693	12.3242	18.5002	15.0416	8.70251	8.20777	15.9566	18.7926	15.643	10.6209	11.1164	7.06159	10.0814	8.81143	7.9508	8.92251	9.13092
EED44790	1.56051	1.97668	4.12177	2.52153	0.611778	8.71888	5.46513	5.85466	6.09487	4.88315	3.83505	4.35154	3.6798	3.66151	4.31533	3.71404	3.65338	3.14616	3.66495	4.2294	3.7887	3.14379	3.36446	3.77419	2.29778	1.47578	9.80257	11.0441	6.08256	3.79652	7.35446	11.8082	10.9425	8.50329	1.31233	5.49256	10.3128	9.59082	23.4977	16.8616	12.3216	10.5771	6.89839	6.63067	7.77821	6.984	6.55343	7.50294	9.0765
EED44830	29.5779	13.1742	25.209	17.028	14.4408	34.1885	30.7212	29.8351	31.4071	41.0976	56.3496	44.4413	156.945	140.016	146.209	30.8197	33.964	35.1587	57.5152	31.5973	30.6479	86.2727	84.1318	74.2494	30.1283	49.2541	29.1145	25.1636	18.6068	23.846	27.086	24.9831	41.1653	29.2363	95.1678	38.2281	30.0337	26.9198	44.7371	41.8113	45.1801	42.0483	42.4616	38.4026	33.6667	33.4589	36.6156	40.0261	37.1021
EED44769	2.872	0.273823	1.49346	0.0788467	2.21667	0.152202	271.774	259.083	268.625	5.39223	3.15181	5.46355	5.84118	7.63561	10.1155	478.84	478.191	474.729	7.5826	7.8863	6.61961	3.9809	4.14817	5.68572	0.233701	0.150892	0.263829	0.0926306	0.569486	0.8337	2.18312	1.00375	1.73325	0.800786	4.99514	0.552816	0	0	0	3.78885	10.4027	1.81687	1.81371	2.09906	2.58165	5.79105	1.44321	24.8933	1.59091
EED44848	13.1742	6.59431	6.21635	3.37568	7.90857	26.065	39.4506	38.9702	32.3547	27.4145	27.8084	20.7639	26.7295	29.0582	28.6078	34.1419	27.3785	36.0229	26.7741	33.2522	28.17	28.2515	26.277	24.6571	47.943	21.803	62.1244	56.5128	74.9732	68.4123	73.6046	69.2356	29.5941	13.2851	42.6688	99.109	35.8265	25.4853	37.867	54.0709	44.3312	49.5885	61.8778	42.0033	39.4014	35.5588	49.8811	42.517	50.552
EED44789	4.2939	9.26584	9.1464	2.86062	4.89753	13.1679	23.3022	25.3498	23.4342	57.8125	75.9562	98.006	189.951	199.009	215.173	31.057	31.6147	38.5812	104.827	25.0106	19.2533	205.898	198.106	254.023	26.8497	88.2232	11.0445	12.2795	20.9793	23.655	10.5099	10.5827	15.6634	18.2141	66.62	15.2353	25.869	23.5275	41.2117	26.4351	33.6022	30.2966	32.585	42.7898	28.4195	31.5581	26.6838	42.7739	22.7549
EED44820	0	0	0	0	0	16.8568	0	0	0	0	0	0	0	0	0	0	0	0	0	0	0	0	0	0	0	0	0	6.83939	0	13.6792	8.05954	8.23468	0	11.8252	0	0	0	9.50306	0	0	0	0	5.57981	13.4769	0	4.50087	4.43997	0	0
EED44827	13.3102	18.9159	21.4064	20.7038	19.6464	37.4097	50.7576	46.925	47.174	31.9677	34.5922	39.8913	43.424	59.7091	47.835	59.7654	51.4356	49.2812	39.0241	48.28	48.3374	47.1661	46.1389	43.1011	24.3799	17.1617	44.1708	45.9596	43.6441	49.4964	50.1593	55.506	34.2728	34.475	33.143	67.7273	49.5282	51.8731	64.8132	46.2738	64.9957	52.1458	43.7254	31.6272	43.9378	42.7154	40.3932	39.0139	39.1638
EED44841	9.3987	11.8483	12.1078	9.63303	7.73175	35.1241	36.7604	33.2973	33.1828	21.3497	21.3928	18.8105	32.7517	34.263	27.91	47.9766	41.9168	46.1789	27.8556	38.6591	34.3744	29.0761	35.9127	28.2783	39.9203	27.1405	37.6053	42.1246	83.1053	75.135	49.2692	46.555	39.2146	45.6565	71.7207	62.3806	31.4574	42.3691	32.3657	51.4333	64.0703	59.5014	66.1687	70.3072	50.946	64.7523	61.8353	65.3829	61.7526
EED44787	18.0254	6.7527	22.5587	8.30057	7.60513	16.5277	49.3217	48.9253	53.9513	23.4665	21.8192	22.1852	22.1046	35.0932	20.7924	60.696	59.1889	54.8373	24.2348	25.2245	24.2628	19.1539	21.3332	21.2902	20.2764	8.56795	29.8886	29.1015	32.4783	32.481	29.1356	31.9875	23.8091	28.9417	22.9329	40.2114	23.2643	22.8315	28.5618	26.1726	34.8122	28.8412	27.6258	25.192	30.5944	23.3957	27.7647	21.9521	21.0178
EED44811	4.05323	4.25803	4.6751	2.48103	1.93753	0.556892	1.65136	1.79495	1.36548	2.1045	2.2441	2.08598	1.85846	2.23504	2.2869	0.742723	0.855707	0.529651	1.88774	1.51563	1.98433	1.83655	1.1151	1.21951	0.57006	0.220839	2.38113	2.23691	2.0837	1.69468	1.51768	1.79551	1.87234	0.7032	1.26531	1.71929	4.23942	3.86158	3.82715	2.3105	3.52432	1.99432	3.37339	2.2039	2.65888	1.91815	1.84819	2.51929	1.89183
EED44750	0.64524	0.215315	0.608921	0	1.35569	0.398936	0.0788649	0.160729	0	0.753791	0.446552	0.332069	0.0887555	0.711598	0.431118	0	0.0766245	0.227653	0.73762	0.250555	0.250853	0.5444	0.621301	0.308334	0.816738	0.395502	0.461014	0.679823	0.358243	0.0971205	0.228886	0.11693	0.259601	0.33583	0.402854	0	1.75469	1.48435	4.83816	0	0	0.285731	0.158463	0.191368	0.400993	0.447378	0.126093	0.347062	0.104249
EED44784	134.023	52.0843	78.9092	79.8866	46.5544	42.2621	16.8964	17.8771	20.19	214.239	243.046	236.289	158.515	54.657	80.8092	14.3441	18.0231	16.1194	55.8151	40.7359	40.0982	118.62	114.984	90.5147	177.066	270.211	47.9138	40.1086	83.6102	35.6827	45.2816	49.7835	19.3283	13.8542	104.948	36.1956	91.9218	93.0051	80.8655	71.827	67.762	145.356	168.088	80.6907	120.732	130.575	99.6094	137.828	178.677
EED44785	76.2909	444.909	47.7528	23.7371	226.808	22.9105	17.3173	17.6466	20.4877	46.95	36.2048	56.0896	27.7345	34.5561	18.2049	16.0481	18.1196	17.9446	12.4591	11.2856	12.0052	59.0039	71.2115	47.7404	17.2443	22.0453	83.3203	94.3232	69.5871	47.5731	100.519	75.0522	59.1962	45.3798	18.7126	11.0136	400.117	358.986	16.3442	61.5056	54.5846	260.618	247.585	63.0316	239.6	202.949	92.1148	204.591	201.618
EED44782	27.0466	15.1822	27.729	11.9264	9.94311	26.1334	15.222	15.6682	16.3247	18.3702	22.81	19.5033	34.6081	16.8217	17.0626	15.8561	15.91	17.9015	20.2131	18.9697	18.3402	32.7259	37.8101	23.4444	36.9423	44.9542	16.8077	27.4548	30.3822	30.9586	14.3914	17.0978	8.09804	18.9876	11.9776	26.9786	21.8418	21.7045	58.1679	52.9219	44.103	28.8748	26.1059	16.6029	23.2582	20.9957	18.3147	23.4795	24.7961
EED44846	43.7383	23.2848	34.6502	31.7152	26.3578	17.7935	13.6611	13.5839	12.8991	12.6918	12.0066	13.3361	17.8398	24.9185	23.6125	9.24227	9.75895	10.0425	19.33	19.2603	18.5163	16.5016	17.3982	17.5879	15.2606	9.59752	30.1549	24.687	31.231	23.1861	32.4502	30.8265	27.5072	24.4001	20.4545	25.2893	11.6019	12.6951	55.5334	34.5264	34.1394	14.4515	13.5377	12.2115	15.8677	11.9249	11.4331	14.4066	14.0148
EED44851	765.29	170.574	361.303	231.508	276.285	259.428	487.607	461.362	501.123	167.419	231.992	160.611	320.209	97.4763	143.483	303.013	327.24	324.421	321.926	364.214	379.354	287.245	342.23	312.862	442.359	453.034	549.698	146.721	682.848	130.52	372.112	475.117	86.6338	81.4042	444.651	2005.44	98.6098	86.4132	132.367	194.071	198.565	142.601	194.735	106.151	102.172	86.7545	141.023	154.011	206.857
EED44842	165.61	316.306	315.191	268.064	312.799	147.445	652.675	638.121	667.412	399.919	403.665	387.487	461.83	588.686	487.951	759.79	701.48	774.131	554.93	548.975	532.249	489.617	499.622	470.713	384.283	247.786	392.957	409.04	475.141	600.446	498.06	388.836	208.45	136.862	291.028	214.434	433.636	427.103	474.907	585.215	644.836	361.796	361.683	420.254	409.423	338.477	409.517	375.781	320.822
EED44800	0.11823	1.2625	0.860725	0.454418	0.283897	0.0877187	0	0.0883536	0.172067	0	0.196377	0.18254	0.195157	0.48896	0.37918	0	0	0.166856	0.270315	0.183641	0.27579	0.199506	0.0975804	0.112995	0.0897929	0.173927	0	0.213544	0	0.106775	0.12582	0.385662	0	0.0923037	0.332176	0.318605	0.148394	0	0	0	0	1.46596	1.65505	0.736372	0.330641	0.63238	0.901078	0.228938	2.06301
EED44755	0.698634	0.116566	0.141281	0	0.104848	0.518338	0.512346	0.261045	0.254189	0.918188	0.290103	0.134831	0.2883	0.144466	0.560152	0	0	0.123246	0.266219	0.271288	0.135806	0	0.432459	0.166925	0	0	0.149749	0.157731	0.775776	0.157736	0	0	0.421625	0.136358	0.163571	0	0.876872	1.0958	0	0	1.31213	0.773439	0.900776	0.46621	1.13971	0.1038	0.921557	0.676407	0.677251
EED44765	0	0	0	0	2.60753	0.805675	0.796362	1.62301	0	1.90291	1.80368	0.838293	0.896235	0.898196	1.74134	0.767517	0	0	0	0.843351	0	0	0.896253	2.07567	0	0	0	0	0	1.96141	0	0	0.873801	0	0	0	0	0	0	0	0	0	0.800066	1.9324	0	1.29072	0	2.80365	0
EED44781	131.998	213.432	136.837	140.383	128.088	110.838	56.8662	47.8126	47.687	160.827	165.165	160.16	148.588	99.9318	125.174	46.6111	49.4232	51.7218	129.712	124.302	126.382	128.752	144.746	126.252	258.054	538.681	90.2721	93.401	124.731	88.6355	83.5118	92.1933	104.382	37.988	125.849	103.364	140.076	144.067	275.734	216.066	193.857	170.361	172.384	140.475	138.683	190.61	161.447	166.523	158.869
EED44798	235.343	102.076	128.717	81.9428	76.6669	25.981	58.5368	45.411	53.9615	36.9989	35.0695	32.5984	38.6768	41.3171	54.0893	66.608	61.2771	63.2288	46.7037	40.7939	42.0437	43.8836	47.1781	44.2952	45.7597	26.8937	72.8521	80.9209	215.01	209.285	107.414	71.1123	27.7635	25.3288	141.791	79.795	49.1229	61.3877	40.1584	76.0894	77.3751	36.0311	47.4267	53.1511	46.5653	49.2739	37.7385	64.4841	34.9448
EED44825	66.8177	76.385	44.4677	19.0012	56.5728	32.5718	54.2882	52.4343	57.3341	20.7555	29.8305	26.9335	40.1644	65.5963	23.6383	82.896	76.6881	80.8529	28.2577	39.2942	40.2418	44.9698	45.7968	40.4809	23.3687	18.087	37.0883	39.0653	36.8833	56.8556	43.0203	33.4564	52.8336	37.3901	35.4478	43.1934	39.4276	45.3946	27.802	38.0447	45.4579	69.4396	84.3247	51.662	78.0089	46.3664	70.7973	54.5955	81.9954
EED44742	9.36607	40.7794	23.8108	15.4279	69.6119	121.772	155.362	150.317	158.054	104.728	102.971	111.553	144.662	173.753	221.352	84.1667	71.5019	91.5825	145.139	169.378	167.152	120.04	143.193	136.401	157.508	95.4639	84.1268	174	218.9	279.939	139.542	108.628	103.717	102.371	60.1476	24.0376	155.621	128.158	171.225	162.001	221.141	44.6357	38.7747	104.367	50.7229	48.7711	74.52	46.348	44.9646
EED44743	4.99337	7.46093	8.86195	8.07783	4.29499	46.6409	26.8631	26.8449	29.204	29.7766	23.7055	26.4365	21.3746	24.5653	19.7789	25.6004	25.9938	24.7697	32.5741	30.8502	30.4812	38.0741	38.7519	39.2109	20.0088	20.1732	42.1732	62.6608	22.5927	18.8459	32.8352	55.3068	42.3988	45.5295	4.08312	29.2719	62.7665	53.3517	143.73	154.854	113.659	57.7555	38.2445	50.4631	58.7407	39.1542	33.0972	45.4347	66.6116
EED44763	1.03314	0.827414	1.04463	0.277961	1.02333	1.99295	1.5532	1.65994	1.76671	3.16824	3.98974	3.86812	4.22075	4.35817	5.05295	1.49694	1.25143	1.31224	4.44864	3.12921	3.09277	2.96371	3.41077	2.46848	1.88314	0.987896	2.34736	2.47248	2.9254	2.65916	2.8586	2.02204	1.70423	0.48395	0.967558	1.11364	1.36155	1.49084	1.08454	4.77034	4.94796	2.51627	2.47384	2.25214	1.87802	1.99549	2.48332	2.43399	2.10319
EED44720	3645.24	515.244	987.896	1047.92	212.519	2.91032	8.89973	10.8095	6.42242	21.1585	23.6183	18.5474	32.9815	23.6243	20.8363	6.06481	8.03551	8.99587	8.50138	11.4241	8.2923	29.5795	28.4294	36.3179	11.1718	13.4345	59.8018	287.825	323.143	182.775	231.812	190.599	2.95914	3.15814	5.85485	18.4986	0.615424	0.76908	33.4571	73.203	61.9309	2367.5	1484.86	4267.95	3334.76	836.766	548.259	1215.86	3097.56
EED44834	48.5564	41.5205	74.1845	60.0936	41.3911	88.3073	25.772	23.6314	22.525	41.9057	29.992	38.8427	35.6665	75.154	62.2905	13.599	13.3632	13.1913	41.9549	38.1343	35.7728	25.3488	28.103	27.4957	28.4416	15.4469	35.5948	39.9039	56.4789	54.7598	53.2235	40.1251	41.9043	22.5555	37.5729	32.0579	88.8262	82.0248	127.066	61.6551	63.6088	71.1184	69.2239	66.533	68.0091	58.7964	69.2095	59.117	68.0753
EED44850	133.775	86.8493	161.186	143.703	104.546	76.2499	120.897	110.395	122.104	58.7408	59.4753	54.6264	84.5008	76.2876	60.9618	90.0039	96.3112	91.5525	95.1586	91.493	101.787	76.575	83.415	77.3328	108.662	107.803	74.3596	62.4346	86.9242	82.1754	87.8421	68.9355	76.7727	48.468	143.865	97.0158	56.0327	60.8808	107.397	92.0914	104.225	52.1004	56.6466	50.7553	54.9102	44.6798	50.2549	51.3272	59.2051
EED44725	0	0	0	0	0	2.25556	0.0768788	0.235022	0.22885	1.74517	1.91535	1.45668	2.76865	2.86142	3.61424	0	0.0746948	0	0.798937	1.05839	1.30419	1.85742	1.99001	1.50285	0	0	1.61785	3.78687	2.67736	2.46154	1.89654	1.25384	2.02451	11.0488	0.0981772	1.13	0	0	0	1.29078	1.18133	7.89183	8.80495	4.757	5.86342	8.03692	4.67086	7.30775	7.52012
EED44837	65.9565	135.294	100.427	55.1743	83.5551	62.2483	173.917	158.378	189.862	101.981	114.788	111.941	132.486	178.105	120.153	156.306	150.316	157.419	129.362	152.164	142.918	129.71	151.302	144.612	90.2397	68.4902	125.158	132.267	160.48	180.012	129.026	114.956	65.5607	59.8226	106.734	57.5036	51.131	54.1604	78.5473	104.5	125.697	81.1795	86.1122	95.7948	81.8284	87.6191	82.1687	92.0308	91.2053
EED44724	0	0	0	0	0	9.23346	0.365984	0.303017	0.408544	2.73287	3.39338	3.65992	6.74458	5.3146	7.12738	0.044091	0.111121	0.0660286	1.90169	2.61616	2.59502	4.07904	6.02391	3.10022	0	0	2.62077	6.61949	3.53277	3.74646	3.08697	3.32362	6.14909	35.3578	0.233688	0.714449	0	0	0	3.26442	2.28465	9.66859	8.57169	5.63372	9.71141	7.45181	4.49836	8.31469	7.28695
EED44779	25.463	33.3879	25.3221	15.4284	13.6671	26.8374	7.52427	8.28298	6.59406	17.9136	23.1369	20.1191	20.0881	24.7779	16.813	1.27038	0.640337	1.84961	13.9835	14.5406	14.5579	12.3846	16.6889	15.9612	16.0395	9.9705	31.463	37.5362	36.6737	22.3195	14.5051	19.869	6.56859	12.6291	3.43672	3.22904	18.9875	16.9151	2.47082	4.14955	2.95377	21.2912	21.0225	19.1908	16.5457	18.2482	18.2208	13.6316	26.2082
EED44818	168.829	93.282	117.139	108.365	72.0833	84.1003	175.943	155.419	184.192	52.3941	41.0858	52.466	57.8762	180.365	73.3624	314.358	305.442	339.264	89.4996	91.3903	91.8725	95.233	101.88	86.5295	69.4913	26.3201	62.801	98.4636	53.8679	124.493	67.2153	50.9195	107.058	238.49	130.673	118.108	100.977	102.759	146.941	91.667	105.093	66.9991	98.5545	68.8048	91.5635	67.0806	79.1259	85.7205	96.8469
EED44718	115.619	32.214	121.672	61.2644	16.1725	23.3192	195.922	239.914	271.187	689.449	1451.49	1025.13	2850.66	1752.95	2529.94	500.627	637.455	657.436	198.473	179.586	154.488	688.533	594.788	453.8	215.688	363.291	102.98	482.534	385.158	385.228	400.183	353.955	18.0651	22.7854	377.403	586.839	42.267	26.7621	33.6676	13.8214	31.6236	634.279	558.247	1525.12	711.556	253.504	590.963	468.776	872.706
EED44833	93.8076	45.5667	66.2221	43.6955	55.7603	66.5121	33.2559	34.4342	33.4375	47.551	60.1568	56.8495	49.2207	41.2121	40.6619	26.0586	30.5689	29.2204	51.1867	52.6053	50.5937	46.7809	48.5926	39.8494	40.6146	24.7595	58.6471	28.1622	65.412	35.1608	34.4029	44.4733	20.1102	17.0819	38.127	45.9114	35.2343	35.7033	74.2918	72.141	75.0896	55.3501	54.3039	39.2181	44.2859	51.6168	35.2426	56.0188	47.0689
EED44772	20.747	12.1422	25.8703	17.3713	9.12054	30.7856	19.1941	22.4692	21.0894	12.361	11.9815	12.7142	12.4339	20.0646	13.6147	18.0928	20.1954	18.2885	16.3954	15.6664	15.1391	11.957	11.1697	11.5919	12.0236	8.12318	20.6889	24.9624	23.3214	20.2357	23.0299	19.8515	33.3888	28.6071	13.3917	32.685	38.5392	38.7695	52.8445	38.5147	34.6495	24.3112	18.3428	13.859	17.7335	17.2619	15.7933	15.2042	18.9981
EED44840	14.0434	11.8006	21.7187	13.7037	9.21658	25.5352	89.0071	86.2953	90.4888	38.6348	44.5364	41.1735	32.7894	42.4306	24.3864	114.48	113.646	113.267	39.3725	44.3605	44.8093	43.5884	39.7564	36.1617	22.6575	14.1295	31.4427	44.684	39.9143	46.3939	33.8389	41.6949	28.1043	42.2647	24.1914	31.6673	35.8004	38.2563	77.0387	70.7785	85.5493	38.0863	37.6341	28.5512	38.6631	28.3678	29.1357	30.9035	37.2434
EED44816	6.88998	1.72437	6.26994	1.98612	0.517011	0	1.8948	0.64361	0.626708	1.50921	0.715253	2.65942	0	2.13709	4.14319	1.21744	0.613656	0	2.62547	2.67546	0.669662	2.17995	1.42165	1.64622	1.30819	2.53394	2.21525	0.777777	3.82538	2.3334	5.49919	3.7458	0.693016	0.672384	4.83946	2.32087	9.72874	12.9683	0	0	3.23508	2.28831	0.634537	3.83149	0	3.07104	1.51474	0.555898	3.33955
EED44847	1756.58	865.468	857.588	941.936	487.715	134.134	75.2946	95.0741	105.571	70.4021	77.8527	58.5828	73.6847	77.5383	55.4766	91.498	87.4687	85.0487	61.2371	81.4708	65.9483	84.7426	70.0019	89.5926	89.8424	55.8187	147.352	141.097	104.095	124.975	149.642	150.467	89.8004	101.067	144.231	105.258	64.4328	106.426	26.7776	68.7055	88.0316	65.2338	92.0894	67.5214	64.5002	70.3032	82.4372	72.0327	73.565
EED44776	273.152	298.416	455.033	591.119	406.791	141.675	115.58	129.798	111.463	369.66	326.608	421.044	232.746	198.835	301.239	74.7838	83.6966	91.0102	330.422	316.084	318.296	238.307	209.488	250.761	462.871	464.242	171.439	82.7592	164.847	37.3161	115.583	256.247	173.367	88.9415	166.395	223.688	168.919	164.431	354.526	93.5757	56.817	354.448	231.256	186.316	127.797	301.516	184.881	188.404	382.953
EED44822	62.949	29.7929	33.2757	20.2417	26.1874	15.6797	16.4101	15.8777	16.0364	12.3775	10.7935	11.6906	15.7632	21.6868	14.1356	16.0554	15.1387	12.5203	15.4172	14.7453	13.7962	14.2075	11.5661	11.7731	8.23982	3.90697	14.1469	14.4927	20.8319	23.9851	16.9579	16.3434	7.82074	5.64681	38.3142	12.0297	16.5961	17.5844	16.2702	6.95765	12.5231	15.6144	15.6538	15.8877	18.6472	12.8284	14.51	16.4128	13.3657
EED44771	47.2684	17.1168	44.3263	28.7701	14.5905	36.508	36.5234	37.0508	36.3491	39.4556	39.9987	36.7774	47.011	75.7892	57.207	41.2077	38.142	41.2457	44.6037	50.8957	49.3331	45.3538	52.7346	44.9615	27.0659	13.1065	35.1575	27.4033	48.7621	36.1573	27.9282	45.559	26.6366	10.5936	24.2286	13.4611	33.7812	28.0657	60.3759	40.8507	30.6657	40.543	40.9229	31.1117	35.3062	42.4919	32.301	44.3689	41.0515
EED44735	10.2995	3.4369	3.83235	1.74178	3.957	10.3924	21.602	20.0116	24.7324	16.0629	20.3574	18.4459	25.1612	19.9345	24.7737	12.9576	11.0079	10.3201	12.716	18.0773	17.6183	22.246	29.4119	16.1432	17.6781	7.5757	20.8401	17.8584	18.9849	21.0215	21.2636	11.8707	4.47531	6.27189	8.68109	49.126	5.94646	6.46186	8.6495	10.1453	26.3075	7.6623	8.3471	11.3633	8.83301	5.99856	7.36655	7.57855	7.98737
EED44803	56.3607	17.2173	11.6965	10.8627	4.6361	3.04779	10.7247	11.0515	11.7178	19.58	27.8384	29.6823	20.071	19.1635	11.0667	10.6847	17.9131	17.972	5.13436	6.76347	6.89928	31.8865	28.4797	9.89357	3.86863	2.65897	14.2291	14.2456	24.4497	14.8396	23.9565	14.2932	8.19765	5.64449	18.3125	5.09218	114.256	110.515	20.6991	35.4062	37.3418	38.274	34.3819	21.4917	38.447	29.3938	24.4684	41.1511	38.3883
EED44758	0	0	0	0	0	46.1947	11.6074	11.727	9.08112	71.7103	72.9423	58.4037	64.506	75.5569	66.652	4.13535	3.71102	3.41266	58.9985	56.8912	56.3541	42.2313	54.7935	42.3749	0	0	22.1825	24.9226	16.7869	26.5727	21.4867	17.9086	41.1746	45.3616	27.4607	18.5921	0	0	0	23.5279	28.2659	15.336	16.3459	13.4209	16.4571	16.5217	12.6102	18.4022	14.9172
EED44719	0	2.13363	1.293	0	0	0	0	1.79181	1.16317	3.50136	3.31878	2.46794	6.59631	2.6443	5.12651	0	0	1.12794	0	0	0	0	1.97893	1.52769	0	0.587874	0	0	0.887487	0	0	0	0	0	0.748503	19.3839	0	0	0	0	1.50108	4.24711	7.65505	17.7781	2.98018	0.949976	6.09129	8.76984	3.0991
EED44746	0.945471	2.10334	7.13801	5.08748	7.18923	47.934	11.5561	11.3048	12.6132	12.1498	14.9188	12.1645	16.3867	23.7215	15.9193	10.4692	7.85945	9.11784	11.5289	11.2589	15.9282	11.6997	16.1269	12.0481	12.9251	12.5178	7.29566	15.6537	12.5984	11.3848	9.05546	12.3363	14.7086	18.2074	5.01757	13.1638	17.8002	13.841	7.56198	5.82072	10.0624	26.5165	24.3806	24.6763	20.2713	17.9806	24.9431	14.2394	21.6913
EED44791	2.32334	0.775292	0.939671	0	0	0	0	0	0	0	0	0	0	0	0	0	0	0	0	0	0	0	0.958775	1.11023	0	0	0	0	0	0	0	0	0	0	0	0	0	0	0	0	0	0	0	0	0	0.690383	0	0	0
EED44721	0	0	0	0	0	0	0	0	0	0	0	0	0	0	0	0	0	0.538141	0	0	0	0	0	0	0	0	0.653866	0	0	0	0	0	0	0.595394	0	0	0	0	0	0	0	0	0	0	0.710921	0	0	0.492245	0.739289
EED44838	44.0656	34.192	45.9617	31.1515	29.2696	29.2754	55.3714	53.0135	53.701	30.8723	31.2818	30.757	36.9317	65.804	37.6567	63.2249	60.698	58.8474	40.15	46.2152	42.1241	39.0504	38.5168	36.4882	24.3629	11.7663	35.6231	35.5187	35.9523	46.0756	42.0822	35.0189	31.6823	31.2386	38.3919	20.8641	40.9588	37.3083	57.8304	55.1502	60.8891	46.2808	45.1318	34.2354	44.0999	31.8416	42.3395	35.9316	41.2695
EED44795	14.8488	3.60364	4.36769	15.5649	5.67244	7.01068	1.9799	3.02633	2.94685	4.73097	2.24213	7.29451	5.5705	3.34962	4.32928	0.954093	1.92365	3.81014	7.20141	4.19344	2.09922	2.27786	1.11412	2.58024	5.12604	8.93615	5.78687	7.31439	8.99367	3.65731	5.74618	10.2744	8.68971	0	16.4347	3.63767	6.77713	8.46921	4.04873	8.31052	5.07057	4.78218	14.9183	12.0107	10.0669	5.61571	7.12249	6.97038	10.4686
EED44819	282.22	349.202	365.663	267.818	232.388	115.812	251.841	239.832	194.46	186.003	216.749	188.945	264.873	236.532	238.294	291.263	267.82	274.045	201.76	237.606	244.685	273.937	269.001	219.598	149.848	124	185.225	231.186	303.676	334.948	245.851	225.395	137.663	114.066	92.3899	82.446	105.013	111.253	146.071	130.695	279.096	203.5	217.13	219.996	213.028	170.692	203.524	162.816	164.634
EED44723	0	0	0	0	0	0.0990939	0.685639	0.618829	0.544264	0.444691	0.465871	0.515529	0.352744	0.243042	0.299846	0.434243	0.399697	0.622028	0.223937	0.394166	0.311554	0.157764	0.132281	0.127648	0.162299	0.0785928	0.0687083	0.313607	0.237296	0.0964972	0.0852816	0.261405	0.193452	0.35453	0.0250168	0.0719843	0.0335275	0.0335187	0	0.328907	0.752545	0.0946325	0.177127	0.213908	0.19921	0.381006	0.140944	0.39656	0.155369
EED44770	8.39274	10.9121	16.2933	10.5613	6.12049	27.029	27.9476	30.9413	32.6169	36.3318	35.6763	35.2261	34.3771	38.926	37.8327	35.3278	35.7028	34.5683	37.0507	38.3838	34.514	39.9164	39.201	40.4026	22.9466	16.0961	46.3728	48.227	29.0629	30.7113	33.0134	49.8865	35.7677	62.9991	12.9835	27.3912	56.0249	52.3439	56.1249	46.311	45.4199	48.2876	39.4368	22.1259	38.8865	29.6683	31.6359	27.808	39.474
EED44809	1075.94	392.585	1096.84	658.826	225.584	1011.72	2414.57	2528.33	2533.43	321.987	346.509	298.732	329.986	480.205	568.024	2710.35	2739.41	2702.41	461.571	551.007	617.095	541.423	451.794	471.461	672.8	393.949	681.697	840.639	355.363	603.683	462.769	573.791	1085.76	1942.31	1072.67	1387.16	1269.02	1289.75	1130.81	1214.8	1074.03	412.118	373.376	355.378	432.613	241.929	387.389	381.42	345.997
EED44732	0	0	0	0	0	0.349633	0	0	0	0	0	0.363788	0.777866	0.389784	0.377838	0	0	0	1.43658	0.731967	1.09926	1.1928	0.388941	0.900763	0	0	0.40404	0	0	0.425589	0.501499	0	0	0	0	0	0	0	0	0	0	0.83473	0.694399	0.419296	2.19648	0.280064	0.276274	0.608341	1.37048
EED44806	34.8282	25.732	36.4432	17.6845	41.2397	25.445	59.206	53.4073	58.05	30.7955	28.0398	29.9284	26.1953	45.1934	33.8169	55.5559	51.0735	57.9454	37.0953	35.4856	34.6168	27.1386	29.5363	25.0408	15.2074	8.53921	62.005	62.5207	60.9083	66.2739	63.0199	60.6836	20.3117	33.5103	42.991	19.6606	55.6113	57.8688	31.306	28.8512	31.8059	30.8459	37.3524	28.3351	31.8709	25.8889	38.0268	25.1612	32.833
EED45249	0.439464	4.39943	0.118493	0.506723	0.395718	0.271709	0.42971	0.218941	0.106596	34.1408	21.2898	51.0573	4.65465	73.8498	220.984	0.258841	0.156563	0.103367	0.948943	0.455064	0.455606	4.3876	2.11579	1.68001	0.222507	0.161622	0.062798	0.198436	0.243994	0.132295	0.779456	0.398197	0.235747	0	0.685945	0.0986882	3.67721	4.22769	10.7643	46.8958	46.6335	16.7362	68.048	60.0859	29.4276	17.2375	52.0861	56.6364	20.6616
EED45277	310.923	192.983	331.986	334.609	194.115	200.694	367.107	376.411	429.877	138.936	211.738	175.216	174.496	195.452	157.054	410.947	418.709	405.888	203.784	265.618	195.824	285.941	238.654	187.208	221.97	169.236	381.209	261.134	504.071	370.653	420.22	473.301	380.287	356.829	363.982	649.349	70.2444	85.8319	46.6275	76.567	122.631	214.79	258.857	210.25	185.498	125.652	244.257	186.639	229.069
EED45119	5.71565	2.30465	3.3712	3.56981	1.78705	0.44173	0.17465	0.0889854	0	0.521656	0.791126	0.735381	0.294829	0.984914	0.763783	0.168324	0.169688	0.168049	0.907494	0.554864	1.38881	0.602798	0.58967	0.227606	2.53218	1.8393	3.57327	15.5926	15.7347	0.860309	1.39392	0.517894	0.191633	3.16077	0.111517	0.641767	2.24182	4.18365	0.714287	0	0.670922	6.11671	4.38655	3.81414	9.43517	3.89218	4.25837	2.7669	5.887
EED45027	150.996	154.163	335.28	371.445	138.378	135.431	220.852	242.439	231.098	233.809	184.565	196.002	149.565	149.694	150.203	178.606	174.329	162.489	446.412	495.616	505.718	263.499	266.768	344.442	245.933	252.387	190.028	137.229	130.247	132.792	140.523	293.022	378.981	244.477	238.231	333.376	181.089	170.207	139.93	143.242	169.614	204.474	148.626	154.091	112.808	179.118	142.663	147.238	206.134
EED45081	0	0	0	0	0	0	0	0	0	0	0	0	0	0	0	0	0	0	0	0	0	0	0	0	0	0	0	0	0	0	0	0	0	0	0	0	0	0	0	0	0	0	0	0	0	0	0	0	0
EED45326	6.01836	3.25557	9.6852	3.89584	2.6621	10.5755	20.0702	22.819	23.28	13.9877	15.0471	13.2043	16.7836	26.3046	22.3492	21.9402	17.7848	20.608	14.3877	14.8584	15.2209	10.6901	11.869	10.4139	4.47456	2.42307	48.9388	27.1754	62.8191	49.2604	40.4506	48.6313	21.665	22.0586	45.9212	65.214	11.1319	8.82369	30.0213	41.3417	46.6409	25.4728	21.2837	29.649	26.2797	12.575	16.8245	28.8686	28.1267
EED45309	8.1392	8.62738	11.6184	13.0039	5.84405	30.904	22.003	25.8801	21.9488	15.661	19.4832	15.6464	18.7036	25.8727	18.8098	23.1236	27.291	21.1715	20.1901	27.0196	26.9277	23.1599	27.0022	21.201	18.0597	20.0732	16.2829	12.2506	23.9239	15.7101	13.0774	18.3939	58.4304	36.8802	50.0696	67.3053	25.0385	24.0307	63.6623	42.2483	41.6633	9.89408	10.8175	13.3478	11.1578	8.63097	13.0052	10.301	9.74657
EED45137	1.08435	0.144738	0.175425	0	0.043396	1.01905	0.477127	0.108045	0.263018	3.04025	2.22132	2.79027	3.28145	4.36491	3.07192	0.0510939	0.0515081	0	1.87317	1.68427	1.2366	1.40282	1.67059	1.2436	0.164707	0.0531724	3.28494	2.74192	1.84626	3.00314	3.5388	1.65065	0.349015	0.790125	1.01552	1.07143	0.544397	0.362837	0.867275	4.00543	4.88773	3.77742	4.15433	3.7949	2.49337	2.40587	2.96665	2.70628	2.66294
EED45291	20.2407	9.10201	14.9718	6.98908	8.38197	8.03058	24.2102	24.0235	25.2829	9.57847	9.70823	11.2802	10.9879	13.8768	9.63303	21.8797	22.5198	24.2881	12.621	14.0382	13.4658	11.1414	10.5414	11.1722	10.029	4.53803	12.5283	14.0758	16.3459	19.6481	14.0528	11.8867	7.75157	8.36583	8.71767	10.2088	12.091	11.4087	12.661	19.3246	14.0269	10.9284	12.6797	11.1715	12.3098	8.04083	12.7547	9.15214	11.7517
EED44946	11.6031	19.0052	14.0308	13.3336	9.39739	32.5963	52.4108	48.9691	56.4699	25.1229	27.0794	23.3798	24.1843	37.3156	28.1302	53.5148	57.1435	58.3123	28.537	32.0434	31.0417	33.9488	30.1255	30.8997	19.5363	7.37736	39.4559	38.7884	35.7266	35.2374	39.5971	41.1419	35.3209	41.1171	14.6975	32.8577	42.5545	37.1638	73.4952	66.1064	74.6106	45.0071	38.0782	23.9725	36.9956	40.6966	25.1575	46.5098	32.4857
EED45074	0.548927	1.09905	3.5522	0	0	0.407265	3.22046	2.46128	1.19832	1.92382	3.19113	2.11877	5.43652	5.44841	4.84131	2.32786	3.12897	2.32406	5.02014	8.0999	3.41454	1.85256	2.71831	6.29544	2.08448	0.40376	3.76512	0.495726	1.21908	1.98297	3.50498	1.19372	0.441703	0.857105	1.02816	1.47924	2.06691	0.688791	11.5247	3.37943	6.18576	2.43081	3.23544	5.37251	1.53512	3.91474	1.93088	3.18878	3.19275
EED45290	11.2098	10.3033	30.4638	18.5189	5.37163	23.1267	85.236	72.8952	94.7366	26.2774	32.7468	28.3898	37.4126	118.421	138.049	132.397	127.445	126.283	22.2571	22.6809	22.7079	36.4211	39.1988	30.7305	17.9232	14.7547	33.8073	28.0612	17.1427	19.7145	32.9627	20.8489	61.2419	93.9644	52.3068	39.4823	39.6172	37.2625	65.1783	76.2766	78.1195	28.3907	43.106	30.0093	33.824	30.914	24.1544	53.4406	43.0854
EED45114	1.63555	0.218311	0.418946	0.0838163	1.01456	0.0202244	0	0	0	0	0	0	0	0	0	0	0	0	0	0	0	0	0	0	0	0	0.771258	2.31402	2.17937	0.12309	0.0870268	0.177836	0.0658035	0.106407	0	0	0.171068	0.0684093	0	0	0	1.11054	0.682841	0.12127	1.39759	0.680406	0.415504	0.175946	0.581346
EED45263	6.73391	3.8311	6.96506	3.30947	4.83763	8.68172	1.45721	1.40243	0.562306	11.9936	9.5346	17.8108	10.3864	16.4355	24.9599	0.468144	0.550596	0.311587	9.33856	10.4594	11.7594	17.1377	19.4978	18.2521	2.85055	1.29917	12.3042	6.38035	12.013	19.7398	12.2177	17.0444	1.51009	10.0835	10.8554	3.12356	25.6328	26.8728	57.2799	19.709	26.953	48.4937	39.2025	16.9924	16.9796	15.2206	14.3027	37.1942	56.1819
EED45186	1.87556	1.00139	3.43883	1.97038	0.713075	2.41199	0.0916965	0	0	0.273886	0.207683	0.144787	0.103196	0.258555	0.250631	0	0	0	0.285878	0.194214	0.243056	1.89893	1.18678	0.478002	0.0474812	0	0.0536023	0.112919	0.208265	0.112922	0.931445	0.611798	0.653985	8.59036	0	0.336948	4.08036	3.68706	10.3131	8.08271	14.7947	4.20813	2.11883	6.7864	2.50602	3.41825	2.49234	5.97225	3.21207
EED45053	3.43021	0	0.346835	0	0	0.318121	0	0.320424	0.624019	0.751364	0.356092	0.331001	0.353879	0	1.03135	1.21222	0	0.30256	0.326776	0.332998	0.333394	0.72353	0.353886	0.409789	0.651287	0	0.367624	0.38722	0	0.387231	0.456299	0.932431	0.345021	0.669499	0	0	0	0	1.28602	0	0	0.759497	0.315907	0.76301	0.399702	1.27411	0.502747	0.276756	0.831304
EED45342	22.0648	15.8713	32.5233	22.0496	17.5873	62.7538	22.0246	19.6037	17.6616	32.2211	32.5769	29.9976	30.6546	42.7873	36.9549	13.8624	15.1103	15.3968	28.0265	33.225	30.2145	26.1665	30.9587	29.8744	14.3371	8.20499	36.6799	22.5832	33.485	25.1301	23.3508	38.5197	43.1048	32.2513	19.2866	24.6098	37.8486	37.6849	47.7959	33.9601	34.9944	37.5639	33.7776	27.5943	32.1101	29.5046	28.8898	30.541	36.5998
EED44950	13.2812	12.0818	17.1068	8.77862	9.59776	13.3056	13.462	17.3846	15.3891	11.4142	9.41397	8.55473	13.0558	16.233	11.3268	16.6813	15.6714	16.3557	13.0229	14.3877	12.9578	15.2738	14.1033	9.62085	8.67326	4.47999	13.7079	13.1399	12.8689	15.7378	12.2432	11.4055	16.2686	14.0671	11.4874	11.9679	14.1213	11.9947	22.0736	22.3941	23.9905	14.6845	12.7144	11.3654	11.9863	9.95423	11.7537	12.3399	9.02046
EED45196	10.754	9.83271	13.9182	6.77861	11.2975	11.0106	2.68141	2.81276	1.33032	9.23393	8.03794	18.8449	33.9933	47.3212	43.1118	0.9121	0.68962	0.379421	4.99942	10.1057	11.7901	30.2142	36.7455	25.3862	18.0499	2.29391	35.1293	46.1308	36.4214	125.868	58.0227	32.1558	32.3636	17.715	1.30928	0.144898	12.4178	12.5495	5.80579	45.6823	57.7648	29.716	27.0972	22.1031	37.7936	32.9782	24.6511	29.2226	19.286
EED45214	0.662818	1.44773	0.389928	0.231594	0.325549	0.53647	0.0441891	0.0900588	0.0876938	4.22359	3.50293	5.07022	1.9395	3.48878	4.58966	0	0.0429337	0.255114	3.39823	2.48021	1.26501	2.5928	1.98928	2.30352	0.45763	0.265926	0.361637	0.816244	0.602185	0.979523	0.32062	0.393106	1.30912	1.17606	1.91866	1.05545	0.302516	0.0756092	6.86758	4.08059	5.8848	0.853861	0.355157	0.375292	0.337023	0.859447	0.706515	0.972318	0.350471
EED44865	0	0	0	0	0	7.94798	0.290967	0.1186	0.0577428	17.3121	11.8622	24.0129	22.922	27.1072	30.73	0	0.11308	0.055994	17.417	9.49057	9.50186	14.7292	19.9753	17.8221	2.47091	1.22571	1.42874	6.95119	6.168	7.81137	2.70228	3.62382	1.53245	3.28341	0.222946	0.106919	5.67703	6.17341	37.3662	91.8432	113.713	7.44958	9.70504	21.4637	8.21088	4.52729	9.07162	7.22181	8.92315
EED45015	855.897	432.6	618.583	514.699	373.344	360.348	145.404	152.607	141.889	287.148	239.393	240.861	239.289	322.274	313.685	80.5369	88.7064	81.4407	276.708	299.774	306.758	218.332	222.111	215.934	273.044	235.098	550.956	646.003	363.606	383.487	555.008	416.13	226.441	198.591	219.905	392.254	240.701	241.866	622.336	452.905	459.245	182.841	144.073	131.409	153.112	183.394	151.873	163.826	149.537
EED45338	143.765	75.0393	175.704	94.4572	118.902	61.9838	65.3518	65.0338	67.3788	32.6346	28.0419	35.4713	39.9341	52.1143	34.3293	67.9054	61.7591	66.5664	33.1615	40.8218	37.8931	35.8311	45.6809	32.6032	43.0928	21.5076	43.5743	41.4959	44.4517	52.1858	47.7874	43.1485	73.6674	92.6719	71.3947	102.248	54.1766	61.588	80.3921	75.0068	57.5326	60.118	56.1665	44.6002	65.5484	53.1672	61.8353	39.9937	50.9543
EED45090	10402.6	9139.41	12967.9	8087.86	6615.54	2.15166	0	0	0	0	0	0	0	0	2.32523	0	0	0	0	2.25227	0	0	0	0	0	0	141.729	60.2372	99.8293	28.81	21.6037	12.6132	0	24.9053	0	0	222.037	236.536	0	0	0	3639.53	2549.05	869.581	4009.2	4239.86	1242.85	6858.55	3424.18
EED45234	0.152993	0.102107	0.123756	0	0	0	0	0	0	0	0	0	0	0	0	0	0	0	0	0	0	0	0	0	0	0	0	0	0	0	0	0	0	0	0	0	0.192026	0.191976	0	0	0	0	0	0	0	0	0	0	0
EED45174	3.23166	1.03364	2.4706	1.2637	0.971291	2.53569	0.336298	0.362092	0.330546	4.9049	4.16769	6.03813	4.59168	3.85028	4.28379	0.336348	0.434632	0.457908	11.665	6.9414	7.82425	8.34408	8.94431	8.24444	8.91719	6.57422	5.21513	5.53218	4.73662	1.39481	4.12969	4.99559	1.27758	1.27332	0.348435	0.903506	3.07332	2.14968	0.0129755	6.73837	4.02196	2.09201	2.13236	1.19712	1.81478	1.44494	1.6993	1.82062	2.73434
EED45246	41.3399	73.3964	40.5134	50.5188	42.1563	395.581	30.7054	27.5267	30.4677	221.273	208.634	294.377	245.174	495.367	313.82	26.9711	30.966	31.4149	436.434	319.821	281.876	353.487	433.274	364.701	127.398	55.3568	30.4455	79.6923	32.9571	25.3683	23.9708	21.6104	77.8311	113.374	5.95626	13.9252	422.078	451.23	178.832	109.307	80.1304	329.282	205.199	127.795	353.748	460.814	155.824	387.76	185.473
EED45197	4.75975	4.51416	8.42979	5.85411	2.67684	75.0888	14.6237	17.7474	14.7292	28.578	27.5455	26.03	30.1862	38.582	30.7311	13.3504	12.9231	10.7477	24.6286	26.3816	25.0495	24.6871	30.1454	26.3362	22.2983	12.7142	30.3277	26.3337	17.8032	25.1128	18.235	25.0052	42.0495	55.8963	5.30221	18.4972	57.4769	57.6505	97.5269	61.9991	51.6607	33.236	21.5946	20.4618	27.0424	24.0591	17.7708	22.0553	24.7703
EED45021	11.8912	4.81166	14.8447	9.06877	6.8011	23.2023	30.5559	30.7871	33.1128	8.778	9.64218	8.31224	13.3688	22.9238	17.8671	41.2288	40.3621	40.1044	10.3469	12.5072	11.2117	12.7187	10.1234	11.3646	7.18217	3.03028	27.3747	28.242	23.0813	32.1326	28.4975	23.5175	17.1026	30.0437	11.3117	13.7512	24.3264	22.4403	28.6445	24.7867	29.8949	16.668	16.3493	11.4966	15.3618	11.6855	13.3388	13.2957	14.1594
EED44980	24.672	52.4204	17.4419	11.9508	51.1275	55.2156	63.7975	69.5064	70.0913	105.894	92.3441	105.509	129.259	151.068	159.987	83.4155	58.9027	61.7202	144.447	166.254	173.126	177.593	175.622	138.699	5.54432	0.696062	47.8123	61.0434	61.5477	70.8125	64.8121	69.8954	162.792	55.8325	1.83581	0.0910762	0.763555	0.932991	4.25745	6.24211	2.15818	39.631	45.5682	79.0874	21.4238	15.0241	57.5001	10.7328	55.9589
EED45047	0.484504	0.064671	0.627061	0.29795	0.5817	0.503255	0.355313	0.217242	0.141025	0.509412	0.241424	0.822846	0.479848	0.641197	1.24309	0.273954	0.276175	0.20513	0.590795	0.451533	0.376725	1.71689	1.83945	1.20393	0.220781	0.142549	0.581566	0.787585	0.753202	0.43756	0.515605	0.842896	0.701755	0.302606	0	0.130563	1.94596	3.28295	3.19697	9.545	11.8295	0.94403	0.785324	0.0862179	1.08396	0.863824	0.56809	0.437817	0.281805
EED44958	14.2721	4.59833	20.3595	22.9147	10.4668	20.5518	4.89811	4.93872	4.70671	1.35521	0.700656	1.08548	0.986428	1.57011	0.62007	0.347841	0.200378	0.644936	4.50081	3.05767	4.8653	0.35591	0.696316	1.34385	45.3328	21.9263	15.8534	7.61904	5.46482	4.95253	9.8761	22.0926	47.2383	28.7616	0	338.753	0.705941	0.0882196	0	2.597	1.1884	0.435869	0.569788	0.12511	0.393233	0.250697	0.412175	0.226897	0.545232
EED44954	4.65721	7.3193	13.489	8.89224	6.49335	12.7067	2.42382	2.80672	3.06098	13.8211	9.23268	17.5122	29.0138	58.6517	42.8815	3.82259	4.17471	3.18029	3.66382	5.25035	6.1911	13.9429	12.8953	15.9374	21.2222	11.3818	85.914	93.0713	85.4123	72.1799	95.2863	71.711	31.5515	10.9078	2.25114	2.83391	27.3413	31.4814	502.41	173.88	199.767	65.4629	59.9919	63.7607	59.7997	83.1229	51.7883	83.6839	61.3121
EED45107	1.10131	0.315004	0.763583	0.483758	1.51114	0.233456	1.26917	1.2933	0.686912	1.92988	1.56793	2.30762	2.59697	5.59571	4.03662	1.66799	1.56941	1.55425	2.27817	2.44373	3.91462	4.38049	2.85672	3.308	2.50925	0.694339	0.944244	1.84707	5.24107	8.09893	2.51144	2.90816	0	0.982634	0	0.211985	7.30635	6.71219	13.6845	13.5603	18.3202	8.08176	5.33211	4.61951	8.35976	6.91912	5.16524	4.16354	4.88047
EED44902	4.1478	2.19548	2.0825	0.164918	1.88892	17.1378	1.20623	1.60327	1.56116	48.999	61.7074	46.1524	102.816	100.557	77.8082	1.112	0.866235	0.756942	33.6275	21.0494	15.6251	20.8767	32.3447	24.9467	5.1054	2.05146	2.45258	3.29372	6.03517	6.39389	1.52209	3.03257	1.26598	0.837472	0.870664	1.15628	14.7204	13.1911	7.29268	4.40269	5.90975	26.9814	23.1304	24.052	24.466	16.7028	29.4737	19.5253	16.0834
EED45041	1.49215	2.47805	0.982438	0.453471	1.12489	1.00409	0.381724	0.23339	0.126256	1.45941	1.15275	3.26816	2.97853	7.69225	3.17179	0.318844	0.123627	0.171405	1.11074	1.21274	1.34909	8.19783	8.76394	3.25013	0.158128	0	4.34381	12.0338	9.97999	4.66951	7.60731	3.96178	15.6089	28.419	0.0649968	0.187024	23.9548	21.5102	0.104079	1.70908	1.69451	8.42094	6.44279	4.75483	7.95767	4.39269	5.53354	4.14365	6.69418
EED45225	6.15491	2.50473	8.74305	3.46191	5.04659	4.00962	5.55959	5.0483	5.78964	3.8144	4.17652	4.92522	5.45149	4.53216	5.83761	2.59953	3.95765	3.76052	6.17805	6.35398	5.89463	4.81303	6.13305	4.44764	2.39425	1.43545	3.47517	3.11812	3.41726	2.77928	3.75427	3.91747	2.89911	2.637	7.45129	2.62951	22.7987	21.2858	5.40304	1.3863	2.81945	1.86137	1.21663	2.2039	2.79882	1.91815	1.98021	1.64723	1.81906
EED44974	0	0	0	0	0	0	0	0	0	0	0	0	0	0	0	0	0	0	0	0	0	0	0	0	0	0	29.7137	20.865	12.8277	52.1642	24.5873	37.6825	0	0	0	15.5652	0	0	0	0	0	20.4624	0	20.5571	32.3065	34.3272	13.5451	44.7383	11.1985
EED45237	107.512	57.5375	129.218	72.8983	40.4896	5.64383	0	0	0	0.444335	0.842329	1.95744	0.837095	0	0.406608	0	0	0	1.54596	2.3631	3.54887	1.7115	2.92989	0.969349	3.08122	2.61112	3.47843	0.457981	3.37876	1.83198	0.539684	1.65424	0.816141	0.791844	0.949877	0	3.18256	2.54538	1.52103	0	0.95246	10.3303	5.60454	4.06099	5.67293	8.43887	7.43275	9.16526	8.35735
EED45039	0	0	0	0	0	0	0	0	0	0	0	0	0	2.24055	2.17188	0	0	0	0	0	0	0	0	0	0	0	0	0	0	0	0	0	0	0	0	0	3.3999	0	0	0	0	0	0	0	0	0	1.58807	1.74843	2.62591
EED45164	1.22058	0.936801	2.12275	1.7827	0.952539	0.0905587	0	0	0.0444094	0.374305	0.861625	0.706687	0.654795	1.31246	1.12544	0	0	0	1.76742	1.65889	1.85067	1.64772	1.86368	1.10821	1.1124	0.583565	0.627903	0.110229	0.135536	0.110232	0.259787	0.265432	0.540189	0	0.628706	0.32892	0.689392	0.229737	0.183044	0	0.343863	0.108102	0.179856	0.271505	0.284455	0.217618	0.250452	0.23635	0.118322
EED44994	0	0	0	0	0	0	0	0	0.0782121	0.0470866	0	0	0.0443539	0	0.0430886	0.0759674	0.114875	0.0758435	0.0409568	0	0.0835727	0	0.0443547	0.102723	0.0408149	0	0.0460766	0.0485326	0	0	0.114382	0.116867	0	0.167825	0.0503297	0.144821	0	0	0	0.992559	1.11026	0.0475962	0.0395945	0	0	0.0319384	0.0630125	0.104063	0
EED45009	0.438499	0.243876	1.18233	0.449432	1.09681	0.542226	2.35822	3.16767	2.39314	4.54639	6.67639	7.10864	11.7619	1.14854	2.05088	1.85956	2.65574	2.16595	8.24326	7.83263	6.53496	14.8604	17.5527	17.1824	0.0555047	0.161268	5.01281	12.144	2.59689	3.96013	2.02214	1.11251	24.8756	53.6904	0.0684439	1.18166	0	0	3.72636	95.3854	96.6311	0.129453	0.10769	0	0.0681278	0.0868669	0.0856914	0.047172	0.141693
EED44935	14.827	7.449	14.5162	28.7251	8.67084	5.35824	2.92901	2.78028	2.54802	5.7525	6.67935	6.37765	4.5607	2.94153	3.11458	1.97218	1.4424	1.85314	7.38037	9.56046	11.0182	3.50829	3.61251	3.5034	14.9174	26.8423	4.22184	1.33406	5.46782	0.592935	1.63028	9.16142	5.45912	0.811575	9.68422	14.5963	14.0088	13.3873	1.31279	0	0	6.54161	7.09458	5.35486	3.06015	8.32399	4.39436	5.01465	9.75894
EED45307	0.919803	0.991637	1.83145	0.0543886	0.509688	0.997396	1.29719	1.63911	1.85349	3.4716	2.87925	3.05871	2.68617	5.55967	8.16901	0.650108	1.1091	1.54773	3.01967	2.96726	2.58569	2.26846	2.68623	2.50198	0.967245	0.364299	1.51658	2.17249	2.74983	2.61985	1.95769	1.9233	1.82187	0.386669	3.51192	0.476667	2.57535	2.57468	126.054	9.58303	14.2188	0.626639	0.312775	1.95157	0.593609	0.925083	0.705164	1.55273	0.89165
EED44990	2.19015	2.92339	1.2265	1.42456	2.02271	38.9986	0.988404	1.8885	0.980751	43.8408	28.1228	42.1381	24.611	89.1837	183.842	0.357226	0.480163	0.475524	45.3237	27.7382	22.5314	24.5909	33.3715	24.635	5.5019	2.97407	1.44446	3.80363	5.79935	11.5634	0.537864	1.83184	8.67614	15.2573	2.2089	1.589	54.7668	60.0375	53.0566	43.5621	31.0088	13.4289	12.909	24.7335	16.3332	17.1212	14.0252	13.7015	8.32916
EED45006	12.9903	2.59196	4.22478	3.50012	2.25101	1.39103	2.55349	2.80221	3.80057	4.22416	5.67217	4.75558	4.64217	4.7631	3.97287	1.13585	1.3359	3.49647	16.9424	11.0246	14.474	9.26526	8.62135	9.72727	6.20425	5.81176	2.1816	1.4513	3.27157	1.45134	1.85272	3.34913	3.44836	0.940978	10.0336	5.4133	1.00852	1.1763	1.205	0	1.50913	1.42329	1.67735	1.42988	1.12356	1.75096	1.88429	1.7288	0.77893
EED45265	3.67425	1.22609	10.1193	8.67493	1.05032	0.194717	0.256622	0.196126	0.509269	0	0.508569	0.0675334	0.216604	0.144719	0.210425	0.185495	0.43633	0.370384	0.0666714	0.271763	0.272087	0.221431	0	0.0836084	0.199321	0.257388	0.750056	0.711033	1.1657	0	0	0.285363	0.281576	2.32214	0.0819289	0.942982	0.658806	0.987951	0	0	0.657214	4.1064	4.76958	1.08973	6.44249	2.96348	3.48754	6.26772	6.27554
EED45297	5.4103	4.07938	4.27615	4.66685	2.40488	12.8848	8.22306	8.51832	8.64023	7.85236	7.2371	7.22133	6.23772	9.18918	5.76176	7.72088	8.06302	7.73742	8.97046	9.5422	10.0352	7.28271	7.44792	8.66393	7.73178	4.46556	11.6144	11.04	10.5708	8.3735	9.69122	13.674	10.1526	8.3349	4.79611	11.6859	7.85324	7.51435	15.5458	14.1115	14.2723	15.6187	11.8519	13.0268	13.8791	7.8052	9.98766	9.45003	17.3956
EED45162	0.493661	0.535383	0.648896	0.521781	0.11113	1.64818	0.226268	0.507255	0.179613	2.433	2.04989	1.95309	3.25945	3.4197	4.50232	1.04675	1.05523	0.827321	4.3266	3.16296	3.64653	2.65525	3.31044	2.59491	1.92148	1.5886	1.42849	0.947361	0.411128	0.613017	0.853694	1.34192	1.73789	0.674461	0.866858	0.498866	4.41469	4.02639	2.40603	2.65929	2.20201	2.56864	1.59124	1.26281	1.32304	2.23705	1.62795	1.71267	2.75167
EED45216	0	0	0	0	0	0	0.0377074	0	0.0374154	0	0.0427017	0.0396928	0	0	0	0	0	0	0	0	0	0	0	0	0	0	0	0	0	0	0	0	0	0	0	0	0.129071	0.193556	0.925301	0.31655	0	0	0	0.0457492	0.0479314	0	0	0	0.049844
EED45280	32.7486	29.3662	43.4112	46.1334	44.4279	19.3735	34.3316	32.9361	34.0133	15.8636	12.6401	13.8098	15.2406	38.0058	16.2517	52.2068	55.9708	55.7355	17.8665	17.8706	21.7618	18.258	19.2297	19.9234	13.4767	9.1789	16.6365	19.2821	18.1823	22.6702	16.6577	19.608	14.3947	28.7208	23.1712	15.2591	20.4612	18.9171	45.217	23.0924	19.1021	26.5125	30.0803	21.8857	22.5934	17.2333	23.4703	20.5791	33.4943
EED45101	0	0	0	0	0	0	0	0	0	0	0	0	0	2.78541	1.80003	0	0	0	0	0	0	0	0	0	0	0	0	0	0	0	0	0	0	0	0	0	23.9513	22.5365	3.36676	6.91071	0	0.994168	0.827033	0	0	0.667115	1.97426	0	2.17632
EED45287	4.18153	2.18733	9.41594	7.55804	3.12078	3.77319	4.55837	3.71605	4.27636	1.78237	2.25256	2.26833	3.26457	1.49564	2.44655	3.43473	3.62363	3.74812	1.20582	2.19424	2.46048	4.48155	3.45119	2.91627	1.3733	0.581889	0.678275	0.612368	2.76085	1.93922	1.08242	2.58053	1.09127	3.88218	1.37592	15.9888	1.56032	1.27629	11.1858	13.2195	11.2496	2.40221	2.08163	1.30722	1.15887	1.41046	1.32511	2.04248	1.31466
EED44900	6.71457	19.0114	2.46881	1.40768	4.88581	2.26443	1.34295	0.912327	1.77674	444.622	354.521	393.941	369.783	882.554	570.827	1.29431	0.869867	1.43577	83.7371	37.135	28.1613	50.6434	62.9751	85.9522	11.8989	2.84359	2.26789	2.57253	15.8157	37.4865	1.9488	1.54867	0.982361	0.476558	3.62056	0.822468	4.3415	5.10632	3.05136	1.25266	6.11437	268.147	309.866	259.43	477.982	181.264	309.312	113.602	109.668
EED44942	29.6451	15.0588	30.2134	16.971	8.83554	20.1918	33.4506	33.2047	34.1009	30.2324	32.7496	26.3151	33.6347	43.3557	31.1166	36.9006	34.7264	33.7541	31.4291	37.7968	34.1709	35.2044	32.0883	30.7874	32.3747	19.7115	32.5006	31.0981	32.8414	31.1618	34.8728	33.1395	26.5359	16.3148	28.2184	21.983	44.0051	47.6525	48.9341	31.629	36.3795	44.2714	39.6932	30.8245	42.3262	26.5303	35.5735	29.1725	38.0927
EED45278	14.7128	9.31244	18.6195	12.4042	4.95741	18.4866	16.811	16.5633	18.5458	11.0197	10.4057	10.625	11.3986	16.8802	12.1389	17.9464	17.5847	17.4818	15.0107	19.8671	17.5658	13.9751	12.9265	11.9748	10.381	9.42553	15.3001	15.0013	12.9645	14.4446	13.0814	16.8748	16.0016	17.0814	12.9343	18.0973	12.986	13.5782	24.911	15.1938	18.3623	12.0637	12.2386	9.29023	13.5382	9.22334	11.1297	11.9165	10.5358
EED44962	329.395	222.684	309.441	484.192	280.186	116.581	134.439	124.528	119.987	187.816	185.271	154.995	235.033	273.415	213.242	142.046	113.48	104.581	152.277	243.311	248.729	348.295	334.945	260.487	283.463	231.582	289.402	210.577	170.174	178.172	271.265	384.734	391.179	897.945	47.9623	947.241	51.3745	53.5519	350.845	217.36	189.821	226.1	183.373	107.359	149.009	145.379	128.627	136.606	199.9
EED45123	0	0	0	0	0	1.03426	1.36308	2.43075	0	1.2214	0.771808	0.717425	1.15052	0.384345	1.49026	2.29899	1.98653	0.983672	0.708267	0	3.25175	0.784105	0.767027	0.888194	0	0.683574	0	0	0	0	0.494501	0	0.373906	0.72555	0	0	3.49933	5.8307	4.18107	0	0.872719	0.823083	1.02706	0	2.16583	0.828467	1.08968	0.599853	0
EED45311	6.74496	9.21493	10.0775	10.4917	6.669	10.1852	20.0767	17.4342	17.6693	5.28402	6.4583	5.51317	8.38291	16.8682	7.82566	24.5655	23.6338	22.7896	8.34563	9.92196	11.9699	8.30192	8.90702	8.87312	5.42395	5.66161	6.25924	11.3226	11.4549	15.1211	10.3024	10.6126	6.70448	28.3117	24.524	8.76734	9.95971	9.45926	14.0421	13.6788	11.6247	12.6502	13.2713	7.62525	10.3561	12.8273	10.8859	9.16812	11.077
EED45289	36.2579	37.429	29.9618	15.8406	28.3425	8.70888	33.4764	28.46	31.3191	11.8845	13.6477	12.2833	15.5005	26.9694	14.2217	46.4599	44.6063	47.4885	16.5	14.7884	15.8201	16.066	19.5912	12.4649	10.4997	4.98849	16.5498	13.4273	18.5376	25.442	19.1539	16.4502	11.1244	17.3099	41.5292	19.3305	20.626	18.0021	24.2531	16.0589	18.6165	17.5577	31.3259	18.3351	19.4529	15.3472	21.1036	19.0253	25.7921
EED44924	0.171953	0.344281	0.139092	0	0	0.893039	0.756614	0.1285	0.250252	0.602643	0.285609	0.132742	0.283834	0.426683	0.413606	0.364604	0.49008	0.364009	0.131048	0.133543	0	0.14508	0.28384	0.164339	0	0.126479	0.294859	0.310576	0	0.155292	0	0.373935	0.415094	0.134245	0	0.231688	0.215822	0.431532	8.2518	0	1.2918	0	0.380067	0.152996	0.160294	0.204384	0.100809	0	0.16669
EED45336	239.116	213.691	201.369	255.569	132.236	30.378	159.743	181.139	163.869	56.6818	74.8085	72.0659	85.8331	110.405	64.344	200.259	201.299	223.046	77.3869	85.2201	89.1419	127.128	122.331	83.7414	118.166	106.01	75.827	76.9107	138.215	134.598	122.875	117.532	75.1184	41.5556	141.111	97.0962	136.699	118.167	95.7877	100.829	103.045	99.3602	94.7228	108.563	100.764	91.0069	98.4169	112.583	115.105
EED45060	0	0	0	0	0	2.36058	1.39998	0.475534	2.54675	1.11508	1.05693	2.94738	4.72665	3.68433	2.80611	1.57415	0.680103	2.46962	4.36464	2.71807	3.95826	2.41599	4.72675	1.21632	0.24164	1.17013	1.63675	0.574664	2.47309	1.14936	0.338592	0.34595	1.28009	0.993587	1.48985	2.14348	0.79868	1.19771	0.954278	1.95878	0.597562	3.09967	4.21947	5.94492	4.15232	4.15993	5.59587	2.259	5.55173
EED45341	73.5837	55.1358	92.3128	41.4259	41.6353	43.7606	124.199	116.726	123.307	88.6281	87.0381	88.9141	96.7247	143.895	118.304	132.533	117.18	125.335	100.518	114.667	112.562	96.6918	93.1588	90.3396	62.378	39.2858	70.09	75.0406	89.6021	102.544	77.8982	66.117	41.3544	30.2987	47.1413	43.8779	84.5195	85.4618	124.755	119.463	122.684	102.86	94.2726	101.882	100.832	79.2979	102.103	83.8914	89.7696
EED45005	159.803	46.3164	64.1817	54.2027	94.9503	194.117	484.064	486.114	464.004	429.866	568.766	480.501	316.216	161.708	221.976	309.884	353.752	333.837	734.631	831.972	853.219	739.96	643.839	631.053	585.297	724.36	252.005	199.012	195.415	87.4766	184.121	219.92	248.098	97.4088	137.355	446.135	109.835	114.556	115.984	198.317	219.418	146.592	155.579	56.0685	143.294	111.028	90.8576	74.2574	103.395
EED45078	0	0	0	0	0	0	0	0	0	0	0.680077	0	0	0	0	0	0	0	0	0	0	0	0	0	0	0	0	0	0	0	0	0	0	0	0	0	0	0	2.45609	0	0	1.45051	1.80999	0.728612	0	0.486668	1.44025	1.58568	0.793827
EED45067	5.55329	1.38075	4.27183	1.8833	2.18976	1.2522	3.87289	2.97008	3.28826	1.09716	1.58252	1.26087	1.79736	3.46749	1.74609	6.81105	4.88785	5.68582	1.82567	1.60674	2.11664	2.25083	2.29168	1.4049	0.372139	0.240275	2.474	2.80254	2.53913	4.27769	2.66519	4.32145	0.744756	2.50779	0.917783	1.10036	0.751673	1.02474	13.5534	3.01662	3.78337	8.58293	8.82473	9.3977	4.66922	6.11531	5.2346	11.2452	10.5027
EED45020	0.980526	2.6903	5.11137	3.26616	2.74687	8.64895	0.159794	0.407082	0.237835	13.6503	5.24779	15.7274	3.05718	18.5634	125.088	0.154006	0.0776272	0.307509	12.2885	3.8075	2.45664	2.6657	5.21529	5.10203	1.65485	1.3623	0.280228	0.983884	2.41954	11.2166	0.231882	0.473842	0.788996	2.21146	11.0194	0.293589	18.597	17.0883	20.5862	18.1096	19.2341	3.57013	2.96994	7.75491	3.96085	5.50354	3.76841	4.35989	1.90103
EED45163	0	0	0.317534	0	0	0	0	0	0	0.171972	0	0	0.809959	6.49385	3.93427	0	0.139851	0	0	0	0	0.662407	0.97197	0.562755	13.2669	18.6237	0	0.177254	0	0	0	0	0	0	0	0	47.0531	46.5482	0	0	0	0	0	0.174638	0.182968	0	0	0.253376	0
EED45282	1038.54	740.074	444.718	407.558	284.042	94.8978	56.9425	61.1681	54.7102	265.028	253.764	216.721	179.638	285.148	263.332	35.2334	43.7775	42.9927	122.963	96.3882	94.7482	153.524	143.154	133.222	131.028	88.1207	158.913	70.5845	122.44	49.3736	93.6557	129.595	62.3971	47.1663	159.364	80.2965	236.238	219.702	335.638	231.12	174.15	85.3927	84.9419	97.8345	70.3739	111.127	64.1625	139.694	81.8326
EED45294	14.1741	16.6308	14.0544	18.628	10.1557	9.66812	5.02967	5.12532	7.65244	139.413	148.282	173.483	72.265	27.986	29.8778	4.52432	3.90943	6.13013	23.1727	17.9323	17.5982	48.9931	41.3221	34.3032	9.89674	4.03575	22.9332	20.8523	23.8626	11.7685	27.9784	42.2581	7.35834	18.5621	6.42308	4.92854	48.2059	33.5632	11.6566	8.44471	10.7342	34.6231	26.9497	16.8831	36.0162	19.7006	22.7847	21.839	35.4588
EED45340	104.459	71.3321	141.794	94.4502	75.6792	60.103	115.263	119.338	118.179	82.1002	86.0274	81.1626	94.2901	144.109	104.42	114.992	111.92	119.112	82.6375	106.788	117.086	89.6055	89.7333	81.4967	92.0656	58.2315	128.36	107.199	151.932	133.456	128.386	120.745	67.1345	63.0176	118.61	111.109	123.447	122.077	136.598	150.334	156.514	135.597	143.857	118.894	137.935	115.752	135.376	130.407	129.536
EED45117	1.28028	0.868694	1.72603	1.03336	0.602039	2.42219	0.75112	1.02054	0.853994	1.21523	0.832884	0.905974	1.25037	1.2531	1.0094	1.2216	0.973043	1.05398	1.6262	1.83945	1.95778	0.864157	1.03906	0.713761	1.79883	1.72646	2.65275	3.95035	3.38826	1.9656	1.11268	1.9025	0.824159	3.21515	0.699423	2.2713	1.95508	2.11522	4.09594	1.31366	1.3225	3.28829	2.56254	1.89856	2.92401	2.0924	2.52694	1.76292	2.39945
EED44936	93.7917	44.1786	70.3577	259.524	44.3509	122.068	40.6034	43.2029	27.8337	43.6139	44.6758	44.6289	37.9115	28.4597	30.1082	15.3074	23.1473	24.0329	52.0459	51.6804	62.1989	24.7569	33.2993	44.4019	595.857	1402.11	29.5005	5.52059	22.1096	5.83623	21.3751	54.504	391.128	92.4505	368.036	467.137	245.524	247.871	78.5778	36.5593	5.57655	15.4688	25.093	30.459	8.79205	22.4208	17.7144	16.2338	34.8784
EED45205	97.9594	33.2915	73.3944	54.046	34.2824	231.851	52.9875	52.1262	60.7672	29.5838	44.5427	36.6844	46.2154	24.2501	28.8544	77.9773	94.9452	95.989	75.5034	93.6673	101.125	124.737	84.061	75.8269	215.806	125.71	30.1406	16.1873	67.4256	28.2345	26.7643	39.4325	40.5863	30.4827	43.4631	244.134	42.0301	37.3116	62.9293	59.8803	51.6713	59.6849	75.449	50.1942	41.708	42.5276	44.5589	97.4886	89.8427
EED45089	2.89113	2.78709	2.59847	2.22241	0.771361	2.38335	0.942321	0.24006	0.701269	1.12584	1.33391	1.48791	2.38612	2.12564	2.06049	1.58933	0.457776	1.58674	2.93783	1.99585	1.99822	0.542066	1.06052	0.614025	0.487942	0	3.02965	2.32083	1.07012	3.77146	3.41858	2.44501	1.03395	1.75555	2.40676	1.73133	0	0.806174	0.963484	1.97767	2.41331	3.69858	2.84011	3.14404	2.09619	2.29094	2.44827	2.28079	4.35967
EED44920	0	0	0	0	0	0.29182	0	0.587864	0.286213	0.689244	0	0	0	0	0	0	0	0.277545	0.299759	0	0.30583	0	0	0	0	0	0	0.355205	0	0	0	0	0.316496	0	0	0	0.493672	0.493544	7.07819	0	0	0	0	0.349963	0	0	0	0	0
EED45075	0.108239	0	0.0875542	0	0.129953	0	0	0	0	0	0.089891	0.083557	0.267997	0.537168	1.21498	0.153005	0	0	0.0824905	0	0.0841612	0	0.0893342	0.103446	0	0	0	0.0977488	0	0.0977518	0	0.11769	0.0870963	0	0	0.14584	0	0	6.81746	0	0	0.67104	0.398734	0.577837	0.6054	1.47951	0.380737	2.3055	0.734484
EED45091	1.81215	2.26109	1.84824	1.02961	1.46622	0.116912	0.173341	0.294396	0.458664	0.138066	0.458033	0.182468	0.78032	1.43372	1.57929	0.111375	0	0	0.120093	0.183569	0	0.598282	0.715308	0.301201	0	0.115906	4.72867	5.69225	3.58705	4.69625	3.43772	1.54204	0.126798	0.492092	0.516514	0	0	0	0	0	0.591907	5.79176	7.08199	9.81443	9.03397	2.1071	10.1158	2.4919	3.66613
EED45068	0.454801	0.708241	0.122629	0.116535	0	0.112477	2.22353	1.69937	1.54442	1.32828	0.755412	0.351092	0.375359	0.37618	0.364651	3.00019	3.24055	3.53017	0.693221	1.05963	1.17877	1.15117	1.1261	0.869325	1.15137	1.78414	0.389938	0.136908	0	0.136912	0.483996	0.329676	1.09789	6.27287	0.709885	6.53648	0	0.380455	0.909388	0	1.1389	0	0.111694	0.269774	0.141321	0.0900963	0	0.195703	0
EED45219	0	0	0	3.16222	0	0	0	0	0	0	0	0	0	0	0	0	0	0	0	0	0	0	0	0	0	0	0	0	0	0	0	0	0	0	0	0	0	0	0	0	0	0	0	0	0	0	0	0	0.569688
EED45136	1.86022	0.657264	0.486822	0.0841146	0.492661	1.98904	0.521605	0.204433	0.238877	3.835	4.0894	4.0969	4.87679	8.01	6.00982	0.0773403	0.0389836	0.0772141	2.752	2.71942	2.2547	2.81586	3.16094	2.66677	0	0.160973	4.59711	2.71754	2.36939	4.19995	4.65795	2.37959	0.836477	0.982432	2.76692	0.66347	0.892719	1.02979	2.13328	7.07348	6.4737	4.36108	4.15194	3.84576	3.9782	2.21106	4.39436	2.9311	2.3867
EED45324	130.741	45.4884	123.244	131.202	41.8037	4.30551	3.83851	2.97615	3.06359	75.4706	109.996	61.9269	118.046	68.4227	82.9299	2.57355	2.75656	2.89052	12.0539	5.12543	4.86611	7.10428	6.29216	4.45867	7.08627	3.18041	8.19492	9.04277	14.9094	8.11819	4.60145	6.43356	24.355	6.21841	56.905	17.6312	11.7109	11.9934	79.5181	42.7317	44.8784	605.664	502.501	162.595	787.898	1045.05	106.734	1232.32	304.439
EED45328	147.895	40.8298	84.6112	57.7582	39.0039	25.2961	25.4283	25.7676	23.0312	38.9478	31.5743	36.6993	37.9086	44.4831	40.4377	15.8683	17.5554	14.8438	53.7335	50.41	50.57	37.6678	39.98	38.303	31.0242	24.6998	37.4505	21.9601	37.7168	29.1067	37.1051	37.9814	37.6326	12.0033	35.184	12.3949	33.0236	30.4319	105.927	40.7925	46.0327	30.2535	24.1247	31.1375	23.0878	28.9795	33.7542	22.0068	27.3766
EED45138	0.526738	0.585903	1.42026	0.539871	0.948611	0.390803	0	0.131211	0	0.461515	0.291632	0.271083	0.86946	0.435682	0.422329	0	0	0	0.133811	0.272719	0.273043	0.296279	0.144913	0.335609	0.133348	0	0	0.158563	0.194966	0.475703	0.18685	0.190911	0	0	0.164434	0	0	0	0.526614	1.08094	0.329762	0.46651	0.129361	0.312445	0	0.313041	0.20587	0.113329	0.170205
EED45305	19.7264	16.6477	35.2075	16.6311	24.5241	11.4252	13.7198	15.5024	14.3544	11.7084	13.6345	10.3158	13.6548	26.0008	14.9999	20.1491	16.2318	15.4464	9.60221	11.8607	8.90608	12.1337	11.3442	12.6497	3.18965	2.43387	12.7666	12.2978	18.2302	17.7002	17.7422	13.838	7.47575	6.65703	11.0845	12.175	10.0634	8.94288	16.4136	10.9692	12.9073	12.1732	15.0026	14.4943	13.9993	12.7823	15.37	13.4718	15.1747
EED44882	0	0	0	0	0	15.0623	3.52615	2.39547	4.47074	23.4048	22.1843	29.0758	22.4874	32.7002	43.6918	1.13281	2.66465	2.26192	20.5615	12.6548	13.9161	16.0018	14.11	14.0413	4.46323	2.94723	5.49667	2.65359	5.9324	7.71978	4.83263	10.4562	14.4014	3.96239	16.5111	1.43969	12.7404	15.4186	0.801186	26.3126	9.53224	17.9802	15.7447	22.1038	20.17	15.5578	25.2133	12.2416	16.8317
EED44852	0	0	0	0	0	0	3.75522	7.65327	7.45229	85.2445	110.567	71.153	97.2019	67.7667	28.7393	0	0	0	27.3174	47.7216	107.501	0	0	14.6816	3.88897	3.76644	4.39032	0	0	9.24896	0	0	0	0	28.7734	0	12.854	0	0	0	0	199.545	199.953	127.571	295.952	383.442	102.068	770.097	178.7
EED45212	2.26878	2.454	3.98684	2.0447	3.47535	3.25047	1.43433	2.33857	2.1633	12.9553	10.3955	14.7965	10.7829	43.2261	31.9278	1.1612	0.780406	0.938481	22.3587	19.5642	16.7284	8.64695	10.4603	10.393	6.11991	3.16494	3.6892	4.45106	9.03472	10.5274	3.91303	6.89028	4.72141	2.32096	17.1446	0.737882	16.5946	17.6702	3.5197	17.3391	14.3995	5.47379	4.38064	6.12559	6.63656	3.76606	4.67827	6.00909	4.39868
EED45055	0.33413	0	0	0	0	0	0	0	0	0.292756	0.27749	0	0	1.10548	0.535797	0	0	0	0	0.259493	0.259802	0	0	0	0	0.245767	0	0	0	0	0	0	0	0	0	0	0.419374	0.419264	0	0	0	0	0	0.297293	0.311474	0	0.391773	0	0
EED45132	0	0	0	0	0	0	0	0	0	0	0	0	0	0	0	0	0	0	0	0	0	0	0	0	0	0	0	0	0	0	0	0	0	0	0	0	0	0	0	0	0	0	0	0	0	0	0	5.18629	0
EED45121	0.239007	0.159512	0.193331	0.091862	0.215215	1.41861	1.57749	0.893048	0.869595	0.628234	0.793965	1.10703	1.38081	1.18614	1.72468	3.63194	3.32079	3.20439	2.82333	2.59866	2.97343	2.01654	3.25482	1.82738	0.907596	2.90069	1.94674	1.40298	0	0.647547	4.70545	1.81913	1.82704	2.33243	1.67876	0.483053	5.69967	4.79847	2.15055	8.82856	9.65106	6.2445	6.07516	4.25314	3.89901	4.19023	5.18443	2.9311	4.74967
EED45145	0	0	0	0	0	0	0	0	0	0	0	0.0929194	0	0	0	0	0	0	0.0917334	0.0934801	0	0	0	0	0.0914156	0	0	0	0	0	0	0	0	0	0.563632	0.162182	0	0	0	0	0	0	0	0	0	0.0715343	0	0	0
EED45316	12.3122	3.75638	5.69102	2.16329	3.1676	16.7036	4.90156	2.36595	2.55979	20.3424	17.8209	17.6514	9.5809	49.7551	35.8201	4.22676	4.51167	4.71631	13.9409	7.92277	4.92343	13.9496	11.9038	12.4394	6.67914	1.81123	13.5723	13.3427	19.531	22.2385	18.7179	10.7098	18.6822	3.02099	44.4753	30.8088	20.7516	17.2149	47.4787	19.4912	19.8206	20.251	13.4772	22.2227	18.6917	15.0524	15.2612	23.1598	16.0275
EED45226	2.17184	0.790622	1.11796	0	1.30377	2.92973	1.01355	0.737735	0.862034	1.55693	1.96765	2.74351	3.25904	2.12301	1.74134	0.558195	1.12544	0.417963	3.46085	4.75344	4.60558	2.33217	3.74798	2.26437	3.89871	1.59748	4.73988	3.9227	4.16558	3.74451	5.25285	2.36148	1.11211	0.616574	5.17739	10.6412	1.73468	1.48648	1.77654	1.21553	1.11246	3.67215	3.34574	4.5675	2.39268	4.34154	3.12528	5.35244	4.01934
EED45181	0.937444	0.0893778	0.97495	0.514723	0	0	0	0	0.0974506	0.117338	0	0	0	0	0	0	0	0	0	0	0	0	0.11053	0	0	0	0	0	0	0	0	0	0	0	0	0	0	0	0	0	0	0	0	0	0	0	0	0	0
EED45323	6.1632	15.4883	23.2036	11.2885	5.34416	15.1858	6.91921	7.56254	6.31195	18.3335	16.24	16.7404	16.9555	38.5165	28.6731	5.37789	5.90942	5.90603	24.1232	20.8597	20.8845	12.6469	15.4486	10.108	10.9796	5.037	8.87226	8.45189	9.96987	14.2243	9.23094	8.19055	13.531	86.9665	81.8764	13.4303	46.9865	39.4316	72.3435	34.1958	46.1584	42.9266	47.7067	23.2212	29.0812	27.4936	25.1588	36.0974	39.6829
EED44961	11.2757	7.84897	10.69	4.84639	6.98718	4.13789	7.02424	8.69811	6.26404	8.17975	8.25666	10.7635	8.80575	13.6387	15.3593	5.99857	4.40581	4.61992	9.42494	13.6533	11.5956	8.89969	7.50505	9.15411	0.0920813	0.0891799	9.66753	8.10248	16.0211	9.96416	10.9672	13.8422	11.317	2.3664	7.9483	12.9056	0	0	30.1825	9.70355	10.7025	7.0871	11.166	9.16955	10.059	9.79951	10.1645	10.2517	7.40456
EED45198	0	0	0.551621	0	0	0	0.750158	0	0.248117	1.7925	1.9822	1.84253	2.2513	1.12811	2.46046	0.481991	0.485899	0.240602	0.259859	0.264807	0.530244	0.863051	0.562836	0.325873	0.517918	0	0.877028	0	0	1.23174	0	1.48298	0.548736	0.2662	0.319327	0	0.427961	1.28355	4.0907	2.09917	3.20196	0.301984	1.25608	0.910143	0.317852	0.60792	0.599694	0.660247	0.661071
EED44919	0.121244	0.161834	0	0	0	0	0.0889144	0	0	0	0	0	0.100065	0.100284	0	0	0	0	0.0924014	0.282482	0.282818	0.204591	0.200135	0.579374	0	0.0891799	0.103952	0	0	0	0	0	0	0	0	0	0	0	0	0	0	0	0	0	0	0.0720552	0	0.0782575	0
EED45012	3.83999	14.8555	3.21144	0.250152	2.46145	2.80071	0.572759	0.729565	0.378883	3.5926	3.35121	2.9141	3.27667	1.292	1.82642	0.460011	0.278244	0.551113	2.8769	2.42622	1.87244	3.02021	3.11558	2.73691	0.34601	0.430852	1.33925	0.940427	1.51769	1.17557	0.484837	0.424605	1.04743	1.21949	1.76764	2.19236	1.87885	1.63336	3.51373	2.40413	4.27831	4.32319	3.78821	1.8531	2.24484	3.6359	2.25123	4.537	3.09153
EED45238	37.5552	21.0486	44.2838	29.4785	19.0914	1.12827	0.193952	0.0494102	0.19245	0.926898	0.988384	1.1229	1.41879	0.929704	0.477111	0.186927	0.282664	0.139967	2.56987	3.18364	3.90717	1.1157	1.41882	1.83252	4.77043	4.03653	0.907017	1.13449	1.90889	1.19424	1.40725	2.08486	0.532031	0.206477	0.0619212	1.60357	2.40661	2.65488	0.793232	1.22116	0.372537	14.5224	10.7657	8.05958	11.156	13.9101	11.6287	14.7661	14.934
EED45254	2.82749	1.00643	2.28715	0.579597	1.5842	1.81809	21.2885	19.2986	24.8271	2.64253	4.22674	4.94752	1.24459	2.80645	3.17384	36.1052	40.0243	41.1008	7.47022	10.2475	10.2597	32.9213	16.9578	10.2687	2.57689	1.3865	18.9091	21.1086	13.6053	19.2366	61.9853	38.1224	17.7464	21.1915	3.17761	19.8106	3.31226	3.07487	195.616	217.01	212.771	2.00335	1.3888	2.18034	1.75718	4.59304	1.76815	22.6303	2.19276
EED44912	0.397235	0.662781	0.803305	0	0.596156	3.09457	7.57416	8.16348	7.22646	9.74533	6.26806	9.96621	11.3108	22.0139	10.3511	3.08839	3.96254	5.04547	5.60066	6.17006	6.48627	7.37339	9.016	7.21326	7.24056	3.06793	14.8153	10.7621	20.2905	8.25118	11.4138	7.1267	4.31516	3.87657	5.02226	2.94377	14.4588	11.7136	27.9985	24.4555	16.4134	6.68448	7.17039	12.7239	6.48026	10.7415	10.014	14.4865	7.31647
EED45043	11.942	10.4971	29.4506	16.2325	12.5017	36.4128	10.7869	11.5362	8.79584	15.1845	19.7143	22.9346	22.7169	8.19115	16.3473	5.35249	3.11301	3.1857	16.3154	28.7281	31.1403	45.3404	53.7283	27.4194	25.2179	22.4952	4.24536	5.65533	10.3497	21.0437	10.0738	9.02596	12.0702	25.3546	16.7758	10.2037	37.106	31.0659	6.55197	24.2077	23.5227	1.54778	3.00434	6.34933	3.25822	3.63511	2.98827	5.26401	0.847057
EED45285	1.40711	0.234774	7.96743	4.86739	3.1676	0.260994	1.80584	3.1546	2.04784	3.69862	3.2136	3.80184	3.48396	10.7657	10.7178	2.2377	4.01037	2.97873	4.02141	3.00519	2.73524	2.0776	1.74202	5.043	1.87016	1.03499	1.20643	0	3.90619	1.27077	1.49743	0.764987	0.283063	0.823908	4.61225	9.95361	4.85676	3.97268	5.27541	6.49707	3.30343	9.34662	4.14683	7.19889	5.2468	7.31716	4.53712	7.49288	4.77414
EED45213	0.0715138	0.334095	0.173542	0	0.686881	0	0.0524449	0.106884	0	1.25317	0.772084	1.43536	0.826309	2.01114	2.06418	0.101091	0.10191	0	0.436013	0.444315	0.278027	0.663711	0.236093	0.478429	0.0543128	0	0.0613145	0.129166	0.15882	0	0.0761043	0	0.115089	0	0.870664	0	0.0897586	0.269206	2.57389	2.64161	2.149	0.126673	0.210755	0.254519	0.333324	0.340006	0.0838512	0.507749	0.13865
EED45059	77.2459	103.451	79.5628	40.7735	77.2852	272.801	380.678	335.58	363.491	247.261	228.38	245.283	281.363	359.076	443.863	342.867	362.892	321.595	311.619	317.953	319.933	227.673	259.267	222.461	80.5683	41.6663	182.351	349.727	285.346	344.622	232.913	171.341	137.16	187.755	88.74	96.4479	167.406	164.777	149.822	196.564	206.978	175.138	156.698	192.444	200.663	177.202	177.824	185.475	139.779
EED45019	3.53361	1.71513	3.37801	0.493869	3.47112	5.00504	1.1779	0.720181	0.467512	12.6657	10.6713	10.9113	7.95374	13.551	18.802	1.13524	2.05999	2.04009	9.79276	6.98546	6.24444	6.23376	5.83286	6.75427	3.17162	2.12655	3.02965	1.74062	8.20426	4.35168	1.36743	4.89002	2.58488	2.00634	6.31775	0.432832	13.3053	9.271	7.70787	3.95534	6.03327	21.6225	20.1175	22.5799	20.9619	23.4821	17.1379	28.8209	23.044
EED45242	0.574826	0.460362	0.0929948	0.176747	0.0690142	0.767665	0.843101	0.859134	0.836573	1.7124	1.33668	2.21873	1.32837	1.61655	2.12007	0.162513	0.245745	0.324495	2.01518	1.24999	1.78782	1.06698	1.04374	1.97774	0.174626	0.676495	0.394276	0.830584	1.40425	1.24591	0.611725	0.375011	0.555051	1.16681	0.969005	1.08432	0.577182	0.721289	0.689628	1.41555	1.0796	1.73094	0.847023	1.32978	1.17887	0.478267	1.28059	0.89046	1.22591
EED45270	4.53277	3.47483	5.5989	4.94399	9.30304	9.36186	3.54873	3.61621	3.52125	5.52789	7.12183	5.81615	4.14544	2.17859	2.21004	3.11713	4.7136	4.32229	16.3388	19.1712	19.0035	16.0727	9.85825	15.1622	5.25682	32.124	4.25394	0.497854	4.62516	0.110638	0.260742	3.72972	2.76017	4.39956	0	6.93274	0.230643	0.614887	0	1.50841	0.575213	0.325499	1.66979	0.490506	0.228401	0.109209	1.61597	0.197683	0.296894
EED44948	53.1312	38.7932	58.185	42.308	35.6569	59.1631	40.6956	44.8631	45.2711	344.645	299.519	353.715	223.675	755.127	991.513	23.7512	22.0024	21.5976	585.853	216.19	156.986	494.1	464.524	508.045	35.1784	12.8263	62.6849	57.2501	32.3731	44.3743	51.7091	49.2777	72.2047	24.888	479.722	36.3449	242.236	221.545	26.1507	48.0862	58.5079	134.894	180.871	211.56	121.493	124.792	140.462	207.229	168.338
EED44883	0	0	0	0	0	7.95574	4.28225	3.17359	4.01733	33.2089	27.0686	29.751	19.2772	41.0098	46.3075	1.95101	2.79895	2.09766	22.0082	11.5435	12.5478	13.0781	18.4889	14.7128	4.43478	2.03038	7.64627	6.23214	7.78084	7.9582	5.31024	6.92635	10.5934	4.89033	10.6389	2.86101	10.3939	13.4552	2.22902	8.49705	13.5591	29.9953	35.1214	29.5672	23.06	22.8408	38.1546	16.8577	28.8174
EED45215	0	0.206683	0.0501008	0.285666	0	6.15771	0.545062	0.925713	0.585912	10.5822	6.32686	13.579	5.98084	1.28075	3.42655	0.218883	0.176526	0	4.20108	4.13677	3.80458	3.91931	5.92984	5.86026	1.27007	0.592247	0.371726	0.447475	0.275105	0.391553	0.85687	0.808145	3.9871	1.20887	1.21812	1.50216	6.76328	5.4403	5.57303	2.66918	1.7449	0.713117	0.319432	1.10218	0.635113	1.14109	0.108934	0.759578	0.120083
EED45170	0.523518	0	0.423472	0	0.0523784	0	0	0	0	0	0	0	0	0	0	0	0	0.061569	0	0	0	0	0	0	0	0	0	0.315187	0	0	0.0928539	0	0	0.136239	0	0	0	0	0	0	0	0.231829	0.192855	0	0.0813368	0.0518546	0.0511529	0	0.169165
EED44896	0.57832	1.30264	2.5729	1.27809	0.737733	1.23358	2.17358	3.45743	2.73539	3.42028	4.02239	4.35283	3.10246	11.1215	4.75278	2.19704	2.26635	2.85659	2.64447	3.81767	3.20391	3.1716	3.28151	3.66171	1.48236	1.22297	9.42096	5.41855	6.42176	3.26429	7.30838	5.73796	3.25748	1.07231	3.18195	2.62988	3.53858	2.90269	8.23911	4.89553	3.53003	6.72254	7.40324	6.43203	6.60405	6.14357	6.69614	5.69252	6.65735
EED45032	0	0.0893778	0.324983	0.205889	0.160786	0.298079	0	0.100079	0.194901	0.586689	0.778533	0.827058	0	0.664619	0.966374	0	0	0	0.714439	1.35208	0.728908	0.338973	0.552651	0.511962	0.610255	0	0.344463	0.362824	0.446123	0.362835	0.712585	0.291228	0	0.522765	0	0.180443	0.840434	0.672172	0.401667	0	0.503042	0.711646	0.888011	1.07241	0.87388	1.11425	1.17768	0.605079	0.908751
EED45271	3.37688	0.425228	2.31924	2.3999	1.07095	2.50541	1.68212	1.61888	1.80818	5.5267	6.45553	4.86938	3.04995	2.26612	3.42271	2.25165	2.08831	1.8883	3.98174	2.47412	2.8734	5.37572	4.10174	3.28824	0.774235	0.984164	1.31107	0.863095	0.566	0.863121	1.4239	1.24701	1.07665	0.994854	0.11934	1.20188	0.799698	0.639592	3.24869	10.1986	8.73554	1.01573	1.54911	0.453524	0.415762	0.340792	0.896481	0.781377	1.23529
EED45343	980.621	319.544	393.35	325.113	246.807	146.108	185.381	171.694	165.928	149.59	164.982	176.472	208.63	273.86	284.165	168.491	159.805	176.343	231.927	231.647	242.668	203.805	216.238	189.861	154.374	108.638	184.396	106.343	380.443	249.874	203.444	225.396	180.472	125.649	261.005	226.937	95.761	107.658	248.695	226.879	231.434	124.435	154	158.312	136.878	178.976	149.885	174.126	137.037
EED45014	15.4714	19.4504	24.8355	21.5731	14.9033	38.5293	38.3478	40.8696	40.6691	18.8098	20.9166	22.7759	24.746	48.8068	25.6749	47.131	45.0349	47.985	24.6788	24.5899	28.256	28.1308	28.2111	31.292	20.4944	11.4681	23.3421	29.7852	29.432	49.1742	28.9725	22.5602	15.8271	42.9777	23.138	24.4012	39.4392	37.0211	38.8493	25.8427	24.5524	43.6565	51.7806	31.2665	50.8697	41.1267	41.3436	39.1704	47.319
EED44895	9.90973	7.0546	17.2194	8.35114	6.34545	35.0733	16.9571	20.3515	16.9326	15.3072	20.849	15.2433	27.1413	33.5759	25.6019	13.23	13.9126	11.8616	30.8247	36.5424	38.2982	26.5694	25.2637	24.3438	47.9445	28.0223	14.0977	8.35268	5.70574	6.6956	12.3425	10.2961	75.6645	26.2472	39.3913	45.2988	30.4038	27.6326	41.3909	18.9804	20.6798	33.8063	33.1526	23.5126	35.172	40.9202	32.2329	35.5824	27.5384
EED45180	5.97291	4.44785	8.69663	4.78469	2.52877	4.01165	2.3515	3.10099	3.06531	7.49189	16.1866	10.6293	11.5197	6.76051	11.5439	1.9997	2.46389	2.66192	5.6541	4.24808	4.59534	14.0043	8.97721	6.54966	0.811753	0.601193	3.50388	2.61184	1.74537	0.851714	2.60944	4.71702	9.05588	4.56494	1.23651	0.762427	2.91978	2.52456	3.39432	54.19	60.5768	2.22735	3.01095	2.06983	2.05134	1.15832	2.58018	2.88129	5.36345
EED45276	36.1724	35.3743	46.5767	23.4173	21.8622	25.815	62.4381	61.9705	62.1337	25.9152	30.7763	26.2143	30.0571	37.8164	37.8806	73.1162	65.5736	66.3639	30.7555	41.355	41.6721	41.1906	38.9531	33.4888	40.2922	22.8779	37.4272	48.4889	30.9856	32.1787	43.6269	39.8125	83.8748	41.2652	21.1093	27.4526	53.678	53.2317	88.1217	77.8667	79.3057	53.3503	41.9157	33.7609	58.6769	30.7397	44.0574	30.3997	29.5789
EED45111	0	0	0	0	0	0.651189	0.279853	0.370727	0.166612	1.00306	0.697222	1.17835	0.881859	1.57819	1.25446	0.377603	0.435044	0.242349	0.610738	0.978006	0.860482	1.0625	0.976363	0.620005	0	0	0.850675	0.689245	1.10173	0.654803	0.934037	0.497914	0.214946	0.595849	0.250168	0.617008	0	0	0	4.46374	3.87023	2.83897	2.33358	2.03722	1.92095	2.06378	1.54367	2.36458	2.07159
EED45129	33.4853	9.74846	4.57009	7.09707	11.002	48.5629	5.05279	6.28164	7.31995	10.2626	8.92636	8.08463	12.7377	8.43439	8.50735	1.26614	2.25826	1.0696	10.817	13.4843	14.4647	11.7427	12.9654	11.4577	23.6521	15.305	8.03398	3.36	7.19171	7.46689	4.39936	7.19194	4.10266	3.33503	5.03304	6.31278	3.28615	3.11239	8.26603	11.0286	15.5284	7.68873	10.6602	6.98864	9.37729	9.82734	5.8974	9.7838	9.75148
EED44876	0	0	0	0	0	0	1.54114	0	1.5292	0	0	0	0	0	3.36987	0	0	0	0	0	0	0	0	0	0	0	0	0	0	0	0	0	0	0	0	0	2.63763	5.27389	0	0	0	14.8896	0	1.86981	5.877	3.74676	1.23202	1.35642	4.07434
EED44957	0	0	0.824617	0	0	0	0	0	0	0	0	0	0	0	0	0	0	0	0	0	0	0	0	0	0	0	0	0	0	0	1.08487	0	0	1.59177	0	0	0	0	0	0	0	0	0	0	0	0	0	0	0
EED45335	70.1886	26.4524	89.2086	42.5004	20.703	87.3817	47.8512	48.8863	48.303	67.4748	75.6005	72.1798	73.1618	91.8774	84.1286	45.1714	47.297	48.1101	71.6093	72.9403	79.1452	76.9816	73.8541	69.7606	44.8193	27.2757	64.8434	44.2229	82.5862	55.7905	51.0432	73.9509	67.2554	79.8591	42.8421	63.8935	66.8726	66.1199	177.627	105.387	92.9919	108.239	102.253	74.2928	72.6083	91.759	77.9789	84.2049	99.6058
EED45023	0.816882	0.327109	1.58585	1.19308	0.0980757	4.48491	0.299532	0.793593	0.653867	1.71776	1.96739	1.26121	2.29226	2.90537	1.7029	0.0577365	0.349227	0.172927	2.42797	2.41076	1.96901	1.65412	1.88778	2.10792	1.30284	0.841193	8.47459	19.9182	17.1438	5.09037	2.1733	4.26341	2.10341	26.4665	0.306011	1.32079	3.79357	3.58757	0.980028	1.00582	1.53422	3.47269	4.99536	5.74191	2.58908	3.20413	7.85404	2.63631	2.85077
EED44859	0	0	0	0	0	0	0	0	0	0.208912	0.198018	0.184065	2.55823	1.77496	1.14704	0	0	0	0.363431	0	0	0.201173	0.983955	0.227878	0	0	0	0	0.529527	0.430668	0	0	0	0	0	0	0.299267	0	0	0	0	0.844691	2.10806	3.18224	0.444538	2.69235	1.957	1.539	1.38683
EED44937	2.64232	0.503847	2.23914	0.967212	0.981931	8.30842	0.0922739	0	0.0915594	0.551221	0.313486	0.485662	0.415384	1.35295	1.00884	0	0.268958	0.177573	0.958926	0.977185	0.880513	0.424641	0.726937	0.481012	3.53574	3.05413	0.215759	1.02267	1.25746	0.454534	1.60682	0.684057	2.02493	5.40279	0.824861	6.10325	4.42191	5.36806	4.52862	0.77463	1.65421	4.68037	4.26434	3.02273	5.86465	2.019	1.62285	2.11157	2.43947
EED45217	0.39488	0	0.511067	0.849923	0.426688	0.117189	0.115835	0.354113	0.287345	0.484377	0.393531	0.426768	0.586628	1.17582	0.506572	0.223278	0.112544	0.111457	0.48151	0.429343	0.245631	0.266534	0.521457	0.226437	0.419862	0.232361	0.406275	0.570575	0.613875	0.570592	0.252137	0.601105	0.127099	0.123315	0	0	0.297374	0.495494	1.89498	0.48621	0.889966	0.279783	0.407307	0.210808	0.147242	0.234678	0.324103	0.305854	0.382794
EED45206	9.72757	6.62372	13.8764	12.1258	6.51026	47.5943	18.8948	19.5979	20.1355	16.2398	17.0851	15.6276	14.5922	14.7328	12.9111	19.2789	19.5756	18.8764	27.7506	27.2581	25.6551	22.5147	24.1942	21.4204	28.7526	28.4268	20.0053	17.0354	20.5815	14.4241	18.116	19.5817	32.5262	19.961	24.4987	54.8184	20.7888	18.0617	14.785	17.3996	19.9979	13.3304	13.559	9.12299	11.0899	9.60913	12.9085	12.4302	15.7376
EED45054	1.01944	1.26354	4.35869	1.56728	0.611973	12.4257	2.45642	1.63248	0.847792	34.9625	21.7704	29.9049	14.9042	43.8468	24.6377	0.514663	0.622602	0.719352	16.7594	8.1434	6.00158	11.0586	11.539	9.46457	6.96811	2.89224	6.8675	13.941	8.24742	28.0144	13.6384	4.27545	7.38274	14.0985	3.54611	0.196225	9.68777	11.3299	5.24158	11.6556	9.29967	20.6371	14.056	28.7664	29.5955	24.2341	19.5518	25.5681	11.5765
EED45300	0	0.278978	0	0	0	0	0	0	0.608353	0	0	0.322691	0	0	0	0	0	0	0.318572	0.324638	0	0	0	0	0	0	0	0	0	0	0	0	0	0	0	0	0	0	1.25374	0	0	0	0	0	0	0	0	0	0
EED44871	0	0	0	0	0	41.0658	12.2349	12.1742	13.8541	25.2799	25.2657	24.243	38.716	51.6261	57.2829	10.5432	9.23016	11.4955	46.8201	37.651	36.7801	34.2796	41.3087	35.4536	20.8693	88.21	20.0258	20.2069	20.0513	20.3848	20.4698	26.25	52.2771	28.3485	9.00703	20.8924	196.588	203.433	11.1851	36.2508	42.3929	20.86	26.6082	32.1334	20.1265	88.5353	27.7316	58.0231	19.5977
EED45312	19.4606	9.52446	30.4338	7.97832	17.1341	34.6522	75.1633	56.2326	60.4203	42.0589	51.7176	53.0811	65.3161	55.8011	53.0507	69.6899	69.3304	67.7452	43.5049	59.4468	56.4912	76.6232	78.1667	50.8369	57.1487	35.3082	77.8641	42.1789	92.2001	111.309	75.936	84.6395	37.5823	24.309	68.041	59.4344	63.5062	61.8617	77.8241	87.8591	116.959	101.115	75.5129	90.0389	79.8208	67.8507	70.7356	94.6261	65.3986
EED45239	6.57601	3.29159	7.82552	5.15218	3.60599	12.1504	3.38505	4.15821	3.86497	6.37114	9.24216	8.83499	10.0719	7.58352	4.05578	3.75404	3.19878	3.92639	31.1783	36.5844	35.2513	43.9595	45.9767	47.1361	76.9315	93.3901	17.1855	18.1015	12.0064	8.79407	19.043	21.1756	15.3148	9.13251	1.42121	71.906	23.65	23.9612	5.12049	17.1281	17.4571	11.8162	10.808	6.75119	9.78461	8.64298	9.71225	7.10142	11.9526
EED45092	0	0	1.17974	0	0	0	0	0	0	0	0	0	0	1.20634	0.584684	0	0	0	2.22303	2.26536	3.96909	2.46106	6.62051	4.87858	0	0	1.25046	0	0	0	0.776042	0	0	0	0	0	0	0	0	0	1.3696	0	1.07454	0	0	0.866766	0	0	0
EED44914	14.0195	9.18794	7.96887	10.2913	7.88524	44.3234	13.7083	12.4589	15.5322	31.9814	37.8659	51.8704	128.424	171.223	274.837	7.85567	6.74944	8.02109	65.9356	59.1477	57.745	38.6824	55.978	53.5948	141.678	114.732	23.4987	14.8279	34.6412	20.6456	13.1721	22.9342	10.468	27.5108	5.67765	237.228	257.285	233.287	142.435	65.3157	37.4795	196.203	164.242	139.461	143.169	200.189	174.007	149.43	124.028
EED45329	80.4767	44.0419	37.7564	28.4567	34.7836	8.35913	22.4268	30.0701	31.6229	40.8967	54.8044	41.0027	65.091	66.5647	41.2958	21.6145	14.9087	18.172	53.9725	48.7502	50.0596	59.7516	62.4355	58.454	50.1183	41.4359	62.0993	43.6062	116.172	97.3902	80.5041	80.5035	22.0173	2.51316	66.3239	60.7228	40.4033	30.2946	43.4472	29.7269	33.2521	71.2748	65.2216	71.6045	60.016	84.1762	79.2628	82.0718	101.418
EED44984	0	0.0668094	0.647796	2.38547	0.0600935	0	0	0	0	0	0	0	0	0	0	0	0	0	0	0	0	0	0	0	0	0	0	0	0	0	0	0	0	0	0	0	0	0	0	0	0	0	0.0737538	0	0.0933173	0	0	0.19384	0
EED45095	0.201964	0.0449298	0.544559	0.517498	0.0404133	0.19979	0.444332	0.402473	0.440892	0.766807	0.670911	0.571667	0.500057	0.556835	0.269884	0.380656	0.43171	0.237522	0.0513064	0.0522833	0.0523455	1.0224	0.611193	0.321701	0	0	4.84848	4.80293	2.69117	1.88475	5.8747	6.36837	1.35428	7.20049	0.189143	0.362832	0.422482	0	6.86515	14.506	12.6438	0.238494	0.1984	0.239597	0.0627565	0.200045	0.157871	0.391076	0
EED44999	4.13427	2.38415	7.11046	3.88766	2.45773	9.6487	20.811	20.5769	21.2341	7.27984	8.53361	7.90133	10.0044	7.93475	7.72375	22.8091	22.5936	21.2991	13.0314	17.0514	19.0691	15.0024	13.1518	12.6592	7.98684	4.87139	9.29178	13.3032	9.93922	10.6573	13.1989	15.0133	9.62482	14.9475	4.32291	10.7083	10.1261	8.91472	21.5493	22.2399	23.5957	7.85632	4.93863	8.7855	6.54796	6.0113	6.6359	9.09359	5.64194
EED45065	1.6945	0.376966	1.82756	1.4111	1.10198	2.5144	1.08733	1.53011	1.64406	2.7219	2.57997	2.07115	3.0301	2.68634	2.5474	1.04795	1.71043	1.49463	4.03562	3.6738	3.45858	3.21677	2.62226	2.15928	0.965194	0.363526	2.78459	2.29541	1.4896	1.97666	2.7049	2.37984	1.47713	0.606334	1.1902	0.475656	1.15202	0.797343	2.11762	3.04268	4.11072	1.87593	1.09239	2.26153	2.04032	1.6784	1.36595	2.0963	2.12173
EED45153	0	0	0.755257	0	0	0	0	0	0	0	0	0	0	1.54457	1.49723	0.659923	0	0	0	0.725126	0	0.787769	0	0	0	0	0	0	0	0	0	0	0	0	0.874419	0	2.34379	2.34318	0	0	0	0	0	0	0	0	0	0.602656	0.905111
EED45171	0	0	0.2398	0	0.622868	0.659842	0.760917	0.775388	0.755026	3.11694	3.2006	2.74622	6.36142	2.32945	2.6146	0.419061	0.528072	0.941348	3.05007	1.15116	0.922027	2.62629	4.15947	3.68324	0.788019	1.30832	11.692	18.6067	31.1081	6.69324	22.7148	18.3733	0.119273	0.810054	0	0.399438	1.86043	2.60392	0	1.82509	2.7839	1.83789	1.20129	3.03336	0.967232	0.880912	3.64977	0.574043	1.86797
EED45230	0	0	0	0	0	0	0	0	0	0.10701	0	0	0	0.10102	0	0	0	0	0	0	0	0	0	0	0	0	0	0	0	0	0.129973	0	0	0	0	0.164561	0	0.153252	0	0.751902	0	0.757176	0	0	0	0.0725837	0	0.0788315	0
EED45245	12.9602	12.5542	14.0179	14.9722	11.2922	60.8253	34.8133	35.6967	40.5795	39.6466	43.1761	40.8198	45.2915	55.0078	38.3586	29.2602	35.4602	32.4524	72.5265	81.9021	77.2201	73.3566	80.4995	68.1602	87.349	72.1224	36.5103	39.1253	57.236	55.6465	42.7951	34.9478	65.0747	54.2334	7.00508	11.9743	18.4046	20.4442	19.5468	39.6663	36.1638	78.8396	104.271	57.7229	107.697	87.0576	65.4734	98.6622	63.4638
EED45036	13.786	19.566	3.67009	1.27435	7.75201	4.20781	2.17557	1.95613	0.825394	10.3206	11.0143	12.2589	9.36157	10.6811	14.7611	0.986714	0.497356	0.492552	6.31719	4.33682	6.2416	4.41701	6.04913	5.67048	1.98799	0.320892	3.14198	12.2135	8.04164	7.09191	4.08557	4.64872	7.51242	9.67294	0.163429	0	13.3606	13.7951	3.40207	4.8345	4.91619	1.3137	1.09284	1.31977	1.13872	1.24451	0.767294	1.40795	0.761242
EED45273	6.12649	4.77024	13.9542	6.40316	4.9682	15.7495	21.4397	23.494	22.6424	11.0653	12.0951	11.3673	12.4634	14.002	10.7291	24.4995	23.7791	24.725	13.9253	13.6062	14.9595	14.0561	13.2621	14.8434	7.02017	5.53405	13.5004	15.7246	13.2479	13.3954	13.497	13.3229	22.011	17.5797	12.0288	14.2648	17.4025	15.3075	19.6646	23.4906	20.4894	18.5149	16.5901	12.1454	16.3317	12.7754	12.886	13.8056	16.5145
EED45333	63.9173	32.1748	43.8665	28.1159	24.4839	39.8991	73.0331	75.6736	77.2768	43.5488	38.0825	38.4043	37.659	60.918	46.7835	78.8663	79.0218	78.0349	47.0218	54.1045	48.9597	43.0814	45.9539	37.379	28.1222	14.284	43.7015	43.7416	55.292	60.7904	45.3308	44.8393	42.5808	34.7044	64.4384	41.9019	53.8047	53.4498	64.8979	73.5726	82.8925	46.9869	41.6891	37.6184	39.033	33.3051	37.8436	40.8176	38.0893
EED45178	1.63671	0.950327	1.07238	0.490673	0.668117	0.75288	0.936223	0.819485	1.07189	2.38051	2.99038	3.05763	2.3234	3.53335	2.72955	0.832904	1.07289	0.993234	3.5425	3.19048	3.66515	3.65944	3.24202	2.89383	1.70296	0.975135	1.26295	1.68501	1.25403	0.679939	1.46309	1.60166	3.79297	1.13724	0.965672	2.6684	0.718995	0.944719	3.04356	13.4014	15.5542	1.667	1.35057	1.19414	1.44944	1.44932	1.26659	1.36279	1.47555
EED45283	9.08225	53.305	71.5212	37.1663	41.372	4.16195	0.391794	0.998112	0.38876	3.27667	4.65871	5.56771	2.86604	10.8264	13.2789	1.13281	0.380664	0.753973	6.31096	4.14912	2.28473	4.28218	3.74798	1.27648	1.62299	0.98241	2.51931	0.964943	6.52564	2.41243	2.27418	2.03315	0.859785	0	3.00202	0	5.02912	7.03893	5.6083	3.28907	3.51188	5.20479	5.11701	3.32746	9.71148	4.60383	3.13209	7.24154	3.10739
EED44907	24.1263	10.3746	29.8944	18.3351	8.838	36.9594	95.9448	94.0201	91.4513	227.242	62.0449	209.147	35.4117	106.672	92.4555	24.8614	26.0201	26.1363	247.911	103.671	98.7424	217.367	320.997	261.446	25.5693	13.2893	22.0253	25.2295	21.1278	29.3404	21.9404	22.5365	93.7588	54.024	27.9353	29.1459	44.4243	38.4612	72.1973	52.3236	50.513	30.4731	36.3789	31.1995	25.9406	20.6764	28.3207	32.8968	32.3443
EED44921	2.14012	0.843998	1.53441	0.672999	1.02194	1.9126	0.820402	0.945048	0.991017	2.47175	3.11034	2.06513	3.77345	2.17247	1.8719	0.653176	0.658471	0.858039	1.00085	1.01991	1.21022	0.943866	1.08388	0.976192	0.923503	1.03751	1.25107	1.18598	1.40425	0.790676	0.77642	1.05772	0.547935	0.531622	1.00213	0.983038	0.427336	0.122064	7.00238	0.598886	1.64431	3.40313	3.83441	1.73107	1.58694	1.53203	2.13863	1.53833	4.80934
EED45279	13.3589	19.1735	18.9976	19.489	9.70093	36.4483	16.17	15.5651	16.881	21.3958	15.9258	18.3521	13.4558	22.515	15.7209	13.7061	14.1754	13.329	17.0778	17.7935	16.5302	14.4222	17.0127	16.7486	10.9094	6.3394	13.0548	11.2859	12.6009	11.2862	11.3885	13.9788	34.9069	29.7183	15.0669	21.3867	20.9138	21.9898	32.9586	23.4349	16.4568	22.1999	20.4256	16.7429	17.6085	16.348	16.3373	16.6426	22.5582
EED44905	0	0	0	0	0	0	0	0	0.333478	0.401532	0	0.353776	0	0	0	0	0	0	0	0	0	0.386657	0	0	0	0	0	0	0	0	0	0	0	0	0	0	0.575196	0	0	0	0	6.49405	5.73994	0.407755	2.56323	3.81298	1.88069	7.09917	5.77527
EED45018	6.21029	4.77543	11.2482	7.57589	3.07971	4.40727	3.46526	4.23739	4.22435	10.8826	10.203	11.4642	9.02535	29.8153	15.5874	4.77106	5.29071	5.90646	8.12832	5.03277	5.6686	17.3139	14.2626	9.29003	3.17855	1.68815	7.29237	6.94955	6.89602	5.7305	5.45956	7.04615	5.21448	6.74565	9.22985	5.45719	314.16	300.187	9.71817	14.9608	21.0455	25.2291	19.7941	16.3367	18.8778	25.5948	16.4629	29.0179	17.0136
EED44922	0.106964	0.28555	0.519138	0.0411117	0.0321056	0.47616	0.352992	0.279771	0.233506	0.796615	0.843907	0.619297	1.1035	0.752025	0.385929	0.264605	0.0381071	0.301912	0.285316	0.332285	0.33268	0.406114	0.308987	0.102228	0.446801	0.354046	0.59611	0.627885	0.23755	0.0966005	0.512238	0.523369	0.430353	0.542803	0.250436	0.864737	0.20138	0.268437	1.28327	0.658518	0.703127	1.18417	0.827479	0.428274	0.747837	0.69926	0.721152	0.621368	1.81458
EED45028	0.610292	0	0.493662	0.328391	0.512906	0.633911	0.179024	0.0912141	0.133228	1.17639	0.506838	0.989362	1.05775	1.31246	0.391456	0	0	0.0430644	1.30231	1.04273	1.13888	0.566405	0.604438	0.466614	0.4635	0.134669	0.366277	0.220457	0.0677678	0.27558	0.649467	0.331791	0.343756	0.23823	0.171465	0.0822301	0.536194	0.229737	0	0	0	0.972917	0.449641	0.543009	0.796475	0.290158	0.357789	0.196958	0.591612
EED44951	19.6977	37.0326	42.4891	40.2787	31.2232	29.5152	20.2047	19.6268	19.1114	8.12171	10.6919	9.14346	11.7943	19.2742	13.2127	19.4728	22.1992	16.1706	11.9703	14.1979	14.415	13.7951	13.7072	15.0112	7.91994	4.07194	15.2327	20.2302	14.7247	16.7428	13.2897	16.2382	47.9646	45.029	14.4685	5.72442	19.7138	15.8316	46.7228	62.6152	53.679	14.1388	10.5287	11.9132	13.4415	10.0231	10.5668	11.4675	13.7283
EED44916	9.4028	2.66703	3.42265	1.98768	1.69336	0.872027	19.3076	15.6344	19.5002	1.85366	1.95222	2.54053	3.49216	3.30537	1.13085	22.928	23.1139	22.0613	1.97065	5.47683	3.83834	6.94164	7.37249	6.06584	1.42824	1.03742	2.21699	3.18431	3.91539	2.54753	2.75175	6.90109	5.29627	4.40451	3.08207	5.0677	2.06529	2.35972	4.23026	1.44719	4.41493	1.04096	2.25149	3.13732	0.876524	1.25732	1.51593	1.82073	1.823
EED44894	17.1601	6.7068	19.4425	14.9528	8.14932	13.5164	17.7992	18.5329	20.1417	10.813	10.1515	10.6158	10.3795	17.1102	12.2037	17.4037	19.0104	18.412	12.8092	16.5218	13.9825	12.4949	12.2228	10.8399	13.7021	10.6768	12.2438	15.2847	9.20116	9.55323	11.0696	10.6711	18.4424	13.4429	13.9244	19.0039	22.4232	19.4677	25.7341	16.6427	20.7502	13.5324	11.6904	11.1898	13.0383	8.7314	12.2308	10.0899	13.1028
EED45031	0	0	0	0	0	0	0	0	0	5.86265	0	0	0	0	0	0	0	0	0	0	5.20272	5.64547	0	0	0	0	0	0	0	6.04288	0	7.27545	0	0	0	0	0	0	0	0	0	0	9.85966	11.907	0	0	7.84554	8.63774	6.48639
EED44901	2.95919	7.77097	1.76924	0.692307	1.77642	12.5049	2.17013	2.2114	1.96608	95.7631	110.163	92.6669	212.745	212.785	216.321	0.818423	1.14591	0.590119	57.6066	36.7708	30.312	55.5248	77.6239	62.0349	14.5594	7.38155	3.64026	6.3905	13.0009	18.4168	3.62836	4.54658	1.86351	2.76227	2.10863	2.86037	28.2598	27.0416	12.9273	12.2774	11.5988	65.8055	63.0369	69.4297	82.8761	52.186	75.994	66.6018	44.713
EED45146	0	0	0	0	0	0	0	0	0	0	0	0	0	0	0	0	0	0	0	0	0	0	0	0	0	0	0	0	0	0	0	0	0	0	0	0	0	0	0	0	0	0	0	0	0	0	0	0	0
EED45127	0	0	0.454003	0	0.0842322	0.676678	0.102901	0.262145	0.102104	0.184411	0.174795	0.108319	0.289515	0.290148	1.68754	0.0991738	0.249944	0.049506	3.42197	0.926267	0.545511	3.19644	3.06892	4.29127	0	0	0.060152	0.316791	0.233713	0.190081	0.522629	0.305135	0.564536	0.547729	0	0	0.176113	0.0880337	0	1.29576	0.658829	0	0.155069	0	0	0.0416949	0.0411307	0	0
EED45268	0.128743	0.150364	0.26035	0.123706	0.231856	0.716388	1.13297	0.817783	0.936832	0.592208	0.454407	0.646006	0.956294	0.505815	0.903209	1.41041	0.894388	1.40811	0.466055	0.524922	0.425442	0.624581	0.504721	0.307606	0.0244443	0	0.607101	0.290664	0.464616	0.174404	0.54803	0.419954	0.414381	0.804089	0.482283	0	0.161589	0.201933	0.579208	1.5852	0.483594	0.25655	0.42684	1.23141	0.480055	0.0765122	0.169823	1.49577	0.249605
EED44943	0	0	0	0	0	70.4047	0	0	0	0	0	0	0	0	0	0	0	0	0	0	0	0	0	0	57.6556	34.8993	0	8.56972	42.1488	25.7099	0	0	106.901	44.4508	0	0	11.9104	11.9073	0	0	0	84.0437	83.8975	101.319	141.536	67.6748	72.3223	110.25	110.388
EED45322	11.3877	2.65771	85.277	17.776	3.90036	17.6753	19.7766	19.3173	19.3184	12.4261	14.3311	15.7482	12.3969	14.2732	15.9083	12.1472	13.9879	13.2612	8.62551	8.30142	6.51867	12.2016	12.6855	9.81516	8.11809	5.29292	4.31277	3.53318	4.18919	2.39759	6.24524	3.41837	38.7895	254.443	413.574	87.4499	12.4516	13.6756	54.0615	35.2689	31.8848	50.8613	42.6196	13.5512	32.1073	34.8352	15.9737	34.587	42.87
EED45222	0.691861	0.461744	0.111929	0	0	1.02662	0.71033	0.206811	0.80552	1.21238	1.83866	2.35001	2.39824	0.343356	1.77511	0.1956	0.295779	0.0976406	2.21456	1.61195	1.72146	5.60385	6.05282	5.42204	0.52545	0.81423	0.474551	0.249923	0.153651	0.624826	0.441764	0.150455	0.33403	0.864228	0	0.745766	3.64716	4.34072	40.2568	4.25939	4.41799	1.10295	0.611686	1.35429	0.386969	0.822348	0.486732	3.30459	0.938959
EED44879	0	0	0	0	0	21.8537	28.2818	24.9619	29.8306	45.4964	35.8105	51.1029	59.1462	58.7733	62.3284	10.0874	9.3037	11.7851	18.2826	31.1297	24.0834	69.9438	67.6686	40.6301	11.9924	14.7415	13.0177	13.7116	37.4282	28.7952	17.4503	16.839	8.55212	13.5131	10.5223	68.7374	4.95473	11.05	43.717	28.0421	35.93	15.8675	10.7389	21.3446	14.1536	10.828	11.3936	13.916	17.662
EED44952	1.18542	1.18672	1.59814	0.911233	1.14649	10.5051	1.2557	2.06702	1.77313	5.13548	3.06281	5.694	4.83744	9.04238	21.2795	1.5826	0.938486	0.975891	2.35895	3.2222	3.43086	2.16701	3.64174	2.6435	1.85061	0.629727	1.12929	1.90317	2.26698	1.7248	2.52303	3.86679	2.1727	3.18773	1.41855	1.50849	6.19938	6.36303	19.1598	10.1361	7.66865	5.54102	3.88168	8.90664	4.78852	8.14086	3.86091	11.0095	6.38411
EED45240	45.9847	146.66	17.7755	9.85375	55.2097	66.2723	216.663	174.255	220.908	43.4996	51.2011	51.6772	126.452	44.4306	42.5795	94.4845	165.855	148.89	19.2285	16.7503	18.8269	97.1668	83.4631	47.2543	3.86329	2.69392	93.6812	192.021	343.427	404.634	229.092	182.743	9.82361	99.124	2.09611	1.91909	25.2828	23.4891	5.49245	5.01064	7.64296	112.629	113.033	179.954	180.761	66.508	201.596	73.8087	72.1914
EED44941	59.5689	72.559	96.37	100.821	86.4321	47.3669	68.7598	74.0599	73.8645	71.6187	71.4335	65.3691	61.7301	79.0991	80.3159	70.0453	66.9968	75.7743	67.9956	60.5771	56.7028	52.2877	52.0307	56.6758	41.1835	20.8271	64.8149	48.2472	68.2226	64.4119	71.3523	73.7742	56.101	54.0137	67.5454	50.0291	49.2854	44.2447	111.365	101.961	114.889	102.44	98.6009	67.7375	79.435	77.7888	72.1947	91.0364	80.7921
EED45013	3.18093	6.76193	6.86144	2.98855	2.47531	58.1265	10.3678	10.653	10.6304	14.4514	14.0891	12.096	13.9044	21.633	15.3969	7.49417	8.31041	7.39881	21.3691	19.7631	19.7866	7.65381	9.43182	9.23282	2.23688	1.90643	9.29291	18.619	22.3703	40.963	12.9136	8.07026	12.7979	22.5344	12.247	17.7788	5.17541	3.54793	15.5475	26.1109	25.4457	18.051	14.2352	16.0381	22.1844	16.8038	17.6815	17.7179	11.9917
EED45189	0.101944	0	0	0.156728	0	0.30254	0.299043	0	0.222545	0	0.169325	0.0786971	0.504819	0.337283	0.245209	0.144106	0.217911	0.215806	0.233078	0.158344	0.317064	0.258035	0.420691	0.0974294	1.39362	0.299936	0.174809	0	0.1132	0	0.325463	0.22169	0	0.159177	0.190945	0.412073	0	0.255837	0	0	0.382928	0.0902871	0.525759	0.0907047	0.190063	0.242341	0	0.0658002	0
EED44934	15.0694	0.372491	11.2867	5.14838	6.03084	1.65636	0.818609	0.834176	0.406135	2.44508	3.24461	3.44684	2.30318	3.23151	6.26494	0	0.397677	0	4.25356	3.46764	6.07559	6.59262	4.14581	3.20048	1.27165	0.410527	0.957055	1.5121	1.85926	2.0162	0	0.606862	0.449106	0.435735	0.522698	0	3.50259	4.20201	15.0659	0	11.5306	1.97724	1.64483	3.97277	1.04057	0.995086	1.96324	1.44099	0.541044
EED44940	0	0	0.435647	0	0	0.399581	0.592443	0.402473	0.587856	1.65158	1.34182	1.24727	1.33348	1.11367	1.07954	0.190328	0.383742	0	1.43658	1.04567	1.25629	0.908801	1.55576	0.514722	0.613544	0.396141	1.38528	0.729559	1.79411	2.91833	1.43285	1.75679	0	0	0.504382	0.362832	0.337986	1.68949	0	0	1.01151	0.715483	0.793599	1.91678	0.502052	0.800182	1.1051	1.73812	0.261043
EED45035	0	0	0.293864	0.279261	0	0.269536	0	0	0	0.318305	0.301707	0.280448	0.599664	0	0.291279	0	0	0	0	0.28214	0	0	0	0	0.551818	0.534431	0	0.328081	0.403403	0	0.38661	0.395012	0	0	0	0	0	0	0	0	0	0	0	0.646477	0.677314	0.215904	0	0	0
EED45195	13.8701	19.8552	53.333	56.5545	16.4112	29.0822	2.94831	3.45503	1.75529	17.4363	16.3602	38.9495	62.3795	101.256	93.64	0.852455	0.429683	0.851064	8.11942	32.94	31.2599	100.912	96.5575	88.7568	54.3491	15.2291	101.857	137.421	54.4635	268.678	152.31	67.756	724.803	47.0804	3.76511	0	6.55978	6.8103	18.69	75.4898	72.1091	13.8864	14.3658	34.3401	13.4918	29.7465	14.7309	65.1329	8.9637
EED45182	0	0	0	0	0	0	0	0	0	0	0	0	0	0	0	0	0	0	0	0	0	0	0.155576	0	0	0.13865	0	0	0	0	0	0	0	0	0	0	0	0	0	0	0	0	0	0	0	0	0	0	0
EED45026	1.65284	0.882474	4.5457	3.41632	0.705568	37.7424	30.0604	28.0245	29.3465	13.5485	12.964	12.8444	13.8535	15.099	12.4275	26.3236	28.9971	26.2029	18.4468	21.5365	24.9607	16.5484	16.4911	16.1826	16.4582	11.698	16.218	15.2913	12.8066	8.98932	10.5927	19.7687	38.3034	33.9801	5.09092	32.6134	12.6315	10.3238	17.4058	19.8989	15.3833	18.9975	14.9648	14.5755	14.2777	14.5596	12.0585	15.0305	18.23
EED45256	5.14531	0	0.69367	0	0.257396	4.4537	14.7789	12.817	9.9843	1.12705	2.49264	0.993002	0.353879	1.06396	1.71892	15.1527	21.0803	20.5741	5.88196	4.99497	5.6677	23.5147	13.8016	9.42515	4.23337	2.52306	31.6157	28.6543	25.7105	30.5913	119.55	103.966	13.4558	24.4367	2.00779	7.51047	3.229	3.22816	167.183	155.744	188.44	2.27849	1.26363	1.90752	1.99851	4.07715	0.754121	30.4432	1.66261
EED45292	51.4676	59.6591	96.4108	60.3858	52.0358	309.502	643.633	585.023	648.505	344.143	382.438	319.941	333.113	501.883	347.501	660.526	690.972	655.626	406.692	406.021	440.204	411.386	351.005	409.042	314.763	165.374	478.433	567.539	634.671	655.625	593.837	524.272	616.854	475.831	580.943	255.489	486.186	479.261	251.861	183.443	254.377	263.9	209.555	267.531	371.197	241.478	320.79	236.037	257.339
EED45097	0	0	0	0	0	0	0	0	0.304176	0	0	0.322691	0	0.34575	0	0	0	0	0	0	0	0	0	0	0	0	0	0	0	0	0	0	0	0	0	0	0	0	0	0	0	0	0	0	0	0	0	0.269808	0
EED45002	0.452877	0.241798	1.24552	0.626627	0.108746	1.74722	0.332119	0.270748	0.131819	0.872959	1.50443	1.46835	1.49508	2.5472	1.0167	0.0640179	0.0645368	0.255654	2.27795	1.89926	2.32409	1.45198	1.19609	1.12534	0.412738	0.333111	0.776577	1.55414	2.31326	1.22699	1.06029	1.37878	0.218649	0.424279	0	0.122041	0.454733	0.227307	1.08665	0.557621	0.510339	0.320875	0.0667328	0.402949	0.42217	0.161487	0.318604	0.292313	0.175606
EED45193	24.5096	9.05064	15.0957	7.84225	8.96239	20.4921	36.9521	33.192	39.3819	8.17565	8.98921	10.8529	10.3709	11.8343	12.2696	29.8979	31.2927	30.288	12.7056	17.9719	19.3476	11.5468	14.6838	11.4149	8.59854	4.39258	56.962	46.5155	29.9789	38.2023	58.5211	42.7478	56.0627	15.9296	12.7003	22.1278	11.2432	9.52299	16.792	26.8082	40.8917	3.08528	3.75823	3.65304	5.45098	3.77092	2.77168	4.17581	2.53273
EED44989	0.558127	0	0	5.14838	0	0.414091	0	0	0.406135	0	0.463516	0	0.460636	0.923288	0.447496	0	0.397677	0.393835	0.425356	0.433455	1.30191	0.470901	0	1.06683	0.847765	0.410527	1.43558	0.504035	1.23951	1.0081	0	1.21372	0.449106	0	0	0	0.700518	0.700335	0	3.43607	0	0.494309	1.23362	1.98638	1.04057	1.32678	1.30883	0.720493	1.08209
EED45260	0.380348	0	0	0	0	0	0	0.189489	0	0	0	0.097872	0.104637	0.314597	0.609911	0	0	0.0894626	0	0	0	0.427875	0.104639	0.484674	0	0	1.84792	1.48844	0	0.114499	1.88889	0.275706	0.306053	8.6113	0	0.170826	77.6544	73.1797	1329	1646.13	1720.14	0.449144	0.653863	0.451222	0.472744	0.828818	0.743275	0.818327	0.737413
EED45161	0	0.349088	1.26931	5.227	1.56998	1.5523	0.383589	0.390884	1.52247	5.95781	3.47516	4.03786	3.45356	4.75904	6.29071	1.10908	1.11808	2.21455	3.18906	2.43733	2.44023	5.29579	3.02193	2.9994	2.78076	2.30841	3.13924	3.30657	0	2.36191	2.22655	2.27494	0.841779	1.63344	1.46957	0	7.87808	6.56335	3.13763	0	1.96476	2.31627	3.85373	0.930792	0.97519	0.621712	2.4532	2.70091	3.54936
EED44995	0	0	0.798543	0.303544	0.474097	0.146487	0	0	0	0	0	0	0	0	0.158304	0	0	0	0.150472	0	0	0	0.162955	0	0	0	0.169281	0	0.219241	0.35662	1.05057	0.21468	0	0.616574	0	0	0.247812	0	0	7.29315	3.33737	0	0	0	0	0	0	0	0
EED45080	0	0	0	0	0.870325	0	0	0	0	0	0	0	0	0	0	0	0	0	0	0.102359	0.102481	0	0	0	0.100099	0.0969449	0	0	0	0	0	0	0	0.102898	0	0	0	0	0	0	0	0.11673	0	0	0	0	0	0	0
EED44911	2.63085	0.720333	1.85525	1.34822	1.98426	3.25317	2.67139	2.16768	2.06166	2.71881	2.01681	2.96828	3.11777	5.18905	5.03002	1.38267	1.39388	1.90402	6.01501	3.61486	3.3569	4.26863	5.34485	4.64188	1.22957	0.49618	3.18103	2.86323	2.69662	2.07133	2.79972	1.54031	1.4113	0.737307	0.947632	1.72694	6.43474	4.90944	11.7349	2.07649	4.43431	2.56901	1.98802	1.92066	2.82976	2.88649	2.25422	3.8316	1.50404
EED45262	1.67582	0.688266	1.35556	1.09002	0.735157	27.5926	21.3179	26.6845	19.6051	67.147	44.2682	73.9387	32.1836	97.1352	195.862	14.5323	9.6443	9.96047	46.3218	51.9593	51.3194	46.7137	47.9306	42.874	8.51758	3.79274	68.0278	27.8816	32.7798	54.9499	48.426	67.4196	52.0719	36.2307	46.1778	2.43168	70.8671	65.1064	121.597	116.265	123.355	124.673	119.195	59.9295	49.3893	59.7949	55.396	111.204	115.966
EED45221	1.92124	0	0	0	0	0	0	0	0	2.52502	0	1.48314	6.3426	0.79456	1.54042	0.678959	0	0	2.19631	0	0.74693	4.86296	5.54989	3.67234	0.729567	0.706579	0	0	0	1.73509	0	1.0445	0	0	0	1.29433	20.4969	24.1077	184.396	11.828	27.0627	5.95548	2.83101	0.854718	6.26841	6.85079	3.37904	30.382	1.86244
EED45261	0	0	0	0	0	0	0	0	0	0	0	0	0	0	0	0	0	0	5.09944	10.3931	0	0	0	0	0	0	5.7369	0	0	0	0	0	0	0	6.26644	0	0	0	0	0	0	0	0	5.95351	0	11.9297	3.92277	0	0
EED45179	4.96224	1.6735	8.24138	4.17969	2.42428	3.30955	2.18732	2.38671	2.97707	6.17478	5.78703	6.17393	4.3133	5.82915	4.55003	1.60439	1.95592	2.23503	8.30787	6.45717	6.89584	4.92163	5.18478	4.46502	4.59059	5.1837	5.29553	3.09878	3.22403	1.16804	3.53924	6.88792	6.18057	2.08128	4.17758	7.82413	4.53865	5.00115	4.11663	12.6749	12.0463	4.32472	3.50043	5.472	2.21447	6.71383	4.54943	6.03101	5.55239
EED44855	0	0	0	0	0	0.053287	0	0	0	1.00686	0.835062	0.720777	0.770596	0.534657	1.90033	0	0.0511748	0	0	0	0	0.0605976	0.118556	0.343209	0	0	0	0	0.239258	0.129727	0.152865	0	0	0	0	0	0.811312	2.16293	0	1.3265	0.134892	2.03552	1.69331	1.34199	2.00857	1.49394	2.56849	1.34439	2.15834
EED45253	88.7526	172.427	54.1256	52.8647	228.178	284.423	13.29	14.5845	10.1439	288.251	243.891	337.907	143.431	31.132	38.0017	4.26955	5.29742	3.6068	241.519	622.873	825.584	208.572	148.42	227.822	830.39	859.253	145.417	58.3297	110.42	48.2598	240.328	505.753	9.34766	10.5205	44.388	149.011	27.4114	33.8181	206.266	45.7716	54.1086	101.239	105.788	311.324	87.9327	128.136	322.816	110.073	165.766
EED45284	1.3297	1.41989	3.51359	0.749568	0.53215	4.86695	2.47035	3.97474	3.48332	8.46601	6.25767	7.32225	5.34084	14.8844	12.4382	2.25557	2.40018	2.6272	4.2562	5.16339	3.92884	4.78673	6.14575	4.49023	3.02961	1.30407	3.34417	2.88199	5.51234	7.52541	4.3395	2.2169	4.99316	3.18353	8.21892	5.85264	8.45594	6.89647	30.5759	19.6469	16.1496	13.8964	12.148	11.3578	15.7835	14.6458	15.2272	15.2199	12.1166
EED45192	14.8161	5.7979	6.73839	7.68424	8.82276	54.8302	70.2109	66.0323	78.9765	19.4983	13.2435	17.8683	15.3711	23.3286	21.4209	74.1024	79.8331	76.7526	12.1532	15.8504	23.133	10.7435	10.0675	9.21256	7.1853	2.05703	19.6413	19.9359	8.4573	6.93211	25.0755	23.9383	45.6293	35.7233	24.7978	7.4561	25.6163	23.8177	37.6562	51.2852	50.0657	21.9754	18.9824	23.6653	24.184	22.9856	15.9419	35.9099	22.2073
EED45024	11.3242	11.4205	25.4447	19.7311	13.8226	136.482	19.6543	23.037	20.4177	18.962	15.5698	17.3867	17.8615	21.4391	16.6458	20.1875	18.827	18.6452	25.5074	28.0452	29.2526	21.2321	24.1966	23.4493	12.3273	9.81024	19.6341	29.3165	26.8258	26.022	17.4072	23.8052	25.6154	88.8022	21.9177	70.1874	41.0606	39.9447	30.5682	27.112	30.4847	32.8741	30.592	21.2711	30.2616	34.7716	26.7032	32.1609	25.3705
EED45102	0	0.390297	0.157683	0	0	0	0	0	0	0.085399	0.0809457	0	0.0804427	2.90228	1.32852	0	0	0	0	0	0.151572	0	0	0	0	0	0	0	0	0	0	0	0	0.0760942	0.456404	0	12.7228	10.6403	1.75401	1.20011	2.1967	0.863233	0.430866	0.260168	0.272577	0.173776	0.571415	0.314557	0.283454
EED44857	0	0	0	0	0	0.088663	0	0	0.260879	0.209411	0.297737	0.461263	0.394516	0.0988448	0.479077	0	0	0	0.18215	0.556855	0.371678	1.20992	0.394524	1.0279	0.0907596	0	0	0	0	0	0	0	0.384641	0.186595	0	0.322035	0	0	0	0	0.224443	0.105839	0.0880458	0	0.1114	0.213063	0.14012	0.308537	0.231691
EED45251	8.46766	112.114	4.58472	1.88973	19.3079	0	0	0	0	0.0598318	0	0.158147	0.0563594	0.282414	0.383262	0	0	0	0	0	0.0530969	0.345692	0.225442	0.0652637	0.155588	0.0502285	0.175645	0.246677	0	0.0616712	0	0.0742503	0.0549487	0.106626	0	0	0	0	0	0.420407	0	0.423356	0.0503119	0.182277	0.127315	0.12175	0.120103	0.13223	0.330987
EED45088	3.10049	6.66758	10.8679	6.09077	8.68579	0.255594	0.757919	1.54466	1.00273	1.81105	0.858304	1.59565	0.852971	2.84946	1.10485	0.973955	0.736388	0.972365	1.31274	1.07019	3.21438	1.4533	0.852987	0.987733	0	0	4.13514	0.933333	0.765075	2.48896	2.56629	1.12374	0	0.537908	1.29052	2.78505	0.432389	0	0	2.12088	1.29403	2.44087	2.03052	1.5326	0.96342	2.45683	1.41376	1.77887	0.66791
EED45236	1.30311	0.507316	0.966237	0	0.586696	0	0.318546	0.405754	0.237059	0.285437	0.721473	0.251488	0.537742	0.26946	0.0870671	0.0767519	0.309496	0.153253	2.6483	1.60237	1.77315	0.549726	1.07551	0.311351	0.0824728	0.479245	0.18621	0	0	0	0	0	0.0873803	0.0847789	0	0.146316	17.7185	22.4831	0	0	0.203951	2.88526	1.92016	0.0966203	2.73318	3.93672	0.891284	1.54201	1.68429
EED44923	2.10717	1.32359	1.70448	0.857531	1.04172	1.93123	0.636301	0.463144	0.811766	0.76022	1.74997	0.956863	0.8184	1.94795	1.49073	0.613253	0.264953	0.612252	0.850184	0.577582	0.674647	0.941218	0.409208	1.65848	1.12965	0.638201	1.06273	0.559691	0	0.223883	0.131908	0.539098	0.398957	0.87093	0.696498	1.33609	0.622296	0.777668	5.20472	1.52619	2.32797	0.878227	0.913229	1.21315	0.577734	0.883973	0.726676	0.560036	2.16283
EED45321	59.9063	21.3314	85.3185	78.6218	25.4366	11.7213	13.528	13.1028	12.6923	79.5327	130.521	75.9952	99.035	44.414	77.7587	7.0999	9.49989	10.117	14.4761	10.7801	9.51483	13.7147	14.6973	11.7824	9.50171	7.79175	8.06454	6.5976	9.83618	3.79373	5.63659	8.14215	10.508	5.98877	54.9062	31.1303	10.0864	8.1358	41.3585	25.2994	19.5524	412.239	329.479	109.123	485.744	554.659	76.9335	737.913	227.156
EED44875	0	0	0	0	0	0.17722	1.00724	0.580134	0.782168	3.13929	1.73576	2.76592	0.837845	15.8551	24.0353	0.801926	0.553134	0.294964	1.63837	0.834783	1.57869	0.554217	0.542146	0.399501	2.76651	1.40556	0.153598	0.161785	0.265238	0.43144	0.0635492	0.194791	0.144154	0.792553	1.06258	0.402303	51.1914	52.1522	4.47764	2.57346	4.26187	11.794	4.26767	4.35686	2.39367	11.9599	3.85099	8.36405	8.3359
EED44929	11.4488	5.77614	11.7966	5.34329	5.31823	12.7919	2.69873	2.18986	2.33071	9.19524	9.96085	8.52247	10.2927	9.35695	7.32171	1.39682	1.55381	1.25028	6.75173	6.40396	6.3056	5.69225	7.53686	5.21041	5.84848	4.26068	7.5373	6.21585	4.38901	5.4775	4.64143	5.63148	3.94821	4.04348	1.4679	1.46915	8.38232	7.69605	12.6725	23.9142	27.902	10.864	11.8493	8.79205	7.87735	9.47708	8.19022	8.35743	8.98443
EED44959	0	0	0	0	25.2279	0	0	0	0	0	0	0	0	0	0	0	0	0	0	0	0	0	0	0	0	0	0	0	0	0	11.1807	11.4237	0	8.20237	0	0	0	0	0	0	0	9.30498	7.74067	28.0441	0	6.2439	0	0	10.1847
EED44933	3.49861	0.518878	1.88667	0	2.80031	0.865241	0.570159	0.290501	0.565745	1.3624	1.29135	2.70081	1.60416	2.89381	4.36352	0	0	0	3.25886	3.62281	4.5339	3.93578	3.52922	1.48608	2.06663	0.285931	1.66647	2.10635	5.61155	4.56391	1.65475	2.11339	0.625602	0.303489	1.09217	0	1.95164	5.85339	6.99557	4.78643	1.46019	1.03286	1.14562	1.03763	0.724752	1.38615	1.82319	1.50547	2.63785
EED44977	0	3.17134	1.92187	0	0	1.76276	0	3.55104	1.72889	2.08171	1.97316	3.66825	0	0	3.80992	1.67927	5.07866	0	0	1.84519	3.69478	0	0	2.27071	7.21777	8.73794	6.11119	0	2.63826	0	5.05685	0	0	0	0	3.20128	2.98206	0	0	0	0	2.10425	3.50098	0	11.0741	1.41201	5.57161	7.66774	4.60639
EED44926	0.507131	0	0.410216	0	0	14.2977	4.46287	3.78979	3.69026	12.8857	10.5291	7.82976	12.1379	4.6141	5.2859	1.43374	1.44536	1.4314	9.66228	3.1508	4.33751	4.70662	8.37111	10.1782	12.3249	5.22223	0.434804	0.915961	0.563127	1.37398	0.539684	1.65424	2.44842	3.95922	4.74938	22.549	1.27302	1.27269	3.04207	9.36634	5.71476	4.0423	3.73636	3.15855	0.472744	1.20555	3.27041	1.63665	5.4077
EED44915	0.722203	0.481994	0.0973645	0.555157	0.072257	0.0893039	0	0.0899503	0.0875882	0.210925	0.0999631	0.0929194	0.49671	1.19471	1.06159	0.170149	0.171528	0	0.733867	0.37392	0.374365	0.304667	0.794751	0.230074	1.82831	0.885352	0.206401	0.217403	0	0.108705	0	0.392632	0	0	0.225453	0.162182	0.755378	0.906217	1.08305	0	0.226066	0.53302	0.266047	0.963875	0.561028	0.357672	0.564531	0.310767	0.233366
EED44918	0	0	0.101332	0	0	0.0464716	0	0	0	0	0	0	0.0516952	0	0.100441	0	0	0	0	0	0	0.0528472	0.0516962	0.0598626	0.0475705	0.0460716	0	0.0565656	0.0695523	0.113135	0.199971	0.408633	0	0.0978014	0.0586601	0.0843954	0.157232	0.157191	0.187864	0	0.117639	0.166423	0.138444	0.334385	0.0583891	0.0372248	0.403932	0.121287	0.182157
EED45320	0	0	0	0	0	0	0	0	0	0	0	0	0	0	0	0	0	0	0	0	0	0	0	0	16.748	16.2202	0	0	0	19.9154	23.4676	0	0	0	0	0	13.839	0	0	0	0	58.5917	56.8651	49.0523	71.9488	58.975	19.3923	42.7009	32.0657
EED45003	14.3376	2.39221	8.69821	0	0	0	0	2.67862	7.82483	9.42167	0	2.76704	2.95829	5.92953	2.8739	0	0	0	5.46344	8.3512	11.1482	0	2.95835	0	5.44451	0	6.14639	0	0	0	7.62897	0	0	0	3.35686	0	0	0	0	0	0	0	2.64086	0	3.34136	2.13021	0	0	0
EED45038	0.916557	3.36438	2.9656	3.1705	0	4.08013	2.01648	2.3973	2.33434	36.9409	36.9176	40.3304	51.0608	24.2596	50.3391	3.23907	2.61226	1.94027	37.3708	17.0837	22.0927	27.4527	31.3936	31.535	13.922	6.06751	10.2159	13.6575	11.7042	11.1746	15.1186	18.9352	12.1691	8.94456	0.858375	1.23496	23.583	10.9259	0	5.64272	6.02496	2.84115	5.06465	12.6404	2.56323	1.63413	2.95537	7.69077	3.10976
EED45165	0	0	0	0	0	0.692731	0	0	0	0	1.55083	1.44155	2.31179	0.772283	0.748614	0	0	0	0	0	0.725989	0.787769	1.54122	1.78469	0.709112	0	0	0.843198	0	0	0	0	0	0.72894	0	0	4.68758	0	0	0	0	0	0	0	0	0	0	0.602656	0
EED45087	2.69043	2.3941	3.04679	0.413626	0.969048	1.72996	0.920751	0.804224	1.17466	1.57152	1.48958	1.93846	1.92442	1.03849	0.431428	0.380314	0.255598	0.126565	1.36694	0.557188	1.39463	1.66464	2.81266	2.05704	0.136221	0	3.69076	2.59166	1.99167	1.45785	2.48138	2.53531	3.17518	1.68036	0.503929	0.966683	0.450243	0	0	6.62538	1.34747	1.11197	0.792886	0.638353	1.1704	1.38574	2.10305	0.463082	0.347745
EED45058	1.48091	0.570204	0.921465	0.0437837	0.820616	6.12755	0.79364	1.02156	0.870389	9.48201	12.2515	7.78267	10.577	16.4892	14.2028	0.402575	0.608758	0.321535	9.0724	7.2988	6.77603	2.8834	4.55997	2.7218	2.20617	4.18952	4.34631	3.39491	3.03587	10.0821	2.30335	1.3625	0.641652	4.93593	0.800138	3.45352	1.78724	1.78677	0	4.20791	6.09759	12.8132	12.7993	10.3385	15.8757	9.13959	11.6539	7.24252	7.56444
EED45037	18.1632	9.52446	25.1866	18.9485	9.34585	133.796	19.0287	18.421	5.6644	89.8014	87.2735	88.1347	130.632	83.7017	100.9	9.16972	2.77322	1.83095	83.0547	56.4241	52.4561	43.7847	72.8128	53.3168	29.5596	20.9941	97.8863	152.313	113.81	84.3603	106.31	105.799	214.01	325.132	13.3652	3.49614	56.9928	48.8382	0	23.9616	36.5497	18.3845	26.7641	23.0869	32.654	26.9861	24.3391	40.1951	20.1226
EED44928	0.38623	0.0859224	0.20828	0.494824	0	0.668629	0.188829	0.0962098	0	0.676809	1.28303	1.19263	1.38131	0.638925	0.516119	0	0.0917321	0	0.883052	0.599911	0.900937	0.868982	0.637542	0.738254	0.293331	0.189392	0.110382	0.348797	0.142959	0	0.137007	0	0.103595	0.100511	0	0	15.3509	17.6086	1416.36	1972.78	2232.75	1.0262	1.13824	0.801849	0.480055	1.30071	0.603815	0.664785	0.374408
EED44964	0	0	1.60421	0	0	0	1.45439	0	0	0	0	1.53097	0	0	1.5901	0	1.41307	0	0	1.54021	0	1.67326	0	0	7.53096	0	0	0	11.0109	3.5821	2.11051	0	0	0	7.42926	0	0	0	0	0	0	0	7.30578	0	0	2.35724	4.65069	0	0
EED44992	0.0799451	0.0533549	0.0431115	0	0.0319943	0.257026	0.117256	0.0398286	0.0387827	0.420275	0.287704	0.24686	0.175948	0.0440834	0.0854646	0.0376696	0	0	0.0812363	0.103479	0.0621612	0.157386	0.10997	0.127342	0.0404775	0.019601	0.274174	0.240657	0.147954	0.120332	0.113436	0.144876	0.343088	0.374483	0.0499135	0.215435	0	0.0334383	0	0.656235	0.150148	0.070804	0.176702	0.047421	0.124207	0.585975	0.0781143	0.240805	0.258327
EED45011	0.0886466	3.78638	0.143412	0	1.33038	0.197309	0	0	0	0.15534	0	0.136864	0	0.146645	0.213225	0	0	0	0	0.0688451	0	0	0.0731637	0.0847212	0	0	0	0.0800552	0	0.240173	0	0	0	0.0692073	0.166039	0.119442	0.222525	0.111233	2.92465	0.545746	0.832452	1.41319	1.50217	1.02536	0.991631	1.36975	1.14334	0.972698	1.46087
EED45148	0	0.0927341	0	0	0	0	0	0	0	0	0	0.107264	0	0	0	0	0	0	0	0	0	0	0	0	0	0	0	1.12935	0.154292	0	0.147869	0	0	0.108479	0	0	0	0	0.41675	0	0	0.123062	0	0.370893	0	0.0825779	0.0814605	0	0.134697
EED44956	138.596	97.1859	188.502	159.936	99.6655	123.179	40.4759	46.0785	41.1361	95.8379	92.7849	90.723	105.552	178.457	146.972	35.9363	33.2881	31.7864	94.6636	94.9073	89.0381	86.7373	92.8544	88.128	77.992	69.9577	78.1997	70.9896	66.9825	78.6447	79.0264	80.5013	62.6252	70.5974	30.7003	114.179	132.67	126.339	293.289	244.375	244.386	136.771	106.959	84.9223	116.725	112.982	99.36	102.916	107.656
EED44975	5.93493	3.96094	9.84152	2.58523	4.69098	3.37587	1.8135	1.92191	1.58352	3.38002	3.61451	3.2071	4.40842	5.72713	5.47229	0.629213	0.634314	0.418791	3.9954	3.45691	2.76882	2.58716	3.83704	4.5377	2.70445	1.23686	6.27582	4.10913	6.59025	3.48393	4.5264	7.63624	1.3531	1.39004	2.22328	2.53228	1.61397	1.24119	1.48338	6.69863	8.54573	5.16871	5.75732	6.07273	4.05718	6.11371	5.39309	5.93765	4.12318
EED45057	4.5898	4.4927	4.82647	3.88099	2.75528	3.85935	0.897586	0.800324	0.556648	4.95981	4.06588	3.54318	4.9245	9.11128	8.58671	1.94642	1.19912	0.863663	4.08094	2.01991	2.26024	1.16175	0.883902	1.46219	0.697167	0.112533	0.393521	0.828994	1.01932	3.73059	1.30251	0.998115	0.123109	0.119443	0.573126	0	5.37672	4.99137	7.34195	1.88379	3.44811	2.168	3.04344	5.30894	1.71144	3.27327	5.47132	2.46877	3.26284
EED45274	99.901	105.011	216.165	220.782	127.439	452.129	1120	1131.97	1063.17	575.514	761.216	654.558	842.029	536.07	397.49	1461.61	1375.58	1309.42	794.669	874.778	766.098	990.386	1006.95	989.384	368.929	383.022	781.586	851.44	780.683	858.233	794.696	704.7	998.807	741.915	363.712	274.259	449.83	410.539	303.378	407.46	396.363	357.23	390.099	277.773	401.611	260.492	335.301	393.339	371.636
EED45252	0.751163	1.75463	2.73426	5.19677	1.57825	215.4	0.826302	1.40336	0.546603	19.0863	20.2745	24.6446	30.6877	8.07703	11.4431	0.530915	0.535219	0.530049	35.207	74.0882	64.5393	525.395	525.111	209.986	151.179	195.313	183.227	136.351	42.1223	22.7258	693.464	695.874	86.7365	149.836	7.38654	61.7387	92.3946	101.325	135.177	87.8651	126.265	6.3201	3.5973	35.7568	5.25173	10.2676	8.14697	27.8785	3.27677
EED45298	17.0847	27.3653	22.5064	18.136	12.6003	100.801	102.261	100.558	96.852	44.6223	47.2952	37.5567	50.8958	81.1538	65.4903	111.093	107.82	99.6595	37.0773	44.7334	50.1003	61.2279	55.9999	48.6735	38.1846	20.5852	43.5257	72.0014	43.5433	66.1257	60.0851	47.945	95.0538	85.1103	30.7813	31.5699	80.6679	87.3845	76.6189	48.0826	52.5621	108.368	111.009	66.0165	112.242	62.8547	72.3064	63.4339	81.3893
EED45007	59.5315	19.0222	54.9525	35.5975	11.0774	7.63023	35.857	42.819	41.3097	18.5881	24.3051	15.969	17.5578	6.90239	6.69085	49.0128	45.9347	45.7813	31.4856	43.5865	44.1867	22.3124	22.8935	19.2647	17.6298	23.6014	14.8135	46.4379	27.2772	11.7292	10.8819	16.7415	21.989	13.0759	15.4104	31.5147	20.5792	17.8454	32.7845	27.8584	28.0348	16.6553	13.5089	8.83678	19.3383	13.2019	10.9216	18.928	18.6858
EED44867	0	0	0	0	0	0.307987	0	0.206811	0.30207	1.09114	1.03424	0.85455	1.02782	1.37342	0.998498	0.0978002	0.098593	0.0976406	0.843642	0.429853	0	0.466988	0.571021	0.79347	0.31527	0.203557	0.474551	0	0	0.374896	0.147255	0.451364	0.111343	0.540143	0.518354	0.186441	0.347348	0.520887	0	1.70376	3.11858	0.612752	0.815582	0.246234	0.515959	0	0.243366	0.26794	0.134137
EED44949	12.6274	8.86119	12.242	8.56468	8.41633	5.16652	5.37916	6.45285	5.26994	5.04378	5.0892	4.58725	5.51736	8.75493	6.7744	6.56243	6.15253	6.0931	7.7837	7.06661	7.2916	4.23023	4.98105	4.88053	4.08992	1.84394	4.53756	4.69558	7.73252	7.04358	5.33565	3.6344	4.25857	3.11696	4.08685	5.25432	5.01105	4.31071	10.0252	7.43097	8.02155	7.15416	8.00366	7.10464	7.78974	6.45604	6.20538	7.49119	8.10058
EED45083	0	0	0	0	0	0	0	0	0	0	0	0	0	0	0	0	0	0	0	0	0	0.108623	0	0	0	0	0.110382	0	0	0	0	0	0	0	0	0	0	0	0	0	0	0	0.0948534	0	0.240027	0	0	0	0.124803
EED45207	1377.51	904.046	1471.26	1089.16	1254.15	723.346	2018.25	1959.57	2045.38	1408.27	1227.95	1543.37	1423.54	1679.91	1781.08	1133.53	1107.54	1182.27	2027.53	1947.47	2031.58	1332.79	1398.35	1436.14	1868.76	1004.57	1272.75	2083.07	1897.66	2254.03	1617.28	1327.82	545.233	680.406	1589.47	2234.54	2601.53	2634.77	1813.72	1808.99	1914.98	819.233	931.336	1315.06	1218.37	1152.2	1011.54	1337.86	722.364
EED45017	2.25375	1.41013	2.05093	0.83916	1.07812	0.627048	0.15495	0.289477	0.333125	0.802214	0.438682	0.788358	0.842848	0.99033	1.01645	0.248896	0.125457	0.347885	0.536755	0.601673	0.62977	0.505094	0.4069	0.774078	0.588386	0.362629	0.573659	0.47703	1.40772	0.699664	0.449705	0.612637	0.283362	0.52236	0.69257	0.474482	0.883981	0.53025	1.26744	1.73438	1.78574	1.74655	2.04966	1.15931	2.36356	2.03004	1.54838	1.81838	2.1165
EED44906	64.6997	50.2104	87.8085	51.1836	51.6529	25.6672	36.7954	36.4593	37.4383	21.422	26.2445	20.3721	28.9183	38.474	33.0275	36.8341	36.8957	35.7177	25.8162	32.2927	31.8569	24.5109	28.1868	26.493	13.1792	8.03352	42.4479	48.3655	47.2801	39.1542	41.5949	42.9811	34.5739	20.2566	12.9285	35.1093	25.329	23.3746	39.9081	40.9582	41.8585	39.4287	33.372	22.0993	34.5235	34.1678	26.5548	33.8882	25.2597
EED44899	17.1967	28.9657	1.3248	1.25896	4.42426	0	0.600537	0	2.38355	349.418	244.148	292.056	271.016	619.757	427.428	0.578785	0	0.57784	56.792	19.0791	15.2815	31.782	43.2553	52.4362	9.32889	3.01165	0.702102	5.17668	18.1862	48.0706	1.74291	0.890395	0	1.27863	0.766909	1.10337	2.05562	1.02754	0	0	3.07598	545.393	634.1	370.863	785.504	319.254	518.489	165.967	182.58
EED44987	0	0	0	0	0	0	0	0	0	0	0	0	0	0	0	0	0	0	0	0	0	0	0	0	0	0	0	0	0	0	0	0	0	0.389983	0	0	0	0	0	0	0	0	0	0	0	0	0	0	0
EED45124	5.86322	1.61127	2.51086	1.50235	6.97043	21.4946	51.8507	55.3283	51.1146	81.4902	75.1403	63.9882	52.7553	52.3953	39.8204	44.2847	41.0394	40.2374	108.469	128.302	142.847	39.9632	55.1284	66.3641	0.436565	0.422809	7.39267	7.6829	0.638296	0.622957	7.46304	8.62526	16.6515	22.0796	64.708	47.865	0.288591	0.288516	0.344814	2.12332	4.75024	22.4003	18.211	18.8215	21.2196	19.5406	14.4909	17.6608	17.0513
EED45191	0	0	0	0	0	0	0	0	0.478277	0.575881	1.0917	1.01478	0.542459	0	0	0.929102	0.936633	0	0	0	0.511058	0	0	0	0	0	0.563529	0	0	0.593585	0	0	0	0	0	0	0	0	0	0	0	0	0.484252	0.584807	0	0.390615	1.54132	0.424238	0.637151
EED45105	0	0	0	10.2944	0	0	0	0	0	0	0	0	0	0	1.78957	0	0	0	0	0	0	0	0	0	0	0	0	0	0	0	0	0	0	0	0	0	0	0	0	0	0	0	0	0	0	0	0	0	0
EED45151	0	0	0	0	0	0	0	0	0	0	0	0	0	0	0	0	0	0	0	0	0	0	0	0	0	0	0	0	0	0	0	0	0	0	0	0	0	0	0	0	0	0	0	0	0	0	0	0	0
EED45233	0	0	0.167661	0	0	0	0	0	0	0	0	0	0	0	0	0	0	0	0	0	0	0	0	0	0.157417	0	0	0	0	0	0	0	0	0	0	0	11.1865	13.7844	0	0	0	0	0	0	0	0.123182	0	0	0.200927
EED45042	2.6517	5.02221	0.811603	0.605999	1.7209	2.55227	0.157673	0.107114	0.0521508	6.15375	3.98777	11.2863	11.1792	35.9228	11.0327	0.101308	0.102129	0.0505714	1.91166	3.67349	4.45801	28.3591	27.8006	12.3289	0.925305	0.105429	18.4954	46.9233	34.6973	17.9285	27.3803	12.2343	39.6759	42.7471	0	0	101.106	106.565	1.28971	3.97095	3.76884	29.7054	25.8203	18.6198	31.1994	15.8869	22.9406	16.2367	17.9938
EED45150	0.155373	0.0518474	0.188521	0	0.0466356	0.0576378	0.113943	0.11611	0	0	0	0.0599713	0.0641165	0.0642568	0	0.219632	0.0553531	0.109637	0	0	0	0.0655453	0.128236	0	0	0	0.532855	3.01676	0.690115	0.140319	0.0826732	0.16894	0	0.0606505	0.0727549	0	0	0	0	0	0.145906	0.137607	0.17171	0.552975	0.289675	0.0461691	0.683166	0.200573	0.150617
EED45001	0.190416	0.296525	0.462079	0.146372	0	1.17729	1.30332	1.09095	0.877551	0.778574	0.790687	0.930965	0.628619	3.77997	1.6285	1.48042	1.31152	1.29886	1.01583	0.443644	1.28316	0.642627	0.419087	0.667274	0.241026	0.0466863	1.19723	1.54765	0.986724	2.00627	1.41847	2.89859	3.01334	2.92363	0.475542	0.769693	1.19497	0.876087	1.14222	1.9538	3.45705	0.618358	0.888513	0.338846	0.887522	0.565821	0.334899	0.532588	0.799879
EED44953	3.88231	1.38188	2.93102	2.18851	0.466114	2.49635	1.70826	1.1605	1.13002	4.08189	2.14947	2.99701	3.845	4.28157	4.35786	2.01225	1.47532	1.27843	5.52302	2.41208	5.63488	3.0572	2.56338	2.22624	2.55538	1.52299	2.66289	0.934945	1.72439	1.6362	1.10174	1.68852	0.624792	2.2227	1.93913	1.74366	3.24852	5.84581	19.407	7.96705	8.7498	4.12607	1.9069	4.83602	3.86034	4.15307	5.61423	5.84701	5.26887
EED45040	6.22435	1.5775	2.29436	0.12113	1.9865	73.2454	4.79577	4.18042	5.0453	75.8673	64.19	68.9729	97.9952	97.7535	95.1366	2.72869	2.52625	2.50185	82.0233	70.5517	61.63	56.9698	72.3111	73.719	0.478707	0.289764	51.002	50.5899	47.244	59.7704	49.0504	52.8577	27.5152	34.4464	4.13211	10.4037	1.78002	1.77956	32.3747	26.1932	31.3711	20.3758	18.9821	31.266	20.1244	20.275	29.8855	22.8848	17.7196
EED45172	0	0	1.04944	0	0	0	0.951434	0	0	2.27345	1.07745	3.00459	3.21227	2.1462	2.08042	0	0.924406	0.915476	2.96624	0	2.01754	1.09462	2.14155	1.23993	0	0	18.9099	24.6044	51.8626	3.51501	33.1357	21.1599	0	0	0	0	3.25673	0	0	0	4.87329	2.29806	3.82344	4.61738	0	2.31309	6.84538	1.6748	1.25767
EED44872	0	0	0	0	0	0	0	0	1.29425	0	0	0	0	0	0	0	0	0	0	0	0	0	0	0	0	0	0	0	0	0	0	0	0	0	0	0	0	0	0	0	0	0	0	0	1.65801	0	1.04273	1.14802	0
EED44863	0	0	0	0	0	96.0543	25.5426	28.0737	22.0584	151.686	138.093	140.089	160.503	176.871	162.398	9.1892	7.45971	6.42194	114.834	106.604	102.422	111.83	115.889	100.909	41.7312	25.3168	46.2897	63.8971	68.0812	107.528	50.0276	54.6117	40.9658	41.8831	10.638	1.84398	79.8734	81.9992	4.92565	55.6078	61.6881	196.417	201.56	141.312	161.767	143.798	154.649	163.065	150.71
EED45201	0	0	0	0	0	0	0	0	0	0	0	0	0	0	0	0	0	0	0	0	0	0	0	0	0	0	0	0	0	0	0	0	0	0	0	0	0	0	0	0	0	0	0	0	0	0	0	0	0
EED44947	447.045	287.718	413.81	310.474	387.376	184.585	157.934	159.195	147.659	182.22	165.616	187.556	129.295	221.537	183.268	134.355	148.462	155.257	210.641	219.784	187.401	158.087	170.686	168.299	165.035	93.2135	217.974	251.358	220.145	200.812	231.251	204.153	107.291	78.3001	184.213	450.972	154.179	173.163	148.073	172.311	196.396	233.77	184.445	151.149	197.495	178.12	197.589	161.336	184.65
EED45275	39.564	33.3379	59.0003	20.5584	37.5497	32.7975	35.6602	32.0438	36.9924	23.6264	25.1478	26.1058	27.363	49.3612	44.4813	34.5248	34.9621	37.8997	31.6683	34.6745	30.4192	22.3782	23.5326	23.0252	23.8368	16.5827	36.1955	28.943	36.815	44.1144	39.5163	34.1266	24.366	23.9857	35.1896	44.3739	52.4319	51.3089	47.0679	35.3793	49.3994	46.5898	50.645	39.5288	50.6861	45.4496	54.0348	45.5098	43.2811
[truncated: 12,342 more rows]
[truncated: 109 more columns]
