# Supplementary material for: Fungi.guru: Comparative genomic and transcriptomic resource for the fungi kingdom
Source: Comput Struct Biotechnol J. 2020 Nov 20;18:3788–95. doi: 10.1016/j.csbj.2020.11.019 (PMC7718472; doi:10.1016/j.csbj.2020.11.019)
Supplement: Supplementary data 2 [file mmc2.txt]

gene	DRR057054	DRR057055	DRR057056	DRR057057	DRR059459	DRR059461	DRR059462	DRR059463	DRR075868	DRR075869	DRR075870	DRR087047	DRR087048	DRR087049	DRR101031	DRR101035	DRR101036	DRR101037	DRR101038	DRR101039	DRR101040	DRR101041	DRR101042	DRR101043	DRR101044	DRR101045	DRR101046	DRR101047	DRR101048	ERR161594	ERR161595	ERR161596	ERR161597	ERR161598	ERR161599	ERR1748847	ERR1748848	ERR236932	ERR236939	ERR236959	ERR236979	ERR236980	ERR236981	ERR236982	ERR236983	ERR236984	ERR236985	ERR236986	ERR236987
EAL86836	8.3175	30.7902	5.75333	29.3583	17.8202	19.1313	16.1677	28.2802	10.8825	19.45	14.7623	23.7248	19.6528	81.832	34.5331	43.3798	10.6025	10.0569	6.78344	32.0754	25.6036	14.7583	12.8402	4.56757	7.27109	12.7846	11.5289	7.39275	7.84863	9.22753	15.6028	43.2782	35.1473	10.7207	38.8095	15.0073	15.5684	20.7474	22.5086	18.5098	10.0657	19.2273	19.2381	21.8365	24.2377	9.99521	21.5459	16.0229	20.8156
EAL84664	36.0572	53.1447	38.9267	70.8979	25.8206	23.7417	20.96	105.716	34.601	30.8611	36.2204	17.7807	22.8356	43.4144	46.0824	36.1912	23.283	25.5429	47.862	48.6507	60.9561	48.8175	33.9281	26.0096	62.194	34.3042	27.8251	18.4685	24.1462	29.5836	26.798	105.66	73.756	33.0596	91.7128	12.0255	9.63565	32.6934	27.5256	16.8505	20.514	18.7166	14.9998	20.457	20.2432	21.5019	23.942	18.5131	18.3981
EAL84717	0.254374	3.20163	0	5.42707	7.04131	2.58352	4.58496	1.18054	2.05742	3.82625	3.0152	2.84648	3.32669	9.83573	4.7952	2.01973	0.800178	1.48147	2.66891	3.20698	3.64077	1.42093	1.66894	1.25721	0.903987	1.64119	2.43823	2.28536	2.56925	1.75908	0	1.53414	1.82734	0.522544	1.45423	6.10945	5.39612	4.14876	6.95599	5.38259	3.71838	5.30848	4.01358	5.8259	4.3993	3.94557	5.09177	4.51234	4.43014
EAL84757	112.581	133.079	76.2516	132.459	7.23613	51.2857	13.8846	56.6668	163.2	162.761	118.193	15.4387	13.1458	42.0573	301.03	61.7565	54.1054	92.3099	49.1655	158.932	284.725	90.8633	93.7927	90.3496	71.6736	97.2043	145.304	88.2323	116.071	79.3628	72.5969	103.179	198.024	63.4855	149.96	12.9352	12.3398	15.1214	19.8404	19.6396	60.1671	62.707	59.0869	70.975	72.7961	70.1502	83.5604	63.7078	57.5647
EAL84862	0.308634	1.76571	0	0	18.8852	0.0783652	7.64908	0.26043	0	0	0	29.9317	7.78431	12.7664	0	0	0	0	0	0	0	0	0	0	0.398842	0.298691	0.123263	0	0.183371	0.776111	0.615152	0	0	0.211336	0	11.6995	12.0326	1.10742	1.29079	1.18741	0.501283	0.836471	1.39135	1.1781	0.723758	0.467044	0.794301	0.926516	1.61254
EBA27293	14.7101	123.704	13.4773	108.6	4.18167	164.342	7.81414	2.54812	30.7117	27.4977	27.5788	12.4014	7.26167	21.1857	4.87595	3.28396	0.794211	3.64645	4.34696	46.4823	64.8313	11.2901	9.65731	4.66295	2.93644	6.21146	2.43597	4.88394	6.89236	25.7884	24.0752	45.5609	53.6096	27.1061	45.723	6.5407	6.13679	6.98296	4.88632	8.16704	12.2698	23.0455	18.2709	24.8271	23.9086	14.252	31.1892	23.01	17.1686
EAL86837	14.4248	12.7325	6.05798	12.3651	9.60706	19.5165	9.07937	108.069	53.9601	37.1959	31.532	1.22984	8.85489	21.1244	176.253	7.29467	1.36848	3.60042	0.0772177	4.45369	4.88495	16.806	14.9762	4.07387	1.39807	4.25451	4.85574	17.2515	18.2425	42.751	29.1615	8.49257	8.43791	40.6382	8.83556	15.0864	15.9498	16.3341	37.2578	4.55865	28.003	4.35627	2.68371	4.054	3.6847	35.3155	4.6552	4.33032	3.07618
EAL84876	0.658699	1.88423	3.87287	2.63501	0.479827	6.60638	3.38043	0.625298	2.33085	2.47701	2.48431	0.491397	1.23064	44.7198	0.577541	80.9571	12.5475	3.49775	11.4774	3.32178	4.56657	4.78332	9.30831	4.79287	2.02166	2.23118	3.15689	4.43845	5.67468	3.72692	5.25153	3.6416	10.6468	2.70625	9.64965	1.62016	1.51062	8.16483	5.5097	11.1928	8.20225	7.23018	5.0316	5.12541	6.1787	6.72829	2.07195	7.37034	5.73592
EAL84643	18.761	49.9223	11.5437	75.632	4.44953	7.53316	21.0803	17.3955	29.9956	18.2821	35.2615	12.043	19.5633	66.3042	24.483	19.9194	20.5871	23.3176	18.4744	21.2167	35.5166	33.3894	27.0844	28.1526	28.7552	46.4472	28.7517	32.7844	39.402	18.6517	12.1746	86.3967	81.1775	16.4316	89.4831	8.20643	7.00413	20.494	24.9848	26.5777	63.3055	53.3301	48.7352	47.6571	55.1221	55.2952	48.9073	52.3911	48.7397
EAL87032	1.81216	5.87489	0.887892	5.63828	12.3206	3.45093	39.7705	26.25	4.27497	4.54303	6.18371	3.37972	40.3453	64.9095	1.9861	4.49641	3.48362	1.44858	0.226349	3.48137	3.10702	1.68711	2.43888	1.74151	0.975758	3.11783	1.80937	1.48008	1.615	2.27848	3.00991	6.37538	4.55629	3.51579	6.04328	39.2413	39.2212	25.418	29.2468	17.7203	3.67913	4.09281	4.91674	4.34547	4.95784	5.02749	5.78653	4.36855	4.1329
EAL86858	0.670106	212.58	0.328328	295.541	0	1.99922	0.587141	0.0353404	59.2805	57.2379	60.295	1.49972	0.625974	1.80772	23.7221	1.99524	2.04939	11.4211	4.64536	3.31896	5.91947	9.07726	30.6914	21.5734	20.5667	4.80985	5.41951	28.2549	54.6938	10.1106	10.0171	173.446	170.53	3.90025	165.089	0.290862	0.384195	1.80333	1.29349	2.79294	0.770941	1.86155	0.923052	1.91842	1.86607	1.39431	3.30546	1.69162	0.791927
EAL84663	426.377	153.256	406.881	265.918	260.182	195.739	188.33	709.52	207.638	151.903	125.889	54.9565	128.595	250.251	630.901	225.991	156.83	345.931	175.943	162.967	485.586	419.816	366.534	236.802	121.883	74.8946	287.082	208.46	262.168	402.775	499.813	108.455	77.5094	540.1	69.6595	127.902	118.175	220.637	249.205	120.954	286.435	497.727	372.911	482.211	472.233	293.614	377.478	469.102	363.974
EAL86788	1.11924	89.0053	1.09678	33.58	481.033	1.70512	55.8982	2.5972	46.9605	37.8799	51.2583	570.283	107.167	68.9416	3.68003	1.11085	1.76039	0.766876	0.838801	0.604745	1.75212	0.625207	1.12975	0.460976	0.542392	0.902656	0.894017	0.228536	1.16372	1.05545	0	0	0.402015	1.1496	0	233.838	223.312	57.8669	55.0914	69.7942	3.18128	3.03342	4.48502	4.43664	5.74147	1.27028	6.24106	3.97086	4.45546
EAL84795	1.70136	99.2827	0.833607	284.718	2.47871	9.93584	0	0	3.44023	6.39791	5.50008	0	0	0	0	0.281434	0	0.582865	0.318765	0.612848	110.341	44.6677	6.01065	0.467153	4.94694	2.46983	1.01925	0.347398	0.25271	0.534795	0	59.0009	32.9996	2.33	61.3987	0.246161	0	1.94241	1.36837	0.818207	0.921118	0.691664	0.213052	0	0.24936	0.321826	0.486515	0	0.634945
EBA27286	0	0	0	0	0	0.899585	6513.56	264.438	2.91036	4.0445	2.14751	2042.26	6150.89	4678.46	1.1649	6.44666	10.2162	1.59306	1.6595	2.07382	1.68369	3.21599	2.45862	2.37121	0.786924	2.00013	2.74154	1.98942	1.97342	4.17623	7.94427	3.56127	2.22699	5.91339	4.11421	5431.97	5231.12	753.217	997.828	1165	4.25588	6.6015	6.15581	5.26652	6.49087	3.60218	6.90189	5.49922	5.78469
EAL86773	0	0	0	0	0	0	1.23061	0	0	0.660194	0.662139	0	1.722	2.76271	1.88566	0	0	0.210508	0.230252	0.221337	0	0	0	0.168718	0	0	0	0	0	0	0	0.617648	0	0	0	1.60027	1.58533	0.400871	0	0	0.499008	0.33307	0	0.90212	0.900593	0.232462	1.05426	0.838466	0.764392
EAL87011	126.889	179.593	96.0558	234.152	683.383	26.7214	1071.29	143.607	142.879	157.008	124.421	270.074	1360.59	714.89	104.664	51.9268	22.9108	67.9871	99.602	135.387	138.254	70.544	74.3591	80.7445	88.0111	95.2534	92.9487	69.9918	73.9602	185.628	157.019	401.377	489.462	171.303	461.548	662.66	642.509	229.707	271.436	243.512	145.372	143.264	159.499	144.794	153.187	156.298	130.522	147.05	164.732
EAL86868	65.622	67.4681	53.1214	72.2851	16.6268	39.1196	8.33295	14.0438	34.6149	39.8509	38.9435	14.1898	13.3261	35.0631	29.6022	63.242	40.8862	20.5263	23.5206	34.2575	22.9702	28.1563	32.1589	17.4959	10.1394	23.9305	14.4336	15.5353	22.0369	39.4606	34.1202	21.9872	34.16	42.9807	27.1851	13.4849	14.9948	45.2928	23.8651	31.406	19.3085	22.9402	18.5787	15.9174	21.1872	17.6299	27.7395	12.4583	17.5097
EAL86951	0.140603	0.965275	0.826683	1.68737	0.409686	5.60497	0.527978	0.0593214	0.852913	0.302132	0.606044	0.629347	0.131343	1.64363	0.308198	1.39548	0.245717	0.0963372	0.158059	0.354526	0.754652	0.314161	0.425766	0.270243	0.181698	0.0907154	0.168463	0.401932	0.208843	0.795529	0.840724	0.847984	0.505023	0.67394	1.80858	0.325489	0.765817	0.275183	0.180935	0.540941	0.114183	0.5716	0.387352	0.619271	0.535793	0.319153	0.442268	0.613946	0.384799
EAL84751	618.98	213.718	421.67	186.639	5760.7	268.346	2853.72	100.451	375.768	219.479	274.648	2996.72	2853.53	1310.5	52.0327	39.7356	11.2388	125.548	285.454	181.743	135.148	162.975	266.812	214.881	290.566	312.41	300.657	415.566	413.272	628.735	687.074	155.427	291.455	658.594	207.48	5379.16	5428.83	2594.72	2511.76	3538.75	478.353	68.1798	106.823	81.7802	80.9487	301.433	50.0309	61.5563	112.472
EAL84816	44.9612	51.4451	32.7103	29.9765	57.5638	27.3294	54.402	13.796	17.9072	32.2047	24.9588	9.14769	54.091	51.4564	31.6567	25.6926	18.8102	20.0707	16.5925	33.3725	46.009	32.7259	22.6915	23.1941	20.2479	19.7785	36.1856	20.5867	23.8799	17.1306	23.0824	34.9226	45.0225	23.7899	26.7748	37.4541	44.9158	38.2207	33.9698	31.8876	17.7033	24.0018	17.0613	27.4038	25.1608	24.4834	24.7398	26.5856	18.3048
EAL86891	78.2095	42.7234	86.5287	28.9314	17.6428	104.031	23.2421	85.6862	53.5645	61.8024	48.9351	10.5398	18.8539	28.131	10.6178	84.8009	108.638	76.4048	32.7098	13.995	33.4011	80.3289	54.4963	60.4055	30.8097	16.1146	26.8022	34.8237	29.2293	64.0765	48.2734	15.7229	14.8614	58.7362	16.9471	10.3666	9.11268	23.5364	26.9466	33.9721	50.6745	62.0856	56.2351	64.004	62.2687	38.5597	66.9491	63.3435	53.8558
EAL87010	3.90659	17.1349	2.23311	15.6276	29.8803	71.3358	34.9627	8.17243	6.58274	3.49776	4.91129	58.7729	31.0191	26.6394	1.28447	5.16972	1.02407	1.5614	3.29371	5.62878	4.51388	1.63666	4.10755	1.87715	2.94491	2.73053	2.21033	2.39304	2.61118	2.6606	4.54207	10.4715	13.798	2.89794	10.7015	24.8698	24.6376	8.60158	12.4633	9.08053	3.34879	6.17621	3.75054	7.93398	8.39768	5.78854	8.19216	7.2853	4.77878
EAL86804	0	7.58643	0.62876	3.70754	2.4928	512.759	4.60467	0.451187	5.40592	3.44694	8.75797	5.26536	7.39237	14.232	3.00044	1.34441	1.56986	0.293089	0.0801444	1.61787	4.68745	1.43367	2.59064	0.176178	0.138196	0.827957	1.02504	0.611403	0.762442	1.07567	0.426293	9.45942	9.52596	1.02517	11.0045	4.64176	5.76335	6.06967	4.88535	9.80574	10.0741	12.9265	10.981	13.8162	14.2316	10.1142	15.0454	12.958	11.4408
EAL87062	12.35	25.1601	11.807	29.3211	17.115	17.744	15.6848	38.6345	20.4042	18.4472	17.2032	6.29197	13.7877	25.4611	41.4648	19.4325	15.1607	16.7174	10.2714	34.1783	46.2115	18.5087	19.1549	18.1957	21.8959	30.512	24.7823	21.773	25.5921	11.362	12.0075	79.0254	53.4476	11.7568	59.6258	8.80354	8.20324	13.1663	13.0823	10.8163	29.6806	24.328	20.1426	24.4112	25.9592	38.1753	27.1327	25.1549	20.3096
EAL84777	0.856059	4.40781	0.419438	5.70752	0.623594	0.760767	0.107153	0	0.865493	0	0.461237	0.319315	0.39984	6.54318	0.187646	0	0.29921	0	0	0	0	0.239096	0.216023	0	0	0	0.170948	0	0.127154	0.269088	0	0	0.307483	0.586183	0.61175	0	0	3.3509	2.61635	5.62643	0.231735	0	0	0	0.250936	0.16193	0.244795	0.116813	0.212986
EAL86968	5.81338	1.33035	5.24096	0.77518	5.58986	2.56837	7.6841	0.637705	3.99666	2.74824	0.62644	15.4392	5.2133	11.6051	0.152914	0.923165	0.162551	1.83226	1.08919	1.38207	1.40409	0.974202	1.34962	2.13893	2.66695	2.66302	5.66512	3.70351	2.31414	1.1695	0.926952	0.934956	0.250569	1.19421	0.415431	5.08028	5.0995	6.82665	8.86492	7.64166	2.54936	1.35498	1.25212	1.29729	1.05653	2.15531	1.03067	1.01537	0.954598
EAL86867	84.0614	99.6056	73.5832	91.2677	38.2412	174.38	34.5187	36.7979	52.0676	70.3259	84.1385	21.0688	28.5546	43.0234	104.147	49.6848	19.2777	66.0198	209.788	254.925	113.687	67.1868	66.4044	55.9241	64.4057	71.8138	58.9182	56.5812	55.1752	72.4812	37.0854	43.7512	84.7329	58.2432	57.2221	26.5361	26.0026	48.7714	37.4121	43.7817	88.7731	81.225	74.4764	75.4139	73.6305	84.9722	34.3941	83.6033	73.7375
EAL86726	0	0	0	0	0	31.611	0.98821	0.832734	0.613996	1.95749	2.29047	0	1.41827	5.46099	0.266239	0.602748	1.06132	0.624162	0.113784	0.437513	0.543259	0.508857	2.1455	0.416877	0.294302	0.685695	0.606368	0.992032	1.44328	0.381791	1.81566	0.305223	0.218134	0.415848	0.650979	0.790806	1.39275	1.78289	5.86131	2.9206	1.39737	2.5512	2.81382	2.13985	2.49226	1.26364	3.56007	2.48607	3.24856
EAL87041	60.5815	61.2993	41.3575	69.3603	24.2774	124.561	28.9284	69.1232	58.7299	49.6958	56.2194	13.5932	18.9124	48.0342	53.1173	46.5251	43.6009	72.6672	61.6252	95.7591	74.8112	73.684	78.5203	60.9779	55.8484	62.4481	43.2281	46.3002	49.4566	43.1767	44.6984	83.4373	81.3341	40.9498	62.8796	15.142	14.822	29.6674	34.0696	35.4007	69.6448	54.6597	37.99	62.648	64.0484	91.1455	50.724	58.1	38.3596
EAL87080	3.93078	424.278	5.13585	483.612	12.217	62.2127	12.7924	5.85978	52.7231	39.9806	55.9118	3.71438	11.7501	35.1107	223.676	6.93564	4.76281	13.0175	3.73143	23.1265	41.1402	32.7895	14.8126	14.6065	35.3038	49.2849	18.5247	15.9454	24.5998	19.6045	22.9815	1015.7	317.39	10.228	595.317	7.20383	6.83607	10.2576	12.3929	16.9713	183.799	19.3181	16.2764	20.4675	21.8155	275.208	21.8811	17.9506	13.3656
EAL86929	160.76	69.1184	146.077	74.0532	68.8438	69.1444	46.4645	214.885	119.19	159.639	153.81	52.6961	28.6694	72.2795	139.458	205.648	187.126	242.161	717.401	238.474	109.816	187.22	208.983	227.794	208.22	200.213	144.948	181.037	164.689	168.441	190.309	76.3893	67.5414	169.123	63.707	44.5456	47.2019	65.7873	72.0926	55.7582	113.015	71.4282	56.4892	59.5052	73.8271	108.367	78.1497	73.7862	54.7837
EAL84875	0	0.149401	0	0.261164	0.0951143	0.09946	5.94908	1.07424	0.13201	0.140288	0.211052	2.28908	9.08692	31.9949	0.286209	0.410375	0.114093	0.290758	0.2691	0.188132	0.379606	7.43955	2.73478	0.233036	0.33747	0.126365	0.182518	0.159967	0.174549	0.123129	0	0.131247	0.140698	0.0447041	0.139962	6.66875	5.97016	1.19257	1.47022	1.44425	0.300438	0.0707758	0.310664	0.230035	0.26792	0.246986	0.0933441	0.267255	0.211159
EAL84863	6.84611	5.69702	4.26917	7.05414	85.2329	78.4603	60.8419	9.05916	4.71925	17.7203	11.0659	76.1448	59.3013	86.4661	49.3851	44.6807	30.4545	33.1552	22.0388	46.6306	115.524	41.545	45.7025	41.3551	14.1755	25.5988	44.8662	24.5267	35.9606	85.2958	88.0741	41.2893	53.2042	76.7102	53.5931	96.2612	89.4746	33.5989	58.0654	47.2906	146.406	127.352	105.37	116.409	120.134	170.468	144.157	124.586	110.095
EAL86769	0	0	0	0	0	2.35819	1.9023	9.43994	12.8043	22.6787	9.09822	3.77922	1.57742	7.59227	7.77304	15.9217	32.4616	18.8014	13.288	7.29916	17.3714	14.6206	21.306	28.515	13.9115	14.4357	12.4767	15.516	21.8213	0	0	0	0	0	0	2.68751	2.17834	1.37706	2.44465	0.812086	0	0	0	0	0	0	0	0	0
EAL84715	6.21567	16.7342	7.88236	8.77577	40.4838	52.267	4.21044	8.40723	14.047	28.6771	30.3376	1.90934	4.44013	5.26048	7.37332	8.58829	5.49515	3.88304	4.65824	4.21449	13.2463	13.2755	12.548	7.42905	4.13433	4.60004	11.39	8.95882	8.03761	15.8602	24.0487	11.7607	14.7087	16.7743	10.7126	10.7917	11.215	24.9265	12.939	15.1218	9.60061	19.7197	36.4453	18.573	20.1492	2.48981	25.1974	21.9522	34.8406
EAL84637	120.084	192.329	85.5305	209.307	16.8181	50.1144	40.2116	25.0351	168.518	152.918	140.323	34.6572	50.8931	72.1566	197.74	52.5356	43.989	169.283	103.552	208.873	340.898	177.565	184.942	137.029	104.425	131.565	194.818	140.622	179.704	130.807	111.114	403.578	528.509	129.751	489.629	22.0386	20.38	24.5218	25.9965	32.3615	241.761	89.3189	77.1439	100.488	102.877	319.551	105.753	89.0564	79.4376
EAL84692	181.466	123.043	289.787	80.6581	48.9587	194.543	58.8885	262.296	217.441	173.307	202.787	85.2366	87.8967	253.833	215.09	202.34	241.959	202.621	110.813	133.153	96.1953	168.944	227.265	243.595	180.222	140.93	112.738	131.745	175.7	50.703	53.5834	33.7788	43.4532	78.2367	62.4375	83.6282	78.9939	149.079	170.815	122.824	778.689	438.992	387.15	380.877	386.143	600.065	470.866	363.173	436.436
EAL84794	1.51373	204.379	1.9778	282.586	178.633	0	15.6632	0.532213	342.303	335.034	169.098	0	5.18481	4.08353	0.442409	0	23.4559	4.66726	1.51259	1.99929	80.5689	121.762	38.7077	96.8427	3.74932	1.13942	5.84408	3.09086	1.19915	24.108	24.1367	78.1072	69.9572	10.7107	179.207	4.8183	4.62866	12.1797	3.08425	6.95618	0.409767	0	0	0	0	0	0	0	0
EAL86847	4.21458	0.803729	8.25997	2.80995	0	11.4147	0.351693	0	2.13051	2.26411	2.27078	1.57206	1.31234	8.84295	1.84765	0.929549	0.491027	1.6845	2.63213	3.54231	1.88506	7.84752	4.60864	3.47167	2.95015	2.9458	3.08593	2.00799	1.87803	3.09116	7.00022	2.82427	4.54144	5.77183	5.01965	0.813046	2.01364	2.74954	1.80784	3.15287	11.4089	19.4183	22.3422	22.2753	24.9143	8.23795	1.20518	15.1442	22.894
EAL84755	45.1191	74.39	34.4657	69.1646	31.0554	103.737	40.4668	60.7807	34.1225	26.7195	35.6034	49.2964	40.4883	103.826	52.6429	40.9021	29.1808	31.0362	30.2195	108.264	86.9193	44.0564	40.8807	34.337	40.4015	71.8592	49.2354	41.0586	43.5877	31.9384	17.7026	62.851	52.3189	31.1384	57.3768	19.5327	15.7858	39.0538	43.4319	39.8658	22.6002	27.4416	27.7608	30.6691	30.4089	27.8216	29.1567	30.3472	27.4894
EAL86807	65.9011	28.7256	84.7378	40.4505	1.52398	11.1553	4.27718	1.61823	56.7567	29.5959	57.4875	3.6417	5.53723	30.7272	97.3725	33.1072	32.7835	41.2117	17.5081	29.3902	24.3292	22.399	52.9692	52.7527	30.9785	29.8081	46.0946	103.378	97.4713	28.7159	28.494	11.5661	16.7824	24.1147	16.6946	1.21078	1.49934	1.70608	1.45828	2.12402	26.0512	5.95359	4.89033	5.63105	7.76791	28.2292	9.67167	5.80467	4.25084
EAL86958	0.930993	58.5889	0.608205	84.0031	0	1.89111	0.310753	0.0654656	14.4326	18.3384	11.0355	2.54661	0.86968	1.67434	12.5164	1.54002	4.44714	0.637892	0.116287	0.223569	0.416407	0.693401	0.939729	1.27814	0.701812	0.700779	0.991531	3.80196	1.65941	7.4136	4.94828	240.192	121.052	3.18747	155.015	0.179601	0.444809	0.101228	0.599024	0.795958	7.89662	0.336428	0.0777222	0.182243	0.363869	9.04004	0.177482	0.0846919	0.38605
EAL86925	80.3107	72.8276	86.8625	53.3226	122.83	110.589	19.6045	546.779	84.228	75.5461	67.8686	17.402	14.0082	46.4466	17.8231	224.793	234.345	63.0182	1.87306	14.2843	45.1617	74.2726	74.5051	43.6453	5.81363	15.4802	53.7686	49.8079	40.1919	71.2288	46.4936	28.472	8.618	54.7643	9.04921	19.3823	17.3862	121.962	130.578	66.1336	62.6945	105.76	98.3153	100.588	103.348	51.3104	142.747	105.222	96.6725
EAL84632	157.194	145.274	195.511	153.176	444.817	394.142	318.221	742.926	177.264	180.259	128.671	100.355	410.873	498.809	75.5393	446.042	346.56	111.848	72.4964	50.6339	102.082	156.197	122.816	116.204	48.3431	55.0983	95.9821	80.2428	77.2301	152.985	117.491	98.7548	44.5178	146.967	51.8458	338.091	312.836	413.657	410.891	281.064	186.167	312.97	266.498	272.056	277.355	141.239	426.165	304.421	285.425
EAL87000	5.28047	94.006	2.43505	81.1808	2.71521	22.2015	0.855356	0.163814	12.4045	13.3492	14.058	3.82343	1.59588	5.86555	29.8218	0.51381	0.922815	2.23467	0.931146	8.05586	14.3098	1.47483	2.74339	1.96162	1.90667	2.80569	5.08626	2.09299	3.04505	4.39366	4.02416	58.3859	44.5158	3.93482	48.3894	1.03365	1.42469	0.455945	0.699503	1.04565	14.042	16.1634	11.7468	17.7394	16.7533	18.0967	13.0125	15.5552	11.4762
EAL84845	18.9896	28.6176	15.4314	32.1151	41.1614	30.9292	54.7275	20.3228	6.08746	9.45495	4.99095	6.56495	46.2945	65.3881	8.73106	11.6454	9.87494	6.34692	5.20665	16.6836	17.8157	14.2297	9.81766	6.74017	3.59122	6.5742	4.80947	6.62005	8.66821	9.60875	10.1546	25.6058	24.9541	9.8316	19.8589	34.0423	35.9815	12.3886	14.4535	11.434	14.4185	17.6994	13.2238	17.4076	15.3416	18.0478	11.5226	15.5473	14.1738
EBA27288	0	0	0	0	0	1.07795	0.13285	0	12.3401	1.14033	2.85924	0	0	0.477195	0.232646	0	0.556446	1.45442	0.795415	0	1.18678	1.48217	1.60697	2.03995	0.342892	0.51358	1.69555	0.866862	1.89176	0	0	0	0	0	0	0.307123	0.152127	0.519311	0.512175	0.680557	1.14923	0.431477	0.664537	0.467462	0.466671	1.20458	0.3035	0.868955	1.05625
EAL86784	0.257273	35.6193	0.252109	1.37223	727.15	2.61297	538.947	6.34991	8.58358	4.14628	5.26743	1191.49	1248.03	709.998	15.0007	0.680916	0.899221	2.2916	4.1454	2.59483	2.07128	2.01197	1.81781	2.26051	13.8806	16.433	5.95954	7.24943	6.19064	0.485217	2.56391	0.51721	0	0.704667	0	470.877	474.002	50.2687	56.696	76.9575	0.208931	0.418362	0.837639	0.906508	0.527901	0.0973304	0.294275	0.491484	0.576082
EAL84686	40.1431	16.735	41.167	17.0129	60.2977	52.0699	18.6187	526.81	28.0009	30.7597	32.8623	13.2325	14.8253	41.1343	3.68342	155.765	139.112	49.4663	2.68197	6.38928	31.7342	60.1446	46.1737	40.3298	13.6728	13.7531	40.1434	40.2848	31.4309	40.496	37.2144	19.3935	8.27124	49.6486	7.56085	15.2181	17.0385	63.4421	71.1801	30.7289	13.3096	29.856	25.1735	35.6354	36.9433	11.0663	47.2514	32.4415	24.3882
EAL86979	5.64874	4.44356	7.61112	0.941532	319.412	18.4662	5950.56	81.7751	25.6995	0.758638	2.28262	8011.91	7044.09	234.29	6.5005	0.934395	0.246793	4.95891	3.17502	3.68795	1.89489	2.36653	11.5817	7.75504	3.64988	1.2528	9.72907	26.0958	33.3515	13.7608	19.7028	0.709748	0.507235	12.3291	0.252291	4378.81	4269	169.518	342.215	229.888	1.72025	2.58346	5.21679	3.10992	3.93256	1.20207	2.32198	2.50508	7.02699
EAL86831	0.525324	2.40433	0.51478	2.45171	0.382671	1.53393	0.394529	0.166229	0	0	0	4.11492	0	1.41715	1.95755	0.347589	0.0918056	0.269954	0.196848	0.0946135	0.234963	0	0.39769	0.144241	0.678867	0.677867	0.104903	0.536325	0.312114	0	0	1.32011	0.943441	0.179857	0.750806	0.760063	1.20474	0.0856789	0.591511	0.252635	0.0711026	0.213563	0.394701	0.231374	0.076994	0.198738	0.375549	0.358413	0.392099
EAL86771	0	0	0	0	0	1.61423	0	0	0	0	0	0	0	0	0	2.10327	0	0	0	0	0	0	0	0	0	0	0	2.59625	0	0	0	0	0	0	0	0	0	0	0	0	0	0	0	0	0	0	0	0	0
EAL86952	0.234793	0.268653	0.46016	0.939247	0.342068	4.70968	0.117556	0.148591	0.23738	0	0	0	0.657989	0.844522	0	1.08748	0.0820648	0.160874	0.087981	0	0.105016	0.262309	0.236996	0.193405	0.0758547	0.075743	0.468863	0.287651	0.139499	0.295213	0.467976	0.708025	0.337336	0.160773	0.167786	0	0.403844	0.306352	0.226607	0.45166	0.0635584	0.381806	0.176411	0.344708	0.0688248	0.0888258	0.134281	0.256308	0.408913
EAL86894	51.3346	57.5494	38.964	55.5923	45.6084	34.7332	82.1209	46.9789	37.6503	42.2429	43.9661	34.6437	57.5169	86.4521	52.4246	26.5056	18.2018	47.4227	56.5405	126.446	78.4375	52.6268	51.4419	52.185	52.1028	58.4875	54.4554	53.379	53.4628	41.2265	36.3729	46.0824	68.2122	39.3165	48.347	42.1598	44.1904	39.0073	38.3759	44.6658	40.3233	41.6583	30.544	44.1742	41.7509	45.2963	42.1716	39.9235	30.0474
EAL86947	22.5866	165.766	20.3447	171.885	16.9517	25.7205	7.82469	61.9416	61.8174	60.0558	87.522	12.5949	8.09865	22.9774	111.921	38.6452	47.2871	20.0091	10.8574	20.6275	10.3065	21.283	22.7986	21.8001	11.4984	20.2398	14.7612	22.8267	21.0104	22.9486	14.0967	236.667	68.5078	20.309	120.648	4.15919	3.72794	12.1305	15.4136	9.94787	133.895	21.0234	17.4275	18.8913	19.9293	200.589	20.7464	21.1073	18.675
EAL86970	16.1841	41.8507	18.7139	38.845	20.7491	23.0121	33.5467	29.9758	23.8892	20.1706	17.7885	18.5932	17.2348	45.4056	25.2583	23.4516	18.1013	15.8571	18.5573	37.0767	37.4964	18.6232	25.8108	19.3748	19.0321	24.225	22.7521	22.6035	27.8851	19.7383	23.8704	58.5644	52.7828	19.2827	53.8946	18.4517	21.4342	18.8994	22.3885	23.6607	19.0137	27.2826	19.2126	33.4547	31.9748	28.2869	31.47	29.8574	21.3409
EAL86845	29.7197	9.33487	26.839	10.8787	28.0166	1.03574	75.8591	9.21983	4.71329	0	3.13975	55.6454	78.9323	39.8248	0.51094	2.31347	0.407358	0.998193	280.159	299.539	30.7558	1.30207	2.64693	2.88011	1.69439	0.939943	1.39642	6.66335	5.36651	3.29713	9.29186	2.34302	3.7676	10.3747	1.66573	170.144	163.544	73.7534	51.368	105.186	3.62819	5.36982	13.4271	7.69985	6.32027	1.1023	5.49904	5.5662	7.97415
EAL86862	36.0314	35.541	26.1768	42.2472	398.23	16.5624	124.26	53.4689	30.1477	59.4041	39.4963	109.837	33.0782	70.9453	77.346	12.537	8.68532	37.6702	26.5377	72.9503	81.135	51.0117	40.759	37.356	36.9291	55.7129	42.923	31.9657	38.9397	66.0025	68.1012	182.339	102.643	64.2333	206.876	30.9196	28.672	38.0967	35.7746	62.1417	23.2071	27.7808	17.7369	23.7134	30.0468	35.7233	41.036	25.2614	15.7653
EBA27201	12.939	14.805	15.2152	17.2534	3.77016	6.46119	7.66601	8.91649	23.983	19.4627	19.52	4.50457	3.22317	12.0229	24.7695	14.8396	9.64789	38.2693	18.9091	26.7218	30.0938	39.0296	33.9571	28.422	14.3521	17.5311	20.1538	18.1417	22.6783	17.6244	14.614	19.509	21.0687	12.6993	24.657	3.74416	5.81107	2.95445	4.44016	4.42492	24.4014	30.2752	32.5137	39.0056	41.2153	29.0439	35.8899	28.7202	30.1533
EAL87002	52.2956	51.4095	46.9153	42.8875	13.2347	977.613	5.5317	154.137	35.248	45.1081	46.2993	10.257	2.52285	13.2466	8.82603	126.144	97.313	40.0372	4.32402	8.9323	38.2153	32.0923	28.2518	25.2127	5.15581	8.31635	22.0627	21.256	17.4317	35.6548	29.3613	21.224	13.228	35.473	14.0361	6.82039	6.61594	42.8466	24.7228	28.8886	22.2648	43.252	30.4376	38.4246	36.5603	18.1123	62.4849	40.6046	30.7257
EAL86988	0.175881	1.40872	0.517053	1.40716	0.25624	0.714528	9.73066	1.44701	0.17782	0.566909	1.13716	1.96814	12.9795	18.9787	0.154211	0.0581873	0.184422	0.120509	0.0659058	0.190063	0.393334	0.0982468	0	0.0965855	0.113644	0.170215	0	0.143651	0.0522487	0.110571	0	3.18225	1.01078	0.120434	2.01099	20.0016	18.9073	3.09806	6.16756	3.72167	0.190444	0.190672	0.264296	0.774652	0.51556	0.133077	0.402354	0.479994	0.393831
EAL86924	195.33	220.869	141.493	232.882	66.4007	68.5593	42.7625	277.612	250.531	270.356	243.088	47.1441	30.7687	53.3821	446.124	150.91	165.592	234.211	159.734	249.846	385.265	276.842	234.855	221.472	177.437	187.431	249.178	183.31	214.925	210.922	198.477	352.259	262.203	181.482	302.981	25.9338	26.1308	77.333	89.0849	81.5344	178.637	190.373	204.985	197.815	194.561	201.693	226.489	196.191	200.775
EAL84665	8.11948	16.4173	8.61047	17.3526	18.6351	38.267	19.0455	78.4385	15.9681	17.0889	15.2216	8.29756	12.3642	26.7044	23.3077	30.9464	19.3601	16.6898	8.71076	27.6847	27.66	20.938	18.749	18.721	16.6733	23.1432	22.7884	21.3937	19.3294	19.6486	17.0701	30.1864	29.0041	15.4608	28.773	13.3569	14.0931	17.7778	22.2211	15.5834	16.7405	21.6741	14.7917	23.841	24.7135	20.7026	24.0769	20.8535	16.0779
EAL86830	29.7436	27.5161	72.8666	31.2228	4.60993	25.8703	2.77246	38.7152	20.1543	22.7779	20.4582	3.0687	3.25141	5.40612	47.1641	133.889	26.3218	4.01087	102.799	109.761	14.7188	4.06531	5.58934	4.34409	289.915	217.116	6.82419	6.20252	7.70791	4.1774	5.04539	6.99732	10.0015	3.68337	7.00969	2.19751	2.26769	40.5635	38.581	24.6517	16.2745	7.63244	9.11347	9.01227	7.79122	8.02039	7.69103	7.3401	9.91938
EAL86832	3.19407	6.57844	4.38194	22.1473	0.930684	1.29761	1.27937	0	0.645854	0.686352	0	6.19531	1.19349	2.87217	0	1.69073	0.446556	0.875397	0.957499	1.15054	2.28579	0.71368	1.93442	1.22782	3.30211	3.7094	3.57185	1.56526	0.948856	2.4096	1.27325	0.642121	0.917808	1.7497	1.36951	2.21824	3.47941	2.29215	0.822057	1.22885	2.42098	1.0388	0.959942	0.750292	0.749021	1.93339	1.27871	0.871688	0.79468
EAL86906	84.8195	215.131	50.5629	171.538	233.759	172.472	52.7304	90.0615	97.1882	86.575	118.82	31.1108	54.1429	87.0765	174.457	67.1128	27.1756	91.5329	53.502	144.362	190.319	76.9925	96.6741	87.3352	71.9321	73.8783	87.5119	62.9262	78.3213	81.3178	95.7993	241.566	248.297	84.6998	232.855	99.4038	106.783	129.577	127.114	127.358	98.9221	102.68	93.4691	104.187	92.8224	114.449	100.253	97.0285	99.5357
EAL86841	8.48661	57.2407	5.69008	57.7732	9.11039	2.26825	2.90727	3.20367	0.451587	0.959807	1.44395	3.33216	2.08624	7.63134	0.979077	1.77326	0.936708	1.22417	2.67797	0.804465	1.79802	1.49703	2.93056	1.10379	0.865824	1.15273	1.24873	1.45926	2.25572	2.24642	3.56106	4.93874	2.24609	1.52926	2.23434	4.39453	4.86567	3.64248	3.59243	2.00486	4.35283	3.87381	3.13226	3.67227	3.0114	4.73144	3.57633	3.29125	3.00049
EAL84658	553.679	361.182	561.275	398.85	200.272	285.694	109.93	385.845	490.291	467.7	528.056	275.367	180.728	341.076	482.67	453.096	459.114	437.797	385.852	406.676	424.697	406.69	416.265	443.848	392.296	386.791	460.561	426.749	412.146	504.114	537.828	308.339	363	516.836	369.288	165.006	157.627	234.996	278.858	204.039	479.274	398.78	375.201	384.2	401.832	492.123	423.299	398.774	396.796
EAL84848	2.00784	6.89217	0.491884	3.34666	0	2.42159	0	0.21178	18.2697	15.9097	10.818	0	0.23445	0.451372	0	0.332129	0.175445	1.28973	0.376186	0.180811	0.224512	1.54216	2.02668	0.689129	0.324336	1.13351	1.10261	1.12743	3.57879	1.10448	0	2.01823	0.90148	0.687429	0.896765	0.363129	0.28779	1.8011	0.726689	0.160932	2.58172	2.92492	3.45717	3.38994	3.45777	1.80404	2.87076	2.94526	3.80904
EAL86935	89.5891	102.763	77.988	103.158	33.3592	142.299	31.499	108.518	103.612	90.7626	94.1442	34.661	28.0348	62.7691	83.5212	121.719	123.077	86.6689	49.5646	93.4495	109.772	116.48	96.9371	81.7932	74.9086	70.6389	87.4535	74.4431	80.3045	104.677	75.7679	64.132	88.9515	82.657	68.7874	18.5909	20.1379	35.0972	36.975	29.9347	160.675	165.447	155.504	175.981	166.951	162.821	182	161.44	151.824
EAL84793	14.2501	1720.19	6.98203	1945.56	625.132	0.938061	62.495	26.2756	815.603	820.247	244.268	3.54357	27.6092	34.8824	1.9667	0.523822	105.517	25.1327	21.359	29.9426	2251.55	2828.03	476.53	584.953	37.5975	25.1133	103.497	40.7357	7.1338	178.175	209.863	984.367	467.86	203.827	1405.48	35.1264	33.8906	35.2926	4.66932	8.54515	3.21458	1.78801	1.58619	1.93713	1.31502	1.29784	1.96199	1.51237	1.70704
EAL86963	0.355642	0.81386	0.697008	2.13402	2.3316	0.361204	9.8825	0.937801	0.359562	1.14632	0.191617	15.1228	4.15275	6.23611	2.41663	0.352975	0.062152	1.34022	1.19939	1.34511	1.27255	1.19197	2.24362	0.878857	2.64264	1.72092	3.40891	2.75948	4.226	2.68296	1.06327	7.68589	8.94188	2.92229	9.14926	4.27084	4.63876	1.56611	2.68874	1.36826	1.059	3.37356	3.25106	3.02836	2.81473	1.41272	2.54245	3.15437	1.94663
EAL84676	104.039	223.823	56.3346	226.58	34.4654	45.0824	60.2412	60.0468	227.344	211.537	203.389	33.7783	68.9101	120.545	496.136	168.731	162.525	201.044	63.0054	153.202	230.507	184.436	192.185	167.767	127.627	143.44	151.678	136.395	160.201	104.585	94.3026	259.27	362.545	109.386	278.303	53.5865	50.3881	46.1342	44.6002	55.7832	302.635	182.212	160.543	190.611	191.929	358.662	195.524	183.132	169.991
EAL84725	21.092	307.706	28.6348	323.437	6.72194	18.6326	10.9454	13.8118	76.857	85.6894	62.5032	3.93372	11.0829	39.9085	131.572	7.19601	8.83115	17.2367	4.44575	44.7149	173.544	22.4594	17.8525	14.1768	15.6159	11.3403	49.841	11.3052	20.4943	46.962	39.412	729.897	398.052	34.7527	688.16	4.64112	4.97568	23.8654	18.731	31.4869	5.05539	20.9007	13.5364	21.2891	21.6395	6.4833	23.1832	20.9861	15.251
EAL86770	0	0	0	0	0	0.612603	1.47381	2.11856e-05	0.824473	1.91673	1.56583	2.56373	1.9948	0	2.91166	2.99106	1.85064	3.44814e-09	0.203049	0	0.76375	1.87596	2.3715	1.17411	1.28316	1.52347	0	1.02049	1.88807	0	0	0	0	0	0	0.318037	0.799445	0.196774	0.467479	0.815281	0	0	0	0	0	0	0	0	0
EAL86962	0.711783	0	0.232499	0	2.07398	0.301214	2.9104	0.500511	0	0	0.255668	19.2929	1.10818	10.2408	2.60035	0.706444	0.0829274	0.0812824	0.533435	3.50402	0.955081	0.132533	0.239487	0.260584	0	0.382696	0.473791	0.290675	0	0.298316	1.41869	2.62338	3.06794	0.812317	1.86505	2.67758	2.92464	0.851325	0.992287	1.21709	2.31215	1.60758	1.60439	2.22932	2.99057	5.92413	2.44246	2.59002	2.00703
EAL87042	1455.22	1837.21	1004.73	2418.08	462.453	93.1074	655.196	375.097	1305.51	770.633	608.456	88.3128	459.849	277.397	180.637	290.737	51.6631	1839.63	886.447	2040.52	2796.89	1703.71	2151.71	1841.01	1021.56	2168.81	2705.97	1850.59	2086.18	1622.75	1426.55	2974.38	2398.05	1309.21	2970.05	1025.46	1047.13	182.692	188.879	85.9724	161.054	105.055	84.4127	120.794	118.034	228.874	84.7845	107.095	85.8633
EAL86852	0	212.161	0	235.943	0.398435	0.763839	0.547709	0.173077	0	0.293834	1.4735	15.7096	0.766414	5.65618	0	0.361908	0.0955876	0	0.102479	0.197022	0.366963	0.152767	0	0	0	0	0	0	0	0	0	1.37449	0.982307	0.187266	0.97717	0.791374	0.705586	0.267625	0.791844	0.526085	0.518222	3.78013	5.00002	6.02264	3.44713	0.310388	4.0666	4.55277	4.83098
EAL84770	5.62248	9.78982	12.217	9.45305	3.56146	29.8556	3.79422	2.01119	30.8937	5.25295	16.5956	6.20047	4.33877	18.0252	8.25196	2.34535	2.13605	12.8971	11.725	24.6555	17.0568	13.7918	19.8633	17.653	19.5862	24.2889	42.4698	40.3313	40.0863	29.8141	38.0044	62.4132	44.2536	30.7998	41.4018	8.91299	9.03999	9.48907	5.6624	10.1887	70.0123	57.5741	73.0399	70.7739	71.3706	66.4017	36.3499	53.7715	73.4709
EAL86928	37.356	30.8505	33.3793	28.1308	44.3786	51.3187	68.9657	67.4936	28.924	28.4158	24.0638	26.179	46.4316	55.4303	39.9267	43.7829	31.0411	49.3927	43.9606	92.0422	78.1102	41.9065	42.8484	45.0972	68.8212	63.3086	50.9644	41.7735	47.1406	52.921	53.1242	71.8922	85.4594	54.1889	78.688	55.2396	54.4878	23.8671	39.2651	29.3973	45.157	47.1634	40.284	53.9976	53.4235	54.8554	48.2611	49.2607	38.5591
EAL87094	27.3272	29.5598	25.4429	27.351	24.0201	29.5675	11.846	13.7067	18.1783	14.2271	16.0177	13.2197	17.5236	42.8425	24.5009	10.8661	8.07671	25.3283	13.256	29.6241	35.5067	21.2476	25.2577	19.9793	21.0754	17.6103	20.6356	15.2155	18.3186	23.4231	20.8294	21.1398	22.8018	22.8457	22.3579	8.95949	8.83861	10.3961	12.4459	12.9027	26.796	25.8077	20.7598	27.7314	27.2849	37.2031	24.8166	24.7117	20.7037
EAL87055	90.1459	41.978	71.9018	41.9317	85.5192	104.863	35.4252	285.249	67.8247	90.097	84.7149	19.5494	24.4794	62.2096	56.5221	260.433	199.305	131.431	63.6307	67.586	62.8238	124.132	124.849	116.564	48.7649	61.2045	69.4939	103.163	89.9915	114.002	96.1046	56.8963	21.084	107.663	26.9663	30.0286	24.3394	102.234	105.55	67.885	64.1275	51.9883	44.1038	63.0954	59.9159	49.1726	71.6382	64.0785	48.2466
EAL86799	0	1.50446	0	1.75326	0	5.00776	0	0	0.664665	0	0	0	0.614123	0	6.62883	0.652489	0.229781	0	0	0.473619	0.588091	0.367233	0	0	0	0	0	0	0	0.413298	0	1.32165	0.47227	0	0.4698	0	1.13076	0.214447	0.2115	0.210774	0.711854	0.890882	0.493951	0.579109	0.963547	0.497424	0.187993	0.538246	0.817826
EAL86792	0	0	0	0.23824	0	0.045365	0.134182	0	0	0	0.192527	1.59944	0.166899	0.16066	0	0.118217	0	0	0	0	0	0	0	0	0	0	0	0	0	0	0	0	0	0	0	0	0.153653	0.0582797	0.0574789	0	174.5	93.5525	161.267	225.373	221.43	547.63	152.556	91.2287	160.337
EAL84809	0	0.465063	0	1.08395	0.592152	0.516006	0.10175	0	0	0	0	0	0	1.82743	0	0	0	0.139244	0.304607	0.146407	0	0	0	0	0.131311	0.131118	0	0.165984	0	0.25552	0	0.817105	0	0.278314	0.290453	0.117614	0.116515	0	0.130759	0	0.330076	0.220314	0.203589	0.358032	0.119142	0	0	0.221846	0.303371
EAL86818	0.765998	101.67	0.375312	138.912	1.11598	129.922	9.20449	39.9936	1.16166	2.46901	2.47628	1.14289	4.65108	6.54361	8.56316	43.968	44.4435	5.24842	19.2312	11.8646	22.2696	1.4976	2.70615	4.10133	1.11362	9.63718	12.2371	1.40767	5.00618	0.481557	2.29012	9.62455	2.47621	2.36031	6.02131	2.54905	3.51338	10.8691	5.91435	5.1573	3.21401	14.117	12.0861	14.0574	11.9005	2.17342	22.6708	14.2152	11.3395
EAL87078	20.1478	104.241	10.7301	101.623	82.3168	36.1438	113.924	43.981	68.1948	71.5298	81.6521	131.027	188.619	322.174	61.829	42.3119	32.7609	22.5078	24.4546	53.6421	61.7096	34.0083	35.8106	27.7808	26.6027	31.085	32.7117	35.7735	40.3356	20.6515	17.4598	97.2983	85.583	17.995	81.0664	84.7909	86.7614	68.4357	68.9045	64.1744	57.9786	77.5159	84.6852	81.28	77.9326	64.7891	89.0511	79.848	79.8771
EAL84679	1.44843	7.87224	1.06452	6.7599	1.05511	16.2739	2.71951	2.06248	2.92879	1.16717	2.34121	3.78191	7.44173	29.631	1.42872	1.55737	1.01251	0.496214	0.678442	0.52174	1.29569	0.809092	1.09652	0.198852	0.467946	0.467257	0.723102	0.887259	0.968138	2.04881	0	7.27966	5.20255	1.73567	6.21041	1.36218	1.14185	3.42541	2.56288	5.34037	1.86243	2.25722	2.44862	4.14667	3.39663	3.69876	3.3135	2.47056	1.35138
EAL86960	6.74893	15.4444	4.9601	5.99953	0	1.42802	0	0	12.5094	8.45969	14.5451	1.25869	0.525371	0.505731	0	0.186064	0	0.192674	0	0	0	0	0.851532	0	0.181698	0.181431	0	0.45935	0.501223	0	1.12097	0	0.404019	0	0.401906	0.162744	0.161225	0.36691	0.542804	0.540941	2.13142	0.45728	0.281711	0.330278	0.659437	2.12769	0.321649	0	0.419781
EAL84689	55.6239	34.8249	33.3215	47.5815	43.4242	33.2035	33.5774	9.7415	31.8322	55.2529	103.141	37.8945	29.8038	44.167	45.3658	50.693	34.9216	85.2128	95.0138	80.3721	67.7836	74.5714	86.0197	132.443	178.077	94.5276	56.4185	59.9175	63.8516	87.6201	87.4381	125.749	176.722	85.0877	139.948	30.491	26.6561	48.5443	39.4363	66.8252	124.891	41.9836	38.3233	44.9919	45.9617	114.349	21.0079	42.9056	40.3685
EAL84847	21.4286	11.769	33.5975	14.8583	2.49753	3.04692	3.64781	2.89308	32.9304	33.1534	21.2438	8.31269	4.00346	3.08304	57.8682	13.3278	4.19424	23.198	11.2415	5.55753	11.5013	17.2367	21.6296	26.83	9.13828	8.84831	10.2699	12.6013	8.91204	10.7771	15.3757	11.2005	9.85192	14.6731	4.9002	5.7047	7.12572	50.8863	6.06657	4.39691	10.2092	26.9475	27.0485	23.6579	22.8641	9.72811	27.4518	24.5617	24.7377
EAL86959	0.478884	19.726	0	23.6269	0	1.9455	0.239768	0.202045	4.84162	4.11617	8.2566	0.357253	0	0.861245	2.51929	0.633724	0.669519	0	0	0.172499	0.428383	0	0.966756	0	0	0.772428	0.382518	1.95565	0.142261	7.52646	0	167.515	88.0681	3.60706	116.354	0.138574	0	0.624838	0.924378	0.614138	2.07414	0.259578	0.239872	0.281227	0.421126	2.17403	0.13694	0.392075	0.357437
EAL87082	15.4118	42.2666	10.7875	50.0721	52.0349	24.7216	39.2863	17.03	18.1786	22.0783	26.2294	20.8961	24.7946	29.6971	39.6273	18.2098	7.99462	20.7005	19.7086	60.4497	53.0674	22.4108	23.6433	31.6371	57.7735	43.0493	23.3997	23.5269	25.2174	16.5327	16.8218	47.4585	67.1313	14.6572	57.4275	47.5349	47.5819	32.7171	37.6192	34.5882	17.5488	15.5476	12.468	17.2035	16.0628	23.3222	14.5155	14.8546	12.9336
EAL87027	40.3681	47.6797	28.0733	56.3091	4.33637	52.0523	14.6231	8.04489	32.3495	34.5778	35.8825	24.7027	16.335	35.1289	42.9789	36.6804	26.7885	38.6209	12.4777	44.4941	57.0788	32.0058	38.8692	30.8516	22.778	36.8472	32.3934	28.1847	29.1789	44.09	34.1118	45.9998	43.8329	39.2337	34.6968	9.74338	8.15921	10.862	9.03698	12.2863	38.7755	35.6455	28.1407	42.3327	40.8433	53.4164	43.0354	35.3857	25.6411
EAL86777	0	0	0	0	0	3.52635	1.78537	0.712646	0	0	0.404478	2.52018	0	0.675056	1.64554	0.993442	0.262389	0	0	0.270414	0	0	0.189439	0	0	0	0	0.306573	0.111506	0.471948	0	1.8865	2.15715	0.514047	2.68234	4.77913	4.19649	2.08146	1.69059	0.842397	1.1177	0.915574	0.752061	0.440859	0.440112	0.710016	0.536677	0.409751	0.747105
EAL87049	1369.56	1399.58	1047.71	1289.9	66.7573	758.833	93.6799	178.289	1168.46	970.957	876.436	162.371	158.137	282.704	1099.82	593.741	521.397	727.772	434.024	667.095	999.689	584.439	683.496	772.715	374.203	599.486	750.319	532.786	684.389	531.321	383.075	1070.87	1382.51	380.872	1292.51	60.0355	64.5832	134.106	111.379	139.971	1135.65	926.232	989.805	982.177	973.425	1301.09	1043.87	961.504	982.332
EAL86797	3.87677	67.1291	7.59792	72.3722	1.50615	2.23119	0.905811	0.163564	12.2811	10.2743	13.6466	0	0.48286	0.929619	44.0752	2.47962	0.722671	3.89585	5.13285	25.1361	18.8425	4.33111	3.39139	6.38681	45.7569	6.16976	6.09006	4.74954	5.29766	13.3233	7.72696	81.0543	115.854	8.14078	124.298	0.897454	0.814984	1.26458	1.4135	1.57437	7.55598	10.6471	9.38569	8.27182	10.6064	11.1465	9.68165	9.87469	7.65198
EAL84839	2.57976	10.1786	0.348687	8.06611	0.259203	4.08827	1.11348	0.112595	0.449688	0.764618	0.287576	0.464541	0.747888	1.43986	1.83293	0.20601	0	0.182853	0.0333339	0.736996	1.31301	0.645987	0.942815	0.122128	0.0287395	0.143486	0.142112	0.145312	0.264264	2.0692	2.30496	9.0312	12.8447	2.19287	12.7776	1.02966	0.841537	0.43526	0.286187	0.427807	5.17735	3.95396	3.05226	4.85837	4.19824	5.58655	2.49291	3.71441	3.01001
EAL86976	1.68863	4.83039	0	4.50339	2.46016	0.214381	1.05683	0	1.70724	0.907149	1.81964	10.7078	33.1259	13.6661	1.11043	38.268	1.18042	0.289252	0.632761	0	0	1.88654	1.27836	0	0	0.272372	0.674414	0	0	0	0	26.3093	1.21306	2.31257	18.7041	3.42047	6.29299	1.10165	0.271627	0	0.457113	84.4383	137.871	65.2015	69.051	0.638837	69.534	83.8733	136.752
EAL84772	224.23	139.425	215.913	139.483	80.2514	70.2143	30.0867	192.143	200.262	189.505	199.957	31.1312	26.2478	72.7978	40.7354	165.669	172.79	152.874	66.0926	68.2437	111.615	135.356	137.738	148.115	33.8843	52.1427	115.22	97.1373	90.0002	125.75	120.326	42.7852	29.1783	117.727	26.8388	34.4553	33.4158	76.7726	94.9604	76.4391	176.675	182.541	158.233	191.149	198.654	198.498	210.339	188.518	159.128
EAL87083	53.3018	58.409	41.2648	59.3722	15.3668	106.145	19.5115	42.6839	47.377	47.666	45.9844	9.85084	11.8085	24.7615	81.2913	36.9196	26.4536	92.0749	71.505	172.219	136.92	83.386	89.0333	72.1821	80.5346	84.1823	78.0128	63.1643	65.4898	89.29	84.4128	141.795	166.928	83.9128	146.319	12.0922	13.1333	19.2778	19.9454	22.0712	50.9367	53.4417	34.2608	61.6814	60.7273	96.1032	47.8211	55.1757	33.3138
EAL86802	2.03959	15.1692	3.9973	9.51884	2.97146	112.119	1.27648	12.6926	10.3103	3.28705	5.49456	0.760777	0	0.917018	13.8592	15.1822	12.1189	3.84304	2.29281	5.14276	4.10512	4.55723	2.05872	2.80011	3.62412	4.9347	4.07289	3.33167	3.63538	5.12888	10.163	6.15043	9.52364	2.0949	10.2026	1.18039	1.16936	5.98771	5.57736	1.63477	8.83385	12.1611	8.173	10.7798	9.26688	14.2747	13.7059	10.8541	8.62658
EAL87004	6.47574	15.6581	3.71167	13.5228	6.58633	8.56254	6.69866	5.56743	5.18827	5.64488	6.31983	67.269	8.56027	13.2943	4.23162	1.89986	2.13528	2.2185	1.78559	18.3529	9.50899	5.39188	4.37822	2.6168	4.57898	5.28173	4.39184	3.04371	4.42822	2.76526	3.89648	16.2118	18.3446	4.01591	19.9076	4.34882	4.76355	3.82614	6.72168	4.58326	4.99435	5.26524	4.37592	6.7089	6.73335	5.73178	7.93119	4.9684	4.28628
EAL86851	0	28.1558	0.290522	43.4861	0	0.602218	0.296876	0	0	0	0	11.0586	1.93863	4.53209	0.129972	0.196166	0.103623	0	0	0	0.132604	0	0	0	0	0	0.118406	0	0.0880725	0.186382	0	0	0.425953	0.406016	0.423725	0.857899	0.594922	0.0967076	0.190758	0.0950515	0.240765	1.20526	0.742512	0.696418	0.869048	0	0.42389	0.809097	0.737619
EAL84698	12.2849	12.932	13.9644	10.4839	5.01138	79.4786	6.51985	10.5735	17.3884	16.3669	9.53135	4.03245	4.13129	11.0468	23.0505	18.8581	12.8814	18.518	28.3567	44.2514	36.9243	29.9197	20.0882	26.0406	18.7331	31.0702	24.5319	23.4789	25.5461	19.4622	25.465	35.5636	28.9463	19.8524	23.8787	1.84853	2.67647	6.89248	6.48161	7.56218	24.2098	27.435	19.1988	29.0017	27.224	26.3982	16.019	24.0049	20.2949
EAL84763	12.7699	44.6035	13.0076	55.7889	119.95	10.6232	74.2	80.4261	17.6672	13.1786	16.2955	67.3123	43.7917	82.194	18.1207	12.1739	10.3949	17.6144	9.00358	49.2669	29.3097	19.3349	22.9811	16.332	20.7365	12.3585	21.0044	17.2916	15.5735	34.3304	36.504	55.2288	60.4729	32.1003	58.4756	63.3537	63.7736	42.8058	61.894	27.7971	34.8411	38.025	35.9379	40.2588	41.225	34.8981	32.8647	39.986	34.7813
EAL84797	32.7042	13.1914	13.3725	9.72579	260.857	8.30393	42.9386	329.171	9.51501	54.0974	71.7508	205.011	18.2423	24.9653	102.734	199.268	34.7035	59.0026	1102.14	705.892	150.486	11.4343	20.4241	139.607	942.711	146.413	200.622	90.6069	72.8305	92.0025	104.576	34.7656	83.6647	90.382	56.8299	42.7564	43.1665	360.715	280.292	242.896	11.1459	15.7505	14.1423	13.1262	14.6213	7.38791	31.0163	17.2726	11.8247
EBA27204	0	0	0	0	0	0	0	0	0	0	0	0	0	0	0	4.64033	0	0	0	0	0	0	0	0	0	0	0	0	0	0	0	0	0	0	0	0	0	0	0	0	0	0	0	0	0	0	0	0	0
EAL87022	107.604	49.455	96.1796	33.0194	24.9255	47.213	10.482	177.038	90.1275	105.937	114.012	12.7632	9.67326	17.8136	94.1492	70.6025	93.9461	125.399	94.9828	70.5468	139.15	92.2991	110.886	111.878	66.4731	44.1533	121.554	82.5542	100.846	121.708	142.682	24.4382	36.871	125.783	25.4173	11.074	12.0031	23.2042	32.3002	15.4451	49.8475	69.5527	72.0531	69.0079	70.4747	63.5324	110.978	75.6885	66.3135
EAL86794	0.965278	0.552241	0	0.643571	8.08627	0	0.422884	0.203629	0.487958	1.55567	0.260042	1.26019	0.67628	3.03799	0.528967	0	0.084346	0	0.904267	0.521555	0	0.134801	0.730752	0.132521	0.857596	0.233545	0.771034	0.295647	0.501819	0.303419	0	0.485138	0.52007	0.66097	0.17245	0.279322	0.276713	0.472302	0.543448	0.309476	50.3004	32.3746	49.3781	73.9757	81.9853	178.025	49.4778	35.1682	51.5743
EAL86800	1.74521	0	0	0	0	3.54502	0.436897	0.368159	0	0	0	0	0	0	0	0	0	0	0	0	0	0	0	0	0	0	0	0	0	0	0	0	0	0	0	0.505011	0.500295	0	0.561457	0	0.944858	1.41898	2.18543	1.02488	0	0.660241	0.499054	0.476283	1.73683
EAL84654	11.787	52.5521	13.9402	53.6555	70.4661	35.914	51.2821	62.3343	22.1901	13.9742	24.965	28.199	28.0963	60.3052	32.786	26.7588	19.4625	6.12672	8.68129	7.75956	15.2706	9.9898	9.23089	7.58886	6.43426	7.34261	8.76576	4.64754	8.69348	12.5205	9.72132	110.718	45.2569	8.0711	99.3349	14.9369	13.6323	22.141	21.9676	16.8101	7.92183	12.6681	11.8082	11.8151	10.3654	6.91945	14.1796	11.8688	10.5169
EAL86712	0	0	0	0	0	1.19857	4.99176	6.45553	6.50046	8.83184	6.05141	4.43226	4.10547	5.56207	0.856316	2.28868	1.02407	2.36999	25.6787	2.99029	2.14773	2.50045	4.1897	2.27939	1.23581	1.2865	3.15297	5.61699	8.26874	1.99545	2.27103	1.96341	1.98785	1.83908	1.97745	4.92216	5.03951	2.01765	6.57201	4.46198	11.148	8.07319	5.05508	7.59941	8.06368	7.97463	4.09608	7.2853	4.61678
EAL84750	0.851395	2.5978	0.834306	4.54114	33.4906	35.4531	27.0686	2.21513	0.286926	1.52459	1.52908	7.19836	17.4971	20.9262	0.373247	1.69002	0.396773	0.388902	3.08398	1.02227	3.04644	0	0.572922	0.389621	0.458434	0.732415	1.0201	0.579482	0.843074	0.178414	0	4.84955	2.85421	0.19433	3.24489	153.898	150.508	8.05388	10.6823	11.3735	0.460945	0.615328	0.568616	0.916639	0.831897	1.18102	0.405769	0.542156	0.564869
EAL84730	26.453	43.5295	20.3101	34.9099	142.436	72.5333	60.283	45.3333	21.5059	23.587	35.2643	22.7859	44.5815	53.7049	24.8675	11.0522	8.24502	20.2737	72.9635	32.7609	22.6266	19.042	20.37	18.6077	20.7487	29.9116	21.4566	20.826	20.6585	31.9744	27.993	59.3477	66.3147	37.1609	54.1775	56.0686	59.2585	35.8496	34.2165	34.274	23.0328	20.4734	16.8702	22.5813	21.5038	26.1538	19.4959	19.5738	17.0643
EAL84736	83.5378	160.985	25.8509	123.118	6.40557	27.9093	9.9061	5.56504	80.0133	47.2392	94.7568	59.0401	12.3215	71.1653	113.723	33.4554	23.0512	33.1377	34.5982	66.5173	102.26	46.664	39.9418	42.2532	36.9318	29.7856	52.6795	50.2745	36.5716	88.4504	43.8166	247.491	249.519	84.298	329.905	13.9951	16.3852	11.4735	22.6317	8.45777	114.259	164.443	165.173	161.375	166.257	143.048	138.3	158.387	185.963
EAL84743	146.837	128.729	125.257	136.637	175.451	202.645	145.847	178.613	88.1122	116.905	107.573	135.549	88.3198	131.089	80.8134	121.971	78.4609	140.238	68.0855	144.788	132.298	118.904	118.892	119.359	66.2096	113.311	92.3968	90.5945	85.5155	114.56	102.118	59.4638	53.5006	105.61	52.0885	148.41	156.715	96.1397	119.798	95.5094	133.974	108.223	88.7634	114.613	117.67	145.871	114.941	113.589	95.4062
EAL84791	0	15.1496	0	7.56645	11.0226	0.48026	25.0959	4.78813	1.9123	0	2.03821	2.8221	10.6013	22.1109	0.829207	0	0	0	0	1.36265	17.7659	3.1697	2.86381	0	0.611075	0.610175	2.26626	0	1.68568	7.13458	7.5399	1.90125	13.5877	2.59034	12.1649	12.5886	11.9288	3.7019	9.7361	6.6706	1.53605	0.51263	0	0	0	1.43114	0	0	0.470592
EAL84666	31.8972	35.178	28.2442	30.2343	31.3538	119.143	32.7102	114.714	32.6372	34.6838	31.0589	20.642	34.8224	66.6957	47.1735	87.9811	55.7435	41.0771	24.9129	50.3885	44.519	42.7195	36.6574	34.5052	19.2444	37.6882	32.8457	30.6034	30.8244	40.347	23.7451	37.8567	27.8832	34.7358	24.9911	19.461	19.4996	34.348	46.3632	28.7081	36.4108	43.9535	37.1519	47.6193	43.8211	36.9285	52.749	44.5738	39.9667
EAL84782	0	2.76712	0	3.22475	0	0	0	0	0	0	0	0	0	2.17464	0	0	0	0	0	0	0	0	0	0	0	0	0	0	0	0	0	0	1.73728	0	1.72819	0	0	0	0	0	0	0	0.605678	0	0	0	0	0	0
EAL86803	23.4103	18.0808	18.3523	20.2906	13.2162	208.267	7.98498	74.2008	11.2424	16.0347	11.6673	3.27456	6.2872	13.6832	17.0622	26.139	22.1947	15.7394	14.4742	21.3978	19.7636	16.1827	15.9502	15.9091	7.09048	10.1953	14.6089	13.3843	14.6044	16.005	9.91527	21.4725	20.8113	13.4252	19.866	3.0484	4.11046	6.49086	13.5565	6.09825	20.7542	34.6581	26.3106	35.4005	35.169	24.1339	41.5047	37.4547	25.7732
EAL86913	137.87	16.0291	384.512	46.2377	52.5392	13.3828	96.9109	5.50082	115.69	77.4923	110.005	131.204	89.1422	55.3772	115.714	35.7002	6.4962	202.709	307.115	153.982	101.741	181.92	198.455	307.111	1745.14	1135.93	462.828	371.915	323.945	241.711	213.698	38.8982	116.976	256.339	70.8694	96.4068	94.9499	95.6453	90.2259	123.713	395.065	260.434	288.428	230.798	224.674	253.235	144.491	254.939	290.426
EAL87070	1.62306	2.97141	1.27239	5.62708	0.945853	8.73678	1.38148	1.78044	3.61009	2.79016	5.94656	4.84329	1.81941	18.9734	0.853853	2.25525	3.2903	0.222416	0.243276	0.467716	0.14519	0.90664	0.491488	0.178262	0.314619	0.418874	0.259291	0.132564	0.675025	0.204073	1.294	1.95776	2.33192	0.222277	0.92789	1.50293	1.20973	2.96483	3.65512	3.43443	0.615109	1.23169	1.78858	2.19225	1.04669	0.368418	1.4852	1.59461	1.04992
EAL86725	0	0	0	0	0	109.412	68.5907	71.1331	223.386	196.647	154.583	34.8525	59.3013	73.3942	142.886	137.559	112.862	221.812	141.389	211.544	225.184	241.626	287.379	242.671	124.831	226.953	237.403	238.708	261.57	0	0	0	0	0	0	36.4214	34.8209	36.3054	52.6047	58.856	462.348	327.717	300.568	364.409	362.664	512.035	350.095	334.871	298.108
EAL84644	39.037	44.2372	25.3797	78.5809	11.4839	16.6787	14.095	13.9362	75.8986	60.0901	48.1328	6.44045	16.1292	30.04	38.0121	43.3389	24.5334	103.645	2.25044	22.3092	85.4541	135.449	88.2786	62.5597	12.4905	37.2951	63.7123	53.1904	88.9821	31.1485	32.9181	204.496	50.9628	31.0999	128.216	9.77549	11.8362	12.3663	10.2643	16.3666	15.3429	25.3309	16.8274	27.9945	32.8984	12.3543	31.0199	27.5558	18.2107
EAL86981	0	0.327194	0	0.381305	0.416607	2.1056	0.286345	0.241294	0	0	0	0	0	0	4548.87	29.2325	7.79588	0.195929	0.214305	0.51502	0	0.159734	0.144319	0.471099	0.277151	0.0922478	0	0.350332	0.254845	0	0	0	0	0	0	0	0.163948	0	0	0.366719	0	0	0	0	0.167644	0	0	0	0
EAL87054	95.148	112.894	79.2706	113.545	46.1169	168.549	86.1482	121.29	74.674	86.7153	86.1729	38.3907	95.9715	118.684	49.9088	110.235	60.1716	49.1483	39.1219	79.8821	86.356	70.8315	63.6223	58.2991	46.1691	62.0454	73.1918	65.6926	63.6247	104.504	91.8702	284.317	242.155	96.0805	281.897	53.3517	54.5516	62.315	59.1362	62.969	47.4542	54.2839	50.7193	64.1379	61.913	53.7839	60.6625	55.4697	49.4179
EAL86844	19.1644	9.2329	26.0281	10.7598	4.4085	3.15865	15.7396	3.26262	5.77869	6.50229	5.43454	10.7853	12.2489	13.0004	3.24272	6.00653	1.64521	8.40841	13.2286	7.26654	5.71447	10.893	12.3871	10.3395	5.97421	6.39927	14.0994	14.1422	14.9819	6.7638	7.37143	3.71754	3.3814	6.44627	5.28584	11.9668	12.2406	17.2186	11.141	18.2172	10.2846	9.02117	10.1889	7.79909	9.85554	7.63179	6.05704	7.6158	9.1179
EAL86870	29.969	26.9928	30.6518	22.2528	8.91055	26.5997	6.36505	50.3555	30.8293	39.2399	27.9631	6.25741	3.83609	12.0994	31.0646	35.8434	32.8291	43.4626	11.3936	29.3011	36.3049	37.1417	36.2473	33.2509	16.1463	30.7511	31.9294	28.6876	25.9818	51.1385	44.4076	25.1181	22.6586	47.7431	20.8543	6.11852	6.36195	9.14871	13.408	9.5523	25.8043	36.9885	25.2087	36.302	38.3151	34.2446	39.2013	37.6272	24.26
EAL84724	14.1772	7.14856	31.7883	12.4962	3.5008	64.7343	2.88743	1.21657	21.8646	12.6505	10.8752	3.76447	3.59147	12.9645	20.0151	2.86188	3.44346	47.9107	32.415	67.9461	50.0837	60.9388	87.6806	75.5452	57.1366	57.7501	93.2816	94.5968	97.2952	72.2083	66.0932	55.0702	80.0949	61.7021	55.9793	3.68525	3.58196	11.6789	9.81772	16.5635	23.1567	15.4997	15.4063	23.6363	22.6806	24.0901	15.3917	16.0665	17.8755
EAL84843	2.19851	7.5467	0	1.46579	0	0.279112	0.825565	0.463785	0	0	1.18454	0	1.02686	0	2.89146	0.363671	1.53685	1.12977	0.411911	1.58386	1.475	1.84213	1.10957	0	0	0	0	0.448911	0.326554	0.691066	0	1.10495	0	1.50542	2.35663	2.22664	0.315121	0.717143	0.70729	0.704863	6.84408	2.3834	1.65185	1.93663	2.5778	4.99039	4.40075	3.89995	1.64096
EAL86812	3.94452	36.1069	3.86535	44.7082	28.7337	6.84394	104.507	411.341	17.946	14.1269	13.4601	89.2605	124.053	163.162	51.0131	12.1798	7.35301	18.2431	168.994	250.781	314.923	94.379	44.7922	32.3116	20.6021	25.6617	42.0101	28.1898	22.0687	14.8787	6.55166	43.6143	27.3917	12.1545	40.8726	88.0798	94.0419	180.135	299.907	165.036	4.98298	20.8466	19.2641	21.041	20.6199	7.21265	21.6192	22.7857	21.427
EAL84684	61.9758	129.351	47.7982	86.467	192.289	60.468	127.712	160.399	95.7287	98.6486	122.437	98.8906	119.541	121.78	63.3964	94.3547	75.6156	79.6203	34.8351	72.554	87.2667	86.5488	77.6174	92.8059	69.8935	58.8685	75.8607	78.2717	67.6776	77.9241	64.0508	69.7953	42.8725	71.9083	41.008	134.338	143.941	144.695	133.292	108.181	58.7189	81.6516	76.0279	81.8899	81.2466	59.0502	79.0941	80.1835	74.3847
EAL86750	0	0	0	0	0	2.2823	3.75035	0	0	3.21918	0	2.2352	2.79888	0	0	0	0	0	0	0	1.34012	0	0	0	0	0	0	0	0	0	0	0	0	0	0	0.86701	0	0	0	0.960609	0	0	0	0	0	0	0	0	0
EAL87009	0	0	0	0	0	0	0	0	0	0	0	0	0	0	0	0	0	0	0	0	0	0	0	0	0	0	0	0	0	0	0	0	0	0	0	23.7	0	0	13.1745	0	0	0	0	0	0	0	0	0	0
EAL84749	4.26582	103.529	1.76008	93.4065	1.30839	19.7244	4.15921	2.22605	24.288	25.811	25.8871	2.51238	6.50164	12.921	24.4099	11.2902	9.10288	8.76848	5.805	18.52	41.3731	17.1818	16.8834	8.19904	6.8908	13.3992	16.23	11.3692	17.2078	7.19845	12.0823	121.867	65.9659	6.91816	106.534	3.44332	2.63882	4.10122	3.53926	5.75856	11.8515	9.2491	8.4345	11.4708	10.9249	17.4973	10.2081	8.08797	9.60782
EAL84874	0	0	0	0	0.424129	0.147836	0.437273	0.122825	0.588654	0	0	0	0	3.40314	0	0.0963118	0.101752	0.0997335	0	0.104864	0.130209	22.604	7.05241	0	0	0	0.232537	0.237772	0.172964	0	0	0.585252	0.627393	0	1.04019	0.0842408	0.250363	0	0.187313	0	1.18209	0.631201	1.89567	0.683843	0.426678	0.770944	0.0832472	1.11228	1.23131
EAL84697	35.2508	17.8221	40.1665	39.3529	3.58302	108.031	8.41423	12.7973	21.5493	27.3045	30.9185	8.56196	9.95534	20.6407	49.9552	25.2227	26.0743	31.7358	37.4769	67.032	51.7	42.1296	38.064	34.6644	24.8958	43.3712	29.7942	32.8085	41.4005	23.1917	32.679	40.3774	46.5238	22.4538	38.0789	4.74441	5.87514	15.2423	13.7142	19.1866	34.175	33.5494	34.2875	41.1616	42.2934	42.1787	34.4601	32.4403	36.1012
EAL84723	2.36645	6.96271	2.31895	9.46656	6.40281	12.5323	3.17366	6.0262	4.95595	3.45061	4.7358	2.1437	1.8948	19.6076	3.18642	9.84217	9.33466	7.58597	4.43375	12.1774	11.8697	8.49788	8.27498	8.30777	5.8978	7.63404	6.07579	5.45327	5.42312	17.4274	13.4762	18.1801	13.1142	15.394	13.6495	2.64128	3.10118	5.84456	3.04526	4.49803	4.43843	8.75003	4.9954	9.47979	7.97728	6.4587	9.66715	9.13379	5.00454
EAL84869	0.274814	0.628892	0.269298	0	0.400375	0.279112	2.75188	5.68137	1.11137	3.54318	4.73817	0.410029	3.59402	2.47119	0	0.363671	0.0960531	0	0.102978	0.0989909	0.245834	0.153511	0.138696	0.0754574	0	0.177307	0.768295	0.448911	0.0816386	0.172766	0	0.276237	0.197418	0	0.589157	2.7833	4.25413	5.28893	7.16131	3.61242	0.148784	1.11722	1.44537	1.21039	2.17502	0	0.550094	0.449995	0.957228
EAL84818	0	0	0	0.393262	0.859342	4.04373	0.221493	0.435506	0	0	0	0.220016	0.550999	1.8564	0.129293	0.682992	0.206163	0.404146	0.884102	0.318703	0.395732	0.164743	0.446535	0.0809787	0.285843	1.14169	1.41345	1.32483	3.06643	0.185408	0	1.7787	0.211863	0.403894	1.05378	1.19478	1.09908	4.7139	3.22593	9.07725	0.638684	0	0.443179	0.346389	0.345803	0.892591	0.16867	0.563408	0.293505
EAL87012	10.4148	30.9973	9.26187	25.126	1.3156	64.0164	1.03988	1.06677	19.5984	19.4043	27.4407	1.2575	1.01226	2.43603	42.4382	18.8211	20.6207	27.1207	14.6404	42.3293	52.237	35.3096	30.0184	27.9353	15.4232	29.1309	25.7024	25.8385	22.4442	23.1999	16.0786	41.8144	33.2999	21.2296	34.4164	2.09044	2.01915	2.19938	1.68497	2.62494	24.6076	37.9182	24.772	46.7548	46.6933	37.3511	39.5254	38.3955	25.1779
EAL84804	0	76.6861	0	30.8167	1.68349	27.8731	0.289276	0.243764	3.5048	6.20762	9.96147	0.86204	0	0	0.50658	0	0	0	0	0	0	0	0.583188	0.317282	0	0.372769	2.30751	0.471892	2.05963	0.726445	0	0	1.6602	0.791247	0	0	0.99376	3.01543	2.60225	7.039	0.938408	2.19224	4.34103	4.75014	1.69361	0	4.95647	4.73032	4.02493
EAL86778	0	0	0	0	0	2.87754	0	0.22413	0	0	0	0.264203	0.33083	0.318462	0.776297	0.351498	0	0	0	0	0	0	0	0.0972422	0	0.114248	0	0	0	2.44909	2.82352	10.6796	14.5016	1.45503	12.4011	1.33226	1.82744	7.97109	2.16478	1.24899	6.13565	2.11165	2.48353	2.28776	3.42583	7.77096	3.44326	2.89955	2.37905
EAL84860	0	0	0	0	0	2.30783	1.13769	1.91739	0	0	0	1.69515	0	0	0	0.751749	0	0	0	0	0	0	0	0	0	0	0	0	0	0	0	0	0	0	0	0	0	0.741208	1.46205	0.728516	0	0	0	0	0.666076	0.859643	0	0	0
EAL86739	0	0	0	0	0	3.47786e-08	0.209321	0.500536	0.333757	0	1.9426	0.58482	0.381675	3.32916	0	0.285065	9.6393e-09	0	0.000364757	0	0	0	0	0	0	0	0.15565	0	0	0	0	0	0	0	0	0	0.605673	0.204898	0	0.355767	0	0	0	0	0	0	0	0	0
EAL86937	164.772	132.575	126.081	141.802	8.67148	162.79	9.88388	18.8131	123.662	142.714	126.138	4.44028	6.95005	15.5213	117.551	77.1899	79.9549	178.454	212.662	161.335	144.955	196.606	208.273	190.585	145.213	176.393	160.854	194.251	194.704	104.772	88.5789	94.3295	90.2897	89.1204	83.5083	7.60698	7.47907	20.2889	17.1697	25.0302	194.017	243.208	183.602	257.462	256.59	222.247	183.903	243.085	185.132
EAL84668	159.549	209.87	127.724	180.921	375.667	239.518	704.364	336.708	134	130.423	119.808	69.3535	542.33	607.629	100.788	54.135	42.8671	117.443	73.9675	171.339	139.844	152.809	151.06	112.927	107.911	136.223	143.75	139.611	135.147	126.169	130.52	185.158	177.789	129.359	166.984	370.485	378.595	120.173	143.428	99.6374	113.586	109.679	77.4795	122.976	129.995	153.573	108.447	106.027	77.6331
EAL86749	0	0	0	0	0	21.8739	44.7559	15.4375	6.08746	11.4455	14.9729	3.80076	13.4124	24.9891	8.73106	8.58084	4.04711	6.18825	30.1986	10.5106	7.66489	14.4884	9.58391	6.35865	5.53646	8.96482	5.73436	5.29604	7.84267	0	0	0	0	0	0	27.7431	24.032	30.3672	36.2082	43.5086	0	0	0	0	0	0	0	0	0
EAL84810	34.9576	77.7757	5.39215	74.6686	0.47157	2.05465	0	0	0.327249	0.347769	0	0	0	0	2.12851	0	0.113133	0.110889	0	0	0.723869	0	0.16336	0	0	0.104418	0	0.132184	0	0.203488	0	18.8707	30.6931	0.66492	21.9742	0	0	0	0	0	21.1166	5.35125	4.13436	5.2273	5.88261	18.1232	3.33212	4.2401	5.07349
EAL86881	79.138	43.4045	78.1905	58.141	44.4667	24.5224	11.5703	16.5105	49.1523	52.7029	44.4008	5.20444	7.94248	19.8	18.8283	43.7801	5.86734	28.9788	20.6682	188.629	176.981	34.3421	47.2022	34.9586	22.3273	159.155	86.809	48.5217	50.5808	47.1473	41.2801	23.8862	28.3469	49.4124	24.9269	10.283	9.2495	24.2499	26.3013	26.4907	17.7637	29.6613	22.0041	28.2942	30.2912	17.6501	35.1606	29.6295	23.1066
EAL86810	40.9064	60.3468	27.732	68.2686	0.749639	11.693	1.48133	0.488455	67.8883	74.9094	68.1993	0.575785	0.720988	4.6269	38.686	10.4691	17.9844	49.3575	8.86924	79.4202	97.8104	58.2034	57.9102	40.2653	35.9067	58.6774	55.9992	48.3295	89.6496	84.9129	85.1218	163.697	163.193	76.2802	196.904	3.499	3.17132	1.09097	1.57259	0.989807	47.706	21.8246	16.1729	24.1735	25.4901	51.7798	22.4385	23.1699	15.7463
EAL87085	63.6661	37.4765	89.0745	33.3691	5.8977	46.2538	11.4239	11.4121	23.0682	25.3055	30.932	27.4541	11.6884	37.0635	82.7648	31.4117	19.0369	19.92	26.6148	28.8985	47.2407	30.0133	24.331	25.666	19.9742	24.6935	49.6787	30.0575	27.4405	24.2925	27.1396	41.4308	51.0232	21.6716	48.1265	5.0051	5.16935	19.9272	18.4695	30.0869	29.8863	17.9532	19.8162	18.8022	17.4758	21.9975	15.0486	16.1698	21.4253
EAL87044	1.91463	23.368	2.81431	21.7009	11.6226	16.853	22.2879	17.9062	5.80721	3.77138	3.43863	6.66558	15.7988	20.9471	6.57504	10.4515	5.13056	2.62371	2.51107	4.02308	5.56636	4.63455	4.02625	3.06666	3.09281	2.67649	2.54892	2.86694	4.26583	1.60489	1.90807	19.2455	11.691	1.09253	16.6467	11.4501	12.3494	7.07816	8.21282	4.19463	3.71442	8.2161	8.63133	10.0257	10.57	4.34602	10.4025	9.23118	7.06598
EAL84821	11.7602	0.354111	13.6471	0	1.80352	6.05067	0.697278	2.41558	0.312891	1.33004	0	4.38663	0	6.40069	18.3161	37.9853	28.1241	8.4819	18.2069	19.0627	10.5201	4.32187	7.02864	11.3868	4.29931	13.9771	16.0682	9.22606	9.74529	2.52928	4.31787	0	0.444642	2.54298	0.221158	1.25376	2.04051	0.908556	2.09084	1.19066	17.9281	66.1785	63.4024	60.1571	61.1438	10.4202	8.14179	64.5272	58.8266
EAL86811	32.9482	20.1499	14.4734	28.0272	0.827622	8.0774	3.98192	2.63642	66.0483	61.645	76.5182	1.69515	3.71462	13.7922	48.3138	8.45718	24.2234	4.67074	2.76727	9.41278	7.62249	13.3276	16.9154	7.64297	10.4611	22.5406	5.21822	14.8472	25.651	11.7852	3.39675	63.9535	66.1099	9.33565	57.2392	3.28765	2.76841	2.22363	3.47236	2.5498	32.447	23.2481	20.4874	21.017	21.3144	38.2541	24.6914	22.3246	20.4937
EAL86961	0.240805	0	0.471943	2.24769	1.40331	0.427999	4.09925	0.0507987	0.486917	0	0	47.2461	3.14924	15.1575	2.53362	0.318665	0.252498	0.0824965	0.360935	2.42873	1.18476	0.269026	0.121532	0.132238	0.233391	0.0776823	0.192347	0.393356	0.214606	0.605543	0	3.38872	2.5948	0.16489	2.75331	3.90216	6.07471	1.64953	2.09169	2.0073	4.43263	4.63373	5.48815	5.65654	5.85872	7.19691	3.30526	4.60023	5.63171
EAL87076	30.01	45.3804	55.5766	53.5905	222.845	38.9048	145.654	67.8532	45.7116	52.2711	69.5202	192.022	98.7969	82.9778	110.35	51.5223	40.4778	62.275	78.5189	87.527	81.068	65.1341	67.4556	80.1497	203.304	145.046	93.2442	75.5839	69.8278	66.0736	53.4903	53.1549	70.2781	69.5234	56.5898	182.899	182.631	157.316	166.425	198.533	70.2504	145.434	127.97	135.825	135.673	71.1204	125.963	150.162	129.298
EAL86824	2.17498	10.7841	0	8.70061	9.50613	4.2339	25.9537	2.44704	7.32982	4.67366	3.12496	26.5017	37.9257	63.237	6.6745	3.35792	4.05439	1.73861	0.815002	2.87265	7.13391	2.83485	2.56128	1.39346	3.9818	3.2743	3.18505	3.25676	2.15372	1.82311	2.89003	9.47369	10.9371	1.48931	10.8799	9.44057	10.8072	5.20274	8.16336	6.0434	2.55132	3.34033	4.17619	2.98028	2.5502	3.83986	3.10974	2.17642	2.3449
EAL84634	46.4621	64.4842	40.2599	63.3886	54.5284	47.8988	128.214	165.67	47.6266	48.0708	53.5437	92.1091	154.922	162.09	58.6545	109.378	73.9797	63.4482	51.2633	65.1625	71.1949	69.6903	62.7479	55.0457	49.8267	59.815	55.2392	61.8413	61.7275	40.5683	33.0122	52.3243	42.6483	31.3729	39.9659	64.1114	66.6575	83.5668	77.5745	74.067	36.742	51.2438	44.3368	55.0754	55.4866	46.3033	66.2461	51.5414	44.2052
EAL84746	169.842	112.778	149.517	116.579	109.524	401.413	43.6336	526.274	170.588	149.575	158.417	44.8658	38.4938	111.665	77.8759	402.907	339.247	204.127	71.7809	108.718	161.645	206.234	175.652	170.484	83.656	94.4908	137.444	138.037	135.318	230.702	188.684	121.464	85.6068	202.093	99.0869	37.3841	30.1708	108.805	102.832	60.166	118.031	198.01	177.4	192.778	195.552	120.713	226.277	196.652	174.291
EAL84846	5.08875	16.3033	4.98661	14.9282	1.48275	5.16833	6.79423	1.14506	1.71494	4.00945	3.6557	0.253084	24.4019	8.23663	3.86686	3.25482	2.37149	1.046	0.127123	0.97761	7.43511	3.79008	1.19852	0.372599	0.109602	0.984962	1.62589	0.692708	1.81405	1.91947	0.676174	9.20716	6.58008	1.8584	8.00026	10.7004	9.82243	12.9474	4.8022	3.48052	1.19385	1.01139	1.18951	1.29497	1.49166	1.92515	1.55217	1.11101	1.51929
EBA27202	132.667	806.104	219.662	549.01	0	15.1003	24.0499	5.79032	171.13	157.285	98.5927	13.6511	21.3671	45.2504	8.02213	0	3.19791	21.9413	18.8565	11.535	6.13842	48.5531	55.4116	47.732	38.4268	22.1367	34.7143	54.1779	40.7701	5.75193	0	18.3936	3.28633	3.13252	3.26915	5.29512	7.86852	167.131	116.268	240.537	21.0524	8.67899	19.4775	32.2382	21.4558	12.1148	20.9307	22.4726	20.4873
EAL86857	0.669113	9.95289	0	8.92223	0.974827	4.24736	0.83753	0.141152	6.08839	1.43781	2.8841	0	3.75028	4.81344	0.586672	3.98457	0.467737	0.458459	0.250729	1.20511	0.299276	0.373765	0.337696	0.367445	1.08085	1.07926	0.534466	0.5465	1.59018	1.6826	4.00092	2.01773	5.28737	2.74904	4.30341	0.580862	0.767251	1.52783	1.07631	1.28714	1.2679	0.725382	0.670315	0.785879	0.980685	0	0.765347	0.913033	0.499423
EAL86943	5.51856	24.9163	7.60015	17.104	15.428	66.1981	3.65916	25.4228	7.5397	6.08949	4.66094	3.00423	1.67193	16.3625	2.61547	16.0861	13.1892	3.06582	4.75059	17.031	20.5469	16.2464	10.7643	5.07818	1.59014	2.59822	3.5741	2.74093	3.63324	4.78205	3.86462	3.59814	4.39295	4.39159	5.5424	5.56758	4.74597	6.32476	6.33382	2.82131	7.18675	17.0182	14.3815	18.6127	20.2863	7.39179	24.3107	17.625	14.3609
EAL87024	24.3285	31.2555	24.2584	25.8956	39.175	26.6055	26.4451	38.2663	18.879	19.8335	16.0975	13.0548	20.633	39.6274	19.1792	25.664	24.0554	20.2151	18.1127	40.396	50.971	36.478	28.9188	22.2081	15.4094	21.445	28.8935	19.8703	21.6183	18.5815	16.5887	15.3376	27.365	19.7276	21.2743	24.0222	24.9602	21.6843	20.1162	16.0446	17.2731	24.7838	18.199	27.822	25.5542	21.8793	30.6346	25.0144	17.5481
EAL86884	63.0829	42.0289	59.078	71.8723	18.032	39.7393	8.49579	8.08561	31.4854	13.2981	12.4768	4.46777	6.71335	15.4379	9.27675	8.58572	6.5588	25.1677	29.1738	20.9973	22.1436	38.1373	59.0402	42.8641	26.7007	20.7366	50.2291	48.7513	65.9455	27.61	24.6692	32.9087	46.7509	25.9721	37.6616	9.70478	10.3009	15.6283	12.9731	16.6407	31.4511	31.9215	41.6975	37.8663	36.2807	40.0271	41.7863	29.2015	39.8333
EAL84726	6.60627	12.992	4.65295	18.444	17.7454	28.9875	64.2404	80.7863	12.3145	17.3011	16.2398	13.2449	31.2417	35.086	22.3547	9.83508	9.95766	15.5596	19.7265	32.8689	21.4223	17.4134	16.879	15.2483	12.2055	14.918	15.6657	13.4049	13.063	21.0253	24.6886	32.7873	35.4447	18.5186	30.981	64.0403	62.3178	20.6065	34.4036	16.6795	9.89163	10.1832	6.92836	13.7603	11.74	16.3233	12.3972	10.3104	7.70452
EAL86776	0	0	0	0	0	0.39374	0.711708	0.163564	1.3065	0.277685	0.278503	4.24176	0.24143	1.39443	0.113304	0.256513	0.0903339	0.265626	0	0.0930968	0.115598	0.14437	0.782629	0.354823	0.333992	0.16675	0.103221	0.527727	1.15167	0.649919	1.54539	0.259789	0.185664	0	0.184693	2.24364	1.18543	0.590138	0.582029	0.49717	0.0699628	0.420279	1.16512	0.45533	0.530319	0.195552	0.51734	0.423201	0.643023
EAL84762	4.19776	26.0031	4.96458	26.4432	28.6805	3.41808	23.8801	27.7264	6.58556	6.06537	6.55119	6.26315	15.2796	55.7096	8.56682	9.09877	6.72889	3.22332	2.38658	14.078	12.3659	6.54944	4.01799	3.77577	1.87058	3.22201	3.64209	2.77829	3.01005	2.72999	5.19315	21.3885	14.9737	2.77528	23.7913	15.2466	14.6478	9.58501	17.137	12.1125	5.09391	7.68923	5.69166	9.18057	9.08016	5.09281	12.1693	7.07114	6.48247
EAL86919	3.34328	5.44387	3.90621	4.80099	12.5517	11.3294	6.18061	53.1671	4.81018	4.42102	5.68112	4.31675	4.32429	18.9631	2.31126	40.3289	30.8316	6.74002	0.337288	5.04873	10.41	11.5644	8.30683	7.90878	2.3264	8.50375	8.31965	8.03436	6.76128	6.62877	4.35699	9.30624	1.84747	7.74839	3.03238	5.50698	5.49241	10.4023	12.2036	5.85413	2.47142	5.22754	4.89511	6.49417	7.16165	2.33504	8.67781	5.05334	5.40672
EAL84694	38.9569	62.405	42.6866	78.8647	14.447	41.0949	7.80199	25.8497	50.128	47.1831	61.4425	31.1759	14.8874	29.2985	62.7248	35.1498	38.0017	47.9248	32.5134	40.057	46.0953	55.5901	55.0515	52.3163	28.6042	43.6428	45.6863	50.3306	43.4509	29.6117	33.1764	32.7509	36.3811	27.1606	25.8145	12.8102	12.386	16.8664	15.3813	13.2847	75.9286	64.1174	70.5146	73.5204	67.5823	83.2028	82.0307	69.1059	72.6051
EAL84806	0	2.09301	0	1.55219	0.726811	7.47352	0.291408	0	0	0	0.179194	14.2664	0.155341	0	0	0.055015	0	0	0	0	0	0	0.167853	0	0.0537242	0.0536451	0	0	0.0494002	0.104542	0	0	0.119459	0	0.118835	0.0962398	0.143012	0	0.106997	0.213259	0	0.0901383	0.0416478	0.146484	0.0487452	0.062911	0.190209	0.0453826	0.0413733
EAL84708	259.738	255.2	300.492	262.365	71.5057	251.614	146.084	111.968	169.505	195.3	170.367	126.694	103.261	248.013	197.365	962.616	387.348	160.63	132.809	260.107	204.372	196.404	119.031	130.888	63.3562	67.1862	104.603	66.4272	91.8047	182.675	171.844	237.943	237.759	181.275	235.739	69.4414	73.8357	147.631	147.21	186.601	143.679	169.337	160.615	181.355	180.602	190.117	185.808	169.981	162.475
EAL84659	50.0459	49.8936	48.1885	49.9048	15.3431	53.8341	15.2521	15.3862	37.1341	36.9378	33.4826	13.7002	8.04912	21.6011	49.8703	25.1664	22.6636	51.137	38.2237	59.3168	57.7316	48.2293	56.182	53.5078	96.3072	86.0574	70.2171	56.4076	53.2111	38.247	38.1647	45.6682	55.0213	36.7718	46.6479	11.6861	12.4253	15.4162	13.8603	16.2405	49.8781	45.1963	40.0214	49.6557	48.7807	56.3055	48.01	44.9881	40.4506
EAL86914	5.55035	0	0	0	28.3019	7.04644	9.72633	2.92717	0	11.9268	5.98096	6.21093	7.77722	27.4504	3.64987	6.42684	3.87992	2.85221	23.9179	2.99894	6.20629	4.65062	7.00304	2.28599	0	0.895257	0	0	4.9465	12.2126	0	5.57908	11.9616	5.70087	3.96635	25.6976	17.5021	27.1574	20.5346	17.7949	19.5322	28.5812	27.1066	17.1122	29.2855	14.6985	26.9816	20.4489	17.9519
EAL87043	127.15	123.663	137.058	203.456	148.195	125.91	291.251	383.566	154.261	157.104	157.567	94.8552	100.96	154.353	189.523	283.942	282.203	113.256	40.4985	77.8612	73.9318	102.987	109.092	130.921	59.5637	100.494	83.7898	96.0613	126.537	63.9479	25.3428	25.5616	41.1033	60.9458	49.9746	137.975	151.266	78.8036	139.079	77.4542	204.796	223.994	281.825	240.809	286.99	228.488	327.234	258.517	235.679
EAL86742	0	0	0	0	0	703.78	0.103405	0.0290455	41.622	53.8475	11.1277	0.308147	0	1.23811	22.1525	4.32737	4.61992	90.2826	38.9016	38.2882	69.2197	141.363	74.7704	67.7473	42.0359	18.8772	8.41344	22.4349	30.0632	0	0	0	0	0	0	0.0398423	0.0394702	0.17965	0.177182	0.264861	0	0	0	0	0	0	0	0	0
EAL84647	107.827	52.08	108.525	61.9912	40.4255	84.1126	36.0724	187.466	76.7781	126.835	130.618	28.1449	26.3751	67.8501	152.91	106.696	118.167	164.604	113.005	101.791	86.6578	141.266	160.678	167.815	109.461	134.269	162.633	179.217	139.986	96.0954	78.5917	34.0079	34.4459	93.0008	29.5694	24.3698	22.6769	52.1633	64.915	50.7238	185.016	75.5988	64.7391	77.4726	79.1251	174.404	83.0353	76.8552	65.2814
EAL84854	5.10409	35.041	6.66886	23.821	3.71806	194.613	0.638879	0	228.775	61.2371	242.004	0.634618	1.58931	16.064	2.61054	14.916	6.8386	1.74859	1.59383	1.53212	1.14146	2.85113	3.00532	1.16788	0.824491	0.823277	0	0.694796	1.51626	0	0	0	1.83331	0	0	0.492322	0.487725	26.9163	15.8731	37.0921	6.6781	4.84165	4.68715	5.74501	1.99488	5.47104	2.18932	3.94669	4.02132
EAL84685	17.9264	29.7998	11.6005	33.375	20.6963	31.1747	8.55201	20.3352	23.5953	17.08	17.1303	7.56976	7.89894	32.2395	43.7425	31.5554	17.7329	22.3637	12.9277	46.1755	32.5257	20.783	21.1672	23.5891	17.3744	20.8404	16.0751	14.0889	17.7847	26.1542	24.9434	44.5379	34.7456	26.1712	40.1231	11.5492	11.9261	22.8383	22.7421	15.1817	8.88129	22.2756	18.6362	18.7704	18.4412	15.483	18.9571	17.0767	18.7659
EAL84837	0.546634	3.44006	0.200873	2.46005	0.298645	1.14506	0.975016	0.374772	1.31256	1.17463	1.25172	1.12144	0.702121	2.94926	6.11086	0.429506	0.716473	1.68543	0.870542	3.49503	4.73707	1.64125	2.72433	1.03189	0.750556	0.639237	0.955136	0.697601	1.94865	1.3746	0.40857	9.75298	6.4793	1.45043	10.5959	1.02816	0.940211	0.423484	0.483612	0.525766	2.95947	0.370377	0.393599	0.541709	0.380557	4.57545	0.312626	0.428895	0.272003
EAL86825	0	0	0	0	0	0	0	0	0	0	0	0	0	0	0	0	0	0	0	0	0	0	0	0	0	0	0	0	0	0	0	0	0	0	0	0	0	0	0	0	0	0	0	0	0	0	0	0	0
EAL84852	17.2204	9.017	11.4405	11.2866	3.82704	193.203	3.50723	10.8366	13.5741	14.1116	13.2097	1.30644	1.90855	7.87371	5.50207	16.1257	15.8123	10.4991	7.87461	7.56973	10.4437	8.31498	11.1952	11.6204	7.54362	9.88642	10.0249	11.5618	18.0348	15.4132	16.2888	11.4419	13.419	16.7881	12.5145	2.11147	2.76111	14.9475	9.95327	13.1007	11.1404	19.1432	19.7367	21.3397	22.758	11.042	9.68165	22.3032	20.2602
EAL84857	11.1564	11.6552	13.3091	9.70196	55.121	94.7111	32.4218	8.18601	7.35607	6.77503	9.40845	15.1981	24.015	22.2449	14.46	277.94	59.6773	7.31169	11.0874	58.8817	166.186	17.341	21.2981	12.5194	50.4601	71.3538	43.3944	29.3168	21.1821	14.0273	14.5019	18.5277	16.0288	11.9571	24.9573	24.4228	20.7185	49.2075	41.6652	44.166	20.0897	76.3797	119.539	89.3014	85.8799	13.7629	48.8243	78.367	120.32
EAL86839	8.41171	50.5301	32.9715	70.1032	3.06374	1.06791	0	0	4.25221	4.51884	0	0	0	0	0	7.6529	0	0	0	0	0	2.34938	0	0	0	1.35679	0.839876	0.858785	1.24943	0	0	2.11381	1.51068	0	1.50278	0.608522	1.20568	0.685963	0.676538	0	2.84631	1.70983	2.63338	3.08738	1.84929	0	0.601344	2.86953	1.56962
EAL84786	0.82244	2.19577	0.805933	3.29003	1.59761	7.3089	0.34315	0.346994	1.66301	1.17819	1.18166	0.613549	0.256092	3.69777	0.480739	0.272091	0	0.751353	0.924549	5.72753	9.4416	0.306276	1.10688	0.526919	1.59424	1.85721	3.50368	1.0076	0.977284	5.5151	3.8249	20.6675	17.7245	7.50884	23.509	0.237989	0.550122	1.16253	0.264589	0.351575	0.148423	1.1145	0.823918	1.60994	1.12505	0.311142	1.2543	2.16969	1.63698
EAL86793	0	0	0	0.351882	0	0	0	0	0	0	0.284364	0.39373	0.246511	0	0	0.0873037	0	0	0	0.095056	0.354092	0.147409	0	0	0	0	0	0	0	0.497697	0.525971	1.59154	0.947853	0	1.69721	0.229085	0	0	0	0.0846055	39.2179	31.1114	54.5912	58.269	56.5459	104.027	39.9943	30.3915	49.8325
EAL86926	904.044	612.206	797.403	655.185	0.47157	431.559	0	0.136564	519.999	434.712	468.431	0	0.302365	0	610.457	231.41	235.544	1188.84	758.18	643.946	852.718	888.49	1111.99	1014.69	653.157	598.316	815.974	817.426	891.266	941.742	932.879	581.089	1055.42	999.153	679.349	0.187327	0	4.32891	3.33224	7.05671	804.796	917.959	610.831	984.442	988.943	1088.13	741.858	903.407	632.092
EAL87005	66.1115	44.4704	54.1835	39.5366	79.9727	86.0684	63.4933	120.024	40.1041	56.3946	59.5831	172.769	51.2775	89.3534	62.006	85.7644	62.4598	70.8294	82.1268	111.132	58.0644	61.102	62.4853	62.159	86.9882	73.4174	49.7674	52.6878	54.2768	106.046	117.395	80.1473	83.4717	110.293	73.5863	22.7249	24.695	73.3217	84.6889	46.1172	35.2505	30.1888	19.1667	24.5887	26.3088	37.1376	22.1131	30.6174	19.2397
EAL84775	0.249868	5.71804	0	7.33005	1.45613	1.14199	1.25104	0.0527106	0.252622	0.268463	1.61552	0.932021	2.10071	12.5824	0.766787	0	0.0873339	0	0	0.90005	1.00583	0.279152	0	0.0686077	0	0	0	0	0.0742279	0.471251	0	1.75813	3.94895	0.342192	4.99965	3.5429	3.2233	0.73355	0.643085	0.961318	0.0676393	0.880362	0.81353	1.39399	1.39163	0.094529	0.928866	1.09106	0.808169
EAL84633	35.0384	25.2003	30.8035	23.2273	49.5888	36.0948	20.5504	187.871	35.4246	28.6109	38.4041	8.66323	13.8405	30.7871	10.0064	76.1089	76.139	39.0292	4.05139	13.0539	33.4927	45.0724	34.1546	32.9853	8.215	13.4993	34.8645	25.1836	23.4942	39.3977	29.5309	24.9558	8.91756	37.0169	11.4463	18.3082	16.5875	30.3694	38.0682	21.8895	26.8287	47.1014	33.3964	45.8561	43.6069	26.5869	55.3646	43.2761	31.9808
EAL84729	6.18178	15.2347	6.0577	13.6327	5.88867	19.4995	14.9398	14.8965	12.0191	10.2182	7.17379	7.09488	7.77358	20.0971	7.19209	7.7086	5.90025	6.10903	6.68199	9.59211	9.99631	12.8828	8.6397	4.89625	3.07254	8.13024	7.02688	7.088	7.20438	4.63364	3.79113	16.9684	13.3224	7.32626	17.6703	11.2145	10.8371	8.22096	9.86729	9.29983	17.5708	17.6562	14.1722	19.408	19.7236	19.6987	18.629	16.4813	15.7943
EAL87023	0	0	0	0	0	0	0	0	0	0	0	0	0	0	0	0	0	0	0	0	0	0	0	0	0	0	0	0	0	0	0	0	0	0	0	803.638	867.582	1126.58	1512.01	1095.87	3460.16	3638	3495.58	2937.76	3026.72	2788.29	4001.34	3527.26	3472.54
EAL87071	145.672	79.1538	123.846	94.0182	55.2377	115.523	61.2789	102.293	96.84	119.35	110.383	35.7281	40.3886	58.6171	230.953	199.154	146.934	210.332	150.049	204.859	232.059	198.043	184.974	193.78	147.634	203.851	188.086	142.067	161.835	85.7248	84.8498	90.2628	93.1783	75.6084	74.6281	29.2569	39.6619	53.5927	59.0622	54.381	57.9798	51.3788	36.3169	45.3123	44.2607	67.4406	54.59	51.01	41.0423
EAL84815	29.8381	22.993	24.7638	17.4577	38.148	35.5617	95.9625	22.6729	10.1583	15.7022	13.7799	4.31563	50.6265	42.9844	7.60827	17.0232	9.04558	10.0135	10.2681	19.1928	26.9639	16.3274	19.3616	13.0416	11.8039	16.2064	18.7265	18.4021	18.0897	16.8441	18.2056	30.6047	28.2152	17.0958	26.9797	26.8718	29.2394	19.764	16.26	19.816	10.797	9.65469	9.37929	11.1751	11.6917	12.5553	9.7513	10.1373	8.10545
EAL86783	0.437996	29.0673	0.429205	1.75213	641.943	1.33454	163.266	15.4303	2.65694	0	0.943955	1310.27	293.77	141.788	0.384031	0	0	0.600207	0.32825	0.157771	0.391807	0.978655	0.663159	0.72158	0.707519	0.847773	1.2245	1.96754	0.780689	0	0.87299	0.440264	0.94393	0.599833	0.625995	356.654	374.417	160.874	211.645	184.379	1.65992	2.01803	6.14297	4.24405	5.13559	1.49131	1.75347	4.90085	5.2307
EAL84779	7.17396	5.92839	5.0772	5.71306	9.58073	0.531283	14.4922	4.35095	2.11547	2.89044	2.68422	8.10211	8.2838	12.2748	5.19804	1.94486	1.28855	4.02791	4.10699	12.4182	6.3283	4.84223	5.68239	4.07639	3.9594	4.95	3.42228	3.17382	3.90712	3.57044	3.77328	3.30509	3.86517	3.47958	3.70255	10.3508	10.5112	2.73012	4.51974	3.7695	2.34657	3.18651	2.67012	3.30599	3.88453	4.37259	3.61851	3.31744	3.17311
EAL86782	0.491395	2.8113	0.481532	1.96574	8.59093	6.48805	14.3929	8.3966	0.496811	1.05593	0	15.7632	18.3613	38.4429	0	0.16257	0	0	1.28894	0.177006	1.31872	0.823477	0.248003	0	0	0.317043	0.196255	0	0.437934	0	0	0.987878	0	0.336481	0.702314	6.25656	6.33901	9.45713	14.7022	8.03482	1.06417	0.266359	0.246139	0.577148	0.432128	0.371805	0.983621	0	0.489034
EAL87068	5.95976	110.407	1.66861	96.8776	33.904	5.4765	93.2835	21.8519	22.9541	16.4656	15.2908	40.6496	61.7701	79.1111	2.3639	3.7556	8.92738	1.16671	3.50936	7.46257	61.0557	5.86557	3.86723	2.18188	2.65892	1.73949	3.74037	5.21534	5.6486	37.1102	37.3329	728.573	494.186	20.7933	757.277	35.3948	36.366	36.5665	39.1683	42.0365	2.30472	6.84553	7.39201	9.83304	11.8961	2.36204	7.95307	9.44901	6.49599
EBA27208	5.02414	7.66491	3.41896	8.37424	16.6725	0.921324	132.902	13.3072	2.11646	0.449835	0.902322	11.4524	64.1412	43.0447	0.305911	0.230855	0.146336	4.44644	3.50379	3.21733	3.05863	3.04035	6.69128	8.35369	3.60701	3.24152	7.58035	6.2692	7.08944	3.33398	3.33795	4.62931	4.712	2.38907	5.18601	67.1993	72.6929	6.05463	14.9061	2.59515	7.25352	4.4254	4.47393	4.22078	4.58181	7.97243	0.55871	4.64661	3.75
EAL86763	0	0	0	0	0	38.6086	0.406903	0.240019	31.3873	33.8794	30.0383	2.60702	0.607342	4.45786	42.2197	37.1576	12.2996	17.9581	16.0794	32.2603	28.6437	25.7403	27.727	23.0289	21.4774	23.9888	29.9263	23.199	25.7603	0	0	0	0	0	0	0.517375	0.512544	4.13554	3.29435	6.98298	0	0	0	0	0	0	0	0	0
EAL84738	1.83436	2.99843	1.02717	1.39772	0.381782	34.4	1.04963	1.1609	1.58964	1.12621	1.12953	0.586481	0.734381	3.77028	0.229765	5.63521	5.58714	1.16708	1.86572	1.6047	1.4065	0.292763	1.45481	0.575625	0.592629	0.676293	0.313978	0.963143	0.934168	0.98846	3.13385	3.42431	5.271	0.717757	4.30711	1.13745	2.02829	1.96604	2.19194	1.93237	1.7025	2.84089	1.64077	2.07753	2.07401	2.28018	2.77261	2.00245	1.82555
EAL84669	0	0	0	0	0	29.4571	1.18543	0	0	0	0	0	0	2.12902	0	0.783291	0.827534	0	0	0	0	0	0	0	0	0	0	0	0	0	0	0	0	0	0	1.37024	2.71489	0.772308	0	1.51817	0	0	0	0.695201	0.694023	0	0.677038	0	0.589063
EAL86998	37.0529	27.0277	50.3791	27.7919	4.72344	5.17446	4.86982	4.29905	14.9845	4.97629	8.98372	0.345524	2.59595	17.0759	3.85791	7.04855	5.66595	25.229	22.7357	19.6866	19.2658	22.7675	29.453	38.7878	21.8466	26.4462	40.3255	36.5048	31.0955	38.1438	31.387	14.4323	19.9633	32.3491	17.211	2.54647	1.46051	6.19431	6.1092	13.8099	67.0772	88.3716	74.935	101.998	103.454	69.5629	32.7136	91.1349	73.7497
EAL87014	69.5961	174.672	64.0659	195.988	2.8362	75.4628	2.76164	0.61601	99.23	113.993	109.784	7.50351	2.27317	12.9833	84.2064	28.6065	29.0882	90.5356	78.9662	142.176	159.85	72.5871	78.8461	88.5091	88.942	128.742	111.182	94.0755	90.0727	56.5012	55.292	182.8	147.19	60.5416	172.621	3.33302	3.85997	8.41398	8.14179	12.6389	81.2872	94.0471	76.9533	96.2698	103.24	114.953	99.739	94.1698	75.76
EAL84670	10.3131	4.02939	3.45086	1.34165	9.5281	20.5656	11.0828	6.84514	1.52587	2.97283	3.25265	6.94308	9.16394	17.6427	1.32328	16.6435	4.22006	1.12026	0.94256	2.53699	6.97539	1.40509	0.761697	0.966931	1.70656	4.30069	6.6304	2.25989	2.01755	1.26507	0	2.78125	4.69814	1.20568	4.13431	21.3996	18.4596	8.36916	9.38709	8.22584	0.88519	3.2723	4.97682	4.35766	4.05534	1.14193	4.81924	4.32476	3.81753
EBA27203	161.396	83.5664	137.393	77.5485	130.376	80.5293	228.26	71.5656	79.3085	80.6487	77.4857	32.6232	239.416	116.956	33.4013	51.0088	28.048	52.2805	45.3585	86.1493	67.3486	69.2535	81.569	62.8834	75.0821	100.859	103.171	96.9324	108.547	86.8682	76.8272	99.922	129.382	98.1673	107.12	154.068	158.251	116.616	109.43	116.571	49.8529	46.5524	45.2766	59.1055	54.8426	51.1665	49.3106	45.8919	44.0248
EAL84765	306.398	133.168	340.662	140.507	57.2537	47.0404	60.5414	51.3352	212.193	154.972	146.354	29.3171	41.3495	75.9184	41.2721	44.0756	36.3767	121.464	73.7909	96.601	98.7987	181.285	201.278	162.864	116.637	141.89	219.043	225.032	217.001	147.826	138.149	92.4605	96.4811	154.803	84.4038	58.7958	61.6512	96.8463	80.9278	132.017	111.291	93.2238	109.022	112.157	109.942	80.2993	88.8513	93.6953	112.118
EAL84675	76.0607	41.5894	66.619	26.9263	80.4126	78.4467	73.4682	580.329	91.8705	107.033	110.249	50.2143	34.5826	87.7639	23.3118	160.111	178.565	197.16	22.1957	44.8549	87.6086	166.189	144.377	152.475	33.4889	47.3365	117.746	120.947	113.976	345.72	491.023	93.3692	31.9135	372.411	38.4807	57.4588	58.8518	75.0904	117.368	60.4248	56.4848	93.7675	60.1824	93.0891	87.9988	77.6669	99.7036	100.298	66.652
EAL84785	40.1031	76.741	23.0368	100.189	3.35781	5.96909	2.07712	6.12613	20.7385	18.8198	11.6729	0.171939	0.861194	4.76675	6.16345	10.9037	6.2834	49.428	32.1274	217.43	365.749	31.9285	50.2502	27.2119	48.2504	48.105	86.8022	11.2005	22.6627	138.518	155.269	284.723	232.954	120.731	285.264	0.733624	0.792843	11.9537	3.55908	2.43847	1.49737	12.0557	7.50397	13.8056	11.823	1.83106	9.75414	12.7685	9.11745
EAL84788	0.672435	3.07763	0	4.93159	1.4695	5.29288	0.505013	0.141853	0.679846	1.44495	0.362303	1.75575	0.314075	2.41867	0.294793	0.222464	0.117515	0.115184	1.25987	1.08998	7.21828	0.751242	0.509059	0.184635	0.108622	0.650773	1.47708	0.137303	0.599278	1.90232	2.01039	13.8563	13.0425	1.84179	17.5394	0.291873	0.192765	1.09672	0.324496	0.107794	0.0910141	0.182246	0.336822	0.296168	0.394222	0.508786	0.192287	0.367026	0
EAL86910	2.78889	9.57324	5.73912	13.7596	2.84418	14.0209	2.51342	2.94164	5.35729	2.99643	3.00526	3.12081	2.86574	12.0376	1.3449	6.91993	7.01837	2.38859	2.40361	2.10963	3.74218	2.80416	4.36334	3.44593	3.69413	2.42914	4.00982	4.44177	6.46223	2.10394	1.6676	7.00832	3.80656	2.86452	8.3705	2.01755	1.35912	3.36597	3.31972	3.30833	3.1708	4.98864	5.23856	4.34014	4.16928	2.6377	4.22675	4.795	5.20404
EAL87065	4.00676	8.02302	4.90792	8.01417	13.1342	62.0587	9.77977	31.0626	9.11457	6.4574	4.31762	7.47272	10.2929	24.32	12.735	21.2091	14.0044	11.3245	7.88237	27.0614	26.8817	13.9885	9.0998	15.6773	7.44318	13.5719	16.0024	14.3173	11.3077	8.18647	5.98954	26.1788	18.7092	8.23084	19.3271	4.63773	3.73297	5.55468	6.12287	2.5692	15.456	11.9452	9.28228	18.8239	19.9665	12.5055	18.905	14.4886	14.2055
EAL84710	179.938	67.2552	158.528	86.0419	82.2849	104.452	173.008	25.1548	104.907	109.591	102.73	95.9887	142.316	96.2691	132.503	55.9039	42.9368	173.512	86.1202	181.279	174.296	166.223	167.664	190.177	256.571	217.998	185.292	158.701	157.516	229.325	219.34	148.593	203.196	236.453	156.57	189.624	204.55	89.117	121.644	119.482	248.027	179.596	135.925	203.935	207.094	355.761	146.561	181.201	135.258
EAL86972	0.799145	2.13358	0.52207	2.13123	1.16427	8.25171	3.80111	0.337166	2.96249	3.14826	3.73163	9.53874	2.48838	2.39536	5.83903	0.88128	1.02416	2.0077	2.29581	3.07051	10.4848	2.3808	2.95769	2.12112	0.688481	2.0624	2.12777	0.761488	2.05747	3.51677	4.2475	6.1585	6.50626	2.91846	5.52043	2.54373	3.13088	1.47717	2.57095	2.30592	2.30751	9.67423	6.47136	10.4811	8.82354	2.51941	9.36933	9.52341	6.62754
EAL84660	481.475	637.696	539.674	775.405	208.195	121.414	113.378	96.9311	975.785	674.386	904.99	155.811	160.19	309.392	1246.22	333.85	421.097	748.663	604.686	508.417	633.759	674.219	691.818	731.333	601.603	570.575	721.32	711.074	691.642	655.822	720.832	1039.76	767.562	741.422	777.687	92.5646	91.3851	183.947	190.615	196.657	453.197	493.363	550.341	502.233	512.982	432.501	475.281	482.994	561.209
EAL84767	36.202	36.2449	44.1427	36.4792	10.7882	63.4043	13.0278	13.6684	51.3662	31.1611	21.9435	15.3449	12.6817	28.6694	16.3217	29.6699	27.3197	43.831	30.06	52.9764	54.4645	88.9325	79.416	63.1994	55.3557	71.0005	96.9378	104.916	103.695	46.6818	38.9478	23.7772	28.6662	43.8036	23.3716	7.2616	6.95793	67.3644	48.638	98.1951	84.3013	50.2845	58.5734	55.5654	53.9036	51.5927	46.7613	49.4553	55.7309
EAL84859	3.72056	9.5785	2.27868	13.6432	14.9063	4.2511	12.4576	24.8214	9.87411	12.492	13.5311	7.63285	12.1644	14.637	13.4564	9.38551	6.98971	5.57644	2.96259	12.7318	8.11251	5.71532	7.98038	6.00176	3.30551	4.05079	3.71484	7.59695	3.31578	2.92374	0.926952	2.80487	1.67046	1.91073	4.32049	6.86343	5.19949	9.86072	9.27637	4.77138	4.90989	9.83152	8.26983	9.55901	9.54282	6.68585	6.25051	9.51912	6.82682
EAL86934	373.284	335.931	309.498	374.536	24.2179	316.68	12.5454	13.0985	310.173	319.379	260.524	14.407	9.81932	56.7135	296.749	113.224	104.325	365.808	223.783	330.208	390.994	297.821	335.333	312.049	182.831	253.141	263.313	244.284	277.844	275.243	242.156	354.822	354.38	262.97	317.588	7.49823	6.86759	24.0815	25.4808	32.9957	410.545	375.126	317.017	412.441	403.574	474.8	360.423	376.267	315.049
EAL86747	0	0	0	0	0	0	0.425426	0.137882	0	0	0	0	1.22113	0	0	1.03794	0.365521	0.223919	0	0	0	0.54766	0.164936	0	0	0.210852	0.130521	0.13346	0	0	0	0	0	0	0	0.680887	0.936846	0.213205	0.315413	0.104777	0	0	0	0	0	0	0	0	0
EAL84667	106.773	82.4916	84.956	85.182	50.5228	182.36	69.9082	227.552	100.569	103.933	80.6382	59.2298	96.3313	172.33	113.221	139.787	118.975	72.2202	37.2741	104.206	104.493	83.6025	80.1404	75.9244	43.635	86.5528	97.6791	75.6541	78.8906	59.6664	54.5678	68.7987	68.8356	56.8653	74.9971	58.6248	41.3343	74.4205	88.0776	69.6351	116.355	130.84	149.705	141.752	138.836	113.241	152.14	125.274	158.255
EAL84681	9.87195	21.3361	10.3904	15.1138	10.6536	27.851	13.8212	34.0146	16.6346	18.0705	16.9418	12.8198	9.56335	31.5629	14.5863	26.1278	33.3543	12.4007	10.4125	11.7216	18.4795	17.1561	16.7922	11.9467	7.91428	10.6155	12.1202	13.1396	13.6857	10.3436	12.3887	17.641	14.7087	12.2677	14.1092	12.0614	9.64284	12.1651	12.5861	9.72954	7.12623	8.12569	9.79811	9.01809	10.7176	10.3742	11.5009	11.7744	8.36902
EAL84771	116.214	105.257	126.683	108.148	243.856	192.941	166.723	160.587	94.656	114.92	131.975	125.883	133.984	145.862	126.713	130.109	112.82	125.967	105.656	121.663	158.494	141.084	124.584	135.784	148.686	148.818	125.111	100.364	93.7873	140.131	132.903	111.07	99.712	144.245	86.7431	169.561	177.184	182.972	179.67	202.002	122.079	115.734	110.356	112.28	113.526	118.202	114.25	115.35	109.222
EAL86918	12.4661	17.3647	11.1536	18.3091	28.9535	42.0658	20.4885	76.873	16.074	16.1113	13.8226	15.904	14.3454	39.6402	20.9098	39.5683	24.5642	13.4311	9.81641	30.3265	24.1615	20.5878	17.9627	14.8821	10.5063	22.6719	15.0806	14.9774	14.3301	17.6049	15.1241	33.2334	24.7891	16.9485	25.305	21.3824	21.597	43.4335	30.9796	20.6787	10.0259	13.1716	10.588	13.5805	15.4641	10.8676	15.6539	13.707	9.88897
EAL84671	128.004	187.84	133.275	148.924	344.072	433.652	715.316	972.648	226.153	268.527	240.352	79.2588	396.986	473.653	176.486	253.983	232.313	326.153	37.2931	199.765	352.963	272.605	267.455	256.221	105.867	141.43	357.86	246.994	249.831	374.396	371.216	224.524	168.966	423.132	178.831	377.628	384.468	208.563	275.086	201.503	162.079	239.463	154.602	249.286	247.457	197.094	281.939	237.635	150.24
EAL86805	12.5692	17.8061	8.60231	21.283	1.16267	1525.11	2.14767	1.13637	8.47184	19.0779	13.9744	4.16746	1.67735	4.48512	16.5309	1.38611	3.06827	2.5973	1.86901	11.7142	75.1367	12.2591	7.85396	2.84862	1.0313	2.96063	4.78091	3.66641	4.26734	17.5597	18.2922	14.6398	19.7786	19.8091	23.8098	1.15465	1.08667	3.96985	5.51994	7.41996	55.358	158.756	114.176	164.85	162.758	41.6641	196.885	159.752	113.572
EAL86820	0.946611	9.02603	1.23682	7.15275	6.89556	2.08307	4.50252	0.133128	1.91409	2.03411	4.08021	7.53261	1.76854	10.4983	12.3114	0.10439	0.882292	1.51338	1.06414	3.18247	4.65732	2.29136	4.45897	1.64614	1.01941	1.22149	2.39439	1.80401	2.62461	6.94286	3.77347	6.66058	7.02684	6.26582	6.31363	2.00875	1.1759	0.617559	0.710585	0.809311	4.09996	5.30212	4.34643	3.61336	4.99464	3.34243	4.60171	5.25287	4.23928
EAL86781	0	5.25641	0.900341	4.288	0.669284	1.63302	6.55523	2.13203	1.85782	4.4422	15.346	9.25319	2.57482	12.8059	3.62511	1.51982	0.481699	0.472144	364.769	279.491	79.9289	1.7963	0.695553	0.504551	0.148416	0.444592	1.46779	0.187604	0.272941	0.866411	0.915633	4.15592	7.26027	0.943699	5.25259	3.98801	3.81908	1.34866	2.66025	1.03099	2.48714	3.85968	2.07097	3.50713	2.96255	1.39036	6.56828	3.25966	2.28592
EAL87013	8.01578	20.5272	12.6239	19.4685	0.695128	27.2583	0.310556	0.0402609	8.58651	9.63757	11.2084	0.854265	0.0891414	1.11552	11.8391	6.66129	8.57179	6.47295	5.2564	4.67478	15.9628	11.3539	9.48765	8.22732	5.95006	5.97208	11.281	6.19618	7.25709	7.79884	7.22751	5.08376	9.6657	6.1422	9.27419	0.607493	0.382977	2.2723	1.84198	3.54895	9.48027	24.5437	16.2994	25.4418	23.4127	9.38629	28.7611	22.7612	17.5452
EAL87088	9.93521	20.0785	8.72428	18.9257	80.08	69.8479	25.4855	131.931	14.0887	15.9425	12.9306	17.7112	17.5975	37.2441	11.0869	58.3958	33.9589	12.5096	11.1687	32.023	60.2502	32.8663	22.4663	9.88446	9.54595	17.1075	16.2841	9.4846	9.85089	19.549	20.831	14.2666	13.2547	18.9073	15.3061	25.2771	26.7055	38.0059	36.1553	22.2972	11.5612	31.8225	23.9455	33.9082	32.5271	13.4237	35.1993	31.7269	24.9434
EAL86860	41.7633	64.0152	20.5912	73.5513	1.53068	3.5347	4.8001	0.609505	15.4023	9.03067	2.8304	1.76354	12.5135	8.73906	20.8421	3.82348	1.19347	29.8749	8.36605	10.2183	16.7998	19.6608	39.769	23.6556	17.6505	8.30387	9.02166	15.6607	48.9239	54.9872	74.3403	58.0848	51.1345	41.9066	55.935	6.0045	6.09902	2.48469	2.19704	1.34739	41.8083	33.5294	28.9447	31.1584	32.1065	47.2997	10.2149	31.9705	27.3163
EAL84753	93.2204	142.959	102.134	155.38	16.9765	69.2007	101.369	8.46696	88.03	103.288	89.6401	36.462	81.3361	81.7882	145.164	37.0513	22.6267	69.5275	49.8499	104.351	146.222	83.8949	80.6996	78.9212	61.4884	83.5345	131.988	91.8679	95.4825	58.6045	67.7402	107.043	241.824	53.8585	183.195	48.3304	46.9512	48.2515	39.1538	63.718	45.5627	49.6526	44.1809	58.4507	60.4391	49.2265	52.851	49.8212	43.4065
EAL84873	0	1.03444	0	1.20551	0	0	0.452646	0	0	0	0	0	0	0.812951	1.38718	0	0.157994	0	0	0	0.202181	4.04006	1.36882	0.248234	0	0.291646	0	0	0	0.284177	0	0.454371	0.64945	0.309527	0.646054	0	0.647912	0	0	0.144925	0.611824	0.735067	0.566054	0.663643	1.06003	0.342021	0.129261	0.246726	0.337394
EAL84877	0.318505	0.546656	0.156056	0.212354	0	55.2758	0	0.06719	0	0	0.171608	0.950434	0	0.143203	0.279263	1.10641	0.222648	1.4185	0.716098	0.975196	14.8869	4.26999	5.06353	1.04945	0.720298	0.565115	0.190809	0.195105	0.378471	0.600701	1.58707	0.320154	2.05924	0.981429	0.796628	0.0460828	0.091305	1.61037	0.768504	2.04231	3.14701	4.48877	2.59251	3.50707	3.68786	2.22917	0.136618	4.51998	2.37731
EAL86892	94.6136	34.9757	85.5827	44.2536	89.0672	20.3274	47.2254	89.0484	60.3371	72.5657	82.8181	39.092	36.7128	50	45.1793	31.3977	30.7291	59.5409	49.6348	31.1446	51.5629	89.6027	71.1118	72.5803	74.301	86.6821	90.1079	92.0178	88.2983	55.271	44.6786	53.5506	40.3623	53.2245	42.2315	45.0689	49.0711	113.859	104.521	113.776	65.8817	81.9772	80.7119	75.7356	77.2287	56.8296	80.167	77.8598	82.715
EAL84853	125.143	23.5381	95.753	44.575	3.7463	130.147	0.858309	0.180818	13.8654	35.9162	26.7856	0.639438	1.60139	7.7076	27.8068	17.865	6.59095	18.206	14.1322	25.0089	98.5276	56.9769	28.1185	21.8876	9.69211	8.84831	61.2769	7.00073	11.713	29.6371	25.6261	14.6469	19.0881	28.7593	9.80039	1.24015	1.47429	15.3777	6.89383	12.3663	39.9089	51.8042	66.7625	46.8125	41.2057	28.8601	68.3843	49.8252	66.5358
EAL87056	33.6624	24.5108	22.3546	26.7095	141.048	35.4603	77.1667	242.38	18.5637	20.0266	17.6873	21.9994	46.2586	56.287	36.1008	24.2981	12.9325	21.2537	72.1389	37.3787	27.4994	26.5739	23.7286	20.3191	26.2446	30.9625	29.8884	24.6536	28.3472	18.7139	6.65395	35.5145	28.5788	13.5253	24.2544	67.864	73.0521	101.728	92.8124	56.3705	38.1064	26.4651	20.3452	21.4838	25.0356	43.6779	19.8883	25.9658	20.3495
EAL86827	27.1374	148.601	37.9896	161.114	159.087	3.11711	144.121	17.0379	129.343	81.2227	174.064	75.6769	117.697	129.566	1.69956	2.35137	0.677504	3.98439	1.69481	3.02565	2.02297	2.16556	5.86972	5.32234	83.2893	8.33751	8.51576	13.1932	11.5167	12.186	7.72696	47.4116	62.1973	11.0608	54.4843	124.896	123.915	27.8208	48.0174	27.1372	2.09888	8.05534	11.1657	7.58883	10.6064	3.17773	7.20581	8.99302	8.3593
EAL84688	18.2655	13.7894	18.9138	12.9313	10.0134	39.6843	36.0151	35.5526	15.2304	16.1854	15.9287	13.0644	24.5385	37.3366	24.6004	27.4108	22.3117	25.4172	11.8895	30.7944	27.9621	22.4573	22.9511	23.1116	18.8286	21.3826	22.4113	17.5714	18.3481	21.0126	16.8893	22.1457	26.3781	18.6964	22.3377	33.2113	33.522	9.58212	16.1748	10.0821	14.706	15.5912	11.1771	18.2461	17.3045	17.2753	16.8271	15.8281	11.1737
EAL86949	129.175	32.5046	105.048	25.7299	64.8139	56.3433	3.35454	186.076	102.059	124.199	99.9215	1.19958	1.83589	2.4099	29.6856	68.8023	70.5029	118.867	30.8636	39.2579	115.952	155.093	108.566	107.239	35.6142	26.5128	108.461	80.8428	81.3122	135.01	131.047	23.3468	17.712	147.053	18.8961	3.92922	3.84132	33.2194	23.164	36.4312	42.9963	63.5789	55.8438	68.2518	66.0937	48.2607	93.4956	63.6309	52.942
EAL84707	43.6452	33.4153	30.19	38.0857	122.497	54.6764	101.951	106.559	29.8501	25.8602	21.0949	25.3775	77.3446	102.157	17.3049	46.1845	29.5002	21.9886	28.2598	36.7605	30.5738	20.7948	22.6752	28.0212	34.8365	32.3005	27.813	26.2113	27.0752	17.3507	21.1082	40.0002	30.8923	18.0194	33.4827	46.0608	49.1266	97.6688	86.1056	58.4415	15.2028	24.7015	19.0487	22.1443	20.2254	16.7545	24.7777	23.4719	19.9611
EAL84820	8.9664	11.901	7.73206	6.21721	8.36038	10.1994	50.8189	54.5508	3.62609	10.7897	10.0485	62.6093	19.097	44.184	42.2957	13.8827	12.285	25.1885	49.3229	120.923	28.875	18.632	22.0833	26.983	20.1616	35.8672	32.3726	30.1721	28.4476	24.8022	27.1644	21.2703	18.5506	17.4368	14.0965	14.1146	15.9363	21.9944	22.0384	17.8232	5.14567	3.49935	2.78458	3.89651	5.57204	2.30665	3.17935	4.60037	3.65856
EAL86974	1.18382	14.8999	0	15.7855	0.862347	1.50291	0.148178	0	1.79529	2.54382	2.55132	0.44157	0.552926	0.532255	5.44928	0.587468	1.03442	0.608339	0.887193	0.639634	0.529488	0.661277	0.298731	0.162524	0.764912	0.954732	1.18199	0.241721	0.879185	1.11634	1.17976	17.8492	8.92938	0.405307	11.4206	0.34256	0	0	0	0	1.92275	8.82316	8.44984	8.69001	7.46075	0.671784	9.98631	6.623	9.57228
EAL84712	1.17443	2.68759	1.9729	1.34231	16.3769	32.5889	13.9443	4.95501	8.31161	3.78548	3.97743	21.1525	9.71703	8.7503	3.08919	6.82721	1.34874	7.06976	4.33793	5.31824	4.57752	6.84149	7.28205	8.38422	7.42586	9.03864	9.71601	8.70148	7.3266	3.05877	4.68161	1.18051	1.68735	5.05488	2.03821	18.5458	16.8816	11.0002	12.9001	13.2324	2.67959	5.41107	3.31952	4.5815	5.60652	3.74486	3.50228	5.49448	2.96371
EAL86751	0	0	0	0	0	1.32639	0.408669	0.206624	1.32036	1.75394	1.40729	0.487132	0	1.76152	1.14506	1.94425	1.71173	1.23037	0.122342	1.52887	0.584121	2.55328	1.483	0.717173	1.89863	3.26506	0.651977	1.06665	0.29097	0	0	0	0	0	0	0.566859	0.374377	0.638997	0	0	0	0	0	0	0	0	0	0	0
EAL87096	366.129	201.863	305.494	257.23	39.7908	165.373	25.0701	180.063	186.575	114.999	106.588	14.6848	18.388	52.438	78.0973	154.991	180.086	378.485	315.143	131.086	162.109	301.143	355.532	397.122	162.404	205.425	234.178	239.35	250.351	260.646	250.115	50.455	33.2305	244.977	30.7709	20.577	17.2813	57.066	52.6406	49.9356	449.464	391.784	350.58	404.591	409.315	520.818	191.874	390.882	345.147
EAL84759	48.1013	75.2779	30.1061	75.3131	59.2277	71.9409	137.275	127.658	57.1027	54.3483	41.1321	37.5047	142.917	169.387	51.6981	62.7301	41.7598	37.3167	101.518	80.4848	74.6757	41.9508	46.6732	38.8555	35.1909	53.7597	43.0076	45.4967	51.5339	26.5329	12.9892	41.7997	68.8861	28.8997	57.881	73.4566	78.998	67.3168	96.0436	59.3984	41.1632	42.6423	39.3274	47.0187	47.4849	44.3784	45.3467	43.9551	34.6673
EAL86714	0	0.328025	0	0.382273	0	41.2727	18.2291	34.4717	13.3327	16.9409	12.3569	6.84377	12.3189	34.8017	24.2562	35.0922	20.5412	13.6517	13.7504	32.3222	31.6715	21.6189	18.8092	18.2621	9.07661	15.6295	20.6093	15.3367	17.629	14.2379	11.428	19.019	22.6538	10.2078	24.1742	10.7014	9.04005	17.4871	18.1691	14.5222	24.4455	30.6128	24.0527	34.597	31.8493	28.8494	34.4309	30.6692	27.7458
EAL86753	0	0	0	0	0	39.4349	33.0376	33.6751	38.4544	54.4876	38.1916	30.9542	32.5694	59.0763	64.1715	25.1666	21.3511	16.6828	7.34218	33.3176	53.3561	23.0169	17.7418	12.9753	9.96078	16.1741	29.0004	22.0046	26.8781	56.1557	45.371	171.755	205.339	45.7752	219.503	42.5241	41.0531	13.2528	35.9676	20.7859	38.2205	52.2451	45.3923	56.2639	54.9861	45.6752	53.8052	53.7093	44.663
EAL86895	5.76291	19.782	4.23543	22.093	11.5444	34.5696	19.4763	10.6375	6.55473	4.64383	6.98627	22.0334	14.8043	18.7852	5.05287	15.7292	8.05702	1.72751	9.98753	5.18965	9.34377	3.62155	3.63562	2.37354	3.72366	5.34488	4.31553	5.29523	5.56393	3.62295	4.30737	5.06866	14.4897	0.986533	11.84	28.3494	27.8781	14.0987	14.832	14.3192	3.90005	4.68566	3.96912	4.65341	4.64553	3.2703	5.14981	4.12846	3.76374
EAL86973	6.15584	45.0789	4.82583	44.3256	0	5.3143	0.924633	0	14.9368	7.93673	10.6135	5.51079	1.15009	11.0709	20.5101	2.44387	3.87286	8.43564	5.99743	12.8609	23.6787	17.1932	14.9126	11.1556	5.17081	4.76602	10.8176	3.01668	6.58334	11.6099	14.7234	40.8389	19.4575	11.8025	27.274	0.712524	1.76468	2.008	1.18825	0.789446	13.3311	40.7084	48.4102	49.1646	45.8333	13.5073	39.4307	53.0874	51.4606
EAL87104	0	17.5094	0	5.50797	17.4779	6.4898	24.5647	3.64821	4.20117	24.1879	8.14038	28.6911	50.2105	28.6398	25.602	21.7785	1.49283	2.61313	14.0068	2.75488	8.92596	8.85018	7.71316	4.27594	2.56607	7.24636	9.80202	6.4838	5.56646	8.94321	5.67077	5.71973	2.04386	1.9482	2.03317	13.4264	16.6303	24.9158	30.7414	13.2925	1.76097	2.68259	2.56987	4.71797	4.76152	3.56224	4.63491	6.22081	9.30031
EBA27287	0	0	0	0	0	0.89316	1490.31	60.6631	1.33365	1.41727	1.89527	1619.45	1760.45	1801	0.192764	0	0.30737	0.602546	0.164764	0.158386	0.393334	1.22809	0.887657	0.120732	0.28411	0.425538	0.878052	1.25695	0.391865	0.552853	0	0.441979	0	0.301085	0.314217	1829.28	1673.54	410.493	476.289	621.689	0.47611	0.953359	1.4316	0.903761	1.2889	0.831732	0.754414	0.959989	1.20337
EAL87064	84.0747	46.7997	65.6871	43.177	72.8307	110.343	55.4624	242.071	64.3253	65.3071	79.5789	31.3603	30.2476	68.961	65.4976	107.312	97.4894	94.7771	52.791	87.1705	79.7821	92.976	88.5907	82.9808	32.1173	60.8414	72.1476	63.5645	57.3772	66.4258	48.6868	28.5507	20.4043	52.902	25.575	26.4656	26.8699	57.2583	81.5092	35.333	67.662	66.0493	53.4948	58.0469	53.6191	61.6794	69.6884	64.1831	54.2729
EAL84639	23.9555	81.7737	16.041	91.0383	106.447	62.6502	200.501	65.0218	61.7598	41.1811	63.2444	211.177	165.223	246.648	102.919	55.6091	36.0036	48.8307	38.5992	57.9583	107.325	68.0226	54.4057	42.4256	38.3096	40.314	63.4641	53.8057	62.5059	28.865	27.0565	73.8439	61.6652	25.9721	68.7609	107.099	101.979	132.059	146.557	154.119	41.5024	72.7161	65.596	72.8018	75.0192	51.0535	85.6278	68.8633	63.3757
EAL86904	99.4688	95.6156	106.718	92.0183	87.9704	166.389	56.0779	496.435	115.554	117.877	94.6954	23.5283	47.5921	108.594	58.8513	213.409	164.787	106.386	38.0808	71.271	105.859	150.276	118.904	110.801	31.3517	89.3076	100.769	98.8547	107.225	75.412	75.7562	70.1783	33.1134	69.0338	46.6172	29.2512	32.8418	85.38	103.893	71.9914	76.4733	107.761	85.8751	116.035	117.261	78.8305	141.91	109.908	89.9367
EAL87015	1.73682	6.08607	1.1701	4.92139	1.26518	162.755	2.41855	0.961771	3.62167	3.9654	3.27524	4.5349	4.3603	4.39252	89.8944	10.8455	11.9514	0.706576	0.406761	1.68135	1.35945	0.727638	2.5201	0.774944	1.08716	0.945488	1.17055	1.68453	3.9019	59.8487	61.8785	3.60074	3.97697	63.5522	3.25803	6.6278	8.18405	3.57629	3.77161	5.28997	5.55373	1.97114	0.95153	1.65743	1.55916	7.14559	1.70725	1.62935	0.891244
EAL84756	34.1416	100.919	13.9402	106.227	37.3056	26.0067	20.6553	12.604	54.6534	24.4549	12.2635	12.735	34.5509	56.2849	23.6986	46.122	37.7884	16.57	6.39674	24.5963	26.7236	9.53572	17.231	19.5301	10.111	14.6852	19.3171	10.457	11.8328	14.3091	22.6831	25.7388	38.8333	9.74098	32.5307	44.4579	37.5179	16.7052	29.2901	22.8044	39.2791	45.4949	71.2562	60.9849	64.2176	50.5889	76.4769	56.6817	61.5843
EAL86978	0	0	0	0	3.18234	0	154.205	0	0	0	0	22.8135	661.114	9.82097	0	0	0	0	0	0	0	0	0	0	0	0	0	0.892029	0	0	0	0	0	0	0	50.5662	48.8417	0	2.81091	1.40063	0	0	0.547064	0	0.640292	0	0.624622	0	0
EAL87053	3.16211	24.0346	1.99198	20.7812	8.55559	15.2549	13.74	39.9759	8.4491	7.52286	8.27519	10.2784	16.0352	41.6359	22.2791	17.6348	12.4732	6.88667	0.930991	18.8752	31.5192	8.57939	9.11936	4.46522	4.6701	18.4343	11.2759	9.59273	10.7356	6.10572	7.65308	30.6496	28.8813	6.34106	31.3127	10.7188	8.80573	8.03066	14.1694	8.76211	6.60329	7.89669	9.27709	9.55008	9.93115	8.54482	10.7861	7.76669	8.7102
EAL84844	34.9216	190.173	22.2343	200.208	14.0116	36.9377	5.79702	4.6092	8.213	23.6759	10.0617	9.05547	7.6757	11.419	35.531	7.84631	9.95392	24.2472	7.59252	34.5757	48.9883	38.0232	39.2549	22.946	7.7527	9.97029	8.91274	10.2573	13.3976	31.0526	29.5909	36.6979	33.4711	28.2601	37.4331	4.02588	3.96152	3.53311	4.11539	4.61018	38.3186	52.0805	42.5845	56.095	55.3157	35.2892	28.7299	51.2959	41.6999
EAL87101	54.3795	60.5984	51.4345	76.9256	131.583	185.501	98.9632	524.3	78.4045	76.2081	81.0187	22.224	76.4181	156.477	30.888	170.05	139.162	73.3848	21.0857	43.6047	82.9077	81.3555	66.1063	65.6977	25.9707	44.5428	75.7308	54.8423	49.3061	48.753	40.527	39.9263	11.5495	46.9499	15.882	47.8914	47.1731	100.877	110.596	71.7089	65.2823	103.679	99.48	111.493	108.116	64.5801	134.542	101.174	92.2361
EAL84735	182.308	74.693	169.368	80.2804	65.0456	12.8821	22.1844	167.034	195.26	234.759	210.302	34.8209	25.5926	54.4421	166.222	49.0116	63.8384	177.056	232.445	289.48	196.364	159.84	164.217	149.057	134.406	119.26	122.792	124.037	143.282	123.541	101.796	107.095	192.923	102.6	144.298	18.9876	23.2705	31.2233	52.9923	31.4477	122.507	134.662	169.166	135.167	142.969	159.181	197.115	133.568	169.987
EBA27294	73.9045	101.909	61.8984	96.8628	92.9469	29.1902	54.8713	61.0293	62.5852	63.1163	44.2435	37.227	71.3976	60.2084	96.3675	44.0937	49.4544	45.0111	24.3796	48.4642	61.0254	39.8715	36.6614	49.9505	32.2433	31.177	27.7504	34.5661	33.0259	50.4323	56.6548	47.62	53.9983	47.1456	52.3617	53.7384	54.6852	56.2502	55.4774	43.541	61.8988	71.3885	69.6077	65.4721	68.8792	64.9993	72.0705	68.6096	69.7776
EAL84700	38.787	46.3049	38.3175	46.5341	23.5835	95.4947	24.5248	67.4537	33.2632	34.7843	33.6408	15.4479	17.1834	33.6493	29.9068	45.9032	43.5361	44.149	27.4928	50.7743	51.7159	46.8556	45.7822	40.5507	46.3542	37.1305	35.5157	32.2803	32.8497	40.3758	40.0158	33.3879	36.9246	42.6099	31.2481	15.695	18.411	19.8182	29.9951	23.3543	31.9257	42.4191	31.4328	43.2408	42.3973	35.3919	52.3909	41.6813	30.075
EAL86723	0	0	0	0	0	1.73087	28.8974	4.79348	2.0676	3.41794	2.20372	12.5441	28.6557	35.3489	1.39463	4.5105	6.27427	2.25752	1.02176	1.96441	1.93103	1.14237	1.83489	1.80936	2.34915	1.17285	1.45203	1.29913	2.16008	0	0	0	0	0	0	8.67941	9.70572	8.44978	7.52955	7.50371	6.88922	6.58954	6.14621	7.27254	5.92808	7.65082	7.53739	6.63536	6.50144
EAL86938	20.466	41.3843	12.4481	35.2891	32.6443	31.0447	34.495	62.5276	28.3617	24.6429	23.0044	35.5373	27.8532	58.542	34.4192	20.4876	12.3332	22.1826	61.6162	60.8831	45.4537	28.1864	22.3499	20.637	33.5158	31.6452	34.3159	30.6934	39.6235	25.0671	22.5058	51.6072	66.4132	17.88	55.4751	29.3048	31.7118	35.3362	37.0076	33.5432	48.333	197.915	159.206	191.367	189.233	49.9932	200.696	200.832	154.382
EAL86817	2.08352	12.6351	2.45004	13.3356	2.12482	14.7069	3.18168	3.95573	2.94907	4.25327	1.57161	5.59557	3.8926	12.7401	2.92289	5.37651	5.09761	2.85514	2.8887	4.80322	5.31182	2.67685	3.47006	2.0595	1.14431	2.48689	2.91243	2.55257	4.33262	2.22672	0.415275	6.70177	3.74183	2.42535	3.27559	2.23075	2.56828	2.92241	2.54711	1.60318	2.31243	4.00924	4.33106	5.26128	4.39733	2.67997	4.23013	4.37829	3.57679
EAL86875	60.0391	55.3829	53.3752	41.4324	31.0205	139.055	31.486	108.218	47.8097	49.3446	43.6206	19.8553	17.6928	35.5099	55.1382	47.753	39.4602	62.9781	39.5682	102.783	97.8919	60.7828	63.1641	52.3791	38.7938	55.3495	54.088	52.7781	57.0375	71.2089	66.1251	50.7686	63.317	63.1508	53.6088	21.3139	22.0375	23.2187	33.8118	25.8771	52.712	63.1086	49.3267	70.3711	68.4013	71.8878	68.2494	63.784	47.8929
EAL86843	0.662937	1.19199	0.742435	3.03081	0.827853	1.46684	0.97205	0.139849	0.287247	0.407012	0.306158	0.353256	0.442341	0.510965	0.124555	0.469975	0.0331014	0.0973343	0.0354877	0.0682276	0.762462	1.00514	0.764751	0.130019	0.152982	0.21386	0.643004	0.541455	0.309473	0.238152	0.188761	2.0943	1.49673	0.583641	1.82729	0.63031	0.841615	0.247139	0.548421	0.516176	0.256367	0.0770021	0.237188	0.194656	0.333131	0.573256	0.108326	0.0516917	0.117813
EAL84744	5.22218	2.98764	3.41157	3.48173	10.1442	7.2928	5.0114	1.65246	6.15969	0.935133	0	14.9339	4.87826	2.34794	0.381563	2.30356	1.52105	1.49087	1.30456	0.313514	1.55716	0.972366	1.75706	2.62879	1.96832	3.93085	3.47609	2.84349	4.39547	2.18867	1.73476	1.74974	5.00194	1.78793	3.73183	6.04455	6.98612	12.7758	14.0003	21.4865	3.06289	2.123	2.17982	3.06675	1.27565	2.63418	1.7422	1.90023	2.81509
EAL86871	124.788	40.9534	137.45	59.3354	70.4661	43.9658	31.9659	86.3197	114.427	203.709	208.479	50.5156	30.7237	49.5819	204.831	111.051	140.991	157.084	119.257	70.0381	38.5074	83.2151	155.74	186.458	159.698	127.321	133.288	176.583	146.27	81.4905	79.0505	19.4471	20.1524	59.6148	22.8122	41.988	41.3187	52.3801	64.7311	50.8629	261.075	64.7569	64.6864	63.3407	70.8895	186.275	100.412	65.7352	74.3684
EAL86833	18.7056	145.006	13.7476	271.565	16.3512	3.14657	9.89233	36.55	218.431	142.191	193.506	5.4074	3.93158	22.2871	10.1481	14.2334	8.17247	16.9019	114.602	51.9664	46.2249	39.9671	31.7439	25.3595	83.3965	16.8207	24.4666	20.5296	31.5351	53.6531	43.8075	355.366	277.317	40.1869	348.05	4.12728	5.89851	17.1609	17.5269	13.7935	9.17778	6.08359	4.0992	7.82677	6.64834	6.19204	6.81994	6.76401	3.83949
EAL87060	29.247	23.2552	13.1156	23.1351	124.941	34.9908	99.1532	107.396	21.5505	25.5649	21.901	44.7466	59.7354	95.3914	32.5977	40.3435	20.2716	20.3789	29.7203	48.9256	34.1446	22.4292	19.264	19.3277	32.3503	28.4647	21.3818	16.5998	19.4384	14.3353	13.8324	13.9518	18.1613	11.5409	12.7527	73.0129	69.489	84.5683	68.4155	43.0699	26.1669	28.8852	30.6652	29.8387	28.9163	23.2544	36.2885	30.1683	30.0931
EAL86953	0	116.859	0	772.341	4.07655	9.59132	1.05072	0	22.6316	51.1077	22.614	0	0	0	0	3.70283	0.977995	0.958595	1.57275	1.00791	145.802	86.7475	4.23655	1.53659	5.87592	9.47789	2.7938	8.57011	7.89668	0	2.78852	16.8756	6.03023	0	16.9963	0.404843	0.401063	1.82546	0.900187	2.69129	3.02979	1.51671	2.80314	0.821601	2.05052	0	0.800136	0.381814	0.348083
EAL86966	1.05638	1.20873	2.58795	0	255.481	4.0234	150.343	3.78842	1.60204	0.567499	0	528.404	131.246	93.5674	0.231557	0.698974	0	1.80952	4.35431	1.14156	0	0.885141	0.799723	2.0304	2.38901	2.38549	4.64094	2.15701	1.726	0.664113	2.10553	1.59278	0.758874	0.723355	1.13236	269.003	263.16	47.8976	71.199	63.673	1.85876	0.57261	0.132285	0.930549	0.464487	2.99735	0	0.432444	0.262827
EBA27207	6.26018	8.05834	3.83408	4.17379	3.80017	2.84789	0.718288	0.220101	4.48316	4.20378	4.49724	1.55672	0.243662	1.17277	618.183	9.57872	5.37897	4.91483	7.91707	3.57039	3.73334	3.78833	6.97714	3.58103	3.79215	3.95486	2.08351	4.15433	5.88905	2.95167	0.519893	4.98163	7.30782	1.25027	6.3376	0.754793	0.822519	17.017	9.65031	24.5029	3.31865	2.3329	1.17589	1.76157	1.9115	4.73665	1.79013	1.35253	1.68732
EAL86872	16.1738	109.804	13.7359	93.4561	12.5672	98.5605	16.7357	25.7032	21.8027	32.4378	37.181	6.4351	13.0941	29.0876	11.3448	16.7659	12.8136	7.7573	9.29293	14.7591	15.915	7.83002	10.3395	6.80943	4.52857	4.86974	7.75147	9.68732	5.12503	6.77861	4.29823	18.4252	10.8442	8.12162	6.93479	14.6646	11.1276	13.3654	21.507	16.9391	10.5078	8.18249	7.56133	9.81473	12.3266	9.79007	7.09165	9.41645	10.1942
EBA27297	42.6339	45.7631	27.0809	47.776	3.03484	66.6083	3.16365	0.380844	29.0634	29.6922	29.9293	1.24321	2.20535	4.99508	31.1711	16.8154	10.0961	28.2125	21.0754	59.978	48.2003	29.4005	32.2404	27.4925	30.0151	23.6542	35.3302	26.2011	27.5993	27.1517	26.0185	55.9762	71.8285	28.6228	55.7729	0.562596	0.836014	3.62396	2.59127	5.12023	18.9092	23.5612	16.3816	23.8136	25.9308	30.3142	24.2637	23.8388	16.7919
EAL84674	0.413901	1.42077	0.405594	0.551913	12.6632	34.8911	8.18567	9.25529	2.09231	0.444703	1.78405	4.01407	15.0791	35.3579	0	10.133	2.45934	0.425391	0.310192	0	0.925632	0.924817	0.83557	0.340942	0	0.267045	0.495917	0.507082	0.491828	1.04082	0.824965	1.24813	2.37867	0.283417	1.18312	17.9655	17.4418	6.21056	10.7857	5.04261	0.672258	1.79483	1.3476	1.94452	1.45592	1.25268	2.13044	1.5814	2.16254
EAL86764	0	0	0	0	0	46.3678	0	3.44461	7.07515	11.0992	10.0546	0.994401	0.311293	0.599311	22.644	19.7342	20.7323	22.7185	8.99069	18.6056	19.9725	28.1082	22.2002	27.7244	9.58173	17.3077	23.6901	22.1822	19.7	0	0	0	0	0	0	0.0964292	0	2.50012	1.82252	3.5257	0	0	0	0	0	0	0	0	0
EAL86885	275.545	267.602	270.525	277.13	54.6383	131.86	85.0188	41.4253	233.819	254.637	239.11	91.3166	93.4223	134.895	365.818	179.389	156.387	225.021	247.101	380.505	413.53	266.812	224.502	227.832	235.088	307.5	250.469	187.827	192.802	164.712	187.912	199.482	282.508	148.018	241.203	65.7167	57.4877	102.794	108.085	124.915	338.405	242.813	273.953	258.476	251.625	342.484	259.319	250.899	275.517
EAL86732	0	0	0	0	0	0.0758752	0.374042	0.567349	0.906362	0.963195	2.25408	0.891713	0.837441	1.61227	1.04804	0.593172	0.940015	0.818994	0.335928	0.645844	1.47023	0.500773	1.05571	0.820507	0.482712	0.482001	0.716081	0.244068	0.532633	0	0	0	0	0	0	0.432357	0.770975	0.68233	0.192273	0.383226	0	0	0	0	0	0	0	0	0
EAL87016	0	3.09918	2.65421	7.22344	0	88.0298	2.71226	0.571383	2.73842	5.82027	0	2.02062	7.59057	14.6136	28.4982	13.4413	4.7335	0.92792	0	0.975655	1.21147	1.513	1.36699	0.743708	1.75012	0.873771	0	1.10612	2.41389	15.3251	26.9929	16.3356	7.78301	14.8375	1.93558	12.5404	17.0821	2.65056	2.61414	2.60517	12.4646	2.93635	0.678359	1.59062	4.76378	17.4198	4.64719	2.95676	1.34778
EAL84745	587.767	31.9892	487.74	41.3892	217.125	565.379	14.6039	161.746	129.087	21.5233	25.1449	4.76252	7.40302	35.2354	63.7913	206.47	85.3291	41.1772	98.4098	77.9477	29.7353	28.7746	91.3254	41.7066	31.435	173.277	276.77	235.805	289.965	139.777	151.374	12.8341	12.9675	146.819	12.2704	5.41458	4.92228	44.3771	4.53254	4.30525	9.23663	7.63679	9.09698	10.9885	11.2925	9.91049	10.8903	9.91276	9.20134
EAL84849	1.77634	3.65853	0	2.84238	0.517589	2.7964	0.355752	0.674508	20.1143	14.5049	13.7819	0.265034	0.995615	1.27786	0.778741	0.822743	0.248347	1.70395	0.931879	0.767829	0.476706	2.57988	2.33092	0.487741	0.344331	1.3753	0.141889	1.16067	4.96034	0.670037	0	1.07132	0.510429	0.973076	0.507759	0.411216	0	0.231773	0.342883	0.113902	2.98131	5.5846	7.47405	6.05036	6.76909	4.56973	4.47001	5.23561	7.24801
EAL84867	0.321683	0.184037	1.26091	0.214473	0.234329	1.26602	2.69776	0.610742	4.71581	4.49308	2.94644	1.67985	0.450746	4.04969	6.20507	1.27708	0.899477	3.52654	2.89297	5.61986	3.95669	4.85167	6.16932	4.54881	1.35104	2.74999	4.36815	5.05765	6.68932	1.41562	1.92348	2.26344	2.42641	2.31285	2.29879	1.39628	1.89043	0.577121	0.413958	0.412537	2.00283	3.13861	1.69187	2.78642	3.72465	3.28584	3.21955	3.16044	1.92082
EAL87037	3.02039	9.38048	2.81882	10.1647	4.81947	20.5969	8.4974	19.8734	6.54359	6.02672	5.88949	1.93135	5.64294	20.6933	6.62062	5.70997	3.77031	4.68099	2.64085	15.7497	18.8488	8.19489	7.1137	4.85748	2.88093	3.80465	6.26125	4.69888	4.99903	10.0366	8.31343	35.7094	36.0593	8.56826	32.5817	3.95384	3.83446	4.08168	6.06154	4.38069	4.74998	6.15897	4.21453	7.89735	8.05262	7.94421	8.06118	5.49526	3.50685
EAL87006	60.1802	66.7564	43.2164	66.1577	18.0707	59.0219	24.1509	37.8919	64.5591	62.6844	49.5032	32.9002	34.3309	85.9235	66.8631	18.9977	22.961	52.7227	48.0276	134.864	103.969	60.8177	57.2672	47.3016	47.1962	52.1654	48.6205	41.6482	50.767	69.6017	65.9256	110.825	143.555	57.5656	129.345	32.1699	29.8942	17.3827	28.6716	21.3563	51.8569	50.3004	42.1098	71.7613	60.4629	70.9083	61.8732	51.5277	47.2042
EAL84834	450.98	772.484	207.112	773.683	1.96128	19.6544	0	0	230.697	182.968	170.451	1.00429	0.628774	2.42107	15.6395	0.890741	2.11737	320.299	142.759	249.248	1048.59	443.673	436.527	293.861	140.044	280.11	396.52	321.609	439.507	99.0189	71.1044	155.615	114.598	76.0494	171.239	0.584327	0.964784	23.0541	13.8589	30.2124	184.578	5.83767	6.2374	5.92924	6.90574	224.343	5.96682	5.32717	7.36856
EAL84776	1.51438	3.218	1.69598	5.48104	0.630367	1.15355	0.433268	0	1.96851	1.85951	2.09811	0.161392	0.808367	6.03064	0.474211	0.214717	0.075615	0	0	0.545494	2.61259	0.120847	0.109185	0.0594016	0.0698929	0.06979	0.432013	0	0	0.544021	0.862391	6.08887	6.37188	0.296275	8.34834	0.563418	0.124035	0.141137	0	0.485522	0.0585631	0.879497	1.02946	0.952847	0.951233	0	0.742363	0.885612	0.861199
EAL86901	10.3644	3.95303	16.9273	4.60678	0	6.14047	2.59463	16.0337	3.49288	11.1357	0	0	0	3.10663	39.3789	54.8623	44.6784	59.1786	28.4807	28.6225	46.3572	36.6671	66.2573	54.0706	35.7167	37.8931	40.0141	33.8607	33.8683	49.9542	41.3156	24.3088	19.8546	73.3356	2.46885	0.999715	2.97114	5.63469	5.55727	1.10764	14.0282	17.7904	14.7093	18.2596	17.216	20.9121	18.7705	14.1427	13.7528
EAL86727	0	0	0	0	0	21.5629	3.5589	0.473522	15.224	22.0069	20.2576	4.32592	3.23263	10.8492	6.68336	1.7637	1.40567	14.1623	5.43222	19.7422	54.8423	25.1819	20.1084	13.1741	7.16123	8.14634	16.1741	10.1216	11.3637	8.2317	9.32074	6.2048	5.64376	6.14812	7.01781	3.11237	3.00288	1.89151	3.27971	2.30891	1.13931	1.31811	1.61626	1.4555	1.78203	0.884577	1.5512	1.3528	1.65214
EAL84695	51.6004	89.0806	60.5446	73.0311	0.329721	17.1818	0.339938	0.19097	47.5929	48.8751	34.3865	0.506506	0.211413	2.03509	28.1775	13.028	14.8713	24.3455	9.7526	19.4022	25.4076	24.3992	31.2965	28.8957	8.18906	44.3164	27.6586	31.3313	25.4136	19.2076	18.9455	32.7585	37.7185	13.0175	34.1249	0.392936	0.648778	0.664412	0.800901	1.59631	41.2308	47.7205	40.697	53.6276	55.5933	49.9162	70.0884	48.7935	42.5685
EAL84784	0	0	0	1.81676	0.99248	0.345942	0	0	0.688738	0	0	0	0	0	0	0.901494	0	0	0.510538	0.245386	0.60939	0	0	0	0	0.219761	0.272072	0	0	0	0	0	0	0.932939	0.486815	0	0.195286	0.444427	0	0.218408	0.184409	0.184629	0.170613	0.200028	0	0	0.194802	0.185913	0.169489
EAL87040	22.5067	35.5207	17.4919	32.5986	5.65344	93.4056	4.80862	10.3144	18.8315	23.1393	20.2804	2.46064	2.35619	9.59585	14.2899	28.8211	35.7386	19.7416	8.79719	48.2236	46.1677	46.062	33.7831	15.8224	6.89517	18.214	24.9518	15.0546	19.1359	24.0293	20.496	14.6271	19.792	22.7185	12.2013	4.65999	4.22713	7.34157	6.67892	9.01982	17.0697	32.9708	23.4219	35.7775	34.1813	22.9015	31.8468	32.2999	24.426
EAL84711	302.106	429.121	286.116	450.114	232.427	161.131	111.193	60.7389	340.766	324.044	476.992	56.2963	57.2462	89.4906	754.019	662.178	450.868	642.847	380.226	375.722	366.181	452.373	465.462	533.306	562.293	643.565	332.841	294.937	324.756	149.01	129.715	130.835	127.886	133.865	107.13	169.344	165.077	148.768	123.017	176.585	245.614	393.81	279.626	422.49	420.215	380.045	353.304	381.621	280.178
EAL86737	0	0	0	0	0	10.1431	46.9694	16.4397	56.9401	87.2477	85.0349	73.2818	68.2099	46.8158	60.0028	33.2565	4.34896	10.8811	53.864	47.6504	33.9773	13.1693	15.534	16.5428	72.569	30.5271	16.739	14.709	14.7853	0	0	0	0	0	0	112.848	103.628	50.0932	77.2149	70.6512	0	0	0	0	0	0	0	0	0
EAL86933	136.878	158.569	128.699	175.696	60.8813	247.181	55.7225	12.5935	132.351	120.95	118.09	172.415	30.6714	60.9667	178.525	85.066	62.7457	134.689	114.885	235.466	322.321	108.14	108.895	138.977	217.663	181.852	127.386	102.915	120.467	182.556	175.08	325.322	351.963	226.288	343.419	102.291	107.325	49.5172	56.2447	67.262	108.85	123.542	99.8529	132.844	139.368	133.894	124.13	128.125	107.258
EAL84705	2.51663	51.0643	1.64408	72.9324	5.13306	66.5411	8.98821	16.3161	14.2485	10.6354	9.76278	9.63751	7.05268	22.1775	1.47104	2.66428	1.64195	1.83929	3.01769	13.8395	11.7065	5.43571	3.30232	2.85616	2.49336	1.8402	4.08742	1.71289	2.39236	5.80112	5.01602	121.424	111.847	2.41256	117.377	4.32087	4.95386	5.30857	8.79801	6.99274	0.681253	4.4107	3.31952	4.92635	4.37702	1.1425	9.25945	3.93771	2.88022
EAL86874	319.549	221.991	320.591	228.268	72.0492	425.001	87.6146	553.725	296.148	253.409	262.355	110.68	113.716	194.984	276.842	390.147	355.011	237.192	145.399	235.691	290.955	186.999	213.112	237.108	146.252	159.536	203.589	167.781	180.815	110.011	53.0756	80.3008	87.4492	88.5659	81.5548	79.2579	69.7936	120.367	132.175	97.5715	384.109	480.453	520.2	526.108	506.26	322.374	542.822	527.398	494.056
EAL86724	0	0	0	0	0	69.2542	17.0701	11.3378	24.1766	23.1488	25.0029	5.47546	12.1644	22.5676	11.21	24.987	21.5987	16.2224	8.60577	58.5052	54.4313	37.1638	33.4579	16.3174	6.9607	26.5034	10.6852	17.4039	23.8435	0	0	0	0	0	0	11.9896	11.3347	12.9748	9.44504	7.74264	113.827	73.4728	77.6199	78.2796	82.7276	111.785	48.5436	80.639	77.992
EAL86873	32.4332	37.1105	36.4333	37.9737	31.117	79.1375	24.358	104.798	53.5847	63.7442	57.965	29.5068	18.4739	66.1539	59.6487	59.1458	63.869	36.0436	50.0953	85.4838	86.685	64.0728	52.3002	41.2688	26.0678	33.6851	54.9726	36.5044	45.5894	23.3735	22.0736	23.0593	11.3654	17.8752	13.5671	13.5055	13.8329	35.0931	39.7008	30.6879	65.3122	83.185	73.7002	78.5089	68.637	67.9339	78.4937	77.071	77.938
EAL87051	179.112	138.905	173.079	159.887	5.79882	101.568	7.84681	52.006	217.303	176.137	184.698	7.05214	4.41528	15.2113	222.806	137.853	139.901	320.272	287.668	162.46	189.264	268.333	318.27	304.163	157.282	220.609	293.589	241.785	254.736	172.03	170.565	76.7667	85.779	156.544	67.1977	5.83082	4.70667	14.7686	15.6861	15.393	171.652	168.352	137.566	178.813	178.656	228.599	163.4	168.911	130.717
EAL87102	8.35087	13.566	8.08223	10.8604	11.7157	28.4025	16.8019	28.1211	15.0096	10.6339	13.2204	13.2288	23.3064	52.0087	8.13552	17.3269	15.1705	11.3023	9.1945	8.80139	16.6927	15.2613	16.5983	10.6438	4.59646	6.01981	12.2703	10.8203	10.4438	10.5646	12.7402	16.2701	13.6274	10.9423	16.6504	8.23395	8.45261	8.50832	10.879	10.2136	13.7868	16.2342	12.9361	16.1048	18.1627	16.2644	18.927	14.7152	13.3382
EAL84819	0.22954	1.05057	0.899731	0.306078	2.67532	4.89573	1.5515	2.32427	6.49795	0.246622	0.494697	2.22611	1.28654	3.30251	0.704404	1.51879	1.04297	5.97644	22.0192	3.72072	1.54	4.87238	16.7978	6.30261	10.0854	7.47889	47.6708	48.0879	95.4646	15.2962	10.5226	0.230728	2.9681	8.016	0.984192	1.39486	1.18443	210.772	126.203	322.188	1.92623	1.24421	2.06957	3.03296	2.48954	1.56309	1.90351	0.93965	2.68413
EAL84722	0	18.2524	0.63803	1.7364	310.186	5.62089	77.5047	9.13389	1.97482	3.49776	6.31452	489.855	47.7451	95.1407	8.42044	54.4975	5.46173	0.669173	8.17327	9.14676	3.78584	1.63666	0.82151	1.07266	42.7012	17.2234	2.08031	1.72831	1.25723	5.52587	3.8932	12.7622	9.58845	7.80215	17.6808	38.7178	37.983	43.6451	49.4341	61.4762	0.969388	2.82341	2.85367	2.19857	3.0537	0.492642	5.02701	3.82034	3.07786
EAL84702	54.1676	72.7252	45.4576	70.7113	77.258	103.743	131.21	148.309	37.5008	43.1139	41.6053	16.8432	78.4259	109.019	58.972	73.1882	52.8191	67.5661	64.483	132.311	111.846	70.4251	70.9063	59.805	49.5883	63.9904	58.195	55.9024	55.2352	58.6839	55.5891	76.1891	71.2144	54.4349	69.0794	68.2428	69.9987	58.825	62.8998	43.5229	40.2146	49.1328	38.1565	60.807	61.8997	60.5801	58.5131	50.51	37.7634
EAL86840	12.9555	16.0592	20.5244	15.8358	10.0666	2.3575	10.4326	16.8081	6.11255	6.03185	4.65356	8.05414	8.87502	21.9406	8.61413	6.64349	4.60369	8.50692	5.90651	11.0446	10.7201	9.52863	9.15397	8.30031	5.51098	8.77672	9.22739	7.14249	8.85196	8.82343	3.44297	7.37948	8.22106	8.27983	10.4926	9.18488	10.0895	6.55033	11.2535	5.60743	19.6395	13.2257	11.2483	14.1386	15.6337	19.6051	9.63225	11.0784	12.3023
EAL87036	8.19699	8.9713	3.14314	7.60362	6.74991	9.86354	10.2602	7.44302	3.9635	6.1266	5.37657	3.98807	9.65467	36.534	9.84312	3.18346	2.49131	1.95352	1.86964	10.6552	25.3452	2.58803	2.33828	2.05498	2.41793	1.37964	3.13141	2.61975	3.28204	5.82532	6.39304	32.9577	64.0051	7.80919	43.5505	3.50637	3.67796	4.88261	4.24225	3.88491	5.0167	3.9602	2.85625	4.18584	3.96981	4.17967	3.56692	2.72334	3.1921
EAL84752	34.9215	19.0209	33.5174	18.4987	16.0297	479.603	23.652	48.8935	24.1824	28.3972	26.6767	12.1337	25.5834	33.1228	47.0817	46.7667	56.389	57.0732	15.5953	50.661	46.2698	59.3897	61.2032	51.6208	14.7208	27.0063	47.9073	46.7393	44.8714	44.2839	35.2785	22.6001	22.681	45.2861	19.5711	6.71374	6.99388	11.7423	15.5439	13.6884	26.8382	23.078	15.2757	23.8789	25.1707	31.9878	29.3425	22.2593	15.2345
EAL84868	0	0.459819	0.393799	0.535863	0.292737	1.37751	3.77261	0.3391	7.71958	8.20364	5.84608	1.79877	2.25239	7.04662	4.49248	0.997127	1.89621	3.16649	3.2376	5.35597	4.04422	4.26514	6.18595	3.58613	1.55797	2.52797	4.41371	4.51308	5.78999	1.89479	2.40292	2.01973	4.04162	2.06382	2.15383	3.08162	3.16804	1.11423	2.00392	1.99704	3.42672	3.81202	2.56649	4.01195	4.47635	4.40892	3.04527	2.96115	2.9995
EAL84656	0.669113	6.12486	0.655683	13.3833	1.94965	21.2368	5.86271	20.1847	1.35297	0.718907	2.8841	2.49583	8.12561	15.6437	8.50675	3.7632	2.57255	0.229229	1.50437	1.68715	1.49638	1.86883	0.337696	0.551167	1.72937	1.29511	1.6034	1.91275	0.795089	0	0	16.1419	7.21006	0.458173	13.3884	4.25966	4.21988	6.54783	8.17996	6.65023	2.35468	9.974	6.87073	10.8058	10.1991	2.02509	15.4983	7.85208	8.15724
EAL86954	0	0	0	0	0	49.8595	0	0	0	0	0	0	26.2049	0	0	0	0	0	0	0	0	0	0	0	4.53145	0	0	0	4.16674	0	0	0	0	0	0	0	0	4.57527	4.5124	0	0	0	0	0	0	0	0	0	0
EAL86957	0	254.103	0	147.08	0.429671	2.09675	0.442986	0.24886	22.6611	33.2714	37.5008	4.18029	1.3775	3.71281	0.387878	0	0.515407	0.404146	0.773589	0.637405	0.659553	0.164743	1.33961	0.161957	0.190562	0.0951406	0.235575	0.361318	1.92747	0.556224	1.76347	2.9645	1.48304	1.00974	0.632266	0.0853416	0.338179	16.162	10.342	17.8708	0.399178	0	0.221589	0.259792	0.0864506	0.557869	0.421674	0.241461	0.220129
EAL86987	0.38961	1.78319	0.38179	3.11713	1.13524	4.74844	0.682746	0.246569	0.393904	1.25581	1.25951	6.68503	1.4558	7.00691	0.170803	0.64448	1.08941	0.400426	0.145994	0.280683	1.04557	0.652906	0.196633	0.213955	0	0.125686	0.155604	0.159108	0.231482	0.734804	0.776549	4.3079	1.11954	0.533568	2.22736	1.35289	1.22857	1.39798	1.25342	1.9986	0.738272	4.22374	4.7813	3.432	3.99722	0.884374	4.23363	6.16702	4.84672
EAL87058	95.6329	194.581	111.474	196.937	20.2249	40.5355	47.3023	30.8306	58.8698	53.0321	46.5398	18.9865	39.9845	60.682	63.7328	49.3714	23.8562	33.291	24.709	39.1706	103.14	61.6057	63.056	40.6583	33.2632	42.5441	63.4518	61.8883	59.5683	25.697	24.5949	96.128	94.4621	26.669	120.147	22.0939	20.4506	35.3458	32.1309	35.7296	46.9739	44.6263	53.9867	50.273	47.8141	45.0784	40.4688	41.9899	50.3689
EAL84787	0.406448	5.11569	0	7.04567	1.77646	4.54085	0.10175	0.0857418	2.46556	0.87339	2.18991	0.303215	0	1.82743	0.534555	0.672333	0.284123	0.974706	0.45691	4.3922	11.2712	1.1352	1.23079	0.558004	1.31311	0.917827	2.92192	0.663935	0.724457	4.85488	4.86066	21.6533	18.1027	4.45302	20.9126	0.117614	0.116515	0.795487	0.392278	0.260621	0.220051	0.881256	0.508973	0.835409	0.714852	0.153766	0.348679	0.887384	0.606742
EAL87034	1.24934	83.6263	0.612132	114.949	4.55039	3.64803	7.97538	5.66639	26.5253	13.4231	10.7701	7.45617	9.92002	43.8139	41.6256	7.23316	8.07839	4.28008	1.63852	15.5259	39.1157	6.62985	5.99005	4.11646	2.82538	5.84395	9.97934	4.84691	6.49494	5.89064	7.47035	142.534	98.7237	5.13289	166.06	1.98836	2.32794	3.05646	4.22025	4.00549	29.254	30.4741	32.5412	34.6664	37.7205	52.4636	30.1882	24.7193	36.3676
EAL86878	35.1348	43.8563	28.1696	50.2574	28.8512	54.4996	35.0226	47.1661	36.1678	29.5132	35.7955	21.4453	39.9818	70.081	37.247	33.6032	25.2304	26.4807	16.0381	43.7204	43.43	26.0493	20.9563	22.9778	23.5275	35.4454	29.0851	22.6962	22.9623	38.1521	26.7382	82.8336	80.7671	34.5566	55.6935	24.2157	20.144	28.5477	29.7996	16.7943	28.8788	32.2029	27.3583	28.6987	26.7775	28.7591	28.4969	28.417	28.2906
EAL86882	24.6814	7.64163	25.6088	7.35663	5.92253	11.9439	11.2671	3.00148	11.1557	7.1755	6.57085	12.1307	16.0036	15.9275	10.5656	10.6631	3.34917	16.6126	13.2744	27.4037	26.7541	24.0056	23.7407	19.7727	14.1653	12.7394	24.4695	18.1428	17.3382	11.1353	17.3625	2.33499	4.79763	13.5204	3.73503	7.14205	8.49043	11.0819	6.91275	14.8952	9.43237	17.4708	20.7987	16.029	17.9595	6.04183	23.7474	18.9394	20.8784
EAL84792	15.3004	1954.49	6.15111	2021.39	203.478	0.996137	121.392	21.9317	1128.45	1178.13	424.025	6.43883	36.6482	61.3839	0.859954	0.648961	113.401	20.1605	25.8736	14.8383	1154.09	2061.09	387.288	454.153	41.8264	22.6543	41.8352	20.3471	5.71073	211.368	233.021	2454.83	1134.08	246.879	3642.1	24.0673	19.6814	31.2252	10.3495	6.28904	1.59301	0.212655	1.27733	2.07352	1.72501	1.03894	0.56093	0.642403	0.683259
EAL87072	172.369	109.356	176.599	102.776	178.032	214.418	94.2301	576.882	159.533	181.281	157.654	57.9173	64.4067	134.835	91.2931	202.787	206.209	284.022	65.3247	137.1	156.949	200.711	196.618	198.933	82.7612	104.881	157.831	166.65	154.282	280.333	260.879	116.071	72.4825	294.976	67.0963	78.7508	82.2737	148.198	173.032	106.213	96.431	155.796	102.133	149.779	153.304	127.133	166.544	159.862	101.041
EAL87048	42.5493	33.3843	44.6736	30.8001	15.0547	103.253	7.91277	176.57	51.0074	39.838	31.4403	16.7781	12.492	39.3544	2.93125	96.9284	83.2824	11.8697	3.41657	3.2843	11.1468	17.9957	14.1117	8.84572	1.57102	10.7849	11.1672	12.1633	11.0149	24.8387	19.3845	18.9408	13.5364	21.2273	14.7688	9.3223	6.273	31.9225	31.4839	22.996	37.6807	53.8704	49.3241	50.153	52.2062	45.9917	65.3555	50.0978	53.0823
EAL84780	4.39184	6.39571	4.30369	6.92104	12.2152	1.21651	12.194	3.45323	4.44025	3.86073	2.15117	13.4033	8.95114	14.3609	6.47622	1.32088	1.11639	2.73561	2.54336	10.6425	5.00016	3.5684	4.03005	2.74067	2.83775	3.09117	3.98644	2.28267	4.03264	5.02001	7.16202	8.02651	8.03082	4.64764	4.27973	12.8242	14.5357	7.55368	9.50504	9.21641	2.70198	5.0858	4.8997	3.75146	5.03249	3.77614	4.56681	5.44805	4.37074
EAL87067	0	0	0	21.4733	422.304	10.2222	397.092	62.8469	8.14057	0	8.67652	414.466	330.948	499.585	7.05977	0	5.62855	0	0	2.90035	3.60136	0	0	0	2.60131	0	0	0	2.39194	5.06191	0	0	0	0	11.5079	945.961	902.504	333.561	321.206	534.368	0	13.0934	8.0663	7.09271	2.36023	0	9.20988	6.59223	10.0164
EAL84761	32.2929	36.3726	37.5782	37.0053	109.532	77.639	48.6316	37.4678	58.6659	47.7071	50.5663	501.015	86.2564	91.1989	59.9464	56.9234	45.6772	32.8437	26.0922	58.7065	43.3312	31.5678	27.7575	36.7143	58.522	50.6227	24.787	25.5511	24.7325	49.8021	49.2791	71.5137	54.7334	46.989	53.3654	98.5561	80.2783	86.0807	90.2548	88.0038	36.879	48.9573	49.9165	42.0767	42.0055	37.7961	55.1176	51.7764	45.9469
EAL86948	16.0799	11.7548	4.81469	3.5736	128.196	3.40237	31.1972	12.8147	9.9349	21.5957	36.0988	65.3104	31.7108	49.4029	21.9313	16.9937	3.12236	13.0068	111.303	175.695	26.7706	10.7287	14.6528	33.4816	141.562	71.4694	41.9218	39.7647	27.9975	17.9714	21.3664	8.08157	8.66348	24.774	11.8101	62.8159	66.4548	63.6706	67.9688	79.0488	22.2478	31.4747	28.0785	30.2963	23.6984	17.067	25.4175	24.6235	25.2264
EAL84841	7.32486	11.1749	4.78523	18.4493	16.6002	0.206651	13.6509	14.5936	2.46853	6.99552	5.2621	6.67874	15.2055	35.1289	29.9711	2.69256	5.97376	6.13409	8.84421	12.8993	14.1969	13.1842	9.03661	6.92757	9.72873	6.56378	7.80115	7.31206	9.42926	2.55827	4.8665	12.2713	12.8626	5.57297	15.1217	8.47836	10.2657	7.43346	9.94966	5.47963	16.083	15.2199	14.676	19.118	16.2228	22.4768	16.7567	15.5479	16.8067
EAL86900	547.523	189.237	587.92	175.709	143.787	96.96	48.8082	426.609	333.874	379.947	414.102	31.2964	28.1355	54.1675	303.34	303.025	329.634	801.151	408.821	319.18	379.005	503.232	551.303	651.852	457.078	373.122	352.281	411.279	414.857	528.486	504.374	120.56	118.422	502.156	84.7488	39.6869	41.3206	154.563	180.125	126.568	251.076	220.401	169.32	234.597	226.238	292.29	257.152	220.906	177.237
EAL86866	179.763	206.696	226.947	230.585	45.3095	16.1292	13.9699	41.1322	54.6346	54.5058	48.0113	37.8455	8.03561	18.6439	20.4995	17.3671	12.4119	386.734	104.14	153.975	63.4343	179.885	290.208	392.445	157.91	125.8	120.949	175.195	139.565	441.088	465.121	80.7023	133.256	398.425	92.8384	13.148	16.1235	58.2778	31.7188	56.1484	651.769	1408.69	1212.59	1364.98	1354.13	881.671	488.497	1426.98	1226.22
EAL86877	243.105	687.154	278.474	629.09	54.9866	56.3716	39.4611	94.6061	288.432	224.223	260.77	19.0469	33.1828	116.789	193.2	75.6531	74.4944	198.514	171.377	151.147	210.021	186.645	246.507	223.722	163.894	232.767	160.934	177.704	179.393	344.047	303.116	536.708	554.221	278.202	602.885	51.7164	46.142	98.8529	87.4952	79.3652	224.771	256.629	236.87	252.934	238.84	251.974	271.404	237.814	246.908
EAL86842	7.20364	57.6975	8.82382	60.0352	10.4949	2.74362	5.41008	3.79909	3.64152	3.86986	1.94063	10.748	1.68231	8.09708	1.57902	3.57481	1.88836	1.23394	0.674833	2.59483	3.22199	4.02394	2.72671	0.988973	2.32729	1.16193	1.43851	0	3.20996	3.39652	0	0	7.76231	7.399	6.43477	8.33805	4.1301	0.587447	5.21438	4.04171	5.85008	4.88089	3.60829	2.64398	3.6953	5.4505	3.60487	1.96593	4.9287
EAL86735	0	0	0	0	0	0	0	0	0	0	0	0	0	0	0	0	0	0	0	0	0	0	0	0	0	0	0	0	0	0	0	0	0	0	0	0	0	0	0	0	0	0	0	0	0	0	0	0	0
EAL87075	10.1066	22.7152	7.78152	24.5466	42.0693	43.2583	31.1743	63.5801	16.0568	13.1856	11.2797	10.2324	24.9512	47.7123	13.925	16.0015	10.3451	8.90329	11.7671	16.7723	16.1443	7.46016	9.65493	9.6135	11.0782	12.692	9.2261	7.81238	8.14924	9.53052	5.75541	44.9895	37.3386	6.42614	41.5283	8.87807	11.8993	11.1853	17.1861	10.068	7.4259	7.72826	7.50317	7.6309	7.93539	9.55872	9.59907	7.48648	6.19647
EAL86999	49.3793	30.2766	43.4881	38.8954	0.303546	1.42837	0.156476	2.41739	5.89814	4.70099	4.49032	0.155433	0	1.12412	32.6085	28.7437	15.4385	33.4765	7.65115	18.9877	3.54121	9.31078	24.1853	29.8055	11.9816	9.27541	11.4833	12.4225	11.5743	64.8369	49.833	9.0055	15.7157	47.9364	8.63565	0.180872	0.179183	1.01945	0.536234	0.333996	124.589	143.824	115.791	143.217	138.394	204.151	35.9264	144.995	116.583
EAL86801	0	0.254365	0	0	0.323876	7.45082	0	0.140689	0	0	0	0	0	0.399803	0.0974577	0.441276	0	0	0	0	0	0	0	0	0	0.0717146	0	0	0	0.419268	0	0	0.159697	0	0.317725	0.128657	0.0637277	0	0.0715184	0.142546	0	0.06025	0.0556762	0.0652749	0	0	0.0635696	0	0
EAL84778	0	0	0	0	0.375676	0	0	0	0.260703	0.5541	0.277866	0	0	0.463747	0.45218	0.170618	0.0901275	0	0	0	0.346002	0	0	0.0708024	0	0	0.102986	0	0.0766023	1.29687	0	0.259196	0.740957	0.882846	0.737082	0	0	0.0841128	0	0	0	0.209659	0.064581	0.0757149	0.151173	0	0.0737368	0.140745	0
EAL86944	66.7455	136.377	70.0777	139.859	6.9458	194.895	40.5792	83.4756	101.222	153.67	97.6109	46.2362	102.432	102.89	140.034	156.149	88.3165	102.898	103.616	315.986	317.725	130.494	129.931	112.578	83.1736	96.8929	66.6428	95.4005	114.719	20.9803	19.0048	110.221	143.844	48.9683	74.9527	16.5549	10.9336	20.2169	35.2768	18.3422	50.3323	49.1004	46.567	40.5965	47.5152	50.5017	39.5359	50.7429	49.8186
EBA27205	0	0	0	3.09222	0	0.588812	0	0	0	0	0	0	0	2.08527	0	0.767196	0	0	0	0	0	0	0	0	0	0	0	0	0	0	0	2.33099	0	0	0	0	0	0	0	0	0	0	0	0	0	0	0	0	0
EAL86854	0	46.7614	0	48.7352	0.484065	0.506182	0.582243	0.0700912	0.33592	0.356984	0	0.247868	0.620753	2.09141	0.145661	0.549611	0	0.113827	0	0.239366	1.4861	0.742395	0.167688	0	0	0	0	0	0.0987034	0	0	0.333978	0.954737	0.455025	0.474872	0.769163	1.04772	0.216762	0.213783	0	0	0.0900499	0.0832138	0.19512	0.0973948	0	0.190022	0.0906761	0.0826654
EAL86927	47.2893	78.5731	39.1919	72.449	24.9197	51.1584	58.0586	10.4004	37.1294	36.4848	39.8449	113.153	74.7214	42.9759	26.3554	44.4381	57.0587	37.658	11.782	40.6825	55.3531	58.7328	57.762	34.1188	19.2598	27.1836	40.6866	33.693	33.4764	31.1524	28.5771	15.6761	22.5872	33.2424	14.2005	41.7801	42.5437	18.9537	34.6351	24.1936	26.8281	37.0179	26.963	41.804	39.9636	39.9676	44.0206	37.8245	24.9078
EAL87026	39.2478	102.26	46.3374	110.975	107.471	207.352	47.9427	282.2	84.6195	102.627	69.299	29.2793	58.7491	90.5697	60.1175	222.144	145.443	30.4555	31.54	53.6542	72.1212	62.0732	52.7419	54.6615	36.8173	57.9666	51.3685	48.0836	50.1489	31.5111	38.642	104.569	50.9537	26.8748	84.1409	61.8483	61.5419	85.298	90.211	53.5164	44.0335	97.2716	89.6504	107.467	107.839	38.6407	134.407	92.786	92.4714
EAL84774	1.06637	194.004	0.522481	148.592	0.776791	1.08304	2.26911	2.36202	12.9374	13.7487	17.811	9.94401	5.97682	19.178	2.57119	2.29313	2.04994	0.547984	13.3861	0.768232	2.38478	2.08484	2.96002	1.17119	1.20579	1.03201	1.9165	1.52418	4.43497	0.335194	0	1.07189	0.383022	0	1.14306	1.23429	1.987	36.6974	17.1532	34.3596	0.432998	0.578021	0.801211	1.0959	1.09404	0.605134	0.762334	1.16408	0.928586
EAL86880	1290.73	357.979	1302.47	351.31	718.008	163.278	264.688	725.26	1174.99	1036.98	1144.32	16.5943	120.087	88.5815	327.251	208.061	132.069	1511.63	568.311	910.41	1746.27	1804.27	1805.55	1697.85	1173.9	1281.58	2062.11	1645.49	1366.05	842.131	766.947	106.279	149.418	939.804	93.93	445.556	449.428	1307.94	1209.12	1631.84	1420.05	1655.22	1637.94	1478.99	1462.43	935.515	1097.61	1644.02	1645.33
EAL86752	0	0	0	0	0	0.44992	0.248882	0	0.223362	0	0.357102	0.494443	0.928699	4.27124	0.290561	0.292361	0.579139	0.11353	0.0827854	0.278531	0.197629	0.246819	0.223	0.0606613	0.0713752	0.035635	0.132488	0.270665	0.426598	0	0	0	0	0	0.0796944	0.287683	0.474995	0.144131	0.106613	0.0354156	0	0	0	0	0	0	0	0	0
EAL84799	15.6499	16.5965	11.5953	20.8682	557.214	19.5775	78.738	401.402	8.10412	9.0224	4.93581	8.82741	59.5464	89.5845	9.70556	84.4815	56.9674	8.89213	4.00487	15.6743	20.9992	13.0064	8.47628	7.75569	5.91923	24.8734	26.0683	9.04097	6.00978	27.116	19.7806	7.6736	7.40352	25.8756	6.54649	152.426	151.331	203.324	178.181	64.1258	4.5464	3.82768	2.48553	3.58651	3.58044	3.03249	3.71112	3.43761	3.13392
EAL84830	0	0	0.659594	0.897544	0	0	0.33701	0	0	0	0	1.00429	0	1.21054	0	0.222685	0	0	0	0.242459	0	0	0	0.184818	0	0	0	0	0	0	1.34159	0.676589	0.483537	1.38272	0.481008	0	0	0	0	0	0	0	0	0	0	0	0	0	0
EAL86890	19.3469	40.8151	20.736	33.8599	12.3316	27.9392	34.2059	26.2734	28.729	25.3338	39.7414	20.7475	55.3479	165.273	8.4816	42.8041	49.8708	12.6346	6.79653	13.5024	11.0871	17.8993	12.5104	14.6085	6.44575	10.9221	13.0391	9.62913	8.44143	9.12207	7.23023	14.5853	7.81776	7.03786	8.64097	35.165	41.4226	49.8952	46.4866	58.1512	20.9489	13.6003	13.9306	16.8648	11.5195	16.4683	19.3633	17.1598	14.5909
EAL87103	99.153	80.8	69.9099	91.9053	35.233	294.436	56.1219	64.4337	61.37	66.7772	94.8581	24.897	37.2751	70.8934	1005.92	1767.45	2148.08	557.581	804.891	700.294	872.581	879.837	538.131	711.37	780.365	620.845	691.167	683.817	584.866	62.6382	47.7195	60.7722	66.1904	45.7047	62.3878	18.8946	19.2728	37.1552	37.2671	44.2724	41.7013	45.0283	38.5817	53.3283	50.3316	47.6666	64.867	47.9814	38.2071
EAL87106	19.198	35.4957	21.3044	40.6878	19.8194	75.475	37.2388	65.7906	39.2048	34.2867	30.6886	28.2644	24.1095	65.8518	26.8096	25.4895	21.1079	34.1045	21.2956	50.5139	62.3248	40.4101	41.9646	25.4838	30.8472	28.1359	40.5711	33.1772	38.5999	41.8823	35.4769	77.8285	65.9423	38.9149	69.3225	19.5723	19.8269	20.2384	26.75	21.563	45.8772	47.9996	41.6492	51.3308	53.0327	55.3135	48.6445	46.0086	39.4135
EAL86721	0	0	0	0	0	3.7154	191.242	37.4678	10.7129	5.96339	4.89351	110.667	154.602	213.705	0.884817	0.667724	0.705439	1.21003	2.64704	1.09052	0.451366	0.563711	1.27328	0.831268	0.326028	0	1.81368	1.03029	0.899363	2.22047	4.02278	0.507189	4.71215	3.10957	4.32692	90.5256	87.366	39.3371	49.9973	63.5763	8.60511	5.60685	6.44492	7.11156	5.76836	4.96312	6.49291	5.37043	7.53228
EAL86717	0	0.824335	0	0	0	26.6751	0	0.100738	54.5287	96.9628	46.0551	1.24686	0.446084	6.44112	7.3272	0.552944	1.33526	2.86294	0.447351	0.860062	1.06794	0.400124	1.20504	4.65473	1.61991	0.616199	8.39165	36.3689	20.7825	15.0105	17.1323	7.20009	18.3529	9.97317	8.19003	0.0690918	0.273786	0	0.153628	0.0765507	4.07195	6.34172	6.81708	7.5717	9.37861	5.78107	16.9326	7.29808	7.72263
EAL86863	26.5254	35.1249	24.2406	34.1778	388.618	11.8053	102.515	42.3759	21.6952	40.9878	31.7949	78.9306	23.108	41.8083	74.214	10.8461	11.042	36.6553	31.2704	63.4476	69.3181	42.2868	38.8077	31.2606	35.4337	50.0918	45.113	32.6187	29.8372	40.0964	35.0479	87.4777	61.4471	34.8978	105.852	26.1316	30.7576	42.9705	36.4354	48.3501	10.9723	11.2278	9.10649	11.2891	9.95948	12.0645	15.5111	12.7699	9.12063
EBA27206	0	5.95593	0	6.94091	204.755	0	3608.25	266.831	5.26263	0	0	1370.76	1774.8	14.042	0	1.72208	3.63869	7.13302	40.9606	1.87499	0	2.90765	2.62705	11.4339	3.36334	3.35838	0	6.37712	7.7316	0	0	0	3.7393	7.12857	11.1592	732.034	781.902	2864.41	2203.77	4252.24	2.81813	9.87525	13.0365	13.7557	1.52582	1.96923	2.97695	5.68224	6.47531
EAL86876	109.205	41.0356	110.517	47.3607	32.425	64.27	84.1806	48.1424	52.8144	47.2054	31.1902	11.6138	46.9671	43.0337	20.2724	10.5678	7.94022	65.1851	61.6627	55.163	60.1917	78.3942	95.9712	75.992	61.36	58.4424	109.244	112.929	107.43	63.2165	63.207	30.2536	34.6273	59.3012	23.8156	37.3402	40.3634	39.6471	38.8797	37.1565	27.0958	40.0985	33.2133	42.1899	41.3071	32.0217	28.392	40.8808	32.1623
EAL86861	1.23296	5.36092	1.6915	6.24751	29.8185	4.69592	13.2724	10.9241	3.73965	4.76898	3.98586	13.0612	7.83197	16.1871	2.59452	3.50798	0.775701	1.68959	2.49487	2.93123	5.95587	1.7907	3.36023	1.625	0.876334	1.98874	2.16667	4.1288	2.56392	2.79044	3.93195	13.8807	10.2744	2.5328	11.8066	9.1336	12.7949	9.00895	10.5511	11.5427	1.4018	1.80447	1.11166	1.73775	2.02394	1.7725	2.18595	1.74972	1.34974
EAL86992	45.4797	47.957	22.7204	72.1392	0.866133	17.1329	0.372072	0.37624	10.5185	11.1781	12.8126	1.99579	0.555353	3.47485	10.4251	14.7512	12.7792	23.5239	9.24504	33.1928	49.8574	27.7295	31.5044	20.2414	17.3821	17.0688	34.7844	25.8563	31.9662	45.7839	33.7707	93.8207	80.0766	53.7353	90.9161	2.40845	2.21553	2.81191	1.53008	4.38389	14.323	17.4821	19.1328	19.1147	18.7338	9.78363	28.1354	18.5771	14.7173
EAL86838	13.5549	10.6844	15.9394	11.2465	1.75538	5.58324	4.44904	1.90631	7.91803	9.70908	5.84261	2.92127	7.8787	6.50071	17.5631	14.6491	3.5796	5.46928	4.96639	17.0349	14.1464	13.7974	9.57746	6.3685	5.44966	8.64831	6.85724	8.48776	11.0959	4.92354	5.40337	23.0112	14.7143	3.91893	20.0188	2.70208	3.10859	1.27733	2.61647	1.35203	19.9774	32.6551	31.2323	32.902	33.1995	21.6517	31.1811	36.0882	31.4761
EAL86745	0	0	0	0	0	6.42358	6.73752	1.02195	4.35361	10.4099	8.12042	34.9352	3.51974	9.68045	3.53962	3.02731	1.50509	2.39725	1.41189	2.13279	2.64828	2.70608	4.34656	3.5471	2.08679	1.2155	2.57971	4.17651	4.47727	0	0	0	0	0	0	7.16489	9.25824	6.67205	10.9096	9.1464	0	0	0	0	0	0	0	0	0
EBA27289	8.71323	4.27276	2.43953	14.9382	3.62693	44.2475	6.54382	2.62584	6.29233	4.01213	1.34132	15.7861	9.30216	19.0281	19.6449	1.23541	4.78571	3.41147	1.39929	6.27719	12.805	5.5625	4.39749	1.36711	0.402141	5.62169	3.47993	2.54163	4.4373	3.13012	2.48096	5.00477	5.36513	2.55701	3.55805	2.16115	5.35242	3.24824	2.4027	2.39446	13.8151	13.1569	20.5752	15.7161	23.7167	10.36	21.3566	20.0424	19.8202
EAL84646	24.0107	36.7081	16.2131	36.3217	42.771	66.6267	62.7098	74.8706	24.9893	23.7381	25.2213	24.8363	45.9897	69.3994	35.559	31.4404	20.9806	35.7717	16.1043	60.3243	65.203	34.0944	36.354	28.6425	24.9663	37.8825	33.6035	24.5959	29.9998	36.9757	31.7705	58.5122	62.7616	31.3627	60.3426	64.9839	65.9677	33.5006	34.1438	29.0779	32.7443	31.3616	28.804	38.3614	37.6162	44.693	35.5705	32.3506	27.5097
EAL84649	10.6543	18.2862	9.28044	14.2069	175.056	15.0291	137.806	84.4089	11.9686	9.53934	15.9457	165.147	113.35	130.935	16.6073	11.9452	5.99963	10.139	15.9695	30.4892	27.2686	12.5643	14.3391	13.4895	15.107	14.13	12.5291	10.8774	9.84687	13.0239	7.07855	19.0391	18.7092	14.1857	17.7654	136.51	132.86	84.3747	88.5472	74.3901	13.7797	17.6463	13.1936	15.9896	13.0129	10.5246	17.603	13.246	13.5485
EAL87093	13.2669	55.8629	30.1614	60.8557	50.254	10.3753	249.491	27.8751	32.728	18.8155	22.3021	68.489	182.427	235.257	11.8649	6.32035	2.78223	24.7252	24.6579	32.3052	32.5178	29.347	45.7985	31.3278	87.7803	23.9671	31.5796	40.0924	55.9647	24.0205	22.212	63.4774	73.5757	13.8084	75.0871	144.962	149.998	41.1986	59.9245	50.0209	28.0125	23.0121	17.4109	24.1522	21.9335	30.7167	21.852	22.448	19.8047
EAL87057	16.3081	6.2876	15.8071	7.09107	34.0893	9.85691	11.4046	68.6184	10.2153	8.57042	12.607	14.1496	11.9224	20.7217	3.96326	17.3587	18.0294	14.5139	2.52409	7.2791	10.9413	15.942	15.5665	14.3096	4.29512	7.37673	13.3804	12.5958	11.7956	18.0531	10.5993	4.63268	2.16478	17.1145	2.28013	14.1572	14.7364	22.0302	26.1186	18.7545	10.3168	17.1511	13.7625	19.3622	19.1736	12.0039	22.9622	18.7217	11.8195
EAL87025	4.09262	6.59852	5.28653	7.93784	0.81307	16.1542	0.419133	1.76595	5.45427	3.99744	9.42166	0.555116	0.347553	1.6728	6.3612	16.3092	7.21728	1.91192	2.92774	3.08243	6.15718	3.94877	3.47381	3.32012	2.52421	2.76054	3.04616	3.11475	3.26052	2.92374	2.22469	3.17885	1.73728	1.91073	3.58933	1.93791	1.7065	1.45635	1.19695	1.49106	5.28757	17.9488	13.9306	17.097	18.2132	4.64491	19.7889	19.0382	15.5513
EBA27299	127.09	138.52	89.5893	145.353	35.8603	158.413	45.2713	69.4095	105.636	123.055	96.3521	34.1018	51.1481	105.699	160.1	132.95	103.238	103.944	89.7869	170.269	137.728	88.6699	108.508	113.239	81.9557	125.588	94.8947	70.3631	89.2375	135.162	111.135	176.726	197.029	106.287	200.665	30.8162	28.5124	42.9307	50.906	46.866	97.3624	100.746	111.34	108.116	98.5091	107.563	115.778	107.068	102.108
EAL84742	226.794	94.5323	190.493	133.927	49.5623	78.9741	10.5441	43.4005	132.663	135.76	157.108	54.3828	22.6991	36.4175	130.674	109.331	84.365	162.608	142.651	189.062	150.709	156.549	160.246	157.46	114.093	149.461	191.508	154.142	145.815	204.701	229.246	164.463	151.285	249.584	141.232	24.3758	26.4702	56.0127	56.2854	57.6503	119.717	83.858	84.7949	98.4623	75.9773	120.12	84.3091	72.0623	83.833
EAL84811	0	0	0	2.19158	0	0	1.64579	0.346713	0	0	0	1.22611	0	0	1.44105	1.08748	2.87227	0.563058	0	1.18405	2.20534	3.67233	2.48846	1.35384	0.530983	0	0.656408	0.671187	0.976493	1.03324	3.27583	1.65206	1.18068	0	3.5235	0.475593	1.88461	1.07223	0.52875	0	0.444909	1.33632	1.23488	0.482591	3.85419	0	1.87993	0	2.45348
EAL84835	1.09217	3.12417	1.07024	2.91268	0	0.970591	0.136706	0.115198	2.2084	0	1.1769	2.03692	0.510119	0.982097	0.4788	0.361325	0	2.24497	0.613881	1.96705	4.88495	2.74537	3.03164	2.24912	1.05854	1.9378	3.05335	2.00706	4.38004	1.02991	1.08842	0	3.13831	0.373928	1.56095	0.15802	0.156544	0.356258	0.351363	0.525236	0.443474	0.148001	0.273532	0	0.320146	1.85932	0.312311	0	0
EAL84655	8.82615	10.9069	13.4924	19.3014	18.5166	5.82673	34.3805	35.1529	3.92631	7.9657	6.84786	12.6421	36.2775	30.4768	65.3145	5.72317	6.66342	25.2783	8.46673	29.758	32.2132	17.1573	21.9161	21.7141	11.7481	19.2476	11.4211	9.65977	6.81712	26.6338	15.4808	136.981	113.113	19.8233	115.297	14.2003	14.2701	20.9594	16.469	19.5818	14.9089	34.0635	30.4165	42.9169	43.6721	18.2981	59.059	32.7587	35.0471
EAL84661	19.2025	49.1474	12.6273	55.2539	6.99402	451.196	8.66556	35.6049	28.6104	28.2326	16.0638	7.72813	13.6895	20.4481	24.5903	105.658	39.7402	14.6286	35.1256	32.6735	43.2828	33.5909	25.7586	19.8415	16.6523	16.5462	18.2648	16.7156	28.3722	22.2379	15.1079	42.9215	71.8767	15.9171	70.2369	5.19106	5.07015	14.4231	14.794	9.63978	16.3467	13.2848	13.2887	16.5442	14.5905	18.5439	19.869	14.6183	10.9381
EAL87086	66.2964	57.3811	48.6278	56.8926	10.3281	136.367	14.5262	31.5989	78.8398	75.7436	105.533	10.3813	10.7918	37.7759	116.371	74.0078	69.1487	110.593	42.6995	84.0315	92.422	92.9126	103.492	95.7751	36.5598	96.2622	110.787	96.4474	87.8651	77.7445	65.9383	80.4954	69.2217	70.2967	66.3267	11.3205	12.1933	28.0489	20.7793	34.5976	120.437	138.193	98.6698	153.149	149.003	141.993	121.631	138.724	96.1251
EAL84764	14.1202	24.7733	19.064	35.9833	9.14296	33.7015	7.69813	9.66427	20.9379	24.2736	18.2588	6.55438	8.20728	19.1868	29.1629	16.7134	11.6254	14.4047	8.23059	18.3105	14.3153	12.9706	20.7456	19.213	8.71815	14.0702	14.6624	13.9674	17.804	34.5213	49.4077	47.6264	43.9553	35.2373	43.5012	8.8075	11.2439	7.16479	8.07582	6.74029	6.0308	7.56878	5.57964	6.35732	7.26634	8.90316	7.08851	7.53578	5.77708
EAL84802	0	0	0	0	0	0	0	0	0	0	0	0	0	0	0	0	0	0	0	0	0	0	0	0	0	0	0	0	0	0	0	0	0	0	0	0	0	0	0.963917	0	0	0	0	0	0	0	0.856783	0	0
EAL86760	0	0	0	0	0	4.17314	0.411447	2.34031	9.13915	11.0366	9.74084	0.306526	0.767654	5.91165	28.821	14.8169	13.2124	3.09682	2.15554	3.10812	6.06469	5.73802	4.14743	4.17433	1.85844	1.72315	3.61024	2.34915	3.1736	0	0	0	0	0	0	1.18898	1.29567	2.14447	2.51156	3.16162	0	0	0	0	0	0	0	0	0
EAL84657	19.252	21.2359	17.1011	19.0227	21.9945	52.118	48.178	82.6279	12.0426	13.1697	14.4025	12.9156	31.9573	41.2866	16.6067	44.5843	38.4373	29.988	26.7024	29.9342	32.7089	36.2467	35.9992	28.0849	23.6261	30.338	29.2898	28.9029	28.2048	20.9844	19.8761	24.5028	19.8496	21.9079	19.5973	27.4338	28.865	27.017	30.7452	25.3776	17.5841	20.2328	12.2275	21.8389	21.9643	22.0857	21.2881	18.5403	12.9567
EAL84831	0	0	0	0	0	0	0	0	0	0	0	0	0	3.47943	0	0	0	0	0	0	0	0	0	0	0	0	0	0	0	0	0	0.972354	0	0	0.691278	0.27992	0	0	0	0	0	0	0	0	0	0	0	0	0
EAL86864	56.7857	33.7134	57.7458	29.2881	57.7554	5.57695	32.1866	31.6431	11.9156	37.4127	13.2774	44.7606	32.5281	63.106	60.5925	6.20312	3.74486	66.9879	856.966	1222.66	104.23	47.2813	73	50.8946	48.4606	36.6375	49.4238	28.4405	46.7882	67.6938	64.0653	93.6968	107.37	70.431	71.9716	21.8577	25.0322	15.203	11.5472	15.1144	16.9671	56.6246	88.5516	51.2798	49.9367	18.4429	85.4804	59.7961	84.1028
EAL84691	381.248	315.778	323.412	326.269	339.895	327.251	244.302	272.487	273.267	299.573	248.336	369.315	414.611	706.12	638.615	456.514	326.174	294.361	247.341	406.864	556.104	251.107	324.517	327.325	447.641	509.394	342.027	266.072	284.832	352.362	221.16	600.572	780.754	325.349	813.268	336.728	325.427	374.011	374.364	332.032	609.981	556.734	655.557	541.345	568.784	612.449	571.949	532.652	643.45
EAL84645	61.5915	42.9515	54.2841	41.7933	62.6534	86.892	95.4326	263.627	48.6372	46.5966	42.0213	64.9797	122.56	192.043	53.3638	123.585	88.9123	58.432	32.5024	78.2414	67.4849	52.3199	52.0531	42.9293	25.6678	44.7937	45.9952	32.2964	39.8418	63.2359	55.9324	31.1384	46.0781	61.6398	39.0657	73.0836	70.9385	88.8038	99.0738	62.7457	76.1623	66.4747	64.8056	64.2069	64.0982	82.0362	75.1396	67.7327	65.0132
EAL86920	69.2378	110.989	63.3691	83.521	109.504	162.692	152.098	240.481	70.6855	77.6642	67.3127	62.2604	125.086	195.761	70.1323	84.68	61.6538	95.0538	39.583	83.2355	83.9699	100.804	88.8545	72.1397	49.058	63.4576	75.3852	72.9345	66.6334	87.2678	72.5433	66.193	76.1276	84.9677	65.9306	100.47	100.648	71.8965	99.6642	70.1768	73.4585	82.6306	64.5289	85.8934	89.7674	83.3205	94.2508	81.2648	69.1578
EAL87018	0.771233	48.9762	0.377877	2.05679	766.299	44.5499	316.539	19.7674	1.1696	1.65725	2.4932	1958.48	268.364	162.628	0.845262	3.18937	3.90864	0.660536	0.577989	0.972321	0.862377	0	0.973087	0	14.9498	24.7552	2.15613	0.94486	1.03099	5.09091	2.30577	0.387613	4.15523	7.92148	1.92896	494.547	525.635	507.672	386.315	643.751	6.26318	24.4556	46.7434	25.8159	26.4503	3.35535	17.4226	24.9414	51.904
EAL86713	0	0	0	0	0	3.27209	38.8596	7.78485	18.3588	18.2513	21.4611	47.1945	26.8121	53.1998	23.1116	2.13169	2.04736	4.21417	2.85345	11.1829	18.3397	6.21692	5.32134	3.5384	2.46016	4.15721	6.78439	5.26266	7.30849	4.05075	2.33502	27.6734	20.1981	3.60989	12.9764	46.274	42.4835	5.15896	15.2642	8.63883	34.0917	47.1505	64.9898	56.0707	61.9854	27.7004	56.2808	43.9614	57.8576
EAL87008	43.104	54.0042	28.0806	58.44	89.4608	87.2506	233.537	109.573	43.8225	39.3261	44.8912	63.0546	214.598	273.485	162.046	39.7534	22.1357	41.5782	38.981	111.201	84.4408	48.5592	51.6511	43.6386	58.5033	80.7119	57.8003	51.7262	54.5815	37.9978	36.9568	74.0677	102.581	34.462	67.8003	158.316	161.946	92.7665	107.296	84.6928	37.0255	36.874	27.9835	42.0705	39.2464	51.7449	36.1512	33.7131	27.2
EAL86985	132.936	262.86	63.9126	254.814	12.1046	234.8	5.82386	7.53665	106.261	96.4094	121.762	11.4667	9.31358	26.8962	178.66	82.5993	34.7026	81.9758	49.1908	240.622	263.476	143.178	114.056	109.389	109.919	96.7581	65.3702	63.1097	77.3778	107.077	78.6602	160.767	274.256	87.3294	168.027	4.44781	5.12081	40.2462	31.0062	58.7362	290.473	131.392	126.62	134.544	139.796	286.977	100.38	130.039	125.682
EAL84800	4.10198	3.61041	4.32885	2.94525	175.607	20.2699	59.5597	214.069	5.10423	6.10233	4.08021	40.017	37.1393	65.5433	5.94819	55.118	25.807	10.918	19.1544	17.1626	25.6858	9.51795	9.39568	12.3894	12.1309	16.6937	20.1633	11.2106	8.62372	25.9861	27.0432	3.48888	6.12015	22.4705	4.28425	82.176	82.9464	112.91	102.933	65.0484	3.84371	1.71036	1.50149	2.59421	1.84987	1.79059	1.89482	1.46392	1.09907
EAL86759	0	0	0	0	0	5.43884	1.91816	1.58421	8.17309	9.13612	3.65479	0.607954	0.698499	12.2185	7.03958	8.27687	5.16688	4.61596	2.05129	5.01435	6.04154	3.37585	5.73484	5.61564	1.63777	2.13515	4.56285	2.65798	4.41778	0	0	0	0	0	0	1.14651	0.465035	0.294026	1.14655	0.928206	0	0	0	0	0	0	0	0	0
EAL84635	63.9982	87.4006	32.3684	104.608	117.3	25.6851	126.62	57.0512	93.9245	59.8884	37.8186	40.0428	198.635	168.933	123.992	71.7141	67.106	75.6764	179.473	118.982	121.885	113.014	95.8562	73.6906	97.377	85.9119	112.134	89.3661	123.884	38.9357	24.6886	68.4798	86.0165	29.6862	101.795	121.27	114.812	85.5237	100.953	90.0161	121.829	116.38	122.022	136.391	142.211	156.984	114.527	111.555	115.568
EAL84822	2.87621	14.1043	3.62376	2.19158	210.115	5.32075	270.218	91.4456	7.8929	25.1635	14.1685	525.386	192.297	469.237	9.18669	4.89367	1.43613	13.2319	23.7109	79.1831	20.767	13.7712	15.9676	19.8563	11.9471	18.557	33.3127	29.7	15.7459	24.7979	33.5773	8.67331	7.96956	27.5727	5.57888	186.076	210.369	202.786	218.506	245.42	3.11436	8.79746	7.40926	6.63562	7.70837	3.41979	4.34734	6.95234	9.09831
EAL87033	4.12892	157.192	2.94258	219.726	14.2182	6.57616	30.5392	13.4611	19.3541	18.9546	18.2015	11.7608	30.1547	57.3797	29.6198	6.08484	6.29734	8.87285	3.51631	26.771	28.5407	8.80627	8.90364	4.32868	4.7294	8.11289	18.8888	8.73733	11.9312	12.7426	8.97767	288.257	119.183	8.22476	226.926	24.2215	24.2105	9.30537	11.8342	11.4325	33.0229	23.4997	31.5866	33.1746	35.429	67.5935	28.0145	24.2778	32.3123
EAL84781	0	0	0	0	0	0.721196	3.41307	0.119837	0	0	0	0.423788	4.24528	5.10822	0	0	0	0	0	0.204626	0	0.317324	0	0.155979	0	0	0.226879	0	0	1.07138	2.2645	0.571014	0	0.388985	0.811903	5.09586	7.32815	0.741208	1.27929	0	0	0.153961	0.569093	0.333603	0.666076	0	0.324887	0.465095	0.706678
EAL86826	2.42125	27.2425	1.97721	6.99528	105.237	1.74187	154.767	9.10876	20.3994	7.80429	26.9607	600.888	237.488	290.298	13.799	2.53659	2.67987	4.83868	6.95585	14.9721	8.66365	4.50835	11.6088	6.86977	42.5014	43.4803	21.4354	23.7307	22.4174	6.59601	11.2604	21.4984	22.6116	8.56603	23.3584	122.611	133.266	66.7379	87.6314	89.7889	33.9732	25.7018	50.8365	38.5095	37.2614	28.8539	27.9256	31.387	48.4935
EAL86879	69.7263	121.26	48.9505	116.335	59.1309	54.3017	108.075	61.2876	91.3625	64.2928	67.0989	38.1713	52.3342	63.947	448.098	27.8879	19.8846	113.316	52.8403	176.063	264.388	102.604	108.81	87.2485	92.2354	100.325	148.59	86.6278	102.691	85.8154	90.2297	231.009	296.423	70.9046	290.039	96.0147	101.383	64.1593	66.6816	79.1317	93.2946	75.6839	59.73	89.0751	86.5854	125.068	68.6941	75.3108	56.7903
EAL87098	32.9907	51.8563	32.002	49.3234	39.8106	71.7517	43.6303	119.999	48.8522	45.8289	36.6275	14.6674	44.2036	84.2032	37.3992	108.042	90.0343	32.0799	21.6026	36.6111	47.9937	50.4458	44.4003	39.3448	25.946	38.0555	35.5352	40.2818	46.4286	24.0921	16.6049	51.2496	31.8387	21.9057	40.7214	23.0466	26.0794	48.9154	52.5316	42.8426	36.6244	42.629	37.7237	49.1197	46.4968	40.5944	58.2233	45.0172	38.2213
EAL86795	8.02936	0	15.0807	2.67667	10.7231	2.88821	9.88285	3.66995	14.2062	9.34579	5.7682	10.9816	8.12561	29.4823	18.4802	0.44273	0	7.7938	7.0204	1.92817	3.59131	7.84907	17.5602	11.7582	18.8069	26.5499	22.7148	20.2205	21.4674	12.6195	13.3364	3.36289	4.32603	11.9125	1.43447	4.25966	7.4807	7.20261	12.4852	11.1552	1105.61	392.613	702.49	709.845	710.408	2117.74	322.02	401.004	706.517
EAL86911	38.3085	28.5532	44.0164	23.7424	39.1073	26.0982	28.3652	122.102	24.4112	24.0579	20.931	15.3962	14.8686	56.4021	15.5524	72.5168	67.0422	37.847	14.3043	16.9088	51.8252	45.4352	40.9145	33.2224	21.9201	18.3631	54.3035	41.7548	39.5904	32.5632	25.541	23.8634	15.8916	30.2033	16.7724	11.6708	12.1032	24.42	25.7769	18.0338	26.3269	44.8933	33.2085	44.3599	46.2618	26.689	49.064	42.4446	32.654
EAL86977	1.04659	2.39504	2.05116	0	38.8816	1.46157	87.378	0.551955	1.58718	1.68671	0	568.398	377.866	76.2302	2.98233	0.519369	0	3.76475	4.31393	3.20443	1.87244	2.92311	3.69743	6.60946	3.0431	6.07723	11.9127	15.3865	10.5709	2.30284	6.258	0.526003	0	4.29988	0	166.568	166.212	5.80365	9.25926	5.87204	3.54139	4.11293	7.86351	4.45595	4.60179	0.593911	3.4417	2.71341	9.50422
EAL86939	22.6775	17.2986	14.0352	18.0374	15.0703	25.3556	15.1389	103.148	21.7207	17.5258	13.719	14.2465	10.7778	41.1419	18.3137	42.3824	36.2939	22.2167	13.5664	15.6208	24.3788	21.1127	20.8824	19.991	13.6246	18.7383	20.9742	19.1718	20.9194	13.7564	12.6876	15.5965	15.4334	12.8041	10.2351	6.90755	8.89596	16.0923	19.711	14.031	22.832	26.6333	27.4014	25.8172	26.24	19.1152	23.7775	30.2929	27.1218
EAL84747	71.12	35.5305	57.9135	24.0425	29.1871	60.5327	6.01832	304.71	53.6747	45.2018	52.8908	3.73636	4.6786	65.754	11.4175	111.348	126.04	39.4641	18.0168	20.9275	41.2186	58.1924	58.6432	48.6821	18.1225	45.5628	49.2073	39.2704	38.9817	61.7134	63.8884	22.1513	7.91542	48.6991	10.7373	9.27547	11.7732	52.6061	41.571	26.9766	33.8947	95.833	102.356	99.4137	99.2453	32.5901	123.742	100.6	97.4446
EAL86932	55.9473	28.9102	50.9336	27.4344	80.9834	73.594	31.7165	204.065	40.507	53.1301	62.2326	32.8513	19.5564	54.2038	73.1064	94.0985	87.3022	79.1403	65.7336	77.2307	43.1053	74.6016	76.6929	82.7554	46.9948	64.741	60.5463	72.9647	64.9795	73.975	70.5037	26.123	18.1507	56.5995	15.9922	29.5587	30.8348	64.757	64.68	41.892	46.1187	36.2935	27.3007	40.8041	36.926	40.2832	42.8346	35.9548	30.3537
EAL86789	0	184.997	0	65.7291	636.071	0.0715196	68.2577	0.831881	16.2323	9.07904	23.6751	1395.48	100.25	54.4566	0.617421	0	0	0	0	0	0	0.157342	0	0	0	0	0	0	0	0	0	0	0	0	0.201287	283.483	278.01	7.99358	10.6929	10.9271	0.152498	0.0763401	0	0.330828	0.495401	0	0.402731	0.153742	0.21024
EAL86856	8.85797	61.9385	3.85786	85.3058	0	4.99806	0.24639	0	5.97039	3.17239	5.30289	0.734238	0.9194	0.885029	15.9646	2.27929	1.03201	6.40643	7.37608	8.86314	22.8911	18.1428	7.4509	5.6751	3.17972	1.58752	3.53773	0.803863	2.9238	55.6871	54.9273	149.386	60.8048	57.2849	104.094	0.569605	1.12857	1.92628	1.58318	0.946647	6.6607	9.06938	9.61337	9.53678	8.36661	5.21283	11.8206	7.78944	9.06027
EAL86855	1.66784	1.90836	2.04295	3.33595	1.21493	2.54089	0.626291	0.175919	1.68622	0.447989	0.449309	0	0	1.49975	0.54838	0.689721	0	1.14276	1.87491	0.750966	1.86494	1.16456	0.841744	1.37384	1.21237	0.672545	0.166527	0.170276	0.247731	0.524257	0	0.838237	0.599062	0.285512	0.893894	0.603276	0.717172	0.40803	1.07313	0.668404	2.03168	0.226012	0.313282	0.367292	0.36667	1.41968	0	0.341375	0.622434
EAL86946	48.622	50.535	42.8911	43.9713	32.3167	38.1934	40.9288	47.0443	27.0318	27.2373	23.2626	11.3767	24.1437	36.42	28.9129	23.7847	17.5481	42.6778	42.2648	71.0196	51.4227	42.7039	46.5793	41.4651	35.1598	48.2056	47.7363	41.6128	45.6267	31.7498	25.856	35.1373	50.7922	30.2423	41.1147	18.3107	18.0545	20.5763	22.5873	18.6047	27.4766	30.7569	22.4202	35.7063	35.6749	37.5756	31.0356	33.1598	24.342
EAL84864	0.270857	0.619836	0.265421	0.722344	10.6545	2.61339	222.473	7.65654	0.547684	0.291013	0	397.659	233.536	274.249	0	0	0.0946699	0.556752	0.20299	0.390262	0.36344	1.0591	1.09359	0.594966	0.175012	0.349508	0.649056	1.32734	0.724167	0.340557	0	0.272259	0	0.556405	0	218.595	214.924	115.741	116.678	195.996	0.146642	0	0	0.159062	0.0793963	0	0.154906	0.0739191	0.134778
EAL84878	0	1.46372	0	0	1.24247	29.4495	2.8822	0.359813	0	0	0	4.45351	2.78831	11.1197	0.934686	0.846428	0.298079	0.292166	0.639137	0	0.381444	2.85831	1.93686	0.117082	0	0	0	0	0.380021	0.804213	0	0	1.22529	1.45992	0.304719	0.863734	0.855668	0.41728	0.823093	0.273423	0.692578	0.693407	1.06795	0.876443	0.749965	0.161318	0.24387	0.8146	0.742635
EAL86796	2.42921	40.6506	0.297557	2.42941	1253.29	2.3901	424.626	124.462	6.13996	19.5749	105.034	1210.11	306.346	365.886	226.835	26.9227	4.45755	32.6645	141.888	155.098	66.1418	20.3543	17.3173	63.0318	3229.77	2868.95	254.917	115.82	78.0275	92.0116	83.5205	18.3134	51.0433	96.8926	54.2483	490.388	506.003	492.573	600.295	658.497	343.343	689.317	756.766	605.131	615.41	212.865	605.906	670.824	775.198
EAL86733	0	0	0	0	0	0	1.65956	0.995441	8.56537	19.9785	16.3734	14.6325	0	3.18241	0	0	0	0.404132	0	0	0	0	0	0	1.14337	0	0	0	0	0	0	0	0	0	0	2.58652	0.86416	0	3.38401	0.817633	0	0	0	0	0	0	0	0	0
EAL87020	2.96126	31.0595	4.83638	7.23923	2198.83	45.6149	609.615	27.5905	2.9939	13.2568	52.6517	1541.98	608.112	399.868	50.8463	70.374	5.17511	22.4879	80.4488	84.8009	28.2558	12.9576	14.198	47.8369	2372.77	1475.6	228.652	151.365	98.6728	61.4344	68.8593	22.3245	10.991	73.3357	35.2693	611.54	672.044	1067.69	959.186	1129.32	35.0038	113.43	138.688	97.8196	101.126	13.4435	73.9531	114.219	133.476
EAL84703	17.1566	37.2736	15.5354	29.5378	18.351	75.1036	24.6826	45.0803	32.0566	23.8	25.0402	23.6539	37.1251	82.4105	23.9922	50.8682	29.7551	21.2785	10.8233	37.5493	26.1293	18.9246	16.8792	16.5176	18.3824	22.769	20.1225	15.7864	17.0965	29.6267	23.807	44.9691	46.0229	25.1316	54.0075	15.4594	15.2527	15.8682	23.5452	16.5017	21.8105	27.9579	24.2038	29.3969	30.111	21.7723	39.2482	27.3226	25.6652
EAL87003	372.428	133.265	348.364	150.789	49.3263	57.0818	17.4601	41.4253	121.86	88.0316	67.1303	34.3506	26.567	72.4591	54.0278	44.5802	40.7081	109.959	106.57	66.5884	63.2992	135.792	154.812	127.732	99.1005	141.769	226.358	234.773	217.451	197.523	202.446	75.5519	103.125	192.887	60.0029	14.6958	13.9762	53.453	47.0546	51.4521	118.047	73.9592	71.5669	76.3497	73.0446	95.5528	54.2172	63.94	82.0459
EAL86986	29.3659	18.9746	27.7608	17.5058	58.8895	58.159	13.1461	267.982	35.9767	33.7783	29.0382	7.21651	8.0682	18.6398	4.39226	88.0084	76.7986	32.3115	9.45042	11.5735	25.3419	41.2988	34.0005	26.6559	4.35297	10.9221	30.7694	26.242	22.5789	38.2258	40.627	17.3635	3.47456	41.1626	6.17212	8.59755	7.52689	42.9364	46.7923	16.7254	16.5533	52.5284	31.9279	43.1131	48.2049	14.5078	55.1261	45.1623	32.1472
EAL84699	26.3822	59.6549	14.1574	68.6829	25.624	98.0881	31.7646	54.9917	27.9431	19.5719	23.6908	17.807	61.6117	116.358	6.88442	38.653	39.2994	7.74702	14.358	16.2911	15.4524	17.5441	13.3149	12.4181	10.1468	10.5371	11.5401	12.5695	10.0765	6.71321	10.0159	41.6723	26.172	9.89279	31.4217	19.2672	14.5856	30.7347	35.1624	25.5764	23.9756	11.0658	12.9001	12.1731	13.2573	21.3874	14.1902	11.4856	14.5342
EAL86964	1.69663	1.5099	2.58622	2.7651	2.74645	0.909446	11.7982	1.63048	3.24006	1.01271	1.82826	3.23457	4.93077	9.32336	0.826437	0.3742	0.197668	2.38955	1.83663	2.24086	2.10793	2.73789	2.37854	2.69159	5.78582	3.46638	7.45366	5.46591	6.10417	3.08132	3.75736	7.5796	8.39621	4.51795	6.33158	4.30946	6.7551	1.72178	3.4569	1.32966	1.3268	2.4524	2.26623	2.49088	2.26562	2.42481	0.970321	2.82959	1.59467
EAL86883	54.4132	18.6781	79.3892	15.3176	7.92743	17.1933	12.7137	10.4584	25.6727	29.2313	18.2419	1.3531	17.508	31.5323	20.6739	16.4016	15.8488	47.6388	51.6537	44.4271	43.2667	67.5447	63.7726	57.2722	32.8147	35.887	80.6491	79.5021	83.3367	50.9316	49.4066	8.5081	21.2817	48.023	16.8499	12.9463	15.5985	10.0579	8.16919	11.8241	19.4759	29.3307	37.8549	41.3632	43.5971	18.9843	39.9368	30.6896	42.8701
EAL84709	33.0698	41.893	45.5227	31.4975	21.7953	64.475	15.079	74.911	26.2697	27.917	34.3627	7.04868	13.9749	25.1348	21.0561	115.527	92.3307	33.9878	7.08104	15.4573	42.7888	31.6675	30.0023	34.1587	2.92534	20.9553	28.7736	18.8104	21.7531	20.0473	14.9088	9.89314	4.2422	16.7137	7.87735	25.974	25.1672	34.1594	33.5634	22.3409	22.1668	32.1163	27.016	32.2516	33.0048	24.7237	45.1435	29.761	28.3072
EAL84740	2.64251	2.64564	0.323684	1.32136	9.1434	13.0837	8.10369	8.36171	1.66977	2.83916	3.5594	16.7564	5.86263	4.75239	1.73769	3.0598	1.03906	1.69742	4.95097	2.61761	2.06836	1.4761	1.83377	1.08835	2.24101	2.34426	1.31922	2.15827	2.55127	1.86891	2.63345	0	2.37287	1.1309	2.83255	6.40403	8.23803	6.57253	8.60754	3.81245	0.536495	0.626659	0.74454	0.484945	0.387299	0.499851	1.22792	0.721162	0.575271
EAL86809	0	0	0	0	0	0	0	0	0	0	0	0	0	0	0	0	10.6536	31.3268	0	43.9178	27.2663	0	0	25.1077	9.8474	39.3316	24.347	0	0	0	0	0	0	0	0	8.82016	0	0	9.806	0	16.5022	8.26097	38.1693	17.8999	17.8696	34.5939	17.4322	33.2737	0
EAL86767	0	0	0	0	0	2.17749	0.479094	0.151829	1.05236	1.11834	1.01003	1.78677	0.378874	2.38026	3.61251	0.672308	0.264589	0.480398	0.126759	1.19975	0.696166	0.592402	0.537537	0.559783	0.305708	0.529662	0.373018	0.275365	0.97573	0	0	0	0	0	0	1.283	0.821925	0	0.325624	0.245292	0	0	0	0	0	0	0	0	0
EAL86984	23.7704	15.5675	18.6959	14.8055	10.2526	5.91641	3.79747	1.68248	6.95673	11.7615	8.0888	1.51663	3.35995	8.57804	12.8889	14.2794	8.47219	7.71481	3.92619	21.0678	28.1883	13.9769	14.917	9.23194	3.18295	7.97089	7.86962	7.15271	8.22284	21.1374	18.39	22.6359	27.973	20.4529	27.0444	3.03193	2.51049	3.46879	2.41491	3.25897	36.2795	2.92448	2.27164	3.03062	2.75045	37.6273	2.01235	2.81678	2.45121
EAL84733	40.6753	35.4831	39.5467	31.155	9.43821	65.1221	16.4837	30.8275	35.8623	36.1713	46.9209	5.1498	7.83739	13.1788	25.1881	49.8918	46.0655	42.6413	34.0651	29.4563	45.981	58.8495	52.9024	47.7648	22.9195	31.5879	34.9502	31.4001	37.4804	21.7655	22.4376	22.2043	24.6423	20.871	20.0358	11.9546	11.6603	22.5176	18.9282	29.5547	30.7612	30.9707	20.2412	36.0172	35.2402	36.9636	29.215	30.7223	19.9757
EAL84720	3.18905	6.99383	1.82294	10.2767	4.64612	4.92587	5.12274	3.5319	5.64235	9.137	4.00922	10.111	3.72379	12.1876	33.6701	6.33027	4.64433	10.7432	33.7586	7.94538	17.7108	11.7275	10.7299	12.4049	9.7019	9.85907	10.8261	5.8605	7.65788	4.84506	4.2375	11.4866	3.05456	3.09356	3.41841	2.46084	3.80915	3.98763	5.47178	3.57853	2.44595	1.22444	1.39772	1.56065	2.02541	1.50809	2.43181	1.30548	1.52074
EAL87017	9.06576	17.5546	3.41684	28.3618	55.8794	121.646	39.2802	4.19269	9.5182	13.4867	19.914	85.84	59.6067	97.1983	115.869	13.0352	24.6181	1.79181	1.43723	2.63758	2.33934	1.36342	2.28771	1.05314	1.80239	1.91222	1.53184	2.56309	2.90031	57.651	60.4629	5.60781	4.75918	70.434	6.4785	90.9092	97.657	30.1407	26.5856	31.525	8.02302	3.49655	2.96913	3.68578	3.98617	8.5743	2.89153	3.33055	2.42905
EAL87100	13.6521	61.2338	6.95659	46.6028	14.3205	38.4077	35.1336	41.4714	26.5008	20.5352	28.834	31.3685	37.2387	54.9974	24.1794	16.6209	13.9333	13.6569	14.3239	27.9321	34.6831	17.3873	21.2215	13.4947	12.5261	20.7873	19.8468	18.9556	19.4669	8.58259	6.53053	37.3259	38.052	8.97427	51.5113	19.4364	18.0026	25.6506	30.5686	22.235	11.3825	26.3442	21.7458	29.5034	26.0919	14.2548	28.8888	26.9745	25.6784
EAL84803	0	5.09733	0	7.42541	0	0.56557	0	0	0	0	0	0	0	0	0.244125	0	0	0.381546	0.208666	0.200587	0.249068	0	0	0	0.179905	0.17964	0.222401	0	0.165426	0	0	0.559744	1.60013	0	3.18352	0	0	0	0	0.178534	0	0.150922	0	0.163509	0	0	0.318475	0	0
EAL86734	0	0	0	0	0	0	0.28367	0.26368	0	0	0	0	0.743859	2.16467	1.9266	0.294765	0.816267	0.305237	0.333865	0.641878	0	0.497698	0.449669	0.489282	0.287848	0	0.711684	0.363854	0.627281	0	0	0	0	0	0	1.1611	0.851589	0	0.286638	0	0	0	0	0	0	0	0	0	0
EAL86828	23.2024	30.7403	25.13	31.3461	61.3798	1.55034	125.57	11.0773	5.86452	6.88828	1.97388	35.9849	66.734	71.1024	2.40911	1.61602	0.426826	3.45146	1.48719	1.64955	2.73099	2.55805	3.23567	4.35897	65.0968	7.38648	7.8035	8.60257	7.25546	6.1417	8.51893	22.4019	42.5469	3.13574	34.0341	57.5995	62.9253	8.46475	20.4291	9.69011	1.90079	5.95742	8.71652	7.3507	7.69621	1.50147	6.28565	6.2488	8.9629
EAL84798	29.3251	15.1192	36.0058	17.7742	65.6895	9.91809	7.74748	168.764	8.67182	8.84199	7.24432	0.864696	4.65586	18.8653	9.40061	24.0817	17.4204	10.7214	6.21096	5.51123	13.1163	12.6256	9.12576	13.0805	11.646	10.7314	11.6194	6.67418	4.92392	9.25427	9.00994	3.37877	7.16085	9.36548	5.96378	3.45468	3.92083	48.5845	21.8889	4.49655	2.35325	0.345556	0.203206	0.374375	0.237835	1.66631	0.26516	0.0632653	0.346057
EAL86941	40.2625	55.0433	22.5454	67.2839	4.57077	6.57197	2.02896	2.75764	26.4326	22.4721	20.8479	1.95041	1.95381	8.93367	10.5447	7.00607	7.58456	48.4561	2.64514	44.4507	88.6383	56.5185	52.9116	32.7346	10.0514	31.2061	25.6866	21.5671	32.4648	58.5127	58.884	52.5597	55.4051	53.528	49.1368	2.11832	2.92296	1.96148	3.02796	3.1014	23.6382	28.1305	23.0485	29.8625	31.1148	45.3002	32.5214	27.9694	21.9859
EAL84825	0	153.759	0	252.19	7.251	5.05487	6.22975	0	0	5.3474	0	18.5646	4.64925	8.95089	0	0	0	0	0	0	0	0	0	0	0	0	0	0	0	0	0	0	0	0	0	10.0814	4.28025	6.49391	6.40469	6.38271	0	0	0	0	0	0	0	1.35827	0
EAL84871	1.03328	13.7934	0.337513	14.2374	0.501793	1.3118	0	0	1.04467	6.29098	7.05182	0	0	0	0.30199	0	0.120384	0.117996	0	0	0.154052	4.6175	2.08595	0.189142	0.111274	0.11111	0.825351	0.421967	0.818545	3.24794	0.686492	1.03863	1.23713	2.35845	0.984526	0	0	0.11235	0.332419	0.441704	0.839126	12.6953	15.3545	13.1473	12.0144	0.781812	11.6219	12.5016	12.0827
EAL84879	0	1.59949	0	0.372803	0	0.567905	0.27996	0.0589785	0.565322	0	0.301271	1.25142	1.04467	1.00562	0	0.184989	0.0977188	0	0	0	0.250097	0.937036	0.564406	0.0767659	0	0	0	0	0.0830543	0.527287	0	0.843082	0.602525	0	0.199791	0.404509	0.641171	0.182395	0.269833	0.0896357	0	0.151546	0.350103	0.246277	0.24586	0	0.0799475	0.228899	0.208677
EAL86743	0	0	0	0	0	844.305	0.265699	0.0447793	75.1134	89.1742	27.6774	0.475068	0.594872	4.77195	35.4552	7.09284	9.05152	132.643	57.1108	51.4589	95.1325	181.299	102.846	86.6105	63.5721	30.4039	13.8187	32.4206	43.4475	0	0	0	0	0	0	0.307123	0.243404	0.346207	0.40974	0.612501	0	0	0	0	0	0	0	0	0
EAL86755	0	0	0	0	0	48.083	21.3434	5.14487	2.90087	1.54138	2.65016	168.334	38.8641	65.2393	0.35939	15.6625	4.51287	0.702119	2.38071	1.77177	2.01667	2.17517	1.96526	1.06919	1.45667	1.98344	1.22778	1.6739	2.25267	0	0	0	0	0	0	21.2905	23.0305	14.3064	13.2527	11.0389	4.04996	3.16608	2.20713	2.82836	3.12394	3.33398	4.10239	2.51692	3.11041
EAL86945	100.247	136.888	76.92	148.807	197.718	157.405	175.198	355.419	119.519	137.683	127.388	28.5737	109.106	295.946	137.234	132.817	137.014	195.855	74.7745	107.99	116.325	212.37	162.76	165.153	67.5238	85.272	104.814	145.603	132.607	206.903	226.197	98.3898	43.1408	212.732	68.2588	74.4369	83.6373	130.801	141.782	103.546	67.2024	94.0677	65.1357	87.0564	89.1267	76.387	98.7095	99.7547	67.6477
EAL86989	19.8326	152.365	12.4936	111.449	14.447	47.4795	31.9172	3.58609	17.1867	13.6983	10.6857	33.818	23.8198	78.9787	98.124	17.8092	17.3297	16.986	11.1475	23.4729	24.0773	21.3656	15.014	12.836	13.73	15.5378	22.0652	17.9339	20.6208	4.45289	5.64704	17.0874	8.14123	5.82013	13.1603	33.6139	26.3963	6.0072	9.11486	7.26687	22.2417	21.8844	24.4805	15.3904	26.5762	20.3653	24.3054	17.3973	17.9751
EAL86790	0	21.0419	0	5.69257	66.0235	1.50087	13.4001	32.698	3.65211	2.4698	3.89256	189.862	16.2585	11.5165	0.143965	0.217285	0.459117	1.01252	6.52186	2.12922	2.2032	1.10063	0.828681	1.53286	1.48531	0.847498	0.91808	0.536429	0.975546	2.68383	2.61812	2.64073	2.35906	3.8227	1.64271	36.3	36.1493	26.9941	21.0239	6.3171	4.17809	6.85314	7.15534	5.59262	6.73829	1.86353	8.6393	6.00458	8.00692
EAL86808	165.145	111.481	287.38	141.611	1.41946	16.9459	1.95126	0.822134	106.385	62.8087	81.3669	3.63421	6.37098	21.4648	103.366	17.2448	20.6026	52.2372	16.9767	86.8613	115.917	43.5396	52.3686	59.5234	37.9297	64.4327	84.0504	71.8179	77.8581	59.1075	67.9676	132.212	142.782	53.0386	136.813	5.49772	5.30673	2.3836	1.56723	3.74845	55.6501	15.3155	13.4208	14.8763	18.7067	50.1289	17.9702	15.8208	10.6659
EAL86806	3.38995	9.98796	2.65753	10.6227	6.54391	14.4389	8.71978	2.6102	6.51189	7.64866	5.11413	4.23597	4.59171	11.5836	13.6725	2.01871	2.01425	4.06473	1.8419	14.3479	65.16	8.56862	6.45857	3.5603	2.05349	4.48368	7.71719	5.39906	8.23261	9.69672	8.10799	38.5048	45.8433	8.29849	41.4853	8.21543	9.03762	2.90268	3.89886	3.91265	9.15365	11.3007	7.23781	12.4671	14.0111	12.953	12.093	11.8187	7.7805
EAL87047	41.3639	50.3967	30.4003	56.6884	11.7178	78.5758	9.01273	58.4149	47.2409	42.7961	44.5731	2.28577	7.51329	24.108	47.0134	58.6662	42.8371	51.4345	48.078	59.8747	48.4793	44.2861	52.5766	51.9502	26.8507	45.3442	31.5105	35.5046	38.229	36.1168	31.2983	62.3671	41.5454	32.5199	44.065	3.10319	1.20773	23.6122	21.3163	20.8748	34.11	35.085	29.9276	42.5095	40.1921	38.3971	39.6466	36.3742	31.7314
EAL86731	0	0	0	0	0	0	0.330763	0.0696809	0.333954	0	1.06782	0.246417	0.30856	1.78215	0.579231	0.109279	0	0.226322	0	0.237965	0.14774	0	0	0	0	0.106557	0	0	0.196251	0	0	0	0	0	0	0.0955825	0.09469	0.107746	0.53133	0	0	0	0	0	0	0	0	0	0
EAL86865	0	0	0	0	20.4347	0	38.6245	0	0	0	0	10.4637	0	25.2253	0	0	0	4.80519	0	5.05238	0	0	21.2367	3.85126	4.53145	0	0	0	4.16674	0	27.9562	0	0	0	0	24.3525	56.2919	9.15053	0	8.99384	0	7.60286	3.51285	4.11847	8.22299	0	0	7.65573	6.97939
EAL86869	23.6298	13.0963	13.3868	23.1394	2.15164	14.8121	1.38644	0.856763	26.5033	26.9751	18.6995	4.13159	0.3449	6.64013	380.054	6.10745	8.2591	8.98069	1.93693	15.8265	13.3763	7.42476	13.7892	9.73227	1.43139	6.67001	9.87976	16.4349	29.0658	29.9427	34.5874	6.30917	9.81364	31.3496	7.65155	2.77783	3.38695	0.96349	0.712689	1.18374	11.0941	13.509	12.2985	19.8394	19.0482	33.8026	18.582	14.2075	14.514
EAL86889	0.581072	25.0434	0.759212	29.1851	4.79718	3.24588	4.02455	1.30751	2.74155	2.49726	3.5482	3.1789	9.04673	7.83767	1.44352	1.8583	1.35398	0.928982	1.52417	1.67446	2.59897	1.40654	0.97754	0.95729	1.50182	2.37438	1.85657	1.81927	1.38094	0.852367	0.772107	9.73467	7.37449	0.795774	12.4572	7.23021	7.27374	2.71677	2.05632	2.17346	2.67403	3.56964	4.80246	3.63986	4.37179	3.88364	4.81867	3.33017	4.3371
EAL87079	45.7159	63.0387	26.0366	62.5225	42.979	110.571	65.9283	58.1522	29.0355	37.993	46.3154	18.364	49.0927	56.217	43.4236	31.4767	17.6857	50.3315	21.6694	59.395	63.6143	52.2741	56.9909	54.1259	43.0461	53.5708	53.7603	44.8382	46.0817	46.5491	45.9486	64.8049	57.2611	42.9424	52.3544	47.8837	51.7489	46.6487	42.8651	47.3531	82.4491	38.9176	31.0703	45.6052	44.0963	75.906	35.4752	43.347	28.6296
EAL87087	10.3724	24.4083	8.82178	21.1379	40.4874	55.2075	6.41809	104.162	16.2247	14.2983	10.9663	2.91997	5.11888	21.4699	9.52342	59.7606	32.0127	11.6661	8.65347	29.2555	40.5281	28.7514	20.2481	11.2309	7.90335	14.5208	12.8967	10.5497	12.1508	15.1331	10.5319	17.508	15.1836	12.9989	17.202	10.0237	9.31301	34.4726	21.6586	19.5137	13.5093	23.9745	24.6052	28.0427	27.2494	14.1414	28.989	25.3162	25.563
EAL84696	3.31211	10.106	1.4425	9.32373	5.36155	20.7441	9.48921	12.6543	4.09275	2.37239	2.77595	5.76536	4.81286	8.93495	6.61473	6.45279	3.21569	2.01722	0.965305	3.71173	3.29203	2.67242	0.928663	1.61676	1.07005	2.84925	2.20467	1.65316	2.1865	2.54493	1.467	14.4268	8.4598	1.51197	17.3571	1.91685	1.79345	3.12113	2.60467	3.06768	0.398484	1.89506	1.65903	1.72893	2.15751	0.27845	2.31518	1.70737	0.915609
EAL86982	1.31026	4.49765	1.02717	4.19317	0.381782	5.38955	0.393613	0.497528	0.52988	1.12621	0.282383	0	0	1.41386	26.3081	6.58886	3.11414	0.80798	0.294587	0.566363	2.22696	0.731908	1.98383	0.575625	0.507968	0.76083	0.732616	1.07016	0.934168	1.64743	1.56692	1.31704	3.20025	0.358878	1.12359	0.227489	0.45073	0.769319	0.843054	1.09221	1.20594	0.852268	1.18135	1.30807	1.30586	0.59483	0.974159	1.07274	1.10837
EAL87099	11.6705	29.61	8.45288	27.0642	6.46841	27.2169	6.60534	13.273	18.8529	14.0382	15.9933	4.63706	12.5609	24.1826	16.6279	20.4381	14.9418	17.3833	8.65121	22.7098	23.8867	23.6672	21.9595	13.7233	10.9423	19.1107	16.5162	15.0749	15.3374	13.7167	12.8947	18.3614	14.3981	11.379	12.8724	5.87319	6.0729	6.62061	7.1418	6.87327	18.6462	24.7194	17.0606	26.0733	25.2111	25.243	27.9676	25.826	18.0528
EAL86729	0	0	0	0	0	0.044658	1.36493	0.111308	0.17782	0	0	4.1987	0.492894	3.63759	0	0.232749	0	0	0	0	0	0	0	0	0	0	0	0	0.0522487	0	0	0	0	0	0	1.93399	1.05881	0.114743	0.396082	0.281945	0	0	0	0	0	0	0	0	0
EAL84721	0.315537	5.05458	0	0	105.272	1.7626	105.849	6.72294	0.957044	9.83154	18.0209	261.994	70.7415	69.2319	29.0493	20.1473	0.992579	9.6208	41.1466	33.7569	22.0164	6.69782	6.36996	19.4937	539.063	481.775	55.197	31.1836	25.4025	3.17388	3.77347	2.53736	3.85343	2.37669	2.25487	185.627	191.129	120.115	126.484	176.733	2.39164	8.72284	7.27039	6.20756	5.91957	1.79059	6.31608	6.97513	5.65237
EAL84796	0	0.377948	0.323684	0.880907	3.84985	0	0.826907	4.52926	0.333954	0	0	0.492835	1.5428	3.86132	0	0.218557	0.115451	0.113161	0.742646	0.832876	0.29548	0	0	0.181392	0.960431	0.42623	0.395766	0.134892	0.392503	2.49188	1.31672	0.664047	1.42372	2.94035	0.944184	0.573495	0.47345	7.32675	4.3569	11.6491	0.0894158	0.179045	0	0.290967	0.387299	0	0.18891	0.270436	0.0821815
EAL84640	52.2437	83.8743	42.4641	89.1049	55.4625	70.7476	53.8355	56.4719	47.906	45.2533	62.4066	51.3615	54.0994	94.3213	52.3759	39.6593	24.9131	38.2934	37.3322	65.5007	59.0518	52.032	45.9888	39.8097	37.682	44.9428	32.8345	32.5815	33.6867	50.1568	59.733	96.8865	69.8237	59.6227	72.642	41.2514	36.9189	63.4106	57.9791	62.9739	50.3205	59.4909	54.2647	64.2146	60.307	51.6331	58.4836	60.5677	53.0002
EAL84741	37.2305	17.6518	48.7787	20.8453	31.4657	19.5853	19.3615	31.1987	33.2736	40.2221	35.2426	33.7589	19.7911	35.513	45.1777	23.4773	21.712	51.1596	42.7006	86.17	49.9565	39.6404	37.7875	47.8372	55.8209	61.5117	41.4861	39.2281	35.9908	34.1385	34.438	20.4691	33.8379	31.9724	26.8994	18.2135	18.4562	21.8062	24.8815	21.1031	40.4802	37.128	30.0337	37.5066	36.8402	43.7332	39.4677	35.1969	31.3198
EAL84748	1813.48	716.785	1937.55	738.195	488.169	403.644	246.105	2920.84	1699.73	1862.66	1628.9	273.88	183.994	681.214	1054.58	2246.77	3617.95	2699.71	1798.65	874.059	866.377	2417.61	1947.55	2259.29	1129.78	1180.94	1307.51	1896.2	1764.72	2583.85	2655.15	668.933	947.759	2625.61	580.507	178.07	185.595	1042.24	1071.6	740.785	1451.12	1439.43	1146.99	1381.87	1400.37	1305.56	1553.56	1424.95	1126.24
EAL84638	67.2897	55.62	58.6588	54.0625	42.9865	46.298	28.8018	148.757	72.5381	67.0517	58.7859	33.2548	28.9504	61.4627	51.4613	93.6114	105.873	81.8839	36.9072	47.0241	75.0047	80.5116	70.7065	67.6681	39.9126	41.7712	58.1573	55.0457	55.2395	62.053	58.8089	40.9669	39.647	58.7219	41.715	21.6214	21.5412	46.9457	52.9931	47.4348	80.1589	75.8825	65.8157	78.7207	78.8363	87.5327	91.5963	75.5412	66.4382
EAL86886	38.3858	113.998	46.9135	115.023	46.4986	308.932	135.181	124.558	37.5007	38.462	27.8858	40.5412	92.6661	247.438	21.9333	227.018	76.8816	21.5727	60.7677	39.4612	44.9478	22.6468	24.5972	28.8957	14.0734	26.4357	33.2452	22.545	27.2908	17.8955	16.3333	69.7989	45.8553	18.3106	69.0397	62.4026	53.6597	59.9331	68.9612	61.6723	26.8532	28.5218	30.4613	34.5732	32.1125	20.396	39.4666	33.8992	27.8998
EAL87074	23.8696	40.9678	20.9283	51.0934	21.9635	23.6049	10.693	62.8098	26.0379	41.8433	30.4596	7.49767	8.80168	35.5851	69.9457	10.5984	14.2707	22.5955	12.7104	35.9761	32.0286	25.9652	19.9723	23.6289	8.92918	20.2637	25.0872	21.0347	19.5933	19.7447	11.2679	41.6723	39.7093	15.0542	35.4617	1.99943	3.60138	14.9576	12.5291	11.2778	7.65177	10.2146	6.76471	8.66872	9.20643	6.17858	14.1902	11.1427	5.62615
EAL84832	0	0.245188	0	0	0.312191	0.0544093	0.160933	0	0	0	0.461821	1.27888	0.400346	1.73421	0	0.141786	0	0	0	0.0771879	1.24597	0.239399	0	0	0	0	0.342329	0	0.127315	0.404142	0	0.43079	0	0.733656	0.459393	0.744092	0.43	0.209696	0	0	0.0580071	0.174229	0	0.06292	0.0628135	0	0.0612762	0.233921	0
EAL84641	4.64991	42.3975	4.98375	41.465	4.44571	15.3485	6.94797	3.18798	27.0316	22.3256	21.1387	10.2982	11.4021	23.5198	23.0605	23.8924	30.2192	12.4453	4.2471	11.3059	19.5629	22.4028	17.8208	16.917	7.98069	11.7659	16.3076	18.2177	19.7704	13.7027	9.55756	57.9865	40.9193	10.6465	53.1661	6.09698	5.20693	7.06248	5.84349	9.6902	26.276	19.573	18.997	22.9974	21.3825	28.7508	13.5875	19.035	20.3179
EAL86942	1456.68	759.174	1418.07	711.785	254.587	706.798	197.541	3024.24	1515.52	1466.8	1318.13	194.526	95.6472	325.32	897.75	2651.67	3957.62	2298.75	1313.7	889.105	823.114	2084.95	1828.63	2159.53	719.807	958.77	1297.13	1750.61	1734.98	2414.28	2443.51	686.137	762.021	2306.2	647.794	153.279	161.632	794.456	722.491	538.367	1178.53	1356.8	1040.79	1409.83	1428.25	1234.38	1736.84	1384.12	1040.04
EAL84856	207.859	35.3088	290.411	47.7473	91.1878	32.45	55.898	592.202	188.369	183.604	143.677	28.8847	47.3187	84.5549	167.699	173.747	42.9393	188.496	502.238	87.142	99.4799	89.6027	172.49	187.286	133.366	192.804	290.206	234.919	187.32	79.4292	78.3327	11.1198	16.5213	89.1061	10.6099	22.1553	22.0319	74.5447	106.581	57.7745	45.9438	100.913	159.747	111.979	110.339	47.1377	65.8485	98.9931	159.708
EAL86950	113.368	58.8483	126.963	51.9462	250.617	352.98	86.3469	890.87	88.7287	86.5328	65.0908	44.246	57.653	85.2145	8.92295	277.167	214.185	84.1246	17.304	57.9433	127.451	100.247	91.3464	82.5074	11.313	21.6748	89.3309	70.8751	64.7553	84.7541	80.2632	34.7584	11.4771	73.2822	16.4218	141.037	149.633	206.388	216.015	124.126	42.3598	136.544	97.7854	140.477	136.583	38.5006	202.269	136.06	101.279
EAL86887	0.260841	2.98457	0.255605	3.13034	1.90009	112.194	3.52614	6.98822	2.37344	2.24201	1.68647	3.11344	1.46197	6.09838	0.571757	4.05586	1.82338	0.178721	8.50352	2.16102	2.1	1.45705	0.921509	0.931067	1.6854	2.44023	1.35428	1.70434	1.70472	0.819909	0.519893	4.19506	1.8738	0.893048	2.796	2.1889	1.42071	4.08407	4.86711	3.42874	2.75377	3.11054	3.39702	4.82516	4.51115	2.86172	4.92287	4.41351	3.76401
EAL86902	22.4123	24.4455	17.9693	24.5294	11.5343	35.3119	10.5365	23.1486	20.2462	24.2678	22.1438	7.94734	7.50443	20.52	55.3798	24.2664	23.7448	44.653	41.2061	81.7799	57.9592	50.6306	45.1864	39.4487	45.7766	44.3571	38.6409	35.517	37.008	50.5039	43.2786	39.3222	51.1446	44.8045	44.8035	11.2695	10.9807	10.8807	14.533	12.7287	32.0054	34.0948	25.0769	36.7502	35.9201	44.0023	30.4965	32.1553	23.5791
EAL87081	41.421	89.7164	49.6849	70.5645	8.88034	74.7459	8.18449	10.0238	44.5386	42.7173	45.3809	8.99111	9.31739	23.2947	45.9738	28.5068	24.355	51.2558	17.7014	56.5373	76.5222	52.1564	59.8479	46.4437	30.8813	64.7552	54.7741	49.6145	46.9971	39.8873	34.5142	66.1432	97.1285	37.0899	73.9503	7.77684	8.10134	10.3933	9.58198	12.3472	36.788	51.775	38.5116	56.2558	53.8865	55.9201	56.6083	52.5131	38.7403
EAL86822	4.07248	10.1668	2.90236	9.13297	12.4057	3.38414	3.89266	1.95251	1.87153	2.78444	1.39632	1.93335	3.45843	11.4855	7.30373	2.81711	2.58802	1.52201	0.485555	5.5344	6.20968	2.8953	2.89617	1.11821	1.55492	1.37348	3.03118	1.8143	2.19965	1.62924	1.84478	5.20999	4.25534	3.29564	6.08506	4.12458	4.61672	0.724593	1.54838	1.00893	3.15693	3.71258	2.96713	5.00058	4.88359	3.1514	3.81125	4.34462	3.03968
EAL84829	0	0	0	0.568595	0	0.10827	0	0	0	0	0	0	0	0.766877	0	0	0	0	0	0	0	0	0	0	0	0	0	0	0	1.60843	0.849901	0	0.612643	2.04389	0.914158	0	0	0	0	0	0	0	0	0	0	0	0	0	0.212181
EAL84805	0.946611	55.6003	0.618408	42.075	0.459704	36.8543	1.57983	0.133128	11.4845	9.1535	14.6207	17.8899	3.53708	5.39101	3.18159	0	0.441146	0.540494	0.118237	0.568298	4.23393	1.23381	1.43324	0.346555	0.407763	0.305372	5.79694	1.80401	5.43669	0.595102	1.25782	0.951512	4.30677	0.216063	3.60779	2.46528	1.89954	3.08779	2.33478	4.55237	2.98956	6.49937	6.4011	6.30021	7.30697	2.86494	11.9103	7.23346	5.65237
EAL86719	0	0	0	0	0	2.43181	1143.45	88.4368	0.849386	1.08318	1.08637	1279.69	1136.54	596.964	0.0736616	0.778238	0.234913	0.34538	0.125924	0.181573	0.601225	0.938586	0.339204	0.369086	0.27142	0.162612	0.335534	0.548941	0.29949	0.739423	0.334899	0	1.32775	0.460219	0.600365	1510.57	1490.92	205.862	233.954	317.027	1.22808	0.728622	0.757473	0.789389	0.591039	0.7628	0.816814	0.504411	0.543458
EAL87045	6.88006	19.4734	9.22585	23.6596	7.9133	9.19429	25.7447	15.354	15.7423	19.4528	19.9003	11.3457	8.45651	15.9551	31.2731	17.3706	12.0236	14.3902	12.7547	43.6958	30.7726	24.475	18.8236	16.803	22.9294	22.7788	21.5484	14.6398	19.9006	14.3417	12.9912	61.1491	68.4135	12.8935	71.4197	5.86785	3.94457	7.55953	8.27113	7.54618	18.7223	21.8852	16.3241	19.4574	21.3351	24.6584	24.3335	23.0256	21.3518
EAL84760	35.4154	635.396	29.1518	670.586	169.237	61.5075	303.923	76.2044	137.494	91.3222	138.913	398.418	314.95	588.519	153.396	16.4032	14.3589	36.3985	20.1716	59.1924	142.563	54.601	66.4907	33.4513	32.952	51.6402	50.9197	41.0744	53.4456	78.3709	76.235	814.499	562.762	108.643	785.569	196.764	200.612	144.635	212.832	203.018	152.624	161.253	187.329	190.508	166.931	160.242	166.087	163.534	194.554
EAL87084	86.5854	133.366	56.565	127.298	100.27	36.6415	86.1475	149.871	88.662	90.6435	116.031	61.2812	79.8461	158.713	77.8639	134.78	93.894	75.2985	41.1803	79.5718	98.8041	88.0517	91.8798	77.114	58.4568	58.0127	71.8218	73.4388	70.2403	121.428	101.776	185.226	95.6928	117.058	133.269	87.0506	79.5551	88.7141	101.78	96.4483	64.6066	102.291	94.5254	104.629	104.452	72.2326	111.736	96.6402	101.912
EAL84789	0	0	3.52953	0	2.62374	12.8035	2.2542	0	1.82076	0	1.94063	0	1.68231	8.09708	24.4748	3.57481	0.629454	0.616968	2.0245	3.89224	54.7738	18.1077	2.72671	1.97795	0.581821	0.580965	5.03479	1.4709	2.13997	1.13217	3.58948	14.4819	9.05603	3.6995	6.43477	0.521128	1.03252	0.587447	1.73813	1.15477	2.92504	0.976179	5.41244	0.528796	1.5837	0	3.60487	3.44038	2.68838
EBA27290	0.672435	0.769409	0	3.13829	9.79667	11.6102	0.505013	0.0709264	1.35969	2.16743	3.62303	1.00329	0.314075	2.11634	5.01147	1.55725	2.23278	0.460735	0.503947	1.93775	1.35343	0.375621	1.1878	0.923173	0.54311	0.650773	0.53712	0.549213	1.29844	2.95916	3.35065	5.40733	6.27974	2.99291	3.12345	0.778329	0.867443	2.74181	0.432662	0.431177	3.91361	2.91593	4.29448	3.45529	4.13933	1.90795	3.17273	3.21148	2.59317
EAL86917	20.7985	33.7433	17.9475	29.2514	24.7234	17.5244	23.7022	35.0348	18.517	21.3457	19.2901	12.1966	11.5026	27.5419	32.1171	22.7992	21.049	38.1789	23.5746	27.6192	30.6847	36.0101	37.6529	33.7817	36.1042	24.8686	29.879	24.9316	29.0486	42.6737	35.6797	34.2196	21.185	42.7252	25.2152	31.6493	30.4342	9.38335	13.6153	9.9857	17.3387	23.2487	15.4974	27.1322	27.5412	28.4985	25.2989	25.6695	16.0388
EAL86967	6.53893	1.66265	4.27179	0	126.491	2.30597	79.4834	3.52517	2.20366	1.17092	0.391458	382.119	59.7255	45.4062	0	1.08165	0.126971	0.87117	4.21988	0.654275	1.13738	0.202924	0.733365	2.09467	3.87298	2.461	4.49766	3.70881	2.05043	0.913512	0.724057	0	0	0.497501	0	128.352	129.861	36.4974	42.0731	46.8204	4.22854	0.689191	0.0909816	0.213334	0.212973	2.47378	0.623282	0.198281	0.180764
EAL86730	0	0	0	0	0	0.451565	0.890432	9.8482	1.34853	0.477698	2.87463	0.497527	1.03832	3.59823	1.46187	1.69156	1.86481	0.68543	0.499811	0.560537	1.09374	0.869255	0.560979	0.732477	0.215461	0.430288	0.443926	0.544706	1.05664	0	0	0	0	0	0	1.47955	0.892187	0.870178	1.07278	0.427638	0	0	0	0	0	0	0	0	0
EAL87061	270.115	108.425	269.981	109.719	111.524	166.453	75.5562	360.387	150.354	160.507	151.532	43.0187	67.4129	193.465	79.684	290.625	324.249	182.534	133.187	116.612	107.24	170.665	171.725	189.26	138.689	140.552	155.961	158.508	139.548	114.692	105.525	45.7607	41.667	99.7539	43.859	47.8151	45.3385	109.89	123.46	85.9525	195.9	165.151	150.84	150.705	154.206	180.393	165.475	149.826	149.594
EAL87021	37.7246	5.5897	15.9571	3.7999	32.8183	23.3609	32.0008	6.89897	13.7195	5.83193	11.2596	25.7133	18.3806	24.5268	20.4051	7.09326	1.70747	15.7598	29.7976	57.679	8.98283	6.67055	9.58812	21.499	43.7091	26.8347	22.0037	16.8467	12.8999	6.99542	10.5483	6.27451	6.92127	7.06192	5.23653	21.5971	24.7408	9.29555	12.9223	10.5721	5.47336	7.57624	5.0639	7.33151	6.32465	7.75195	3.60879	7.99926	5.33439
EAL86850	0.438564	95.093	1.93393	103.509	0.638941	2.44983	9.38706	0.138775	0	0.471201	0.945178	32.7173	14.9533	46.5351	0.192264	2.10383	0.0766434	0.0751231	0	0.157975	0	0	0.332009	0.0602095	0	0.141478	0.0875777	0	0.0651417	0.137855	0	1.3225	2.36288	0	2.03712	10.0891	8.29764	2.5035	3.10401	3.09336	0.178079	0.0594306	0.274595	0.128774	0.385668	0.0829578	0.564345	0.359063	0.381899
EAL86859	31.5746	60.5036	11.1834	76.0896	1.66268	4.6364	1.99991	0.401252	24.615	6.53963	10.2483	1.41898	2.13218	4.7891	5.33674	1.51026	0.265927	22.4161	5.98706	5.20715	3.7433	12.9625	38.2067	13.8923	20.2788	14.6038	8.81209	14.1372	44.8649	47.1136	53.8341	45.1216	37.7126	46.888	40.7776	5.94437	4.90739	3.22634	1.83577	2.0734	69.5108	22.27	22.866	26.0263	23.5289	100.886	5.65669	22.1134	21.6742
EAL84823	3.11888	2.77562	1.69793	0.924186	18.6804	3.51962	29.0624	8.4801	0.700722	3.35097	0.746855	23.2671	18.7757	51.1052	2.88652	1.03183	0.847863	1.78081	3.24638	10.7352	3.40997	2.90366	2.27366	2.09334	1.34349	1.34151	2.07605	2.12279	1.75009	0.653577	2.76283	4.8767	7.46835	2.37293	5.94343	10.429	13.2125	5.0868	8.473	7.22178	2.81426	4.32037	2.69052	3.45964	2.84429	1.57323	0.891861	4.63413	3.6212
EAL84855	37.259	44.0224	33.3363	19.9811	213	10.0774	107.671	28.4496	38.898	41.3371	52.8056	435.062	111.982	108.524	15.8016	21.3035	2.12328	9.98957	6.22203	5.83526	8.15132	6.78679	20.0307	19.6825	37.9437	67.2835	25.7177	25.4698	16.8433	10.4387	16.9513	4.88503	10.7645	9.98334	7.52467	86.9561	88.5821	313.222	204.686	302.664	21.8165	65.5278	97.2707	54.1067	57.5765	6.12855	46.092	70.1834	106.605
EAL86821	2.13129	10.7997	3.58031	15.8337	3.99223	4.17464	2.89641	0.385375	5.8487	7.52395	4.59329	6.81415	2.55977	10.1301	51.2557	0.604374	1.59628	3.12923	2.16772	9.10289	8.85178	6.80306	4.91724	3.51121	2.45914	3.43772	7.29604	3.48148	6.42185	17.9926	15.7782	10.4056	13.3421	11.2582	16.7535	2.0264	1.74563	0.5959	0.685664	0.878543	9.06622	8.66447	11.1331	10.0129	9.37119	7.48709	14.8881	11.3837	10.5295
EAL86813	7.83327	9.9588	6.82315	5.80289	3.80408	8.83975	13.2911	32.1311	2.63987	10.2865	10.3168	3.8958	8.13043	26.61	1.14469	2.30356	0.608419	0.298175	38.8107	52.3568	10.1215	0.486183	3.51412	0.716942	0.562378	1.68465	2.08566	2.13261	2.06846	1.09434	1.73476	4.37435	1.87573	4.17184	7.46367	8.56311	7.48513	14.1954	19.8805	6.41805	1.41364	1.65122	2.61578	3.57787	1.53078	0.987816	1.49331	2.13776	1.73236
EAL84866	18.5801	32.733	7.80309	31.461	1.71868	190.729	33.8146	2.61303	353.335	430.626	318.122	39.3828	39.1209	32.3545	477.737	40.1989	34.8415	246.327	150.518	188.991	236.252	189.29	266.581	225.768	166.456	149.656	210.133	152.115	184.248	210.809	199.86	203.068	320.337	178.117	237.311	29.2722	30.6052	7.69617	9.39315	10.2119	273.676	182.562	157.919	182.027	191.142	312.184	189.332	179.808	157.759
EAL86996	69.0368	123.786	53.3951	130.502	42.3898	10.6115	63.105	91.5106	52.9499	44.0499	26.2228	27.0337	43.4876	150.322	97.9857	11.2011	9.24511	43.5869	42.0252	41.0652	66.1338	46.0993	54.7331	52.5825	39.3093	39.6781	87.5761	67.944	68.6764	88.7977	99.1144	134.003	126.36	98.53	122.297	27.4781	29.4963	29.2494	37.6974	34.5999	75.0394	108.966	103.675	115.413	122.118	79.5539	53.7785	108.569	103.65
EAL86798	1.81054	93.2239	2.6613	63.9776	0	13.5616	0	0.381941	26.5422	63.2215	42.9222	4.05205	0.845651	3.25615	1006.06	16.1727	10.1251	1.55067	0.339221	2.93479	9.71765	7.58523	3.65506	0.497131	7.60413	7.00886	4.70016	0.739382	3.49605	2.84557	3.60867	37.3083	13.0064	0	23.289	2.09566	1.81658	5.3153	4.07732	6.38523	9.31216	7.11514	9.06897	10.6325	8.49158	11.6443	8.28376	5.68229	7.65782
EAL84769	1.59328	0	0	1.06227	1.16062	25.8911	0.797722	0.168054	2.41625	0	0	2.9715	2.23252	6.44718	0	0.527109	0.278441	0.272918	0	0	0.356314	0	0	0	0.514741	1.54195	0.636329	1.30131	0.236656	0	0	1.60153	0	0	2.27715	3.45784	3.88229	3.63803	0.512577	2.8095	0.8626	1.29545	0	2.10523	1.40111	0.904142	1.36682	1.08705	1.58562
EAL84850	10.8235	8.12721	12.2634	4.96115	3.44939	14.0844	3.89497	8.34813	7.18117	6.90466	5.46711	1.26163	1.89575	8.21194	5.93119	6.60203	5.67452	10.5445	6.21035	7.3101	15.1282	8.88	11.2664	13.1876	7.97694	9.8201	12.1576	12.1551	15.976	12.3329	10.1122	7.47965	7.04631	9.72736	7.25117	3.91497	4.16929	7.0611	2.50272	5.74734	20.5094	31.0758	28.2932	26.3183	28.9507	15.7389	11.6064	28.615	25.9188
EAL84808	0	0	0	0	0	1.96978	0	0	0.560233	0	0	0	0	0	0.485853	0	0.387357	0	0	0	0	0.928601	0.559326	0	0	0.178758	0	0	0	0	1.10445	0.556995	0	0	0	0	0	0	0.178269	0	0.150002	0.300363	0.13878	0	0.324862	0	0.158456	0.151226	0.551463
EAL84836	0	0	0	2.40141	0	1.82908	1.35252	0	0	3.86986	0	2.687	0	0	0.789511	0	0	1.8509	0	0.648707	0.805497	0	0.908905	0.988973	0	0	0.719255	0	0.534993	0	0	0	1.29372	0	1.28695	2.08451	2.58131	0	0	0	0.487506	0	0	0	0.527901	0.681313	0	0.491484	0
EAL87029	123.823	59.2804	121.592	56.3036	95.8597	91.4916	40.7902	364	98.4742	100.196	113.332	20.098	24.4404	68.0179	57.5769	163.088	156.003	142.702	83.9643	71.7558	79.714	125.746	118.71	118.285	67.2028	74.2906	78.0076	89.0732	80.4168	101.131	87.2569	53.8998	20.4699	101.639	25.5461	30.8084	31.6346	66.6696	84.0046	51.5752	112.478	87.8994	76.6852	87.9282	83.9067	103.979	105.409	85.3294	66.9635
EAL87063	121.157	75.6934	110.349	75.3267	61.184	142.869	36.6571	384.163	167.206	176.493	185.022	29.9434	21.5247	46.4529	93.1952	129.716	157.437	208.044	88.9891	76.039	247.347	351.677	211.764	173.171	117.547	66.1802	164.906	124.605	141.649	207.241	153.335	58.6508	46.4546	187.81	45.4149	27.4236	30.5768	132.625	137.498	162.883	95.8766	122.079	88.7973	119.602	117.003	113.605	161.325	117.045	95.6093
EAL84706	39.5974	27.9753	42.4485	34.3737	45.6868	46.4921	38.1877	69.9653	52.6619	62.8169	62.7156	82.2761	33.7623	72.1695	108.933	33.0581	40.4985	70.8322	56.0652	92.8557	147.035	61.0129	62.5018	56.5516	135.912	115.565	82.7878	44.822	56.6841	67.9979	50.85	43.008	67.773	55.8661	57.5432	63.2128	62.3178	35.0218	45.1422	45.3281	48.7032	52.7229	46.4575	49.7068	50.168	61.5299	61.0232	50.551	45.6885
EAL87001	13.8107	14.8446	14.2512	11.1611	64.1729	943.109	93.5062	84.9527	9.52016	12.0281	14.6567	13.5031	60.7918	34.5282	11.788	37.833	16.1635	12.4377	7.95869	22.4618	29.2478	12.4486	15.2076	11.7497	7.842	14.0071	13.3716	8.84448	11.1271	11.5106	12.3036	15.7752	15.6334	12.6091	12.3366	47.775	52.1278	49.9301	45.2386	36.9656	8.3551	16.7302	8.12312	16.743	17.4507	11.0829	22.6184	15.0477	8.51211
EBA27291	0	3.00891	0	5.25978	0.957791	45.5707	0	0	2.65866	6.35709	3.54212	0	0.614123	2.95583	27.3799	0.652489	1.60847	0.900894	0.739041	2.6049	4.41068	1.83617	1.99077	0.722047	2.76111	1.48456	1.31282	0.536949	4.49187	276.496	165.102	3.96494	3.30589	155.307	8.92621	0.380474	0	0	0	0.210774	27.2284	3.7417	4.93951	4.82591	3.46877	16.415	1.31595	2.15298	4.90695
EAL86956	8.98443	2.16423	7.87735	3.15269	0.688914	5.04273	0.118377	0.0997527	2.86846	2.54027	2.03821	0.352762	0.883446	0.850419	20.5229	5.31894	2.14858	3.40194	0.885954	4.4286	5.92198	5.54697	2.62516	2.20723	1.68046	2.28816	2.83282	2.51039	2.1071	3.56729	4.71244	4.27782	5.77476	2.91413	6.08247	0	0	0.462738	0.45638	0.303209	7.55227	14.2255	13.8561	14.44	11.3661	3.22006	13.2514	10.9691	13.4119
EAL86975	2.1869	0.454959	1.55855	0.795299	0	2.37254	0.647008	0	1.005	1.49522	1.07116	0	1.30001	2.32405	1.74314	7.82693	6.1844	1.15786	0.744971	1.21742	1.15598	0.888433	1.30438	1.03717	0.256917	17.5729	1.34982	0.730699	1.29931	0	0	5.59546	1.85664	0.544534	0.568285	0.115058	0.227968	0.389102	0.127918	0.892357	2.63706	2.42468	2.14103	3.09391	2.44762	2.93329	0.625356	3.68945	1.97853
EAL86738	0	0	0	0	0	0	0	0	0	0	0	0.527302	0	0	0	0	0.247051	0	0	0	0	0	0	0	0	0	0	0	0	0	0	0	0	0	0	0	0	0	0	0	0	0	0	0	0	0	0	0	0
EAL86908	18.3218	22.711	16.4579	19.3412	16.6831	8.52882	9.17336	43.965	18.5237	20.0953	18.098	10.8207	7.13131	13.3862	15.2277	20.5837	31.3521	20.1381	7.86671	21.999	24.9259	27.9317	23.6951	16.8739	8.13894	12.8061	20.8852	14.3408	15.8749	15.3577	15.9766	8.05728	12.3392	17.7732	8.18311	6.18539	6.67474	15.6882	12.7711	10.1573	20.1488	31.2421	26.1937	29.5887	29.3149	17.7618	41.2589	27.6051	26.7808
EAL87050	65.3173	194.727	51.9684	151.82	2.18258	30.811	0.675064	2.27542	105.72	97.8629	88.7882	2.68224	2.2391	3.77195	65.6761	40.641	48.6964	59.74	50.0738	45.6529	73.3045	75.148	84.681	59.4802	32.4275	104.389	51.0964	63.7485	61.5934	69.5053	64.4962	107.217	135.6	64.2163	106.842	1.21381	1.71783	5.6686	3.37371	7.877	99.5997	94.3594	83.5942	96.7744	102.407	106.663	111.125	94.5249	80.5833
EAL86716	0	0	0	0	0	1.5016	0.185061	0.155945	0	0	0	0	0	0.664738	0.324079	0	0.258379	0	0	0	0	0	0	0	0	0	0	0	0	0	0	0	0	0.506191	0.528269	1.7113	2.54298	0	0	0	0.200112	0	0.370283	0	0	0	0	0	0
EAL84807	64.6128	4.43585	63.9491	8.61574	8.47207	38.8818	7.60234	2.45346	20.2507	45.818	26.4578	32.7773	12.6751	31.9556	59.2013	7.05411	7.22671	28.1121	35.1068	56.7891	152.011	89.1487	31.6313	33.3533	18.1608	14.3822	72.255	8.97136	17.8508	44.2757	34.7713	15.5874	19.9588	34.5098	20.3162	5.04818	6.29761	5.69061	3.53375	6.00747	54.2211	73.1985	74.7619	68.4892	66.6686	53.0436	92.7516	72.6495	70.0895
EAL84858	8.24109	12.9656	8.74865	10.0732	11.0059	3.92343	10.7452	27.3812	12.4979	18.8155	13.6907	5.12328	5.77376	13.2772	17.9137	14.0865	11.1616	10.3521	4.63212	22.3876	11.8259	9.01509	10.398	9.1455	5.76865	6.09247	4.52562	5.60911	5.71238	7.77134	14.3725	8.28375	10.1136	11.2861	9.32454	5.36561	4.92177	5.4884	7.07003	6.27514	15.3372	22.5214	17.5438	23.6939	26.9754	20.7849	18.7545	20.8038	16.2321
EAL86965	1031.39	83.4775	1311.74	120.343	22.0453	94.131	377.521	4.04711	363.884	216.286	133.648	314.664	401.337	66.0897	15.9919	18.6833	12.9387	491.639	610.448	240.994	154.697	461.719	799.685	659.796	679.079	716.869	780.132	916.65	935.391	335.155	300.519	44.5436	188.674	352.841	76.0792	114.783	130.288	174.783	200.112	226.974	548.079	347.124	307.102	288.641	299.479	416.461	98.5936	352.93	309.179
EAL87035	2.61878	36.3854	4.03263	51.881	35.9727	8.92913	41.9575	26.754	25.72	24.1171	27.0102	24.281	82.4758	219.339	31.1617	17.4514	6.53798	7.30545	3.0841	16.9796	49.0276	7.52321	9.06293	5.75244	4.83458	6.75845	20.0215	8.40281	8.55753	13.1707	8.20225	79.7223	95.9439	12.0401	87.4218	31.6109	30.0288	9.88469	22.5067	10.3151	17.3175	22.3065	26.4223	24.057	25.6612	19.673	18.1865	25.0141	25.1312
EAL87046	45.0532	30.7763	33.9353	44.8326	14.2052	66.4171	18.6013	60.8549	43.8501	45.516	42.7517	10.5345	15.3897	50.4897	44.6611	55.3935	33.4917	51.8327	80.2535	36.8172	28.5723	42.633	46.6637	50.7745	19.3347	39.6971	31.6901	35.287	37.0553	39.9487	33.5065	29.4024	22.2206	31.3104	23.546	18.1934	20.8186	15.5735	26.6087	13.1509	34.4033	43.739	34.7768	45.906	44.4485	39.8125	49.61	40.6482	32.8746
EAL84824	1.4915	0	1.46157	5.96649	19.5567	24.2373	41.0722	11.6416	0	3.20499	1.60722	51.1832	59.9108	127.413	3.26934	2.46719	0.52131	1.02194	1.11779	4.83529	4.66975	0.83315	3.011	1.63812	0.963722	1.92461	1.78705	1.82728	0.443078	1.87532	0	2.99845	9.64305	1.0213	5.32923	28.0537	25.2263	15.5686	20.1531	21.5185	24.225	28.7005	30.2572	17.9558	19.6742	19.7491	12.3686	27.679	27.8313
EAL84737	0.905271	22.7881	0.887101	24.1425	3.95665	21.8364	9.51828	1.9097	0.915248	8.75375	5.85303	4.72739	3.3826	27.6773	3.96866	8.08633	3.79692	2.17094	6.10598	5.54349	5.66863	5.05682	2.7413	1.73996	2.33973	1.75221	0.361551	2.21815	1.34464	3.98379	1.80434	28.2087	11.7057	0.619881	6.46918	8.38264	7.00681	16.2412	13.3969	26.4116	19.8496	7.85119	7.93535	9.03761	9.0223	15.754	6.21282	6.42345	9.45966
EAL86834	3.70619	65.855	2.77726	112.503	0.952857	1.16246	1.03696	3.40328	184.927	115.946	165.622	0.813193	0.61096	4.11684	8.41061	3.10139	2.89557	4.03314	3.2677	7.53886	12.1888	8.28108	11.2229	5.50717	23.0316	7.59556	12.6252	9.25918	10.168	15.0762	9.99413	182.763	141.108	10.7483	174.177	0.504686	0.312483	5.61801	2.80548	5.45191	9.79659	1.41807	1.36502	2.36852	1.85326	9.23743	2.49366	1.42793	1.24754
EAL87097	183.263	78.9011	189.325	101.89	104.083	72.7167	30.7928	325.662	123.103	133.492	133.886	40.7832	38.8813	138.539	59.6436	278.074	302.9	144.722	84.5015	40.2793	58.0726	141.584	157.706	143.113	67.4358	68.3385	100.236	123.043	111.836	73.4229	71.8158	32.4713	15.6196	77.8456	22.6409	32.7173	35.9735	124.625	131.107	80.0672	147.315	97.8221	89.9292	93.3941	95.4212	121.036	140.339	94.7725	84.236
EAL84672	349.821	52.1025	311.302	62.1478	97.5598	67.7395	302.42	29.8349	178.192	112.238	65.8095	139.477	335.79	161.378	42.9784	62.2084	41.7551	162.973	114.021	68.5042	77.394	165.485	219.811	230.349	302.705	342.872	335.269	306.938	279.934	215.206	203.941	68.9264	138.927	189.283	84.2221	298.412	291.479	294.274	334.179	298.681	315.994	109.91	141.548	110.11	93.278	223.139	70.1613	102.633	134.351
EAL84687	9.6211	165.915	4.93847	116.684	308.373	26.2902	270.56	36.6296	70.6375	63.9915	75.0413	559.157	161.775	232.972	131.155	18.4916	5.52455	26.9179	69.0138	70.7152	163.114	26.3598	38.4987	31.1346	611.668	701.958	120.124	67.3548	90.5753	38.739	52.0498	315.226	259.017	42.6652	333.782	287.022	298.592	172.385	198.832	223.34	31.5012	11.4235	12.7938	14.9322	14.034	29.8985	11.7909	12.8783	11.5696
EAL84838	34.9199	42.7353	18.151	40.895	4.42388	14.0322	3.11666	0.89679	33.7698	44.0435	48.427	0.226527	3.12019	6.55319	66.6928	3.1142	6.68633	11.8591	8.3062	22.5319	46.3128	29.3441	49.0401	18.1758	10.8892	8.13038	17.2208	19.8406	28.9559	21.5712	19.9723	43.0365	44.9356	19.9607	40.7947	0.790806	1.21866	6.83441	5.37286	10.3194	150.998	2.79809	3.11802	2.31817	3.02631	109.707	1.64979	2.81755	3.39966
EAL84683	138.466	183.784	125.882	152.95	151.493	91.5011	251.993	88.1951	131.683	130.918	107.238	106.629	209.792	203.074	81.3809	63.4825	29.4751	92.9757	83.0839	177.626	122.505	110.281	133.543	100.518	141.187	146.051	175.322	173.87	169.312	139.39	135.32	176.178	220.758	127.479	215.901	213.833	215.882	103.971	111.624	114.907	218.851	129.191	122.248	147.94	144.495	211.293	85.0656	126.774	119.62
EAL84682	106.232	189.398	53.1954	136.976	15.8175	42.1139	18.8165	10.606	48.8039	59.0426	55.6168	24.2983	13.8867	12.7668	14.279	8.78623	5.31263	9.55616	6.88483	16.4254	15.614	13.7155	17.4499	14.034	9.17366	11.4771	18.9455	19.0992	21.2868	9.76561	9.65457	27.0312	45.5961	8.2349	29.7212	41.0352	44.0037	15.2012	16.1745	19.7069	8.59089	12.1774	12.4243	16.6262	14.6395	7.89879	15.5231	13.2194	12.3424
EAL84790	0	1.14879	0	1.19002	10.8892	0.141625	20.8893	2.35331	0.563925	0.359572	0.601052	9.57049	9.27458	20.8651	0.146716	0.184532	0.350918	0	0.167207	0.321468	3.79207	0.373888	0.281506	0.306305	0.180202	0	0.133661	0	0.0662793	0.280525	0	0.897065	1.36235	0.152775	2.39157	7.13405	7.5791	5.09443	7.96732	5.57945	0.63416	0.453513	0.223512	0.262046	0.425104	0.379829	0.319	0.274	0.360813
EAL84828	0	1.84695	0.395442	1.6143	1.17583	0.409853	1.91943	0.255386	0	0	0	2.40837	0.75393	2.90298	1.06146	0.26701	0.141046	0.138248	0.151214	0	0.721971	0.225417	0.610992	0.221605	0.130372	0.13018	0.322336	0	0	1.26846	0.804316	1.62252	3.4787	1.38162	3.17213	0.817407	0.462728	0.789798	0	0.129379	0.327716	0.328108	0.3032	0.118491	0.23658	0.305332	0.115395	0.440519	0.301202
EAL86915	0	0	3.90324	0	5.80309	9.60803	7.47865	1.2604	6.04063	2.1398	8.58444	16.3433	11.1626	19.6997	6.98485	3.29443	1.39221	0.682294	13.4331	2.15218	4.45393	3.3375	6.03085	2.18738	0	0.642479	0.795412	1.62664	2.9582	7.51229	3.96954	18.0172	8.58421	15.0011	4.26966	21.3233	19.4114	20.7887	5.76649	14.0475	15.0955	24.2896	19.9517	23.9762	19.8491	7.53452	21.0718	20.1103	22.2978
EAL86893	48.4999	60.4063	41.1593	59.4114	27.2157	18.5014	36.4535	41.0718	38.8287	40.7648	33.5081	21.9859	26.1213	52.5849	42.4734	29.327	19.9122	35.4569	31.8693	54.5002	45.2017	34.5455	37.6532	44.0605	70.6225	43.7933	45.2741	38.0962	40.2246	35.0127	30.2953	61.9301	84.8517	31.065	74.3751	32.5343	32.0974	26.7963	32.0273	29.239	33.7018	40.0314	32.372	45.1075	43.7047	46.0902	46.0525	41.4497	31.5524
EAL86922	300.211	44.805	332.558	52.2149	19.0164	5726.94	6.53521	0	65.9826	56.096	70.3267	0	48.7722	23.4744	5.72223	1269.57	1281.97	196.754	572.255	211.577	29.1905	116.659	184.452	279.548	784.35	976.888	677.694	671.63	1415.3	106.675	260.158	65.6012	65.6364	277.071	74.6208	226.622	138.445	1579.61	814.646	1586.04	1056.47	1061.27	1431.83	1609.7	1622.28	814.775	1186.93	1093.59	1477.61
EAL84773	15.7691	35.025	14.5436	34.6329	4.05421	4.00392	2.32214	8.80557	29.0723	30.8953	41.9814	8.99592	2.59951	29.1938	32.1255	8.5926	8.75373	2.86003	47.6192	26.062	12.4466	7.25412	3.74518	5.34858	2.39742	3.89008	4.44559	8.33375	4.68449	4.08202	1.84883	3.72958	3.33177	1.27033	3.97721	4.02625	4.25456	16.3391	12.2351	20.5202	11.0484	21.1176	12.3127	15.5249	13.8672	7.01845	15.3845	16.9609	14.3086
EAL86814	10.0513	16.9486	8.55359	17.2826	9.24867	7.58924	16.6205	27.2858	14.4409	9.94675	9.406	6.31445	13.837	68.0256	3.1309	2.01269	0.184902	3.62469	15.2639	7.90814	13.7237	6.35342	8.6772	6.75438	4.95639	3.32784	7.92305	6.91322	6.60048	4.82234	10.0169	6.38108	8.74069	7.06373	9.45106	25.9473	25.0984	25.0216	32.9321	27.4764	8.37749	6.45193	5.7634	4.66002	5.58255	7.90536	4.16008	4.69213	5.85704
EAL86991	35.2259	36.6208	8.28453	27.3778	10.2641	53.6141	7.00438	13.6731	14.4492	22.0596	17.5695	6.75743	8.83761	15.3854	73.0668	19.5786	12.3122	12.4127	3.54508	15.299	25.2089	23.725	20.8259	11.9935	5.98287	6.10393	5.06472	11.8371	18.8361	26.8275	26.0781	29.9453	18.9428	25.7748	22.7275	11.3582	13.0987	13.4603	11.8507	17.5537	12.914	17.8939	11.0405	17.0812	16.6982	14.088	12.2028	14.4476	11.769
EAL87090	70.9945	54.4233	39.4916	40.9286	45.0593	146.589	64.2284	110.224	125.314	133.927	131.039	62.4016	56.2507	76.2705	269.225	154.257	163.625	171.697	134.507	213.446	252.354	182.581	180.098	159.55	107.793	134.543	132.226	121.041	136.843	275.598	221.827	168.631	209.051	241.462	150.359	78.8523	74.2874	41.4246	54.8005	36.8841	173.725	168.345	151.692	188.095	180.908	223.022	142.645	165.806	156.988
EAL84813	36.3754	54.4277	28.7904	52.2356	8.1531	6.39421	3.5024	1.18054	66.4803	66.1394	72.3647	7.30597	3.92075	2.51612	151.495	57.3939	61.6137	65.6638	47.7068	79.1208	32.5394	79.7139	79.7883	80.6708	42.9394	62.2833	37.4369	61.7048	80.2136	21.1089	16.7311	40.7826	32.1612	22.0339	24.9945	4.85812	6.41701	13.2346	9.90205	19.2876	65.898	26.9216	32.5865	25.4696	25.8366	53.4577	18.4031	24.0543	27.4985
EAL86923	18.3221	39.4188	17.575	36.303	4.51155	42.0005	2.55178	2.34084	28.0469	26.4785	21.412	4.71658	2.16956	5.56921	17.0262	19.5933	27.4196	18.2561	11.1687	26.8175	39.2434	33.4429	25.0711	16.9701	11.7553	16.0252	26.8482	16.3346	17.9769	20.0356	22.374	14.7854	24.4702	17.7587	16.4126	4.36842	4.47558	5.34523	4.98122	5.66737	26.9295	43.6773	31.0871	46.0319	43.2307	33.7302	50.2162	44.1923	32.3269
EAL84693	36.6873	280.953	12.0692	271.158	163.021	47.6409	478.699	46.049	6.6235	7.32038	9.31864	1.17296	331.94	15.0811	32.0522	2.94765	3.48051	2.78304	1.66932	3.30378	7.97018	7.1727	9.25788	2.08664	2.96315	4.1423	10.0473	5.24378	5.52716	27.5121	41.2623	178.064	22.7783	36.0673	88.7639	368.988	370.876	62.5713	57.1591	38.6474	1.63156	15.2698	12.9292	15.9277	16.6689	1.38794	16.1111	16.2342	12.4529
EAL86899	353.675	207.38	48.1013	193.005	1408.27	137.738	820.167	91.0709	376.66	672.09	808.342	604.684	846.531	468.559	855.255	562.135	56.3093	493.281	1304.53	981.549	416.02	371.923	401.459	939.657	3725.51	2511.28	1467.31	1201.72	870.81	886.209	968.331	803.367	1208.86	1497.88	1074.82	1182.22	1170.46	981.644	955.198	1164.18	509.022	844.609	944.407	681.113	658.93	326.645	763.734	791.402	953.84
EAL84768	66.0888	39.6452	56.1692	34.5087	14.022	21.994	9.95893	7.94089	49.9507	42.742	36.6452	3.82935	4.39546	19.4248	13.877	15.1423	15.6238	56.1266	21.7191	18.7211	24.1069	81.5998	85.9228	89.9097	102.956	143.237	155.037	135.644	129.043	50.2876	48.5974	13.7592	15.2108	53.8948	9.01762	9.34541	11.2814	82.1847	57.6609	102.172	107.573	46.605	46.8702	41.7625	41.1276	47.982	28.5006	46.1119	44.4328
EAL86955	0.324613	8.17137	0.318097	10.3885	0	1.4836	0.162527	0.41087	0.32819	0.34877	0.349797	1.93732	0	2.04329	0.142309	0.536964	0.113459	0	0	0.233858	0.290381	0.181328	0.163829	0.0891309	0.104873	0.314155	0	0.397693	0.482161	0.204073	0	0.326293	1.39915	0.444555	0.695917	0.375732	0.0930558	0.317661	0.417728	0.104074	0.175745	0.7918	0.406495	0.667206	0.285461	0.245612	1.29955	0.708716	0.403816
EAL86772	0	0	0	0	0	8.12775	17.568	4.67495	9.95789	9.25952	10.6135	2.75539	11.5009	15.4993	4.85765	6.92429	3.44254	2.10891	96.8815	11.5305	6.60801	4.12637	8.07768	3.38049	1.59102	5.56036	3.93367	3.51946	5.12037	0	0	0	0	0	0	23.5133	29.6466	31.7264	23.7649	36.7092	0	0	0	0	0	0	0	0	0
EAL86907	16.2632	46.5215	21.0076	72.9441	1.07699	6.7572	0.740244	0.31189	18.6846	12.708	10.3557	1.65444	0.690554	2.65895	17.1762	2.69021	5.42595	6.83784	2.77006	4.2605	8.9273	8.67168	13.4311	12.3816	6.20948	6.91576	12.9906	10.5661	11.639	5.57681	0	8.17372	11.683	4.55572	10.5654	0.855652	0.847661	4.0993	3.32951	7.8212	34.8195	39.4692	35.9175	42.3268	37.9212	27.4072	48.831	41.7611	37.8878
EAL84704	105.37	96.4525	92.9296	70.2523	138.162	299.65	147.719	635.727	170.45	158.496	272.508	23.5821	137.803	161.076	27.7162	125.496	88.3894	79.4164	39.484	41.7509	23.5645	52.9735	42.5435	81.0098	61.2755	47.5886	54.708	68.849	40.6927	39.7455	42.0035	0	0	28.8607	7.52987	97.5707	120.824	316.214	471.194	283.773	219.632	237.029	179.451	157.791	142.081	171.411	219.958	161.036	209.727
EAL84690	10.78	12.3346	14.8673	15.9716	57.5861	16.3215	68.9658	9.68589	20.5866	24.0223	25.8141	91.4403	91.7492	82.9339	39.9075	47.0233	25.677	19.8332	33.9613	27.9005	25.1794	19.1801	22.5683	24.8853	59.9798	46.2388	22.9619	21.3593	21.7051	28.865	28.6481	46.1524	56.5026	27.3391	56.7777	86.0722	81.6059	52.2246	55.7458	62.7228	26.3713	21.4253	26.8984	24.0328	24.8113	19.0318	23.9758	19.9399	26.1251
EAL84872	0	0	0	0	0	0	0	0	0	0	0	0	0	0	0	0	0	0	0	0	0	0	0	0	0	0	0	0	0	0	0	1.81023	0	0	0	0.521128	0	0	0	0	0	0	0	0	0	0	0	0	0
EAL86846	0.818794	3.74749	2.40708	2.72953	23.2615	0.6237	154.758	28.5864	4.13909	3.95877	2.64696	91.3189	185.481	60.7428	3.41008	1.48986	2.14639	0.841524	260.487	82.7301	5.67647	2.28688	1.85957	1.01169	1.98396	2.37725	2.4526	4.01251	2.91885	2.31637	2.44796	1.64607	2.64688	3.64433	1.17024	262.878	273.333	103.229	101.02	150.42	3.32471	7.32311	8.61278	8.4147	10.3206	2.01346	8.07779	7.70922	9.57459
EAL84861	0.60137	26.4916	0	16.2383	0.876132	2.74849	3.46258	1.30033	0.455998	0.484592	1.13405	7.29021	6.60074	8.51703	0.0659094	4.0288	5.6226	0	0.056336	0.162465	0.067244	0.083981	0.22763	0	0.242856	0.145499	0	0.306981	0.178648	0	0	0.151121	0	0.308839	0.32231	2.56676	2.67209	1.76547	1.40264	1.01222	0.284884	0.44821	0.414185	0.794603	0.352559	0.170631	0.214957	0.410297	0.44886
EAL86768	0	0	0	0	0	0.165959	1.7017	0.137882	0	0	0	0	0	2.35097	0	0.691958	1.46208	0.223919	0	0	0	0.54766	0.164936	0	0	0.210852	0.130521	0.13346	0.582503	0	0	0	0	0	0	1.02133	0.936846	0	0.946239	0.104777	0	0	0	0	0	0	0	0	0
EAL84713	3.39136	6.79077	4.43106	5.84115	243.337	34.4799	268.672	34.9364	13.4292	6.22472	14.6179	101.305	162.625	100.89	5.76119	12.8092	2.07436	11.57	10.0076	11.0962	6.50987	10.4192	10.9114	12.1054	30.9978	20.2397	18.4545	17.3696	14.2305	13.5029	13.8006	2.84077	4.56797	14.0301	2.82743	182.042	192.859	148.375	150.928	132.288	5.47	8.88502	5.48548	8.63024	7.9943	6.94962	4.52564	9.64095	5.02744
EAL84814	13.2706	20.2459	7.33574	19.5105	11.402	5.27032	4.7703	4.88116	8.25654	12.0646	12.1002	5.33079	4.45008	8.87342	9.39796	4.16522	3.56796	13.639	13.8982	15.1986	13.2409	12.7351	15.2842	14.2949	10.5535	12.1845	4.21288	8.05964	10.816	7.48713	3.39106	20.5221	23.4664	8.85401	25.0458	4.4309	5.95024	5.88274	5.4735	8.40026	7.36894	6.54776	5.62458	5.39531	7.08183	9.91224	8.17345	6.50043	5.16422
EAL87019	2.60154	11.4816	10.5615	30.7254	149.982	39.4446	85.0371	30.1842	6.0119	5.19096	12.4149	133.913	51.7286	55.1419	29.1642	8.85265	3.50726	5.09287	6.96315	17.1355	7.64648	5.60525	3.56378	6.73501	176.261	95.0741	9.94483	5.91912	7.72834	8.64477	8.14823	41.0929	18.9556	6.87108	34.2604	57.4282	60.8339	42.0666	40.293	36.8184	3.42057	7.45368	7.074	8.51182	6.64541	2.9526	9.98984	7.40408	7.30477
EAL86741	0	0	0	0	0	39.1569	0	0	87.3532	70.1627	47.6347	3.74745	0	2.25853	94.6945	6.14895	9.65662	91.8972	39.9053	50.8455	81.5584	138.056	91.0145	85.7912	39.7607	18.9598	11.4355	32.8224	45.0665	0	0	0	0	0	0	0.145359	0	1.147	0.161606	1.44947	0	0	0	0	0	0	0	0	0
EAL84701	17.3035	2650.4	13.5649	2831.08	0	181.16	1.58831	6.57042	325.392	319.148	349.922	3.012	1.07759	3.11193	870.087	20.2268	15.1198	42.8788	23.5582	51.733	129.247	90.8574	22.4145	34.0497	122.24	274.635	73.0234	79.6139	71.9644	111.682	100.016	2386.33	710.598	74.6455	1410.88	2.33664	1.15741	3.95101	6.68009	4.99288	501.505	3.43908	1.589	4.23397	2.70515	640.87	3.13375	2.99077	2.72655
EAL86983	2.3008	1.41755	1.56089	1.17999	0.257848	4.98813	0.310144	0.709376	0.71574	0.38031	0.381431	0.396097	0.165329	0.79574	2.1725	5.0355	3.03112	1.09139	0.464234	1.53004	2.29565	1.68067	1.25052	0.680339	0.514606	1.37026	1.97917	1.59008	1.94533	0.445057	0	2.31271	3.05136	1.0907	2.15008	0.204855	0.253678	0.115463	0.398567	0.226971	1.38938	1.72681	1.06381	1.66296	1.71202	1.47303	1.92317	1.73882	1.01277
EAL86990	21.9851	81.5573	25.1723	68.5066	16.1836	37.7242	2.83878	0.195278	8.18906	4.4756	7.48131	16.7464	3.67509	16.4399	3.95673	2.83281	1.61774	5.70833	2.08124	4.00132	8.48773	5.42943	5.13907	6.92619	4.26165	3.50882	6.83956	9.16723	7.21857	5.09207	2.76755	44.6632	27.4307	3.96164	37.8714	7.50026	7.82827	3.47248	2.38245	6.30667	5.13698	5.33128	5.50616	5.77591	5.35911	4.90284	5.22796	5.3052	5.52745
EAL87052	4.41078	48.6518	9.16316	58.1093	2.05633	8.60114	2.82674	14.4409	7.49177	7.96155	6.46405	3.02725	4.12029	14.9131	155.544	4.02748	10.6066	3.38481	0.72723	14.4899	73.4677	8.5742	4.27408	3.39106	3.53398	64.7701	39.953	5.33172	2.56819	7.54231	9.84627	26.4243	15.3359	8.93998	25.5942	2.55269	2.12423	13.582	15.2685	16.8565	1.71936	3.63409	2.91634	3.72996	3.41334	1.80216	5.0956	3.90011	3.24829
EAL84727	41.7299	29.7809	43.6325	30.1168	20.3698	7.59172	21.4857	3.35788	43.9296	37.902	46.5899	43.1661	18.6871	16.2477	28.0071	4.26978	2.55621	34.7823	56.2607	95.3805	70.2328	23.1901	40.7101	46.9542	86.3802	85.906	61.7682	55.3409	51.184	81.6775	88.7472	60.1081	118.983	85.7231	87.0026	17.6151	19.3621	41.7483	31.9709	54.6192	14.2077	18.1306	14.9226	16.4216	16.3938	14.5664	19.068	18.9024	16.0016
EAL86912	84.4804	76.5872	105.71	57.1913	120.239	25.4105	67.5136	16.0393	67.6721	65.6316	100.838	62.5385	78.3096	133.818	90.5953	57.6178	37.2502	55.4348	55.2767	39.3258	40.4016	43.1975	43.9484	76.0124	334.236	132.701	78.6404	67.6726	63.8994	79.2564	72.5336	60.0956	74.2262	83.6565	61.2995	109.255	111.402	100.265	68.7822	93.7562	119.446	139.667	150.548	121.93	114.866	97.8475	93.2857	131.238	137.429
EAL84734	16.9911	37.213	8.47826	38.3634	2.7336	9.68712	2.53126	3.73827	29.9304	26.2073	29.5421	2.41069	2.82387	5.53034	14.7149	17.1051	12.3511	39.8537	20.3896	65.2965	45.8776	49.7269	53.819	37.9811	57.5201	43.5137	34.596	28.1807	37.717	29.2929	26.3862	71.774	89.1854	21.6989	82.3127	3.71015	3.73527	3.29824	3.89009	4.14411	36.4291	22.2622	16.7606	24.2719	26.7669	50.4776	20.2695	23.4411	17.091
EAL86930	11.6367	19.6552	10.8601	13.3001	21.7972	17.8687	15.2592	12.9754	19.6082	22.0284	18.5106	30.1771	16.5642	30.3952	25.0214	37.948	33.3127	21.0718	80.5647	32.1359	21.5625	16.7148	17.8984	21.1488	24.705	26.635	16.5982	13.8038	12.346	13.2377	13.2534	13.9249	8.75748	14.798	11.4836	12.5071	12.5491	8.31464	14.6181	11.1924	13.3502	14.5676	14.7107	12.6911	14.7812	11.1106	17.4301	14.5177	13.6487
EAL86940	70.753	88.4812	53.9997	81.3423	148.673	286.459	102.186	268.278	62.3619	75.2873	61.3359	26.2221	58.2553	108.485	79.6322	104.883	66.8175	90.6633	49.6258	101.862	87.4318	89.1789	80.4585	68.3061	68.8677	60.3534	59.2323	61.5846	58.946	89.958	88.1381	83.8843	69.561	86.9577	64.9838	70.4769	69.2987	79.2979	88.2032	57.219	63.2289	83.4022	71.2209	77.5067	80.4333	61.5125	82.4853	85.0961	71.0336
EAL84651	28.9509	8.34472	53.7078	9.72476	19.3184	5.94808	22.5173	8.76469	39.7714	13.0595	10.2403	105.68	20.0252	22.6549	6.20065	2.92456	2.62629	38.0072	27.2453	7.72181	14.1351	33.208	47.7377	39.3214	40.8399	50.1905	57.8127	52.8871	53.375	28.4817	23.7861	5.99788	12.8595	23.4559	9.31781	19.9525	18.4992	24.9427	29.2214	29.9005	56.3547	26.4741	30.7188	26.281	25.0057	48.158	12.7024	25.8138	28.6469
EAL86746	0	0	0	0	0	0.829157	0.618251	0.111875	0	0	0.187206	0.970756	0.210266	2.38864	0.687855	0.206465	0	0.118801	0.168612	0.382467	0.539822	0.129382	0.449761	0.101457	0	0.231412	0.169927	0.165095	0.154965	0	0	0	0	0	0	0.723491	0.729947	0.243498	0.114835	0.237059	0	0	0	0	0	0	0	0	0
EBA27296	20.6555	19.524	27.2813	15.5677	34.0181	13.9097	342.629	0.947254	13.6195	3.85959	4.83871	410.02	810.399	153.436	4.33079	3.56533	1.25557	2.76899	13.4609	9.3813	6.82856	5.51824	5.89221	5.17834	2.03097	2.60741	3.94541	5.13449	6.40289	37.8272	44.7494	21.6652	20.6446	48.5809	23.7455	142.41	131.04	43.0628	30.3365	40.5978	6.07767	11.1963	14.3949	18.1951	16.3215	7.81431	14.8948	17.8916	12.5125
EAL84801	0.652667	0.373395	0.479676	1.08787	0	1.74005	0	0	1.31972	0.701237	0.351652	0	0	0.440169	20.5296	0.269905	0.22812	1.11798	5.31931	1.64568	1.60556	0.455723	0.494094	0.716827	0.632573	1.31592	0.52133	0.799602	0.727075	0.82062	0.325215	0.656046	0.703284	1.11728	1.04941	0.0944309	0	0	0	0	0.0883385	0	0	0	0	0.185186	0.0466585	0	0
EAL86823	3.37306	9.16631	1.23951	7.30889	19.0425	3.9611	6.5442	4.44726	0.852559	2.71806	6.36082	25.478	7.48343	14.0282	6.65431	4.3242	2.50528	3.03336	2.3699	8.80884	9.24065	4.94599	3.8303	4.51504	8.58168	15.3699	8.75646	5.33773	6.01218	2.91573	3.3615	4.66197	10.6011	2.5984	6.62869	5.36833	5.19734	3.57589	5.56143	4.73127	2.39686	5.94217	5.59667	5.44732	8.89871	4.30678	6.5107	5.17802	4.82548
EAL87059	79.6498	92.7686	68.2656	96.3801	10.3918	25.8383	13.4518	33.2036	105.287	96.5617	81.73	12.2387	12.6598	37.8425	216.388	48.8473	37.1467	115.501	80.362	119.045	183.23	92.4376	95.8767	110.721	92.0994	100.324	109.012	78.6476	95.4933	106.424	98.0955	135.747	224.26	94.5901	153.256	8.11847	7.42924	9.30675	13.4623	8.76623	96.2209	134.29	124.215	134.39	136.532	128.716	126.324	126.335	121.208
EAL87007	273.322	254.67	274.94	264.885	52.8118	392.648	143.199	48.6349	288.062	280.42	253.122	202.819	172.698	290.76	497.727	176.771	137.089	206.398	167.89	396.164	470.514	276.601	199.78	212.403	237.034	270.832	233.667	156.029	178.543	316.31	291.893	390.607	567.685	313.747	490.111	128.601	126.569	101.217	103.092	132.955	354.633	298.861	313.759	299.093	290.298	364.787	310.766	307.073	303.394
EAL86997	100.815	61.5217	92.205	53.7721	78.3339	8.53261	84.1264	87.9045	81.5405	0	21.7272	35.0974	43.9484	108.785	117.858	8.89408	21.142	52.9579	60.4432	48.4192	69.1403	63.8234	47.4882	79.3529	43.427	49.8675	136.897	82.3405	105.819	67.6039	66.9793	60.8019	72.4221	96.6453	100.861	33.0623	32.7536	24.1158	41.0822	47.4056	103.704	154.831	121.195	173.664	206.862	91.5353	59.5789	166.913	142.134
EAL84833	0	0	0	0	0.518133	0.0451505	0.400642	0.037512	0.179781	0	0.191617	0.530626	0.16611	2.7183	0.233868	0.0588291	0.31076	0	0	0	1.03395	0.297991	0.0897448	0.0488254	0	0.0573642	0.0710189	0.217854	0.2113	0	0.354423	0	0.383224	0.121762	0	0.411647	0.407804	0.174013	0.0572072	0.114022	0.144408	0.0481937	0.17814	0.104426	0.156374	0.0672725	0.203396	0.291173	0.176966
EAL87092	40.3844	6.17901	16.7959	7.82706	23.9448	19.4945	70.2986	11.1444	16.3792	8.32476	9.36133	14.1878	101.33	117.6	3.19089	70.531	32.5797	10.0546	15.9246	18.4373	10.5016	13.5089	26.899	13.7318	36.2585	55.8983	52.0438	47.846	61.2401	13.4322	17.3151	14.8685	31.3722	17.5243	21.4766	31.525	29.0095	13.3263	17.9775	16.9372	9.21597	15.7813	13.4072	17.7869	17.8944	8.6161	16.3151	15.3144	14.3119
EAL84718	3.5639	0	0	9.50451	0	4.52455	10.7063	4.51092	7.20636	3.82912	15.3616	5.31742	3.32919	16.0237	20.3112	7.07435	1.24566	7.32568	8.01275	3.85126	6.37614	5.97237	1.79867	3.91425	5.75696	3.44909	7.11683	4.36624	5.29361	8.96202	0	10.7471	2.5602	2.44037	7.64043	9.28156	11.2382	1.16253	11.4655	3.42785	6.75324	14.4885	20.5293	10.4646	16.715	6.7414	27.5162	19.4524	15.9605
EAL86791	0.347431	6.95685	1.53206	4.16951	2.53085	0.0441081	0.652319	0	0.878149	0.373286	0.748771	72.1836	3.57005	1.40588	0.076156	0	0.060717	0.178538	19.6585	6.19483	0.38849	0.194074	0.701381	0.190792	0.112245	0.112079	0.485654	1.206	0.361237	1.09209	0.34624	0.698459	1.4975	0.951607	1.36553	1.2567	1.14537	0.736645	0.223546	1.0025	9.07578	6.40301	6.352	7.54911	8.04554	9.13497	3.72562	6.40013	5.7915
EAL87030	34.0228	58.7584	21.3525	50.4648	10.0249	26.4986	9.92086	9.11267	36.459	32.995	33.0923	25.8567	9.64176	17.073	17.7644	9.06371	5.52271	17.7674	20.1978	32.8645	32.6576	23.2047	24.3738	20.4681	11.9798	16.3195	22.1889	25.1863	23.5075	11.2953	11.1751	29.3317	48.4241	9.77251	36.9705	4.90414	5.66198	7.1493	10.0847	10.4586	25.7672	31.6	25.2438	35.7321	34.2522	29.5511	32.9766	28.6899	23.0801
EAL86740	0	0	0	0	0	29.6059	0.216219	0.182201	8.73221	6.49584	5.58427	2.57732	0	0	5.301	1.14297	0.603762	8.5809	3.88373	3.73337	5.40834	12.544	9.15397	4.74304	1.95326	0.835878	1.72474	7.05431	5.90131	0	0	0	0	0	0	0	0.247595	0.56347	1.11145	0.830731	0	0	0	0	0	0	0	0	0
EAL84881	5.46526	10.5155	15.9962	13.5538	1.65602	48.3067	0	0	0	0	0	0	0	0	0	2.09889	0.294233	0	0	0	0	0	0	0	0	0	0	0.139368	0	0	0	0	0	0	0	0	0	0	0.219602	0	0.652181	0	0	0	0	0.560145	0	0	0
EAL86718	0	0	0	0	0	44.1782	316.235	208.42	133.475	73.2453	107.725	307.61	217.661	1375.17	6.46794	0.841553	3.02289	19.6948	15.5369	11.9116	19.0003	12.5041	15.534	33.1065	19.6412	16.2478	44.0913	73.5471	82.9718	194.618	211.42	33.4955	55.3685	210.411	40.1731	74.2704	73.7956	137.407	371.041	200.868	136.203	39.7102	46.8888	49.8189	46.9011	139.539	54.9184	44.0821	47.4025
EAL86909	16.4047	33.7553	12.9684	31.2496	26.9125	14.5261	12.1822	25.5622	20.0699	22.3651	16.3405	7.81593	9.65819	19.338	19.7018	15.6888	20.6223	16.1517	9.65979	33.4686	39.9548	26.1818	21.6376	14.2322	6.68052	15.4315	20.316	13.0608	14.1285	18.4596	12.0896	15.5197	24.9557	17.4632	16.9442	22.1395	20.8262	8.49885	11.797	10.077	18.6586	32.2807	23.9262	33.9205	31.1556	24.6682	38.4743	30.8874	25.4492
EAL87038	18.8498	61.8011	17.761	54.8622	9.24207	16.1993	6.57918	8.41169	40.1308	37.7788	31.6402	5.00288	8.80419	15.8092	58.3224	10.3736	10.9595	25.4582	10.1875	43.612	51.4776	27.9435	28.1741	20.5535	19.4991	31.6906	30.4028	26.0541	28.483	30.1953	28.9003	102.389	100.647	31.2754	92.2197	9.28322	9.66416	6.56255	9.09632	7.55426	30.2233	35.8594	26.192	42.8415	39.6344	43.8156	32.9114	34.1302	27.4624
EBA27292	66.6042	47.6308	46.231	44.4064	56.6039	9.86502	32.6527	79.0336	89.7843	44.7254	65.7906	41.4062	20.7392	69.8738	58.3979	61.514	58.1987	40.8817	34.3169	43.9844	63.3041	48.0564	43.4188	41.1478	25.1042	49.2391	46.5511	56.6658	42.8696	17.4466	38.7193	83.6862	23.9232	51.3078	43.6298	46.5769	50.9153	77.8512	69.639	69.4001	62.3529	83.4873	70.8941	86.3758	77.2812	65.0933	103.959	68.1631	78.7124
EAL86754	0	0	0	0	0	252.415	60.7346	7.88719	60.0605	145.507	175.481	63.8418	71.4041	113.935	39.1559	49.3397	41.8174	24.6212	23.3501	42.7971	27.128	32.4878	24.3207	32.2806	38.1161	39.5341	42.1422	36.9836	29.8651	84.0947	86.1122	271.842	328.57	66.8482	372.569	62.5098	59.068	56.6429	44.3709	89.636	285.412	227.207	259.587	228.59	223.698	228.513	190.544	225.952	250.744
EAL87039	59.6472	70.7664	50.7844	59.978	66.9555	122.464	64.0122	84.6246	50.4186	55.4186	55.8453	50.1508	46.5847	85.0702	109.633	53.8622	38.6199	51.0021	51.2055	129.794	121.365	66.501	64.1549	56.6507	122.493	81.5414	60.727	57.8015	64.5592	40.8792	33.132	86.2482	90.6145	40.6758	85.948	73.426	75.4734	63.0744	60.2417	56.4297	61.2111	77.1188	76.1011	80.6794	81.9043	65.2919	78.9211	83.5927	78.0932
EAL84680	1467.7	570.6	1577.16	522.632	328.032	362.923	257.614	2026.23	1397.88	1401.31	1272.44	221.472	207.214	541.411	1071.17	2399.68	3491.83	2124.39	1261.81	869.318	784.768	1975.1	1714.63	2023.22	767.832	874.847	1095.08	1695.27	1599.35	1312.74	1379.56	390.618	488.835	1239.12	357.557	221.041	238.101	889.505	892.843	687.119	1259.19	1661.19	1332.91	1596.01	1629.97	1217.77	1992.13	1648.16	1324.54
EAL84673	42.0389	32.0676	40.7521	34.9599	159.372	39.5974	64.2758	359.022	40.2171	38.3679	42.8649	29.0009	69.2508	86.5793	6.14322	124.573	112.334	30.0428	2.87953	12.0491	27.0922	29.5429	29.2014	25.0716	7.00982	15.4572	32.6767	20.8597	25.1111	25.8601	17.1183	17.7205	4.87088	30.0241	5.16843	86.9846	77.3607	118.402	131.754	73.1871	17.2534	46.5542	37.8124	42.8713	41.7387	18.4691	62.3038	43.1771	39.0252
EAL86728	0	0	0	0	0	0	0	0	0	0	0	0	0	0.268002	0	0.0986009	0	0	0	0	0	0	0	0	0	0	0	0	0	0	0	0	0.214101	0	0	0	0	0.194437	0	0	0	0	0.0746434	0.175024	0.0873638	0	0.0852258	0	0
EAL86829	63.4821	57.5043	110.715	99.2618	53.4001	57.7588	35.6627	8.76844	43.9339	58.0565	66.7785	56.6609	39.1812	52.3274	163.337	58.3805	18.3582	62.5259	170.48	260.928	134.025	53.1914	58.9287	99.915	463.532	210.885	103.981	87.1869	79.0262	41.0968	45.9421	47.0984	131.11	43.7279	88.57	34.2246	34.8799	47.9477	56.8926	47.4901	31.1982	36.7658	32.8391	31.5106	32.4541	29.0197	36.9545	38.8777	31.6825
EAL86898	632.356	317.346	556.046	300.794	313.078	259.673	190.088	881.085	628.109	752.256	865.606	113.108	89.8155	206.538	879.941	722.496	708.732	1432	791.851	969.882	761.21	976.611	1088.7	1117.93	982.451	887.291	774.725	939.326	938.044	1087.49	1178.48	315.543	368.076	1057.61	266.318	104.155	106.716	386.54	475.479	362.927	272.395	266.04	203.549	268.2	266.541	345.865	300.789	276.412	203.332
EAL86761	0	0	0	0	0	3.7358	2.29076	2.45663	1.14536	1.01706	0.802701	2.70497	2.39998	5.89806	0.69165	6.43686	7.60977	0.864791	1.53709	1.36392	1.97583	2.29136	0.955493	1.03967	0.917467	0.305372	1.51225	1.28858	1.96846	0	0	0	0	0	0	1.27829	1.98999	1.85268	2.94385	1.41629	0	0	0	0	0	0	0	0	0
EAL84677	37.5553	33.4585	25.8453	37.4628	35.0839	115.229	64.2323	146.172	50.7222	43.7383	37.0708	27.3751	54.0959	123.224	44.1137	74.1679	55.6116	43.8032	34.0536	61.3399	46.0327	38.5937	40.2227	42.4279	34.6393	41.8019	40.4172	43.5515	40.2826	41.4523	28.5699	47.8356	49.6324	36.9052	45.0706	51.4333	45.6933	56.763	76.9191	58.3645	82.7267	88.2644	87.236	87.1238	85.3796	80.6914	80.0109	88.7217	95.6482
EAL86816	5.04327	19.2352	5.93045	16.1398	58.2902	141.03	213.2	32.9099	20.3954	15.5332	17.3905	378.992	173.369	272.1	12.5287	11.5681	5.87574	8.17805	36.6621	16.7131	17.5946	13.5224	17.1383	8.58551	14.2295	21.2586	42.2982	19.4971	19.077	6.97517	6.03117	3.37958	4.58904	9.20895	4.80531	170.162	164.236	213.971	249.754	260.323	10.7397	8.56556	6.31541	6.41697	6.60321	6.86861	6.15318	7.34053	8.1141
EAL86835	0	17.8043	0.262897	18.9601	0.781716	0.204358	1.20891	0.962115	8.40838	4.61194	5.49282	0.600423	0.501226	0.964977	3.29317	1.06508	0.468849	0.735278	1.50795	6.668	8.75962	2.54764	1.89559	1.25228	2.94691	0.605824	2.35724	1.53384	1.35486	2.02391	3.74307	39.1022	32.5706	0.367409	40.2606	0.543427	0.384537	0.262536	0.172619	0.51608	1.37985	2.18132	1.14224	2.36324	3.30293	0.608971	4.06598	2.05005	2.13594
EAL86903	89.1327	113.403	79.5219	109.984	59.114	17.5649	48.2904	103.276	111.635	113.632	94.6144	62.5242	83.2626	170.468	109.353	119.053	127.637	80.8968	38.8831	57.7438	118.112	62.794	76.5408	77.8044	46.2028	65.2324	80.7601	64.3785	79.0403	60.6346	53.0311	94.9431	103.213	64.2216	128.817	42.538	37.7551	43.8289	56.7082	49.0496	129.104	169.64	184.416	181.054	163.589	138.907	181.65	163.74	183.035
EAL86980	1.3022	8.93994	1.27606	0	2382.84	35.7092	49746.1	840.868	160.619	23.7848	16.8387	64335.5	86092.1	413.35	0	1.29243	0.455144	15.1679	14.6387	22.046	11.0663	7.27404	37.4609	42.1911	16.8281	13.0225	43.6865	107.953	116.826	0	0	0	0	0	0	50976.8	49341.3	999.907	4024.27	899.703	0.352505	1.05878	1.30454	0.764721	2.29028	0	0.372371	1.06614	1.61992
EAL84851	21.4765	7.22756	10.5227	5.05371	2.7608	13.9535	3.16261	10.7934	8.94074	12.8947	8.16803	1.88491	4.7205	5.68004	4.43069	13.1654	9.27271	13.8496	5.91738	7.28101	14.1263	8.11544	13.3894	14.7423	9.3873	10.1886	11.3524	14.7035	20.4535	7.545	7.55397	5.07946	5.44521	14.706	8.12509	6.21465	5.43231	23.4891	9.75426	11.5434	19.322	33.3831	32.5891	33.5707	30.5513	18.1616	10.1152	29.9952	31.5885
EAL87077	28.5076	51.9483	12.0708	41.2982	42.0452	74.6176	34.89	104.387	30.6009	33.6541	33.374	34.3947	30.5753	71.2071	31.3211	57.2861	40.1019	25.6818	16.2212	46.2726	40.928	25.1643	31.9723	22.4195	13.5307	22.5936	27.55	27.0205	31.3655	17.7005	21.0443	33.2541	31.0977	13.2546	28.1685	40.2276	40.4573	41.2141	55.2539	33.7382	27.0571	56.659	44.3366	62.6244	59.9392	32.6209	62.2967	55.9964	47.3718
EAL87069	14.1904	10.7483	10.1844	4.53064	20.3827	12.2302	42.0288	30.9471	6.66823	4.50951	3.66131	15.8048	30.6192	56.2532	5.08195	3.96732	2.16556	2.6019	2.62125	3.52768	4.73788	3.34932	4.7409	2.79878	2.1954	3.6751	4.07097	4.65235	3.68116	11.3084	14.3409	3.21439	9.9068	13.0014	8.71238	19.953	18.5062	26.0127	33.6284	37.0373	4.59879	7.3127	8.05902	9.03761	9.43241	3.02448	8.51573	8.18172	5.02234
EAL86748	0	0	0	0	0	0.256108	0.393602	0.488181	0.644637	1.51404	0	0.611155	0.458667	0	2.50768	0.774235	1.81386	0.792823	0.477675	0.250082	0.134508	0.22692	0.825182	0.967698	0.75265	0	0	0.294975	0.378422	0	0	0	0	0	0	0.467061	0.154128	0.101112	0	0	0	0	0	0	0	0	0	0	0
EAL84648	17.6646	6.73734	12.9825	15.7031	6.43386	83.724	11.7924	4.03695	31.2537	36.3767	49.1739	36.2394	31.6274	51.6241	259.426	20.9411	19.0369	215.842	153.346	104.989	119.172	72.3609	83.2082	175.014	103.2	113.02	97.5936	73.9414	78.2765	113.828	96.8222	60.6665	100.46	119.95	95.7269	9.37124	5.06386	2.88104	2.84146	3.77561	24.706	43.8856	47.1902	28.5274	40.1296	23.3898	50.9339	44.9942	48.3442
EAL87031	8.7966	31.5375	5.36358	28.6727	17.5148	19.4566	16.4916	12.4124	7.5101	8.19105	9.58439	5.39572	8.49118	16.5233	11.0978	5.82041	4.37275	11.3512	7.03198	25.8771	19.5849	10.4281	11.9868	10.0371	7.83107	10.2474	9.44666	8.34217	9.1752	14.9928	9.35087	29.965	33.8429	11.9799	26.2622	13.1798	13.2249	12.721	13.2694	13.5686	8.94287	8.58271	7.00096	11.4222	10.2282	13.7553	9.67047	8.90913	6.34688
EAL84766	25.4459	30.5308	22.3377	32.7524	36.557	137.699	12.873	16.6629	16.6149	17.6567	13.71	10.546	13.8659	35.4344	16.1907	28.9965	20.7523	14.3474	20.6592	37.5546	46.7104	29.4151	26.0414	18.4374	18.7823	15.1633	20.7488	17.8964	20.7877	19.5518	25.0064	25.2223	30.5928	23.4739	28.0335	14.8799	15.1462	23.5751	21.4321	27.1939	19.7557	30.124	23.0575	28.4854	29.784	17.983	33.5523	28.5009	26.1149
EAL86969	12.0268	7.50608	12.4996	8.74743	4.77865	20.3581	1.45977	3.53655	26.1609	8.22293	7.069	6.25327	0	2.94946	3.83452	2.89371	1.52858	34.4599	28.8152	14.3093	10.9215	20.7651	35.3152	59.0403	28.3759	26.1003	62.1517	50.305	47.6369	6.41523	8.71674	23.8117	35.8676	7.73616	32.8152	2.32011	1.77607	3.09089	5.39337	4.55695	6.11666	6.91416	6.48056	7.81184	8.65325	6.06654	9.06677	5.86818	7.79795
EAL86931	121.733	273.79	140.911	242.979	2.77114	30.1366	4.28552	1.52476	121.152	100.138	97.1537	9.08145	8.52872	45.4965	160.603	22.6538	19.4127	104.652	69.7065	122.642	127.612	102	102.332	108.214	154.119	172.545	135.372	117.602	105.551	104.989	134.964	186.987	276.286	107.843	197.092	1.32097	1.8539	6.70086	7.58787	11.4647	84.6487	92.3794	70.6942	100.419	103.706	106.643	99.8624	90.5302	71.648
EAL86774	0	0	0	0	0	0	0	0	0	0	0	0	0	0	0	0	0	0	0	0	0	0	0	0	0	0	0	0	0	0	0	0	0	0	0	0	0	0	0	0	0	0	0	0	0	0	0	0	0
EBA27295	169.286	405.913	284.205	473.042	97.9271	84.7024	47.988	1.57551	11.3262	5.34951	14.7545	48.2869	52.3247	42.5335	30.5587	9.05968	3.91558	5.54364	217.356	221.047	28.3938	4.86719	6.28213	5.46844	4.42355	6.42479	6.95985	2.54163	2.9582	46.1693	52.1002	163.906	108.197	41.7645	112.078	15.4882	20.3392	15.0231	5.20586	5.188	54.5864	54.6517	80.7422	44.59	47.7983	38.6144	47.6963	59.4478	70.9193
EAL87095	55.8265	74.3983	52.7752	87.578	38.2745	72.6255	23.2653	75.3023	70.7182	58.5696	49.5416	20.0886	21.7802	49.3144	65.7921	66.8153	58.6522	61.7639	37.2854	72.63	86.0718	70.6238	65.4658	61.4046	44.4532	66.2108	67.9379	53.1064	57.9474	67.7151	60.2168	59.4164	59.6842	44.0735	64.5349	22.7113	20.5223	35.9921	34.3354	38.6396	74.3166	81.3476	78.0508	82.9251	78.5492	81.0015	86.1112	82.2718	79.3338
EAL87105	74.2988	128.284	65.832	145.94	69.3549	87.2092	125.411	78.6497	116.05	116.157	110.267	82.6437	129.252	225.637	103.178	85.6639	61.89	73.4654	59.0164	103.848	133.325	69.5861	75.4451	73.0515	89.4032	73.3405	73.0295	59.957	72.5595	66.2878	62.0729	89.4413	81.8188	56.9687	96.0158	79.4334	79.0742	66.0318	72.2811	82.731	109.596	110.812	109.977	114.045	109.287	122.532	121.752	111.097	102.389
EAL86888	0.413901	101.822	1.21678	141.842	10.8542	3.78337	18.7545	5.67542	3.3477	4.89173	5.79817	43.2285	20.8787	78.5318	107.238	1.64319	1.736	0.99258	0.465288	1.49091	5.36867	2.77445	1.88003	1.81836	1.47091	1.73579	1.81836	0.338055	2.21322	1.30103	0.824965	55.3339	22.5974	0.850252	39.6344	11.6177	11.0346	4.72543	5.99207	6.10421	1.79269	5.04797	5.28672	4.49671	5.21705	1.72244	5.20773	5.19603	5.45784
EAL86921	52.7733	19.6051	52.3856	28.3308	28.9567	330.815	38.6043	6.50614	35.3389	27.9821	28.8031	34.2565	60.8218	200.296	8.41293	166.656	76.6558	40.3852	753.764	789.51	52.4193	29.8619	65.7208	93.3399	152.781	140.175	136.315	168.492	216.224	14.2186	9.56225	4.13349	7.3852	16.4256	6.36703	31.5335	36.5438	124.301	74.526	154.693	58.0705	46.0662	56.301	48.4994	54.8461	37.5963	45.0765	44.142	56.7826
EAL84719	4.56757	5.22627	0.559487	11.4199	13.3089	8.69814	10.291	4.81773	10.9675	15.9493	11.6896	14.4817	14.4003	53.3943	30.2863	12.8444	12.9712	11.9315	16.0458	18.5095	25.7922	14.0329	11.2379	11.9144	10.514	10.8669	13.9096	9.5596	12.8904	6.46083	9.10383	22.9561	10.2538	9.77383	7.7521	13.2171	12.6027	5.77343	9.55139	6.95591	24.2652	30.948	32.0304	31.182	37.489	23.7598	35.9184	31.4748	28.9783
EAL87028	104.344	63.453	105.825	52.5412	162.649	109.867	34.7069	666.665	99.5923	106.621	95.9274	34.294	44.3056	103.671	7.03754	300.304	299.159	77.9933	2.73424	15.2446	45.0384	103.53	82.4909	67.9195	5.42197	20.0082	68.7757	64.0665	52.8906	72.4785	77.0809	40.3401	10.4836	77.9446	11.4716	37.7953	34.9322	151.617	196.953	78.8383	50.7637	123.996	106.359	125.124	125.768	42.7876	179.236	131.23	100.212
EAL87066	23.3336	150.313	19.8928	114.189	16.9973	75.717	7.3601	21.8059	25.4781	27.3264	25.3954	6.78879	3.70548	11.9598	23.8344	16.5198	12.478	20.7839	11.1917	27.4844	38.8237	22.4187	26.7322	16.3375	13.0415	16.3343	19.0109	17.3426	22.5973	19.6566	19.5331	55.3525	35.033	23.9664	43.854	6.14436	7.15722	9.13357	12.7614	10.6978	19.2651	20.047	18.9926	24.528	24.6916	24.8052	30.9599	23.052	17.4161
EAL84716	31.495	5.40554	10.802	0	160.597	21.9915	383.579	50.1621	25.4737	49.0662	20.3631	95.1572	401.594	580.579	1.38073	78.147	10.4577	6.47386	13.572	8.50862	14.7912	7.91687	8.74239	6.91821	42.7355	90.4251	59.1194	29.5822	27.6007	7.91994	28.2483	4.74871	10.1813	5.39152	10.128	575.073	570.606	567.61	400.734	667.954	13.2148	16.645	39.4395	22.6571	24.0035	5.95753	16.6614	15.0417	40.3549
EAL86815	0.41517	5.93803	0	0.553605	63.2078	18.1842	163.748	26.1869	0.839491	0.446066	2.68428	317	166.96	296.237	1.27406	1.03014	0.14511	0.497811	1.16679	2.318	2.78541	1.04361	1.15243	0.569979	7.24298	6.69659	2.98462	2.7975	1.85001	0.522007	0	0.20866	0.298245	0.710715	0	84.0962	89.7378	88.027	136.103	113.94	1.23625	2.4192	2.44351	2.68191	2.37313	1.33506	1.12784	3.00254	3.15046
EAL86905	693.174	490.56	577.703	494.3	6706.13	1643.08	664.654	5327.97	570.528	633.419	662.81	85.272	349.716	480.36	221.552	858.731	546.566	910.722	405.559	589.789	1032.46	995.409	773.955	654.45	276.181	363.65	785.186	608.909	527.927	1245.65	1219.13	503.621	232.514	1169.77	290.514	916.008	973.764	2146.46	1752.36	1415.57	342.514	731.104	425.371	855.089	861.217	548.851	1032.87	731.612	434.293
EBA27298	40.1462	77.4481	18.7975	78.1979	1.39734	93.9684	0.754624	1.87879	28.8138	26.9402	24.5096	1.43104	0.895959	7.02293	15.4375	8.4314	6.12998	6.14921	4.98027	8.83459	12.3181	8.41917	10.6494	7.75009	3.40852	6.49759	9.79538	7.77773	7.57088	9.30296	12.0162	40.905	33.7613	9.94518	28.689	1.18946	1.29619	1.51961	1.98362	1.71324	10.2741	10.2864	9.29964	13.9203	13.6959	10.8856	16.1818	11.9285	8.93154
EAL84865	0	0.828214	0	1.44778	5.53635	2.9406	121.406	4.77171	0	0.388847	0.194997	111.912	87.7317	122.366	0	0.119733	0	0.433955	0.135616	0.0651827	0.161874	0	0.365311	0.198746	0.058462	0	0.216815	0.295595	0.32254	0.227524	0.360674	0.181894	0.129994	0.37173	0.387943	40.8435	42.4334	29.7498	33.8819	48.7919	0.0979703	0.0980875	0	0.053134	0.053044	0	0.0517458	0	0.0450219
EAL86715	0	0	0	0	0	11.2595	4.21359	1.16079	29.4524	25.7349	25.1132	8.9344	6.0473	10.7693	18.589	1.92753	1.3576	3.88112	2.78965	14.6908	14.3326	13.3798	7.35118	8.44315	3.86917	3.96789	4.52457	3.04023	6.9232	0	0	0	0	0	0	8.61705	7.97985	2.85075	1.97852	3.63213	0	0	0	0	0	0	0	0	0
EAL84870	2.20242	10.5383	1.37341	6.9415	48.7137	6.65974	171.822	28.9746	4.45337	5.80822	8.84588	42.7187	92.0205	45.7305	3.94989	1.58974	0.559846	21.9496	12.3042	16.8042	20.2389	11.1842	14.2479	29.3569	17.4003	16.7288	10.3954	11.9377	8.98131	8.81099	8.77946	20.5281	22.1501	9.04857	20.4603	74.1019	82.8803	31.349	50.2422	39.1572	9.2139	5.9148	4.16202	5.29109	6.22117	8.48357	6.06892	5.08167	4.08478
EAL87091	13.2752	34.4545	8.88401	29.7906	20.7557	54.4245	34.3679	44.1697	23.4603	19.5973	25.5864	12.2384	21.878	32.6093	42.8203	23.3162	15.3533	24.958	22.6479	65.8963	62.3209	31.9529	30.2856	23.5594	43.7599	36.3491	31.0355	24.3737	29.0162	24.6977	24.3082	49.5786	60.8629	22.4667	49.1299	23.7981	24.1947	15.6313	17.8471	12.4224	18.8444	20.3003	17.5158	27.5075	28.2835	29.3983	21.6965	22.0909	17.1855
EAL84728	0	0	2.52301	0	1.87552	4.57617	8.05684	0.54314	7.80918	2.76629	2.77444	0.960372	3.60768	21.9945	0.564365	0.425896	2.24976	2.20513	1.44717	1.39114	1.72738	1.43821	1.29942	1.06042	0	2.07645	2.05658	2.6286	1.91214	1.61862	0	1.29401	0	0.881503	0.919951	2.23511	1.84519	2.09962	3.72739	4.12733	1.04545	0.697801	1.61207	3.02399	2.26415	0	1.84062	1.40531	0.640578
EAL84631	40.9512	73.1251	37.0892	89.9068	97.0254	76.3039	153.103	51.7456	51.6486	55.5539	56.8319	55.6998	129.639	384.422	39.8951	60.624	47.1326	39.8206	30.3803	54.6087	59.4818	47.9456	44.2582	38.3325	38.0199	48.8394	39.4013	38.7681	42.3942	36.5366	31.3295	57.379	51.2588	30.4487	49.6605	82.8903	79.7446	63.8218	86.1001	83.2849	49.2688	58.7449	52.7831	61.4579	62.6876	52.737	65.2934	57.1214	53.0528
EAL84754	39.5368	53.2757	49.2648	48.4381	0	18.4724	0.0753628	0.0423372	36.3202	37.9508	30.8177	0.29944	0.468692	1.26328	31.718	9.56107	11.0832	33.4838	7.10675	24.507	36.8036	34.1928	38.5404	28.1315	8.9477	43.9605	35.7888	29.0544	25.9347	40.6267	41.8013	50.3325	77.7811	40.2654	59.3753	0.0290374	0.0862987	2.22582	1.19447	3.47459	45.6626	52.7611	39.08	56.7489	57.8	61.6517	58.5662	51.8683	38.9723
EAL84739	11.1972	8.45326	12.3299	4.92563	10.7633	14.8016	6.27088	73.2493	11.9041	11.7824	12.5635	3.18629	4.96031	12.9752	9.91882	38.1898	37.1191	20.7224	3.24417	8.85674	10.8425	26.1151	20.6237	19.3027	7.86897	9.23522	13.001	15.8865	13.5797	20.3196	17.7161	8.47039	2.73653	18.7334	2.80471	4.70988	4.59971	9.94073	14.4091	5.55142	13.1243	15.6741	9.54051	14.5409	14.4148	11.3981	19.2114	13.7669	10.368
EAL86916	2.3314	19.5625	1.52307	19.689	5.28361	5.98543	0.90789	9.23525	12.3093	9.46295	10.3283	0.96625	0.241984	4.42582	10.4479	6.42754	3.89327	0.177491	0.0970686	1.95952	1.04277	0.578807	0.392213	0.497892	0.585828	1.08636	2.06917	0.423151	1.46212	1.30282	0	7.2908	4.83833	0.532139	10.5516	2.32375	2.15353	3.12646	2.58347	1.74409	0.701234	2.52746	1.81657	2.89037	2.96141	0.588004	2.07411	1.83808	2.1913
EAL87073	130.613	537.681	102.965	478.708	13.8199	118.945	14.2481	38.1743	201.398	235.194	233.528	10.887	10.906	44.6177	244.394	87.3876	68.095	178.235	66.9888	139.304	163.183	134.507	138.099	168.096	77.5578	82.8576	152.414	118.896	123.339	210.096	216.699	244.241	202.857	227.339	208.575	4.43408	4.60185	20.4695	23.4747	22.2244	137.477	181.742	145.284	177.616	175.177	180.26	252.474	175.239	155.583
EAL87665	171.959	335.404	149.299	362.36	36.3457	142.524	63.3454	122.359	214.39	184.755	176.659	37.8867	41.6149	150.623	220.299	106.41	78.165	171.543	59.7618	232.36	270.189	186.637	178.518	157.304	80.3097	128.479	148.742	134.626	143.722	229.652	195.343	313.456	294.423	226.345	317.078	42.7983	40.6108	44.176	68.2199	38.5634	189.091	219.743	180.97	256.383	245.502	225.837	255.544	219.812	170.689
EAL93410	337.45	335.124	241.691	377.093	95.9575	203.174	88.617	71.0682	312.266	294.507	273.025	110.816	75.403	176.42	561.52	97.7311	88.851	420.752	206.372	377.582	640.082	313.121	355.186	345.227	312.482	292.673	397.489	277.559	342.451	636.959	589.91	1212.26	1385.83	647.719	1399.61	85.3201	83.4789	67.9279	80.5198	95.8788	312.585	306.654	276.636	342.434	333.638	448.198	352.723	315.059	289.457
EAL93795	2.42658	4.09171	3.50423	3.2357	26.2354	18.4515	14.5793	83.0079	9.55503	9.19365	12.7989	3.6205	12.7655	22.3945	13.9414	55.0546	32.497	31.1086	56.8061	59.6213	59.6937	29.4639	33.4529	44.8511	121.513	52.8185	53.7105	37.7606	36.8397	18.9484	16.546	7.44579	22.6613	19.7642	12.5948	12.8609	12.0818	16.7056	11.4223	8.43495	15.281	30.5639	17.3684	36.3004	36.7256	21.7424	36.4842	30.0793	17.3493
EAL87507	2103.83	753.791	2503.31	760.147	352.118	276.543	264.741	1744.7	2338.38	2371.06	2203.32	292.899	221.01	609.817	1050.17	1878.2	3099.23	2099.35	1476.19	842.31	711.555	1787	1657.27	1955.87	917.231	944.173	1045.92	1577.55	1487.17	1890.63	1813.07	428.48	681.307	1634.72	448.914	263.816	264.276	1139.99	1036.08	927.896	2177.27	2516.24	2402.86	2256.87	2263.21	2001.55	2763.64	2494.77	2362.92
EAL93225	374.051	219.814	410.851	178.855	135.214	401.214	111.512	493.617	271.655	392.589	372.066	54.2276	72.753	199.4	184.089	1351	905.414	622.344	143.001	112.683	146.789	463.689	493.733	490.301	161.103	113.339	159.154	286.07	292.16	463.914	412.223	205.717	104.903	480.114	147.178	64.4174	71.5681	244.238	260.231	267.8	245.848	231.659	144.72	223.855	215.169	257.974	304.307	226.599	146.296
EAL87314	38.2298	53.8808	46.3859	46.1638	1.67329	31.7245	1.64299	0.69225	43.7106	45.7463	38.6321	0.856818	3.37195	5.38523	50.1354	17.4788	18.6094	52.8096	20.2584	50.6504	73.6436	53.9834	57.7999	44.7811	25.921	83.2591	52.1614	50.0861	42.8928	53.1218	42.1866	89.2248	114.154	48.8163	89.6383	1.16323	1.22292	2.72956	1.71552	2.97214	54.4977	59.2099	48.4073	65.1356	68.921	74.7664	66.812	61.6142	45.9247
EAL93056	20.9786	239.373	23.4127	191.154	5.09393	23.3782	12.1083	7.00707	57.1486	44.4534	44.5844	7.82513	16.8752	48.733	3.32111	21.014	17.3127	17.1689	12.0099	10.0756	19.2876	14.6482	17.9403	18.4007	16.5674	17.8589	18.3862	22.1318	23.5434	8.05966	10.4533	16.4012	10.8842	9.57668	9.16151	4.04704	6.51503	13.306	12.7483	14.1992	27.7635	23.0587	26.5622	26.8639	26.306	29.5415	18.8301	24.4913	26.3872
EAL93301	7.64054	16.1188	6.55128	14.0088	5.56573	8.42691	2.74955	5.23835	16.8979	17.1879	14.151	4.98743	2.89955	8.15875	9.63003	8.8471	11.6001	10.3066	7.24708	12.4709	11.7473	11.0701	10.1223	9.76838	10.7994	13.4794	9.82205	11.2133	9.14997	6.15429	4.75897	12.2401	11.3205	5.88581	15.6976	1.24365	1.43738	3.42691	4.3016	3.21513	10.3415	16.7603	13.2754	17.7374	16.0276	11.4718	22.3948	15.7039	13.9601
EAL93618	211.799	166.153	174.17	172.8	97.0108	205.488	113.545	116.643	164.16	165.649	176.072	74.5124	73.9248	172.721	332.335	104.046	98.1968	270.146	196.061	352.033	413.979	212.444	240.93	251.114	241.684	285.611	284.658	220.366	228.851	309.451	301.679	374.562	470.984	293.565	409.956	124.874	133.178	92.8131	109.417	116.842	190.859	175.886	159.776	194.165	192.56	242.028	188.946	167.954	157.003
EAL87570	21.3661	61.0462	21.0612	56.3067	52.126	621.284	139.101	43.0724	19.94	29.2046	33.1052	74.3209	87.6307	67.5293	56.9214	13.2589	3.80023	25.1644	34.8676	102.329	113.943	40.6075	34.7746	28.6389	75.3178	73.2085	39.1825	33.1979	40.562	21.2212	19.907	76.2489	90.6396	20.0843	77.9688	94.3503	97.9995	57.6944	65.199	67.8126	26.3181	35.6353	27.6422	43.9529	44.842	39.8418	43.853	34.1924	27.9004
EAL93538	13.0791	21.0875	9.32118	20.2148	37.2437	32.0016	25.8218	115.443	17.7312	12.1362	11.5313	9.53542	11.3847	20.8491	29.7117	19.7666	13.7143	19.5523	16.0396	23.8774	28.186	20.0914	18.0025	11.9163	14.213	16.3017	26.4742	11.6535	19.9568	26.9097	24.2912	51.9898	52.7438	25.2393	46.5201	24.9446	23.9448	26.3737	24.0988	15.8201	13.116	18.9322	12.2837	21.1221	17.7753	17.3181	19.7203	19.3072	15.9006
EAL93246	115.574	102.928	77.8803	98.6002	53.8644	719.739	91.5357	123.01	77.7024	81.3236	83.7592	34.3141	50.582	117.801	69.9386	32.4571	21.8767	54.4545	53.2346	84.2058	98.8289	57.5669	77.1358	64.347	44.2044	69.1203	106.153	82.6258	74.2017	70.0954	55.7032	117.343	185.708	69.1719	133.976	55.7674	55.7474	89.5485	115.198	104.349	66.9062	69.9844	73.275	77.2743	77.3141	80.1782	95.4845	71.6628	71.9229
EAL93938	80.2988	50.9099	79.461	48.4465	137.699	310.108	67.8196	384.662	68.9396	78.0713	81.7057	20.4262	28.0367	51.6097	41.666	108.701	105.455	136.103	27.3271	64.2028	134.594	137.358	121.313	96.4334	41.7627	39.408	92.9506	80.8514	79.7748	148.299	145.354	80.1852	34.4214	144.942	39.133	47.31	51.0192	104.514	114.174	69.7211	49.4603	85.4103	48.6614	77.6911	74.3182	56.5733	91.0195	88.6627	46.3102
EAL93358	0	0	0	0	0	5.75767	0	14.3508	0	0	0	0	0	0	9.94107	7.50199	7.92573	31.0741	16.9942	32.6726	0	25.3336	22.8888	31.1315	21.9779	36.5759	18.1129	18.5207	20.209	0	0	0	0	0	0	0	13.001	7.3968	0	0	0	36.8745	22.7168	33.2915	26.5881	0	19.453	12.377	22.5671
EAL93678	6.17022	8.87031	5.42624	9.80986	13.2535	63.3301	25.8433	10.8136	7.43788	7.13935	8.86524	6.37346	18.1044	23.4028	5.96487	17.4035	7.99054	7.31713	6.99556	13.2215	11.6406	22.2708	17.0475	11.1209	7.61588	20.747	15.0069	13.5357	11.6089	7.75802	8.35643	33.0782	26.9928	9.15425	29.0563	24.3557	24.5818	8.15398	8.75453	9.23172	44.1125	6.83918	5.26996	8.38513	8.64918	48.8705	3.91338	7.08104	4.94001
EAL87657	0	0	0	0	0	0	0	0	0	0	0	0	0	0	0	0	0	0	0	0	0	0	0	0	0	0	0	0	0	0	0	0	0	0	0	0	0	0	0	0	0	0	0	0	0	0	0	0	0
EAL93713	9.15637	4.82916	9.46328	5.15088	12.4019	5.12203	4.70977	45.0751	9.40193	8.53119	7.01465	2.02788	2.07151	5.01735	7.55782	16.2585	20.1021	14.1894	3.88674	7.39523	12.8941	14.7448	13.7551	10.7243	4.27546	7.98449	11.285	9.75709	9.26523	12.5919	10.8359	5.32093	2.77495	12.0498	3.62946	4.84375	4.69599	8.35359	13.0946	5.04558	7.92	12.4467	8.4562	13.5268	12.3506	8.60587	15.1576	11.8305	8.24029
EAL93603	33.8571	53.7612	27.0837	45.1465	37.2464	93.8615	40.0438	107.28	33.1824	38.975	34.6224	26.2887	33.241	57.1621	66.1868	74.6357	57.9612	49.71	27.4451	80.7653	63.5093	45.7374	52.4827	50.2762	35.2703	49.9298	41.3939	38.9398	41.4631	40.6149	43.3814	50.3541	35.9865	37.141	34.5639	16.3953	17.8268	25.8069	34.6774	14.2886	18.1432	24.3447	19.1221	25.0563	23.4948	19.0823	23.7102	23.194	19.5978
EBA27321	44.4201	32.5226	64.2564	39.4877	13.0972	96.1376	37.1333	28.6696	22.7222	27.698	21.6538	12.4267	17.9069	29.7198	30.7172	17.4511	16.9119	39.2672	43.1978	46.2874	131.329	67.7926	62.8518	50.6744	43.5223	57.4041	77.7211	62.4647	68.6889	43.3842	38.4709	47.1749	36.6586	39.8311	40.5292	17.2532	18.9112	35.1459	43.8072	49.167	32.9601	36.6183	37.4475	42.079	42.3178	35.4602	37.6151	36.4761	39.3715
EAL87610	1.4041	5.23887	0.0598225	5.77966	2.22351	193.076	21.4264	2.04765	0.925809	0.393545	0.789409	1.77615	14.0287	14.0532	0.187342	1.69652	0.597448	0.146399	0.137254	0.15393	1.82943	0.511518	0.215672	0.0502868	0.197228	0.15755	1.68233	0.174513	0.253895	0.153515	0.365031	0.79773	0.920953	0.167209	1.35239	4.0807	4.4451	1.91169	2.3175	2.05511	0.347039	0.744543	0.596286	0.681161	0.858957	0.392621	1.02996	0.749721	0.774619
EAL93135	29.441	46.4644	19.1505	45.0111	16.2695	23.0061	20.0141	71.3694	34.6408	31.9046	32.8191	25.7501	11.8543	51.3503	42.5034	40.5556	31.4029	34.171	16.0726	45.8024	50.0616	37.5698	33.6881	27.5964	22.6308	36.68	35.9843	29.332	33.7022	28.0819	26.8107	46.431	44.8515	30.9346	41.1709	13.1462	13.3872	20.0349	29.2311	17.0879	37.9933	45.5365	38.52	48.0673	46.0516	50.793	50.2952	43.6367	42.4337
EAL93680	77.3877	82.1081	81.8667	127.114	291.858	198.505	252.117	406.35	201.825	115.838	105.756	146.167	183.685	335.765	64.306	79.1348	31.1058	131.656	66.6307	165.545	291.696	269.884	234.963	141.256	22.2174	199.208	238.268	267.551	380.632	74.414	68.7091	38.0102	55.972	70.9356	49.8977	263.838	277.306	110.497	130.481	96.7071	101.316	114.069	88.2307	130.865	131.829	71.4625	100.488	107.375	92.8128
EAL93335	18.2005	39.5207	15.2005	48.8145	61.1682	29.9334	209.694	6.76271	39.3115	32.2213	38.3337	179.443	267.393	113.82	14.1446	22.58	19.2289	16.0133	11.1601	16.0175	17.7613	19.2938	21.0853	18.0021	14.1656	18.615	15.4466	22.8048	21.5043	24.1844	27.6194	48.8553	34.1725	23.9341	38.7234	122.57	121.247	43.0426	48.6392	57.0926	30.0652	46.469	42.2161	48.9477	50.6836	35.6796	48.7927	47.6388	41.3719
EAL87136	0	2.7514	0	1.28257	0	0.488447	0.842764	0	0.486225	0	0	0.717551	0.449252	1.72983	2.74086	0	0	0.164759	0	0.173234	0.860417	0.268644	0.485438	0	0	0.310288	0.576222	0.196398	0.285735	0.907024	0.958553	2.41707	1.72741	0.329312	4.1241	0.83499	0.275731	0	0	0.308377	1.17168	3.38889	4.69744	4.94244	4.65212	3.09301	3.02551	3.01871	3.3503
EAL87332	15.5367	14.6663	13.068	10.7039	22.2581	52.7634	20.7114	106.574	16.1007	21.2835	53.1562	142.854	39.3074	44.1249	7.49235	56.2409	51.9056	23.9077	5.57931	9.28085	17.1412	28.2784	25.6148	24.814	5.98152	9.98237	23.5278	20.4092	16.3849	15.1395	12.3868	7.67844	4.92949	16.5787	4.90371	29.0732	28.4676	30.5347	30.365	28.808	13.5637	18.5276	13.5866	19.8447	17.4581	11.6576	23.3989	18.3384	15.4621
EAL93283	0	0	0	0	3.06374	72.6178	2.10579	2.2181	0	0	2.26608	6.27523	3.92886	1.89099	1.84383	1.39144	0	0.720435	0.788004	1.51499	0.94058	1.17469	1.06133	2.30965	0	0	0.839876	0	0	1.32204	0	0	1.51068	0	1.50278	0	0	2.74385	4.73576	8.0906	0	1.70983	2.63338	1.85243	0	1.59114	3.60807	3.44344	2.61603
EAL87124	0.399259	21.4713	0	18.1012	0.581678	0.304127	6.69668	0.842251	4.44025	4.2897	1.72094	4.16992	4.1026	7.89847	1.22523	0.132088	0.279098	1.09425	0.299218	0.143817	0.714309	0.44605	0.403005	0.32888	0.644944	0.386396	0.478373	0	0	0.502001	0	16.4543	8.31764	0	13.9804	3.11939	1.71681	3.90708	6.93611	3.84017	0.540396	3.46267	3.79977	2.34466	3.74511	0.604183	2.96843	3.05091	2.98005
EAL87571	24.0976	8.07488	23.2766	7.57414	47.1446	67.873	14.6937	258.531	19.8386	19.973	18.9189	7.57605	10.6121	30.0271	3.99933	70.8964	61.4248	29.0712	1.80596	10.9123	23.3271	34.6137	27.7117	22.8273	2.33557	8.60667	22.6169	18.5571	15.9535	27.4852	20.2412	16.9556	7.29534	31.8228	6.15016	16.2872	15.0989	25.8274	39.0947	16.8314	11.0429	21.6457	16.1658	25.7252	22.3012	11.0049	28.0064	23.3463	17.5581
EAL93590	34.048	33.1327	31.4937	47.5226	32.9151	21.0877	44.0519	40.3432	34.1016	34.1886	31.5462	12.8188	20.213	50.6463	31.9455	21.4757	10.121	29.3246	17.7664	70.6066	44.1206	28.0844	25.8559	24.5515	54.5884	33.4644	42.1927	29.4982	32.8015	26.8061	29.1746	102.033	124.353	29.1973	125.749	14.4564	16.3282	40.4808	45.2479	28.1574	23.8603	19.4905	15.6998	21.7701	21.2669	31.5402	19.3815	20.4077	15.5963
EAL87715	105.572	174.625	96.9191	197.084	89.0463	84.3677	77.1539	51.9653	131.079	128.95	106.178	99.2073	88.5843	204.521	125.531	93.138	99.305	77.4113	107.991	99.8071	124.427	104.702	100.393	87.166	83.0541	82.9318	91.4288	88.6466	91.5553	134.369	143.233	282.238	279.675	146.863	316.331	71.1745	74.9698	69.3573	69.7152	83.965	159.537	128.204	129.883	137.917	133.558	176.014	133.679	127.377	139.718
EAL93582	20.1845	9.62307	24.0178	12.8166	68.2656	60.6464	24.3627	211.531	19.4352	17.814	19.4201	17.209	17.7329	41.0543	3.16029	64.7102	51.6519	22.6382	2.52117	6.66478	16.1214	19.7313	17.8272	12.4699	3.18288	10.4648	23.4164	15.7988	16.775	20.6957	18.1996	18.1152	11.3928	20.7319	10.4746	16.3403	20.0452	39.818	50.4801	23.6512	7.54545	20.7097	14.2629	19.7557	18.5249	8.27246	26.8667	19.411	15.245
EAL87210	8.31039	18.3133	8.74681	21.342	21.5242	22.8202	13.099	16.5571	14.3145	16.2042	15.2569	1.83693	4.88786	10.2406	9.98516	25.2533	21.3007	15.5005	56.5142	9.53481	15.8317	18.7406	15.3787	13.0149	3.97754	10.0285	13.522	9.17573	10.2407	8.32043	9.20211	8.66279	7.07547	8.64114	6.81851	14.1614	14.5586	7.3292	7.03046	6.51293	10.4982	19.4366	15.4943	19.9731	17.2326	13.6238	25.5243	22.0917	13.7075
EAL94080	196.477	16.0579	112.426	23.8598	0	39.2863	0	0	105.351	98.0097	51.0396	0	0.327745	0	357.919	10.5627	6.37673	74.1615	17.0911	50.9312	35.4652	47.2323	57.1941	78.2242	47.9469	29.2012	42.8781	61.7533	81.4011	115.578	96.5029	68.4175	100.816	92.2537	68.9487	0.203051	0.603465	0.228891	0	0	116.25	9.4138	11.511	11.2291	12.0329	121.583	14.0459	9.86227	10.6495
EAL87239	118.458	42.7771	79.8567	45.3705	12.2398	397.729	157.002	12.5832	34.8248	78.9816	71.0666	49.5128	169.124	61.9477	11.4175	11.6736	13.5075	38.7113	58.3974	53.4129	44.1524	35.4316	57.2407	47.8658	30.6705	34.5551	63.2481	56.0949	59.898	61.0024	47.7231	29.9789	42.2465	58.3903	38.7236	83.021	81.0416	24.664	32.7038	39.1907	54.4677	50.4343	47.2368	54.1472	59.1039	56.4154	30.5104	54.4534	49.9564
EAL87461	9.9094	29.291	3.23684	27.5283	2.40616	31.4512	10.7498	5.74867	15.0279	17.7447	14.2376	50.5156	16.9708	57.1772	35.4779	7.64951	3.75216	13.8622	12.068	29.7456	114.129	17.0674	14.5868	16.7788	11.7386	15.9836	20.4479	16.5243	14.7188	11.4211	9.87543	45.6532	37.9659	10.7436	34.2267	4.30121	4.26105	4.57922	3.71931	2.38278	4.02371	3.58091	1.65453	2.18225	4.35711	5.31092	5.19503	2.70436	3.08181
EAL87449	3.97151	10.7926	2.18914	8.60563	8.67911	21.1765	3.1691	11.6246	1.00382	4.00037	2.67477	2.96279	3.01434	6.91932	5.985	12.8106	9.19631	4.59198	0.558073	8.31524	12.7675	8.73525	6.63953	6.27027	2.32558	4.08379	7.13771	6.48748	4.49802	7.95841	4.94737	21.9564	11.7687	6.79869	18.2702	3.59135	4.05591	5.91065	5.66972	3.89948	6.85368	10.1583	7.14913	13.0462	10.8413	9.29662	11.2148	10.3644	7.04026
EAL87333	26.1966	27.8853	24.1928	27.8394	4.62614	25.5783	4.45153	7.46884	19.9844	20.2993	19.4181	10.9559	5.70998	11.2786	65.9139	23.3476	17.0639	38.618	17.2232	44.4649	55.0699	34.1002	35.2565	37.011	21.5431	29.8086	34.1141	24.0545	27.7329	33.3371	31.0117	24.098	40.6601	29.2988	29.1017	3.17002	3.5728	3.23681	4.7502	3.30864	24.5406	24.6775	17.7741	26.6424	26.9231	34.5369	22.6548	24.0042	18.1112
EAL93379	0.436303	9.98446	2.13773	6.98141	1.90694	33.013	0.873794	4.32587	6.17556	4.21895	5.64184	1.62743	0.815138	6.27732	2.8691	11.4031	5.18489	2.54102	1.63491	2.98606	3.90292	2.43718	3.30298	2.51576	2.25531	1.97049	2.09103	1.78176	3.88835	2.4686	7.82654	13.1569	10.0297	2.68881	11.2244	0.252505	0.500295	4.41191	4.07056	3.2173	4.72429	6.62191	6.11922	6.91796	5.11574	5.61205	5.98865	5.00097	4.66772
EAL93834	19.3705	26.4081	14.3372	28.852	155.514	7.69147	120.405	46.601	31.6677	38.5243	44.4113	59.3396	85.6614	74.3058	49.9578	17.9981	19.5188	31.486	149.571	165.677	55.67	39.1373	40.1445	45.6047	61.2488	75.0523	73.906	75.57	70.7051	38.3464	37.376	54.4767	48.7031	39.9327	48.1538	176.326	178.165	145.864	178.267	167.019	34.8085	23.5685	21.9342	23.1743	23.86	34.1461	23.3349	23.7886	24.6607
EAL87483	14.5102	23.6463	15.0807	18.1759	72.3879	19.0913	6.27429	7.32781	7.55733	9.44849	7.58106	9.18465	5.75043	21.7464	7.13226	13.674	7.83793	5.27227	13.3459	4.90995	5.70334	7.85975	7.10126	5.19147	3.83549	7.0923	3.3366	4.48911	4.31052	5.2521	7.01113	5.30375	5.36977	6.0217	7.54121	8.52485	10.2099	12.6217	6.78998	9.86808	16.1877	22.4039	19.0513	21.3029	19.7202	16.6346	21.7523	20.6398	22.0983
EAL93431	4.16764	10.2186	2.52818	8.46827	4.04788	12.1442	2.13634	8.08008	10.0323	10.0217	10.9067	2.96105	2.22467	13.3844	12.3545	3.08587	2.91335	4.55529	1.71042	5.93342	10.3855	5.54294	4.30691	4.68632	2.94935	4.0974	6.02387	3.80916	4.48065	7.11158	5.14225	16.3579	23.0958	6.65881	20.4223	2.81397	2.90148	2.91313	3.70311	2.73599	4.56644	6.29309	4.77158	7.28412	7.38813	4.20449	10.0448	6.28269	5.92516
EAL87701	72.0729	37.6991	67.5995	56.9765	2.00005	95.6831	1.89019	2.17201	103.402	77.0677	116.127	2.30431	2.40451	12.1903	46.0405	130.972	119.177	137.389	88.2872	90.185	103.923	148.961	165.938	125.71	61.4271	113.816	79.8435	88.0884	108.429	48.4384	48.226	69.5137	50.1724	40.3039	53.8342	3.0787	2.45964	15.5612	11.1517	21.7318	118.454	138.734	105.854	153.58	142.455	157.625	107.219	131.691	109.255
EAL94041	0.33925	75.3057	0	86.4026	2.96551	5.94358	3.14233	0.930359	1.37195	1.82248	1.82785	2.53084	0.950722	9.15181	2.08216	6.3974	1.06717	0.232445	0.127123	0.366604	0.606948	0.189504	0.342433	0	0.328805	0.10944	0.135491	0.415625	0.201561	0.853099	0	12.6172	5.84896	0.4646	8.00026	1.17802	1.36152	1.88124	2.4011	3.48052	0.36734	0	0.16993	0	0	0.128343	0.194021	0.0925841	0.0844048
EAL87132	2.25339	8.37964	3.03622	6.7607	6.15552	4.43422	5.64113	3.92172	1.99344	3.02635	1.82116	2.52158	2.89435	7.09202	2.84014	9.78462	4.92252	3.08792	2.53315	5.98623	7.81104	3.93355	6.82359	2.4749	3.27601	3.72552	4.38734	4.94623	4.01646	1.59371	1.12283	11.3253	15.1759	1.73587	9.4605	1.46714	1.37269	8.08546	8.1556	7.58578	1.90622	2.6719	3.17452	2.89474	2.72471	2.45091	2.81911	2.15239	2.03232
EAL87669	19.6881	29.1748	18.3441	28.4048	19.2791	21.4712	44.9242	99.747	20.2314	22.1936	28.1715	24.078	22.914	42.3734	37.0716	42.0707	38.2425	40.8011	22.7372	63.478	40.5651	37.8611	34.5332	32.6126	23.1486	34.0471	27.7143	28.4701	29.723	23.74	20.5856	26.9275	21.5628	23.6476	23.0646	8.87259	8.60469	17.6873	24.2973	13.6591	13.3676	17.4949	16.0051	17.9115	18.165	18.6819	21.043	19.9948	15.2572
EAL93295	18.9372	18.197	23.4216	18.6323	20.2234	17.2493	30.4696	17.3758	19.1459	24.396	22.7838	23.7285	29.7982	56.7072	34.8602	33.7887	27.6967	25.4151	11.5053	39.3388	48.0656	26.7024	24.8215	25.317	30.7387	33.9259	28.8577	19.5215	22.5026	27.2779	24.7355	32.9882	41.5381	25.4937	33.5034	36.7894	38.5804	15.6529	18.07	17.3006	28.0453	33.4355	28.0194	35.1983	36.7555	31.4739	36.2766	32.815	28.132
EAL93980	11.8842	15.8151	7.84818	14.2967	25.9711	23.8778	30.139	77.6905	12.407	15.5444	11.9711	8.86576	15.0836	27.181	19.1977	15.4704	14.2673	20.4011	11.5203	32.8041	22.013	18.761	18.8411	20.8911	18.0704	19.5023	18.5212	18.1996	18.3045	14.1303	11.586	17.3992	15.1258	14.4178	15.5083	22.6521	24.181	17.3181	21.4437	11.9689	13.2879	12.8136	7.82921	15.4753	14.1617	17.5441	14.6647	11.1753	8.2597
EBA27310	0	0	0	0	0	644.963	254.358	814.491	0	0	0	0	0	0	341.498	268.915	414.318	359.688	304.586	219.595	272.67	378.376	341.861	325.48	306.372	327.773	284.056	345.776	372.265	0	0	0	0	0	0	1391.66	1106.82	2883.44	2887.4	2193.41	6023.48	5571.73	5835.82	5390.01	5490.08	5214.86	6304.84	5795.33	5713.09
EAL93710	5.60136	63.7354	3.65929	48.964	88.4064	21.0176	90.6007	36.8274	61.0356	63.5255	132.455	79.627	119.475	114.169	60.8446	46.8427	10.3328	7.14277	6.29679	14.1237	19.6251	9.2129	11.6219	13.5857	60.3212	28.8111	14.044	25.7975	30.1367	5.08645	3.72144	11.2607	10.0596	3.62243	11.1189	156.593	161.822	101.406	101.214	107.551	7.07601	5.65071	3.50714	4.20315	4.65212	8.47633	5.33914	5.3503	2.86464
EAL87651	4.34437	5.63366	5.67623	11.9721	2.10976	13.3105	1.74011	2.87158	18.1546	11.5136	18.7257	6.91402	4.05826	10.6779	10.0306	7.76122	6.98484	6.4494	2.82171	6.0509	5.44072	9.38345	8.6241	8.11144	5.61415	9.99716	8.79104	10.29	11.7872	4.91609	4.04085	9.02485	5.40949	2.97479	8.69271	2.09521	1.66052	6.42423	5.49738	7.70706	12.8578	6.35811	4.2071	4.50721	5.09386	13.2579	6.87405	6.32328	4.68378
EAL94069	2.47908	0	2.42932	0.472243	0.515965	0.539539	0.354636	0.22413	0.716114	0.380509	0	1.58522	0	1.91077	0.155259	0.468664	0.123784	0	0.265416	1.14813	0.633613	0.19783	0.714954	0.194484	0	0.114248	0	0	0.52604	0	0	1.06796	0.508827	0	1.01233	0.81985	0.507622	0.115523	0.113936	0.22709	0.766956	0.575905	0.798278	1.03989	1.14194	0.535928	0.911452	0.773213	0.793017
EAL93858	33.4349	14.6913	30.315	13.0993	60.2611	79.2713	25.8006	192.146	23.9586	28.7014	23.4931	8.93569	17.3874	25.4935	9.78439	66.5963	55.3587	51.8103	11.1724	34.6719	41.1248	52.7567	52.7974	42.0217	15.8687	30.9122	38.8899	36.4576	31.5125	39.5468	32.118	26.8517	11.8236	43.4286	11.8849	21.5444	24.184	51.9172	63.7623	32.5729	28.9253	35.1723	24.8622	38.5105	37.4096	31.8831	38.2929	35.7696	24.1195
EAL87178	39.62	32.97	3.52953	12.007	401.432	7.77358	90.1681	14.0566	38.2359	79.3321	203.766	252.578	109.35	92.3067	199.746	92.3492	10.7007	47.5066	185.579	131.039	50.7463	27.1616	29.9939	103.842	1224.15	738.406	209.303	138.264	86.1339	76.9877	96.9158	16.2921	68.5671	88.788	55.339	214.705	188.952	620.932	548.089	848.76	84.8261	274.306	316.628	239.016	234.916	39.5161	196.723	277.688	318.574
EAL87269	75.8764	31.7353	40.3799	39.6253	15.0086	464.894	19.6892	19.1408	23.2341	51.0849	29.4604	6.2073	14.9901	35.8072	88.4141	31.9188	21.3963	35.2246	32.6637	93.1268	239.688	89.306	51.5922	35.4121	22.4013	33.7442	43.5964	30.4198	39.9608	47.4518	45.0144	127.846	73.2931	53.3126	84.3771	15.3637	11.7559	18.4174	14.4678	17.848	62.1555	78.8209	64.7497	83.7658	77.8167	67.7533	76.1389	75.6925	61.76
EAL93563	0.609306	1.16196	0.796102	2.43742	0.591797	1.08296	0.559291	0.342761	1.0267	0.654649	0.656578	0.454549	0.189726	1.27843	0.712312	2.21737	0.212965	0.904541	0.304424	2.26794	9.62924	1.81524	0.820032	0.72497	0.853012	0.982796	1.29785	0.497653	0.663687	1.02147	0.809624	2.85815	4.37707	1.39073	2.90279	0.117543	0.116445	1.92127	1.17613	1.82326	0.219919	1.43118	2.23814	1.312	1.96466	0.307347	1.16157	1.49656	2.07179
EAL93711	52.4073	72.637	38.1775	77.0022	80.6738	59.554	75.1534	35.6697	50.5856	59.4946	64.9976	47.8009	45.6306	96.0298	114.702	22.7031	12.995	58.7403	61.4335	164.77	116.406	53.1362	57.0911	56.093	168.546	74.5793	59.4747	50.7185	52.5806	72.2342	67.4033	120.068	173.322	72.0423	153.761	80.0601	78.5755	51.1559	59.0422	49.0118	56.5861	52.205	40.02	55.6298	56.753	65.3153	50.2744	49.4377	42.4132
EAL93605	2409.24	453.612	2476.91	568.544	1914.91	149.977	136.712	1927.44	1577.69	2194.04	2550.29	175.663	112.467	145.945	1240.79	3785.04	4016.27	2453.79	1770.68	540.06	682.492	2830.56	2726.6	2857.58	2312.5	2357.16	2146.25	2831.3	2567.23	1104.39	1190.55	117.007	155.775	1041.66	108.377	579.941	568.614	2057.57	2019.45	1541.01	1779.37	1391.38	1465.17	1180.85	1196.79	1129.38	1177.01	1396.33	1493.25
EAL87263	94.3363	69.0637	88.9174	66.094	73.3779	183.047	76.6024	281.349	86.0808	87.828	101.224	68.5867	49.6628	86.9857	88.2332	96.0091	98.3584	182.339	69.5755	84.1603	73.8395	137.992	151.406	152.396	95.6935	114.444	109.517	126.103	116.728	167.364	139.824	48.2159	30.2947	173.534	33.7069	58.2974	63.1961	66.1728	100.049	72.9212	111.453	90.2983	68.3765	93.6625	96.1402	127.406	97.9595	86.0172	71.0586
EAL93892	7.1573	63.3793	7.92846	55.6032	3.17356	15.4076	1.40225	5.38298	17.6185	26.4132	24.1437	2.08934	2.32554	11.7527	20.1906	12.1482	9.57141	36.4601	84.89	51.5626	70.0101	31.6367	39.4204	32.2125	35.5895	159.415	139.446	33.1682	40.5828	140.073	150.718	110.105	78.9121	156.191	92.7316	1.17062	1.2489	4.66934	3.80428	2.99307	168.055	29.0126	33.5906	29.8789	35.6663	190.835	15.6615	31.3375	34.608
EAL87567	34.5203	48.6435	32.4943	57.5952	74.5716	218.133	89.313	43.6573	38.6831	40.9261	42.6958	50.3633	60.6813	81.8085	65.529	18.7903	15.0968	42.2947	80.3523	137.822	108.84	40.8457	42.4825	41.1355	74.991	59.301	35.5878	34.8613	36.4731	38.8066	32.1989	68.0306	76.8382	40.2888	65.9856	89.656	84.1878	61.6822	71.6121	79.0536	38.1151	49.314	39.3097	50.7804	53.3861	49.0217	48.1894	51.2348	37.4429
EAL87429	57.0444	73.727	49.3363	77.9131	74.696	99.278	109.561	85.9414	71.4492	79.6515	94.5694	204.853	80.4707	111.313	109.853	53.6367	42.2172	70.0213	266.545	129.028	98.6487	77.2756	70.6342	74.7005	126.469	77.8556	52.852	66.3971	71.2147	57.6404	47.4124	69.1791	65.5331	60.2519	61.5596	156.448	150.353	103.133	112.117	134.612	51.8273	63.9071	53.9656	70.661	72.5723	63.3444	70.9283	62.6497	49.99
EAL93908	0	3.36136	0.719687	3.91726	2.13997	11.0022	0.55157	2.0141	2.97009	1.57816	3.16563	3.28735	0.68606	3.96247	0.64394	2.67271	2.56697	0	0.275203	0.529097	2.29942	0.8205	0.741319	0.806625	0.474544	0.947691	0.293319	1.79954	1.30905	1.38513	1.46382	1.47646	0.52759	0.502897	1.57449	0.212521	0.210536	4.31219	3.78039	2.5901	1.39167	10.9476	12.6916	15.7423	14.8545	0.833537	13.4409	15.4332	11.3289
EAL93451	57.3029	52.1763	24.5174	66.1861	165.205	20.0828	118.095	66.6557	46.9187	70.2386	43.4849	162.264	121.006	156.761	94.6472	22.5623	14.6688	13.4101	27.2185	76.1685	115.335	33.3618	22.1994	23.8226	71.9656	58.8415	62.8555	34.1129	43.0367	22.325	20.1079	45.8363	80.8798	25.1454	69.4985	81.1569	77.1599	108.992	119.698	130.931	45.9895	48.8881	61.3474	67.6582	63.4035	55.7231	75.1222	57.2675	60.6419
EAL93670	22.9221	45.1462	20.0686	56.1199	17.245	63.4016	39.9332	42.7269	29.4433	24.8298	21.4611	8.12959	25.4493	24.8358	36.5716	38.4765	30.6022	28.386	25.0639	45.6831	47.3965	37.3632	33.6628	32.8622	23.8553	31.5784	26.7138	21.8676	25.2842	24.6866	23.218	69.3113	68.5657	24.8303	64.3134	11.6349	12.4957	16.3025	21.6999	17.7702	33.8225	29.891	24.6103	32.7701	34.3118	38.3123	31.6453	28.6119	25.383
EAL87221	12.7442	23.8174	7.07677	23.2247	39.6095	13.9143	177.705	22.3141	4.72438	5.02062	7.78201	18.0639	146.43	344.56	29.4249	4.91891	1.63326	5.09367	5.73058	18.5154	24.3206	8.54267	6.4319	4.78231	8.3718	6.85203	5.42916	2.7757	5.30026	7.47773	1.6934	44.8357	34.7892	8.43567	45.8394	31.4691	34.9503	8.31418	10.5233	4.2221	1.49494	6.56257	4.3621	4.61519	5.22999	2.41067	5.22347	5.10107	4.43904
EAL93121	2.33958	6.88366	1.31007	3.1197	569.711	11.796	180.728	15.2294	6.42029	16.5185	20.5289	1005.57	179.211	154.179	15.971	7.07668	6.65867	9.16012	9.51828	12.7615	21.2276	10.6418	11.639	13.3985	21.9197	21.7796	22.5589	17.3342	15.4889	14.4981	13.9894	9.40679	6.72274	18.3088	10.7479	303.878	331.029	135.406	122.256	147.125	8.05228	16.9391	17.6621	11.9728	11.3647	5.05772	16.4387	17.4217	18.8762
EAL93113	385.769	432.746	385.438	393.364	132.241	119.077	73.8502	89.3578	443.552	536.381	529.811	146.715	176.648	353.693	557.098	395.388	309.325	308.372	246.593	523.135	605.594	342.248	385.571	330.23	246.817	334.299	398.769	318.166	377.505	133.148	75.3816	228.098	190.183	124.308	437.837	186.049	225.511	239.334	206.844	196.434	902.991	914.321	907.427	817.336	897.99	981.533	912.785	922.743	890.155
EAL94088	1.39905	4.57376	0.58756	4.53064	0	0.811963	0.150103	0	0.404135	0.214738	0.646113	0	0.186702	3.59445	0.0876199	0.066122	0.0698568	0.136942	0	0	0.089394	0.111644	0	0	0	0	0.0798229	0.0816201	0.356241	0.251297	0.39836	0.401799	0.143577	0.136857	0.285652	0.0578348	0.114589	0.0651948	0	0.256314	0.324621	0	0.050056	0	0	0.075612	0	0	0
EAL93395	22.4957	27.8198	17.8135	23.9367	12.2488	46.7335	23.2658	107.278	32.3924	29.7849	32.3213	13.3917	16.5566	43.9307	28.291	30.6714	26.7649	35.0305	16.7739	58.0318	42.8892	40.2367	33.6014	26.2669	30.9795	36.7981	30.1296	30.4367	30.5111	30.4273	23.5508	34.7176	26.2807	21.9388	29.5533	16.3068	15.5031	22.2363	30.2644	18.4314	28.7256	38.983	25.1539	39.7655	37.9663	37.9962	39.5063	37.6417	27.0234
EAL93890	43.1551	19.7514	59.9733	21.4485	5.14411	19.4247	3.92853	2.06903	53.1501	23.6048	16.0647	10.2436	10.9944	20.1085	8.42755	5.19169	2.46822	10.3491	15.2889	7.20718	6.14157	7.45105	15.444	13.0343	6.46408	6.20144	12.3782	15.8612	15.0344	3.20629	7.03753	5.12655	8.17307	4.8355	3.92498	3.51928	4.83599	5.11889	5.55341	10.5656	66.4817	18.6074	23.5814	27.0709	25.5301	93.0596	15.3695	19.0579	25.183
EAL93564	1.91463	0.730249	0.625402	1.27653	5.11394	2.26868	8.14827	5.38533	0.645245	3.77138	2.40704	8.80809	2.08663	14.9212	0.699473	0.738996	0.111534	0.218643	0.837022	5.63231	1.14182	3.92154	1.12735	0.70095	1.13403	3.60297	3.95082	1.95473	3.22307	4.01222	6.36024	0.641516	1.14618	3.71461	1.36822	2.30848	3.56761	7.59861	8.52081	10.0262	1.20935	0.778367	0.959037	0.843283	0.467697	0.482891	1.00375	0.78378	1.03211
EAL93622	7.90878	62.4834	2.9524	88.8868	167.347	12.4312	127.373	195.122	36.1721	47.7469	42.206	148.344	77.3973	116.158	148.593	11.5873	9.47753	18.192	17.9225	82.3446	162.046	33.6596	18.627	14.3737	28.4711	47.3819	47.5301	16.4564	28.6409	29.5952	22.5191	359.252	301.116	33.2667	412.037	101.786	98.5687	59.4583	71.2419	63.8736	29.8708	26.5382	27.9191	29.1938	27.93	34.6219	30.908	28.3672	27.3603
EAL93817	13.9412	31.476	8.17241	37.0135	7.61655	25.5687	10.2831	1.49673	24.0367	21.1306	33.1306	4.92155	8.25567	19.1401	93.2041	1.97666	2.17532	8.65661	8.58229	11.9715	10.5781	14.1844	11.4335	13.5344	50.1068	19.9168	10.5392	14.6398	13.8296	8.76434	9.17955	109.604	47.5708	6.56299	66.9802	5.94316	5.88766	2.51738	2.64297	3.31234	49.4984	11.4364	9.97587	14.3638	15.799	70.4948	14.7004	12.0594	9.13589
EAL87307	319.916	193.554	309.789	171.106	110.185	370.687	121.11	413.913	280.877	315.824	359.134	83.8792	60.2874	100.879	530.716	210.51	231.388	589.191	306.261	357.879	418.669	483.304	471.271	487.73	370.174	346.938	433.852	397.189	384.791	509.378	490.916	330.695	247.203	525.988	239.425	75.1387	76.8219	133.219	157.909	142.011	222.201	213.106	149.196	240.873	237.509	290.699	256.207	219.955	155.112
EAL87443	54.7999	59.832	53.4412	48.5976	70.6035	91.197	64.428	206.023	56.0714	48.2374	50.3716	36.6455	62.4159	100.929	31.6075	48.8845	40.6612	55.1903	93.8155	87.5197	70.3421	50.8956	63.7112	50.2525	26.6204	32.5023	42.7177	41.3068	48.4457	75.0448	65.7977	84.5501	122.748	69.4421	99.4588	36.6822	38.1188	42.0396	49.5759	30.8204	38.6765	49.0298	42.6289	54.0106	50.0097	47.3082	58.9055	49.623	42.578
EAL93984	25.8675	34.2141	23.953	31.6447	10.2571	31.9362	9.72341	24.2638	20.5541	22.013	19.5206	4.24897	6.13334	14.44	26.2177	18.8691	20.6538	31.2197	16.4218	47.7284	40.4058	36.8087	37.0893	29.1488	21.902	28.5303	30.1718	27.0068	27.5417	32.7229	35.0024	31.3289	46.0866	31.1461	32.6742	8.3551	7.61945	7.61211	9.26351	6.56873	27.581	36.983	25.2007	40.3229	41.3677	43.1545	39.5862	37.2402	23.7357
EAL93652	29.3092	17.8087	31.9891	13.8809	39.461	36.8245	12.777	309.933	23.7057	24.7579	23.8507	7.99201	8.68572	27.1733	4.34207	93.554	85.097	39.8175	2.19653	9.10126	33.4962	43.0754	35.0929	28.3608	4.4406	9.78102	31.4033	30.6245	23.0881	45.1111	36.8634	30.172	9.43836	52.7339	13.289	9.32928	10.43	30.2309	48.1535	21.5802	16.9623	35.2526	22.4263	37.4804	34.8692	17.588	46.3274	34.0083	22.5551
EAL87416	0	62.3147	0	326.791	277.703	34.5703	163.605	34.4661	192.713	175.541	322.773	101.571	101.748	293.833	131.314	9.00872	0	0	0	0	0	0	13.7429	7.47681	70.3787	70.2751	21.7508	11.1202	8.08928	0	0	0	0	0	0	330.945	288.824	151.001	192.728	244.448	44.2276	59.0406	75.0181	71.9602	87.8024	51.5084	256.961	163.491	33.8744
EAL87154	0	0	0	0	0	13.0149	0.675362	0	0	0	0	1.00629	0	2.4259	0	0	0	0	0	0	0	0	0	0	0	0	0	0	0	0	0	1.35587	0	0	1.92787	1.56131	0.773364	0.44	0.433955	0.864931	0	0.365581	2.02697	0.39607	0.790799	0.510306	1.54289	0	0.335602
EAL93873	89.9183	120.056	76.1659	130.687	106.748	270.461	134.65	218.473	107.384	118.652	106.874	54.9234	85.7487	104.681	143.7	129.347	98.874	143.461	277.371	233.905	200.408	162.603	143.006	112.889	201.645	164.815	133.441	110.401	118.236	128.313	102.111	221.305	212.985	128.922	200.059	142.989	139.201	127.037	141.66	136.701	137.858	126.33	101.208	138.862	139.899	176.563	139.056	124.553	98.2657
EAL87310	48.7868	47.0356	42.7169	43.3695	12.5043	29.8216	15.1535	18.7253	46.1275	35.9156	33.5876	24.9376	11.8154	43.8701	70.0058	20.0259	17.9203	42.9449	48.9193	105.278	54.1483	58.6679	51.0684	48.7454	50.2765	63.755	59.7169	57.3719	54.6843	34.7884	44.5679	66.748	60.1963	43.1501	52.7797	12.4834	11.6546	14.5878	17.5846	18.3932	47.5681	36.4227	31.9607	38.5982	39.9894	53.8323	36.621	37.2308	31.5815
EAL87684	50.8469	17.7577	47.6252	16.8823	68.1285	130.765	17.381	339.108	39.02	41.028	33.6673	9.59735	13.5437	36.725	2.86472	94.5808	88.3605	27.0737	4.05551	4.70762	18.3583	34.3345	26.6926	21.4186	6.0035	10.6059	26.1795	24.3506	19.5941	40.8237	38.6659	21.3472	7.92149	53.1348	7.73414	23.2817	24.9375	65.0118	76.075	36.9904	18.076	42.6151	30.5834	35.3164	40.8833	15.9143	50.6272	42.187	29.0609
EAL87469	5.50717	5.20548	4.69272	7.98205	17.4421	21.3397	24.0667	9.97597	4.72058	5.14522	4.38632	7.85956	14.8743	17.5479	16.5328	8.43645	4.89586	7.54674	2.87114	14.2312	7.44316	6.48697	7.67362	5.29248	5.80176	6.41115	4.68584	4.498	5.15697	4.74167	4.77243	8.66454	8.17038	4.50882	7.01544	16.9407	18.3613	9.21635	7.35651	5.56562	7.16228	9.31236	5.30718	8.54226	7.79083	10.5984	8.49027	7.84149	5.57006
EAL87658	42.3579	64.8447	36.0688	56.4818	3.83034	6.8981	2.88865	2.12605	36.1795	35.1526	25.3404	3.37787	1.91019	8.14319	40.0845	18.8939	23.8411	74.5078	12.041	26.2013	40.5042	43.3242	50.8642	50.011	6.0401	20.0726	42.2344	34.5959	32.456	64.5524	52.6931	27.1613	16.6833	52.608	16.7004	2.36688	1.80046	2.66809	3.85317	3.88678	23.8815	30.7981	21.2536	36.4974	39.0045	44.8691	43.8138	31.8892	19.5872
EAL93694	26.1782	90.4307	19.3006	81.1174	38.1389	15.003	22.0945	25.9289	31.76	26.787	36.2689	16.9253	19.7962	25.3335	6.01145	3.62921	1.39426	6.06428	3.92377	9.69907	12.2663	10.0273	14.3444	10.6107	9.18232	12.5468	13.2432	11.0978	13.0352	7.36662	6.46	5.26274	11.9998	6.82873	5.34493	22.2926	26.0153	28.22	23.0999	25.5785	19.9095	19.8657	18.4825	19.6924	21.1207	18.7697	18.964	20.8884	18.1746
EAL93738	0.260841	17.3105	0.766816	17.3908	11.7805	15.5641	43.2932	2.36609	23.9981	14.8533	35.1347	65.5768	28.5085	20.6407	7.89024	1.20813	1.00286	3.30634	3.32322	4.97975	7.35001	5.24538	5.39741	5.15668	3.28653	2.52438	6.77142	6.81735	7.36131	4.42751	6.75861	27.5301	25.2963	4.64385	27.4008	17.0583	18.4693	7.40238	8.72723	10.9552	6.91974	9.54369	7.51264	10.8758	8.02832	8.78253	7.16054	9.18294	10.3835
EAL87120	107.526	295.897	99.0987	256.246	64.5256	21.4292	195.325	23.1502	71.1472	92.5279	72.3844	88.8428	217.208	195.591	78.0973	31.6658	22.5323	39.2815	33.1002	56.3696	74.176	44.9447	55.2609	43.7118	31.3203	50.8006	70.5581	44.0115	56.4294	40.8372	41.6859	113.524	90.1466	37.9091	116.402	65.0774	67.0795	85.3181	94.4365	81.5694	37.2333	61.7518	57.4954	66.2517	64.4806	41.4234	83.3775	62.517	60.2998
EAL93165	92.0053	106.9	75.2317	104.538	6.50976	117.012	4.11841	6.04117	59.1381	64.8103	68.503	1.8182	3.98425	19.9071	78.5324	22.9128	16.7532	66.1011	37.368	117.421	114.188	62.8526	66.4226	61.2879	44.291	84.1928	76.0055	60.4648	58.7061	74.3118	59.9122	114.734	184.129	71.7619	139.769	0.999116	1.33912	16.8277	13.3948	22.7907	66.1956	67.7059	48.8321	78.4813	78.408	94.2018	77.7087	62.7448	50.4305
EAL87560	66.1476	68.9647	59.2761	77.4686	42.4789	302.375	58.666	35.3901	74.1362	75.9796	77.1413	39.6073	48.376	92.5481	124.58	42.7598	33.9954	106.374	106.729	204.019	176.056	119.358	110.695	110.349	163.511	156.181	115.059	102.987	105.491	164.15	156.996	199.908	249.472	157.934	215.98	67.1197	71.7325	65.7246	63.4915	76.8771	109.734	75.3665	66.0484	83.1216	84.1927	137.306	62.0347	79.1566	65.3425
EAL93581	40.0839	19.7812	38.3798	17.5445	38.3376	71.6712	15.8562	243.025	40.835	36.9849	34.1264	10.7286	11.5762	29.991	4.6279	90.0944	86.681	38.2091	2.00651	9.58901	28.398	35.5518	33.8968	22.6423	3.95418	16.9286	39.1056	26.4908	22.77	42.8967	33.5429	16.6087	5.82495	48.3994	6.99712	14.7866	14.3853	45.7131	53.4523	27.8607	24.0621	54.1526	32.0711	49.2352	49.2863	28.9396	60.8548	53.6941	31.3649
EAL87267	73.825	61.7564	73.4071	66.179	58.9746	40.0889	140.357	71.4229	55.3517	50.9907	59.163	100.892	87.7974	107.806	62.8932	20.0624	21.7919	58.1279	53.1767	83.7999	87.7523	66.3627	67.6295	70.3508	65.5894	69.1952	92.0462	81.0079	74.7315	65.1318	63.989	74.9867	80.1075	59.1536	72.8169	95.8628	95.5011	63.694	84.2741	74.8853	51.7664	53.8459	43.4656	56.0597	56.0557	60.963	50.914	52.104	41.983
EAL93456	0	0	0	0	11.1489	0.157544	47.5308	0.916238	0	0	0	70.0491	51.5852	62.3035	0	0.0684243	0.144578	0	0	0	0	0	0.104382	0.0567889	0.0668188	0	0	0	0	0.520094	0.41223	0.41579	0.891457	0.141622	0.591197	107.668	103.935	4.92494	9.44839	6.69727	0.279937	0.0560543	0.0517989	0.242917	0.424384	0.15649	0	0.056444	0.308745
EAL94029	18.0494	19.653	11.9816	20.9622	2.12065	15.8924	10.1301	2.33368	7.65251	18.4542	45.4872	11.9448	9.24617	45.0262	41.4782	36.1169	27.066	6.78188	7.41794	17.1977	24.87	10.5702	11.1663	7.51382	5.07881	9.767	7.67371	3.32881	5.27541	7.32066	7.54314	31.311	44.754	5.58159	42.0235	18.7015	17.5254	6.17249	8.24178	9.05351	22.3021	8.20561	6.41612	8.719	9.13091	20.2648	7.74199	7.62708	6.59113
EAL87364	72.0997	128.849	60.0911	133.308	106.666	117.107	147.28	29.4002	72.1428	70.677	69.6838	36.8747	113.525	163.086	70.0594	67.9933	41.5675	55.7669	44.8427	73.4954	77.6283	54.8068	57.7708	64.3907	63.2761	97.3521	50.021	48.8706	49.903	56.5415	57.0376	91.5251	83.2979	58.0225	87.6428	105.93	108.457	90.8009	102.586	95.2036	51.8116	61.6439	60.5944	63.9478	64.3842	58.3491	64.2963	65.8253	58.7156
EAL93099	0	7.69021	0	8.96202	0	8.53261	0	0	6.79504	21.6634	7.2424	0	0	0	5.89288	17.7882	4.69823	0	0	0	0	0	3.39202	0	0	0	2.68425	10.9787	19.9659	0	0	0	4.82814	0	4.80289	0	0	0	0	2.1548	0	1.82154	1.68326	0	0	0	1.9219	0	3.34434
EAL93956	0.37787	2.16181	0	5.03867	2.20206	11.5134	1.41894	1.75369	1.1461	0	4.07186	3.66463	1.41194	4.07746	0.331313	1.62515	1.18866	0.129453	1.84073	4.76394	2.87318	1.89969	0.381415	0.103754	0.366236	0.487595	0.150915	0.308626	0.898025	1.18777	0.753149	0.379826	1.90015	0.776234	2.16024	1.53081	0.974905	5.79317	4.86262	8.96497	3.17097	3.07235	2.74448	3.21763	2.10453	2.43022	3.998	2.99059	2.53836
EAL93115	0.579249	4.3081	1.70287	5.79296	0.843905	16.9874	0.580038	0.977559	4.68507	1.24471	3.43304	7.99434	2.97606	8.07353	2.03152	5.55741	4.65656	0.694551	0.542637	0.625955	2.8499	2.58854	0.584685	0.874763	1.02926	0.560589	0.809701	0.709655	0.774345	1.09246	2.30906	4.07574	4.99338	2.18151	6.00211	0.838085	0.664207	1.03921	2.04987	1.11427	2.74405	5.96563	5.65783	5.52771	5.17876	1.97225	6.54277	5.13766	5.54848
EAL87444	104.649	153.55	115.82	193.719	132.732	31.8858	115.887	37.6594	79.6631	74.0762	72.9677	367.386	304.773	400.767	65.3083	22.8094	17.2127	34.1643	40.1366	34.5914	36.344	48.1409	53.437	52.3976	36.5934	42.0999	51.1377	53.7974	49.375	43.3437	78.5247	99.0034	66.3325	43.838	69.5048	194.875	193.409	184.736	151.303	157.1	54.6575	44.7125	53.0353	58.9252	44.0288	50.3032	48.2322	40.9915	42.8838
EAL94050	0.216339	433.439	1.48398	344.152	8.19478	0.439446	12.9439	1.04967	75.4597	90.1863	80.1946	18.8828	13.7422	12.2558	1.802	0.214717	0.45369	0.222345	0.162132	0.545494	0.870863	0.120847	0.873478	0.950426	0.559143	0	0.259208	16.1677	16.3882	0.272011	0	0.217459	0	0.148138	0.154599	13.1464	12.7136	13.8315	11.5535	15.6754	0.117126	0.527698	0.379274	0.317616	0.380493	0.163689	0.371181	0.118082	0.2153
EAL87282	28.362	83.6656	25.1872	80.9564	9.03884	24.4172	16.7519	54.5955	65.4138	55.2316	53.9617	27.1091	13.661	70.1351	114.041	28.4425	17.5028	38.5621	18.7646	88.4347	102.277	33.6663	42.2712	27.1346	44.5261	37.0266	43.8934	28.7749	43.4437	39.2822	34.4477	146.108	173.182	37.3243	175.443	6.54002	5.58968	27.7546	27.0881	20.3174	47.9849	43.3582	45.3941	43.0706	46.3751	60.0197	45.4936	43.4178	45.8667
EAL87632	13.3411	13.5896	16.5808	19.0913	8.2961	16.0284	9.77507	11.3947	28.1277	16.6064	13.8502	14.6862	6.07926	11.9966	24.5359	6.40522	2.78642	22.4065	21.3988	13.3033	14.0445	22.7205	33.3373	23.1404	22.9698	23.6183	37.4925	42.0574	41.2271	17.797	16.2139	28.7828	32.8422	14.7056	35.6933	11.6757	12.6394	9.18122	12.1956	8.76319	19.0701	12.0378	12.1019	14.0928	12.4474	21.4812	8.00213	13.276	10.3221
EAL93953	3.76571	1.56682	3.01919	1.36946	17.4562	12.343	11.741	5.8496	2.07666	1.47125	2.95117	8.68316	9.59374	8.92725	3.30174	1.47233	3.23065	2.11104	1.53936	1.72639	1.37806	1.3386	1.20942	1.03397	2.65438	2.31916	2.18758	2.51644	2.64413	1.29129	2.04698	1.03233	2.95109	0.468828	0.244638	11.0949	9.71554	6.81177	8.26005	4.82927	1.94608	1.76285	1.71476	1.30675	1.60559	1.68365	0.783146	1.77511	1.70346
EBA27495	42.0119	55.3298	34.3451	42.7117	56.9236	59.603	76.3907	213.926	33.3229	40.7326	31.765	19.8553	38.6669	57.8149	18.757	57.4131	45.4041	59.0818	20.9612	58.7767	55.957	48.4914	44.2804	40.0448	28.5204	43.6786	48.1737	39.4635	37.3263	51.2665	40.8656	44.7181	31.7363	48.6346	31.5151	48.001	50.9905	43.9135	51.8975	39.5896	30.2642	30.8875	18.5828	33.3045	33.044	51.5743	32.9654	31.2923	17.2861
EAL93319	39.3506	76.677	61.0864	95.0726	19.2991	19.3895	21.6528	86.2993	95.3248	97.1161	88.1659	15.4046	14.1941	53.6028	59.4395	492.254	132.364	39.2417	58.9815	44.9093	50.1874	80.5251	32.6411	41.4003	25.8037	27.0225	31.432	30.2304	41.7824	59.2742	63.677	74.4092	78.3675	65.3621	85.475	36.7536	40.878	125.691	101.527	137.154	53.472	341.701	457.346	323.981	339.65	32.2796	647.634	362.046	451.521
EAL87130	108.393	29.6893	170.194	47.4345	3.65831	25.3968	3.24783	1.58914	111.703	0.44965	0.90195	0.93663	5.47321	12.0425	5.13719	8.16888	3.94946	231.263	322.425	135.977	88.1646	154.76	308.165	306.125	135.477	134.603	230.325	208.337	210.731	186.538	171.833	8.83412	32.4693	193.435	18.2432	2.05875	0.839803	30.0331	18.7148	50.182	685.855	686.561	777.304	706.832	725.386	635.209	88.5589	681.856	772.181
EAL93758	2.42125	0.461737	4.7453	1.6143	0.587917	7.7872	0.303068	0.255386	0.815978	0.867144	0.869699	0.301046	0.376965	0.362873	3.18439	4.27216	7.47543	0.414744	0.907285	0.581439	0.360986	0	0.203664	0.332408	0.130372	0.13018	0	0	0.359638	2.02954	2.41295	1.62252	2.60903	3.31588	2.59538	0.46709	0.347046	0.921431	0.389473	1.68192	3.71411	5.14036	5.25546	4.14717	4.7316	1.22133	3.46185	3.96467	6.12443
EAL87535	0.327755	0.375021	0.642354	1.52965	0.716257	2.95432	0.574352	0.0691413	1.65684	2.64109	1.94251	0.611273	1.83702	16.6519	2.08345	1.57227	0.630064	0.842135	0.245631	2.00703	2.12564	0.54925	1.40603	0.449969	0.635329	1.53312	2.15985	1.07078	1.11971	2.57561	2.61305	4.77706	4.23809	1.45879	3.98171	0.237106	0.0939567	0.855296	0.632658	0.683028	0.53234	0.621806	0.369387	0.577427	0.912711	0.74397	1.12468	0.805024	0.203863
EAL94086	4.3718	1.11161	2.38003	0.971588	2.83078	3.88515	1.52005	2.66427	0.491108	1.04381	0.523441	2.17427	1.36129	2.8392	1.06476	2.97302	8.14949	0.24962	0.0910105	1.13733	2.06401	1.08537	1.1032	0.266753	0.313866	0.313404	0.388006	0.297556	0.144302	0.610756	0.96818	0	0.523427	0.166309	0.173563	1.40563	0.97475	1.58451	2.73479	1.86885	2.36689	0.394953	0.243314	0.213946	0.142389	2.02146	0.0694523	0.132567	0.362565
EBA27305	0.863702	87.955	0.846366	89.8323	30.1997	22.1496	12.7569	24.2328	189.489	255.194	199.172	47.6805	11.2955	38.0563	50.3595	64.8633	19.6223	3.25482	3.88373	7.77786	11.5893	6.75447	8.28216	13.5177	15.347	7.24427	10.6934	42.6786	28.9934	8.14471	8.60741	102.444	71.3526	2.36567	88.8786	22.9935	17.8268	41.415	53.3498	40.7058	25.017	212.782	208.094	214.297	216.213	31.3682	295.636	205.305	220.26
EAL87254	161.094	184.326	151.172	172.94	81.5474	71.0611	61.1761	114.91	207.038	174.549	169.179	59.0706	93.0966	186.598	140.049	207.762	277.711	86.5248	25.0668	99.8276	142.885	102.189	96.4612	92.9635	46.3111	73.1078	100.87	82.5127	85.5731	152.77	195.916	104.293	102.976	163.593	99.5105	130.761	104.884	95.7444	107.605	83.1624	167.042	225.332	257.462	242.521	236.108	168.889	237.747	229.134	230.29
EAL87408	72.298	110.855	58.1883	105.851	15.4809	61.5256	20.9678	47.6885	83.4165	83.7223	70.2735	26.4235	23.161	76.6278	87.4127	56.9359	48.2817	73.8054	73.6228	117.829	118.071	76.6975	81.3886	85.0688	86.3616	89.3263	92.9481	71.8124	78.8538	69.0283	51.9093	163.146	182.601	55.2125	185.518	17.7857	18.8739	28.2727	28.7556	34.1344	50.4787	80.4672	60.0087	84.7922	87.9466	59.8264	86.4496	81.0267	61.8422
EAL93695	45.9615	151.747	46.0704	145.498	2.04461	31.8032	12.9113	1.85033	85.8417	71.9994	62.7598	21.2008	11.7988	10.0958	92.4407	11.143	12.7535	51.3241	44.8313	38.1668	86.78	54.6797	80.9217	59.9205	38.4255	94.3944	89.5395	65.9084	72.8545	38.3789	27.2726	121.318	130.809	29.55	123.355	7.71594	7.84504	6.06562	5.30504	10.0112	48.0575	58.0993	55.1826	59.1331	63.3525	70.4809	68.9253	58.6948	55.6045
EAL87722	103.918	85.5637	113.203	82.5221	264.1	175.141	258.147	521.502	94.1137	96.9675	94.4746	102.916	349.997	327.406	22.2699	165.158	139.427	84.8945	51.2113	47.8353	62.2803	84.2637	77.6937	69.1031	22.8262	37.849	58.9077	51.3885	43.2037	73.7593	76.0652	34.2138	15.0044	76.9842	17.1372	234.447	222.574	162.169	193.456	143.354	72.8044	103.642	100.488	104.789	101.437	61.946	136.192	101.336	94.7575
EAL93049	9.74943	17.2402	4.77687	15.364	12.9126	17.6659	30.9522	21.7821	31.8108	29.5203	33.9052	24.7949	22.3544	96.4358	31.473	17.1535	19.6713	25.5057	9.29927	26.1792	22.3979	17.8233	26.3915	25.6745	19.7576	25.1609	23.3626	19.5452	23.5649	32.3173	28.2648	28.9543	28.0148	29.738	26.6015	16.6706	20.072	21.105	25.3773	21.0278	49.6644	50.3243	47.1699	50.3575	51.4413	50.6312	56.2651	51.0371	49.395
EAL87299	9.46824	391.88	6.07882	488.035	48.5176	19.3984	54.5982	5.02784	14.5239	9.82205	9.851	108.387	63.1327	80.7365	184.211	4.64461	4.10815	3.13184	1.59045	18.4641	247.083	21.8853	4.94332	1.97222	3.58631	14.3241	22.9496	5.86657	6.20737	6.56813	5.85669	14.44	5.39445	8.04829	7.9327	37.4127	36.7825	7.88097	10.3986	8.79277	5.30287	3.62796	3.43432	3.35533	3.15824	3.95253	1.9606	3.74229	3.98029
EAL87342	61.448	33.3484	58.5486	38.2158	18.0462	31.6979	7.11383	2.10067	39.7798	41.4913	34.2854	8.69708	7.26022	21.84	21.1888	31.0159	40.323	47.3446	49.6917	60.6285	49.4277	63.901	53.9344	47.8155	43.7059	45.3653	51.7018	52.8658	42.5692	47.3336	36.3067	25.6342	51.1214	39.249	32.8035	5.48194	4.1775	22.1831	13.9865	29.3565	43.0642	40.8777	34.6114	42.29	42.2896	43.9207	40.0045	42.2887	33.0539
EAL93416	37.1955	68.1254	26.403	57.1341	54.1899	50.1917	123.945	198.409	29.7654	36.4332	33.9912	19.3159	64.4579	94.5497	30.4808	37.2209	28.9872	48.4943	18.8628	63.7717	62.0195	50.0712	49.8162	36.0883	23.3117	38.2444	46.4031	39.8799	38.6932	42.3879	33.2695	47.825	31.441	41.9392	34.47	52.2188	54.9715	40.2575	51.0786	32.3202	24.8696	30.2426	20.0137	34.926	35.6759	39.1321	30.2927	30.9909	20.3723
EAL93664	285.631	235.256	487.409	182.228	121.97	91.5935	227.46	31.6858	292.513	173.285	241.457	181.856	264.52	469.407	92.2953	46.4335	41.3105	121.895	121.333	153.444	123.9	202.192	211.262	186.603	172.228	171.974	282.733	309.712	243.584	184.211	191.404	118.804	189.269	218.347	187.399	192.382	178.938	475.896	318.45	695.897	90.6514	194.199	320.062	269.321	270.308	91.7567	202.434	190.846	332.962
EAL87197	3.22888	2.63895	2.26005	3.07537	3.3601	1.63969	1.96306	0	2.79811	3.96476	3.47939	3.44111	1.72356	11.1991	46.5102	21.2118	5.96524	3.16049	2.41984	24.2584	13.8229	4.38028	4.42317	3.29298	21.6082	26.3381	4.60559	6.40462	5.07005	5.5097	8.27438	12.9824	11.5976	4.10608	12.1962	2.80302	0.793383	1.50463	1.33556	2.95773	1.12379	3.87546	3.35021	3.25058	3.5155	1.22154	3.16566	2.89533	2.86907
EAL93158	30.9586	29.5193	21.5632	27.5209	35.5963	68.2415	44.6015	39.0569	25.6228	30.6536	23.5485	30.0014	30.9044	48.7175	20.1585	16.3673	14.1623	24.5913	20.0738	35.2587	26.8793	24.9228	24.9686	21.2095	17.4051	25.5062	23.5165	19.5839	18.6641	18.3177	17.5435	15.1018	19.7323	14.9638	12.9053	60.9526	62.3846	23.2167	28.854	22.0893	22.389	24.1021	20.6001	25.9786	28.2923	29.2803	30.0734	24.9738	18.0101
EBA27306	9.88529	5.65543	2.42172	6.59073	3.60046	283.627	24.7469	0	0	0	5.32611	12.9054	27.7028	4.44453	1.08342	3.27038	1.72755	1.69329	2.77815	0	1.10535	1.38048	0	1.35713	0	2.39171	1.97401	0	0.734152	6.21455	0	4.96823	8.87661	5.07669	3.53208	45.768	38.9646	7.25519	6.36044	4.75396	5.3519	6.69787	8.04623	5.07953	8.69302	3.73976	5.65352	6.07	6.76348
EAL87517	3.39497	112.299	2.41951	156.387	21.1334	3.13461	33.6869	85.6164	16.2258	16.9117	15.2986	10.1307	12.3972	24.1451	1684.53	1.42949	5.39368	6.5555	0.578253	9.67206	55.7695	5.86167	8.4113	4.57614	4.68639	9.75724	9.98434	4.15928	7.97662	15.5222	15.3788	306.819	113.96	9.72145	237.536	23.9348	19.2876	15.4032	12.5107	8.31185	2.92415	6.94271	6.95674	7.4311	8.59463	2.80226	8.38429	7.83327	6.45016
EAL93375	94.8953	132.042	67.2897	121.45	45.8526	171.812	33.9032	36.0132	88.2273	77.3645	79.6479	36.2858	34.7455	81.0438	86.9663	65.3132	40.6681	59.6287	48.0671	104.952	99.6048	71.1217	63.5363	62.4558	81.1895	89.6846	57.1352	51.0215	58.9307	102.227	119.757	239.665	249.385	93.3872	262.053	43.7425	41.8303	49.1536	43.4156	50.758	79.0008	91.3731	89.572	95.4931	97.7077	88.3979	89.453	97.2141	93.4901
EAL87478	75.804	62.3949	90.1373	46.7446	13.532	1143.51	40.4288	48.0999	69.0664	94.3218	85.2367	35.5397	27.1491	34.217	114.539	88.8155	90.3763	116.709	91.0535	98.8606	84.5615	90.8805	95.4173	123.238	141.036	154.36	157.358	135.94	114.197	68.1868	70.4681	35.8394	49.72	64.4215	40.0391	44.7377	41.7432	30.1022	36.1469	31.0277	62.1282	67.8056	56.5049	58.4165	63.9386	60.6429	62.3738	71.3025	62.2452
EAL93172	26.2802	28.1175	23.4116	19.5695	44.7516	59.9686	48.7871	101.518	20.7038	31.5362	33.1003	72.8198	71.4166	79.4885	24.9874	31.1643	19.0867	26.1913	35.1702	42.5374	24.1194	18.8744	23.4263	28.3014	44.3263	37.6549	30.5335	29.5485	30.5184	27.8934	27.2105	33.2777	36.0416	25.2401	23.902	42.8628	43.1474	52.1028	59.5121	46.3959	19.1248	22.1077	14.9588	18.9407	19.709	18.4641	21.2762	21.5163	14.6904
EAL93558	0.640021	20.1388	1.25435	20.0556	11.6555	6.58157	14.0195	14.3791	5.82367	7.22032	11.3797	3.8197	6.27764	16.6901	4.06844	80.1437	25.39	2.52152	6.95499	3.91922	4.00769	5.18396	5.00671	3.25109	2.79142	6.60696	5.75132	5.61944	7.98546	1.40826	0	14.475	16.092	1.53388	19.6668	4.44486	4.67856	15.3447	12.5601	23.1872	5.02436	4.33652	5.77054	6.85936	7.59818	5.32686	3.75187	6.02602	4.53824
EAL93950	33.1352	43.2089	42.447	63.6839	28.8568	55.6033	30.0754	23.6254	44.3552	47.7332	52.6612	9.25244	20.9235	35.9547	131.386	18.0662	10.2874	44.9628	58.5441	77.8817	73.2743	33.813	35.5949	67.6514	250.88	91.3661	60.7714	53.2193	48.9971	54.5795	58.6641	91.547	153.325	56.2793	124.479	33.318	33.2722	37.4977	39.4241	37.271	70.7553	109.722	78.5825	105.067	104.237	79.4152	89.935	112.101	80.1371
EAL87563	2.04884	1.75823	4.2664	3.41501	0.746237	3.12133	1.21816	13.8308	3.10713	3.8523	1.93182	1.3374	0.239239	2.76354	5.72604	30.9258	33.4782	2.36893	0.575803	2.4908	1.94733	2.1459	2.45583	2.88313	0.579181	3.80044	1.84112	1.77798	1.67378	3.3811	2.55227	3.60404	3.49559	1.40294	4.5754	2.74203	2.93668	1.08602	2.1422	0.656876	2.77311	8.95397	8.5308	9.77593	11.2608	2.80977	10.3993	8.45709	6.69046
EAL93186	30.6943	65.5078	50.7406	60.6817	2.52756	56.0799	4.34314	7.57303	22.3974	27.5298	23.2968	2.28983	2.86728	9.72032	22.6416	54.3938	18.4713	19.7508	23.0534	31.3905	27.6365	20.8731	21.6203	20.3736	19.4448	17.8663	22.7054	17.8757	17.9987	29.3642	32.983	40.2433	64.9032	26.5921	56.7436	2.93492	3.59613	30.5593	22.4972	46.5943	16.9791	20.4717	15.241	17.8686	18.2687	20.6494	24.1946	18.7566	15.2402
EAL93935	2547.02	1154.33	2834.41	1317.73	781.208	824.319	611.806	4083.8	2416.97	2341.4	2309.41	583.365	455.948	1523.8	1891.89	4249.58	6500.75	3832.97	2735.08	1652.3	1291.41	3379.29	2882.31	3210.78	1635.74	1846.78	2026.93	2791.96	2662.02	4707.51	5443.1	1551.32	1577.84	4584.93	1465.19	362.049	416.311	1854.5	1769.3	1298.18	1789.76	2543.22	2331.64	2035.2	2108.33	1554.6	2581.12	2659.4	2264.11
EAL94051	0	275.018	0.18473	203.36	0.54929	0.526522	0.802275	0.198839	167.911	207.606	152.964	9.00055	1.40879	2.88177	5.78506	0.0623667	1.18601	0.904154	0.353198	0.271619	0.590219	0.631821	2.7591	1.6046	1.27897	0.547323	2.1834	44.5741	32.9289	0.355537	0	0.18949	0.406268	0.129084	0.269429	0.763702	0.918693	3.9355	5.33696	6.64831	0.153092	0.153275	0.0472132	0.276764	0.0552591	0.0713178	0.592974	0.0514471	0.046902
EAL87303	57.4285	95.133	43.6768	84.5782	364.64	65.944	257.278	233.435	68.4605	72.7534	63.7313	178.403	379.528	397.712	63.1289	211.828	124.928	50.2134	28.9068	68.5428	76.2918	45.4858	38.9333	44.4813	52.3374	49.4952	52.3764	39.5541	46.8519	62.5074	70.0447	97.3585	86.2043	53.9971	101.067	316.735	315.989	195.157	227.221	151.694	64.2719	58.7734	61.6105	60.9066	54.2709	62.2599	62.7469	58.7142	55.2333
EAL87436	76.3054	103.486	62.5187	100.057	47.2666	134.196	50.637	217.825	89.607	103.015	90.2331	33.3976	48.5923	162.167	96.7007	100.678	100.093	95.9339	78.7156	137.952	104.901	91.2215	91.7488	82.0647	68.9789	85.1319	62.6876	70.3165	72.2573	82.7237	60.6906	80.3442	81.3769	67.5152	81.8579	23.549	24.7319	59.9498	64.4906	50.0905	98.422	101.978	84.8857	103.139	100.733	104.636	107.079	94.9216	81.9813
EAL87482	21.3454	15.4057	16.4118	21.8945	32.0549	35.1037	13.6468	36.3003	22.9087	21.8754	15.5702	11.7592	5.82851	21.8519	27.0654	32.3755	29.3835	32.2882	76.6626	46.133	33.9293	30.0839	33.1472	31.9196	22.2796	33.8999	22.4274	22.53	22.4376	23.7416	18.9814	28.3878	18.8725	24.2854	21.3552	6.27174	8.28423	25.9229	15.7415	12.1078	14.8455	18.1564	12.5835	19.0921	18.1934	21.4927	23.4763	16.5798	12.7457
EAL93517	146.464	66.2551	135.514	64.495	143.91	257.554	81.0061	293.308	118.463	128.087	129.932	78.7718	98.6366	126.803	104.228	196.075	194.531	171.768	122.019	119.258	102.987	173.904	149.558	163.855	104.981	111.639	124.609	122.685	130.935	118.63	119.485	65.7366	43.065	98.4251	43.3266	144.1	146.66	145.105	181.245	150.483	167.074	138.472	114.823	132.218	142.977	145.869	153.893	138.134	124.405
EBA27493	165.754	252.158	160.12	214.116	45.2786	248.454	29.235	45.2974	163.772	178.595	159.839	54.8013	36.9499	84.6871	215.933	154.696	127.225	177.615	128.104	195.402	245.79	149.669	179.192	164.593	164.91	188.213	154.027	138.264	150.658	129.071	138.906	191.699	203.979	128.332	192.481	17.9865	16.6037	41.7798	42.4177	45.2916	133.334	125.326	121.001	115.038	120.088	121.674	132.904	121.956	124.655
EAL87697	29.6768	58.0548	25.6415	56.5927	34.4029	113.839	46.4132	81.1838	34.5206	32.571	27.1652	20.2348	31.0014	61.6935	41.8285	43.1785	34.1294	28.9702	14.7077	54.9438	51.3818	37.2546	30.9216	36.9751	24.227	28.2061	25.8715	27.1056	27.6805	23.2709	17.8087	41.3778	49.7442	24.0357	45.3794	27.4248	31.6511	20.1936	23.3039	18.2108	26.1737	36.2373	29.4904	38.3225	38.0705	30.06	47.3589	38.5794	32.313
EAL93477	90.2295	203.106	61.9755	215.331	128.383	32.4382	33.2488	44.4726	88.6662	72.4816	76.7842	22.3325	20.481	45.4969	13.1238	9.62482	4.27371	115.701	80.5766	201.085	150.113	133.777	171.512	114.381	47.676	54.9507	73.9248	102.278	115.359	144.461	141.183	208.517	205.358	131.652	212.118	50.9992	47.9847	201.9	212.284	183.303	141.529	138.727	132.525	159.829	173.525	193.486	163.25	142.913	128.295
EAL93668	37.0163	84.7089	31.5828	84.2507	27.8942	61.2543	24.6046	45.4387	51.297	53.485	47.1092	18.0923	18.4816	71.4496	80.1596	49.196	46.0635	37.9345	21.7626	54.7139	86.2072	56.5058	48.315	36.7123	30.2065	42.0003	47.9196	33.882	34.0318	45.7393	34.9813	81.7932	88.7143	43.2643	83.2335	12.7428	10.154	16.4463	18.9922	18.6201	48.9786	56.9073	62.737	59.592	65.5711	55.5324	79.2052	59.8285	62.6411
EAL87151	0	23.2438	0	24.8306	0	0.429833	0.105947	0.0892786	1.28363	6.36592	4.56048	1.57861	0.395342	1.14169	0	0.140013	0	2.75476	0.634343	1.37201	2.46079	4.49172	2.9903	2.5565	0.820368	0.682633	0.6761	1.38264	2.26302	2.92666	0	0.85081	1.2161	0.869383	1.51217	0.612326	0.727929	4.00345	2.99537	6.37724	0.916512	3.55573	5.08769	2.98241	3.10142	2.08141	4.23572	2.65647	4.10651
EAL93638	128.166	79.893	105.577	73.2562	1.65329	199.476	0.835548	0.760418	96.6438	79.3947	96.5326	2.04174	1.68363	5.40231	73.8043	111.105	83.5735	117.042	72.139	82.4267	105.006	123.535	127.617	110.431	40.6734	106.487	107.04	100.536	97.0688	61.9828	54.0176	140.974	98.9277	61.3413	107.283	2.16342	1.81791	18.2688	11.1886	28.3143	110.083	101.422	69.5813	128.854	128.733	165.69	100.329	101.908	67.5948
EAL93893	157.785	112.202	140.382	84.4815	204.007	43.0345	134.36	120.712	88.5336	94.9522	85.2305	28.9004	118.744	111.402	57.8498	69.4226	28.7733	54.1932	512.011	146.232	110.101	50.9443	67.6164	42.7699	99.6045	119.115	83.8074	64.1059	63.6559	55.305	60.3237	77.0698	131.611	49.4619	94.0105	151.454	162.765	176.915	160.463	106.608	49.9221	67.9183	73.7786	72.7533	71.5655	50.9905	72.3527	64.3158	79.216
EAL93078	111.501	96.9177	79.251	92.2073	57.1697	102.674	64.8713	79.0952	115.875	135.481	125.824	63.0106	41.3503	84.1272	110.456	55.095	56.5343	212.717	73.0727	149.796	153.253	175.492	169.183	168.385	125.77	142.026	173.349	145.3	160.713	136.734	143.072	101.255	92.1311	146.966	91.8202	42.2353	39.8518	73.7568	95.2207	72.8006	88.5422	80.2178	64.54	80.4443	85.9191	104.642	72.3216	80.5144	65.6624
EAL87458	50.0352	118.318	34.3216	135.662	31.5882	22.868	50.9383	34.8319	111.29	93.1816	80.8756	143.086	90.3639	103.483	192.298	43.5903	19.8201	69.1369	77.4961	96.7244	139.498	67.0789	69.023	66.8604	52.2665	71.5588	87.9263	54.4885	53.5099	62.9108	63.1606	216.265	119.812	68.5228	166.86	74.3237	68.8485	31.0103	41.3155	38.5001	112.871	110.746	124.059	123.41	116.357	107.896	122.571	99.6816	122.827
EAL87283	72.8916	82.624	50.7343	82.6626	7.93984	18.3349	9.5502	25.1489	63.3639	51.2348	57.9925	26.4267	21.0001	51.4564	57.9377	45.9762	28.3343	37.8076	20.4215	50.7949	52.1029	36.5312	36.1002	40.9638	26.4102	37.7989	35.6415	24.2032	30.7605	35.5461	28.5136	54.7805	42.5756	28.4546	51.1156	11.2362	11.5219	19.1103	23.4501	17.0358	41.6764	70.7131	80.0177	72.2099	76.2811	51.8017	72.2714	72.6921	78.8124
EAL87271	23.6848	11.1181	20.2339	6.88332	10.6173	17.5788	12.7707	2.69037	10.7449	6.19872	7.52582	23.7854	19.2884	24.0283	26.6239	8.94076	3.92689	12.0671	12.63	36.8605	14.2605	10.0075	10.1145	13.8403	11.674	14.1057	11.521	10.7883	11.005	8.3994	8.47309	22.2813	32.7201	11.4358	25.8222	20.7367	19.2374	15.9469	9.08502	9.24856	9.37062	7.65359	6.23604	8.2919	7.12074	9.30496	7.98844	8.03829	6.19494
EAL87180	0.668453	2.29455	1.31007	1.33701	0.486932	1.27295	5.18756	0.282025	0.33791	0	0.360157	2.99204	2.49772	7.21303	3.51656	21.2301	2.68683	0.229003	0.375722	2.04666	5.53113	0.560094	0.843406	0.367082	0.755851	11.8602	7.47514	1.22841	0.49644	1.2607	0	0.671913	0	0.915441	0.477685	2.99816	2.01205	1.74436	3.01069	1.50018	0.7238	1.087	1.84155	0.785103	0.881745	0.379329	1.72033	0.912131	0.582085
EAL93742	0.529018	14.83	0.518399	18.3408	2.31217	36.7373	0.198652	0	8.55756	6.25224	12.8264	0	0.247089	1.66496	3.36282	1.22512	0.0924511	0.271852	0.297348	0.476394	1.6563	1.32979	0.934468	0.217883	0.598185	0.341317	0.739484	0.648115	1.49297	4.15719	5.27204	28.9807	25.652	4.52803	32.3226	0.306163	0.454956	0.517688	0.425479	0.424019	0.57282	2.07896	2.58359	2.40767	1.93839	0.700475	2.26914	2.23779	2.50076
EAL93919	21.9219	21.2511	14.3213	25.5776	8.87163	70.1185	11.0521	52.2826	16.6226	20.6091	31.1688	5.67846	7.39489	23.5456	31.7679	37.4712	19.0489	21.4874	9.5836	31.8053	27.9171	17.5179	24.1252	19.2281	10.1316	32.3146	20.9153	20.6402	23.8784	32.9226	26.7016	38.2559	36.3079	35.8594	27.85	8.10561	8.37904	15.2948	14.8887	10.5425	11.0443	9.48965	7.54918	9.83409	12.2272	15.8957	12.5374	9.72183	8.25695
EAL94077	30.5231	15.5819	14.265	20.3504	1.02621	31.3581	3.7618	1.48591	9.25784	13.8746	14.4215	0.700632	5.70257	3.80035	32.6295	15.8462	15.0999	14.6395	16.2765	38.3124	27.7243	28.7229	28.6765	14.6343	6.97863	17.4966	10.7838	8.91719	12.8339	5.01862	7.48762	29.501	22.4328	5.94862	23.8256	6.38653	5.78843	3.29329	1.96393	3.38745	26.0589	1.97267	2.52856	2.8266	3.09711	27.3583	0.537123	2.24269	3.6218
EAL87503	16.149	32.4955	15.8248	39.3547	64.903	126.97	86.152	162.346	45.0398	37.6929	55.2059	47.7738	53.059	78.6162	86.1762	85.8503	57.417	39.1085	76.7889	75.2201	67.2484	50.3919	53.1171	34.8613	16.1915	66.4669	64.0516	48.2106	55.583	36.0582	41.0664	64.3705	57.6045	35.0803	41.7836	93.138	96.4187	53.7669	67.8975	39.4561	37.987	48.1442	52.16	55.7567	55.6623	53.5099	43.6311	52.1264	45.5817
EAL93238	0	0	0	0	0	0.151084	0.297919	0.125524	0	0.639309	0	0.887796	1.66752	5.35062	0.260858	0.196855	0.207974	0	0	0	0	0	0	0	0	0.191953	0.237645	0.242996	0	0	0	2.39244	1.28235	0	1.27564	0.344366	1.02345	0.38819	0.191428	0.381542	0.161074	0.322534	0	0.174716	0.523262	0	0.680608	0	0.296084
EAL87712	20.4965	89.4662	12.6462	56.6862	254.373	71.1248	393.193	140.924	34.5373	46.4904	49.8995	521.579	430.444	470.328	47.923	68.8137	49.8821	29.1275	62.8654	39.9231	55.005	38.1643	37.5463	30.0151	33.5995	38.9377	38.2012	31.311	34.0525	18.1351	18.1566	30.5223	22.904	23.3915	27.6666	379.807	377.783	251.833	283.296	337.086	44.7981	59.4594	59.5085	55.0565	61.8614	44.5145	61.4329	56.9724	58.3608
EAL94010	11.8671	40.3239	8.98596	25.6541	1.04782	55.6067	1.03528	0.606886	8.18036	9.27287	8.33142	0.804815	2.01555	8.40754	18.2875	8.32793	6.34736	6.03666	4.64893	11.5286	16.8885	7.93462	8.62084	6.5662	3.3111	4.69832	6.67842	4.91966	6.19604	8.02561	10.0345	49.3407	66.9079	8.37217	67.2004	0.156089	0.463895	1.46628	1.04121	1.67176	15.186	5.9452	3.55751	5.22674	5.16518	19.8626	4.31895	5.2505	4.11562
EAL87543	3.5639	12.2336	0	0	0	31.6719	12.4906	8.27001	3.60318	0	0	7.97613	9.98757	16.0237	3.1248	14.1487	12.4566	2.44189	2.67092	12.8375	6.37614	1.99079	16.1881	8.80706	6.90836	5.74849	11.3869	10.1879	7.41106	0	0	3.58235	23.0418	2.44037	17.8277	4.12514	6.12992	3.48758	2.2931	7.99833	3.85899	2.89771	1.78515	6.27875	8.35749	10.7862	7.13384	2.91786	0.886694
EAL94074	19.3372	31.8302	14.2949	33.023	74.6319	24.5496	34.9903	16.3171	8.57471	7.28992	8.04254	21.2591	45.6347	51.5552	29.0015	17.172	12.2132	3.48667	2.92383	8.67629	8.04206	8.71719	5.47893	4.56434	2.19203	5.03425	4.87768	3.87916	5.74448	4.05222	4.73322	8.52515	11.9416	3.7168	6.7881	28.8615	30.537	22.4643	15.498	7.83118	7.8978	4.50529	5.26782	5.27948	4.97221	6.16049	5.5296	4.53662	5.48632
EAL87552	2.1565	18.5062	2.11322	15.8156	4.7127	11.7725	8.90769	3.63938	9.81122	8.10945	4.64763	4.82633	9.06517	21.3309	6.61781	6.06427	1.50748	3.32456	4.0404	12.0403	5.30499	3.01155	7.0744	4.73699	4.52857	1.39135	3.87573	4.84366	4.4844	4.06717	4.29823	10.8383	15.4917	4.42997	13.8696	7.1763	9.89118	2.46204	3.46887	2.76558	5.25389	4.67571	3.78066	6.96529	9.48204	6.52672	7.70832	5.29675	5.09709
EAL93856	97.5492	35.266	85.4734	31.2347	79.9278	34.5119	44.2501	542.954	120.437	131.466	109.601	20.8086	22.1694	34.3667	192.139	19.2463	17.9903	151.151	372.955	29.5317	28.7772	115.653	147.191	97.7873	46.3768	65.2494	117.371	86.6906	85.9749	134.907	126.855	50.4212	37.0862	142.351	45.3169	42.2078	45.4804	48.5092	111.203	41.8484	57.5271	60.3107	50.3096	68.1914	68.6631	97.6829	71.7861	59.1109	51.1282
EAL93233	15.0705	25.0391	13.7566	21.4721	15.0385	10.6934	13.5923	132.176	25.0465	26.8389	18.2419	13.0909	14.6566	26.1753	14.2093	20.0117	19.771	18.6716	11.4491	12.4188	18.9292	21.6802	17.4	18.5927	4.86885	14.3187	22.9214	20.9083	20.913	13.7573	16.4591	12.8659	6.52539	11.7331	6.93385	10.0959	9.23227	11.9868	29.8873	10.193	13.6918	19.695	15.6147	20.1858	18.6993	15.4641	24.4403	20.9024	13.4572
EAL93039	173.78	148.274	168.09	160.809	229.171	511.996	586.555	410.998	158.277	210.856	185.648	115.113	586.366	807.601	171.086	372.212	326.213	218.636	122.658	160.001	180.916	186.196	168.228	181.608	166.736	202.978	173.213	180.172	178.683	186.949	147.804	87.3398	108.695	150.796	88.8567	214.585	198.838	166.882	246.04	165.225	179.653	184.943	164.149	194.429	195.636	175.128	216.98	195.428	174.249
EAL87363	5.60615	10.0801	6.27843	9.34433	4.95888	9.71001	2.35578	9.08097	4.45337	6.45358	5.17808	1.04556	2.8055	5.40124	4.82764	17.9508	20.2944	8.77985	4.3515	20.266	19.7016	15.3224	11.4186	11.0501	2.65209	7.6216	7.99645	6.45943	6.78059	8.68512	9.57759	6.03768	8.77373	7.54048	10.0156	1.68018	2.06627	2.67773	3.34948	2.37511	9.0513	11.0699	8.67505	12.3459	14.79	11.5134	12.9394	11.4201	8.51825
EAL93312	13.299	48.8209	7.60206	48.0282	83.1523	14.4919	294.225	34.7179	64.4268	54.178	55.5319	114.507	416.177	178.883	72.635	20.3489	5.61667	70.2395	211.794	166.867	75.5928	79.2407	89.7718	99.9624	136.952	229.883	169.523	150.711	142.555	39.0164	28.7158	53.4715	57.3217	31.8726	65.7336	136.616	131.845	84.4116	106.605	107.661	93.0012	51.8126	61.0634	53.3677	49.5414	76.7263	39.7724	48.3922	54.1813
EAL93577	7.07322	5.3955	3.23458	4.71586	9.27444	340.095	18.0022	6.46586	15.9709	19.5056	13.2114	40.6306	14.5362	42.6145	74.7308	7.17617	5.19168	4.28097	6.00771	33.5466	18.1383	5.79492	5.71167	3.17215	5.48436	3.04238	2.35411	2.79225	4.34254	12.4507	15.0378	8.29481	8.29926	10.4939	8.08737	7.4366	8.51616	9.38279	8.2678	8.08825	4.5315	2.68381	1.65338	2.63072	2.07337	3.74627	1.6181	2.95985	2.46373
EAL93338	20.0305	5.09314	25.3534	9.6451	23.508	55.3097	71.1772	15.3762	17.4386	19.1299	16.4882	61.6398	67.049	66.0434	13.7817	31.8453	32.1854	17.3461	12.4054	21.7458	18.0426	16.0065	14.0406	19.708	31.098	28.6291	19.333	20.2227	16.7769	15.2159	14.9714	20.6935	17.3871	17.3353	16.5009	39.849	40.1149	34.3027	37.4114	33.3585	23.6471	26.2389	26.7553	26.6301	29.7654	23.1546	28.8779	30.5212	24.018
EAL93497	54.1177	66.0162	54.1272	66.1989	15.9642	93.0643	19.594	27.3615	54.0359	50.2162	50.6051	31.8642	19.6365	53.4899	60.2928	48.0151	54.948	66.3457	55.306	122.44	84.4186	91.0649	66.8147	57.1044	49.6339	48.0459	60.465	45.5707	47.1006	50.8924	50.8122	34.3921	41.7682	47.1633	31.8015	15.7894	15.7061	20.1331	22.0867	23.4448	76.6989	80.7907	69.3369	87.069	81.3497	84.094	81.7888	80.193	70.1596
EAL93166	46.2366	59.7308	36.5392	58.1733	58.67	60.6879	19.0425	68.2765	53.9089	57.2893	53.8418	38.1092	16.0227	43.924	53.1268	46.8767	43.6597	38.0672	26.268	74.8127	66.2104	52.2802	48.1759	39.8269	29.8754	47.1528	37.6769	38.6775	43.0894	44.5387	35.6734	76.4605	63.7513	35.2349	67.1483	16.0769	18.0646	33.6915	34.5481	28.0936	53.194	55.8852	54.6311	60.108	64.7062	59.5293	64.0823	55.8667	55.9409
EAL93822	6.98509	6.11185	6.44225	7.67052	3.59172	15.2319	7.40604	5.46073	2.90791	3.53172	3.09936	10.4219	7.29272	17.735	1.08079	5.98115	3.87756	4.22294	2.15554	10.3604	6.98358	4.59042	6.63589	2.48204	2.52217	5.43456	4.59485	3.35593	3.29566	2.84142	1.63792	7.43426	2.06618	1.68812	3.81713	7.01499	6.00718	2.2785	2.64375	2.10774	1.89086	2.67265	2.57266	3.86073	2.7702	3.1089	3.75986	4.14898	2.24902
EAL87274	1.48032	3.38761	0.828921	2.81989	7.70241	12.4574	0.952932	3.39047	1.49664	0	2.05094	1.41986	0.592643	2.28195	0.463548	7.34611	5.24794	0.579588	0	0.152351	0.851281	0.590647	1.49421	0.348395	0.204964	0.204662	0.337839	0.431807	0.314112	6.7803	5.901	7.43994	8.20352	8.54359	5.59153	0.917915	0.969966	2.20742	3.4017	2.37302	0.400724	1.03166	0.847419	1.24189	1.54974	1.20006	1.39087	0.692559	0.68399
EAL87607	133.539	1095.13	69.006	2166	17.8288	14.9365	9.94307	2.21923	104.188	25.143	31.4636	9.12932	8.02216	14.4792	13.271	3.90652	3.37678	21.5505	15.1245	16.859	20.8377	24.9449	30.9892	28.1779	18.8662	18.2151	36.1844	37.7882	32.3357	34.8224	34.2332	1205.7	1282.57	35.2825	2155.74	13.9161	13.1707	8.6139	6.49253	14.1795	11.3329	21.2964	21.5617	32.2133	30.8372	10.7213	11.6646	19.218	20.9922
EAL87353	151.641	113.699	141.447	109.859	20.4882	115.779	25.4739	74.3336	123.535	121.446	115.799	48.0017	23.547	51.0598	160.293	47.2271	51.1003	176.076	95.748	150.535	192.259	152.293	163.107	147.751	114.269	140.336	155.461	132.088	132.975	190.246	174.258	117.753	161.828	180.962	129.885	11.9778	13.7675	22.3304	28.0416	22.0756	128.714	130.054	108.652	143.823	142.335	174.112	131.985	127.302	106.054
EAL87351	23.3662	61.1105	17.757	69.9452	68.7789	23.6105	73.059	150.089	45.801	49.6977	48.8164	110.992	70.382	183.099	48.9185	30.9212	30.3344	30.0594	23.9442	82.7932	66.972	43.1525	41.3948	30.9005	33.585	41.2272	33.7098	31.3529	33.5735	22.484	26.6127	53.6849	40.4223	18.2856	42.2556	57.9553	53.5865	37.954	46.6373	34.3993	30.7225	44.588	44.786	42.1458	42.2142	36.9828	49.9082	46.9803	40.9316
EAL94000	2.29367	17.2047	1.87303	15.972	3.34164	25.6897	7.30507	9.54277	6.18386	4.79181	6.17905	2.18641	4.76136	11.573	6.25666	8.43136	3.8748	3.3614	1.52796	4.54412	5.64242	4.05726	3.40848	2.79905	1.93488	4.1107	3.71511	3.8508	3.44474	3.20434	4.57162	17.5478	16.9347	2.79215	15.8445	4.86726	4.20082	3.61622	5.32929	4.04454	7.03683	9.66994	8.99968	12.7588	12.3263	10.2199	11.5145	9.21555	7.48201
EAL94105	0	45.7704	0	41.7921	0	0	0	0	7.92174	6.64617	7.11013	1.23059	0	0.741657	0.180789	0	0.720691	0.141279	0	0	0	0	0.208129	0	0.133231	0.133035	0	0.505229	1.96012	1.03702	2.46585	1.24357	1.48124	1.12953	0.884095	0	0	0.941633	0.928694	0.793292	0	0	0.103282	0	0	0	0.353775	0	0.102602
EAL87350	699.524	854.062	1075.75	874.979	237.056	1457.19	582.9	514.35	411.984	441.253	405.419	173.863	494.82	377.927	258.231	450.276	203.893	351.987	276.235	368.814	433.008	430.642	408.627	372.342	299.797	374.653	456.598	418.42	379.096	464.559	406.451	566.016	581.889	428.64	553.965	402.169	414.505	333.058	347.112	345.693	446.523	388.804	356.263	449.396	457.174	489.633	431.56	390.635	361.605
EAL93559	0.807083	15.6991	0.790884	20.4477	8.23084	21.3123	8.08181	5.27797	7.3438	5.63643	6.08789	6.62302	7.5393	21.7724	26.0059	9.61236	3.80824	1.65898	0.756071	7.26799	26.5324	7.88961	4.48061	2.54846	1.56447	4.16577	7.09139	1.97756	3.95602	2.02954	1.60863	36.5068	23.1913	4.14485	37.4888	7.00635	6.36251	7.23981	6.62104	6.0808	2.62173	5.14036	4.64906	6.3985	5.32305	2.44266	4.96199	4.95584	7.02804
EAL93666	230.92	132.749	200.869	133.506	138.146	185.034	85.8053	311.107	203.295	202.559	194.741	44.1075	56.0122	98.8084	230.467	197.541	184.719	331.059	228.97	288.216	278.667	280.26	276.72	282.719	241.741	288.258	253.287	252.384	241.505	257.732	247.36	164.275	159.675	246.731	144.69	64.8036	71.154	107.256	146.068	97.7297	192.513	158.881	121.954	170.576	172.494	212.282	177.204	159.301	119.415
EAL93188	20.8708	13.267	8.52163	23.9647	10.1355	21.4917	32.5099	30.0857	33.9958	20.5553	33.7351	13.4074	29.2445	63.0796	58.4563	19.9471	21.4791	17.478	78.6412	27.5656	30.5979	21.0499	15.2148	13.849	9.73953	12.9046	12.2717	12.548	16.7057	17.4944	17.3327	48.368	25.8212	18.261	29.0005	18.7892	21.1066	13.0486	19.7702	12.6392	14.909	17.598	17.4236	14.6397	17.3339	15.1335	13.5941	13.2903	18.1742
EAL87603	29.9571	14.2283	27.6941	10.5518	34.586	41.4764	10.3294	40.0636	24.5726	20.6479	21.3178	9.27665	7.39204	11.6901	20.0712	29.7324	23.5094	21.494	20.5447	26.6717	23.0058	23.0486	19.6833	18.4685	26.4782	24.4335	14.6733	17.0811	15.9516	23.4524	18.0253	13.0675	20.3021	18.9648	11.7136	19.4636	19.9299	18.253	18.7296	10.3294	11.7815	14.8594	13.1651	12.9454	13.5862	9.40871	14.2235	13.4202	11.1096
EAL87275	34.0939	4.33451	31.3215	5.68277	39.668	32.8837	18.1963	179.906	6.46306	8.649	4.08211	11.6574	8.40447	10.858	5.91636	78.0941	57.6792	46.0716	3.37133	9.893	29.4395	43.2475	34.4138	33.0898	8.94947	15.123	26.2875	26.7827	20.4674	36.6159	35.3927	24.0369	7.99392	38.2609	7.95211	4.65881	7.3302	31.2785	31.9912	18.4457	5.38371	13.2829	8.53878	13.2088	12.3536	8.68841	16.3166	14.2152	8.48251
EAL93557	7.81318	1072.79	12.7606	1015.8	83.4752	62.4911	34.2292	14.5593	136.921	181.883	728.274	23.3149	17.0301	66.7448	222.642	2255.29	682.261	15.614	36.1088	23.9223	28.5394	33.4606	51.9194	30.0344	35.3389	46.209	29.1243	48.3926	37.9105	9.00512	5.19093	1128.31	813.849	4.45837	877.524	34.6671	31.357	463.423	278.59	618.311	99.7588	202.933	220.793	224.828	220.63	67.4919	76.7084	189.773	228.409
EAL93282	254.18	193.124	266.799	149.372	188.084	227.926	68.913	519.565	280.343	284.969	242.504	41.2219	58.1868	143.643	96.0158	306.949	337.982	241.617	76.4224	113.091	131.886	203.155	198.508	198.892	94.9388	108.249	133.214	153.445	148.331	139.583	139.169	67.6609	51.242	139.996	59.9483	66.4292	71.7129	152.879	160.637	86.9679	150.803	274.193	228.468	217.412	227.793	140.629	269.046	271.165	231.962
EAL87614	9.05091	28	14.7821	29.0547	13.6746	32.9397	18.3782	16.6182	15.2511	15.8473	8.30821	13.7542	14.0914	47.024	37.7683	21.9585	22.3787	18.0301	110.539	59.6502	21.7404	20.5978	22.8396	14.2667	13.1042	11.4628	12.8526	12.8682	15.7341	6.11149	4.67698	3.03259	7.94677	2.52494	6.22834	12.6103	12.7808	8.85707	12.8335	13.0044	4.90016	4.99688	4.02986	4.23246	4.2253	5.96047	5.55976	4.75717	3.91989
EAL87646	66.5382	43.5556	61.8668	39.6167	231.752	110.798	81.659	620.413	89.4868	80.8001	90.7094	61.4129	87.8859	152.782	23.2004	187.674	167.663	69.6576	24.4692	35.3385	51.4929	95.2541	66.2254	66.791	20.4967	46.4241	63.4076	71.5335	60.7702	52.9202	35.7766	33.5969	12.8946	38.7805	14.1541	97.7034	88.9839	179.692	226.607	121.15	36.9453	80.1859	73.1685	83.1476	81.4646	36.6464	126.109	82.9394	74.1493
EAL87579	29.3198	29.4495	26.7813	31.3124	28.0263	83.0023	30.1901	16.4564	13.1448	13.2564	8.14883	23.8524	25.0342	41.3966	19.8912	32.6112	19.8466	11.0445	34.2525	24.8024	32.2805	22.6772	20.0871	15.4818	20.0592	18.3605	15.4189	14.7908	17.3018	12.1771	14.808	28.8049	36.5019	12.1732	31.0967	23.7252	23.9601	22.2438	24.243	26.0738	13.0366	13.1601	12.4601	15.1536	15.8668	14.4549	14.7956	13.0343	14.1604
EAL93631	5.8683	17.071	3.80119	12.2017	14.3458	16.5418	18.8489	24.7798	5.93298	6.51874	5.46615	13.4303	9.56997	24.3274	16.0463	10.8259	6.50091	7.97346	8.34858	33.0688	22.8218	8.61175	10.1902	8.82115	19.505	16.6527	11.1227	10.3576	9.78013	7.12829	4.36136	20.4954	21.864	5.78907	21.6786	15.4556	16.3948	10.2524	13.7273	10.9697	6.05803	7.54789	5.13153	9.49161	8.07607	9.06842	8.90234	7.38323	5.86485
EBA27313	67.7143	90.1999	69.3263	82.207	44.1728	91.3556	34.1562	57.7779	64.3733	51.0359	76.235	42.9759	47.205	137.23	53.6113	99.6393	85.4855	52.6283	39.0074	52.0592	52.8887	51.9388	51.0072	57.1656	29.7128	55.4258	47.2261	30.9547	41.1322	34.3099	32.2303	28.445	18.8767	26.9898	29.6114	23.6888	25.4956	38.5716	46.4953	27.2182	74.9625	93.4043	94.6665	82.7953	89.7652	71.8815	123.116	87.71	86.4991
EAL94014	48.9746	67.3227	39.6598	70.0666	41.8691	46.3296	38.9095	34.5815	39.1989	38.0028	34.2666	19.1558	31.2938	61.7769	72.1639	20.9844	15.1562	42.4112	39.1247	101.437	73.6251	39.2309	47.8894	37.5869	33.5674	57.9844	45.7751	36.2501	40.2618	41.5861	41.6891	77.7737	95.5286	41.6861	85.4289	28.4911	29.9313	20.0245	21.8283	20.7175	45.6185	45.166	38.2024	44.7886	49.9965	59.7009	45.2232	48.0326	37.8237
EAL87368	138.925	77.9005	123.514	82.196	380.67	263.974	106.869	803.702	121.852	125.539	117.978	66.5762	85.9439	221.719	27.0236	651.975	496.503	95.1875	5.51603	37.1173	90.1194	99.1879	85.437	92.9635	16.6452	40.3644	100.68	91.2996	75.7074	60.1528	55.0126	39.7661	11.2357	91.3482	27.6135	91.3164	106.552	258.994	285.034	130.672	64.2555	149.111	136.409	138.855	132.956	57.4302	163.904	138.598	132.763
EAL87308	6.40108	25.8962	4.92847	25.9112	8.32651	23.0444	11.3888	15.6735	12.7121	10.3161	10.3465	7.84509	8.11505	17.4735	15.6346	8.84892	6.23249	7.20532	4.62587	14.4932	16.0534	11.11	9.57633	7.78357	8.93671	6.34236	8.03468	5.97497	8.42118	7.32969	9.11305	45.0395	28.2469	6.57467	44.7627	12.0398	11.6652	12.006	9.26688	12.8998	5.81716	7.80679	7.95847	9.46477	10.1189	6.83245	9.54436	7.7363	6.82534
EAL87326	37.9188	20.4749	30.8952	17.4223	61.244	46.6975	36.975	153.152	23.8348	30.0596	33.9741	7.84008	18.8384	27.0736	34.0563	73.1076	59.3673	51.0862	24.4265	30.6427	24.646	57.5943	64.3645	54.2417	64.1888	41.0496	41.292	60.4907	57.4615	22.4098	20.6636	11.9913	10.3042	22.3667	8.62647	26.2601	26.707	35.856	34.9521	18.5771	53.9374	25.673	17.2506	23.6024	23.4375	48.0325	27.2905	23.2935	17.561
EAL87175	18.9812	82.3282	9.08382	93.0006	16.7208	109.168	2.87315	1.95552	2.67773	3.79418	2.85402	4.28098	2.06176	9.92341	0.580553	4.52716	0.925717	2.26838	0.827045	2.38508	3.35641	1.97262	2.22782	1.69686	2.85221	7.83204	10.0489	1.6224	3.14718	29.4158	31.6735	24.8477	19.9776	28.7149	19.2422	5.2371	6.20053	60.3317	26.6981	21.0871	20.9113	73.6958	78.3827	72.454	75.178	18.0357	28.7799	81.9182	81.3806
EAL87289	43.3582	44.8656	30.111	42.9847	18.9505	99.8476	27.7965	83.6714	33.1629	33.0145	36.1588	42.4713	40.1505	39.8362	34.7103	77.1476	65.6918	69.4261	25.3596	69.0591	172.934	63.8139	66.9796	60.1468	22.2297	47.1306	59.7046	45.19	49.3934	81.2995	69.5111	53.2467	43.4707	69.7055	50.7874	12.8738	12.8617	28.4094	13.8882	15.412	46.8462	101.877	68.3647	94.7087	95.8745	56.9116	115.253	101.454	68.5708
EAL93069	313.436	593.13	324.864	755.521	465.424	73.4625	212.762	137.327	658.156	634.664	513.125	220.336	185.811	373.99	288.03	123.636	105.338	192.043	223.606	212.778	611.988	303.031	270.745	271.426	237.576	435.563	406.839	310.153	363.494	166.732	180.208	1575.29	1021.89	181.605	1546.36	97.6754	101.947	163.192	143.498	143.005	296.965	207.47	247.576	219.464	227.926	212.071	287.846	207.268	218.95
EAL93306	168.746	110.744	138.916	99.3126	69.7172	129.909	58.9973	175.711	64.0226	64.9446	67.0745	56.6354	60.4987	127.798	45.743	154.982	132.799	57.9334	27.6388	69.2082	69.3601	53.0596	55.7474	59.2753	50.6809	63.2579	57.9104	41.7291	47.35	46.1435	41.5937	54.611	80.1253	43.3613	65.3077	69.2364	67.3522	114.665	154.413	98.9744	70.0289	79.7666	80.019	81.0311	78.3627	62.2058	86.6307	79.7321	80.5658
EAL87639	38.5201	39.4356	63.5738	18.9237	85.6564	111.19	11.1657	234.37	36.8949	60.9908	48.0626	7.56221	11.3631	14.5844	3.55516	211.948	175.735	29.1711	15.1938	8.03309	19.0425	36.2395	22.5104	21.71	2.61994	8.50226	36.4365	28.9776	25.8975	57.3543	32.3268	24.4544	5.82561	61.0824	8.69271	19.3598	20.9225	80.6808	78.2677	38.9996	47.1976	90.1124	94.4422	89.889	84.9825	42.1843	113.049	92.9522	78.6876
EAL87397	22.391	20.2708	18.0837	30.1851	34.7721	14.182	15.4609	153.642	69.9034	60.5397	49.8471	10.0958	11.7223	38.72	6.47215	66.3435	36.2064	83.6207	14.3834	23.2214	65.922	61.5756	58.3654	68.0336	22.0991	20.7965	67.9048	48.7342	49.4122	71.3104	83.8622	29.9268	17.3223	75.6498	21.6275	16.1625	18.8331	21.8312	36.1756	16.2508	17.9839	70.2877	52.0724	67.9134	69.1688	19.8274	83.7293	69.7021	52.5863
EAL93426	7.5	101.6	7.08698	73.3987	8.78039	31.4553	17.1662	15.2	16.9256	20.7209	20.4933	15.3865	32.2779	28.0605	7.04564	28.4014	31.8313	13.7646	18.1169	16.0165	13.4781	10.9974	16.087	9.89208	11.6825	11.9245	14.656	14.2749	16.1929	11.7875	13.3469	20.1933	21.7435	10.3629	20.0028	16.277	16.4706	29.0954	22.0603	37.099	6.74333	7.76773	5.43385	9.16273	8.47982	11.9575	10.1106	7.31004	6.53096
EAL87466	1701.74	1959.18	1451.42	1989.03	473.25	527.905	270.861	964.806	3134.64	2854.57	2600.02	270.059	267.964	530.426	2857.33	1206.99	1316.4	1984.56	1120.32	1157.86	2864.95	2036.59	1744.63	1623.2	1363.23	1220.2	2083.49	1744.31	2040.86	2018.25	1948.77	3276.53	3163.59	2161.77	3647.69	348.163	350.935	466.01	568.529	493.781	2653.51	2769.47	3111.71	2931.87	2910.09	3140.73	2922.52	2775.72	3108.09
EAL93489	30.2869	52.5557	24.1756	53.7585	19.8708	95.9995	56.589	40.8312	35.4875	40.5143	34.798	25.8862	43.0941	64.9301	54.7812	35.5674	25.1677	38.0678	39.7592	68.0589	64.0542	42.5756	40.5927	44.0035	68.2344	31.3817	28.9986	30.3887	36.2274	27.867	34.7805	40.9276	54.0327	33.7864	55.4701	37.1458	35.5915	22.703	33.5544	27.7803	35.5637	47.7287	39.4839	54.3006	53.5619	41.6586	43.3036	48.1153	40.5211
EAL93159	86.0036	113.354	54.4069	91.4543	101.507	30.6826	89.6636	34.9077	86.9515	100.591	86.8105	299.682	187.12	92.0203	67.2938	51.5033	41.8557	68.2514	90.9701	149.015	88.1333	59.5957	56.5917	75.0284	46.7777	76.9115	51.7401	52.9051	56.2724	54.752	52.0762	76.6003	77.4235	52.927	79.3525	252.963	230.004	58.5936	69.3462	63.5238	77.5057	77.3033	78.5239	74.1607	67.0145	83.6065	82.4963	73.3843	78.8189
EAL87204	15.6733	49.5157	10.0579	52.1561	34.7567	85.1918	43.0908	75.4608	30.0093	29.6557	38.7109	17.28	22.8038	39.1632	25.417	23.999	19.7795	31.5516	60.7577	45.9649	46.4661	36.105	34.8608	22.0507	22.3156	28.5023	27.0329	30.9835	28.5543	20.2297	18.2459	36.3886	37.9625	17.4755	30.3301	31.9884	31.2524	30.7205	31.1016	30.4613	23.9547	29.5845	17.1257	33.1515	32.4855	33.7927	34.1495	30.4337	17.8756
EAL93369	24.8515	14.0769	15.1903	11.4835	20.0746	12.4327	12.7507	32.8047	30.847	32.5169	29.6962	24.0463	18.1581	50.8892	81.2255	14.6526	13.5022	25.6257	8.5747	34.3004	60.0891	23.3658	27.5683	21.2141	16.1371	20.2409	33.805	19.3932	26.6066	43.9309	43.6476	42.7878	59.3907	42.4582	50.2884	18.3698	19.75	8.98931	15.1193	8.75648	32.6374	43.4797	37.8989	40.0256	43.2035	41.1442	45.0309	39.8873	41.4446
EAL93954	26.7748	26.683	22.8519	34.5509	85.566	21.711	67.4604	72.1517	20.0841	25.0554	26.9906	117.913	106.5	186.398	26.1264	36.5749	43.4709	14.7946	10.6803	11.5112	8.49882	13.0265	11.7694	12.0947	3.62748	14.7672	11.7283	14.4613	12.0592	17.3754	13.7719	13.8908	3.10229	20.6996	3.70327	62.4822	71.8025	34.6534	44.7361	24.3681	9.81977	6.78843	8.65254	6.84737	5.56989	5.22803	6.4215	10.1356	7.73596
EAL87242	102.929	16.5383	82.8366	22.7777	104.651	96.6429	9.97798	115.496	63.7666	97.8829	83.0681	9.149	14.7294	39.7794	9.02473	29.1257	26.7905	46.5161	260.138	53.1688	13.3214	30.583	47.0843	40.4085	14.1504	7.48866	17.143	30.7652	22.9002	106.837	98.6479	10.1261	9.12465	85.7761	13.4589	8.99873	8.78914	64.4353	26.2091	22.0468	38.1781	101.614	94.2287	91.9544	89.1025	31.3175	126.5	97.4193	98.1846
EAL93250	51.7227	83.4834	46.2772	76.2992	8.73675	27.2175	7.819	3.90059	40.9247	38.6586	35.5415	1.11843	5.13507	10.1109	38.7775	13.1437	10.4801	21.2292	27.1527	26.4615	26.2634	42.431	44.5155	33.0003	40.0396	37.2401	44.8072	52.0405	47.8028	26.7042	34.8616	102.976	39.669	24.4668	84.1012	2.24143	2.07724	27.3859	16.1575	34.9279	14.9483	15.5079	17.6473	21.7169	21.021	15.6918	15.6478	16.2977	19.396
EAL93061	10.2459	22.1444	9.59405	27.6283	2.32202	15.2624	6.09893	2.30551	25.3216	25.4417	21.8363	6.62444	11.9108	15.9698	23.9561	13.9354	17.1896	17.0826	8.70249	19.1096	20.9787	23.7837	17.2368	17.755	9.78336	15.2043	15.8226	14.8771	15.2187	19.6101	14.9759	17.3938	15.0479	14.1876	15.9454	2.96486	2.74136	5.2732	5.71349	7.22686	40.3093	49.8606	47.4441	49.874	54.1945	44.3609	60.1603	53.7492	47.4713
EAL93448	259.477	137.136	243.988	136.139	34.6871	59.736	23.7403	150.763	176.251	167.792	150.893	38.5339	21.487	36.6501	110.746	122.291	130.185	202.119	99.6501	110.328	160.639	171.768	202.238	210.858	136.109	132.524	171.322	176.992	205.233	71.2877	73.9971	36.5068	37.1061	64.6597	32.8748	16.8152	15.6171	30.8021	38.428	24.4526	120.381	116.041	117.945	104.746	108.709	124.575	128.204	114.645	115.159
EAL87379	437.111	387.397	388.722	387.451	55.216	370.17	110.691	48.5036	258.004	233.462	155.193	92.3605	94.41	181.761	241.473	218.17	80.3635	112.528	151.485	312.173	323.209	172.189	255.036	170.664	152.646	170.353	263.376	214.619	246.193	158.842	161.151	383.5	640.719	145.33	485.7	118.444	107.198	185.44	159.32	234.109	212.029	198.587	240.463	189.183	219.969	255.218	152.45	169.628	214.99
EAL93081	46.1212	112.741	38.0053	113.216	32.0697	42.5841	68.2262	19.2378	107.036	83.3398	94.8807	124.334	139.043	489.194	88.2297	61.0337	22.7149	58.5337	61.6668	95.5266	150.965	91.9277	76.1791	74.2557	88.7251	94.6811	59.4466	49.2273	58.5412	48.105	41.7846	146.455	105.42	45.2187	122.846	41.5547	45.073	65.6486	55.6416	80.9915	45.1162	53.4088	69.0435	52.9386	47.3182	49.1726	42.5633	55.2105	57.6352
EAL93767	6.77143	7.66552	6.77669	6.24366	2.72869	15.6569	1.9837	5.25794	7.42869	6.57876	5.20089	2.04212	1.27855	4.92302	7.70563	9.366	8.33398	10.0689	5.74958	12.3514	11.4381	10.1403	10.2161	8.52495	11.171	11.201	7.94058	8.64888	10.5287	9.69139	6.89179	12.5992	12.8854	9.12543	11.9944	1.58423	1.73464	2.44378	3.68483	2.79456	8.11211	8.9418	6.24235	9.94137	10.7058	11.8276	10.8352	8.53215	6.0399
EAL87404	31.447	56.9934	22.0434	58.1548	9.69804	204.047	11.3202	9.1034	30.4011	41.679	32.8973	7.02081	11.15	16.0997	64.2014	68.2695	25.7534	48.7551	72.0786	68.7919	85.5214	84.1126	77.6174	46.6393	28.5507	28.9529	35.6614	48.5566	54.6876	31.0253	27.4504	110.75	108.83	34.2645	106.293	20.0594	21.1881	25.8317	14.2522	25.6102	49.5849	62.0241	62.9494	70.0277	70.7165	58.9633	62.422	57.8198	61.3353
EAL93334	0	33.6866	14.425	14.7216	48.2538	8.40976	93.0493	3.10534	22.324	0	27.7594	156.488	275.02	95.9677	4.84003	13.3925	10.2902	8.82531	2.75801	5.30246	8.23006	18.5013	9.28661	8.08376	3.56681	3.56156	7.34889	12.023	9.8392	6.94069	14.67	11.0975	42.2989	12.5997	42.0777	129.919	126.596	36.013	35.5181	44.8353	22.9127	50.8673	50.6925	49.7067	42.0713	26.4526	49.4605	51.221	40.2867
EAL93596	0.520879	9.53593	0.510424	1.38912	61.4681	10.4483	2.86873	2.30751	2.6331	0.559641	2.24516	3.49723	3.8926	13.5832	1.14175	2.75719	4.55144	1.07068	1.36628	1.12576	1.39785	0.872885	2.10307	1.43021	2.18765	2.01639	0.832123	1.91443	0.773683	1.30984	0	1.04715	0.748367	1.78335	0.744453	3.31598	4.33025	13.4227	4.3569	1.83698	1.26902	3.95277	4.82679	3.97655	2.59565	0.59117	3.42581	4.54887	7.38685
EAL94104	1.00288	10.557	1.5724	7.48875	1.16887	0.0509281	2.96251	0.169249	4.46129	3.01702	7.99706	4.18968	7.49463	19.479	0.263794	0	0.0701051	0.0687145	0	0.361247	0.0897118	0.112041	0.202457	0.275366	0.1944	0.323523	0.48064	0.655282	1.01294	0.882665	0.799551	0.403228	1.44087	0.961403	1.00334	2.03141	2.52993	1.57024	1.35508	2.89378	0.597253	1.63082	3.06427	1.88462	1.82263	0.151762	2.12216	1.53268	2.84446
EAL87538	27.2454	24.4725	23.133	27.5731	22.1095	53.7658	62.9186	26.9591	17.4965	23.3612	23.8125	24.5626	41.8658	62.8851	31.9811	22.5489	14.1757	33.7481	62.8524	61.6018	46.4422	37.9242	41.7443	38.5013	83.8646	49.9011	41.5407	39.033	37.7006	30.3511	24.941	38.0913	58.5256	28.6224	50.1652	40.704	42.232	32.9728	39.1436	33.6316	31.3032	27.2276	23.9604	31.2182	31.8938	44.7213	30.022	28.1435	22.3893
EAL87481	110.118	80.8645	115.96	96.4294	11.9724	42.9833	6.1717	49.58	139.58	111.249	102.722	9.80885	9.21185	33.992	173.646	51.6554	45.3818	197.07	162.589	196.552	208.772	108.334	170.045	166.522	138.055	159.06	162.133	113.431	142.08	94.0252	65.5166	137.121	106.261	61.8978	73.9936	3.32915	10.3653	22.5169	31.1963	17.3889	178.408	184.413	218.985	181.937	154.649	207.675	181.413	173.136	232.671
EAL93643	15.3167	31.5459	17.8681	25.4812	27.8403	111.153	73.0723	73.9463	20.4998	27.7409	21.6923	15.0176	36.5193	48.9271	6.07525	32.6718	20.9041	18.1406	8.47249	8.8801	20.8784	20.5341	18.9942	15.1001	4.61847	8.51748	17.4196	14.5353	14.7336	10.3627	11.6298	9.67746	4.40121	12.1861	8.13093	25.3689	25.7174	15.6548	22.9953	16.6962	5.8442	10.3977	6.79528	11.2649	12.6996	8.49865	18.1453	11.6245	7.36748
EAL93951	121.938	79.0505	69.7295	78.4651	3.33393	163.854	7.88383	3.08036	68.0859	79.263	87.0117	5.44664	6.10763	7.44712	173.7	42.36	41.2867	109.793	81.2172	171.375	204.413	105.428	112.138	113.13	69.5302	94.914	98.8799	73.6046	83.0657	96.7991	83.1852	122.569	210.106	98.2707	155.977	6.30654	6.46632	10.0238	8.51889	15.0229	393.714	191.023	173.602	230.632	231.296	444.49	97.0346	193.749	172.132
EAL87534	8.24381	21.2783	5.44818	35.5343	7.54139	16.7455	8.92695	7.5629	53.6907	46.5523	48.7553	8.43833	5.90998	25.5145	67.9105	5.83521	5.29369	43.0201	16.3076	74.7901	111.131	34.1625	39.5739	35.7957	23.2887	47.0654	53.2917	31.5519	37.0194	91.8406	88.6515	279.428	267.872	83.361	315.107	5.10387	5.38596	4.50265	4.37911	5.9622	36.2245	50.9205	32.2662	57.7005	57.8275	55.8476	66.7189	51.5362	34.2477
EAL94057	19.4182	153.296	21.8455	117.387	13.9871	4.15923	52.7531	1.22433	77.9257	90.5629	94.5705	141.908	57.9649	15.559	0.927378	3.3736	3.63999	5.12868	2.9268	4.90406	6.28345	8.51396	15.8227	3.93181	7.2723	3.70954	5.45906	19.4704	41.8138	9.68422	9.18933	18.2647	16.3263	7.94822	16.396	6.56077	7.26141	54.7069	33.8355	76.4468	4.3168	18.3316	8.13716	19.3508	19.2862	6.64853	12.2843	17.941	7.82712
EAL93343	1.2417	51.1478	2.43356	55.7432	3.61806	58.5372	1.76147	2.70674	21.7601	20.901	28.0988	10.1896	4.25307	10.0491	11.9759	12.4608	12.7307	4.39571	1.55096	5.2182	11.8481	8.32336	7.93791	5.11413	5.34877	4.40624	4.62856	3.7186	6.02489	6.24494	4.94979	10.4011	11.8934	6.5186	8.87337	4.19196	4.86473	6.07555	5.32629	9.02362	9.29957	14.0221	15.5492	16.65	17.2284	9.86488	16.3333	14.7974	13.902
EAL87302	129.997	156.202	106.097	127.472	31.1257	55.1657	40.3394	102.437	192.934	201.531	191.199	43.2219	34.5026	196.02	230.5	1454.1	875.444	145.639	270.834	212.87	182.692	143.816	101.245	115.732	72.7656	53.6178	118.878	71.5722	108.862	150.018	127.747	298.102	318.396	158.937	307.933	43.2754	47.7501	121.779	121.271	164.391	226.628	280.386	278.78	293.137	307.926	279.873	254.622	284.312	281.267
EAL93994	21.6878	29.2961	21.5477	31.3294	26.3307	37.7825	41.7757	36.2834	33.1948	34.9527	32.459	31.2352	29.5451	47.401	51.7649	11.3605	9.47542	24.6634	14.2219	52.4067	36.5111	25.7439	21.7393	23.3236	49.8254	29.8318	25.865	24.8482	27.2028	24.8071	19.8124	63.5837	67.08	29.4951	73.1869	36.6088	33.8491	27.217	22.1915	20.4736	30.496	30.7774	29.4971	32.0176	34.3474	32.2496	35.6602	30.7448	30.8766
EAL87456	300.065	154.475	305.777	145.896	387.221	295.577	103.508	1599.98	265.154	289.349	218.6	67.7861	87.0739	120.555	25.1154	562.073	512.248	277.668	64.842	79.0774	227.57	357.659	276.811	266.255	28.5972	65.7449	261.907	237.888	195.717	260.968	217.141	134.997	29.1796	252.575	63.4231	124.537	116.98	323.125	415.522	192.407	183.366	280.5	205.754	284.591	288.101	155.356	425.804	278.927	206.968
EBA27301	0	3.84832	3.29578	0	0	4.26987	0	0.709499	1.13345	0	1.20808	1.6727	0	3.02434	0	2.59627	0.783692	0.768146	0	0.807661	0.501435	1.25248	0.565808	1.2313	1.08658	0.36166	0.895497	0.915659	1.33217	2.11439	0	3.3807	4.83217	0.767667	0.80115	0.324411	0.321382	0.365696	0.721342	0.359433	0.910443	0.303844	0.561555	0.329184	1.64313	1.27239	0	0.305957	1.39464
EAL93870	3.17808	19.1517	3.73715	17.5162	8.95157	8.82261	19.5718	2.72641	11.1388	13.6583	10.7306	21.1799	14.0522	26.4822	30.8374	5.74773	3.99889	10.4522	5.87502	17.019	16.7733	11.8351	11.1207	10.0061	6.29736	9.63718	12.7774	11.4211	9.94458	7.45902	9.29041	41.7419	35.1587	10.1555	39.8198	16.5535	16.7026	3.17913	4.29419	5.63802	8.48835	15.9634	12.3637	16.9215	16.7686	12.2636	16.0553	16.8261	12.8094
EAL93528	0	0	0	0	0	2.05498	1.01304	0.569107	1.36376	0	1.45354	0	1.26005	6.06474	1.18269	1.33877	2.35732	0	0	0	0.603321	0	0	0.370373	0.871573	0	0.538725	0.550854	0	0	0	0	1.938	0	1.92787	0.390327	1.16005	0.88	0.433955	1.2974	2.19087	7.31162	4.72959	5.94106	9.88499	2.55153	6.55729	8.83495	6.37643
EAL87340	481.406	193.699	347.328	218.678	73.2187	104.772	80.1228	116.62	173.826	184.725	199.521	51.3049	81.5393	123.683	146.109	326.406	297.693	219.294	163.542	224.858	203.489	195.035	218.932	242.577	166.637	204.79	242.973	245.203	236.517	211.185	231.97	138.257	159.613	166.632	143.656	75.0099	72.0347	101.812	126.793	100.068	251.325	157.714	204.038	187.177	183.759	250.17	181.531	167.473	182.292
EAL93688	36.3136	345.847	162.225	309.047	14.0043	217.493	37.4326	6.98458	6.47891	48.1962	34.5273	19.1226	42.9015	117.17	4.68227	2.82677	0.746608	14.636	13.2071	23.468	58.2804	39.3762	19.9443	14.663	62.8	35.1438	18.7687	15.2658	11.1049	36.9295	23.4165	52.6053	66.751	28.5223	73.2711	15.7621	15.0025	64.4524	38.8273	85.6063	21.1058	43.7094	74.8977	43.9051	38.1954	17.7786	32.374	43.7219	71.7468
EAL93205	239.343	149.808	201.676	161.719	106.416	221.04	93.6133	280.555	189.497	228.527	294.049	113.78	83.6816	190.436	268.057	211.255	222.866	273.844	202.095	271.879	165.611	238.395	273.12	273.214	217.726	215.775	233.378	252.891	223.675	329.814	341.531	237.349	256.42	374.963	241.291	71.5183	74.6695	122.878	160.945	121.215	300.82	180.284	173.502	186.148	181.389	255.131	205.587	186.929	175.787
EAL94090	1.34889	0	1.32182	0	0	1.02749	9.79276	1.13821	0	0	0	6.03772	8.82038	9.70359	0.591347	0.446258	0	0	0	0	0	0	0.680773	0	0	0.435145	0	0	0	0	2.68853	0	0	0	0	6.63556	6.5736	1.76	5.64141	1.2974	0	0	0.337828	0	0	0	0	0.368123	0
EAL93176	37.6442	183.449	25.9998	260.961	1.65192	39.327	2.27081	4.92737	50.8983	33.8671	24.1923	1.52257	2.11838	4.4862	3.47956	14.2545	2.69489	68.9104	9.09239	312.775	352.973	87.7855	80.6874	47.8827	14.0666	113.83	105.06	53.7129	73.632	265.312	284.302	441.076	316.527	226.401	391.199	2.8217	3.31542	2.29313	2.84527	1.81763	3.80601	23.7853	16.4705	29.6976	32.2398	7.63545	29.0514	22.8367	17.0955
EAL87624	44.9555	48.2237	37.1699	59.9455	9.2103	24.6128	14.9469	17.7816	72.4375	56.6027	86.2897	2.6201	9.84254	17.6859	36.3372	24.8654	12.7667	44.7596	24.742	35.1701	50.8967	42.3766	49.277	51.4964	42.6637	45.7733	47.9722	35.2833	48.8287	32.2364	37.8012	59.3096	57.5249	26.4542	65.7574	19.5131	17.3173	20.6216	16.9485	11.2603	25.8601	35.029	30.6106	32.1754	31.2973	26.3083	36.5573	29.7133	34.0789
EAL87330	0	0	25.1506	0	0	71.6848	6.42517	92.043	0	0	0	19.1469	0	0	22.5035	16.9822	17.9414	17.5855	19.2348	9.24508	11.4796	0	0	7.0472	0	16.5593	10.2505	0	22.8735	0	0	0	0	0	0	14.8538	7.35753	8.37203	8.257	0	0	0	12.8559	15.0723	7.5234	0	0	0	0
EAL93682	88.0285	42.1488	112.273	72.5955	208.749	175.303	198.808	15.8273	30.9442	35.5036	33.5652	125.683	166.739	131.279	46.7845	74.9127	15.8099	24.7755	46.0787	53.7586	31.6193	32.8321	32.9445	33.8387	119.796	91.7459	54.1962	53.2042	45.8639	29.969	25.3733	67.5203	112.854	22.4417	96.0047	134.496	125.398	81.1955	94.8934	89.0969	29.915	31.5657	30.5262	30.3013	34.2198	29.8186	32.8401	28.9024	30.5945
EBA27501	199.05	17.0284	107.554	14.8835	86.7275	0	4.65703	1.1773	15.0463	11.9923	0	44.4093	8.68883	13.3824	0.815539	1.23089	0	0	0.69708	0.670093	0	0	1.87774	0.510788	0.601002	0.600117	0	0.759695	0.552631	4.67799	0	0	4.00911	1.27382	1.32938	55.4458	42.6625	5.46132	16.7573	6.56064	0	0	0.931812	1.09246	0.545304	0	0.531959	0.507686	0.925671
EAL87284	25.6237	56.5543	15.9324	47.0023	3.03196	71.8645	2.73518	9.98768	28.2732	34.9373	43.4499	9.70334	3.6451	8.30425	33.757	25.3885	9.68339	32.217	11.5025	66.5773	63.4706	37.4908	36.2361	34.7854	35.4663	47.5824	29.4024	25.9744	23.8792	37.9415	39.1464	73.6083	88.4858	39.5447	75.196	3.19924	2.72193	12.2193	7.02996	14.0534	59.5751	43.5362	36.3546	49.2294	50.633	73.9095	35.0369	42.703	36.7623
EAL87128	0	3.02654	0	0	3.85361	0.671614	1.32434	0.557992	2.67424	0	0	0	0	0	10.4363	0	0.924511	0	1.98232	2.85836	4.7323	0	4.00486	0.726277	0	0	2.11281	1.08019	1.57154	6.65151	5.27204	10.6351	7.6006	3.62243	3.78043	3.06163	1.51652	0	2.55287	0	1.43205	2.15064	3.97476	0.776669	5.42748	1.00068	1.51276	3.60933	1.97428
EAL93806	1.65157	8.97628	1.61842	13.4889	0.90231	38.5801	1.60213	1.21942	3.33954	3.54894	3.78186	2.15615	1.73565	4.26973	6.06383	3.00516	2.23687	3.81918	1.08302	22.8297	81.1646	15.2223	4.897	4.25138	2.26768	6.26025	3.95766	2.61354	2.5758	7.91692	4.93772	25.7318	35.4447	5.08907	37.7674	1.49348	1.77544	1.41417	0.597746	1.19139	2.29128	4.08448	3.05055	4.42512	3.57041	3.12407	4.54565	4.33824	3.18453
EAL87109	0.284514	5.53425	0.278803	8.34641	7.46111	0.86689	3.70371	2.10067	0.862948	2.44549	0.613174	4.03276	3.45509	1.02336	1.49675	0.941266	0.994432	0.292412	0.319837	0.204969	1.1453	0.476786	0.287183	0.468724	0.091918	0.458913	0.568151	0.464754	0.4226	0.536592	0	3.14585	3.06579	0.19482	3.04975	3.12852	3.18087	1.48491	1.18991	0.72974	0.847196	1.5422	2.13769	2.84039	1.91819	0.968724	2.35939	2.25174	2.19438
EAL93540	181.282	64.0578	152.826	85.3162	289.355	90.028	285.641	342.774	106.464	153.24	122.092	121.317	433.32	435.1	133.819	126.563	63.8277	109.14	225.267	202.141	137.721	110.943	144.637	119.681	145.556	111.371	88.3721	65.8661	84.3436	50.2791	47.822	48.2349	29.6842	62.0662	24.7662	124.587	144.057	215.662	199.834	120.087	98.507	71.8913	83.4595	61.4486	64.0797	86.7359	96.0541	73.1188	90.8688
EAL87630	8.08818	15.1775	11.5717	18.9818	25.4526	3.98412	11.5818	9.14541	11.1212	14.2517	10.9818	2.53423	8.46217	19.0554	16.8072	27.9358	8.14171	7.48144	3.63694	11.479	11.7211	8.22283	7.83751	6.52921	20.6431	23.796	11.4998	10.8339	9.85124	19.3221	15.7985	29.5934	27.7732	17.0581	28.5528	4.11923	5.42556	12.5056	8.63887	6.84589	9.37093	9.82056	10.8981	9.92712	11.5699	9.73044	11.333	9.80055	10.2226
EAL93602	62.5236	44.5439	58.9566	42.4723	75.6221	89.2615	30.7137	274.991	73.9469	96.3285	67.3744	10.5607	11.02	27.5808	203.765	138.55	109.266	76.7878	11.9354	77.7634	63.8448	93.5741	79.7809	82.2743	19.4373	47.9508	92.8165	59.738	57.824	66.0052	47.0259	33.2023	16.1016	71.8932	26.9767	27.992	32.4651	69.6503	76.6633	45.3863	39.5984	65.2237	68.2495	63.0428	77.8056	33.9185	99.5152	75.6576	61.3426
EAL87675	9.49499	5.71804	8.325	3.99821	93.192	10.2779	81.4427	17.7635	8.33652	12.8862	15.0782	75.3073	71.891	47.6335	15.2262	6.44785	4.45403	10.7858	27.4336	12.7807	16.4286	12.0035	11.4757	13.0355	8.55685	16.8467	16.4659	16.9387	15.1425	25.4475	24.9012	12.3069	9.51337	23.6113	10.7135	181.7	187.525	52.6526	71.3825	67.3724	12.9867	10.7675	11.2643	12.0324	13.0374	11.249	14.719	10.9788	12.1225
EAL93495	18.3445	9.17037	15.0093	14.9617	21.277	61.3207	18.8599	84.3099	19.0868	21.6232	16.5051	9.3006	13.1434	28.9876	21.9402	38.1814	34.0508	26.7247	26.4282	37.466	19.7557	23.081	26.6963	27.043	24.4543	24.3608	19.8455	22.1107	21.7453	16.0112	10.6495	15.5751	18.9355	13.293	17.4365	17.3165	16.44	24.4002	25.8985	14.2752	17.7421	21.48	16.9947	21.3888	21.3004	24.6606	26.5341	20.8031	18.5665
EAL93299	25.2081	89.0168	20.8691	103.159	25.328	20.0846	48.4176	13.2027	51.8507	38.7582	46.8342	17.8328	71.8619	54.715	36.0114	51.7636	19.9001	10.7205	17.9147	13.3072	18.4675	8.98284	9.65142	18.9746	47.1791	31.2662	21.1769	20.4113	14.9771	8.74345	10.3952	27.0861	35.2808	11.309	28.2634	45.2759	41.7383	25.5189	31.4603	28.8442	13.0594	16.9622	18.6135	18.6321	19.7471	15.6203	22.8681	19.571	15.355
EAL93860	19.0797	33.3889	18.3301	25.4417	28.3422	21.1829	29.3141	50.509	12.86	16.48	17.738	30.1419	31.8021	50.1249	25.9134	22.1546	19.3524	14.8672	12.8971	33.6897	32.964	17.9721	16.4266	18.0791	32.7543	28.7234	19.7227	18.1806	21.3383	8.2317	8.20225	16.9222	22.575	5.12343	21.9223	24.0329	22.5216	26.1151	30.8113	26.5075	11.545	15.6145	11.9931	15.9282	16.9978	13.304	18.6144	14.2938	15.451
EAL93454	23.0956	24.1772	10.1122	16.3812	5.72729	4.86603	4.05953	35.0377	25.3373	34.8456	23.2988	5.86538	0.918065	27.3961	43.9468	3.41397	3.6068	24.9151	45.4812	190.104	126.378	26.0768	21.8243	16.8657	13.653	12.9988	24.3357	10.6357	22.0427	28.112	34.2797	92.3666	145.79	31.6292	108.859	0.710973	1.2678	1.76319	1.2647	1.89055	4.65572	7.8576	8.861	5.05004	6.48192	6.69249	14.6138	7.10761	8.43583
EAL93877	184.104	291.832	175.128	240.701	850.453	718.289	1069.03	595.633	222.451	323.241	326.129	341.014	984.894	931.924	205.122	439.426	208.111	192.907	105.331	341.932	353.88	213.205	236.142	212.805	327.857	289.422	310.97	258.558	223.034	178.409	232.697	390.876	367.087	158.657	331.153	737.26	698.194	599.071	747.434	597.738	267.174	336.619	355.374	384.997	364.865	273.841	369.032	336.754	350.797
EAL93998	8.60774	7.22266	3.37399	9.94753	1.67208	1.89418	7.4702	1.81584	5.80174	4.93243	4.32859	0.856196	3.7524	7.74026	1.50944	12.53	6.01716	3.34209	1.93528	1.86036	5.64667	4.48772	4.05464	4.41183	2.9663	5.36851	6.64641	6.79605	5.62559	6.85444	9.15012	9.22913	15.665	6.68	8.61168	6.47612	5.75763	7.67465	3.13845	6.07138	9.16512	12.7532	16.959	14.9963	15.9802	10.8548	17.23	15.3476	14.9912
EAL87209	10.6052	19.112	11.9512	19.4444	18.9271	12.7906	7.10188	8.27768	11.7943	10.8247	9.7138	2.96685	1.48602	6.19867	6.85768	20.2619	17.329	7.99305	43.6142	6.39868	7.35229	11.1076	9.36663	7.27984	2.9123	4.27648	7.83577	6.17155	7.56113	5.50039	8.45508	5.33006	5.71384	6.53569	5.87342	12.5054	10.6406	7.69707	7.07954	5.18518	9.11488	14.4432	8.3002	14.0907	13.2897	9.12756	16.6036	11.8664	9.49882
EAL93608	194.254	153.809	138.035	181.34	1.83029	96.8121	1.76907	2.2858	130.666	107.139	104.747	2.57732	1.32025	4.94237	70.2211	31.8991	33.7009	128.633	48.5467	109.399	90.256	111.756	132.039	119.093	69.7085	136.831	126.314	129.543	118.026	89.0488	80.1272	167.163	152.181	81.9381	136.909	1.49957	1.53059	3.79061	3.13228	4.22918	57.8984	43.8375	33.3123	54.2256	56.8957	77.6482	65.6969	45.0852	32.8583
EAL93705	23.2376	27.9181	29.8302	31.6056	27.4223	19.5298	74.6941	31.9614	19.2648	15.9788	17.0275	37.0979	80.5336	63.105	14.0584	37.9775	15.3506	10.6676	44.1472	21.2608	17.9808	23.1052	21.931	17.3549	16.4411	18.6658	20.0463	23.0599	23.9539	10.6643	12.0421	33.4017	34.054	8.91062	29.0602	41.354	42.2336	26.6815	29.6042	38.0703	15.8518	18.8938	22.8719	22.7894	23.0233	16.1757	21.9947	19.6593	22.6056
EAL93800	20.4202	40.448	18.7833	35.4493	8.98117	44.8298	6.96872	16.2556	20.9374	19.9735	19.721	4.024	4.49891	16.4568	32.0503	15.5508	12.7596	32.9656	13.9321	48.1929	46.9594	31.5836	34.4665	26.0509	23.9926	32.0362	29.4676	25.4501	27.4982	33.3049	26.1097	72.9058	82.6876	30.9334	72.7562	13.128	12.1218	5.71838	10.257	6.76307	30.8198	36.4955	25.4264	45.1957	46.7568	44.5297	41.1504	35.3823	26.7207
EAL87650	56.2248	65.0324	52.7008	77.4172	11.5748	40.1902	21.572	18.8226	69.8198	68.945	66.5139	25.9872	17.1267	43.9639	146.553	26.0819	23.9238	68.0447	29.5416	110.069	130.933	68.959	64.4633	61.7519	66.5377	66.2426	78.1054	53.409	69.1706	54.941	47.5055	144.976	190.536	51.8909	150.671	16.0929	16.9938	15.948	15.3357	19.7896	42.3515	50.6838	52.3463	42.7084	40.6655	49.4776	41.0684	42.5302	44.7029
EAL93761	147.894	75.2927	149.608	84.5591	242.993	185.829	161.85	501.747	124.933	131.367	130.35	61.2408	124.765	143.535	52.1736	173.225	175.722	234.658	77.1465	89.7271	120.156	165.105	169.449	163.148	103.559	117.348	136.174	131.613	134.062	166.565	174.874	70.5097	42.7467	171.757	43.7647	97.3437	106.894	208.554	216.168	151.996	108.465	146.499	91.3217	140.289	140.306	122.746	140.412	138.569	89.4772
EAL87479	223.094	45.6575	219.209	45.9527	11.4507	87.3482	27.8491	72.0606	103.913	42.2229	43.6503	7.66754	12.425	46.2112	16.9632	30.8029	21.343	25.0621	27.1861	40.0715	27.8529	35.461	47.6006	39.3435	34.9633	36.2771	64.7124	78.2676	81.361	13.6831	8.43527	26.7397	28.2308	14.0757	16.4178	14.3459	17.505	16.9604	30.1482	24.8112	35.3512	27.856	31.7981	38.1678	30.3053	45.5166	26.9703	28.2147	36.402
EAL93051	100.424	73.8681	102.626	78.4324	41.8019	60.468	68.2374	99.871	58.0174	77.0692	63.383	61.004	49.5853	82.5627	71.6983	78.7871	69.6987	84.0436	69.3477	96.6353	89.1917	60.1033	59.3715	70.1165	62.107	88.3953	76.7775	74.9909	72.4508	64.9368	68.6259	63.4502	49.4683	61.8883	51.26	73.4791	81.8406	49.1365	78.4612	53.3545	146.409	110.035	124.677	121.74	116.067	128.63	121.841	116.282	121.357
EAL87246	71.312	29.404	69.8806	15.42	190.004	90.8604	38.2778	569.215	62.3549	74.548	62.9987	40.2591	48.0112	93.5881	13.2374	300.537	333.68	58.3252	4.09254	15.7364	50.5736	68.5444	59.9843	50.098	5.60403	28.3934	60.5539	55.3583	40.4605	40.7926	28.1709	26.4768	3.69213	33.4336	6.42744	42.0146	39.7806	137.474	183.122	80.1243	38.7822	102.034	102.011	108.091	107.155	37.6726	160.014	112.211	105.335
EAL93808	2.64509	6.05308	2.592	10.5812	7.70723	6.71614	7.28389	1.11598	2.67424	8.52578	5.7006	3.94653	0	9.51407	2.31919	4.37542	0.924511	0	0.991161	3.81115	7.09844	1.47754	2.66991	1.45255	1.7091	1.70658	0	0	2.35731	0	0	0	7.6006	0	1.89021	9.18488	4.54956	2.58844	3.40383	2.54411	3.58013	3.58441	4.63722	8.54336	13.181	1.00068	12.1021	5.77493	7.23903
EAL93765	63.4738	57.0103	47.9159	56.3668	66.991	100.199	118.96	116.429	61.7618	54.6718	62.401	38.9494	85.9076	105.694	39.9681	24.4626	22.7875	68.9131	62.2178	100.62	53.8167	57.3667	59.4548	51.703	56.7247	61.6427	49.0073	57.7951	54.3243	51.2335	42.2589	59.6733	58.9247	52.1743	52.556	86.3535	85.3952	38.4703	56.7421	42.7398	42.3999	50.4595	41.7171	54.8623	57.1001	52.1872	58.0899	52.1846	41.2443
EAL93213	10.7415	13.1509	15.9993	16.6148	51.3294	29.401	50.1503	33.6721	20.4165	18.4653	21.7607	43.4318	34.2161	51.289	28.207	20.8954	15.4304	26.4952	27.4506	31.0309	31.4686	18.6005	20.1124	32.4723	103.309	47.8536	28.7857	22.196	23.7407	16.8145	15.4147	19.0029	33.7204	17.2847	26.5589	44.4791	43.9714	35.844	38.9108	36.8487	27.7396	35.3128	27.8435	33.6215	34.9185	30.5181	36.5519	35.7635	25.2013
EAL93468	43.945	31.9528	43.6993	34.9279	29.8039	88.495	67.931	70.4867	33.2673	40.4702	37.5569	28.5846	43.0731	79.8111	62.4935	109.146	60.682	71.8634	117.134	172.72	74.1675	76.6054	68.9942	67.4639	76.6866	69.9743	65.535	64.2258	57.0096	62.3303	53.9339	62.9948	59.0164	58.3294	55.3044	48.391	52.3141	31.3525	43.388	35.2923	40.3465	31.3301	24.0451	35.2779	36.2969	48.3192	36.3681	29.5393	24.883
EAL93923	41.1662	62.0028	36.6353	58.8136	6.11988	24.7447	12.9345	38.1927	51.8125	66.7959	47.5286	23.1895	19.6199	43.4389	78.0813	37.3832	32.1537	38.5674	26.2867	73.0833	75.1531	44.3482	38.5845	32.0643	36.3703	69.1103	38.7541	39.2836	42.6773	24.0313	25.1174	41.8016	54.9205	19.2717	49.23	14.5864	13.0052	12.8801	14.8654	9.96602	49.6918	63.6406	71.1183	69.4416	65.8762	57.6867	73.5132	63.3953	67.4097
EAL87362	6.44794	16.2562	4.9263	20.2562	7.00567	10.0452	2.90005	7.23912	6.519	5.40131	6.94819	3.91341	4.69612	8.84458	4.21616	11.7145	10.5808	4.6426	2.70282	5.98368	7.96761	7.50884	5.95688	3.39086	1.76537	2.18584	4.19016	3.12412	3.44137	4.39712	6.53474	3.84485	5.96664	4.56487	3.20201	1.99233	2.19303	2.95885	6.64505	4.37979	4.88136	7.99723	7.71858	10.2045	9.67466	6.24309	10.3442	8.29144	6.87919
EAL87497	33.7401	51.1025	26.9472	46.0307	28.6979	52.6397	47.1637	53.4438	34.7035	35.6223	39.7203	21.8241	34.433	71.5528	42.1515	20.26	21.1999	49.5764	42.4601	93.9967	82.0846	65.3658	56.2034	41.6622	38.246	53.8557	49.0718	35.9201	35.3416	38.6217	40.4271	36.0712	39.7893	37.6599	30.8009	37.3039	30.3024	24.6836	37.7715	30.3887	59.7106	54.3905	42.1044	60.7019	60.3704	65.7404	49.6352	56.1526	40.1286
EAL87276	51.5491	61.3873	40.0821	48.5647	23.6733	13.0533	24.6173	14.1841	39.2295	46.0541	51.4729	12.9581	32.4517	33.3799	71.9112	13.9029	8.666	79.0863	70.5467	78.7144	79.3193	80.6736	88.3709	77.9247	129.974	140.131	77.9879	70.7626	63.5431	73.6207	69.2411	67.0229	73.5595	80.2839	79.3811	11.8766	14.6971	10.0982	9.91434	10.1049	73.9429	73.234	46.4495	69.1412	72.1038	88.9241	33.9679	76.8016	49.3149
EAL87703	68.938	13.5356	31.5786	20.6695	19.6116	19.2648	34.3117	25.4713	28.8689	25.4198	28.1321	29.8224	33.1516	27.5106	14.1275	27.9352	28.2299	22.7788	27.8194	19.6894	23.7185	38.7365	36.2335	36.5134	26.3572	32.7664	42.521	35.9821	43.0186	15.8995	20.3259	17.2212	20.5125	12.2901	20.6967	46.2712	42.0971	14.9028	19.9473	18.9634	54.1073	46.1015	38.9239	47.3113	42.6874	43.8273	34.0607	46.7561	38.7689
EAL93141	48.4964	67.2086	38.0775	69.487	167.639	119.848	293.561	173.982	34.413	38.189	38.6262	90.1101	247.335	259.216	51.897	80.3208	59.4846	45.7149	35.442	73.1307	52.9478	48.1226	43.1746	40.6922	34.6443	52.2786	46.5571	38.6255	45.1889	30.8668	28.2176	59.6475	48.9035	31.1451	60.2715	152.711	160.179	100.516	106.5	73.396	23.6467	30.3692	24.1409	32.4598	30.9921	32.4775	33.4206	30.9914	23.5321
EBA27490	61.0172	89.3994	67.8135	77.394	28.1864	27.207	29.4324	96.2247	130.15	87.9436	89.0046	28.866	33.3651	88.9931	62.3072	67.6987	54.3572	55.5733	15.0569	39.4014	82.8724	41.566	55.581	47.8098	23.7997	47.0492	71.9192	41.0235	59.242	61.2816	59.325	71.0567	82.8549	47.3861	78.6993	24.7622	20.2647	18.2044	29.6844	20.0398	125.089	175.051	171.081	160.373	144.615	130.339	159.162	162.663	158.105
EAL87480	488.437	59.7032	516.309	73.7619	4.00097	168.048	4.61602	54.5396	388.313	231.411	189.395	2.63407	4.39778	9.52509	119.878	72.2942	27.6989	46.7723	38.0753	61.897	63.8723	40.7616	67.716	80.791	57.543	74.1642	143.368	180.881	177.848	89.2828	96.9616	46.139	78.3487	96.71	56.9123	6.01683	5.39832	28.5378	28.6506	10.0625	301.185	152.899	329.747	322.662	315.331	380.698	200.252	169.166	328.355
EAL93647	13.9416	9.46383	9.8393	9.05434	8.26138	16.6449	11.0039	9.28787	6.42685	6.82984	7.20025	10.3736	8.19868	11.6272	11.8913	9.0813	8.71056	14.6132	11.2333	16.5489	15.7831	15.3536	13.7443	13.1006	11.6687	16.3704	14.0932	12.6996	11.8991	16.0306	11.6622	18.5882	15.879	13.825	18.0931	9.08233	9.34955	6.16174	9.60945	7.52686	11.0971	9.60288	6.93809	10.9022	11.2649	15.0168	8.68601	9.73865	6.9373
EAL93979	43.3956	67.8437	50.1032	64.7405	11.2674	17.8915	29.0414	23.3847	65.5935	58.6274	50.9293	16.0265	31.3063	52.5447	130.345	27.1498	25.83	73.4505	31.3952	66.0857	76.4854	45.3612	57.6808	69.6046	60.7989	39.7799	60.0596	48.6031	61.2663	114.257	100.196	98.0375	152.475	86.2027	105.315	24.866	22.5399	13.4546	17.2783	12.3977	44.8951	69.9851	54.3419	70.2708	75.1897	60.3048	74.5782	71.9961	51.5251
EAL87312	2414.55	930.263	2569.08	917.78	321.27	218.876	94.7951	1610.3	2607.81	2448.25	2102.62	299.105	151.895	422.625	1303.63	3146.61	5535.39	3094.34	1332.96	768.649	755.175	2564.39	2241.6	2820.71	903.844	924.789	1272.14	2244.98	2076.42	2978.48	3165.44	642.586	660.852	3224.34	609.643	217.859	231.788	1099.31	960.955	644.152	2010.3	2274.1	1994.35	2149.82	2112.23	1672.71	2852.26	2204.81	2006.7
EAL93458	32.2284	61.0636	30.2232	76.2453	43.4192	15.1343	17.3507	25.4403	45.1966	38.7224	38.0896	14.9944	12.9488	37.0825	28.4095	30.7255	23.3768	27.3057	12.8557	35.5759	42.7796	31.9403	37.6028	23.788	29.7807	26.0477	31.4175	27.3132	29.7516	30.2824	23.4841	65.4871	38.3375	23.9666	51.0145	11.9331	14.0072	27.8078	28.4291	18.5544	29.0807	34.3751	28.5543	35.4104	38.8042	36.0531	39.1428	37.073	29.0558
EAL93472	103.522	271.106	81.7105	267.27	1062.62	324.452	277.039	473.807	312.081	293.786	365.517	453.983	139.913	247.578	174.5	109.304	57.0791	253.324	85.9547	208.777	363.665	292.125	259.646	252.799	255.056	85.9763	250.584	243.505	222.002	293.952	278.458	398.204	231.917	308.324	258.587	262.23	283.324	642.01	652.422	527.814	151.446	377.703	273.928	358.111	361.932	190.821	347.136	365.817	273.219
EBA27502	10.9217	7.49801	11.7727	8.00986	0	3.4664	0	0.115198	2.7605	2.9336	1.76535	0	0.510119	0.491049	0.2394	2.52927	1.52693	3.36745	1.63701	4.91761	9.03716	4.27057	4.96086	5.39788	2.46993	9.33666	13.522	4.68315	7.4623	9.6125	3.26526	24.152	25.1065	5.98285	26.5361	0	0	0	0.175682	0	11.9738	11.3961	12.9928	11.3845	14.8868	11.1559	3.74773	11.4753	13.9941
EAL87298	59.3063	54.1154	50.7595	85.5881	61.2477	30.1169	42.379	10.7689	55.0265	61.7032	65.9298	50.1235	50.4916	52.9919	100.049	62.0902	62.1862	77.9268	135.026	186.721	144.382	96.869	88.0892	92.2421	231.377	144.579	61.9134	76.1834	83.8528	108.312	99.5025	151.674	139.136	86.874	152.089	62.6717	60.9029	36.3644	37.3138	49.9421	136.664	122.178	114.125	125.204	124.992	132.063	88.2296	115.755	116.455
EAL93462	59.7065	83.5878	48.8715	56.1989	15.3505	55.2897	11.7817	132.621	73.1476	60.3762	69.6373	15.7206	13.7796	63.7956	139.19	54.1462	41.7373	49.0912	25.0052	96.1485	140.123	49.8317	56.3672	45.9031	64.2225	72.0589	81.9175	45.8969	55.5061	31.7948	37.8012	67.7824	131.197	44.2507	89.8518	7.11416	6.44363	36.2023	37.0608	27.7002	58.3754	75.1982	67.2026	65.1758	71.4484	68.561	74.1188	74.1875	70.7792
EAL87504	15.4565	21.8964	16.5888	34.8413	44.5009	104.468	63.0157	112.491	21.952	21.3515	30.5354	22.7869	28.1896	36.7326	68.7286	60.7536	38.0738	34.797	67.5713	74.4997	61.0672	44.8144	43.6472	34.255	14.1484	67.1949	64.5235	46.7394	52.5852	24.7552	28.6066	37.3617	34.8967	20.1596	37.87	43.981	45.9967	23.4085	29.8353	20.2939	27.595	40.1952	28.8487	46.7893	43.7974	37.7299	35.1486	38.1648	29.6657
EAL87719	89.5323	122.833	81.7727	145.466	75.3508	99.2092	60.8212	29.156	138.415	123.746	127.389	77.816	66.9899	80.5093	215.688	72.0377	67.4478	107.205	70.5188	103.014	121.885	96.6262	84.6693	115.16	96.1835	100.388	95.1227	75.7881	85.7308	68.8547	57.1736	60.2885	51.5163	69.3423	54.9739	94.4506	92.6965	43.2403	45.7223	53.508	94.1219	136.522	120.607	130.807	132.37	108.52	136.587	137.59	122.191
EAL93770	25.293	22.3401	20.8719	33.7267	8.40421	3318.05	8.94236	1.96577	15.9263	45.7688	44.7083	14.3999	8.08301	13.5666	45.326	28.7734	12.33	15.7339	11.473	255.582	551.055	82.293	45.4619	16.3874	10.5368	20.3985	32.6088	19.5709	27.155	24.8277	19.8997	32.7835	49.2495	24.7635	39.0033	3.78791	4.64297	21.5669	10.5639	21.5533	47.9277	74.7436	53.6219	62.215	67.8328	36.6802	55.514	77.4431	50.8949
EAL87374	17.1201	35.2055	12.2011	34.4825	2.09305	22.6468	6.89333	3.38425	22.7556	20.7095	20.2545	3.48322	11.7428	32.2967	21.0466	8.75331	8.62005	23.8707	11.35	31.6536	18.956	22.4034	22.2958	25.0817	23.5938	24.8336	26.2503	22.1966	18.9919	21.6762	18.1352	30.3259	23.8231	21.3964	21.9874	3.2565	2.81425	5.8969	5.00705	7.33127	14.681	13.6603	10.6443	15.9596	14.2832	20.0645	14.0706	12.0563	9.68059
EAL93723	41.0584	80.746	53.4362	81.0541	31.3108	44.7548	39.187	4.29688	50.7535	39.2889	36.6394	47.979	19.9263	19.1814	43.2417	21.3303	18.1066	42.5828	22.477	40.2094	53.8733	41.7491	52.0474	39.2816	28.084	66.3296	45.415	40.5427	38.259	49.0025	44.434	83.9928	101.735	39.7558	84.4695	29.3777	27.77	15.538	16.7692	21.5966	35.1236	43.1202	32.496	48.2705	50.2103	53.3341	55.2647	41.9319	35.7534
EAL93910	5.78305	26.4681	2.06072	29.4434	11.489	26.0303	11.9767	16.0812	12.7566	11.2971	13.5965	22.3555	15.2243	40.1836	20.0516	6.95718	6.79889	5.40326	7.09204	20.6418	17.6359	7.04814	5.57198	4.6193	7.13364	7.97112	11.5483	6.87028	12.3381	3.3051	3.14358	24.8373	19.2611	4.67991	25.1715	15.5173	12.5089	7.3741	10.1481	8.0906	13.093	19.2356	19.882	22.5379	20.034	19.4915	15.0336	18.652	19.8818
EAL93805	16.4595	38.4196	11.7742	40.3838	5.03574	34.8547	9.39466	7.56937	9.15248	10.7874	8.33613	10.3143	4.45889	10.5085	30.667	11.2719	4.83245	21.4838	3.39221	88.9923	115.802	32.5475	22.5949	26.9807	10.3693	16.3009	18.5377	9.81362	14.6688	33.112	31.4938	73.2929	109.135	33.0227	75.5129	8.23975	8.25718	8.10717	7.14854	10.4486	11.8073	16.5946	12.3256	18.5585	18.6718	16.3767	18.1207	16.2608	10.6063
EAL93883	43.2679	29.7046	47.1694	33.1747	4.72776	5.49307	3.6557	1.71141	33.9022	69.1506	22.7296	3.63131	2.52615	12.6449	91.0485	4.11541	5.10401	20.5669	1.21599	25.911	97.9721	15.1058	16.9236	21.0876	20.6184	116.2	165.245	27.167	24.1003	52.022	51.7435	37.5118	35.7447	46.6633	31.6928	8.13826	6.20174	8.1154	5.21993	7.62963	5.56349	9.82105	16.661	11.9106	11.8904	1.8415	17.1671	11.6606	10.6304
EAL93329	66.4001	67.2702	50.495	63.6385	37.0325	86.713	53.5473	98.4163	64.5095	54.435	56.645	40.1183	33.4365	83.8093	77.0947	59.3805	47.3229	82.52	102.441	148.491	75.0207	81.8126	77.5828	80.4766	57.5962	79.3222	61.7399	64.4716	67.96	68.4854	64.1046	57.7056	68.8169	68.0824	66.4799	34.2752	34.1039	34.1811	42.5566	36.8112	57.2001	50.8949	42.3541	57.7798	57.4285	71.8935	60.2754	52.3814	41.6878
EAL94073	0.833919	3.81672	1.22577	3.33595	3.6448	3.17611	1.67011	0.703674	1.26466	0.447989	0	1.86634	1.9475	17.2472	0.54838	1.2415	0.291472	0.428535	0.156242	0.450579	0.372989	0	0.631308	0.228974	0	0.672545	0.333054	0.170276	0.247731	0.262128	0	1.25735	0.599062	0	0.893894	1.44786	1.79293	1.63212	1.34141	2.27257	0.564355	0.452024	0.417709	0.612153	0.611117	0.630969	0	0.227584	0.311217
EAL93506	38.4221	20.8933	34.6687	20.7978	31.0367	76.5006	18.3801	265.629	40.7686	36.7854	31.9746	7.37868	17.0574	40.7074	14.0089	85.8329	81.2406	41.0527	6.9849	16.7177	38.7942	43.5625	41.4706	29.6648	7.7428	18.2854	30.2346	28.585	23.9581	37.7866	27.2961	33.2676	9.83808	35.4265	17.1266	7.81575	8.61519	34.2488	45.5272	19.0265	25.0239	46.9114	42.2069	47.6962	43.4895	24.3221	55.9142	47.4453	43.1591
EAL93639	56.7873	61.5721	51.3669	57.6571	3.87379	139.8	5.73717	6.86451	68.6141	61.3533	69.9251	10.957	5.38162	9.22231	61.5582	107.508	85.2348	96.8825	53.7318	62.9852	81.6631	103.51	92.4024	88.4787	32.1316	84.6118	80.2774	76.5005	70.0553	51.1425	44.7946	73.6902	55.029	49.9825	57.9081	11.358	11.5786	17.264	15.1123	25.3511	84.8819	91.4005	67.338	104.823	106.705	103.442	88.6157	92.1225	67.0045
EAL93783	22.3234	29.7998	11.6668	23.8135	9.75684	41.5663	42.8447	64.987	15.7986	16.7892	14.4332	28.3109	37.5358	86.9857	19.5729	35.6957	20.2864	14.7855	15.3358	24.6594	18.3051	12.0541	15.0219	12.4632	14.9049	18.4836	11.8875	11.8512	19.6737	15.4374	7.41562	18.6991	19.7783	10.7001	19.1431	12.0581	14.5053	24.5153	39.26	27.4354	16.3159	18.3522	15.6544	20.7567	21.1578	16.046	24.8957	19.6982	14.2553
EAL93177	48.5326	314.679	31.7057	345.149	0	69.8299	0	3.41272	32.7117	69.5257	87.1632	0	0	0	7.09216	37.4645	0	177.351	24.248	897.407	1020.24	379.543	179.623	137.701	31.3589	266.158	264.903	112.311	153.787	172.895	96.7325	357.748	209.186	177.24	231.213	4.68128	13.9127	5.27702	15.6135	5.18666	17.517	131.535	89.1363	175.756	156.49	61.2022	203.547	83.8847	100.624
EAL87121	3.23682	13.333	5.39215	12.0851	2.35785	0.739675	3.24122	2.32159	1.96349	2.78216	1.74397	0.965881	2.72128	4.94804	7.66263	6.10383	3.16773	1.10889	1.21289	1.39912	1.59251	1.44646	1.6336	1.7775	0.418288	0.522091	0.517094	0.66092	1.05771	1.6279	3.87087	13.665	4.88299	2.2164	8.32705	3.55922	2.87646	4.22333	3.5405	2.69815	3.24196	15.966	16.5374	12.4505	14.9912	3.91853	17.5862	15.3704	14.8983
EAL93260	367.648	470.571	596.977	601.704	199.586	183.646	46.4034	114.949	399.4	320.511	313.321	32.7454	22.4604	47.5153	116.193	38.7551	52.3773	399.596	769.069	191.042	321.999	812.723	569.204	429.045	348.922	328.295	393.489	469.026	494.588	321.821	301.468	181.544	266.718	335.405	199.591	25.8077	29.574	189.052	135.276	249.456	346.776	270.736	251.164	283.218	288.311	390.818	147.423	266.896	241.161
EAL93090	36.2755	83.0137	37.9172	109.641	31.7097	38.0709	29.0599	14.2846	29.3402	31.18	28.6659	7.21651	20.3319	67.414	18.0234	17.6017	10.1432	32.3115	44.404	55.7517	40.0217	39.1759	42.7185	32.5372	35.1586	28.0855	41.5319	30.6157	33.7657	16.7238	9.6403	46.1868	22.5846	9.9358	24.1947	21.6938	29.8104	11.044	9.33622	10.0795	25.5314	42.6032	39.369	48.9967	41.1159	38.426	44.259	44.8795	44.5248
EAL93595	45.8679	11.3622	42.167	7.56645	203.23	75.641	13.3766	262.848	36.8119	37.088	35.159	18.3436	9.7179	25.9378	33.7902	115.296	117.015	55.8891	10.4543	18.2254	42.9343	54.149	50.594	46.0922	14.9713	21.5087	42.3035	49.4353	33.0112	50.8339	49.9519	20.9138	6.45414	51.8068	7.09622	29.2822	29.4154	109.823	78.3452	36.2335	15.6165	27.8102	24.9884	25.9642	24.3955	18.4259	26.5028	24.7774	23.5296
EAL87562	42.152	49.0921	33.7824	53.9991	39.6979	90.4389	58.2641	76.4089	38.3549	31.217	30.9845	22.5737	32.0633	64.5721	48.1121	29.0361	23.4675	45.7978	21.7747	54.8236	50.5676	49.0262	62.0739	44.5596	36.477	45.6991	56.3367	60.7405	61.7157	39.5601	37.5067	55.384	53.8565	42.5736	49.7019	41.7765	42.94	25.388	29.3495	23.9879	52.1625	57.325	40.4557	64.1835	65.5752	62.0785	48.7311	55.957	41.6124
EAL93641	74.4538	3.90784	45.7391	6.67937	1.32687	46.5966	2.73597	1.48898	13.3514	10.2745	7.11521	4.92586	4.46654	18.222	31.0431	10.4704	7.08274	53.1199	23.1213	42.0739	94.8114	31.0333	28.3833	34.8222	30.3799	20.4193	15.0042	10.321	18.7359	56.6832	53.0962	12.8165	20.4455	57.2183	16.9217	5.20497	5.61326	4.7533	5.64024	5.76688	17.5043	41.5299	30.2798	32.1573	33.9049	18.778	26.8247	42.0673	25.775
EAL93948	58.561	92.9078	36.1674	104.008	10.7543	148.567	7.94606	23.9807	72.6398	88.2981	117.459	5.8739	5.28655	19.0281	103.986	65.7737	56.3307	71.6508	71.2714	87.7451	80.339	100.335	84.3194	79.7216	91.3375	98.4262	61.812	68.3284	71.0484	51.9746	49.0422	116.739	110.297	48.5237	84.9277	7.19127	5.64286	26.6469	24.935	33.606	142.139	85.8257	74.3804	83.9525	89.2198	151.451	65.5763	85.751	69.2988
EAL93036	3325.8	1417.92	3520.92	1438.09	677.543	658.997	407.838	2648.87	2963.42	2761.97	2769.08	468.262	451.312	1281.94	2082.16	3762.42	6040.86	3967.45	3096.88	1709.79	1398.21	3252.32	2942.3	3443.31	2032.49	1996.97	1860.79	2765.29	2683.98	4745.44	5512.3	1574.48	2451.32	4507.11	1470.71	389.412	367.509	1497.77	1368.57	1206.54	2962.7	3248.23	2880.17	3062.83	3107.83	2570.01	3753.27	3187.5	2852.19
EAL93513	191.778	108.363	215.77	119.97	169.02	79.3538	63.4203	283.694	167.561	124.647	183.695	153.666	50.8692	174.58	183.719	274.935	262.328	193.046	139.289	179.097	121.782	170.609	176.849	221.682	188.168	174.143	161.697	148.9	148.406	165.218	127.414	90.4358	73.1358	154.016	67.6775	99.3423	107.238	235.554	313.057	153.335	179.457	147.587	141.127	148.078	154.767	162.124	190.248	188.029	129.005
EAL93537	32.7692	52.5233	26.0012	58.0252	68.8094	156.236	59.4834	166.943	30.4478	32.357	32.1664	25.04	32.8419	56.6669	35.4785	59.0338	41.177	51.7683	48.7689	52.0897	51.6844	50.0974	49.3473	50.8895	43.3329	37.0634	45.4089	39.1171	42.0523	41.3686	37.2844	62.1438	54.4193	37.7005	51.7646	47.604	49.023	47.8198	51.4309	35.1338	23.236	34.698	22.0294	35.2545	36.4392	33.8286	41.0104	33.9255	22.8084
EAL93703	35.1413	57.6369	31.5094	46.3279	16.969	24.6449	15.3516	56.6805	32.2072	30.3763	27.5694	6.75818	9.7644	27.3925	38.8418	32.5723	38.6571	45.4615	21.3748	55.1513	67.0119	57.1101	48.0316	40.4272	23.5746	30.1234	42.0252	34.2714	35.5767	42.0565	30.5564	34.7229	61.5021	36.8782	35.2854	16.5063	17.4366	11.8201	17.3264	10.724	54.8129	63.0805	51.9091	70.1245	75.9295	66.7739	74.8399	66.2903	52.533
EAL94045	4.14239	8.53159	5.41233	7.73308	12.8747	7.57292	7.46645	31.1674	1.39601	1.48355	1.78551	5.97452	4.38552	7.44984	4.47948	76.4706	23.7447	0.567651	0.206964	0.596852	0.617592	0.154262	0.836252	0.834093	0.713752	0.534525	1.21323	1.12777	0.738343	1.73612	0.550425	0.832767	2.38061	0.378198	3.3549	7.83138	7.28325	6.03547	6.39676	6.99458	1.04659	3.96682	4.28816	4.62201	5.58559	0.626852	3.47465	4.8988	3.57282
EAL93898	146.089	138.921	122.651	129.78	43.4301	102.709	34.1503	208.397	145.104	148.264	131.682	17.5258	20.839	58.0497	188.24	138.723	153.252	229.883	129.532	200.82	393.285	192.213	211.724	178.447	132.152	144.631	213.277	152.776	175.588	196.962	167.23	239.914	264.067	182.359	263.673	33.9903	34.0125	40.119	52.2701	37.4699	123.716	153.773	122.372	165.96	164.927	161.845	164.503	151.61	120.681
EAL93707	7.7288	16.2604	4.88624	22.6065	2.90582	18.2315	3.74483	1.68301	5.04128	3.75017	6.44781	12.6475	11.4119	54.254	4.69986	2.96935	1.21997	1.19577	0.840808	1.4369	2.34175	1.25341	2.39073	1.30067	0.402734	0.40214	1.39402	1.52722	1.25909	2.82126	2.48461	6.51578	3.76112	1.19503	5.34493	4.40081	3.78795	6.18074	4.81249	10.1515	19.842	26.2174	32.7191	33.5283	31.3522	31.22	28.3748	23.9502	31.2008
EAL87693	15.9802	20.3354	12.7325	18.9189	38.0772	28.289	42.0986	102.991	18.1192	19.8973	18.1856	26.6282	33.0643	44.3178	15.6481	40.8614	29.9106	24.5078	17.0688	32.8697	26.9868	22.4414	21.0295	21.8569	15.1022	22.4031	22.8448	20.6146	18.2346	16.0552	15.1812	20.2663	21.8865	15.5443	15.0483	32.7582	32.4523	26.112	34.2095	24.4199	18.2332	20.5622	17.6921	22.3648	19.4813	22.8262	25.5814	20.4199	17.3525
EAL93469	64.9735	38.1179	63.2064	34.6554	23.4067	108.883	22.5942	170.109	52.3128	59.9086	63.9041	24.6761	19.4222	56.7259	56.8646	202.291	157.563	66.0488	31.7836	32.936	30.1176	48.964	56.64	59.0347	29.3875	30.8686	36.6123	43.2257	38.3926	42.6291	43.3242	24.9365	24.4407	46.4318	26.0013	14.9043	16.323	37.9951	53.1311	37.7232	66.8996	51.0992	42.6045	48.4928	47.7181	59.5295	57.1575	51.519	40.6778
EAL93241	2.27909	381.602	0.992597	731.055	10.699	5.01526	5.00814	4.4873	38.1474	14.9642	17.4642	4.91176	4.96765	10.9301	7.43806	4.69155	6.3727	3.90393	1.89781	5.29057	44.9657	11.5993	5.75118	4.03282	4.99052	3.18596	4.85457	3.51607	3.46045	57.789	45.9302	731.811	539.375	42.8297	692.364	6.30187	5.22672	4.04754	4.5622	2.92278	4.04444	5.83371	5.58111	6.46895	6.30954	5.07749	5.86547	7.46379	4.78829
EAL93955	0.915057	4.18808	0.448345	8.54122	9.99857	11.8495	13.9736	7.23881	4.16314	4.42419	2.46513	18.7727	17.5233	32.9135	9.62777	11.3524	12.6333	0.783717	1.20011	3.46094	6.75311	2.30017	1.38547	0.753758	1.33033	5.16588	3.47186	2.61581	2.03876	1.15053	5.47152	13.337	7.88819	5.63924	7.84694	7.67889	8.65646	5.22352	5.74051	5.72082	4.70641	4.83604	3.78139	5.91108	7.24223	5.71198	4.84082	3.7459	4.8948
EAL87273	1.88032	8.01916	1.00504	5.3185	3.65257	38.9758	3.36636	2.00734	3.51405	2.51	3.377	2.46542	1.54358	1.43464	1.07412	3.67588	1.61315	3.45511	6.59751	3.92019	6.95748	3.81942	5.69389	2.98822	1.25177	1.15802	3.82312	4.18842	4.43481	4.04777	3.86131	14.0322	11.1336	3.70656	13.5184	2.53916	2.48278	1.97015	3.26291	2.41138	3.67098	3.18121	2.12629	4.46709	4.59314	5.58305	3.35648	3.14113	2.56592
EAL93650	6.24414	58.7447	4.07921	38.8556	7.07549	28.1858	10.5947	16.3921	26.6547	17.8902	27.662	11.3867	11.6658	23.7072	52.619	33.5114	11.6397	3.80295	3.89965	5.99788	15.5157	7.36348	6.65288	3.80998	4.70703	4.7001	12.192	5.66658	5.56481	3.48932	2.76566	20.9216	20.4344	4.27565	14.8738	11.6442	11.5355	11.7682	12.7225	9.78719	7.13678	13.7265	14.2483	14.4639	15.863	7.61172	16.0699	15.3367	16.571
EAL93991	190.647	179.769	157.56	203.374	19.4092	66.2538	14.4905	37.2136	170.455	173.246	173.261	32.5575	18.882	39.657	281.55	113.378	55.2348	121.026	74.3653	128.41	197.048	76.4712	98.5366	96.2431	83.2613	95.2908	127.147	82.1707	85.7035	196.964	175.801	383.269	503.929	187.167	396.242	15.2874	15.6714	51.8484	43.7464	39.325	158.307	169.203	147.269	167.668	163.748	198.3	169.724	164.989	158.185
EAL93114	62.4582	55.0635	52.5088	62.8046	74.0888	58.9287	63.2267	98.4945	40.3724	47.6711	39.3526	32.3361	51.3307	64.1432	33.3664	54.7633	34.7139	37.1823	34.6587	62.5766	54.9557	49.5691	46.8526	48.356	59.6531	59.0148	52.7522	50.8735	58.4006	31.3265	20.4079	57.2925	60.0693	31.5502	61.4624	59.8499	60.9543	69.1364	71.5902	48.3655	35.0159	33.3928	33.0803	33.0711	36.3166	32.5382	35.3302	36.1399	33.8812
EAL93542	36.3163	67.4019	24.659	69.7788	33.7452	52.1318	33.5023	41.4422	30.6453	48.5432	31.4304	26.8791	33.3904	56.0558	7.39633	46.4504	34.6817	33.8957	27.5382	60.2574	48.4741	40.7322	37.6673	37.0598	26.5142	34.2239	37.8022	33.1648	37.0375	30.9205	38.7566	74.4459	74.3626	23.301	76.8346	19.0317	18.936	32.0873	31.7384	44.373	18.8102	24.9552	21.4852	33.2498	30.2598	24.5572	30.1734	24.8166	24.1894
EAL93769	1.30891	12.9798	1.28264	14.5446	0	30.465	2.29371	0.0920398	93.0745	129.85	117.068	10.0901	0.407569	6.66965	40.3587	1.58778	8.53981	2.24208	1.47141	1.88593	4.48836	3.16833	7.26655	10.3027	6.06114	1.97049	1.91678	63.4306	27.9962	3.29147	0.869615	11.4026	4.07455	1.49378	7.79469	1.51503	1.87611	22.2019	14.0364	39.5868	0.826751	2.83796	2.73179	3.20276	3.45312	1.48554	4.49149	2.61956	2.06248
EBA27314	13.8867	35.1835	14.094	39.2386	31.3106	4.91118	37.8266	28.1088	14.8755	6.39434	6.76947	50.8116	46.7924	24.6771	77.0405	4.75826	6.58714	9.57144	5.82307	18.103	19.3728	10.3428	13.6833	8.66994	15.1149	21.3856	12.4128	12.8948	15.519	11.0166	11.2031	59.3241	37.0529	9.50887	66.9844	43.8196	44.5478	16.8249	21.4335	16.0597	12.4857	7.0792	9.06742	9.95108	9.44963	13.4466	6.94923	8.52705	9.70689
EAL93276	15.3327	41.5324	10.7321	42.9768	7.74997	20.1807	9.24348	12.4099	16.7671	21.5167	14.1619	10.2712	7.59992	23.0729	39.6448	23.7065	18.7021	11.8992	14.0705	20.8521	18.4743	13.459	10.7389	11.513	9.70491	12.8199	12.7472	10.0951	9.76042	20.2619	16.8393	60.3902	48.5539	16.927	71.3319	6.7005	7.71435	7.75734	10.2681	7.52418	9.74112	10.9401	9.87445	10.1068	10.0896	11.9563	9.57427	10.1622	8.40803
EAL87251	35.2603	104.98	27.1485	82.0409	10.4838	15.622	12.2498	17.9127	62.2038	68.4237	69.4008	11.2734	34.2826	56.9428	145.273	43.2092	36.5953	51.4005	16.4484	70.3747	88.6714	49.0399	43.2179	51.8659	37.662	49.6777	51.1566	39.0843	45.2123	93.1918	84.6216	84.2673	121.997	93.3747	82.5346	7.28804	6.2917	11.6191	13.1957	12.1123	68.7628	87.3727	89.5708	91.9127	90.7024	77.7232	82.721	83.3652	87.5482
EAL93801	37.1862	44.1698	34.7046	41.0852	0.515965	24.639	4.87624	4.10906	35.4477	39.9535	36.6365	2.11362	1.65415	11.4646	36.9518	15.2316	20.9195	44.2849	21.7641	39.6742	41.1848	35.2137	40.3949	35.9796	26.2014	41.7006	39.0384	30.0826	27.0384	37.4043	16.9411	25.9871	32.3105	36.1333	28.5984	3.2794	3.65487	3.46569	4.7853	6.13142	36.2387	47.9921	38.8495	46.1712	45.9892	41.6684	49.9273	45.3296	34.3641
EAL87238	39.5659	58.2066	53.7266	51.2514	9.05824	12.3425	4.24497	4.76948	6.85748	9.10935	7.30896	6.32499	4.75202	15.7562	13.133	9.3498	8.89012	7.16466	13.3434	11.198	11.3765	9.15631	9.1285	9.62227	6.02608	7.65826	6.54654	8.77137	6.71645	7.10679	15.7721	13.0675	10.9631	8.90186	16.1567	3.10763	2.59251	2.02811	3.81866	3.2619	49.2683	46.8761	79.274	48.96	57.1613	23.5218	32.326	52.7553	79.4547
EAL93041	23.6272	43.5475	25.5308	50.7493	34.9805	48.3501	38.91	52.402	35.1212	36.6374	41.2869	53.8312	32.4505	42.8366	37.177	24.0838	18.6144	25.2894	36.467	48.0283	56.0949	38.2388	34.8709	28.2292	116.108	54.4665	34.7359	37.0305	35.8153	28.824	27.4918	41.9789	48.442	26.1482	41.9825	31.1914	32.2182	43.7428	54.564	42.8299	43.2845	48.5976	41.134	49.4631	49.005	54.8391	56.461	46.7048	39.8461
EAL87159	0	3.89344	0.833607	0	2.47871	16.6317	0.851839	0.179455	0	0	0.91668	3.17309	0.794657	0.76495	0.372935	0.281434	0	0	0.637531	0	0	0	0	0	0	0	0	0	0	0.534795	1.69553	0.855086	0	0.582501	0.607908	0.492322	0.97545	1.38744	1.0947	1.09094	0.230279	0	0.213052	0	0.49872	0	0	0	0
EAL87183	0	25.5554	0	52.795	11.4626	0.773313	5.27355	0.214162	14.6261	14.7252	14.4951	14.0111	3.5563	7.7596	0.890123	0.167932	0	0.0869491	0	0.274266	0.794628	0	0	0.0696878	0.819958	0.16375	0.101364	1.5547	0.678567	0.797782	0	14.5416	9.84545	0.521369	8.88712	3.89244	4.80193	0.910675	1.38807	1.13919	0	0.343931	0.190693	0.521661	0.520778	0.0960171	1.16122	0.207794	0.126291
EAL87695	148.663	85.8079	126.658	102.646	19.2806	57.4604	19.1051	14.8895	99.6803	96.9255	75.5822	28.3019	19.1619	24.1973	158.871	36.7774	29.3724	133.899	388.871	169.071	237.262	141.567	153.62	123.184	177.007	180.589	172.835	137.724	153.129	87.6353	76.0548	169.386	252.885	82.6149	203.961	9.44617	10.3696	20.9368	20.6492	25.1748	131.476	87.3969	80.6518	97.0174	98.4695	159.295	81.616	92.3387	84.4555
EBA27319	33.6858	9.79925	25.7364	18.2718	8.31809	35.5174	4.00206	22.4025	20.2034	16.5627	17.2268	4.68525	2.66672	11.8084	20.5246	160.555	71.8406	31.687	41.719	33.5227	35.7516	43.3744	25.9337	22.1043	15.6788	17.8659	19.3823	13.057	11.8727	23.3308	15.9317	65.4249	24.1989	22.6753	45.2886	2.97386	1.63672	4.65599	7.5309	5.30846	12.9826	61.4318	73.7844	46.9407	49.3716	15.7679	55.1837	64.9753	72.5879
EAL93281	42.1673	7.336	42.7708	10.5221	12.9333	39.7588	3.21006	155.279	11.4683	6.09369	7.17454	1.83961	2.30352	11.974	16.3238	312.863	147.9	14.3615	4.06571	116.45	104.228	8.4025	12.1964	12.9323	1.11533	360.836	66.4774	24.8735	20.1451	16.4326	14.2533	2.97443	3.54289	18.5738	2.81949	4.28137	3.81725	4.18273	2.30062	0.632477	1.86907	16.8418	14.081	17.8843	17.2035	3.35843	23.5519	15.0073	13.3133
EAL93287	18.9853	21.7232	31.0071	29.5351	13.8298	200.857	31.6852	27.3677	9.59727	6.79938	20.4582	18.8843	17.735	11.3813	44.3897	25.1239	21.0132	63.9571	49.7989	74.0859	101.899	60.0958	68.669	58.2108	33.7348	39.8097	74.5606	71.0705	56.3993	55.6986	44.1472	165.391	147.75	88.8341	131.149	7.32502	11.792	11.3536	10.1797	6.08685	38.5449	38.591	34.0764	35.3058	42.6662	31.1239	43.4317	32.8146	27.5538
EAL94076	2.97739	2.92008	2.70922	3.403	85.5154	16.7937	270.033	31.6289	1.72011	1.82797	2.52087	17.2933	160.322	37.2913	63.3057	22.8665	11.8932	2.11288	2.39074	3.8303	3.32925	3.68271	3.32732	2.74453	1.92381	3.36171	2.20837	2.77919	3.91701	4.27836	8.05377	5.77183	6.11103	7.13564	5.01524	122.527	138.575	23.4477	25.4518	1.56823	2.76335	0.576387	0.479368	0.749349	0.74808	3.78146	0.425701	0.174119	0.952418
EAL87373	27.632	68.3215	19.2965	65.8563	8.56037	91.894	22.4617	31.4569	66.4696	63.3009	76.3218	8.52983	8.90076	11.9952	100.948	60.4185	52.6746	53.8059	31.4196	75.6796	77.1373	83.3854	66.2818	49.7084	35.657	140.42	65.961	62.647	56.2335	20.2665	19.9408	143.345	62.8582	17.616	81.3678	18.1055	17.9365	23.8285	20.9467	34.7743	69.5982	36.8421	23.1476	45.9765	46.8762	112.887	37.782	34.1079	23.4691
EAL93549	27.8401	26.717	14.5207	39.5181	20.6071	3.19239	3.42854	10.9408	105.097	108.551	149.032	9.21206	2.93623	4.44158	10.9254	15.0041	5.02228	49.4573	22.9676	34.8564	73.8087	68.3509	86.2302	89.9428	638.886	190.558	102.76	92.4208	120.655	67.7501	59.5167	53.0346	81.1268	54.4229	40.5919	6.17198	6.82233	8.56862	8.88427	10.1495	15.7412	33.9539	22.3233	32.4347	31.7216	27.3501	48.6008	32.0455	19.3832
EAL93085	8.51857	7.45362	4.09195	12.4726	3.65019	43.8103	7.19209	32.6988	13.0031	15.972	16.559	2.49213	1.87236	3.90513	19.8441	42.3286	16.6968	15.6217	16.5236	32.6702	22.5619	20.3401	18.7987	17.5195	15.0556	22.5232	17.678	18.4171	17.0691	21.1063	21.3066	25.1843	26.3977	22.5316	27.3339	9.13504	9.52856	10.2976	10.5322	10.9781	10.7612	8.1032	6.6514	10.7898	9.79234	12.3221	9.17058	8.75214	6.69068
EAL93891	109.686	111.219	98.4549	104.642	83.1487	89.5894	111.25	352.662	109.393	101.88	88.0866	51.8904	64.421	106.117	164.587	161.28	155.428	167.519	96.2375	174.851	249.287	157.909	145.821	141.445	86.2383	101.166	158.489	105.125	124.598	154.544	128.566	114.736	133.461	157.339	124.691	49.8032	53.0023	71.7521	73.7307	48.7946	86.6623	108.921	90.6017	110.848	106.826	124.038	115.262	106.028	83.4965
EAL87360	241.223	140.053	278.467	209.029	95.9411	77.061	88.1626	22.046	159.21	199.956	177.406	160.731	79.5699	135.812	165.06	131.429	115.085	186.369	210.822	430.33	314.713	247.902	247.46	225.825	208.358	251.001	259.863	247.882	226.249	1517.84	1533.68	171.241	178.429	1572.36	170.846	142.712	138.917	102.501	107.771	110.385	833.387	533.299	779.109	545.409	508.186	615.521	371.3	563.77	763.823
EAL93160	40.6815	29.0138	41.7015	31.6069	98.9416	38.4624	53.8466	16.5126	19.8404	23.6904	35.4028	25.9075	31.823	41.8359	36.1041	35.7077	17.109	36.2965	37.9243	36.178	31.7068	31.5311	32.5501	50.0084	246.404	82.9741	40.817	32.4613	32.7184	30.5653	33.6202	24.2693	34.293	30.5742	25.3686	58.0304	58.9423	48.0815	47.0662	52.4894	29.7247	37.2003	29.7928	37.7131	37.423	31.3648	40.1011	40.0465	28.7187
EAL93356	130.198	97.9531	107.277	94.5236	15.8244	94.0589	18.6403	90.658	120.651	117.775	110.422	14.1802	12.0155	40.996	162.525	59.386	60.4925	174.695	79.9021	150.58	195.285	138.431	144.547	135.658	111.783	129.231	132.766	109.9	117.774	193.531	160.373	149.547	155.233	214.024	153.502	14.1437	14.9539	25.1276	28.7364	22.2688	109.138	144.71	115.542	157.66	158.692	148.362	143.202	142.752	119.118
EAL93619	125.216	84.4599	109.656	74.3827	127.919	203.855	60.7524	267.418	106.831	130.732	122.4	20.9958	27.0777	22.7315	137.567	50.5135	40.8202	174.245	77.6115	175.317	303.018	149.963	177.168	134.887	76.1158	94.0532	202.46	105.987	141.131	151.081	164.926	55.7325	75.6655	151.056	46.1253	56.2279	58.8914	73.1136	77.4223	71.3753	64.4615	107.29	70.9508	110.35	112.238	104.051	133.731	112.866	69.2673
EAL93066	40.7178	51.8232	35.7465	44.1796	17.3901	30.3645	21.3361	25.0392	23.6849	31.5225	20.9166	11.1517	12.9219	31.8996	20.6381	13.1017	11.0344	20.9432	7.85875	30.4591	31.6339	26.2968	26.5742	17.8882	12.9024	22.9599	30.4301	25.6484	22.1373	28.333	24.0134	23.0994	39.8286	27.1939	25.4304	10.9755	11.2567	9.27915	12.3816	12.4822	15.8238	24.3385	14.3606	30.8232	30.5748	34.1424	21.3411	23.3813	14.3493
EAL93831	0.72551	0.830137	0.473965	3.22475	4.93263	0.368428	13.9851	0.816262	1.22251	5.97617	4.43018	1.62371	14.4582	19.3543	0.74214	0.640061	0.591687	0.91135	6.61529	3.39737	0.757167	0.405268	1.58669	1.39445	1.01569	0.858168	1.44879	2.96281	2.15526	1.21628	0.96403	1.45853	1.73728	0.827983	0.518458	11.6867	8.80448	10.5707	9.10282	13.4135	0.720117	4.5225	4.96656	5.96482	5.88383	0.640434	5.60152	4.55395	5.1745
EAL87594	16.9639	25.0716	11.0823	27.3329	28.8337	44.3293	28.6655	15.5073	12.8631	15.1886	12.1867	32.1654	27.7317	38.7713	21.3811	19.1751	9.88204	13.5604	18.5403	27.4976	24.027	13.0295	16.4096	15.3322	17.5834	18.9256	10.7273	13.5667	19.9478	10.2203	16.9058	20.6042	33.0047	12.1	34.3474	20.2489	24.9228	23.0564	22.7396	27.6471	16.4551	14.7507	17.3484	15.7734	12.2244	20.0553	15.1592	12.9243	17.2341
EAL93754	11.5667	13.2348	12.103	15.6849	1.42809	22.4997	0.588938	17.3284	10.1085	12.0062	15.8442	0	0.915673	2.46804	27.2448	63.6262	24.3253	17.5966	10.9458	19.4199	17.5372	16.7552	13.4562	22.8237	44.209	27.3212	16.2076	19.1345	20.4419	9.24356	8.2057	22.0708	21.8292	9.79964	19.0532	0.453837	0.618199	16.4349	10.0913	18.6676	4.29864	2.39099	1.86578	2.99335	2.70094	4.59837	1.96212	2.1936	1.65838
EAL87514	4.01072	577.845	5.5678	721.987	149.001	39.2069	632.296	77.7685	1.68955	5.38648	9.72423	30.1697	244.152	86.5564	1427.14	1.32688	8.52777	0.572508	1.25241	4.21371	9.1189	2.98717	5.22912	1.74364	0.971808	2.58767	2.26924	4.91364	8.04233	44.1245	41.9682	317.143	44.4181	43.9412	190.596	365.195	357.09	117.636	110.966	110.049	2.98568	6.61258	12.3049	11.9728	12.6383	2.78175	11.66	6.38492	11.6417
EAL87677	29.3572	32.2939	22.77	30.0775	10.899	30.0178	18.4158	68.7688	29.2223	30.3241	28.337	10.9081	13.0237	36.9988	46.6105	44.1743	36.4481	39.4529	43.2806	58.6307	46.3375	41.5354	43.7053	39.5258	18.8957	43.1108	29.561	33.4205	37.1404	39.9759	36.8249	28.028	36.7231	38.3417	28.431	8.72467	8.44824	11.3879	16.7742	10.7568	24.7001	33.1162	23.3633	36.5438	35.4851	32.8472	38.0524	32.8206	22.8145
EAL93181	29.27	35.1907	19.6069	34.1366	22.1491	81.6627	22.0918	41.8769	24.2924	27.5055	26.3625	7.56104	8.73323	24.2774	47.4587	27.374	23.1178	50.9159	44.3631	85.7947	53.1873	52.1253	54.8561	48.0291	39.3212	49.9177	40.3392	38.8925	38.9597	38.5049	33.088	50.1484	61.3226	35.4185	50.5123	13.3495	15.0282	21.2615	22.3467	18.0681	45.8611	34.7625	25.0993	42.9724	42.8228	63.3327	29.2323	35.5766	25.8251
EAL93867	49.8077	74.9875	40.7062	83.3556	11.4576	40.1928	19.4353	28.6287	55.6573	68.4636	58.2351	11.5834	12.0557	45.5134	42.7869	29.487	29.3201	48.9797	68.6859	59.0536	86.4046	56.5461	46.2042	41.4709	29.9678	26.8662	28.2681	31.3751	40.555	56.7934	49.8379	76.2131	47.5139	58.2695	64.4136	9.56964	7.51485	14.6683	19.5269	19.1367	31.2236	75.4745	73.6337	71.585	69.0402	41.3479	104.486	77.21	81.2258
EAL87627	36.2978	14.3215	9.81222	20.8625	2.73528	5.48216	1.41002	0.528081	6.95994	6.38777	8.09254	1.16718	0.584609	5.62754	2.33205	2.48452	2.29675	2.89439	0.820777	4.05771	6.01815	5.59335	3.15849	1.37469	2.22404	2.62454	2.74939	2.30015	2.78869	12.1965	10.6026	32.0823	26.9744	14.5701	22.5847	1.62985	1.70433	7.34906	1.81202	1.70548	2.79528	11.6185	9.48261	15.3439	13.942	3.66977	11.0059	12.2117	8.09662
EAL93927	56.9589	41.8709	58.622	35.642	92.7185	86.613	34.8113	275.69	50.8306	56.0693	46.6335	25.875	22.8882	80.9769	18.972	97.4829	76.7414	63.8817	20.1511	47.9116	47.8211	68.9667	66.6473	50.4135	25.598	31.7194	46.2595	45.6117	42.7271	62.0141	58.3492	30.7059	13.0296	60.7914	17.0545	20.994	21.5277	53.8707	63.0604	39.5836	26.6168	53.1247	42.3974	44.6614	46.4513	21.9096	58.3265	49.0652	37.8429
EAL94013	48.5887	44.198	38.0691	44.8661	23.5424	43.8404	55.4986	64.7453	70.3852	68.0205	62.1383	15.4404	28.6394	88.8767	59.4877	68.2902	38.3368	126.834	97.8784	327.278	170.047	128.845	115.797	97.4916	96.903	145.141	106.222	114.896	122.674	85.7238	79.1961	136.397	145.9	77.0006	138.572	39.3938	41.1518	14.2969	28.7707	16.678	45.9305	38.8461	32.4044	42.4434	45.8754	79.0546	37.9164	39.7204	30.8966
EAL93401	1573.5	1468.76	1797.32	1450.21	67.4244	183.066	81.7091	101.996	1471.41	1400.11	1482.98	135.374	95.5647	209.173	1498.16	544.742	404.816	1380.2	1349.92	944.507	1602.04	1468.1	1514.51	1617.16	1315.74	1207.33	1841.03	1541.8	1490.59	1251.82	1565.68	3129.02	2216.09	1256.75	2644.01	23.612	24.4389	168.441	117.934	211.241	415.398	319.512	387.982	347.233	355.927	367.674	354.529	303.454	379.971
EAL87213	16.27	28.3678	17.4619	45.4564	25.9612	19.672	13.9647	3.7591	25.8489	36.6264	50.0923	5.77981	13.751	25.0806	7.812	20.5054	21.9344	11.9441	15.0965	13.1166	13.1681	12.9834	19.1598	12.3384	13.2661	19.245	8.04513	13.605	13.5793	1.94827	4.63264	19.4693	8.90505	3.71361	14.395	9.64028	11.1049	25.525	18.1953	40.9853	23.4896	41.3659	45.211	50.958	51.7802	22.5691	24.1487	44.8251	44.3348
EAL93310	13.8896	26.2623	9.94265	21.4108	21.8143	21.8856	11.3685	25.2484	13.6443	15.8758	17.4087	8.23064	7.82172	22.3222	42.0194	10.3635	6.7828	18.7298	15.0234	67.1348	42.3414	22.8359	16.9532	16.0935	18.904	19.0669	18.0975	11.8673	15.3926	14.9867	12.1731	41.1914	53.003	14.0302	47.0238	7.69638	7.3986	9.09355	10.4264	6.72706	9.17312	14.8174	10.5099	14.2887	15.9971	12.9317	17.5492	15.0548	10.7838
EAL93378	8.56626	57.4095	7.19513	66.3599	23.7717	33.4545	16.0325	17.2103	16.9089	12.7099	11.4287	18.8673	19.8147	59.4228	16.0946	19.5681	11.5486	7.40659	5.9613	16.8976	18.7923	8.8866	8.02902	12.2085	11.2018	10.7905	13.1962	11.6609	13.5721	6.92398	6.5043	26.6519	16.41	4.46912	30.0248	12.8662	12.0445	23.5517	14.4355	15.563	25.839	29.1866	27.2774	31.6207	29.5345	21.4507	40.9429	27.1631	26.2857
EAL93599	2.22452	8.65408	2.17987	8.89878	15.5562	4.06675	10.4694	4.6927	0.899613	1.43403	3.35594	1.99142	6.64964	11.2018	1.75539	2.6494	0.466508	0.304836	1.16699	1.9231	1.59194	1.49113	1.34723	1.34376	2.29976	2.4399	0.888436	1.99857	1.71817	1.11878	0	3.57765	2.87644	2.13252	4.13313	1.93112	1.65801	4.93425	5.72523	3.85127	2.89045	2.29101	2.22851	0.914449	1.30414	1.85145	2.03556	2.0641	1.77106
EAL93924	13.6521	33.2632	19.2014	28.2701	1.63797	16.9242	4.22182	5.18392	16.4006	15.3583	12.4613	5.39184	7.35171	20.3641	26.9677	9.35193	8.53287	30.7583	22.6895	38.126	39.9417	23.4163	29.5058	26.372	15.5668	42.7974	20.4626	21.3169	21.5662	42.2062	40.3356	55.6982	70.612	47.0709	54.4037	8.36574	8.42575	4.29605	3.5653	3.19261	17.3042	20.1978	14.1593	24.3347	23.1164	33.6015	22.6426	18.8041	12.1879
EAL94103	0.585257	156.365	0.57351	127.206	0	0	0.293027	0	19.8222	16.9779	37.5245	1.96474	1.09343	1.31569	0	0	0	0	0	0	0.130885	0	0	0	0	0	0	0.836518	0.782376	0.183966	1.1665	0.882431	0.840862	0.400753	0	0	0.335548	4.29542	3.76569	7.50554	0.237644	1.42757	2.05208	1.37478	1.9729	0	1.67358	1.03819	2.83942
EAL94046	0.8539	28.09	1.67352	46.1143	85.2169	3.36061	40.9361	4.7285	2.80576	2.06425	2.53041	2.07031	9.97079	23.2273	8.42278	0.564997	0.59691	0.365668	1.91983	1.46102	9.16621	0.71548	1.72382	0.527536	0.344837	0.895257	1.96095	1.13332	1.26833	3.22091	1.70195	157.502	128.511	1.31559	182.147	2.84156	3.36579	6.82416	6.38701	7.1864	2.13814	4.10783	4.33063	6.58161	5.6944	1.21141	4.3952	4.95202	4.35521
EAL93730	0.84502	5.479	0.552039	9.38987	14.3629	4.64878	18.7568	39.8709	2.563	2.72371	3.94584	33.4109	30.2591	53.6967	2.09923	1.21143	1.27986	3.18442	11.2936	4.56577	10.9607	4.24824	4.26474	2.16554	1.001	1.363	2.02493	1.84046	2.34293	1.94786	1.68425	4.24697	2.2258	1.35012	3.82446	4.15689	2.98762	10.5662	15.4956	11.3787	4.11744	3.0536	2.53961	4.38346	3.46781	5.22151	4.34949	4.38165	3.29376
EAL93669	7.59074	31.2951	8.97329	28.5981	14.2186	49.0407	18.5201	30.7042	18.3942	15.4051	17.9173	15.1906	15.3072	39.1126	14.209	21.8839	16.1293	12.0118	9.79733	20.3985	21.7719	15.4127	13.1956	11.3475	10.549	16.0917	14.0995	12.9408	12.0981	12.271	9.606	32.3368	26.4858	10.7255	27.7249	11.0872	12.1581	15.6424	17.6757	13.8294	15.6231	16.4582	12.5834	18.5384	18.401	17.0934	17.2616	15.9807	14.6589
EAL93925	22.8656	13.5405	14.7412	17.1171	15.4875	24.6492	5.92503	36.8116	17.8452	17.0246	20.3168	2.843	4.30941	12.0842	15.2121	26.6092	23.9759	23.9126	13.4535	25.5763	21.5308	19.7192	22.4728	19.9365	12.8952	17.3408	15.7009	15.5629	13.4065	40.2243	39.178	22.7824	19.3077	50.6796	19.6367	5.33971	5.28985	8.89801	10.9697	5.85186	13.6825	13.862	8.08766	12.8979	11.7001	19.729	13.0771	13.6847	8.48349
EAL87620	2.40976	6.89319	2.36139	17.673	7.02153	3.36524	9.0489	7.62522	4.87263	2.58909	2.59672	0.898853	5.62764	33.587	2.11286	5.97922	2.10565	1.23833	2.25745	4.3401	3.23345	4.03826	1.21619	3.63914	23.7449	5.83032	1.92484	3.44431	2.14759	1.51493	0	3.63335	4.32774	1.65007	2.58307	4.88117	3.45399	4.7163	7.36487	5.02183	1.30464	10.4496	8.75107	12.3825	8.47647	0.455825	17.5717	14.797	8.39363
EAL94027	0	1.21062	0	0	0	11.2831	0	0	7.48787	12.5045	6.84073	0.789306	1.97671	1.90281	17.6258	4.55043	3.32824	3.62469	2.37879	4.57338	6.15198	3.5461	3.20389	5.2292	0.68364	3.41317	3.3805	0	3.14309	6.65151	4.21763	5.31756	9.88078	7.24485	7.56085	0.612326	0.909912	0	0	0.67843	7.73307	31.8295	28.8833	23.3001	29.1533	6.00407	34.7934	20.501	21.3222
EAL87265	1.13235	34.9824	0	44.165	1.64971	17.1789	1.91343	0.179154	2.86206	0.304153	3.05049	4.64608	2.64443	16.5462	0.372311	0.187309	0	0	0.106077	1.12168	0.506466	0.474394	0	0.233186	0	0	0.11306	0	0.252288	1.77967	1.12846	23.3333	20.9461	0.581527	22.8596	1.31066	1.37958	0.0923412	0.546434	0.635319	0.459789	0.460339	0.638089	0.664974	0.580867	0.428384	0.647602	0.46354	0.704315
EAL93880	24.4446	41.1509	9.91197	41.5872	47.8935	63.9934	59.1547	93.7685	33.5201	39.2446	33.9103	40.664	36.7455	64.1745	51.8574	21.5655	14.4362	19.6365	22.531	58.7012	45.6185	25.426	24.6739	17.204	41.1205	31.724	28.3906	27.6529	25.2908	29.1452	35.8411	61.2866	64.7912	22.1254	57.6256	42.0345	42.4474	80.6533	78.7316	55.0401	33.6942	39.6742	34.9031	40.7555	43.0749	38.3729	38.8873	37.7264	36.98
EAL87685	40.138	96.9556	22.5797	110.017	74.7203	132.394	113.693	43.3555	48.8467	61.0937	56.0674	65.9863	107.276	136.351	93.8469	49.1814	33.7736	45.8358	35.3728	80.4567	89.2643	45.88	53.4568	54.7985	44.5454	58.8668	47.3493	48.5671	53.9879	37.6164	38.5189	98.623	105.991	30.0292	110.217	84.099	79.0521	90.4372	88.3576	90.4375	48.2904	65.4715	64.5968	73.4417	70.267	54.4123	78.856	64.4054	55.9416
EAL93782	15.8286	27.6274	14.9851	31.1232	15.6343	26.4984	22.4992	59.0852	22.5128	20.1772	18.213	26.4186	17.7935	37.1516	25.7573	32.3073	24.5677	16.5437	13.5715	33.9199	18.4792	18.1332	22.0701	19.8155	17.6815	17.6554	14.572	17.42	17.5335	12.1435	10.6945	31.5514	31.9924	11.3897	27.6073	18.4765	17.458	28.7039	35.2143	19.267	16.8487	22.9038	21.7698	20.2451	22.2555	18.3706	27.9249	25.1864	22.2938
EAL93587	7.96758	10.0516	7.40727	7.69581	5.95278	30.4625	4.04036	9.93392	5.98991	7.40813	6.32923	1.9432	2.29011	4.63863	8.84433	13.9739	15.8878	12.4231	6.56448	21.3595	21.2678	21.6828	16.6002	11.2471	6.38573	9.14434	11.7698	10.5539	11.3794	14.0957	9.87444	8.52222	11.3373	12.3454	8.5406	4.13821	4.05564	5.11466	6.96684	5.56745	12.8995	15.102	10.246	16.5864	16.4236	15.052	14.6926	14.8446	10.1658
EAL87176	36.2541	14.7417	56.9597	13.9834	58.4931	82.391	25.5774	22.9438	17.5695	17.3835	52.3043	5.14096	16.5134	17.2432	19.3088	44.5069	42.3083	17.9631	5.61366	8.09448	6.83461	9.53994	17.2386	14.2325	8.71187	8.40908	9.69276	10.2781	16.2884	31.4563	25.679	16.8656	9.90096	29.9539	8.99273	33.8134	31.3503	162.044	163.095	143.611	27.6576	91.3548	70.9876	69.7655	76.4101	25.9574	92.4469	93.789	69.5506
EAL87540	48.2151	36.8805	15.6621	39.0725	38.4209	81.5026	37.7443	31.6374	37.4351	54.6652	80.6606	42.1294	23.142	37.6071	40.7564	48.2941	33.9836	67.9879	81.6511	80.1211	50.875	91.0658	79.8577	74.9706	60.8445	67.7155	31.8102	38.7271	48.3506	16.5791	18.0519	64.7981	61.044	14.2275	48.9224	18.1144	17.9453	31.5419	29.0517	28.8666	88.8389	57.3956	43.6317	59.5231	57.7044	90.3964	16.1488	61.3569	41.2896
EAL93501	25.6574	21.7911	31.3632	26.453	25.0485	148.628	36.8168	50.554	28.6144	41.208	36.7689	14.2075	28.4152	56.3708	33.1644	41.1289	36.3333	29.7224	31.8163	42.4943	43.892	51.7139	41.9175	37.9117	35.122	39.1661	38.7701	41.2633	44.3961	31.0958	29.5234	46.2628	51.4941	26.2626	48.5785	27.7843	25.0984	34.0811	38.1229	31.3774	33.51	28.8903	23.4511	25.5524	26.362	30.2205	16.2621	27.2144	25.6657
EAL87577	78.6844	117.303	58.2287	119.723	38.053	88.4536	35.9629	40.4294	79.2214	83.8383	78.1043	40.6755	28.364	51.0842	83.7323	50.7666	33.3216	58.0509	65.6976	130.66	101.053	56.1722	64.0984	58.7185	46.4111	76.2548	71.3263	55.7324	63.5285	43.9243	48.155	119.458	133.454	47.619	130.19	27.3982	25.9256	18.4244	22.5828	16.4341	78.1289	82.6467	80.9517	86.6634	88.335	99.8015	91.9616	80.281	82.449
EAL93093	22.1936	16.1374	27.2594	15.4026	16.8287	28.2418	9.61731	26.1014	24.319	24.4494	24.4749	15.3948	6.02156	12.5266	26.0214	21.2113	21.8651	40.6099	21.8851	41.2029	45.2791	33.9053	33.9084	33.9259	30.4135	35.4069	44.388	30.3348	31.1529	63.8599	61.3082	39.9639	46.3067	62.1506	39.3249	19.8047	21.0584	17.6964	21.5312	18.8636	33.4235	45.388	29.3196	47.56	47.6697	51.8337	45.3526	44.5229	28.4375
EAL93214	172.197	142.775	124.722	153.076	53.3257	53.2275	42.8996	121.437	146.341	153.729	158.665	85.6406	55.9501	118.938	283.363	105.13	121.826	166.718	83.2283	171.998	186.408	149.163	154.5	150.523	147.545	132.568	126.914	114.484	128.751	121.329	130.985	165.563	189.436	167.468	141.483	39.7184	42.9246	58.0692	67.7086	46.1399	149.074	189.834	171.465	182.462	187.274	179.07	198.866	180.484	185.65
EAL93259	51.6345	120.859	25.6456	136.445	496.354	20.8331	543.785	148.615	61.5	71.4361	85.8743	623.881	386.312	375.898	57.1593	8.89221	8.90003	23.9088	35.6928	108.708	65.4876	33.8476	30.7002	31.2036	27.4218	28.8265	46.0464	46.024	34.3201	30.3857	21.6168	46.4509	45.5613	32.289	36.5617	556.381	558.485	132.205	196.683	164.335	29.8696	43.3883	35.4296	49.6376	47.5493	32.4677	62.0273	44.3978	38.833
EAL93349	70.3128	120.679	44.9358	114.14	1101.21	79.3687	839.927	301.653	146.039	170.798	266.835	375.731	928.83	764.905	137.706	80.1521	24.3086	58.1259	25.7747	93.0506	165.107	87.5184	58.2438	95.062	276.049	111.933	77.225	64.2945	57.2141	85.0432	85.3047	109.856	99.374	89.4895	99.9466	896.124	924.563	565.912	712.3	459.679	73.2382	125.317	138.964	121.63	136.882	60.4292	134.625	127.44	141.091
EAL93894	90.11	71.4499	55.5111	64.2942	10.1723	131.86	8.11302	22.344	89.5048	99.3635	100.366	19.7541	5.78399	16.9402	38.06	94.8822	70.1736	152.999	79.478	92.1083	149.843	137.907	126.992	140.892	98.3165	88.1421	132.484	121.21	115.763	146.426	114.483	195.455	158.14	142.168	173.223	6.89998	6.00471	16.0288	18.3092	20.0625	38.4792	79.1928	61.9959	88.5052	88.2781	65.2894	94.4808	77.802	59.7846
EAL93111	28.2505	26.3569	18.7396	23.7613	25.9612	39.5071	24.372	20.0791	31.1983	30.8198	35.1257	12.6451	27.202	65.2672	35.4398	52.9139	59.3966	23.5256	15.4718	28.3366	48.0155	25.9774	26.7608	22.316	17.6922	18.928	20.309	18.4589	22.0783	21.8586	13.8603	24.4649	34.032	15.7731	28.574	13.3312	18.0659	20.8404	23.4904	18.3934	29.5308	17.9045	24.1649	22.5882	23.5692	37.6532	22.1224	22.1805	24.2219
EAL93433	77.5089	30.8859	67.262	26.7382	60.1129	96.3453	25.4853	259.905	54.1914	61.3183	39.8912	14.6714	25.2154	57.9079	10.4813	190.342	175.754	63.9398	3.17894	13.7514	41.2216	49.9738	53.1305	49.9758	4.98325	16.6693	48.8209	38.5818	36.1992	48.9697	53.0327	22.8692	6.37135	47.0008	11.2982	21.3128	21.6665	41.7609	58.6793	31.1552	24.1132	56.9586	41.7214	52.764	50.64	26.551	73.5496	51.6718	39.6236
EAL93229	844.201	124.247	564.783	190.833	50.2998	69.4237	51.7191	44.4044	230.266	150.772	135.614	15.3707	44.2159	55.0814	32.9569	21.7389	16.7385	155.289	127.495	65.1907	55.5422	170.15	246.475	173.083	157.957	121.078	284.896	316.098	535.317	183.092	145.397	96.2759	182.014	175.402	91.1281	23.6873	24.7432	257.936	243.822	313.328	215.26	82.5546	76.9848	86.987	77.0457	178.226	72.2939	78.7214	68.4418
EAL93464	28.5022	26.683	27.9301	38.006	2.51665	17.5442	6.27036	16.0337	26.1966	28.7673	32.5749	12.8866	8.87502	27.183	77.6218	15.7158	7.24515	30.7729	15.2113	81.2009	67.9905	18.816	16.5643	25.6124	26.2295	35.1069	41.7388	19.0466	25.1447	47.7823	55.0875	121.544	206.612	45.5391	166.03	2.49929	3.71392	6.19817	6.113	3.04601	12.3916	12.1724	11.032	10.1443	9.36754	8.49555	8.15037	10.3713	9.66995
EAL93367	20.0338	29.5132	17.1777	26.7139	47.0643	21.1737	11.9739	11.8334	11.8996	15.6054	13.2227	12.33	14.0358	48.4148	6.80661	4.97089	4.98908	6.60594	5.91178	10.554	14.2249	8.81278	8.84703	5.22576	5.906	5.97809	6.70099	6.95413	7.51365	5.03783	2.99477	10.8239	7.19583	8.05937	11.4531	13.4059	12.3475	10.946	11.6818	13.4883	10.3718	12.0809	12.8572	13.015	12.4057	10.7055	15.8258	12.6433	13.3955
EAL93623	1.19636	6.16003	0	10.3693	6.10042	4.40465	8.8352	6.94039	2.4191	2.57079	4.51214	4.46251	9.49938	24.2054	3.14688	3.36428	3.76338	0.204929	0.672449	1.5083	1.87285	1.00243	0.905693	0.821232	1.35279	0.964853	1.19452	0.977134	1.59931	1.88029	1.19226	6.61407	7.30517	0.819206	5.55709	9.86645	7.37361	3.51223	6.54305	2.87674	0.80964	3.40455	3.1461	2.63464	3.5069	0.905207	3.42108	2.93848	2.97654
EAL87172	7.87375	32.1199	5.36745	18.2594	0.997498	21.0353	6.51325	2.23874	6.22998	13.9769	9.59131	6.64006	2.55833	12.9291	24.9131	6.22911	6.22199	24.3943	10.1341	36.1308	119.279	42.4528	43.1936	23.3114	19.9078	37.4379	40.7437	40.5427	69.0526	18.2933	24.5638	55.7457	40.0857	15.7057	55.2882	0.594371	0.883231	2.68004	1.98241	2.7439	1.48273	2.5051	2.14345	1.50779	2.00698	2.33121	2.34944	2.33566	2.12932
EAL87426	852.484	1005.12	785.636	1072.13	299.151	296.563	249.798	331.441	855.465	929.557	935.404	249.136	240.842	451.748	1228.13	878.911	650.15	1124.73	754.296	786.59	1362.9	1016.19	905.895	961.943	1416.75	1511.98	1120.92	837.124	952.671	1531.64	1616.35	2346.32	2314.1	1515.82	2422.77	158.391	164.848	278.452	301.903	316.216	711.507	685.471	577.819	747.042	729.208	850.348	744.843	681.265	574.441
EAL87493	277.433	323.321	210.443	417.211	65.8681	222.287	34.7263	68.4966	175.047	181.055	208.163	12.2648	34.5549	73.9181	73.651	115.07	45.9702	103.493	25.2197	91.7915	175.102	132.015	134.314	102.979	20.7478	161.926	107.519	103.436	116.452	76.5479	65.5365	316.569	110.353	74.2295	229.831	24.0842	23.4175	126.696	115.699	136.716	96.5189	171.129	175.895	158.7	152.558	89.6024	194.514	172.039	178.059
EAL93080	4.79865	19.5224	7.31474	16.3523	0	47.7893	8.00863	2.58697	10.2421	6.30147	9.19279	10.7395	13.9459	48.4243	8.41482	8.64334	3.35445	6.75847	6.39338	20.3581	15.2626	5.06319	4.84367	8.05196	17.9146	6.19208	3.83301	4.57253	3.95979	3.35194	3.18813	8.57509	14.5548	5.47643	14.8597	1.23429	0.76423	3.47843	3.2591	3.93169	7.21663	5.05768	7.07737	7.67129	6.87684	9.07702	5.33634	6.69346	4.51028
EAL87647	32.2888	21.1116	26.2166	20.9125	25.5368	64.8849	8.66056	230.032	29.3802	22.3018	21.8704	15.1409	11.634	33.1826	7.07763	206.167	171.218	27.0222	4.66683	8.80615	25.7891	34.5269	27.9358	27.2305	3.87458	11.4578	24.3175	21.0976	23.4318	20.5889	29.42	18.5463	2.65089	25.8999	8.57034	10.0108	8.06606	41.8288	41.4025	19.8168	11.8622	23.8778	22.0652	28.7135	25.8254	11.8664	43.264	25.4286	19.7392
EBA27498	65.176	119.123	51.2208	106.126	30.398	74.1148	41.2482	36.5736	73.5059	73.9551	85.7626	26.6378	32.1498	76.7895	100.335	58.2825	43.4556	57.3318	42.1552	104.213	100.058	71.733	67.416	58.176	57.193	76.5382	75.5995	50.1582	59.1715	55.5786	52.3051	116.757	107.703	49.6369	107.447	35.9148	34.7778	21.6109	25.6736	29.0337	80.2967	81.034	73.6433	89.8134	87.7697	87.724	85.7447	85.0023	73.158
EAL87496	27.9275	84.9608	51.3617	84.1864	19.2831	31.0864	95.096	17.758	65.3024	63.2823	68.0329	61.7127	57.2458	305.997	127.771	187.151	68.3748	36.4113	45.5299	109.084	85.8399	53.0112	46.8267	38.9226	14.9236	32.9201	46.1482	41.6199	54.4179	46.1809	49.5959	79.2936	79.108	45.8595	78.4106	34.9299	36.4249	64.9343	57.9529	88.7317	69.1863	112.244	94.0766	109.091	109.643	75.5101	105.597	109.448	92.1723
EAL93180	4.24098	12.3336	2.07793	9.42515	19.5657	153.403	56.4021	10.5867	1.42924	2.27829	2.09459	37.5703	24.9255	43.2205	7.28196	8.7691	1.97641	3.32957	3.31077	7.19265	7.66652	2.76383	2.31875	3.68749	7.59283	5.58648	3.88158	3.46383	4.56699	2.88834	4.22644	11.1902	11.8055	2.17799	11.7438	15.5446	19.6546	10.2024	10.6876	9.97108	0.908859	1.34097	0.840868	1.03772	0.932367	1.53758	1.31379	0.916273	0.879291
EAL87682	302.429	161.77	253.91	149.189	38.3304	46.9645	45.7054	144.64	377.231	380.613	318.16	68.5965	45.1819	87.9416	492.585	139.178	146.482	473.429	211.315	283.545	496.854	330.895	438.988	382.07	160.639	163.403	449.389	374.312	435.868	368.725	329.465	166.155	194.728	351.211	169.211	56.9838	62.3178	38.3159	64.2079	40.6419	231.214	218.814	182.635	215.292	221.705	291.262	214.759	212.43	191.217
EAL93504	27.1846	49.485	15.1357	42.8397	39.605	30.9041	29.5416	90.3213	29.3581	33.1904	22.636	15.21	13.8514	30.5561	37.3779	28.8203	22.0263	34.924	16.4374	42.2843	28.4629	29.6802	26.1924	28.6694	35.3297	32.4874	22.7012	26.24	24.0435	24.8582	19.7028	40.9879	30.1805	27.4987	23.8415	15.554	16.4714	24.9901	33.5911	15.8465	10.5365	18.4191	14.6998	14.3315	16.2994	9.11567	14.3105	14.6692	11.6824
EAL93421	156.044	49.7175	119.501	37.8511	306.816	23.9176	71.0617	569.878	143.014	154.707	111.075	31.8236	35.2567	57.8954	16.9632	21.3004	19.1224	223.668	861.934	609.384	168.669	226.242	253.23	111.077	118.758	107.482	132.433	128.809	171.29	133.691	122.637	21.2005	28.8218	133.02	21.4183	42.6764	47.5512	40.8654	62.3435	24.4553	14.2521	38.0797	38.6045	39.067	39.9306	29.457	69.472	41.2441	37.2059
EAL93655	32.5265	35.8638	34.4815	46.9208	58.1576	32.0592	104.152	45.4113	26.009	35.2647	28.04	67.2806	88.1146	133.479	52.8897	22.4021	13.229	34.949	38.5592	84.6775	79.7505	34.5215	29.847	43.2747	81.5831	61.6218	41.4517	35.0189	38.5625	33.8327	25.3426	52.609	67.9739	23.6897	62.5471	56.2163	59.082	38.1959	47.0888	46.1688	29.4565	31.0945	33.5477	34.7297	37.5312	33.3361	39.4876	34.7807	33.9887
EAL93226	7.06222	5.70401	4.47795	4.43156	2.42092	4.95758	0.83198	0.876355	1.68001	1.33902	0	0.309911	1.94033	15.3159	1.09272	5.63489	2.17799	0.284638	0.934002	0.897842	0.92904	0.928222	0	0.798459	0.268423	0.268028	1.65914	0.508949	0.493638	0	0	0.835151	0.596857	1.70676	1.48434	1.32232	0.714532	1.76162	1.60377	1.99783	1.12455	2.2518	1.24851	1.2198	0.852414	1.72878	2.25707	1.2471	1.55036
EAL87388	30.5478	60.5854	37.9172	69.9261	14.835	718.758	20.5204	53.7014	34.4876	24.0688	19.7507	18.2312	20.4508	50.818	30.3552	8.92716	6.94009	22.3259	21.3673	32.0939	36.6628	19.0547	24.6675	19.4315	41.7792	42.0461	50.2246	33.2666	31.308	61.1339	76.1077	77.2766	157.635	56.8258	124.066	15.6166	16.7843	28.3989	33.5776	21.5465	62.8466	38.0842	33.5354	31.5433	28.3558	48.7308	15.578	36.5427	31.4143
EAL93651	8.68787	14.034	5.25833	15.6735	13.7741	13.4303	15.4803	10.1879	6.97522	7.68715	9.63725	4.76562	10.264	32.3981	19.2676	12.0042	5.98386	8.57889	8.90474	16.7518	19.0863	15.13	12.2513	11.3661	7.42975	11.3755	14.0833	12.4177	12.7526	11.5661	9.67668	17.4657	20.0082	11.898	18.9906	14.5664	14.5036	7.58494	9.61807	8.76583	8.78468	11.7731	8.1915	12.6799	13.2577	11.697	13.3716	11.4365	7.24748
EAL93147	10.1369	22.7335	8.54273	24.3304	8.56564	16.3697	7.91751	78.3086	15.5778	12.6338	12.0156	4.23484	7.7648	13.3083	18.1313	17.2376	16.4397	13.1965	15.4977	37.3904	16.9569	15.6283	13.9155	14.8074	10.0213	15.4349	13.603	14.0748	13.4306	9.68651	12.9307	18.5446	21.7004	9.57883	11.88	3.69595	3.1965	10.3166	16.2406	7.01992	8.23215	10.9344	6.65157	12.3225	12.2422	12.5786	13.1021	11.3977	8.07052
EAL93721	24.7519	33.8124	21.6564	29.3006	40.8446	140.221	29.4329	154.195	26.5569	25.6441	23.6785	19.69	34.2109	69.3842	17.6608	59.4521	37.2094	28.2512	10.8839	24.2003	35.3025	25.5365	25.749	22.6427	12.8109	19.1473	28.4966	25.5281	25.8856	25.6434	18.6262	39.732	29.3931	23.7802	32.8492	26.8226	25.3051	35.8384	39.3681	25.0217	16.6825	23.2397	20.242	23.6576	23.0252	24.0312	25.2784	22.1261	16.3068
EAL93109	1.03618	12.4489	1.77692	15.5439	10.5672	25.6519	14.0723	4.42636	6.80939	9.18463	5.02456	19.7115	14.5191	43.3265	1.13564	3.77082	3.25949	0.532472	2.62085	2.706	2.08554	0.86821	0.915163	0.497892	0.753207	1.42063	0.827666	0.634726	0.692585	1.30282	2.06525	7.55118	5.95487	0.886899	7.96001	17.8404	17.5253	12.9283	13.9174	13.1222	1.05185	1.05311	1.75169	2.35794	1.97428	0.686004	2.07411	2.40364	1.5468
EAL93899	125.781	86.4035	110.445	82.0572	39.4085	64.5608	45.7084	225.586	122.381	119.883	116.35	37.3317	32.2169	81.8894	113.643	208.286	208.706	150.818	43.6692	120.658	135	139.892	134.242	116.916	66.4888	79.2618	110.643	93.3423	100.244	154.18	131.64	103.094	96.6723	142.466	96.0057	36.5928	34.7648	48.1613	63.091	47.8424	154.257	184.56	170.662	169.97	176.091	162.454	212.584	183.629	174.978
EAL93304	3381.85	1414.07	3722.7	1556.95	716.45	497.168	473.42	2722.22	3097.64	3184	2743.92	533.006	483.43	1102.04	1909.25	4181.02	6120.7	3202.74	2615.52	1566.89	1435.45	2962	2630.03	3085.12	1738.89	1742.14	1912.62	2739.53	2690	3211.34	3517.79	1288.83	1703.46	2572.23	1379.93	411.632	445.43	1394.57	1349.31	885.313	2337.28	2919.95	2951.38	2355.69	2350.57	1938.83	3024.5	3001.03	2934.17
EAL87679	732.586	34.0598	445.114	33.9356	459.496	798.797	147.559	359.176	570.428	489.01	406.954	72.383	147.524	329.378	105.195	240.785	79.1034	545.854	277.238	1020.26	773.937	644.549	787.856	382.648	74.8792	644.699	595.513	647.152	668.815	448.839	391.759	10.7351	14.6911	432.085	11.0419	32.2848	30.0943	54.7012	43.4228	40.5055	64.8325	5.35785	5.91857	4.93732	5.59504	82.7836	10.3314	5.02303	6.38837
EAL94001	21.791	12.3637	22.9419	14.6486	49.851	43.8521	15.1482	182.736	23.4878	22.2517	22.1232	13.1663	10.7668	22.5099	2.60539	67.0276	53.3777	29.1209	2.22695	5.31939	19.0097	28.6706	20.5412	19.5322	2.79274	10.1088	25.6774	20.2249	16.5313	26.3796	25.1263	15.0249	3.36367	33.5421	5.5339	11.3085	11.0996	46.6433	44.496	24.539	11.8952	25.1366	18.2219	25.0649	25.2337	11.5823	33.6798	25.9012	20.7454
EAL93387	78.9671	250.17	58.0366	292.202	21.5712	65.6655	38.3017	58.6168	125.744	149.537	132.427	67.0104	25.3572	60.3575	547.193	25.7984	24.1505	76.0868	46.9747	123.912	294.258	114.688	92.1624	71.4166	104.599	105.878	125.759	71.954	103.951	144.898	132.8	1542.37	717.603	127.07	1166.71	25.707	24.1936	35.4181	28.4215	34.9698	51.0361	79.856	73.2994	73.9081	83.042	54.3342	76.0701	80.9501	73.6758
EAL93152	30.68	32.2961	24.9867	28.1825	11.522	31.6792	12.4253	50.9136	31.5696	30.3261	28.5053	7.01888	10.3174	30.6535	20.444	41.9984	35.1724	31.7653	12.4161	36.2973	34.3363	25.4401	28.9722	25.871	15.5505	29.8676	26.739	23.3318	22.6839	26.5739	23.101	26.727	21.6478	27.9173	20.0729	4.93214	5.47242	11.0307	15.5729	9.57398	24.3985	34.7383	25.7834	31.7099	36.0129	26.1538	36.4963	33.4541	25.0367
EBA27307	15.2357	21.0301	13.508	16.7687	13.3886	19.7109	13.8034	40.8131	26.6507	25.2038	26.8417	15.1547	9.71412	30.0101	30.9579	40.1638	46.3207	24.7722	8.79018	28.5727	27.258	27.5582	30.025	26.561	21.3296	23.9507	24.5328	26.9616	24.57	16.1157	15.9065	16.2869	9.20758	16.0629	12.9615	10.8469	11.4389	12.3851	15.4048	13.336	24.1566	24.2511	23.1975	24.4274	24.0315	22.9641	29.1141	24.8817	23.5861
EAL87581	26.7293	25.4867	24.0101	32.6718	159.012	208.13	322.303	17.3858	18.0159	40.6844	21.6023	761.057	617.982	1049.55	2.9295	3.68456	7.78536	13.7357	7.51196	11.2329	18.9292	12.4424	8.99337	8.56243	4.31773	21.5568	5.33763	4.54817	10.5872	8.40191	13.3188	4.47795	1.60013	10.6766	12.7341	417.026	427.818	178.738	171.266	270.658	33.7662	63.3874	62.4804	52.977	55.499	31.179	65.6059	60.7888	65.3938
EAL93403	14.8099	13.6507	13.5048	11.794	1.79804	36.4026	5.09784	5.38058	16.2209	17.017	14.629	5.83108	4.41938	22.7505	19.2073	19.2582	18.0454	19.8015	7.24523	24.2284	13.0641	17.235	18.0632	18.8073	10.4332	13.2711	13.2263	13.44	13.993	12.5433	7.78955	7.65005	5.91055	12.3946	7.93751	6.1307	4.89414	2.54965	4.03662	2.70383	9.63284	12.599	8.29403	12.8042	14.1693	11.906	14.5872	12.6866	8.08584
EAL93515	15.0254	40.1151	10.0963	39.6892	24.1836	60.5327	48.0033	49.8994	19.5312	24.1384	19.1209	37.7906	45.3156	48.64	40.3378	25.2332	17.1054	22.3548	20.5371	49.8446	40.3865	22.3817	21.8106	22.3175	19.1396	21.1426	21.546	19.2261	21.8077	19.4316	16.2573	53.6521	72.1639	21.7529	63.0944	35.7768	36.1401	24.5059	28.3585	21.7006	17.4703	22.6881	17.2385	25.2106	24.0773	24.9569	24.6747	23.8222	17.5165
EAL93714	140.815	66.9141	113.105	74.9021	161.431	212.181	71.8517	479.508	98.023	132.279	140.131	60.8483	71.8804	94.7947	83.9968	198.055	185.306	154.741	52.1891	62.0871	65.0476	153.449	160	157.404	58.4202	79.4337	96.1906	130.094	115.666	104.489	73.6169	56.4629	24.3219	96.4224	28.0439	75.9284	78.9693	169.927	183.436	99.4209	110.19	93.0121	78.628	87.2129	94.7342	88.4963	118.82	99.7488	84.236
EAL93876	32.4265	55.1086	29.4392	65.4942	29.8736	17.5566	26.3824	63.0735	29.8912	29.2038	24.1513	17.4314	22.7182	38.5923	39.9292	65.9443	60.8354	17.6436	8.21966	25.422	34.3391	28.2356	25.0294	25.1394	20.1818	22.6134	30.4721	25.7055	21.9573	28.7795	40.8695	90.5933	56.1802	27.4284	93.0304	24.838	25.0162	37.1763	34.5177	30.4243	32.917	27.2698	32.9625	31.5043	30.7521	32.1119	38.1811	30.0622	31.2029
EAL87536	61.2183	27.435	45.3255	31.7454	76.3058	81.6057	60.4502	54.8496	71.3489	61.2064	69.083	47.5724	39.7129	68.658	182.05	32.4611	26.033	71.0738	29.3754	78.6502	67.6164	71.0525	75.9536	65.0885	45.6538	41.582	42.5831	53.9586	66.9346	63.181	62.7031	80.3377	50.4518	56.7071	66.4717	115.244	111.925	61.0721	64.336	56.9186	34.3865	68.9934	39.8208	72.0013	71.8295	53.911	87.1397	69.1019	39.093
EAL94036	9.39673	7.27817	3.25826	8.86737	0.842464	10.0209	0.289523	0.121986	0.292316	0.621293	0	0.107847	0	1.29996	1.01403	0.430442	0.101057	0.445735	0.108342	0.624886	11.0568	2.82638	1.38625	0.277858	0.186819	0.0932719	1.097	0.118074	0.171783	1.54501	1.44069	3.48752	3.01168	1.58385	3.71909	0.501992	0.497304	0.188625	0.372067	0.231744	0.978344	2.821	2.49823	2.50444	2.58496	1.03913	3.47249	2.52499	1.54661
EAL87354	10.1066	17.3461	10.2575	26.9531	47.328	29.9692	18.3431	34.4932	17.8815	20.554	23.3372	57.0858	17.8705	37.6505	28.483	25.9129	17.2838	11.871	8.11526	23.4032	28.0911	17.1382	13.8448	18.4341	23.4391	17.699	14.2716	13.7085	14.5828	12.9343	16.5468	36.6447	21.0029	12.6051	24.7622	27.992	32.5938	38.501	51.6744	40.2718	15.4381	28.8587	23.0519	25.6483	25.3933	17.7519	30.0358	22.755	25.5941
EAL87375	99.7402	166.282	80.9395	161.052	81.7374	119.7	171.954	169.229	129.201	154.883	130.569	31.3906	115.009	140.839	256.888	77.9821	57.1942	196.476	57.9596	254.299	287.532	152.998	170.481	143.992	94.2778	120.784	164.785	135.082	154.514	149.41	123.471	231.06	272.047	137.661	228.583	128.863	128.553	70.1529	90.6226	72.8239	169.592	184.261	133.486	195.167	198.376	207.533	186.614	183.735	130.086
EAL93346	259.859	120.907	240.907	153.843	246.631	149.483	94.4755	413.07	194.044	222.431	277.696	69.1774	86.6227	165.799	206.098	336.389	405.513	210.925	127.677	146.814	122.979	216.229	221.483	242.475	172.782	160.006	159.766	210.919	181.939	214.204	219.209	126.809	120.06	232.574	94.7755	108.269	110.967	198.722	225.824	160.058	262.403	168.618	179.582	145.954	140.966	208.855	197.333	166.848	179.471
EAL93909	155.731	205.908	136.78	216.119	25.2093	94.7537	21.8032	81.8869	195.352	196.446	186.459	23.6657	22.6295	70.537	301.913	142.16	122.369	233.363	119.52	165.587	260.3	220.055	230.84	259.569	111.432	152.017	216.767	173.125	196.703	346.649	400.064	273.651	270.151	332.942	249.779	12.1839	13.5583	30.4792	35.8127	39.7581	147.704	187.117	146.621	182.569	180.738	179.147	177.799	176.14	138.05
EAL87169	3.80415	4.35276	0	10.1452	0	2.89774	0	0	3.84608	0	0	0	0	3.42077	0	0	0	0	0	0	0	0	0	1.04453	0	0	0	0	0	0	0	0	0	0	0	0	0	1.24089	0	0	0	0	0	0	1.11511	0	0	0	0
EAL87446	38.3545	45.8906	46.17	78.6623	440.788	41.525	227.419	36.307	70.4683	98.1062	170.566	299.201	170.231	170.695	234.122	56.2308	20.2106	92.045	208.943	117.749	140.287	49.2661	60.0368	173.792	782.786	195.079	128.066	116.161	96.3567	143.694	123.4	135.229	266.156	154.646	180.591	372.677	384.434	229.009	256.303	277.271	81.5849	149.329	119.171	134.4	139.651	87.65	153.27	148.189	112.815
EAL93592	115.896	131.119	99.5327	151.067	62.6064	127.297	50.8548	148.065	107.957	127.318	110.855	43.7154	57.1725	127.635	74.214	123.643	101.042	76.2858	66.3621	103.194	106.003	106.201	83.4654	70.4377	53.8498	81.4959	67.61	69.1322	85.1051	49.9375	28.5501	99.4793	101.03	39.2337	98.64	37.6816	34.3433	46.7246	59.4885	38.4096	111.744	151.758	130.128	153.709	147.341	103.947	182.462	146.061	129.594
EAL87419	225.16	180.152	208.021	200.528	175.517	249.356	160.468	201.825	188.161	238.345	256.506	98.5518	81.4938	138.964	324.538	793.283	428.338	352.24	230.543	317.686	315.502	338.801	378.649	341.513	394.179	427.236	366.504	369.327	354.062	320.187	266.617	299.402	264.109	345.335	241.65	146.177	150.29	212.614	216.776	237.609	228.622	159.765	142.018	167.478	159.523	240.3	185.911	163.37	136.018
EAL87583	20.6786	18.7783	33.451	22.1027	22.7145	47.0879	15.3246	62.4215	17.9199	20.6305	17.508	11.1413	12.2646	26.5638	18.4906	35.4004	31.2048	26.8751	24.4144	37.7162	28.2607	24.7522	25.1797	25.6404	20.8903	34.2541	28.25	23.5244	20.379	19.6031	15.7011	23.2602	13.9117	17.1938	15.0118	12.8223	10.8678	16.7561	28.0358	18.1002	17.9038	20.9498	18.3729	21.2995	23.1877	21.3581	22.1509	19.6174	18.4968
EAL93219	35.8434	11.7911	46.2466	12.5462	13.2726	21.8803	6.58024	77.661	25.0649	12.6765	10.6217	10.3616	8.92876	19.0701	1.76778	26.0386	19.7316	9.05613	2.29449	3.1202	5.74472	11.4293	15.301	7.58635	2.60549	4.33609	11.5715	12.32	12.5113	10.7973	11.0138	4.05326	3.54046	10.1243	2.56142	6.00711	5.82258	15.3944	18.4981	10.5341	5.61955	7.60963	7.4808	9.29674	8.93077	4.35054	11.8298	8.59999	8.02602
[truncated: 8,578 more rows]
[truncated: 550 more columns]
