# Supplementary material for: Fungi.guru: Comparative genomic and transcriptomic resource for the fungi kingdom
Source: Comput Struct Biotechnol J. 2020 Nov 20;18:3788–95. doi: 10.1016/j.csbj.2020.11.019 (PMC7718472; doi:10.1016/j.csbj.2020.11.019)
Supplement: Supplementary data 3 [file mmc3.txt]

gene	DRR059467	DRR059468	DRR059469	ERR1960520	ERR1960521	ERR1960522	ERR1960523	ERR1960524	ERR1960525	ERR2304250	ERR2304251	ERR2304264	ERR2304265	SRR10291712	SRR10291713	SRR10291714	SRR10291715	SRR10291716	SRR10291717	SRR10291718	SRR10291719	SRR10291720	SRR10291721	SRR10291722	SRR10291723	SRR10291724	SRR10291725	SRR10321310	SRR10321311	SRR10321312	SRR10914318	SRR10914319	SRR10914320	SRR1799278	SRR1799281	SRR1799282	SRR1799283	SRR1799285	SRR1799286	SRR1799292	SRR1799294	SRR1799295	SRR1799296	SRR1799297	SRR1799298	SRR1799300	SRR1799305	SRR1799307	SRR1799309
CAL00360	0	0	0	0	0	0	0	0	0	0	0	0	0	0	0	0.312755	0	0	0	0	0	0	0.314793	0.630651	0	0	0	0	0	0.844556	0.309976	0.304623	0	0	0.451808	0	0	0	0	0	0	0	0	0	0	0	0	0	0
CAL00379	0.742776	0.100459	1.46746	0	0	0	0	0	0	0	0	0	0	0	0.0540844	0	0	0	0.0541081	0	0.0556612	0	0	0	0.0539389	0	0	0.0485311	0	0.14916	0	0	0.103527	0.0749033	0.255134	0.139952	0.207039	0.0693878	0.0662821	0	0.120981	0.498202	0.44105	0.083012	0.205072	0.067377	0.336658	0.492376	0
CAK45976	0.117037	0.250604	0.09937	0.37767	0.337061	0.994537	1.16196	0.684676	0.388599	0.563717	3.3732	0.66255	4.51014	0.361298	0.345256	0.344465	0.788833	0.685232	0.336097	0.318966	0.676633	0.505384	0.866774	0.486215	0.811106	0.63454	0.5526	0.589932	0.243901	0.40308	0.324334	0.570365	0.921021	1.32863	0.174166	0.712875	0.59934	3.44017	2.03504	0.806144	2.88941	0.14642	0.35651	0.987348	1.57445	3.0174	0.539237	1.49616	0.439115
CAK46056	0	0	0	0	0	0	0.0394356	0	0	0.0750272	0.0356644	0.0725361	0	0.0583907	0.117176	0.0584538	0	0.056722	0.171101	0.0569755	0	0.118291	0.117669	0.176803	0.2294	0.215356	0.165482	0.368819	0.258679	0.420926	0.115869	0.227736	0.0558186	0	0.253328	0	0.145292	0	0.279059	0	0.124131	0.141981	0.17285	0.0817305	0.138792	0.140284	0.135564	0.0846298	0.338706
CAK46785	28.5607	1.63032	0.74702	28.4219	28.9856	17.6981	15.6224	19.8893	19.9879	17.0023	23.3651	19.4658	19.9178	26.7131	28.8498	28.4351	12.8739	13.144	25.5578	26.1628	11.6381	11.1861	12.3303	13.5562	19.0059	17.3378	18.8443	24.2391	24.1974	24.6538	23.3949	17.6069	16.7389	13.1253	16.7619	21.8849	14.8535	12.5708	13.4917	15.0396	15.5454	18.8695	14.2103	22.9776	21.1062	12.9074	17.266	20.6924	13.5044
CAK46809	11.3922	9.21845	12.6718	0	0	0	0	0	0	0	0	0	0	4.34898	4.23341	5.00348	3.90202	5.92717	3.55049	4.05356	5.36745	5.45716	5.88632	4.25842	6.50282	7.182	6.86776	7.08711	7.87916	4.91318	5.47423	4.62022	5.46047	25.5646	16.3335	5.29999	19.4624	15.8457	9.30647	8.40015	7.38246	5.28742	9.70354	12.6289	10.6459	6.93963	3.01399	7.99669	25.8295
CAK46858	25.5098	39.0354	0.0862909	17.1724	18.8837	24.7516	25.9823	15.8859	16.0289	21.4525	22.6307	22.5034	16.9866	19.6464	20.3123	21.911	24.2036	21.2619	29.9156	26.8237	21.6951	22.2459	25.0645	23.976	25.019	19.2169	19.7592	22.918	24.2245	24.9731	23.7175	22.6524	22.7085	12.5952	17.7169	17.479	13.7549	11.8212	17.0471	20.0845	17.3096	23.7041	27.6416	17.6707	25.3912	18.4853	19.3375	14.9412	12.5662
CAK46875	12.4625	176.952	1.35492	30.9927	34.416	23.2001	22.1431	37.3703	42.2293	19.162	19.3773	19.6707	13.798	29.6585	28.5258	23.4282	28.3976	28.9737	19.6402	18.4756	29.2887	33.6627	24.3124	23.3388	41.6925	36.4105	40.3647	17.2871	17.5188	16.6089	17.3457	32.2951	38.2833	13.8745	18.0934	15.1111	24.808	21.0348	24.6248	9.09756	26.8348	8.2846	8.34974	18.9195	12.9444	18.9878	10.6982	20.9669	26.5674
CAK46976	4.99573	2.51797	65.7174	25.2397	19.6494	18.5006	14.2354	29.8007	11.4513	16.2376	23.9422	17.1202	21.8678	22.0315	14.2109	13.2236	30.0273	26.4512	21.8921	25.1735	37.4131	36.7106	38.9683	37.5903	24.4959	25.7663	30.1379	14.1569	14.1545	14.3093	14.5728	34.7801	25.3461	35.967	92.2042	10.1702	11.3912	8.59933	6.26737	32.1333	6.03189	94.7349	76.3704	54.6003	41.3161	28.9286	45.7801	38.3596	5.58769
CAL00529	105.268	18.756	270.424	0	0	0	0	0	0	0	0	0	0	10.3976	10.0248	14.0203	6.86774	9.04489	12.3938	14.172	8.54176	9.64662	7.22977	7.92233	12.6399	13.4895	11.9589	9.78593	9.78225	11.9586	14.2698	12.9002	11.7863	12.7569	14.2529	10.9624	8.45037	9.12615	5.27858	12.685	7.48814	21.1453	13.6735	10.2472	23.6089	11.1612	16.7863	14.0536	9.26326
CAK47051	287.855	190.115	152.823	109.692	146.525	785.233	674.845	104.512	121.425	827.891	310.288	739.448	468.873	370.382	331.645	209.575	313.201	294.02	65.8312	63.9634	354.213	342.596	364.151	378.031	270.067	205.312	229.379	33.3014	31.3035	29.9299	186.769	248.119	237.278	47.1527	68.4716	60.2511	105.186	41.8496	61.9739	49.1057	58.0048	75.5661	81.4371	46.8064	69.9374	65.0935	65.2543	55.0878	77.642
CAK44855	18.065	90.0637	2.91639	3.47806	2.30467	4.56941	3.22076	5.00035	3.11245	9.13128	5.71129	6.62108	5.58065	9.5377	9.75756	12.4498	18.1018	17.4402	3.83602	3.46714	20.179	17.2382	17.4303	15.5722	21.858	25.5204	23.3202	4.38751	4.55673	5.13978	8.53538	22.7935	15.3747	9.50771	4.59769	14.928	10.5865	9.97949	9.16112	4.69432	9.44218	6.93473	5.67445	13.6118	3.55618	9.7723	6.18711	20.1934	9.87175
CAK44868	0.623022	0	0	0.279229	0	0.454829	0.67009	0.0474574	0.0453646	6.47238	2.93682	6.87375	1.84506	56.9356	65.8579	70.215	53.1897	49.0066	11.704	10.8728	56.1837	20.7957	20.4558	21.4148	5.09734	5.91122	5.04694	17.7679	20.6925	18.9813	129.565	4.24177	4.59643	3.92926	15.2315	0.465054	3.41835	0.18725	15.3195	18.6469	6.65218	6.21694	5.19637	2.99119	10.1591	0	10.6315	1.54865	2.47921
CAK44888	12.2476	34.1806	0	4.1169	3.57306	75.5316	79.5937	4.50541	2.90378	106.395	42.1433	97.0326	40.8048	12.7896	13.6039	10.6604	6.59948	8.42494	13.0286	14.2472	9.18866	8.89608	10.1768	8.2549	6.84692	6.78202	8.60786	11.1444	8.80294	9.59567	22.3294	7.06486	7.39871	5.65194	7.70002	7.89355	3.4146	2.15475	4.52525	22.5967	5.60117	5.6058	10.3994	13.5993	14.2869	2.17596	15.3564	9.46735	1.71939
CAK44898	4.4537	0.202043	0	2.9772	2.17398	8.86135	6.40772	5.69252	3.75957	27.8393	5.08328	28.8449	2.72452	3.88383	3.06189	3.49923	3.05268	2.58709	0.541939	0.487247	2.34992	2.36041	1.84487	2.68799	3.21517	3.52991	3.7214	0.851105	1.37647	0.899925	0.715645	5.6804	5.30392	0.0714115	0.561666	0.0676162	0.828346	18.8533	6.96054	2.10454	11.9719	0.134911	0.164244	0.621287	0.0659406	4.59881	0.128814	0.482495	0.193105
CAK96450	0.336893	2.34444	0.171623	1.17772	0.719853	0.97394	0.635498	0.769864	0.588731	1.14541	1.57293	0.799778	1.49655	1.63429	1.29197	1.93352	2.11929	1.92435	43.9711	45.9558	1.29847	1.20394	2.19562	2.04938	3.98859	3.65307	3.27491	53.5358	49.4523	53.0602	3.14476	2.511	4.54487	1.8485	2.93641	1.50884	0.184844	3.46287	1.12424	3.315	0.684328	7.22526	10.3355	39.2349	2.47204	1.60625	6.78371	9.97722	0.229818
CAK96451	0.138344	1.20342	0	0.372022	0.417703	0.27269	0.41205	0.316142	0.423081	0.91459	0.714237	0.915803	0.345685	6.96537	8.36627	8.90698	3.98878	2.56823	70.0711	71.9343	3.33257	3.24445	2.76635	2.46314	5.59283	6.04736	5.66749	83.0833	77.0312	78.7995	15.8901	5.10609	6.36693	9.29218	10.9554	5.5764	2.15066	2.99372	2.1261	13.5562	5.29608	26.1469	23.1777	47.7514	15.7708	0.73289	31.5163	26.6017	2.1824
CAK32624	0	0	0	0	0	0	0	0	0	0	0	0	0	0	0	0	0	0	0	0	0	0	0	0	0	0	0	0	0	0	0	0	0	0	0	0	0	0	0	0	0	0	0	0	0	0	0	0	0
CAK45099	0.108805	10.8723	0.33873	1.05657	1.33091	2.60536	1.90841	1.19347	1.22007	6.98758	3.32157	7.78216	3.06112	10.3432	12.7052	12.089	8.06685	6.26678	37.9896	39.2775	7.66141	9.45076	6.12415	5.86546	4.81758	6.93144	5.01141	37.7413	37.484	39.2025	20.6569	4.47072	5.09667	19.2482	24.056	2.33907	3.15075	10.628	1.43326	18.5874	1.21842	33.836	58.9874	7.76113	44.2914	3.49046	17.0507	5.91143	2.87617
CAK45128	959.782	1207.2	990.414	1536.24	2073.27	800.093	736.457	1495.18	2151.19	507.212	616.803	524.093	611.969	896.271	820.702	847.775	881.545	851.7	859.812	998.396	1068.53	991.073	963.569	910.01	414.695	513.929	501.363	306.255	437.382	247.24	241.407	770.627	428.432	1786.77	2270.02	601.687	2119.7	1586.64	1319.87	673.639	859.332	363.335	271.626	1190.72	496.511	3794.1	434.491	817.918	2222.81
CAK97143	5.16092	25.1153	0.448145	0.814822	0.490355	1.54132	1.01894	0.348449	0.128109	1.99395	1.4744	1.9813	1.53056	3.53469	3.33037	4.2721	3.99673	3.68492	6.27353	6.39331	4.47731	4.67195	5.90698	5.56892	2.83663	3.25915	2.8505	4.93984	5.04149	5.63219	6.88582	2.85808	2.63726	0.443847	3.42861	0.630387	0.268149	1.16334	0.103005	1.58697	0.229093	3.30168	4.40234	2.23244	4.35459	0.673155	2.75214	0.874671	0.350062
CAK46275	0	0	0	1.25132	0.928459	3.79391	3.35464	0.971527	0.679187	2.00757	2.05104	1.36154	3.50582	0.60631	0.514765	0.560276	0.617762	1.04205	2.59666	2.0479	0.423288	0.425178	0.634417	0.588417	0.847448	0.666555	0.749007	1.99902	1.94221	2.10133	0.763533	0.613921	0.624187	0.660313	0.505861	0.824153	0.145064	0.457707	0.780137	1.01462	0.545318	0.623736	0.82838	1.46884	1.55203	0.476217	0.730895	0.709774	0.108216
CAK46280	1.35384	3.2839	0.143684	0.986001	0.943306	0.333569	0.756063	1.3922	0.776304	4.3952	3.79867	4.21064	2.81907	3.10965	4.181	3.23753	3.42185	1.75205	18.042	14.868	1.31705	2.01589	2.06797	2.69919	5.00892	2.63786	2.17384	16.5552	13.5006	16.4763	3.88753	3.45655	3.50774	5.12303	6.83553	1.97062	1.47015	6.02718	3.93829	9.43619	3.76809	6.12467	14.6364	3.39505	18.0352	1.64361	13.1396	2.07323	1.08228
CAK46308	0	0.998816	0.158421	0.0418127	0	0.0817292	0	0.170555	0.122275	0.132163	0.335062	0.127775	0.310821	0.205715	0.20641	0	0.0698668	0.266448	0	0.267639	0.0691492	0.347289	0.207279	0.13842	0.404097	0	0.259113	0.185626	0.0607564	0.185369	0.340178	0.534887	0.327755	0.353029	0.49583	0.417833	0.255938	0.672947	0.0819287	0.0765	0.145774	0.0833684	0.101494	0.575885	0.244488	0.164744	0.159201	0.496929	0.715973
CAK47139	0	0	0	0	0	0	0	0	0	0	0	0	0	0	0	0	0	0	0	0	0	0	0	0	0	0	0	0	0	0	0	0	0	0	0	0	0.318087	0	0	0	0	0	0	0	0.151928	0	0	0	0.148305
CAK47142	0.511018	0.607894	0	0.508956	0.342871	1.29328	1.04288	0.415208	0.421703	0.911613	0.739223	0.907268	1.07196	0.667739	1.04687	0.543124	0.552785	0.162164	1.34521	1.22167	0.294596	1.05683	0.504612	0.673954	0.983757	0.538725	0.788501	1.20506	1.44211	1.50424	1.82193	1.01731	0.59843	0.322288	0.663892	0.254299	0.467302	0.153587	0.199452	0.325913	0.487961	0.60887	1.0501	0.467323	1.04159	0.55146	0.775134	0.483901	0.387334
CAK97390	2.21456	1.75626	0.0696397	1.36014	1.46683	1.38319	1.28255	1.06837	1.25417	2.69183	2.70642	2.20928	2.41384	75.0262	90.402	104.71	16.8611	13.0889	5.80019	4.50012	13.6178	10.778	10.1747	10.77	4.52969	3.64092	4.24287	5.52148	5.44835	5.21508	206.182	3.90901	4.1494	212.295	66.6956	3.56326	69.6415	2.9212	36.987	142.819	32.3925	75.8237	7.58461	16.497	86.1576	2.57087	309.461	78.9888	54.9031
CAK45389	4.27083	1.30354	0.318082	8.09303	7.16966	6.43264	6.47179	4.38328	3.43709	3.39662	4.33922	3.14702	4.90939	5.61734	6.35467	8.32485	6.11622	5.18931	8.33778	7.89937	5.2759	6.24777	4.93867	5.83638	6.38267	6.39814	5.67077	7.2553	7.31929	6.84828	7.32196	7.14183	7.05457	3.40234	4.46002	9.59743	4.11103	3.91836	3.09257	3.93213	2.51712	7.03034	5.78743	7.32309	7.3306	2.91083	5.11435	5.58738	2.93899
CAK45428	22.0603	0	0	1.21896	1.43882	0.364014	0.300025	5.90442	4.98392	0.392428	7.42776	0.379399	6.54428	0.88847	1.44864	1.00061	0.678938	0.917021	0.216956	0.650203	0.727962	0.899952	0.615467	0.952786	0.327238	0.81921	1.04915	1.5533	0.93481	1.95146	1.37738	1.51603	1.16783	0.214412	3.13188	5.00775	1.10538	2.11169	2.58749	1.1151	4.60387	5.46845	2.54789	0.777254	1.91387	1.00057	1.80489	0.160965	1.54612
CAK45451	3.03737	0.106969	0	0.179118	0.0371285	0.0700228	0.119035	0.182657	0.244442	0.226466	1.14828	0.32842	1.28712	0.1175	0.0589483	0	0	0.114142	0.0573846	0.057326	0	0	0.0591966	0.118593	0	0	0.0554999	0.106025	0.104108	0.370576	0.174872	0	0	0.378079	1.69924	0	0.292372	0.360349	0.210581	2.42508	0.124894	1.07141	1.65218	0.328933	1.25681	0.141147	1.36398	0.170301	0.0681579
CAK45508	0.786993	1.32501	0.172437	0.068268	0.0589621	0.1668	0.289851	0.0812193	0.0443643	0.755245	0.957354	0.53314	0.775318	2.78028	2.43394	4.05351	2.31947	2.84583	11.1361	11.0701	2.6908	2.92962	2.82022	2.29766	1.74107	2.16783	1.81562	5.82573	5.70386	5.51503	3.96194	2.05593	1.85512	11.5999	2.99532	5.04828	0.603593	1.21318	0.824889	1.43638	0.912359	4.37841	12.0416	12.9024	7.98355	0.336223	2.57762	22.8528	0.822613
CAK45640	43.9255	44.188	10.0562	12.2589	10.1524	26.2385	17.9135	27.1439	11.8567	34.3826	133.18	31.6072	181.854	24.8327	23.8483	24.2326	26.8652	22.8758	22.818	23.0086	23.7156	29.7847	25.1793	24.9374	25.2513	21.742	19.5245	16.728	14.8995	13.6856	23.489	25.6177	20.5657	4.55445	9.60075	12.2502	6.03881	74.7166	10.9999	7.37141	8.42126	18.6173	17.6593	14.4207	12.7655	35.1344	11.4507	8.44197	3.19701
CAK45689	2.00494	53.2396	0.268783	1.79717	1.96066	2.03375	2.56675	2.36318	0.922027	2.79045	2.70027	2.07153	2.40237	1.62878	2.10121	1.00938	0.948308	0.90413	2.12123	3.48132	0.938568	1.41414	0.859655	1.33081	1.98064	0.929689	1.17232	3.49932	1.51186	4.54284	1.92386	1.73939	1.40874	1.19792	3.5893	2.26851	0.868466	1.0466	1.39003	2.24974	1.56639	3.489	3.21438	1.30276	2.30448	1.67706	1.26049	2.69794	1.07977
CAK96753	0.0614602	11.4328	0.0521827	0.0275455	0	0.0269209	0	0	0	0	0.0827751	0.0841762	0.136509	0.135522	0.226632	0.361782	0.0920542	0.0877657	0.661861	1.36645	0.0455544	0.0457577	0.0455174	0	0.177475	0.208262	0.213375	0.733723	0.640405	0.407061	0.58267	0	0.043184	2.03499	1.30658	1.1561	0.337215	0.0554158	0.16192	1.56231	0.576201	5.76678	7.48863	2.52923	3.48973	0.0542652	3.14636	2.88084	0.26204
CAK96754	0.979993	17.0495	1.28591	0.399289	0.537982	0.741447	0.3538	0.447894	0.661674	1.76692	2.47974	1.58624	1.43462	0.851269	0.985552	0.917742	0.467033	0.636108	2.68634	4.15319	0.396202	0.862271	1.05568	0.39655	1.02904	1.14717	0.494879	2.42259	2.03067	2.36024	0.844615	0.574637	0.375586	7.83813	7.85995	2.63345	2.52554	2.08854	2.42536	6.4287	3.27135	11.3846	6.59066	3.75792	9.18325	0.943928	7.37335	2.84724	4.17826
CAK45792	0	0	0	0	0	0	0	0	0	0	0	0	0	0	0	0	0	0	0	0	0	0	0	0	0	0	0	0	0	0	0	0	0	0	0	0	0	0	0	0	0	0	0	0	0	0	0	0	0
CAK45832	0	0	0	0	0	0	0	0	0	0	0	0	0	1.10569	1.33131	1.54964	2.85398	2.21979	1.79999	1.3666	2.37867	1.7173	2.00537	1.11598	1.44798	1.76713	1.3927	1.52983	1.63279	0.664223	0.804501	1.29372	1.12745	0.474371	0.959406	0.449159	1.1005	1.62765	0.79264	0.411177	0.626812	0.806568	0.763724	1.23812	0.613241	1.23966	0.513409	0.854695	1.11172
CAK46540	17.9497	47.7185	33.7754	150.133	115.152	154.272	192.777	139.13	128.226	260.009	116.845	252.484	134.689	26.743	27.9066	25.1655	45.9584	57.8458	25.4249	20.006	45.3065	49.3012	42.2158	47.1458	65.6658	81.0433	70.5695	23.0052	21.9573	20.7243	22.1116	68.4923	63.0601	36.0266	52.5976	28.2455	41.0353	17.934	21.7275	28.0449	25.7728	36.1985	50.6659	35.6857	46.8275	43.2617	39.9434	30.7499	67.2219
CAK46642	29.4505	38.9638	16.6805	18.9635	18.7711	17.6028	17.4693	19.6618	17.5244	20.6316	20.2003	19.2488	15.5665	18.1666	18.2829	18.5428	23.6745	18.7653	15.6033	15.4537	21.1656	22.1205	24.9032	25.4155	18.7309	15.563	17.1099	18.865	18.451	17.9007	17.4808	18.8889	15.2708	17.316	25.6775	13.8578	7.63617	12.0334	10.6071	13.2362	11.2422	25.1181	19.1425	13.3085	13.9052	11.224	14.3134	12.7083	7.1206
CAK44969	0	0	0	0	0	0	0	0	0	0	0	0	0	0	0.366575	0	0	0.3549	0	0	0	0.185031	0.184059	0	0	0	0.172565	0	0	0	0.362485	0	0	0	0.264172	0.222616	0.227267	0.224086	0	1.42654	0.194166	0	0.270374	0.255687	0.651299	0.438866	1.06025	0.264757	0.423845
CAK44988	0.0967329	0.0863033	0.027377	0	0.0449333	0.593196	0.704277	0.147369	0.0845218	0.974476	0.767208	0.868518	0.734082	0.142199	0.1189	0.047451	0.048295	0.184181	0	0.0693765	0.143397	0.0240062	0.191041	0.0956819	0.046555	0.0437047	0.156722	0.0855418	0.0209987	0.0854236	0.0940585	0.0231086	0.0226559	0.152518	0.137096	0	0.176915	0.116293	0.0566328	0.158641	0	0.172884	0.105236	0	0.366168	0.0569391	0.110046	0.0686998	0.302446
CAK45077	0	0.403082	0	0	0	0.0439768	0	0	0	0	0	0	0	0.073794	0	0	0	0	0	0.144011	0	0	0	0	0	0	0	0.133175	0	0	0.0732172	0	0	0.284937	0.106718	0	0.0918099	0.0905247	0	0.0823262	0.313752	0	0.218448	0.103291	0.0877025	0.0886452	0	0	0.0856112
CAK45078	0	0.269913	0	0	0	0	0	0	0	0	0	0	0	0	0	0	0	0	0	0	0	0	0	0	0	0	0	0	0	0	0	0	0	0	0	0	0	0	0	0	0	0	0	0	0	0	0	0	0
CAK44194	38.8418	0.176806	0.168258	18.1188	23.1973	104.309	130.707	27.9868	30.3312	64.7571	34.3115	65.5022	30.6278	29.326	31.8122	37.6206	45.6607	36.9776	53.9217	54.1983	39.708	41.6558	33.4138	31.1181	127.66	101.265	101.595	30.5366	39.4056	31.2381	17.0534	143.161	180.644	35.3077	13.6218	20.0587	59.1984	150.987	59.2868	38.2417	65.9556	16.5284	29.1768	35.6112	133.239	24.2046	69.5505	20.7595	51.4275
CAK47661	35.0558	2.56534	12.0617	29.5987	32.7138	15.9878	15.3554	22.6345	22.1985	11.8295	16.9992	12.2998	15.1788	27.0402	34.8391	33.2909	24.0505	21.2614	24.7528	23.1267	25.127	20.5667	21.9755	25.3243	21.4779	20.0028	20.0562	27.4299	25.6171	28.0529	30.0843	24.0132	23.8011	14.4826	22.0504	33.0003	21.1551	18.7755	19.1169	17.5703	15.448	31.3498	20.7112	28.7174	24.567	15.6035	18.9993	27.5821	16.4129
CAK44202	42.441	11.3997	14.3055	52.6578	80.1991	25.5922	26.2466	50.1993	69.7734	16.8339	22.8774	22.8878	14.6691	28.9881	35.8939	39.0699	17.6764	16.9601	26.4016	25.9441	18.8299	13.494	16.2022	16.3688	15.4412	14.8265	15.2947	18.4917	18.8416	19.51	47.6439	21.0574	22.3324	23.6427	24.3313	41.4782	34.1092	24.1242	43.6311	18.6776	39.5195	24.0767	18.4932	34.5525	25.9289	26.2076	22.5403	38.8564	32.4462
CAL00637	5.63161	3.84132	2.96368	8.93796	10.7913	5.31395	4.59563	8.12128	8.9594	2.21508	2.81174	2.58813	2.86301	13.4791	14.0853	14.5506	8.62546	8.13958	17.6602	17.7176	9.51958	9.6385	7.73683	9.50737	10.5141	9.86834	9.61872	15.1204	16.3843	13.8179	15.8312	10.8503	13.7148	12.7659	19.9565	9.7606	9.36099	10.6425	4.42005	9.55366	4.81227	16.8372	16.2838	10.876	16.557	8.16312	14.6336	9.31248	9.12033
CAK44280	8.12694	5.74202	0.985737	0	0	0	0	0	0	0	0	0	0	0.371018	0.707315	0.631412	0.680445	0.901036	0.942228	0.868861	0.71087	1.31534	0.97198	0.936177	1.02033	1.40259	0.876233	0.803485	0.657463	0.86924	0.515365	1.22999	1.31229	0.907306	0.321932	0.316505	0.323118	1.684	0.0443288	0.662264	0.11831	0.541293	0.54915	0.934775	0.793703	1.64904	0.301483	0.699064	0.602604
CAK44344	0.316233	0.236995	0	0.119054	0.0881357	0.182842	0.163259	0.254373	0.193419	0.179195	0.164683	0.259868	0.18262	0.167353	0.083959	0.186148	0.16104	0.0903166	0.13622	0.172369	0.131259	0.18835	0.149889	0.150142	0.155238	0.145734	0.131746	0.243293	0.148279	0.234579	0.396662	0.190374	0.142205	0.598323	2.21851	0.181288	1.53844	0.479022	0.577637	1.06835	0.612713	1.44686	1.22475	0.598629	2.0884	0.390897	0.669147	0.20213	0.895256
CAK44349	1.23862	3.31522	0	0	0	0	0.0384288	0	0	0	0	0	0	0	0	0.0569614	0.0579745	0.0552737	0.0555776	0.0555209	0.0573791	0.11527	0.0573325	0	0	0.0524643	0.0537523	0.205373	0.0504149	0.102545	0.0564551	0	0	0	0.0822866	0.0693425	0.0707913	0	0	0.0634787	0.181442	0	0.252656	0	0.270497	0.136702	0.0660513	0	0.0660117
CAK48750	0.259518	0.0868265	0	0.029078	0	0	0	0	0	0.030637	0.116507	0.0888594	0.036026	0.190749	0.191393	0.143216	0.145763	0	0.0931578	0.139594	0.0961775	0.0483034	0.0480497	0.144393	0.0468372	0.219849	0.135147	0.172121	0.169008	0.0859415	0.473144	0.18599	0.0455865	0.184132	0.20689	0.232461	0.177988	0.175496	0.284881	0.478807	0.55757	0.521796	0.988157	0.333742	1.41688	0.171853	0.996423	0.0691163	0.165971
CAK96411	0.193123	0.258452	0	0.0865549	0	0	0	0	0	0	0	0	0	0.283895	0.142427	0.284202	0.144629	0.137891	0.970543	0.415522	0.143143	0.287564	0.286054	0.143269	0.139418	0.130882	0.268191	0.768514	1.13193	1.27909	0	0.138406	0.135695	0	0	0	0	0	0	0	0	0	0	0.198687	0.337403	0	0	0	0
CAK47250	369.971	141.656	0.658401	340.875	326.059	498.122	270.807	840.81	661.103	82.0978	181.202	70.9817	238.763	131.549	26.9934	42.3374	125.787	136.371	4.39811	5.17224	121.564	160.557	121.867	94.46	130.604	190.455	227.167	15.0178	36.3101	1.59215	2.94067	133.324	207.32	19.2202	45.9942	231.929	505.39	644.516	358.134	15.7696	278.08	2.84113	2.86832	48.7453	1.28705	156.928	0.926295	55.1832	389.604
CAK47322	38.5648	7.64834	14.3533	38.3351	44.6616	45.6701	37.9301	51.9329	35.0604	93.8436	85.9404	82.2207	77.7894	38.7589	30.956	30.0017	56.3232	83.1207	16.619	18.5998	76.996	102.512	78.3206	71.755	45.869	65.0956	70.3285	31.0879	27.7109	34.6711	66.8952	41.4059	48.0186	101.18	147.327	140.8	111.682	104.922	43.1034	126.925	33.1686	242.823	130.828	128.563	93.3868	255.313	71.6686	139.519	79.4475
CAK44559	0	0	0	0	0	0	0	0	0	0	0	0	0	0	0.131407	0	0	0.0636108	0	0	0	0	0	0	0	0	0	0	0.058019	0	0	0	0	0	0	0	0	0	0	0	0	0	0	0	0	0	0	0	0
CAK44603	0	0	0	0	0	0	0	0	0	0	0	0	0	0	0	0	0	0	0	0	0	0	0	0	0	0	0	0	0	0	0	0	0	0	0	0	0	0	0	0	0	0	0	0	0	0	0	0	0
CAK43419	3.68666	34.5362	6.74186	2.76443	2.50286	3.13651	3.06187	1.52293	1.26992	3.98395	4.20134	4.30482	2.83446	4.22093	4.65347	3.70382	5.6811	5.51768	4.42823	6.40675	4.78196	5.06723	5.7757	4.83876	8.13785	6.48648	6.59649	4.46702	3.69368	3.89738	7.03159	6.5545	6.92425	4.42662	12.2083	1.2066	2.0098	3.96333	1.55652	8.77842	2.04941	8.80631	7.6358	1.89643	6.00738	1.43974	5.14175	1.51054	1.02773
CAK43464	0.0568863	0.0761293	0	0	0	0	0	0	0	0	0	0	0.0315875	0	0	0	0	0	0	0	0	0	0	0.0422012	0	0	0	0	0	0.0376767	0.0414852	0	0	0	0.120934	0	0	0.0512917	0	0.186585	0	0.355841	0.18566	0.11705	0.0993852	0.0502267	0.0970735	0	0
CAK43530	0.956791	0.26492	0.11205	0.369671	0.291184	0.27458	0.409447	0.331737	0.345936	0.8413	0.888699	0.587432	1.50225	0.12125	0.0486639	0.218486	0.12354	0.117785	0.189492	0.0946493	0.122271	0.196508	0.0244344	0.220282	0.190543	0.156518	0.229086	0.196937	0.214862	0.174813	0.192484	0.307385	0.115909	3.65178	5.29551	0.857035	1.53869	0.386725	0.463579	4.5721	0.360866	1.65104	3.33804	2.64757	4.66894	0.436956	3.04023	0.878682	3.51667
CAK43592	10.49	30.3846	34.406	39.6081	24.8975	22.4707	22.7552	16.0249	11.112	17.8462	23.3531	18.4346	22.8206	6.97091	7.94825	9.72753	4.62743	4.41186	7.32474	11.0274	4.79292	4.60035	3.7248	5.33015	6.22424	8.37522	6.9844	7.24321	6.92507	10.945	9.85066	8.95967	11.0054	18.7599	22.3006	25.7433	17.7398	9.84703	19.6862	25.0982	26.3827	49.8235	43.7724	15.9665	38.0346	46.6904	32.123	18.9822	17.6448
CAK43611	85.9377	56.1834	12.0339	110.884	107.006	137.682	143.744	130.622	111.066	138.602	173.491	150.382	128.911	99.6927	129.006	138.216	129.119	137.323	139.108	133.819	130.586	116.876	121.046	123.779	114.624	151.257	151.357	141.599	134.131	139.621	129.529	138.351	143.708	93.5188	148.368	146.081	108.117	152.707	122.42	117.398	102.322	148.46	129.796	155.6	130.707	110.252	106.083	130.539	100.665
CAK32619	59.3491	69.5994	12.2945	35.5572	48.5996	59.7198	45.6094	65.4816	65.0442	31.2036	25.5452	31.9366	30.1805	14.0161	10.5288	10.5797	21.6885	21.1878	13.2511	13.3838	20.1052	24.1428	19.3336	20.1229	34.0107	30.1317	36.5359	10.8889	12.0202	9.79319	11.2293	33.4717	55.0276	15.7245	24.1717	55.3535	46.6254	74.7517	41.9104	21.7408	44.535	26.4265	28.5111	15.0024	25.4766	36.1046	20.8817	17.5986	43.8252
CAK43698	102.24	29.7023	0.617843	150.35	141.742	139.557	141.964	153.653	129.656	264.877	266.793	273.358	184.322	101.712	102.056	105.749	128.429	126.862	107.882	104.292	101.4	111.334	114.881	115.165	151.819	138.744	121.939	130.068	129.138	138.885	112.504	133.942	131.148	69.988	100.296	154.807	71.6455	74.3606	105.549	123.815	112.093	101.768	128.644	110.301	126.392	102.8	130.489	133.594	61.8441
CAK43699	28.4031	60.209	36.4951	21.7826	23.653	16.7966	14.3208	19.5229	19.0126	16.5706	19.6972	15.9797	16.7371	28.3161	27.0306	28.9372	26.7805	25.2464	33.1	35.3047	27.1004	30.6074	26.3188	26.5618	31.3844	28.5866	28.05	30.6373	29.4445	28.7345	33.4926	30.8052	27.946	14.3418	22.2285	24.7628	15.902	16.9257	16.7592	16.965	15.049	30.6808	29.299	29.4965	24.8502	18.6609	19.3265	26.3153	12.0148
CAK43741	0.856969	7.94609	0.103944	0.521252	0.88144	1.79642	2.33973	0.475596	0.481365	8.87388	4.14952	9.50145	3.12704	7.64856	8.53212	7.5217	4.76749	4.10833	11.9533	13.1264	3.08519	4.01042	3.26402	3.72364	4.81667	3.52616	3.14519	6.45505	5.10255	7.29751	16.3828	3.20244	4.68805	4.5168	5.98599	2.57701	1.67927	0.938265	1.61266	9.38618	1.43469	11.0494	13.5849	4.0934	17.5921	1.29711	14.7804	4.04298	1.72248
CAK43826	0.358821	0.4802	0	0.241227	0.333351	0.628686	0.534364	0.409987	0.470288	3.47352	0.724894	3.03057	0.697355	0.395606	0.66157	0.528044	0.537437	0.2562	1.15924	0.900708	1.06383	0.534291	0.132871	0.66548	1.68374	0.243178	1.12116	0.475963	0.817874	1.06944	0.785027	1.28579	0.630299	5.94039	14.8749	1.12494	1.80469	15.8531	1.10289	7.79712	2.66318	40.5619	62.0676	0.553736	40.9047	3.32656	35.8201	0.573379	3.2127
CAK43882	1525.74	1000.3	942.268	1145.17	1272.16	1148.84	1081.11	876.395	895.709	1210.75	823.633	1131.32	1045.33	1642.25	1931.45	1685.81	1065.33	1198.1	1488.75	1547.43	1228.22	1231.21	1059.12	957.018	1260.47	1146.18	1355.42	1815.52	1748.21	1697.62	2124.91	1340.4	1209.98	1252.25	1440.33	753.554	1006.58	523.811	470.309	626.095	397.596	963.434	1246.71	1255.51	1073.93	616.913	841.707	1279.34	724.214
CAK44089	25.3197	22.7027	1.61233	3.88666	3.11673	13.281	11.6262	4.16595	3.20791	12.8829	15.2885	12.7153	19.3668	6.56012	8.77637	9.54807	8.76981	8.22567	15.7238	17.0697	6.99071	8.05871	8.62581	8.45257	8.54523	8.15077	8.52667	12.5527	11.3363	10.0618	9.64786	8.43787	7.16067	9.82069	10.9	7.37096	5.96208	8.33281	7.11531	27.4578	7.17077	14.0847	17.0093	10.4848	20.5143	6.31546	17.3907	9.30574	5.55954
CAK44141	10.7069	1.72713	2.80026	14.546	16.0306	9.37975	8.8267	10.0709	12.2162	3.15997	5.08569	3.97157	4.91017	15.5638	17.0616	17.4798	6.33592	7.33764	16.6777	17.2091	8.21941	7.11733	7.39854	8.54577	8.83365	9.49141	9.92355	14.8681	15.9378	16.937	17.0107	12.4692	9.84041	6.24016	7.16387	12.288	9.96584	8.05931	9.99031	8.19169	8.81308	11.4473	8.11207	11.2612	8.81016	6.54149	8.36054	11.1515	8.64083
CAK47336	0	0.145785	0	0	0.0506015	0.0954323	0	0	0.047592	0.102882	0.048905	0	0	0	0	0	0	0	0	0	0.080743	0	0	0.080814	0.0786416	0	0.0756394	0.0722495	0.141886	0.0721497	0	0	0	0	0	0	0	0.098222	0	0	0	0	0.118511	0	0	0	0	0	0
CAK48234	1.85215	0.93639	0.0698918	0.959232	0.975052	4.25473	3.26905	2.23853	0.935043	3.10972	5.83895	3.51382	5.27939	0.847062	1.0624	1.45368	1.29459	1.32244	2.60033	2.27296	1.7389	1.5628	1.76797	1.37402	1.90163	2.7336	2.48635	2.64789	2.41238	2.23533	1.65087	2.92025	2.37141	1.63536	1.13749	4.27665	3.50032	1.37311	2.67473	1.35	1.99367	2.79529	1.20898	5.46244	1.68984	2.47116	1.05353	4.64774	2.63225
CAK48235	1.22096	4.90191	0	0	0	0	0	0	0	0	0	0	0	1.34612	1.35067	2.69515	2.74309	2.17942	2.62968	3.50266	0.904972	4.09056	2.26059	0.905767	4.84781	4.13728	3.81497	3.2391	1.1927	1.21299	0.4452	5.25015	4.71836	1.73257	0	1.64049	2.79127	2.75219	0	0.500587	0.95389	0.545531	0.66414	2.51225	0	5.92912	0	3.25171	2.60281
CAK48236	0.491682	8.55405	0	0	0	0	0	0	0	0	0	0	0	1.08417	0	2.17069	1.47287	2.8085	1.41197	1.0579	2.91548	3.29456	2.91311	2.91804	1.06485	1.99931	3.75539	1.95659	1.60101	2.27954	2.1514	2.46662	0.345472	0.930279	2.61316	0.880838	4.04658	1.77331	0	0.806351	0.384134	2.63624	0.534902	0	0	2.60473	0.83903	1.57137	4.19263
CAK48237	84.1079	4.16886	0	58.638	46.5933	214.77	200.718	326.032	207.951	443.064	259.838	454.805	238.358	195.535	199.412	258.55	383.525	367.438	525.56	487.937	363.886	382.672	410.654	358.659	510.484	730.88	545.503	438	478.768	413.462	265.793	469.72	535.375	399.017	349.662	623.358	623.278	421.312	168.515	174.208	169.874	336.828	137.591	1138.36	162.182	1288.3	165.32	1022.77	947.765
CAK48238	0.119007	0.116794	0	0.252463	0.176896	1.09816	0.925525	0.17405	0.0935859	0.618164	0.690984	0.528821	0.955981	0.145786	0.193087	0.145943	0.101007	0.24925	0.113918	0.108112	0.246983	0.206738	0.26441	0.217771	0.09164	0.161305	0.170774	0.0526196	0.160171	0.0578016	0.109931	0.159206	0.178386	0.0900663	0.109632	0.163452	0.210398	0.193146	0.188118	0.0715624	0.204548	0.170154	0.129468	0.204059	0.124749	0.322231	0.121848	0.202846	0.216488
CAK48239	0.780782	14.498	0.0828652	7.87353	6.9816	1.23975	0.678276	3.70229	3.02735	6.63652	13.977	8.28757	6.88259	180.343	271.932	330.411	66.9506	54.2848	466.234	459.179	63.3694	55.1508	89.1945	99.337	52.7017	65.4157	64.1076	157.941	156.166	207.173	336.798	53.5084	75.2958	147.634	177.294	53.0653	134.319	10.2959	102.165	123.406	194.208	922.209	1108.81	176.017	531.229	51.8757	433.102	71.844	135.82
CAK48240	8.60688	6.78976	0.0769227	22.0079	21.7995	8.13527	5.21697	9.9791	9.06405	23.145	13.7068	22.542	10.4136	292.801	365.951	413.777	199.136	178.927	627.93	656.723	208.909	203.704	231.15	241.69	177.245	180.884	198.284	318.827	283.148	347.129	366.757	176.154	164.428	76.3658	98.6128	40.901	51.1174	6.20833	28.4833	39.0767	63.208	505.921	572.452	65.4324	186.3	17.4384	152.36	55.8822	67.9841
CAK48241	0.613221	1.50454	0	0.0916121	0.189898	0.268604	0.0507346	0.0467109	0	0.144786	0.0917656	0.186638	0.170253	0.150241	0.376872	0.601615	0.535776	0.218921	1.4675	0.8796	0.303013	0.380457	0.454151	0.758198	0.590254	0.554117	0.496755	0.677846	0.865266	1.4892	0.670801	0.292986	0.287246	0.870177	0.651821	0.274643	0.467302	0.645065	0.0897534	0.754256	0.0798481	2.73992	2.33494	0.525738	1.96414	0.270716	0.872025	0.653266	0.261451
CAK48242	5.90522	322.212	112.943	15.6012	7.8441	49.1911	17.2284	48.2489	28.6956	4.15833	25.4874	3.64188	39.2332	7.38629	5.57753	5.94591	5.43099	6.36152	3.12386	3.19498	4.7609	6.24765	8.05626	6.3022	13.0135	14.3933	15.0344	3.64169	3.57584	3.91112	7.47966	21.309	18.0527	0.490039	4.84535	16.7038	1.89476	0.280235	3.45724	0.254855	0.647515	9.53561	4.05746	0.639508	0.723995	0.548833	0.707155	1.43475	0.795072
CAK48243	12.1713	84.5899	60.057	27.6438	15.8139	71.7019	33.5078	38.2404	18.5724	13.0497	40.8885	11.5159	63.764	15.4718	14.5701	16.6567	16.8649	17.5066	9.75122	10.416	17.9555	19.8305	18.2022	14.6126	18.5494	14.7838	17.5147	10.4902	8.73054	8.99586	16.9375	21.2382	18.7151	6.84179	6.49995	16.1164	8.87179	4.66539	15.4907	3.61607	6.61495	11.0866	12.5375	7.62201	9.1426	6.17789	6.12052	9.39571	3.66008
CAK48244	0.29485	2.36753	0.250342	0.132147	0.205441	0.193726	0.146366	0.0673787	0.193222	0.417696	0.595659	0.134609	0.409306	0.325076	0.761074	0.216952	0.883243	0.315786	0.740884	0.634395	0.327814	0.329278	0.436731	0	0	0.199823	0.102365	1.2711	1.0561	1.26934	0.322535	0.422621	0.310757	0.557866	0.626819	3.82957	0.269626	0.132926	0.517864	0.241775	0.115178	0.526964	0.962303	4.39848	0.64391	0.260332	0.754719	8.95196	0.377133
CAK48245	0.136374	79.8459	0.347363	0.366723	0.19004	0.686948	0.778514	0.280475	0.148948	1.41674	1.13262	0.90276	1.43877	3.00708	4.07327	3.81308	2.60429	2.09348	6.7066	8.21575	2.22376	2.13216	2.92894	2.83273	1.37829	1.70981	1.75178	7.86891	7.37138	7.54192	13.078	2.39451	2.7788	6.25707	10.437	3.5425	0.68589	0.922212	1.25749	6.15039	1.81125	11.2116	12.7591	11.4346	10.4237	0.662248	7.50504	11.1865	0.930299
CAK48246	0.815273	36.1607	0.346103	0.548089	0.486902	1.42843	1.04068	0.505686	0.356179	2.88737	1.72545	2.20662	2.10182	5.05069	4.42354	5.69887	4.18664	3.82528	7.35816	7.97712	2.28763	4.42227	3.92463	4.66569	4.33007	4.14391	4.28607	7.57001	6.37125	6.13249	11.0416	4.54906	3.60069	2.42397	7.98502	4.27731	1.01179	1.73272	2.76155	4.05886	2.91175	9.10674	10.0097	8.20784	5.5448	0.719831	5.06802	7.69253	1.24142
CAK48247	1.67534	36.7962	1.58979	0.353347	0.366217	0.604336	0.782731	0.675612	0.215273	1.0238	0.486666	0.629878	1.03972	3.69418	4.43345	5.58351	4.72339	4.85517	6.72139	5.93706	5.25923	4.98923	4.74406	4.53276	3.20147	3.87372	3.28454	4.18311	3.4015	5.93965	7.18687	3.74327	3.4622	4.47502	8.17072	2.47169	1.71226	0.710859	1.12508	4.20211	0.923919	9.51104	7.61207	5.1708	7.4035	2.43635	6.0541	3.4645	2.10086
CAK48248	0.464878	8.70987	0	0	0	0.0678756	0	0	0	0.146348	0.0695668	0.141489	0	0.227793	0.228563	0.11402	0.464191	0.110642	0.333749	0.666818	0.459424	0.576843	0.344288	0.919655	0.3356	0.315054	0	0.411096	0.201831	0.923688	0.904051	0	0.10888	0.439783	0.164713	0	0	0	0	0	0.242129	0.415422	0.168581	0.318846	0.135364	0	0.26443	0	0.264272
CAK48249	0	0	0	0	0	0	0	0	0	0	0	0	0	0	0	0	0	0	0.789963	0.263052	0	0	0	0	0	0	0	0	0	0	0	0	0	0	0	0	0	0	0	0	0	0	0	0	0	0	0	0	0
CAK48250	0	0	0	0	0	0	0	0	0	0	0	0	0	0	0.31643	0.315706	0	1.83811	0	0	0	0.638881	0.317763	0	0	0	0	0	0	0	2.8161	0	0	0	0.91214	0	0.392357	0	0	0	0	1.15025	0	0	0.749608	0	0.732172	0.914161	1.0976
CAK48251	0	20.7176	0	0.0391994	0	0.0766211	0.0434171	0.0799474	0	0.041301	0.0785302	0.159719	0.0971316	0.192858	0.0645031	0.257422	0.393001	0	0.439544	0.501823	0.0648273	0.0651167	0.0647747	0.129769	0.0631402	0.118549	0.0607297	0.116016	0.398714	0.463423	0.127567	0.125364	0.245816	1.24112	0.185936	0.235031	0.0799805	0	0.153616	0.430313	0	0.703421	0.380603	0.44991	1.45165	0	0.597002	2.42253	0.223741
CAK48252	1.89898	38.3744	0.483698	0.680875	1.14672	1.24769	1.50827	1.12828	0.497779	2.6005	1.79029	1.7339	2.53069	4.18731	4.48155	4.19183	4.26639	3.66088	5.58967	5.72015	3.65956	7.21042	4.35978	5.77592	1.09671	2.70262	3.03268	7.93462	8.53316	7.16903	5.53944	1.08876	3.33571	130.963	32.9018	8.50496	10.7665	0.684888	4.16913	22.7344	4.74754	30.8846	11.5691	36.7292	44.1252	0.335334	34.6735	108.837	10.5253
CAK48253	2.64346	13.5707	0.0367939	1.43725	1.46947	3.05608	2.71052	1.82215	1.85539	2.45563	3.71587	2.63129	3.92228	5.31929	5.49705	6.47295	4.51105	4.54843	5.72457	6.62005	4.5932	7.29159	6.19418	5.56169	4.25467	4.40535	3.82143	4.62738	5.47502	5.91256	18.551	2.63987	3.31893	2296.27	185.865	271.605	10.2637	5.15771	5.70847	678.394	8.05785	379.7	45.7304	935.412	1346.25	2.90793	2013.84	2617.76	7.35359
CAK48255	4.29362	24.7931	19.5776	22.3971	24.561	6.25159	5.8021	25.6559	22.336	30.0934	37.8373	26.2629	36.8879	22.0325	22.107	17.7562	49.661	43.4586	16.8682	17.2502	43.729	47.1208	41.1025	43.8559	53.4108	41.8694	43.1733	8.7803	9.94195	9.76875	15.424	46.1568	40.1687	23.9573	15.0862	10.1135	4.28987	16.8476	1.15212	3.06435	1.11815	14.7079	7.74182	14.029	6.84149	24.5009	4.74888	25.9193	3.89853
CAK48256	0	0.565663	0	0.0378879	0.0785358	0.0740576	0	0.0386363	0.073865	0.239515	0.0379514	0.192969	0.0938818	0	0	0	0	0	0	0	0.125317	0.125876	0	0	0.0610277	0	0	0.0560672	0	0.167969	0.123299	0	0	1.59946	0.179715	1.21156	1.23687	0.914669	0.371192	0.415915	1.91532	0.377715	0.183935	1.04366	0.812308	1.34352	0.865542	1.26079	1.22545
CAK48257	0.124434	0.166526	0	0.167308	0.0578006	0.545048	0.741239	0.170613	0.054363	4.52447	1.89934	3.57893	2.07285	0.365841	0.0917691	0.366236	0.186375	0.0888463	0.268004	0.446218	0.276691	0.555853	0.184311	0	0	0	0.172801	0.165057	0.243109	0.329658	0.453726	0.0891783	0	3.64921	0.925865	5.57301	7.39629	2.46831	2.95044	3.77529	5.73574	0.778371	0.406116	11.1376	1.84787	12.6347	4.98999	7.42334	8.06408
CAK48258	0.703349	2.14695	0.0536788	0.4817	0.444181	0.588472	0.56099	0.368411	0.424669	0.388108	0.418646	0.353574	0.377387	1.13268	1.45706	1.26184	0.716119	0.846394	0.885089	1.04855	0.86106	0.606021	0.866214	0.726975	0.54769	0.610564	0.866995	0.927725	0.905803	1.0887	1.31402	0.894867	0.993944	1.64476	1.81445	1.14677	0.809395	0.919199	0.388645	1.6071	0.56185	2.2881	2.96613	1.13826	2.76137	0.355859	1.92846	0.985007	0.90974
CAK48259	0.24673	1.76102	0	0	0	0.216146	0.244957	0.112765	0.0718614	0.0388364	0.036922	0	0.137003	0.0604497	0	0.12103	0.0615914	0	0	0	0.121918	0	0	0	0.0593723	0	0	0	0	0.0544711	0	0	0	0	0.0874203	0	0.451246	0.222465	0.288899	4.45097	0.0642539	0	0.0894728	0.423062	0.143686	0.0726153	0.070172	0.262842	0.21039
CAK48260	0.145538	2.92154	0.0617843	0.0326139	0.0338018	0	0	0.0332581	0	0.206175	0	0.0664431	0.0404067	0	0	0	0	0	0	0	0	0	0	0	0	0	0	0	0	0	0.0530678	0	0.0511298	0	0.0773494	0	0	0	0	4.29624	0	0.0650273	0	0	0	0	0	0	0
CAK48261	0.20372	2.72633	0.0864842	0	0	0.356936	0.151692	0.0465539	0	0.336698	0	0.325519	0.113121	0	0.225364	0.0749492	0.152565	0.218186	0.146257	0.146108	0.301995	0.303343	0.0754375	0.0755651	0.220602	0.069032	0.21218	0.675569	0.132671	0.539709	0.594265	0.438002	0.143141	0	0.541359	0.273721	0.0931464	0.0918425	0.268356	4.7609	0.15916	0.364095	0.332442	0.209589	0.0889793	0	0.260729	0	0.173715
CAK48262	3.43749	17.289	0.0320724	0.372459	0.280746	1.67116	2.17518	0.328024	0.21454	4.03131	2.035	3.84573	1.53119	3.83153	3.09229	2.80726	3.47956	3.26352	3.01026	2.38408	3.05184	3.88104	3.02138	2.57813	2.34521	2.48323	2.43928	2.00426	1.86962	2.15161	6.19822	2.76134	2.57454	1.215	4.01523	0.981249	0.483603	0.613072	0.962016	4.24356	0.767311	4.75958	3.45198	1.01043	2.60682	1.13398	2.6751	1.167	0.515374
CAK48263	2.14999	2.76661	0	1.66776	1.76691	1.62994	1.23147	0.982627	0.65028	3.82673	5.90262	4.41696	3.67334	2.30962	2.74431	3.16395	4.08721	4.54627	2.96835	2.84671	4.35168	4.49424	3.85822	3.31264	2.98481	3.75477	4.13404	4.16814	4.52359	3.50516	3.49765	2.42978	1.74306	2.65975	3.86747	2.07397	1.73921	2.53502	2.75951	6.23823	2.32576	3.91642	5.66753	3.74325	3.53951	1.82529	2.39886	2.2023	0.916662
CAK48264	0.086961	0.232755	0.147668	0.0389745	0	0.228545	0.0431681	0.119233	0	0.0821282	0.0780798	0	0	0.127834	0	0.0639863	0	0	0.0624318	0.249472	0.128911	0	0	0.193536	0	0.117869	0.0603814	0	0.169897	0.0575956	0.190253	0.0623225	0.0611016	0	0	0.155789	0.0795218	0	0	2.99491	0.0679396	0.388548	0.094605	0	0	0.153561	0.222592	0	0
CAK48265	0	0.378046	0	0	0	0	0	0.0645538	0	0	0.126819	0	0	0	0.104166	0.103928	0.105777	0	0.101403	0.1013	0	0.105157	0.20921	0	0.203931	0.191446	0	0	0.275951	0.0935481	0	0.101226	0	0.133619	0.150135	0.126518	0	0	0	0.463276	0	0.126218	0	0.145313	0.123383	0	0.120513	0	0
CAK48266	2.67119	5.64439	0.238734	0.441069	0.522439	0.55423	0.558316	0.578291	0.67563	2.12442	3.34512	2.24643	2.10777	1.75669	3.83629	2.37926	0.842289	1.20457	1.51399	2.21826	2.1883	1.67472	1.24944	0.625777	0.710449	1.23863	1.0738	2.79729	1.83114	1.58294	2.56317	1.10832	1.08661	3.85699	5.23035	1.63711	0.899936	1.39439	1.72848	15.4478	1.09837	5.0253	3.21189	3.61597	2.57902	1.6137	2.75894	2.39632	0.359646
CAK48267	0	0	0	0	0	0	0	0	0	0	0	0	0	0	0	0	0	0	0	0	0	0	0	0	0	0	0	0	0	0	0	0	0	0	0	0	0	0	0	0	0	0	0	0	0	0	0	0	0
CAK48268	0	0.0853054	0	0.0285686	0.0296092	0	0.0632849	0	0	0	0.057233	0.0291009	0	0.140555	0.18804	0	0	0	0.137289	0.228581	0.141739	0	0	0	0	0	0	0.507316	0.539654	0.295526	0.092971	0	0	0.0603019	0	0.114194	0.05829	0	0	5.12234	0	0	0.277384	0	0.111364	0	0.054387	0.0679055	0
CAK48269	0	0	0	0	0	0	0.118826	0	0	0.113034	0	0.218563	0	0.17594	0.176535	0	0	0	0.171852	0	0.177422	0	0	0	0.172805	0.32445	0.166208	0.635035	0.155888	0.634158	0.523696	0.514653	0.16819	0	1.27219	0	0	0	0	0.196283	0	1.28343	1.30206	0.985067	0.627304	0	0	0.255003	0
CAK48270	0.96231	3.12759	0.155628	0.45183	0.681145	1.5054	1.47859	0.439812	0.400396	1.40652	0.802314	1.35982	0.610681	3.46917	4.123	3.57408	3.63765	3.6645	7.43508	7.1317	4.04183	4.23046	3.97067	3.63744	4.79674	3.44718	3.91362	4.89313	4.29733	5.67547	4.54485	4.46637	5.21602	1.95077	2.48414	4.06361	0.293329	0.454493	0.885325	1.87878	0.644416	2.78455	2.64217	4.38442	3.48256	0.364138	2.5023	4.44232	0.859648
CAK48271	0.60821	2.89404	0.114755	0.666331	0.596429	3.16731	3.55594	0.833924	0.472385	2.23381	1.06185	2.1288	1.35089	3.42731	3.04018	3.48074	2.93534	4.34264	59.5301	63.1529	1.95349	3.32066	2.85278	2.35627	2.78079	2.56475	2.76848	67.4996	56.6409	59.9764	5.12542	3.29337	3.32382	0.958962	3.08881	2.42132	0.308989	0.670259	0.534119	2.3274	0.158391	7.00517	7.71952	3.89343	6.55267	0.119335	2.42172	2.87968	0.230501
CAK48272	1.84573	4.43348	0.683099	1.29387	1.36298	2.09373	1.64452	2.18462	2.00558	1.96663	3.63315	1.85813	2.94326	7.13099	7.4343	8.63608	3.33158	3.34533	2470.56	2546.82	2.52564	2.29027	2.94418	2.35231	2.73323	3.01492	2.5303	2839.1	2583.02	2794.34	17.8434	3.12041	4.62217	6.17847	3.8232	9.96213	4.11138	8.91842	7.77193	6.13154	8.46714	16.8743	8.64972	10.0301	8.02026	2.00572	32.8289	11.8984	3.87415
CAK48273	7.41568	190.654	190.217	9.90979	10.6184	24.3766	17.2577	34.5143	33.7056	16.256	18.2035	15.6852	19.0776	21.3524	14.952	19.6233	20.4309	20.7421	40.1493	40.7426	19.8681	29.6313	22.472	22.0053	18.8599	20.0106	21.1632	45.0319	41.958	33.2542	21.0862	23.6964	25.6223	73.5648	25.9615	189.83	98.3599	56.2514	87.1695	38.3258	84.3529	27.4798	39.3755	500.734	30.3095	17.1197	31.462	379.487	105.12
CAK48274	215.547	98.6156	6.59495	97.2462	110.521	70.1058	57.9896	113.04	102.161	176.687	214.686	180.106	157.598	100.587	115.926	111.148	161.651	139.818	207.871	192.412	144.386	170.901	183.553	162.937	202.9	187.499	190.257	254.396	237.482	262.37	123.129	165.903	158.704	100.941	136.774	154.807	59.6277	120.074	106.447	125.793	99.89	129.415	148.658	251.829	111.51	137.073	101.94	160.486	47.2354
CAK48275	177.782	136.351	98.3198	160.596	170.238	141.893	138.601	169.97	141.323	156.662	141.247	143.428	127.452	113.007	119.579	99.7598	102.568	100.581	116.407	115.546	94.7807	105.135	96.407	98.5322	112.57	101.703	113.862	105.479	102.598	113.711	150.029	110.764	136.632	164.051	142.402	167.487	122.193	88.3402	91.9989	157.944	85.2598	142.222	172.017	149.068	244.202	99.5023	189.071	150.068	115.218
CAK48276	0.466867	6.35208	0	0.592853	0.253008	1.53373	1.39054	0.533439	0.373937	2.86599	1.32742	2.48664	1.46902	4.9757	6.59929	5.72537	2.62224	3.72235	6.20077	6.7525	3.57576	3.24414	3.11184	2.36669	4.66233	4.58782	3.89003	5.16068	4.76332	5.10201	6.35543	4.01508	5.1939	746.485	54.8361	163.861	6.04814	0.701586	4.03161	8.29459	2.97876	117.859	38.6854	146.576	103.52	0.893125	64.5978	220.576	6.50235
CAK48277	1.5311	2.04903	0.0590898	1.77792	1.42242	3.26182	2.59107	1.11327	1.06418	5.91549	4.03046	6.25923	4.17361	5.42225	4.15741	4.71119	4.16955	3.82624	6.84514	6.6385	3.66247	3.93789	4.02029	3.30428	3.31595	5.18822	4.73571	6.18515	5.93734	5.4391	5.53213	4.58869	2.934	60.9006	7.32364	25.1227	1.84561	2.76104	2.56693	5.3073	3.09923	15.9832	8.78271	16.3248	9.97031	1.5362	8.01636	30.2492	0.949518
CAK48278	5.41345	1.6326	1.29473	1.19603	0.354168	2.27102	2.49803	1.63782	0.866071	1.83622	0.924195	1.11388	1.43947	3.08228	3.20515	3.64663	1.5988	2.17759	6.67816	6.23388	0.960727	2.61122	1.91989	1.92314	1.70632	1.91189	2.32941	3.13525	3.42614	2.77743	4.39266	1.42072	1.82147	13.7768	157.552	20.0108	76.9047	0.893713	322.535	285.783	261.325	34.1353	11.9445	163.709	13.0544	3.09671	6.44041	9.50329	123.595
CAK48279	23.5644	49.1008	1.34764	23.2839	21.8351	35.1367	33.1532	16.936	14.5089	38.6578	30.202	33.8626	27.1186	58.2422	53.4415	52.7801	55.4562	53.3957	69.555	72.2423	41.5382	52.6773	45.7996	41.8012	60.862	50.6404	47.9414	50.0847	49.02	55.9591	47.6809	46.1576	45.3391	11.4927	15.1844	26.1931	13.0631	16.2379	28.5211	25.9304	24.8488	24.0579	33.5391	26.5671	42.129	10.6185	34.8465	27.1843	14.0552
CAK48280	70.0824	31.6539	17.1072	112.356	129.809	127.395	151.769	108.77	102.889	112.657	96.3539	114.316	117.312	179.968	178.099	188.971	166.2	197.655	91.7186	93.5099	162.437	136.965	125.756	110.047	112.57	97.0695	99.2497	82.6004	78.5395	79.1985	105.199	94.4879	104.845	61.603	104.447	185.45	98.9345	51.4735	146.17	99.9688	125.019	107.77	140.255	113.109	129.582	62.7804	109.003	117.899	95.9898
CAK48281	32.4414	20.8003	15.8535	47.2191	47.4853	26.6381	23.9232	47.5321	48.8995	30.4415	36.9957	34.2407	30.6989	19.5512	20.3865	21.6447	14.8427	16.3111	16.1012	16.5337	15.1541	14.4452	14.7556	15.9413	17.1695	16.7546	18.1799	21.5854	18.4098	20.6574	21.0719	17.2692	21.7683	13.1247	21.8432	28.8722	20.0318	17.4	19.3289	15.5676	22.493	26.9394	23.6044	21.8929	23.874	21.5518	20.8266	21.1138	15.6551
CAK48282	31.5191	13.5885	24.7856	35.1737	32.2788	26.2686	26.5147	27.8924	24.2133	32.964	33.1909	31.7729	30.0114	8.70701	9.59446	11.2068	11.4854	12.0076	11.6939	13.3508	13.0921	11.8906	11.1232	10.8281	13.1332	15.1963	12.6318	11.5746	10.7454	10.5078	10.413	15.4635	14.1202	10.6063	17.2013	18.1903	10.8327	12.8745	14.49	19.254	12.6429	20.6046	17.4901	10.8816	24.8539	12.794	22.2904	13.8591	7.93675
CAK48283	10.2733	19.1905	18.5353	8.2494	8.1522	4.21867	6.58714	5.9669	5.23624	7.17569	15.2774	11.5298	10.4582	3.30354	4.89313	7.55911	5.44961	5.80699	4.91698	5.37246	6.50409	5.41771	5.70627	5.08082	6.95285	6.67222	5.34993	4.96822	4.32085	3.96908	4.99462	5.67531	7.36871	3.23956	9.32743	3.06739	2.74004	2.12275	5.45067	6.1425	7.52451	14.153	6.75235	4.40383	6.16972	13.9838	5.11315	3.19204	4.01506
CAK48284	154.305	21.1586	174.553	297.496	296.171	163.644	96.3468	319.842	225.474	214.935	105.477	201.799	111.25	2806.24	2346.02	1528.16	3837.41	3822.32	357.991	367.087	4121.55	4081.29	4109.38	4478.37	2759.93	2738.84	2680.15	122.665	132.917	134.259	185.752	2647.08	3047.05	253.636	297.263	61.246	225.975	134.872	116.079	185.206	110.166	184.449	146.76	89.0396	279.271	93.5469	182.069	51.2395	258.823
CAK48285	0	0.364463	0.231229	0.061029	0.0632519	0.11929	0.135191	0.560111	0.23796	0.514408	0.183394	0.497329	0.226834	17.515	23.4992	12.7246	18.2537	26.2509	2.15072	2.92981	28.6638	19.6676	34.5905	29.3961	10.3217	14.1194	13.2369	1.89655	1.6849	1.26262	1.48955	10.7348	13.8732	1.03055	1.01319	0	0.124521	0.368332	0	0.669948	0.319153	1.33851	0.148139	0.140092	0.594749	0.841599	0.348549	0	0.116113
CAK48286	147.243	7.73508	114.833	253.574	319.359	183.423	111.468	315.972	283.447	240.865	119.264	232.505	110.124	2464.59	2082.94	1347.15	3304.83	3302.01	326.881	347.378	3338.46	3432.06	3464.01	3673.27	2525.39	2368.19	2310.39	130.624	148.87	139.343	155.115	2275.88	2681.78	248.789	294.284	61.4155	237.845	144.944	113.635	206.582	119.551	187.231	150.204	85.9997	266.145	103.086	174.577	50.0284	278.835
CAK48287	0	0	0	0	0	0	0	0	0	0	0	0	0	0	0	0	0	0	0	0	0	0	0	0	0	0.290781	0	0	0	0	0.3129	0.307497	0	0	0	0	0.392357	0	0	0	0	0	0	0.441422	0.374804	0	0	0.457081	0
CAK48288	313.713	210.262	460.749	661.08	645.547	523.618	557.495	369.902	372.331	201.342	286.082	205.747	269.474	246.157	249.275	277.226	306.927	331.007	190.716	204.236	338.634	286.662	284.39	293.69	204.086	311.73	342.35	145.336	170.644	155.405	155.661	388.914	310.12	275.754	269.734	373.13	335.555	408.679	365.816	191.13	379.954	179.195	154.62	482.795	162.077	860.166	135.377	355.671	348.596
CAK48289	38.8321	40.4719	24.7777	68.7719	67.4506	62.1613	50.9367	65.7741	62.7707	57.1226	53.1974	53.7218	55.5397	28.2825	29.8533	31.6032	24.5867	26.0459	38.6077	39.9186	23.8108	25.1437	22.92	22.2604	33.1302	31.9791	29.0874	40.8953	38.1633	38.2669	30.121	31.0345	33.4031	27.2736	32.7709	44.1644	32.0667	23.4481	38.7519	36.6666	38.5202	47.2142	52.8709	54.9624	46.051	31.8965	44.9798	46.7582	25.6873
CAK48290	39.1913	199.082	32.9222	34.431	22.4058	22.6764	17.8035	28.697	24.3432	22.2374	34.162	21.1669	40.4067	15.2053	16.4833	16.5985	17.5944	12.0986	22.0913	20.5031	16.7973	16.4853	16.9377	17.5833	16.9605	19.2334	20.1387	18.3398	19.0914	18.3833	16.6026	18.7745	15.3389	17.3085	25.5253	25.3279	16.636	12.1851	32.9564	24.4647	38.9029	33.1639	26.9163	31.9781	23.7921	19.0914	21.3761	25.0282	12.9421
CAK48291	0.315108	0	0.267542	0.094151	0	0.0460081	0.0521406	0.240027	0.229442	0	0.0471544	0	0	0	0	0	0	0	0	0	0	0	0	0	0	0	0	0	0	0	0.153198	0	0	0	0.111648	0	0	0.094706	0	0	0	0	0	0.216123	0	0	0	0	0.0895655
CAK48292	0.0863009	0.230988	0.0366368	0	0.0601313	0	0	0.0788855	0.0188517	0.0203762	0.0387436	0	0	0.412308	0.350055	0.666756	0.19389	0.0616192	0.185874	0.185684	0.0319831	0.0963777	0.159786	0.288101	0.124603	0.0584872	0.0898846	0.114475	0.0281013	0.114317	0.125872	0.0927742	0.151595	0.122463	0	0.0386516	0.0394591	0.0778134	0.113682	0	0	0.269919	0.093887	0.0887869	0.150775	0.0380989	0.073634	0	0.0367949
CAK48293	12.8373	26.9967	1.24565	3.65756	2.98151	7.79188	5.87181	4.48415	3.80568	15.328	8.06835	13.6888	10.5905	19.6124	20.2873	16.4625	12.0858	10.7371	13.8244	15.3228	11.4859	11.6055	13.1743	14.217	8.5392	10.0671	10.5053	9.18304	8.77813	9.71694	11.1672	12.0916	10.3729	5.55167	6.04293	5.58515	6.03724	6.7795	3.70414	3.90983	5.94595	6.55517	6.58382	26.0368	6.56814	5.99106	6.80654	8.4007	5.62962
CAK48294	58.2061	44.6413	98.9035	71.0729	54.3543	54.0915	46.4621	41.8136	33.0284	46.7221	51.1799	43.9333	49.5049	35.9746	37.2623	39.504	29.718	27.8496	33.2465	35.1567	32.6498	25.3395	27.437	31.8406	25.9836	27.4037	28.7561	30.8134	28.1476	32.3667	37.6702	33.4041	34.7602	26.8553	36.7378	37.4338	31.1236	28.7868	35.113	33.0951	33.2381	55.1763	35.3066	33.5437	38.8741	45.8074	32.5732	33.771	33.902
CAK48295	2.09588	2.24388	1.70832	1.72839	1.36298	1.76264	1.7895	0.881264	0.732523	1.93982	1.73128	2.06678	1.90861	1.35563	2.28763	2.96094	1.38124	1.49647	1.26394	1.56328	1.49133	0.811409	2.23517	1.61702	1.45251	0.795426	0.873165	0.611624	0.709757	0.943931	2.13983	1.86255	1.41373	1.18964	1.15846	0.750944	1.07329	0.831492	0.809848	0.618698	1.11346	2.84682	1.09445	0.603751	1.90407	1.33237	1.57366	1.25034	0.78636
CAK48296	1.26243	1.02257	0.338482	0.938037	1.23454	0.771249	0.692644	1.44244	1.19015	2.51004	3.43032	2.32053	3.13602	1.22092	1.10254	0.904454	1.06982	1.18602	0.882482	0.786275	0.911087	1.23669	1.40243	1.33086	1.03127	0.945622	1.15338	0.727113	0.584153	0.462069	1.38097	0.999983	1.37722	2.35713	1.76565	4.40419	3.67595	4.94249	3.32592	1.90691	3.27033	2.64218	2.24081	2.49505	3.33737	2.40527	1.95585	2.44199	2.63456
CAK48297	26.6195	8.05571	1.36289	89.1486	84.6288	70.3112	82.8041	74.5863	69.0179	134.86	110.857	121.283	95.3718	40.901	38.5728	36.7129	59.004	53.39	37.3575	36.8397	49.2764	50.6915	53.2981	56.9608	80.8268	63.1867	66.6884	28.3011	30.4899	30.2997	38.9229	74.3925	78.9505	26.5745	39.3857	53.3198	40.122	33.771	39.1179	79.7428	42.4299	63.9515	61.4115	25.1844	64.3847	24.8024	75.67	36.3379	27.9458
CAK48298	35.43	23.0301	2.08731	34.999	29.9595	22.4236	25.7714	31.6587	27.4195	36.534	52.5216	36.2453	39.9892	24.6596	26.4493	29.0489	43.9694	38.3072	22.114	20.5357	42.7675	40.3745	43.6967	41.3031	52.0941	47.7287	52.9169	21.7719	24.8628	22.125	20.9867	48.9179	42.9808	23.257	29.0522	31.3475	23.01	28.2946	25.9072	54.073	27.0024	33.0823	29.5769	23.6557	31.8339	48.7749	30.5999	29.5787	23.3061
CAK48299	0.25217	8.09931	0.152931	0.710402	0.70281	0.552279	1.00143	0.395146	0.440674	0.867567	1.14825	0.93744	1.06018	0.661954	0.743893	0.636163	0.863304	0.643036	1.8104	1.86022	0.667529	0.804611	0.613628	0.454318	1.56037	0.854493	0.775416	1.2663	0.844574	1.4077	1.1822	1.13597	1.26559	4.97561	2.68043	4.77571	0.560022	0.552183	1.51852	2.74718	0.731756	2.38219	2.11631	5.78166	4.02799	0.31807	2.6741	10.6687	0.675803
CAK48300	3.43655	0	0.0455905	2.09372	2.24481	13.3829	6.15733	11.1417	12.5974	2.40882	3.64002	2.18176	3.3394	2.24963	0.79201	1.34333	2.05084	1.87862	0.19275	0.346596	1.98998	1.95888	2.38603	2.1909	1.58931	1.09172	2.90814	0.498581	0.279752	0.177819	1.87962	3.15556	4.98018	26.3131	2.73965	28.5219	20.5249	8.66632	71.6755	9.64266	40.5665	3.35885	1.28515	10.5514	4.8313	3.41352	10.6748	34.1499	13.7362
CAK48301	2.1054	1.04356	5.29655	0.489278	0.398435	0.614808	0.387088	1.05134	0.528041	0.276166	0.910183	0.284797	1.21238	18.226	18.0575	21.9752	9.95669	10.1888	13.5198	13.3382	13.7268	9.81133	13.2248	12.1481	7.90916	10.49	11.6409	8.61094	7.05873	8.05677	20.0454	15.4241	14.6015	0.811452	1.98927	2.40975	0.820032	1.51164	1.36958	0.895178	0.731057	5.53973	3.90229	7.42073	2.07757	1.44583	0.89819	3.57201	0.299217
CAK48302	50.1933	31.0884	8.91862	9.8483	11.7895	16.0417	13.4729	8.09655	7.44183	13.0039	14.3766	13.272	10.7196	32.5101	32.5362	35.5917	42.6225	36.2838	36.4418	38.7398	39.5577	42.9363	38.8969	44.0597	38.8389	37.8257	39.1406	32.6481	30.2829	31.1738	31.1794	42.956	38.4907	12.5692	15.6911	21.3611	6.85375	13.1573	8.87561	10.662	6.21041	21.0562	22.6692	26.5206	20.3829	12.4328	13.7586	25.4048	6.00368
CAK48303	0.622378	0.166666	0	0.0720272	0.373253	0.417077	0.558439	0.423571	0.341178	2.68264e-07	0.469106	0.293477	0.543312	0.47249	0.237043	0	0	0.229493	0	0.11526	0.357352	0	0.119021	0.357666	0.232034	0.108914	0.186422	0.319761	0.313979	5.73383e-07	0	0	0.225838	0.152033	0	1.18678	0.293921	0.303572	0.423395	0.413268	0.70024	0.143612	0	0.165338	0.341092	0.28379	0.274241	0.342407	0.338329
CAK48304	0.862191	25.0962	0	0.707176	0.54054	0.0944147	0.106747	0.492567	0.659184	0	0.290301	0	0.359065	0.158056	0.158858	0.316453	0	0.307078	2.1664	2.13106	2.34006e-05	0.160099	0.159258	0.639618	0.622424	0.730397	2.19215e-05	3.71691	3.70419	5.4249	0.943148	0.308225	1.05889	0.610292	1.41063	0.0876741	0.786773	2.84663e-05	0.757161	0.528992	0	1.1557	0.703485	1.33054	0.941451	0.189865	0.55043	1.14619	0
CAK48305	32.4697	99.1038	2.85934	48.0943	41.9305	31.5711	32.0073	38.8356	39.5374	33.9266	59.2368	36.6905	58.6911	27.0815	36.0042	35.9217	46.0457	45.7093	60.1786	53.1805	40.2816	46.2906	48.2645	54.8379	45.8829	46.0391	48.1287	57.4265	53.5387	61.4652	47.1901	39.6087	40.9362	23.5277	36.7165	48.6802	17.2677	16.8183	25.8853	38.1435	21.0643	52.063	48.6015	45.7245	45.6629	15.0561	33.2054	42.1949	11.5855
CAK40543	79.2139	7.06731	29.1444	16.5678	15.9447	19.6619	15.7289	9.65432	12.6893	41.1464	20.1518	40.9857	48.384	25.23	38.9464	25.2572	21.7516	18.853	24.6436	30.2997	13.6998	9.82924	43.0215	23.506	17.1556	26.8421	14.6672	17.5124	30.9523	31.4787	25.0327	20.8158	18.5528	39.9668	92.6201	21.2865	26.5604	21.427	34.7821	125.579	20.629	82.5844	89.0495	8.14957	59.9705	27.9762	22.5291	25.316	15.7609
CAK40544	17.6141	15.3523	2.07073	14.0479	15.0212	17.963	15.5594	14.8621	11.6811	11.4314	14.0309	10.5158	12.9406	19.5858	20.2515	20.604	28.3439	22.3153	27.0423	26.5612	23.0314	26.9675	25.6217	22.8506	32.6046	24.6705	23.3318	25.2217	23.2361	24.5287	27.9963	26.6713	26.1488	8.03255	11.0417	25.3252	8.59056	13.9271	13.406	15.7767	9.95048	20.5027	21.5209	19.2367	22.4882	9.73002	17.418	19.5342	6.47006
CAK40545	0	3.77809	2.38736	0.000912134	0.00091624	0.000765069	0.000503785	0.000690258	0.000758899	0.000977375	0.000922335	0.000476763	0.00108032	1.69539e-09	0	1.40627e-07	4.33608e-07	1.23624e-07	1.67561e-08	1.38561e-09	6.15377e-08	1.3328e-07	3.77133e-07	0	3.06691e-08	1.22201e-07	1.0966e-08	3.50842e-08	4.15495e-08	3.68554e-08	0	9.81497e-08	2.0301e-08	0.00010824	3.22172e-05	7.46369e-09	4.13661e-05	4.03646e-05	6.88146e-05	2.77889e-06	1.91526	1.50435e-05	6.24106e-05	3.65798e-05	0.00065621	1.08023	3.16443e-05	7.18049e-07	0
CAK40546	0	2.97599e-08	0	0.144774	0.232368	0	0.000225282	4.67947e-09	0	0	0	0	0	0.000333566	9.55749e-05	0.000667853	0	0.000648066	6.56353e-05	0.581308	0.570131	0.000337877	0.000336102	0	0	6.93889e-09	0.534094	4.32929e-09	0.452333	1.46974e-07	8.01269e-08	0.000650487	0.00112702	0.00128798	0.376763	1.47209	0.0014814	0.693551	0	0.0011164	0	0	0	1.13039e-07	0	0.000400697	0.00116164	0.00171784	0.163982
CAK40547	0.706987	0.693622	0	0	0	0.22051	0	0.0559079	0.136104	0.0936815	0.0667086	0	0.160372	0	0	0.0729876	0.222857	0	0	0	0	0.073851	0.0734631	0	0	0.13445	0.0915617	0	0	0.131395	0	0.213269	0	0.281519	0.316315	0.333713	0	0.528137	0	0.314289	0.187767	0	0.323741	0.102052	0.13607	0	0	0.211344	0.383262
CAK40548	4.98535	0.00105145	2.58076	18.6289	12.8706	62.5457	51.1452	14.371	8.19093	53.1233	34.7914	49.6291	38.721	11.4272	8.89826	8.76713	6.81683	13.5012	11.4571	5.97152	10.9491	8.37197	15.7142	8.8448	6.63689	13.6784	8.29898	9.43981	8.70275	8.75213	11.134	8.05561	7.04735	8.07349	4.394	9.19292	3.16148	6.44203	6.32224	9.69873	7.83273	6.66198	6.9826	15.1094	4.88972	4.98801	7.49862	13.2488	3.40662
CAK40549	14.8316	14.571	42.2911	8.33791	6.69027	7.09739	6.38366	4.58436	4.41964	9.43267	9.2756	9.47174	7.09308	11.5945	9.98977	13.6887	14.3174	10.2225	12.4945	14.6952	9.27746	10.9784	12.6985	11.1936	12.3781	10.1677	11.846	10.1211	9.77055	9.99352	12.3792	12.534	11.2042	6.16387	8.01926	6.91138	4.15507	4.3288	3.53853	6.25663	4.62156	14.0198	13.1507	5.90947	10.8591	10.673	10.1676	5.38847	3.50901
CAK40550	9.57486	5.38761	0.277143	8.82643	8.64251	11.6765	12.8548	6.96193	6.79752	15.9276	11.6743	14.9517	9.48543	8.15724	8.34528	6.8851	7.98537	8.31255	7.96767	8.50578	7.984	7.77662	7.17171	8.23316	10.9181	10.0285	9.06587	7.72145	8.36127	9.15205	8.33152	8.0317	8.25661	5.35244	4.51051	7.30958	3.38291	5.78817	3.24873	5.17473	4.33529	4.5698	7.69402	9.51485	8.4591	5.47586	5.66295	5.10006	6.68013
CAK40551	30.8352	61.7881	11.334	31.2987	38.5369	17.6382	18.1272	30.7572	34.3171	26.1521	35.9572	27.777	26.9848	33.7733	35.1078	37.5845	30.8998	28.0818	32.2756	31.2141	29.4786	24.2302	25.8187	28.4405	29.0697	27.776	28.7643	25.463	25.3259	25.574	29.3659	26.9217	27.1307	13.7243	25.6815	26.6815	19.8239	21.3369	20.3455	16.1478	16.4626	27.1604	17.823	22.3596	19.6598	31.4139	15.4844	25.2683	16.3218
CAK40552	14.7338	10.6264	58.2037	20.8384	13.6879	9.00428	9.32857	11.4516	9.4434	9.79046	11.0506	9.74735	13.6191	5.31746	5.01009	6.36188	4.16253	3.71664	5.51059	3.92308	3.33506	2.82446	5.68459	4.7779	3.63041	3.94627	3.36929	3.51086	3.44738	3.21385	5.08288	3.16146	3.09953	2.67083	6.93969	6.24318	3.63054	2.14783	5.73342	4.70241	5.58317	10.4069	7.48655	5.71836	5.93434	8.88034	4.36605	4.04146	2.40741
CAK40553	12.773	5.43441	5.95527	8.10715	6.99632	4.91569	4.3981	7.62616	7.41887	5.2994	7.85557	5.22457	5.41162	4.82979	4.5194	6.62777	5.14218	4.90263	5.9367	6.61901	5.19882	4.12265	5.24927	6.46315	4.90361	5.25388	4.66515	6.95343	5.43331	6.40592	7.16114	4.49764	5.44707	6.77511	8.86819	7.73771	7.1567	6.65709	8.36411	5.5093	6.63348	7.5874	5.94384	6.98822	6.83652	10.8213	5.3546	6.68555	7.61787
CAK40554	32.2631	26.4632	9.36661	16.5122	13.8263	11.3056	12.2959	14.1747	15.823	10.0257	18.6891	12.9237	7.74385	11.6274	15.1973	16.0815	19.4852	15.3078	17.6335	20.6012	16.3537	17.5115	16.1863	13.4342	20.8868	16.0814	22.691	21.3979	21.011	26.3313	20.037	17.3043	20.1828	13.1931	18.3639	19.2041	6.09097	10.8853	13.3439	19.2869	15.4489	24.3667	20.833	18.8448	16.1826	17.8268	14.0302	14.4132	11.0045
CAK40555	2.76272	2.72063	0.442581	0.841046	0.774827	1.84945	0.853911	1.23884	1.20698	1.84612	1.68491	0.999502	1.47618	1.60917	1.46084	1.91775	3.16202	2.71697	4.26626	4.29929	2.51136	3.80327	2.77956	3.40299	3.01046	2.96746	3.29367	3.8375	3.49654	3.21076	3.34525	3.73578	3.40621	1.33145	1.99468	4.0622	1.38236	2.16201	2.74661	1.15408	1.46609	3.35385	3.28911	11.4765	3.18745	2.89954	1.4677	10.4953	1.20013
CAK40556	0	3.02437	0	0	0.787309	0.247472	0	4.13145	2.96194	0	0	0	0	0	0.416666	0.415712	1.26932	0	0	0.405199	0	2.10315	0.41842	1.25738	0	1.53157	0.784583	1.12413	1.1038	1.12258	0.412017	2.42942	1.98485	0.534477	1.20108	1.01214	2.58322	3.05647	12.4038	0.926553	8.38653	0	0	1.1625	0	0	0	3.00935	1.92705
CAK40557	6.33757	2.53685	3.48317	2.62484	3.33813	1.57389	1.6011	1.97842	2.0395	1.75019	2.09577	1.69208	2.12088	3.28568	2.75427	2.99778	3.34774	2.40394	3.65619	3.28721	3.31335	3.24389	3.01731	2.79154	2.3897	2.41597	2.51457	3.69663	3.18758	3.03567	4.7043	2.67651	2.34577	3.53304	5.08245	3.82678	3.07882	1.88776	1.59016	2.87678	1.5915	4.50034	4.49384	6.05441	5.88215	4.14678	3.76585	4.27992	3.40171
CAK40558	6.39318	15.3788	4.74101	4.71509	4.32296	4.67907	3.9369	3.10685	3.28804	3.40109	4.28702	3.14038	3.37022	6.72143	6.14731	7.02642	4.48477	3.98694	7.32052	6.9648	4.67864	3.43427	5.39405	5.58328	5.08267	4.44243	5.61912	6.97748	6.90401	5.73507	10.2099	5.33578	5.4587	3.36854	5.76336	5.07422	3.40415	3.06463	3.3402	4.24698	3.79349	9.54583	8.62791	6.99363	10.0383	5.64474	6.1453	5.25887	2.20822
CAK96876	0	0	0	0	0	0	0	0	0	0	0	0	0	0	0	0	0	0	0	0	15.5565	0	0	0	0	0	0	0	0	0	0	0	0	0	0	0	0	0	0	0	0	0	0	0	0	0	0	0	0
CAK96877	76.0564	67.6524	11.7133	25.2293	30.1023	29.9715	29.7086	25.0718	24.7213	27.6446	26.2233	25.9525	23.9956	30.2764	36.5843	38.0604	48.4095	44.2913	44.886	46.6179	42.1106	48.1019	44.5884	43.6476	57.4487	50.4835	53.1948	42.0503	40.2917	42.1434	43.2401	49.6926	52.8669	21.4124	30.2645	43.3826	22.398	27.7599	22.4548	25.6202	21.3016	34.0991	45.9481	38.5532	49.2591	23.2673	33.3649	39.6082	17.8266
CAK96878	6.73724	0.677914	0.40142	3.01952	3.49815	2.98804	2.6068	1.86757	2.08029	1.78606	2.41057	1.74988	2.79404	5.80829	5.79055	5.44184	5.95592	4.85864	6.09759	5.65541	4.84346	4.90279	5.03961	5.14835	5.76571	3.92508	4.7718	4.9499	4.45353	4.74176	6.14462	4.85259	4.7338	3.16281	5.58188	5.85331	2.43965	3.66915	2.10563	2.9907	1.56984	6.74476	5.69457	5.10728	4.97076	1.83376	3.45767	4.74882	1.62701
CAK96879	0	0	2.40356	0	0	0	0	0	0	0	0	0	0	2.08073	8.35104	8.33192	0	8.08507	6.09713	6.09091	2.09826	6.32287	2.09655	6.3003	0	13.4297	11.7938	16.8978	11.0615	16.8745	4.12894	6.08646	3.97815	5.35614	3.00908	0	7.76615	7.65744	2.48604	6.96393	4.42335	2.52972	3.07973	2.91244	7.41871	4.99897	0	12.063	0
CAK96880	388.021	331.876	0.609714	503.799	591.865	444.564	302.768	704.438	668.144	289.368	433.396	246.102	439.955	392.875	302.757	308.581	580.096	651.347	228.219	221.634	526.767	635.512	531.657	543.566	1017.47	897.916	993.091	231.947	256.436	222.906	189.403	557.369	752.483	156.25	116.279	492.939	300.542	793.822	462.256	94.8046	361.495	106.525	76.8218	330.983	58.9666	389.727	78.6314	393.214	233.304
CAK96881	0	0	0	0	0	0	0	0	0	0	0	0	0	0.439851	0.441337	1.32098	1.79263	2.56368	1.28889	2.57514	1.33067	3.56428	0.886391	2.66367	2.59207	4.86675	1.24656	0	3.11776	0.396349	0.436413	0.428877	1.6819	0.566124	0	1.60811	0	0	2.62765	0	0	0.534764	0.651032	1.847	1.04551	0	1.02119	1.91252	1.02058
CAK96882	60.0903	49.6444	0.431455	34.9597	34.8758	39.5091	37.3969	32.9214	26.2524	34.3744	30.3987	33.2332	35.624	46.9682	54.9033	45.2429	77.2535	72.0218	55.1798	54.6679	54.3318	76.8014	64.5431	65.4063	103.268	77.8318	79.8307	49.6276	42.5252	49.1384	40.2085	70.8342	81.7649	15.7439	20.2556	45.7457	22.8861	26.0021	29.8994	32.5018	27.6915	22.251	52.6572	36.4654	58.928	14.1332	42.8157	33.4282	18.091
CAK96883	10.0897	44.5281	0	6.45512	7.22689	11.8078	13.3053	6.33622	5.38382	8.5106	9.95824	8.29836	9.87929	6.62347	4.37376	4.08038	9.45952	7.47904	7.57544	6.02103	4.79536	5.50487	6.84495	7.25649	9.50791	8.76922	7.64752	10.1143	7.52381	9.08011	5.61683	7.28619	6.92699	2.84164	5.81267	8.07186	4.85978	12.4308	4.12592	6.88403	4.69353	6.60735	13.2389	6.10141	11.3032	4.08023	8.28018	5.7435	4.26896
CAK96884	1.442	0.385957	0.097946	1.99054	3.16155	2.57704	3.17823	1.87169	1.41116	1.3891	1.19115	1.05332	0.800704	3.90037	4.04116	4.15923	3.49888	2.18273	3.93395	3.55763	2.7789	2.44776	3.54556	2.56739	3.49773	2.50178	1.64205	3.90202	3.3807	4.08764	3.78575	2.48025	2.31008	1.96438	2.63636	4.59828	2.32081	2.44434	1.11438	2.08107	1.12658	3.65959	3.3885	3.67917	5.08897	2.0371	3.00205	3.441	2.41003
CAK96885	23.9671	32.2172	0.543451	23.2205	24.5288	23.6908	25.1541	25.8082	24.0021	17.0267	21.5992	17.6465	21.5816	22.1377	28.6113	28.1795	25.4319	24.3486	33.5709	32.491	24.3799	24.9388	26.0456	26.1688	26.7746	25.4487	26.1722	32.4754	31.2398	32.0302	32.7784	27.2939	26.5593	14.9698	25.4379	27.329	15.1857	18.4999	18.9865	19.857	16.0854	25.9296	25.4936	30.9865	25.7199	14.9762	17.3546	28.5627	12.2804
CAK96886	0.0969735	8.17595	0	0.43462	0.27027	0.382289	0.336969	0.221603	0.21183	1.09901	0.783628	1.15107	0.70001	1.42553	1.43035	1.64113	0.508359	0.692395	2.22784	2.78196	0.790645	0.866372	0.718184	0.43164	0.490043	0.854363	1.48134	1.35063	1.01045	1.28454	1.55583	0.972975	1.77156	0.64217	2.06155	0.86863	1.06413	0.612055	0.340642	0.556623	0.454572	1.73314	2.00446	0.798135	3.13429	1.28432	1.6548	0.723142	0.826905
CAK96887	0	0	0	0.0740888	0.0191969	0.0543067	0.0615454	0.0377762	0.0541654	0.292729	0.148426	0.0754692	0.275375	0.394887	0.670527	0.547357	0.402345	0.383601	0.77142	0.711353	0.0612635	0.123074	0.183641	0.275928	0.208842	0.336096	0.143478	0.767466	0.403708	0.301088	0.843877	0.207326	0.0580757	0.664636	0.834643	0.333165	0.718044	0.745255	0.108878	0.948864	0.484313	1.95732	2.20304	0.892871	2.20217	0.437869	1.76307	0.572337	1.05721
CAK96888	14.0129	12.5021	11.3132	5.68539	5.25298	7.40864	5.83338	4.17974	2.85694	8.42809	8.32166	7.78911	6.88007	9.25162	9.79052	11.0343	14.9496	12.7787	16.4142	15.5158	13.1197	16.6558	15.221	14.4808	19.1318	15.8279	15.1923	16.468	13.7367	13.9052	11.4741	15.575	13.6116	8.83765	11.1843	14.2696	4.90086	5.31992	3.10886	10.5632	3.03466	14.4115	15.9401	16.3894	16.7937	4.94899	11.8303	15.0328	4.19263
CAK96889	0.245178	2.29681	0.416336	0	0	0	0	0	0	0	0	0	0	0.901043	0.361635	0	0.367224	0.700233	0.880103	0.527523	0.908631	0.73015	0.726315	0.545658	0.353993	1.16312	0.17024	0.97566	0.638679	0.649542	0.3576	0.527138	0.516811	0.463886	0	0.439232	0.224204	0.221066	0.215311	0.201044	0	0.657284	0.26673	0.252241	0.214174	0.216476	0	0.522378	0
CAK96890	40.3288	65.6053	259.303	57.6516	53.8062	38.8205	34.0851	40.3218	35.1676	32.918	48.6415	36.7863	35.937	39.7594	43.6931	46.7915	21.0991	21.3232	37.2173	33.7731	25.5959	19.8969	24.4424	22.2145	24.4649	20.2394	23.5868	25.5194	23.9571	26.7104	38.6268	27.1142	29.7503	36.4003	65.8839	35.2588	24.9539	29.9029	21.7727	23.0363	20.1874	69.7749	38.4443	37.5982	39.7996	36.8869	26.7858	36.1021	20.5921
CAK96891	17.6498	132.396	28.9437	77.271	74.2903	42.6393	37.2208	53.091	49.6013	20.1564	15.8847	19.5634	17.7938	21.6826	20.0942	20.5394	24.7795	24.3401	39.9311	39.8305	23.7827	28.3001	27.0699	23.8036	23.2842	25.3934	25.6402	40.431	45.2161	35.1798	23.3389	23.534	25.5649	65.1697	125.648	19.0612	36.8586	36.8693	12.2019	13.1383	8.76901	65.4375	39.8097	33.5691	27.1544	42.3667	14.5608	38.5826	36.3269
CAK96892	0	0	10.9353	0	0	0	0	0	0	0	0	0	0	2.95829	2.96828	8.88446	6.63116	1.72425	5.20118	7.50514	4.17649	1.19861	7.75003	2.38866	4.6489	4.36429	2.23571	2.6694	5.24225	4.79827	5.87033	1.15379	3.95917	4.56907	14.5458	5.04728	9.56935	8.7096	4.94835	2.64027	1.88668	10.7899	7.88152	4.96892	7.03172	7.10731	3.43408	6.86025	5.49124
CAK96893	0	0	0	0	0	0	0	0	0	0	0	0	0	14.0619	21.164	0	21.4912	13.66	6.86754	27.4421	7.09015	7.1218	7.08439	21.2891	27.6225	12.9657	13.284	6.34432	37.3776	25.3422	6.97597	13.711	20.1637	81.4444	10.1679	34.2737	26.2423	25.875	0	7.84386	14.9468	59.8367	20.8132	39.3652	8.3561	25.3378	0	10.1904	40.7842
CAK96894	5.65403	149.236	100.487	34.8089	31.9243	20.8502	14.9817	29.6823	24.6013	12.3393	19.9119	12.5749	21.4677	24.9066	25.3006	25.8611	23.2312	22.9127	30.2245	31.4266	27.6364	27.6745	31.1223	28.9077	32.9294	34.7452	39.7363	26.4776	25.9242	28.3387	26.3835	36.1676	34.3586	17.7812	53.7239	16.0833	14.9521	26.5232	12.0777	15.0679	10.3866	47.6917	25.851	18.787	14.5168	42.0283	16.0697	22.75	15.0502
CAK96895	0	0	0	0	0	0	0	0	0	0	0	0	0	6.2422	22.9654	10.4149	10.6002	8.08507	4.06475	16.2424	23.0808	2.10762	12.5793	14.7007	8.17459	7.67412	21.6219	18.7754	12.9051	5.62483	8.25787	4.05764	19.8908	5.35614	9.02725	7.60722	0	7.65744	2.48604	4.64262	4.42335	12.6486	0	2.91244	0	2.49948	0	12.063	0
CAK96896	25.7216	35.2961	50.9203	15.1561	12.3522	29.3389	23.0522	12.4917	8.63238	28.9573	20.7891	25.9891	22.8375	28.4064	33.7663	35.2902	30.1488	29.6766	33.6204	35.9584	29.7424	31.9814	34.0052	34.3856	36.069	28.2567	31.4888	31.9538	28.7968	30.209	28.3113	35.7762	31.5892	12.5165	23.3159	19.8821	8.03938	11.8903	9.89907	15.5242	9.92867	38.7753	36.6472	18.2237	26.6129	14.487	20.0524	18.4066	6.82858
CAK96897	16.373	25.32	12.4804	16.6331	16.0559	15.1403	15.3162	16.9617	14.5605	40.5133	43.7105	39.5337	26.628	11.7134	13.685	11.03	19.6186	15.6392	13.8966	16.5963	15.0482	13.3818	15.4133	16.3571	21.4858	15.2388	12.5307	14.2375	13.6957	15.5191	12.1525	17.21	18.5601	16.3841	31.4039	13.1016	18.1665	23.2924	16.2317	35.8617	17.7378	25.8809	29.1329	10.7806	41.0641	18.6325	33.8381	11.163	16.0712
CAK96898	59.9614	23.7245	16.903	55.1496	64.2261	70.5505	75.5073	48.1151	51.7709	30.2395	31.4514	30.8368	32.9002	46.4065	52.1215	48.2005	50.4067	47.9908	38.7942	36.7489	46.2	39.6659	42.8627	41.2825	36.9562	27.8192	31.0364	59.3852	55.6567	55.3789	35.0859	31.3887	35.1035	76.4548	112.407	34.1365	51.4943	52.6967	33.8004	42.7547	32.5513	68.4075	45.121	50.6676	47.2445	58.6336	45.0536	45.0926	48.058
CAK96899	4.45524	13.9121	6.93497	0	0	0	0	0	0	0	0	0	0	9.27817	7.66665	9.56137	6.11691	6.09703	10.1287	9.58584	5.77889	4.69904	6.32413	7.16111	4.82442	2.26453	4.64025	10.5882	8.94606	9.09822	8.39338	2.39471	2.60866	5.61965	10.2606	4.32329	1.01853	4.35184	3.91251	5.78434	6.38133	17.9157	18.1758	4.58358	8.43233	5.2449	8.23619	6.32823	2.84928
CAK96900	6.6129	13.4554	6.47406	6.50221	4.95242	15.015	13.7672	6.32225	4.09775	139.534	37.7761	126.275	35.5957	199.927	159.795	155.656	876.819	798.776	32.2158	32.8605	817.098	664.001	593.398	599.508	501.651	387.571	469.194	25.0175	27.8609	20.9159	83.3614	429.824	528.888	85.9232	41.0273	772.706	394.549	29.3868	979.84	72.2636	846.82	68.1388	30.5386	269.22	37.4304	57.4342	82.1586	526.846	336.205
CAK45848	3.91117	18.1783	0.134626	1.56342	2.4551	2.40771	2.49251	2.14989	2.40145	2.17136	3.10835	2.75077	3.08157	2.9136	3.35221	3.34454	3.00821	3.28318	2.12493	2.08485	3.76081	3.02995	3.09232	3.64649	3.434	3.25958	3.70659	2.27852	2.13406	1.92532	2.96791	2.65151	2.67384	1.50001	3.14611	1.79904	1.83662	5.62337	1.90302	2.12364	1.40395	1.65308	1.72499	2.39255	1.33893	1.67998	1.1274	1.97068	1.57741
CAK45849	119.393	5.52737	0	69.3088	99.6297	112.587	133.173	53.2938	55.1399	248.012	134.883	220.527	117.764	9123.31	8586.44	8820.72	6308.19	6336.72	91.5079	88.5212	6267.04	1720.07	1235.77	1413.01	385.674	233.954	226.158	71.1581	69.1833	54.0106	10665.2	243.135	274.411	89.6855	82.4952	391.212	553.097	68.9379	1889.13	64.821	1535.06	176.903	137.411	212.954	199.695	43.7606	510.49	271.569	664.411
CAK45850	0	0.312933	0	0	0	0	0	0	0	0	0	0	0	4.29675	4.65616	5.33372	2.27651	5.1757	0	0.167704	1.90649	1.39273	0.51953	1.04082	0.675226	0.475415	0.162362	0.310171	0	0	6.13895	0.502746	0.492897	0.663631	0.248552	0.209454	2.1383	0.421673	1.84813	0.191742	1.09612	0	0	0.240569	0.61279	0.206459	0.997561	1.24552	2.7915
CAK45851	0.28455	0	0	0	0	0	0	0	0	0	0	0	0	17.0106	22.944	26.2414	12.7148	16.4568	0.136191	0	14.623	0.988634	1.05369	1.1962	0.0684732	0	0	0.0629075	0.12354	0	25.2473	0.0679764	0	0	0	0	1.2143	0.0855217	3.58171	0	2.22309	0.0847593	0	0	0	0.167492	0	0.101044	3.31607
CAK45852	17.0953	0.190651	0	0.0319243	0.0661743	0.0312005	0	0.032555	0	0.403631	0.223845	0.39023	0.0791048	0.10471	0.157596	0.104823	0.106688	0.356011	0.409107	0.459775	0.158388	0.265158	0.105506	0.317054	0.154266	0.337916	0.395671	0.236211	0.185552	0.047177	0.311675	0.255244	0	0	0	0	0	0	0.125106	0.0584084	0.0556498	0	0	0.293129	0.0622228	0	0.121551	0.379409	0
CAK45853	1.82531	0.814253	0	0.136346	0	0.133254	0	0	0	0.861934	0.273149	0.277772	0.506773	2.23603	1.34615	2.68614	1.13913	1.30328	1.31044	2.40002	0.225486	1.81194	1.35182	0.902738	1.09809	1.44321	0.633701	1.00883	0.396237	0.402977	0.887422	0.654074	1.49627	0	0.323367	0.2725	0	0.548598	0	1.24728	0.237675	0.271853	0	0.625962	0.531495	0.268604	0.519132	0.648168	0
CAK45854	2.0673	24.2078	0	0	0	0	0	0	0	0	0	0	0	18.2338	18.2954	22.4366	13.5466	10.7014	20.4074	19.2746	12.2583	11.9282	17.6069	19.1704	14.5509	10.5078	17.584	20.5665	19.858	22.2496	17.7144	15.5565	12.3467	4.88925	6.04293	3.24058	2.36306	7.92194	4.53866	4.66172	5.2491	7.38947	5.62255	4.2537	8.12644	6.3885	4.40967	9.91034	1.76281
CAK45855	114.331	91.579	77.8245	88.183	90.3549	93.9682	92.6	51.8699	44.2635	126.018	160.264	122.664	138.782	273.498	306.415	326.925	257.389	238.804	244.135	262.855	253.812	230.044	215.777	252.997	239.832	215.854	219.307	244.655	231.846	261.556	294.22	223.248	222.218	69.3702	95.9431	121.464	61.1691	104.349	104.459	115.324	78.2806	152.064	96.0643	104.523	102.44	129.118	98.2665	107.188	39.2592
CAK45856	10.8268	11.6352	10.5156	21.946	19.2402	12.4307	12.8255	21.2924	13.3659	60.1498	122.912	58.9391	97.1911	14.107	16.9372	23.2353	14.3734	11.0685	48.9925	46.2953	9.9702	8.24381	10.7518	9.91811	13.6187	12.8405	12.4154	34.1625	31.515	38.7328	30.2664	13.2848	15.3297	21.9589	12.5545	53.9265	13.2008	17.749	15.4863	28.9203	15.5074	31.2237	20.88	70.2915	36.4692	14.3389	41.0096	43.339	8.88241
CAK45857	1.66485	2.83566	0.0642516	0.54266	0.667881	1.35904	1.61532	0.172931	0.297549	4.78844	1.25701	5.21678	1.34465	48.7803	55.3632	54.1228	23.859	17.8846	204.06	225.019	13.2934	30.7056	27.1817	27.1715	30.3745	21.0272	22.1739	243.471	219.997	250.202	110.65	26.5747	32.9664	38.4437	43.0345	42.5011	2.83725	1.36465	4.05384	51.2556	4.90714	50.5828	114.352	71.5485	74.765	1.2695	60.177	60.8655	4.32344
CAK45858	0	0.997793	0	0	0	0	0	0	0	0	0	0	0	35.0727	53.8865	46.0827	16.1925	14.9058	193.77	188.225	14.3683	16.0977	25.4002	26.5494	32.2946	10.6111	19.1547	222.523	165.088	211.845	81.0154	20.8392	29.8607	31.7401	37.2482	37.3995	2.72721	0	5.23807	25.0663	3.49499	56.6324	102.201	46.0236	63.176	0.6583	41.9859	49.2448	2.54307
CAK45859	0.12939	8.65795	0	0.115981	0.180308	0.510081	0.899222	0.0887041	0.0565282	4.42973	1.88785	4.51893	1.11363	201.856	66.3198	44.9847	7.17054	6.37456	49.7441	53.7764	5.22676	12.6677	14.326	12.1425	8.12649	6.26978	7.18736	31.8805	35.8964	34.5787	109.599	5.28562	6.40941	501.739	62.5782	236.204	1.12405	0.933318	2.21575	147.849	1.71849	67.2358	39.3434	135.713	94.7172	0.399849	200.981	424.063	1.32399
CAK45860	0.176624	7.56385	0	0	0	0	0	0	0	0	0	0	0	13.2417	9.63914	9.35715	11.1108	10.0888	36.7729	33.5686	8.64029	11.8348	11.511	12.7098	11.2206	9.21691	8.70734	38.0713	38.303	41.5281	12.4941	8.1012	8.68711	11.195	29.8509	4.74626	0.807571	1.27402	0.465323	19.8417	0.68995	27.463	35.3555	10.5393	21.6004	0.311893	13.1109	7.90261	0.451827
CAK45861	11.5497	0.591644	0	1.73373	0.79576	10.5054	15.4719	10.9362	5.14246	14.1437	32.0285	14.9103	30.3787	11.0887	10.5964	11.6293	3.26943	3.15658	7.02232	5.66761	4.0141	2.3863	2.66025	2.45977	4.22878	2.95869	2.76272	5.71763	5.54226	6.22214	11.5663	6.6932	4.31	2.30027	5.16916	4.90053	3.43634	8.12181	21.4018	6.88779	19.3852	11.5062	3.3667	4.60516	4.53773	13.1252	4.99799	3.59111	1.41368
CAK45862	11.4511	6.13286	0.139961	1.04911	1.14858	6.11657	5.61354	4.46013	3.45685	10.6955	13.2681	10.4352	14.2626	13.1582	15.5125	13.1956	23.826	21.9863	17.0182	16.1496	22.4083	23.3674	24.6609	23.602	13.9947	17.6264	18.1304	25.8456	25.4856	24.5629	18.2234	14.7674	11.9763	19.1189	30.658	9.92259	9.82842	13.6445	3.47432	10.7238	3.26842	18.8799	21.2691	20.5547	19.1888	12.7452	9.47366	17.3853	9.81143
CAK45863	73.3374	10.271	0.301681	6.91134	4.39027	33.3374	28.8561	62.8462	37.7213	247.651	224.373	249.064	229.498	15.4085	20.5442	21.2815	33.8472	40.135	26.9378	28.4393	37.8187	37.9346	39.7879	33.6344	23.5473	33.905	31.7768	149.595	150.361	144.541	22.8026	22.2561	22.7188	822.525	1112.58	203.057	273.453	490.747	66.0262	208.379	65.7905	484.022	248.706	415.34	252.405	456.15	192.449	280.029	283.411
CAK45864	20.5792	3.20933	0.378812	3.92427	3.10869	14.9259	14.2299	6.80558	4.31261	76.8204	79.6434	66.3515	79.9588	11.7236	15.8351	17.6455	28.6096	26.3211	26.1855	24.8789	24.4301	28.8574	27.8384	28.3406	26.4515	24.8321	22.0727	82.7064	81.5741	93.7103	19.2782	18.5856	15.9487	52.8123	74.4565	80.7281	19.6857	39.4237	16.603	28.582	14.4221	88.7099	131.659	93.3519	80.9687	23.0449	48.7265	67.6109	16.8348
CAK45865	0.193534	0.777005	0	0	0	0	0	0	0	0	0	0	0	0.14225	0	0.284807	0	0.138184	0.555776	0.555209	0.143448	0.288176	0	0	0	0.131161	0	0.128358	0.378111	0	0	0.138701	0	0	0.61715	0.520069	0	0.174501	0.169959	0	0	0.518835	0.63164	0.398219	0.338121	0.341756	0	0.412345	0.165029
CAK45866	0.164042	0	0	0	0	0	0	0.0749733	0	0	0	0.0374454	0	0	0	0.0603513	0	0	0.0588852	0	0	0	0	0	0	0	0.0569512	0	0.0534152	0.0543237	0	0	0.0576306	0.0775932	0.261551	0.146939	0.0750043	0	0	0.0672565	0	0.58636	0.356923	0	0.0716488	0	0	0.174754	0
CAK45867	43.046	49.2023	353.858	82.9896	79.8827	28.3445	24.9414	43.8948	44.4871	21.3266	29.811	24.7744	27.5465	8.09135	9.88814	12.7213	2.32528	2.82158	10.1325	9.16051	5.70119	2.83705	2.92667	2.14637	2.75093	3.63465	4.94884	7.11397	7.39894	7.99216	11.7334	4.45048	9.91657	36.1827	52.4314	14.7279	25.2959	9.67132	23.1151	20.4841	20.509	65.5823	28.4818	11.5434	29.2807	59.0039	28.8404	12.4039	16.6079
CAK45868	83.4151	16.9222	2.07795	66.3612	77.873	68.6086	52.1395	70.4685	66.2916	103.916	113.992	108.38	118.683	82.2975	85.1325	71.4316	92.0996	69.8977	87.4132	92.0046	70.2926	77.743	82.017	82.1557	85.1005	80.8579	73.7798	115.922	110.904	119.95	94.8915	74.2515	73.5135	96.2766	137.876	95.9096	72.5492	102.611	53.5522	104.356	53.0596	114.272	157.088	103.653	126.492	77.4314	102.146	96.9011	70.2595
CAK45869	0	0	0	0	0	0	0	0	0	0	0	0	0	0	0	0	0	0	0	0	0	0	0	0	0	0	0	0	0.354715	0	0	0	0	0	0	0	0	0.49111	0	0	0	0	0	0	0	0	0	0	0
CAK45870	675.971	2.08681	0	3.84378	1.81081	335.25	246.798	53.4506	22.4811	1098	605.185	958.798	953.888	41.8336	29.7083	22.5648	61.5027	58.452	5.78404	5.96453	78.0151	58.2404	55.2399	55.7189	28.5177	31.8796	32.3013	11.8933	11.1705	12.9096	14.5937	42.4662	63.3645	4.91719	8.28744	3.02631	10.6945	7.02989	10.955	5.11457	9.94907	4.87705	0.565468	27.0049	3.17834	9.40804	0.886974	21.872	4.87543
CAK45871	10.3674	0	0	1.49351	1.31859	1.29747	2.02181	3.5537	4.42147	5.12872	4.43264	4.22594	3.76929	12.3373	15.7468	12.6231	11.7385	10.1341	2.03797	1.32775	13.4475	15.6209	16.2701	19.8685	5.16773	5.85507	5.39893	1.47342	1.60753	1.38964	6.39046	4.42262	2.86174	1.98489	1.83666	1.98995	0.677176	4.45131	6.93671	3.74456	9.16032	0.992615	1.61124	2.41255	1.07813	3.37814	0.631834	2.10369	0.42097
CAK45872	0.120002	0	0	0	0	0	0	0	0	0.0566663	0	0	0	0	0.0885003	0	0	0	0	0	0	0	0	0	0	0	0	0	0	0.0794789	0	0	0	0	0	0	0	0	0	0	0	0	0	0	0	0	0	0.127838	0
CAK45873	0	0.24121	0	0	0.0279077	0	0.0596483	0	0	0	0.0269721	0.0274286	0.100083	0	0	0	0	0	0	0	0	0	0.0444952	0	0.0867447	0	0	0	0	0	0	0.0430577	0	0.0568367	0	0	0	0.0541713	0	0.0492652	0	0.268442	0.130722	0.0618107	0.472342	0.0530466	0	0	0
CAK45874	0	0	0	0.910792	0	0.890141	0	0	0.887825	2.87887	2.73696	7.4221	0	10.4557	19.4834	10.467	16.7407	11.6079	26.2613	26.2345	19.5813	10.5908	15.0503	12.0606	23.4728	24.7902	16.9326	16.1737	22.4984	18.8432	10.374	8.73845	17.1345	13.4574	12.9606	7.28122	9.29168	12.8263	7.13851	23.3292	12.7014	21.7918	48.6379	33.4515	37.2792	10.7657	22.5408	21.6489	8.66434
CAK45875	0.764379	2.04589	0	0	0	0	0	0	0	0	0	0	0	10.6747	6.20097	8.43651	15.4558	11.4612	17.5606	25.2177	8.49837	10.2436	11.8881	13.0423	13.2435	24.3474	17.5147	12.674	10.4537	14.6816	6.68922	13.6952	9.13033	7.95428	10.5624	4.10811	0.69899	3.44602	4.69885	11.2821	2.98592	12.2951	10.8104	7.07758	13.3544	1.34979	12.3916	10.5858	2.60718
CAK45876	32.4468	67.8572	1.58757	27.2111	29.4795	23.2217	25.8256	19.8061	19.8937	42.5895	35.4041	48.5067	24.7962	32.7415	42.505	35.8523	76.1924	66.7529	46.4311	42.0451	64.8117	71.8977	70.7055	78.9031	89.8835	80.3554	78.5095	33.8481	30.8006	31.9073	25.8281	83.1617	80.0642	23.3076	24.084	53.9899	16.6963	18.7435	19.7045	32.9195	19.936	22.9011	33.5041	45.8288	32.9556	16.315	27.309	64.2102	16.5069
CAK45877	7.78656	10.4205	1.80304	98.5079	112.782	50.2301	41.4642	89.9393	86.2823	81.5607	105.823	87.9014	74.0921	19.5109	22.9701	29.9491	56.1924	47.2569	53.361	56.8603	39.6128	72.4645	56.6186	56.977	104.759	120.413	111.327	36.6195	37.3403	33.756	30.1991	96.1353	94.998	50.5591	34.2354	183.562	6.14948	26.8066	32.9468	44.6945	22.1213	21.5071	36.5794	514.88	37.4104	17.1875	22.6489	538.046	9.95954
CAK45878	624.52	146.379	0.35949	63.9501	70.8357	57.4926	30.0558	77.5335	73.3744	160.449	86.9937	125.676	67.9846	516.861	462.817	412.689	1044.42	939.484	125.693	126.526	985.782	1163.98	1080.15	1119.88	628.435	719.565	753.644	129.83	118.429	117.265	630.052	517.469	541.395	83.4473	151.293	155.18	52.1406	91.4322	104.483	38.885	61.086	33.6109	43.7591	107.23	54.4929	27.1655	34.5603	181.173	34.7201
CAK45879	1.83946	34.0945	2.9674	0.288546	0.683555	0.52372	0.410904	0.378316	0.241088	0.955478	1.52773	1.55359	1.53211	1.21682	1.28876	1.21813	1.2398	0.985035	0.72633	0.857514	1.09073	1.02712	0.885494	1.15991	1.12873	0.934968	1.34109	0.304997	0.299482	0.670066	1.9451	0.527315	0.775478	4.4374	1.66196	2.63628	1.7662	2.4049	1.05	3.46919	1.50896	2.54784	2.80161	2.83867	3.85643	3.57306	6.43482	4.11511	4.78401
CAK45880	1.99768	0.17823	2.60073	0.89533	1.23726	0.350012	0.66111	0.486942	0.465468	1.63511	0.777254	0.912012	0.591607	0.587327	0.196437	0.293981	0.29921	0.0950903	0.669291	0.859638	0.394849	0.396611	0.394528	0.197598	0.0961431	0.180514	0	0	0.346925	0.264619	0.291368	0.0954456	0.374303	1.13391	0.70781	0.596468	0.487144	0.240162	0	0.109206	0.416192	0.476042	0.579542	0.411046	0.232675	0.352764	0.79542	0	0.68138
CAK45881	0.338146	0.452531	0	0	0	0	0	0	0	0	0	0	0	0.24854	0.49876	0	0	0.241437	0.485529	0	0	0	0	0	0	0.229166	0.234791	0.672807	0.440427	0	0	0	0.237592	0.319892	0	0	0	0	0	0	0	0.302172	0.367869	0.347886	0.590769	0	0	0.720454	0.288341
CAK45882	51.0556	60.4727	24.913	0	0	0	0	0	0	0	0	0	0	94.0317	99.11	98.8831	90.0943	105.172	117.125	137.629	91.3438	86.5086	101.266	95.3422	92.3557	101.019	94.9421	83.6812	73.7602	94.4486	121.114	130.799	105.558	19.986	26.199	27.86	17.7092	15.3448	19.5836	29.835	14.6714	37.7578	52.3514	30.1875	49.7256	20.2077	38.5548	41.2611	12.5103
CAK45883	71.2151	100.937	35.1797	13.0572	11.1269	25.2386	31.8165	10.0603	7.21248	28.2787	18.7466	25.1231	17.4353	67.3332	69.948	76.9333	68.1201	70.956	79.0151	74.9877	74.1385	87.4835	73.5988	74.2036	71.0405	63.62	61.3608	47.2321	45.1132	50.3828	84.0398	95.3481	80.0609	28.7857	24.4298	29.8654	16.8728	15.761	20.7519	44.5932	19.9791	51.2003	49.6545	38.9645	57.9679	28.581	43.6385	38.9673	18.2178
CAK45884	8.10358	22.6984	3.20015	11.2899	9.0749	18.986	17.5252	9.27346	7.35507	23.286	25.3249	21.968	29.7539	39.5696	40.3982	42.4781	36.177	40.5917	36.35	36.1326	36.5504	37.8828	39.8704	33.7398	32.1073	38.1879	33.1933	36.747	36.8189	36.8626	27.7617	25.1663	27.0568	19.2545	20.2321	17.2183	14.0165	20.9003	11.1987	21.686	11.8769	16.6161	24.7392	20.0347	24.6936	16.4175	24.28	20.5446	14.0343
CAK45885	69.6627	80.4043	0.73259	43.454	44.6359	34.8701	31.7181	31.963	39.2037	26.4623	26.6054	27.2631	25.1155	20.3943	20.0948	23.2232	25.0987	22.4703	22.1048	23.2222	23.4608	26.2027	22.7691	22.4708	21.6372	19.697	19.0139	25.4505	25.2269	27.8817	24.2753	21.0572	22.4315	21.0079	26.2594	43.6472	23.8784	25.4686	23.0908	19.9595	21.1456	27.8793	26.6289	31.8635	29.7126	17.1611	25.0693	37.88	20.2525
CAK45886	32.2227	106.701	2.50723	13.564	16.1618	17.854	16.2235	14.0767	14.6457	11.7118	16.4579	11.2881	16.0319	13.7313	16.0909	13.3859	13.6126	15.1305	16.6527	17.3819	13.2913	13.1	13.1785	13.5867	14.5249	12.9098	13.8535	15.9624	15.6638	14.2886	18.7679	14.5511	15.2336	16.8917	25.176	16.3092	16.1043	30.3229	7.87384	10.9278	6.2996	23.0932	27.2485	19.8811	20.9172	12.3069	11.8537	18.6141	15.5127
CAK45887	0.968531	2.37629	0.0685274	0.144693	0.224946	0.247472	0.160262	0.258215	0.282089	0.152451	0.108702	0.0736947	0.0896334	4.62722	2.97619	4.98854	4.53328	3.45767	5.79447	5.6149	4.54654	4.14621	5.14059	5.02954	4.89434	4.26651	5.32395	5.24594	6.36001	6.2009	4.88535	3.99118	3.96971	4.04676	6.60593	2.89184	4.57599	5.74908	2.12637	1.65456	1.51336	4.54384	5.70736	3.2384	5.35834	3.56311	2.82344	6.0187	4.81762
CAK45888	19.5604	0.286089	0	15.1381	13.9517	26.4996	33.6398	22.7648	21.0138	19.8866	26.728	18.0064	25.2839	25.0617	19.6283	28.0774	35.3008	34.9537	45.1217	42.3926	36.7604	38.9935	35.464	32.4315	43.5971	37.6683	42.8976	38.423	33.7605	38.0867	37.7274	32.4032	35.2231	23.7626	32.9485	58.4034	30.0073	25.2503	21.8709	21.2105	18.4551	33.3351	32.3267	47.3955	30.8123	21.8005	22.4349	34.3879	25.3381
CAK45889	16.9013	2.40434	0.677955	8.67835	8.74718	12.358	11.6931	8.45443	7.84903	31.9241	20.0445	30.9553	15.5183	37.5614	43.9697	44.2117	29.0021	22.805	67.0712	63.5667	24.7093	29.3278	25.1821	26.4094	25.6034	24.3967	24.0253	44.485	40.5172	47.2881	60.8999	26.1807	29.9224	36.6991	56.3712	23.6624	19.1064	15.6591	21.095	60.0192	24.5374	63.1483	96.7128	38.61	79.1678	16.744	68.7535	24.5974	22.2421
CAK45890	1.21606	1.30193	0.412997	0	0	0	0	0	0	0	0	0	0	5.72042	3.7667	3.75808	3.27851	2.08385	6.80974	6.2795	4.86725	4.16469	4.14281	2.7064	4.74058	4.28552	3.37748	4.35525	4.2765	6.6044	5.6757	2.61455	3.58866	3.68132	3.87781	3.26781	2.00165	2.8508	3.63093	2.79205	3.80026	5.43343	8.99608	2.25196	8.49823	4.93901	3.94277	3.88641	2.28129
CAK45891	69.1017	124.906	66.9127	56.2364	54.9781	34.4256	32.0895	61.4881	53.1533	34.9397	46.033	36.7341	38.0909	30.2312	35.6363	36.5071	31.7714	28.9051	34.278	36.4605	33.9501	29.6582	31.0468	32.8063	28.0831	30.5547	37.8454	33.6217	33.1074	32.8609	40.4826	33.1873	33.5982	39.046	59.77	37.2284	40.3077	31.704	37.1302	43.6322	44.7736	68.6257	45.6062	41.2794	42.4616	93.7721	36.1363	35.5432	38.138
CAK45892	21.0355	20.0307	3.87624	39.1097	35.4608	49.3101	46.8463	44.795	37.7701	38.232	38.2673	36.6725	40.9458	26.0379	26.552	24.5352	28.1309	23.7257	22.5285	20.3088	23.5158	22.6312	22.8547	23.665	22.862	23.2639	22.3103	25.7181	23.1831	25.4147	22.8421	25.3468	23.5103	11.6994	12.7769	26.607	17.4392	24.9068	35.0175	16.8699	35.3067	19.8821	19.5525	20.3929	20.4956	19.3893	17.307	18.6538	12.9601
CAK45893	0	0	0	0	9.60894	39.2645	47.9211	12.6059	6.02497	32.561	9.28679	31.48	26.8019	192.592	183.071	177.579	149.754	221.551	371.281	276.94	143.105	169.412	188.949	168.807	104.535	154.213	205.877	324.701	242.49	278.583	191.086	123.544	203.488	91.3245	131.93	179.118	170.249	49.7381	36.3326	107.43	91.5815	209.502	232.548	141.881	156.609	85.2346	235.333	88.1483	94.0769
CAK45894	90.9612	49.5843	146.638	47.2691	31.416	59.5928	56.7342	44.3502	38.0264	62.3005	42.4199	53.6986	40.8204	35.3019	38.4572	47.4566	28.6281	32.0534	58.1259	52.7239	27.4622	41.3042	30.4888	33.0127	30.5685	30.0256	32.8045	48.6267	46.3431	48.9491	36.5985	34.4211	36.9149	41.7272	49.3853	48.2894	43.9203	18.5595	33.054	31.1853	29.7124	57.8099	50.3315	42.757	56.5114	35.4829	52.688	31.3258	38.7819
CAK45895	27.6781	40.3304	20.2646	10.1364	12.1744	10.3271	10.1946	8.81442	9.68385	8.63319	6.92784	8.99064	6.77591	43.4883	52.8278	43.9634	30.6508	35.5161	30.2397	31.4293	36.9875	34.4996	41.3307	41.9725	26.6275	27.7573	30.0848	23.1898	23.2631	19.6996	33.9841	33.5432	32.1708	15.7407	20.2835	17.0016	11.4914	12.1567	5.74772	9.74384	5.17021	18.8069	21.8041	21.712	20.7857	10.0294	16.6166	18.6706	10.5543
CAK45896	319.572	547.25	0	0	0	0	0	0	0	0	0	0	0	1159.65	1532.23	1179.26	1723.5	1261.57	679.042	513.236	1674.77	804.866	1239.41	1215.23	747.892	889.769	647.239	691.373	728.149	702.147	472.562	788.041	861.402	459.192	521.082	310.768	784.687	536.366	522.404	309.571	274.197	346.717	674.308	233.539	521.754	224.591	449.178	221.243	827.118
CAK45897	441.795	1635.5	5.23267	1448.96	2164.04	1568.97	2278.76	1189.8	1230.72	1712.84	2012.53	1791.86	1532.49	1693.58	2134.29	1659.97	2049.07	2485	813.551	825.735	1950.96	1479.33	1696.31	1760.57	1059.55	1053.93	959.746	869.046	913.609	759.45	633.718	1169.97	1058.12	589.508	485.86	701.401	3296.51	2116.14	2668.73	475.133	2319.01	414.274	515.023	556.674	548.931	949.945	403.34	548.822	2771.66
CAK45898	25.1892	49.0866	7.12896	29.4449	30.7227	23.9381	26.1051	22.2506	24.7768	18.7115	22.2199	17.3169	16.0318	13.2091	15.7523	14.8492	12.8518	10.728	14.4355	14.5265	9.71728	11.4057	10.8549	11.8567	13.6649	12.2792	14.0637	15.1431	12.6149	14.2929	17.7251	13.7769	16.4568	13.3779	19.2591	18.5386	12.4601	13.4811	14.2297	12.1393	14.5582	18.0997	11.5383	16.8219	14.2189	18.4036	14.0138	17.1048	9.92313
CAK45899	13.2738	23.5531	66.6647	8.844	8.97345	8.61751	8.3836	5.90413	4.58232	5.87631	5.1876	5.38362	5.19891	9.32083	9.83304	10.3774	7.18922	5.41575	7.35996	7.81994	5.7538	6.66185	6.71462	6.85787	7.22965	7.46975	7.52969	6.75992	6.79205	5.02369	10.458	7.89917	8.03588	7.68011	10.9599	8.28045	5.20212	4.00726	4.99578	7.09432	5.97222	21.4993	11.733	7.6816	7.45409	9.20848	6.72454	6.06026	3.48658
CAK45900	819.765	0.186418	1.06443	1007.7	1025.7	1758.34	1981.44	726.599	704.719	940.494	1124.83	944.182	950.533	236.202	295.043	261.261	276.653	247.553	168.509	170.535	224.356	235.314	275.343	261.755	627.696	526.394	545.507	73.2624	74.6591	81.0032	256.908	500.85	705.091	117.546	83.9532	189.657	272.85	550.118	452.126	225.819	475.906	129.084	132.145	134.855	129.957	769.303	129.43	96.6043	158.335
CAK45901	1.85635	0	0	0	0	0	0	0	0	0	0	0	0	8.9663	11.8325	12.6835	12.214	8.71005	10.1858	13.2186	9.92633	10.7604	9.13267	7.08241	20.4847	18.8711	16.9406	5.27653	4.57665	5.97181	13.1509	13.7791	25.0618	2.75965	6.06054	4.86964	6.54768	11.9556	9.78129	5.87132	8.909	9.71618	9.08788	4.50173	6.83389	23.1806	5.99613	3.67264	3.84427
CAK45902	4.20817	0	0	0	0	0	0	0	0	0	0	0	0	4.52061	4.53588	3.57276	10.1817	8.78282	3.02117	2.78592	9.35729	8.43505	8.39074	9.3655	7.24427	9.4333	8.09153	4.93791	3.79457	4.71669	11.0951	8.58365	8.4155	8.26823	5.5053	4.34933	3.25615	2.33496	7.95962	3.18523	3.79349	3.47121	6.69103	5.32848	3.11047	4.28715	1.93335	4.82781	3.58836
CAK45903	12184.2	8803.45	17914.9	2614.49	4099.82	3470.37	6462.5	1862.51	3943.34	2676.52	3646.61	4835.32	2385.37	11606.2	11131.8	12866.8	9140.14	10846.1	12014.7	12551.3	10104.2	9415.2	10397.3	9156.51	10294.2	11608	9503.85	10701.4	11275.8	11860.3	14085.1	9972.45	11274.2	10247.9	9469.65	12266.5	9691.61	7522.89	12280.4	15339.8	11280.7	17703	15805.7	8363.87	14016.5	13436.6	17597	8469.59	9090.18
CAK45904	63.6118	94.1167	0.932985	21.7244	24.4156	25.0824	29.5166	23.5485	27.6042	24.2728	30.7227	25.9752	26.983	10.4998	13.1465	13.4308	21.9447	22.0993	15.6028	15.149	22.1266	26.7704	26.9011	24.818	23.8424	21.7621	23.1017	17.2077	17.5327	18.4374	11.3971	24.1944	23.6347	18.3075	23.5552	20.178	20.2088	20.4763	17.37	39.246	17.6947	22.6396	21.1197	20.4749	25.544	31.8016	21.2517	19.1851	22.3321
CAK45905	0.790967	8.04481	0	0.0708998	0	0.138584	0	0	0	0.074701	0.0710186	0	0	0.697642	1.28333	1.16399	1.1847	0.677704	1.24929	0.907645	0.586265	0.706658	0.820104	0.352068	1.37042	1.50093	1.64762	0.524594	0.103022	0.104774	1.38438	1.02035	0.666911	2.99307	3.36302	1.1336	1.15728	0.570542	0.972458	2.9835	1.3595	6.36137	8.26075	0.813751	6.90943	3.2125	4.7241	0.842618	2.0234
CAK45906	6.136	44.8482	3.72126	7.61555	7.61105	32.9908	31.7315	5.08487	4.27146	47.156	17.4059	49.7154	21.4165	23.244	24.317	22.9714	11.1093	11.6991	56.2996	57.161	9.54581	15.3114	12.3346	10.2045	12.0233	11.0587	10.9088	39.9804	35.964	36.2631	42.4857	10.5347	12.6498	12.4388	21.2869	10.6905	9.18739	3.03986	6.57282	35.6627	8.2707	50.9758	59.2714	14.776	64.6741	6.90605	64.3204	12.9297	7.35964
CAK45907	0	0	0	0	0	0	0	0	0	0	0	0	0	7.16329	7.66665	10.9956	6.81201	2.31952	9.32909	9.31957	5.77889	2.90235	5.7742	5.78397	7.9737	4.40325	4.06022	7.7565	5.92374	9.89739	7.58112	6.0533	1.82607	3.07324	2.76248	4.07387	3.56485	2.3433	3.42345	1.5983	3.04563	8.12842	6.36151	8.6897	0.567561	0.573661	3.88051	8.99796	1.10805
CAK45908	50.3673	40.8575	48.3101	41.2011	48.9048	29.6491	25.435	34.5849	37.4987	22.3219	21.5691	22.5306	21.9228	39.1187	35.3971	35.5653	27.9003	25.0805	29.4214	30.6406	25.2468	23.8826	24.4738	25.5561	28.0826	23.445	24.1549	35.7157	31.1627	34	38.6365	26.8386	27.4347	16.7524	19.2859	29.2105	22.255	20.4602	23.1568	17.4566	22.8693	31.7787	27.0552	23.7936	19.9069	24.1792	19.2787	25.8747	17.9882
CAK45909	8.49838	631.237	0.690482	4.06398	4.00424	6.83939	5.55087	6.33718	5.57808	3.78263	8.94479	3.84268	8.60246	6.30617	5.09796	6.67202	6.27302	5.95175	11.5602	12.0442	6.08803	6.96286	6.68537	5.52024	7.48537	8.68053	8.30072	6.79604	8.05015	7.08289	8.42158	8.04303	7.99975	19.1566	48.4515	6.44681	3.60681	5.60945	4.17792	15.671	7.17955	31.1038	54.3666	7.02802	35.0583	4.81086	21.8919	7.66719	6.58789
CAK45910	191.202	95.5994	0.164145	131.79	128.688	142.097	131.767	161.254	143.754	192.673	162.258	166.064	152.706	169.31	186.707	169.138	178.517	169.165	195.911	186.629	168.515	177.616	183.913	183.794	208.651	195.942	195.517	289.909	277.365	283.811	195.339	178.942	176.387	115.496	120.011	186.073	125.344	122.805	158.318	145.846	149.455	122.747	151.748	228.434	165.419	127.937	141.035	175.781	132.79
CAK45911	42.1386	86.5869	431.351	47.9902	55.4446	15.1017	11.5802	30.8143	35.9305	13.3363	14.2682	14.2323	11.0318	8.60233	10.5603	12.8688	3.30411	4.20654	6.84711	7.38961	5.58084	4.13055	3.95233	3.52784	2.97527	5.12072	5.26477	6.32545	5.81535	6.77166	14.1224	5.6991	9.54136	23.0185	33.7547	11.714	31.6726	12.4822	13.3405	7.90719	12.4255	32.0132	14.6581	10.1654	11.9084	48.0522	12.5556	10.92	26.4253
CAK45912	9.62089	76.0817	1.4852	0	0	0	0	0	0	0	0	0	0	24.4287	25.1562	23.8115	26.2	42.4651	27.6285	23.2093	30.4688	23.442	30.4441	31.1445	34.7271	24.8953	15.7897	40.0255	33.6059	28.3847	24.2377	26.3265	19.0508	15.7208	16.7343	10.9681	15.9961	14.195	8.4489	10.7578	16.3996	23.4474	13.3211	5.39892	9.16828	9.26683	5.97002	20.4983	8.20385
CAK45913	57.205	67.9347	2.6254	27.3707	22.742	27.3145	29.4203	23.5539	23.5284	85.176	82.1342	88.583	75.9773	37.3113	35.9171	35.0764	49.5945	47.6521	58.6438	58.2143	41.2544	37.6017	44.4652	43.3934	57.2948	53.0885	49.382	59.4738	55.21	57.685	44.7243	45.6141	48.7037	67.7681	60.2581	44.778	45.7135	75.0452	35.075	55.3596	61.4016	55.0338	70.0828	69.9872	65.9528	44.3653	45.7307	70.5484	52.9543
CAK45914	34.6195	10.9013	5.76346	0	0	0	0	0	0	0	0	0	0	19.4585	20.5255	19.979	22.3678	12.6016	34.1138	18.5	26.1632	17.183	27.6501	17.1217	19.6017	22.542	27.3374	38.7182	48.1857	41.8118	14.8511	21.8919	20.0322	99.5364	71.4328	73.5729	87.525	52.0247	60.8046	31.1709	49.8514	28.5101	25.1085	98.4699	15.4173	52.7426	13.9003	86.054	88.5616
CAK45915	96.5588	73.5066	17.5254	94.8625	84.8296	92.2519	65.2993	156.057	168.128	39.4838	65.8083	35.9368	51.0912	36.2573	47.9903	45.821	41.3961	42.7149	61.285	57.2078	41.7488	47.405	50.5243	43.8618	39.1469	35.3276	53.1992	85.3878	97.0583	76.6965	35.2085	42.1223	39.8223	154.892	111.934	100.593	99.1759	58.3571	65.1333	65.9813	65.0516	61.2758	24.7392	170.966	29.3385	64.25	24.7756	143.488	138.421
CAK45916	11.2077	3.47802	5.37854	0	0	0	0	0	0	0	0	0	0	3.34287	2.99479	4.42214	3.77093	2.8994	9.91216	11.4165	3.25063	3.02328	2.8871	3.37398	3.63507	3.08228	2.81959	4.95554	5.50062	4.9487	3.90901	3.49229	5.36407	3.22691	6.56089	7.27477	4.60459	6.29761	3.56609	3.99576	1.77662	11.7572	6.36151	7.0186	5.53372	4.30246	5.54359	6.57543	2.63163
CAK45917	31.7167	13.3858	22.211	34.0622	37.2884	40.2175	33.1439	34.3834	33.9503	13.1604	13.8166	11.0452	18.2286	18.4738	15.1946	16.0405	14.277	11.9028	28.3555	29.1237	11.1523	13.3661	13.6757	9.76679	16.4164	10.6026	12.7624	17.9738	18.4282	19.7042	16.0226	15.5009	13.0347	12.5356	18.9012	20.5225	18.3715	16.0331	12.0121	14.1604	10.0185	33.3082	19.903	18.7339	17.7736	23.7767	16.7767	16.1198	13.3404
CAK45918	5.37701	3.68362	2.50007	5.99604	6.69019	5.075	2.9234	5.03202	4.69825	1.93455	2.12656	1.75342	2.87909	3.29347	2.64367	3.06152	2.0134	1.64538	5.19304	4.08592	2.18251	1.9063	1.61185	1.47211	3.23477	2.60291	2.22234	5.09458	4.62727	5.85068	5.60181	2.84429	3.19337	1.09002	1.49691	3.21093	2.22437	2.0778	3.09179	1.62717	2.35049	3.83254	3.69086	3.42451	2.73995	2.54333	2.51237	2.31853	1.80127
CAK45920	23.6451	55.5376	68.2168	45.3091	42.7006	27.0552	28.1463	29.0016	29.9363	37.1424	53.9421	39.3239	34.6994	31.5666	30.9615	35.1514	37.0414	31.3536	24.2507	26.9946	46.8545	34.3098	36.2738	34.9033	28.9138	35.3195	31.3282	23.6833	23.0979	23.4908	21.9943	32.6811	48.6547	20.5426	29.2369	18.5864	17.8715	24.1478	21.8241	18.3996	16.0226	36.8689	22.0487	18.617	22.5519	34.511	16.469	15.4219	18.3108
CAK45921	28.1356	4.54618	33.7968	23.9481	22.7041	17.9784	15.9506	18.3387	15.6094	18.4947	19.4131	19.9242	16.6882	19.1231	20.0719	20.7905	21.3399	19.4897	17.6458	18.3443	22.3945	19.6083	20.7484	21.6433	21.552	20.9909	22.2	17.9978	16.9175	15.8818	21.6841	21.5388	20.6114	13.5352	21.5804	19.7966	10.3061	9.26096	10.88	18.0242	10.9595	24.3924	18.9131	19.2014	22.0291	14.4676	18.7206	20.0103	9.8829
CAK45922	6.82818	6.52712	2.69168	13.3887	13.5932	5.39429	7.26334	11.7028	10.7605	10.2489	14.287	13.0815	8.59862	4.30182	5.39543	4.75505	4.83963	4.78829	7.70338	6.47123	3.61504	4.62975	4.51513	5.87959	6.24969	6.85869	5.33379	9.29994	7.62305	8.07574	6.22444	5.24311	5.22607	4.72934	6.35074	5.24252	3.56803	4.17773	4.60437	5.79903	6.09671	10.1333	6.3672	6.77399	6.81681	5.59819	6.24211	5.97513	2.91124
CAK45923	77.799	9.51021	0.839461	49.796	45.6106	42.7392	39.2028	41.6856	44.7608	17.1287	29.7668	15.7701	35.9941	22.2101	27.3437	29.8728	45.1203	43.8125	52.7487	55.221	41.3133	50.8371	42.4239	44.6503	53.2196	43.7214	50.5443	88.8122	79.4796	87.83	35.7811	45.4377	46.0238	25.371	21.2159	83.6362	39.8946	36.216	28.7613	26.4502	25.0079	30.2055	31.2602	60.5227	36.8143	22.2605	30.5274	54.9018	33.776
CAK45924	0.707869	8.99955	0.901522	0	0	0	0	0	0	0	0	0	0	3.38189	6.78663	5.98981	5.30117	6.31777	6.60659	6.59985	8.13243	6.06067	5.24247	5.5139	3.57712	6.47638	4.17783	11.0328	11.2943	11.7208	2.58112	6.59503	3.4816	2.3438	1.12864	3.17033	3.23657	5.74427	2.17573	1.45112	1.38258	2.84653	5.77569	7.2826	6.49272	2.5	3.01985	5.65571	1.50902
CAK45925	6.4626	21.4056	3.56659	0.072411	0	0	0.0802021	0	0	0	0	0	0.089713	2.49379	1.66814	1.66432	3.87183	4.26825	2.89981	1.85398	1.79628	2.04487	2.51275	1.79786	3.96561	4.81777	4.26295	4.71482	5.15566	6.42043	2.003	3.58947	3.29211	2.13981	2.74776	4.77577	5.61426	12.5281	5.67535	3.31206	6.68994	2.45441	4.92148	5.31901	2.54041	4.13688	3.03273	6.54039	6.06182
CAK45926	0	0	0	0	0	0	0	0	0	0	0	0	0	0	0	0.137999	0	0.133911	0	0	0	0	0	0	0	0	0	0	0.244278	0	0.273545	0	0	0	0	0	0	0	0	0	0.146525	0	0	0	0	0	0	0	0
CAK45927	0.0525787	0	0	0	0	0	0.0522009	0	0	0.0993134	0	0.024004	0	0	0.0775528	0.0386876	0	0	0	0.0377092	0	0.0782906	0	0.0780112	0	0	0	0	0	0.0348237	0	0	0	0	0.0558883	0	0	0	0	0.0431142	0.0410779	0.0469851	0.286003	0	0.275579	0	0.0897228	0	0
CAK45928	0.431096	0	0	0	0	0	0	0	0	0	0	0	0.119688	0	0	0	0	0	0	0	0	0	0	0	0	0	0	0	0	0	0	0	0	0	0	0	0	0	0	0	0	0	0	0	0	0	0	0	0
CAK45929	18.6477	43.4185	93.2593	18.3867	19.5624	8.89094	6.38969	12.4899	13.1936	4.20803	5.18596	4.05325	6.19443	6.35582	5.20893	6.94553	2.89189	2.78073	4.69163	3.9057	3.96303	3.19441	2.66432	2.44846	2.00142	2.21441	2.93336	2.62678	3.24559	2.66687	6.98007	3.50073	5.86713	5.40159	7.78827	7.39092	8.87331	5.26731	7.97066	3.46415	6.73001	15.4546	6.67851	5.2631	6.74647	16.9892	6.9838	5.59045	6.64189
CAK45930	46.2647	43.6252	47.5557	25.2537	28.3069	13.3955	14.7918	10.4444	9.05392	53.4797	61.6056	59.5288	29.7328	25.7714	26.8498	28.0247	37.164	21.1956	22.036	23.2989	24.0787	23.6858	29.7836	34.7371	34.5311	23.4587	21.4678	19.1684	13.4233	19.2161	21.8121	26.1721	24.0852	8.47791	17.0274	15.9543	10.5511	58.6834	19.7734	12.5843	16.9785	22.7235	20.5957	15.328	16.7333	66.6634	19.0202	14.4397	8.21488
CAK40559	61.4681	212.198	0.495861	24.5389	31.3331	34.343	33.6298	20.5528	18.3069	119.552	100.287	117.382	79.6947	162.153	185.959	185.749	200.971	176.805	306.183	300.006	155.511	192.077	179.065	201.464	220.924	198.097	177.311	307.355	288.581	322.789	232.225	176.629	169.783	118.786	174.75	70.7533	28.3052	55.6862	46.0307	267.821	58.2891	206.016	314.502	148.408	278.934	47.3109	233.204	126.143	31.0006
CAK40560	28.3254	362.972	1.25782	5.63041	5.61529	31.7706	25.5332	4.73956	3.2361	35.5097	23.6235	35.3588	25.0403	27.0478	27.9258	27.4695	25.5173	25.0478	76.1096	80.7494	21.4779	31.1916	25.8052	26.4204	28.7903	25.6622	23.5354	67.5206	63.4439	75.3553	33.6644	24.8017	25.5649	30.7765	81.1287	13.6415	10.1333	17.258	11.5527	62.2939	11.8056	128.784	106.822	30.0558	81.8396	5.85994	54.7569	21.7791	11.0661
CAK40561	63.4554	4.39828	0.858592	42.3083	53.2909	16.8541	17.9712	31.9363	38.171	5.87351	11.5992	5.28609	15.7225	39.9509	37.2146	35.1204	26.5059	22.058	55.3212	57.0416	21.3617	25.6355	23.0294	26.2192	44.9695	31.3196	33.879	76.4584	68.7866	71.6309	61.1357	36.5263	47.5701	44.7713	48.8002	69.5661	51.97	29.1772	22.6454	35.5317	21.8843	52.6833	42.9602	55.3477	55.2102	16.2947	37.2305	52.4634	36.4321
CAK40562	15.7838	0.670013	2.3715	14.5969	13.8067	9.79916	8.52847	11.8263	13.9871	7.12981	10.623	6.857	9.13014	11.7756	12.1457	12.6608	20.8781	16.8763	14.3963	13.947	18.8277	22.0507	19.2027	20.0367	21.952	14.4649	18.0402	16.6724	15.6502	18.7088	12.1639	18.2047	15.3115	7.10443	5.79785	22.3048	10.2408	11.9269	9.39498	6.30926	7.90524	7.39375	6.7653	18.1361	10.6804	4.76943	9.12797	17.9093	7.79682
CAK40563	18.0777	2.1894	19.0298	14.9211	12.4249	10.5699	11.6133	12.6737	14.6878	5.87128	8.48296	6.3112	5.58681	3.90803	4.88646	4.33357	6.00339	5.08126	4.4632	3.81331	6.72992	5.05475	5.99748	6.06831	6.67287	5.98716	8.12205	5.47946	5.54019	5.85113	4.95125	6.50721	7.12691	5.41687	3.13015	10.1114	7.8542	10.4732	6.82432	4.09158	6.32681	6.28637	5.78435	10.0146	5.57353	12.3502	4.74595	8.88841	5.78938
CAK40565	126.347	98.1981	21.9342	143.318	133.412	247.901	247.969	235.248	227.908	158.178	216.069	156.296	193.354	95.8981	78.4505	104.308	81.2889	90.6773	75.5901	73.4889	86.0858	89.3793	81.6749	78.9142	92.7784	102.399	115.013	75.5904	74.2235	80.5184	112.722	104.241	110.741	74.9608	68.9961	120.174	147.897	216.489	189.502	92.7448	216.417	95.4458	91.6355	91.5713	97.8534	210.653	97.8	84.6439	125.139
CAK40566	793.787	407.083	72.2872	831.802	1088.35	485.676	503.9	662.752	797.121	862.296	652.756	907.87	546.198	1337.55	1565.24	1394.54	2541.06	2618.75	154.604	148.11	2929.59	2361.07	2053.59	2154.93	2075.39	1793.99	1789.9	115.251	117.003	102.661	223.33	2073.39	1854.95	215.257	377.21	805.204	1080.96	541.746	1077.36	316.997	857.487	369.635	273.026	280.815	308.021	528.503	347.844	424.307	793.568
CAK40567	146.811	106.149	287.606	102.815	88.5608	122.318	125.889	90.2958	75.9022	124.65	140.066	131.142	107.583	70.2003	67.3515	75.3628	72.3435	92.484	60.4712	67.8465	76.8593	76.1189	73.6981	67.6146	77.6169	91.7286	82.7382	55.3814	51.5366	61.9319	69.5188	87.3537	80.913	51.8026	64.0067	64.5302	64.2148	46.9128	48.5673	51.6146	45.3393	85.9987	68.4782	59.5178	69.6056	64.5713	59.139	61.6291	52.2779
CAK40568	0.253374	0	1.07563	0	0	0	0	0	0	0	0	0	0	0.744929	0.186861	0	0	0.18091	0.727617	0.363437	0.187801	0	0	0.187966	0.365826	0	0.35186	0.336091	0.660027	0	0.184777	0	0.356057	0.239696	0	0.226957	0	0.228455	0	0	0	0	0.275646	0.521345	0	0	0	0	0
CAK40569	8.03843	6.79427	0	3.79231	2.75131	1.85316	1.68014	3.28714	3.51185	19.7784	28.3001	20.86	28.4257	4.3535	3.43216	2.4904	3.80205	2.11454	8.50466	8.79941	3.44942	2.51987	2.50663	5.3356	3.97049	6.59464	6.46277	4.48955	4.95941	5.04377	1.8512	4.8513	5.3508	82.4487	119.172	9.85309	29.79	48.4463	18.9484	171.725	28.7565	82.4184	130.715	16.54	131.568	32.125	94.2152	15.7746	55.1965
CAK40570	2.17475	20.6259	0	8.64505	5.75369	12.0523	12.3915	7.51938	6.816	5.13472	13.2865	4.83474	10.5532	2.71043	4.39318	3.47867	1.2746	1.55278	2.64745	1.83098	2.66318	1.19674	2.24085	1.82377	1.97953	2.3069	3.34834	2.1949	1.97048	2.44236	4.1373	3.9981	3.25541	0.805049	20.6037	4.2348	3.37215	7.16142	14.9465	3.41149	11.3024	7.77354	1.74872	2.33467	2.14753	2.755	1.93622	1.91385	0.886903
CAK40571	1.14379	38.8314	0.102224	0.647529	0.559262	0.870165	0.926385	0.770374	0.526001	1.62033	1.67559	1.56654	0.902533	12.9202	15.6276	18.9582	6.58209	7.35002	7.26076	7.38288	6.11291	8.5156	7.40086	6.20759	4.25893	3.63101	3.97094	4.95084	5.56699	4.70477	22.1262	3.53774	4.06061	143.342	61.877	3.12753	15.2487	2.49683	6.92544	138.068	6.34927	85.2112	14.277	12.9441	153.869	0.850431	270.942	77.4696	11.6525
CAK40572	2.95618	27.0956	0.108343	1.18194	1.64978	2.59906	2.11147	1.08865	1.31009	2.2295	2.99799	2.06809	2.32643	9.3791	7.1522	6.41598	4.63478	5.69441	7.37472	6.80283	4.4453	4.956	5.33948	4.67009	4.48314	4.90051	5.06512	6.91159	7.45143	6.18367	9.83312	4.70973	5.46923	10.3414	55.2722	4.57203	4.43418	6.4431	1.97974	9.95779	1.62833	28.3744	17.6767	6.69532	16.8503	3.24856	11.2686	6.54768	3.95345
CAK40573	18.6836	10.7814	8.97464	15.6207	16.5877	13.0891	12.6782	9.89701	10.1595	4.8565	5.48922	4.617	6.75772	11.8848	15.5067	11.3511	11.2535	8.52629	13.4955	14.4243	9.65569	11.1026	8.58997	8.90121	12.0855	8.5963	9.16439	15.7263	12.8745	16.31	16.6254	11.3017	10.9197	6.91866	9.53507	10.3894	6.06084	5.92448	5.66991	5.71588	4.9549	11.488	12.4939	8.52343	11.9787	5.65013	11.0663	9.191	4.04384
CAK40574	111.137	460.38	346.375	222.994	226.193	117.582	111.017	143.629	147.603	96.8866	142.311	101.944	99.4978	160.357	171.491	187.202	129.582	134.532	89.3629	81.9141	195.418	120.422	120.549	136.228	76.2809	107.3	111.122	147.419	190.629	130.682	114.964	120.331	164.106	754.077	1410.68	114.252	312.393	161.256	140.842	95.3374	130.909	276.55	122.766	228.324	104.252	434.473	81.695	202.909	318.419
CAK40575	6.36236	27.741	0.975835	2.09724	1.31562	12.6397	11.2477	2.36379	1.75743	17.1347	8.9927	19.0769	10.8493	1.23698	1.0898	0.906087	8.69945	7.6494	3.27108	3.73876	5.38512	13.2937	7.44792	8.25225	25.4247	19.8067	18.8109	15.9532	15.5311	12.0979	2.72404	16.1502	10.2675	7.64983	13.2203	4.3386	1.76419	3.92312	1.44189	7.97709	2.69379	9.35355	31.1696	10.8108	28.7929	1.92083	9.80635	14.9987	2.73013
CAK40576	1.30477	71.0928	0.158259	0.501238	0.173165	1.95949	0.647698	0.17038	0.488599	12.3226	1.84095	15.1471	0.828007	0.95902	1.09972	0.411453	8.79419	1.73014	5.6204	6.28307	1.65788	26.0894	2.62284	2.21245	11.9759	17.3062	10.8716	12.1151	17.1157	10.37	2.03898	10.0189	7.07226	8.46402	25.5586	0	0.340901	0.840321	0.327379	9.17059	0.145625	14.1581	115.179	4.79413	80.5982	0	14.4724	8.53842	0.317884
CAK40577	20.8954	31.7365	3.02726	2.67571	2.65762	35.1214	30.4593	3.03174	4.85421	121.733	27.3975	109.136	25.7377	2.62066	2.93527	3.96575	22.9137	12.5512	17.7397	17.1864	8.48133	63.5853	15.4751	15.8088	81.9475	60.3531	51.7592	66.3777	73.8713	45.8016	5.62364	54.6117	42.5888	32.3965	63.8997	8.39285	1.5165	4.4858	2.98551	30.8005	3.95164	32.5285	177.166	23.6299	198.9	2.12312	61.975	41.6931	2.40398
CAK40578	5.86846	41.7481	2.81911	1.69576	1.64992	20.4288	17.3639	1.51751	2.02408	62.8617	12.2715	63.5595	13.5489	14.8698	12.4713	14.3745	32.2674	28.173	38.0291	40.3716	20.3749	88.0723	31.8529	29.3863	97.8297	75.7225	69.5927	123.729	141.908	87.9638	25.1712	65.2447	61.4166	117.023	160.461	14.6632	7.48477	6.12678	8.40847	72.688	10.6778	86.8733	250.332	43.3747	252.405	3.61338	100.076	67.7814	11.7202
CAK40579	13.0383	158.886	0.260473	0.618729	0.285007	23.0458	24.747	2.38359	2.81459	146.461	29.4733	182.494	26.4892	14.093	15.2719	13.3182	48.1321	40.0851	21.4742	21.5623	37.7464	98.099	49.0758	55.7589	153.368	133.063	100.437	72.2312	90.5044	62.3785	15.3252	111.8	53.5656	22.3471	82.6648	6.45774	3.50674	8.16004	2.29	28.0489	3.35551	39.2028	172.382	26.3543	132.922	1.21891	21.4639	70.1021	3.79317
CAK40580	18.3179	298.018	1.14359	0.643907	0.875911	115.399	95.3445	3.73456	3.45218	611.901	81.2683	577.278	108.845	9.04192	6.48979	11.3642	78.1397	49.6877	55.9561	55.899	37.5371	241.939	51.6714	48.628	324.05	241.592	204.627	205.104	228.354	162.953	29.8605	228.002	101.515	55.64	209.79	11.5018	4.84463	4.85777	4.49476	66.2673	5.40177	93.6413	659.778	58.6616	584.996	1.66492	87.9532	128.755	7.96311
CAK40581	178.964	26.5206	3.22956	9.78669	9.11794	73.0215	76.3908	38.0314	29.1121	72.1798	49.7534	66.9534	67.0143	17.2925	9.45468	10.7806	13.0121	14.4847	15.7106	16.0314	13.505	18.0404	14.3287	11.8446	14.1027	15.4671	17.901	10.1533	10.1838	10.046	12.7396	11.6446	17.7186	26.4328	26.0061	36.932	39.3783	55.8907	56.0442	21.1402	38.4858	76.836	41.4321	37.9253	22.931	52.2426	37.2625	22.0116	38.1211
CAK40582	233.784	11.3555	0.230538	53.3322	46.3514	192.257	201.002	135.39	90.3329	102.542	154.719	98.9209	152.807	54.0347	27.9847	29.6688	33.8059	43.6694	14.0354	16.9421	37.685	59.0794	41.9276	34.7973	39.3505	44.578	54.7691	13.0561	19.8932	8.58716	28.2665	32.2541	52.1314	66.9142	49.0649	141.613	131.784	155.584	358.151	45.0308	245.28	214.736	100.286	107.2	19.0345	191.192	94.5223	50.9815	83.2942
CAK40583	2.26459	1.76787	1.44206	0	0	0	0	0	0	0	0	0	0	2.21933	4.03613	4.3046	4.5225	3.09911	8.40005	8.66217	4.7558	5.05803	4.33265	3.21998	4.76826	4.86002	1.70346	8.76138	8.97165	8.3743	3.85347	4.46317	3.18235	32.3137	24.0714	7.43778	3.1063	1.70156	2.65163	13.9271	3.98081	12.9852	21.557	17.4737	27.2005	2.66598	19.9661	21.1092	6.43682
CAK40584	0.559187	0.249448	1.74085	0	0	0	0	0	0	0	0	0	0	0.548011	0.962259	1.09721	1.53549	1.59705	2.54256	1.33682	1.65788	2.77547	1.38044	1.2445	1.61473	1.26323	1.42366	0.988989	0.849718	1.60489	0.543728	0.935093	1.96452	4.76101	5.15135	3.00532	0.17045	1.17645	0.654758	2.75118	0.582498	3.66445	6.48898	3.26001	6.35017	0.164575	1.90845	4.16992	1.27154
CAK40585	0.838352	1.12194	0.711801	0	0	0	0	0	0	0	0	0	0	1.54049	1.85484	1.38794	1.41263	1.64611	1.9561	2.10442	0.776733	1.09228	0.620882	0.932898	1.05913	0.994283	0.58211	0.834032	2.72984	1.52695	0.30569	0.450618	0.589053	1.98274	2.89615	0.375472	0.574975	1.5118	1.47245	0.687442	0.327488	1.12374	1.59608	2.5875	1.46467	1.11031	1.25178	2.23274	1.25103
CAK40586	50.4691	34.1221	166.251	22.3318	28.7012	29.8503	22.7941	12.5598	13.5863	21.573	29.4153	23.4405	26.048	69.0874	63.1675	62.6365	39.4127	48.7412	56.0464	51.0932	48.8247	58.078	42.7355	40.0376	29.1052	27.9165	33.0582	49.4545	52.702	38.0251	178.41	29.5631	37.2241	441.569	432.455	169.488	149.179	47.6625	141.623	61.0479	138.164	193.278	159.004	214.355	123.24	81.2398	111.412	254.218	166.72
CAK40587	8.39641	8.42751	20.7928	0	0	0	0	0	0	0	0	0	0	49.1145	57.0207	61.0089	33.536	33.4725	55.5081	42.404	44.0826	42.4561	31.8691	34.5184	27.2765	24.4211	25.0206	44.7822	41.4662	28.9639	140.068	17.8017	28.5147	368.695	388.235	140.705	145.245	41.954	143.17	56.2275	111.244	167.258	158.331	215.237	91.0716	71.6635	96.1173	210.574	123.804
CAK40588	3.93346	55.9303	3.33969	0	0	0	0	0	0	0	0	0	0	7.95061	10.5157	7.59742	6.99612	10.1808	9.17781	9.52108	12.3908	9.5176	9.46761	5.83608	8.16385	10.3298	7.85219	24.1313	24.6556	13.3516	14.7012	7.39987	7.25491	27.4432	21.9505	11.4509	14.3879	11.9698	11.2264	4.03176	9.60335	7.90873	8.02353	24.7864	6.87208	10.853	3.77563	27.7609	20.9632
CAK40589	1.403	3.44226	0	0	0	0	0	0	0	0	0	0	0	2.57805	3.96636	6.53811	3.15209	4.67482	7.21866	5.03113	3.63966	3.83	2.59765	1.7347	2.70091	2.53555	2.5978	6.5136	7.46179	5.26563	7.84422	2.84889	3.45028	10.3969	3.97684	5.8647	5.34574	1.68669	2.87488	5.36877	3.8364	3.13435	5.34214	8.17935	5.71938	2.06459	5.98537	13.7007	6.38056
CAK40590	4.3168	50.3429	0.654495	0	0	0	0	0	0	0	0	0	0	14.3913	9.32343	11.2306	11.0839	13.7599	21.6941	22.1142	10.513	18.7095	9.59105	11.4372	10.1281	15.4636	13.3811	35.379	29.5183	27.5697	22.1491	9.61267	11.5909	28.1488	19.6651	50.4056	13.6753	11.3987	18.007	11.3778	21.3194	15.4302	17.1078	53.9282	16.4304	10.6176	11.1811	62.7393	12.3576
CAK40591	0	0	0	0	0	0	0	0	0	0	0	0	0	0	0	0	0	0	0	0	0	0	0	0	0	0	0	0	0	0	0	0	0	0	0	0	0	0	0	0	0	0	0	0	0	0	0	0	0
CAK40592	0	4.65955	0	0	0	0	0	0	0	0	0	0	0	0.639784	0.641945	1.92142	0.325933	1.243	2.1872	0.624278	1.61293	0.972078	0.644648	0.322869	0.62838	1.17982	0.604391	2.30922	1.98403	2.01778	3.17391	1.24764	1.8348	5.76417	4.62616	1.94922	7.16381	3.53176	5.73305	2.85502	3.40023	3.88919	4.2613	4.02982	5.70276	4.22698	2.22805	5.10006	8.90684
CAK40593	0	0	0	0	0	0	0	0	0	0	0	0	0	47.0157	58.9681	58.8331	23.9518	0	57.4038	22.9381	0	47.6233	0	0	11.5444	32.5129	11.1037	53.0303	41.6571	21.1828	69.9722	11.4607	22.4723	15.1282	0	28.6484	0	0	14.0435	0	12.4936	0	34.7944	16.4521	27.9385	0	27.2887	0	13.6362
CAK40594	3.93431	2.31668	0	0.423191	0.511706	0.206798	0.234362	0.359625	0.137506	0.148627	1.1304	0	0.699079	9.94764	9.16881	8.80043	6.0106	7.64078	15.3656	17.1558	8.28175	8.20156	5.82748	6.18758	7.61177	6.8258	6.99337	12.7337	10.7611	12.6118	23.8713	6.20314	9.84117	18.7585	18.7352	18.1844	15.5422	14.6152	10.9179	5.80699	11.4343	22.5008	42.8014	21.5334	27.3568	4.30742	7.92215	17.4355	20.6658
CAK40595	105.225	37.6112	72.3041	166.753	141.945	84.2659	84.4271	124.469	113.858	76.7162	80.6132	73.3413	76.1486	38.3375	43.3255	45.4499	34.0374	34.9547	39.269	40.3126	43.3641	32.0383	37.9575	37.2147	41.8428	44.1554	50.0235	35.4755	35.385	36.147	43.6796	46.7804	54.7395	70.6131	88.1424	77.1464	75.829	52.0975	81.5259	75.9752	88.347	90.0337	82.0586	68.3983	91.2321	105.5	81.0138	62.4545	69.5239
CAK40596	10.4366	0.384413	0.0812951	11.2003	11.2524	17.3212	17.3961	8.31453	7.69688	9.67574	13.5832	9.09222	15.2057	9.43041	9.17981	10.7087	7.31395	6.15284	13.4732	11.674	6.10332	5.91671	5.95654	5.75353	5.25326	6.87834	6.51534	11.8117	13.0946	14.7125	10.3343	6.99928	7.53492	5.79711	5.29233	6.86126	6.12904	5.9569	3.53156	6.83064	4.93713	8.47067	7.91655	13.5939	9.7023	3.71974	6.12713	9.58811	6.28674
CAK40597	28.4947	10.1711	73.543	19.5294	20.2183	20.3654	18.1214	11.722	11.8269	15.4494	13.5722	14.1434	15.6348	7.3951	7.91831	9.14291	7.60704	7.63166	9.80421	10.1749	7.67198	8.33494	7.41559	8.0546	9.33603	9.1569	9.46546	6.46489	6.37942	7.38281	8.78012	9.02622	10.5108	7.14427	8.05296	11.5841	7.08241	5.09061	8.36944	6.76629	6.99338	15.0494	11.1819	9.82977	12.9831	10.545	11.5901	9.87003	5.69898
CAK40598	118.617	14.9571	17.1777	95.2457	123.233	69.5019	66.9005	78.9322	89.9571	52.0059	56.7671	46.8156	49.5571	52.2267	57.8781	54.8643	38.245	36.2886	76.7245	73.7207	26.1216	38.3249	35.2839	35.2831	52.2381	39.1435	40.4444	62.9254	65.719	68.2957	69.3689	42.6216	47.2894	47.8489	58.0988	58.0207	48.2666	34.7186	48.5014	52.044	40.0895	68.6724	110.406	61.0167	76.5367	48.9078	58.4687	62.9205	41.8775
CAK48306	0.488513	3.00731	0.29034	0.240838	0.340378	0.770326	0.679004	0.64748	0.576242	1.66091	3.72829	1.38274	1.54618	1.93894	3.927	3.30694	1.20728	1.2208	7.29493	8.19842	0.905215	1.27296	0.759763	1.41338	1.69278	1.55604	1.5264	4.89236	4.07218	5.33857	4.09694	2.24066	1.64758	31.3794	14.7471	22.7104	27.6521	12.6855	4.93354	20.7499	7.21334	7.15929	9.83191	28.0443	28.6767	14.7944	15.3803	14.1032	38.0737
CAK48307	239.253	92.8032	266.813	224.147	312.279	169.393	171.437	184.921	244.74	237.563	143.836	234.234	153.84	37.9047	36.3334	30.1547	41.209	38.8583	24.5775	23.0966	43.0222	43.01	36.5676	43.5484	54.6951	44.4681	46.9692	20.449	20.7581	18.495	47.8107	57.483	49.4569	52.108	82.6911	95.1881	89.0997	37.6934	66.005	75.2623	57.2633	84.765	76.8139	57.4018	102.846	72.8529	95.0702	61.0161	82.1951
CAK48308	0.165988	0	0.140931	0.074393	0.154205	0.290825	0.164795	0.0758625	0.145034	0	0.0745177	0	0.0921687	0.122003	0.122415	0	0	0	0.119167	0.119046	0.12303	0	0	0.123138	0	0	0	0	0.216195	0	0	0	0	0.157027	0.529307	0.148682	0.758939	0.448989	0.145767	0.272217	0.12968	0.148329	0	0.853845	0.144997	0.293112	0	0	0.424619
CAK48309	163.923	28.7945	104.282	105.952	105.839	111.282	86.9527	88.6926	71.4947	21.9487	26.4705	21.0626	36.3783	70.811	54.4193	51.859	64.0918	56.7237	68.1257	62.8629	67.4716	63.3573	65.9867	55.7129	31.6132	34.0242	41.4196	80.2701	72.8904	67.553	23.4359	45.5683	60.6658	29.684	39.7303	78.1418	111.747	60.9985	80.3044	16.908	75.375	24.0956	17.2556	30.1532	15.4218	61.6805	14.357	25.1987	70.3307
CAK48310	7.62391	2.77061	0.279012	2.29758	2.38127	7.48496	5.8726	10.6485	7.59469	2.31214	7.55343	2.19037	6.49603	7.48764	5.4287	7.32647	5.7341	6.64014	1402.66	1393.76	5.23678	8.83216	8.32336	6.53343	6.57132	8.15111	9.72026	1302.77	1171.25	1369.96	4.26575	7.23018	11.3601	4.25902	5.13474	13.0399	10.6679	16.2075	6.52203	2.42517	5.00637	5.25645	16.7311	7.67448	4.47815	7.63085	3.33657	5.11111	7.3977
CAK48311	1.90495	0	0.101087	0.373523	0.387128	2.34677	2.30497	1.68685	1.45642	2.47374	0.694849	2.22854	0.462773	2.45027	1.93172	1.05125	3.38817	2.8903	32.2244	39.108	4.50058	2.03873	2.1162	2.73805	1.5471	1.45238	0.992025	75.9632	63.2693	81.2992	1.30238	1.70653	1.33848	0.56316	2.40451	0.639875	0.653244	1.0735	1.04556	0.292883	0.651117	1.38311	0.388574	1.1024	0.31201	0.94609	0.101584	0.761003	0.609139
CAK48312	55.9634	0	0	33.2206	27.1457	31.3104	30.2391	75.9776	70.7519	52.2297	34.1656	51.3246	33.3667	10.3138	11.3226	11.1752	12.363	10.962	27.7333	25.3371	9.42173	14.1342	11.8593	12.3692	7.86559	10.6285	11.4626	42.7006	41.2834	37.7215	12.7613	15.0255	14.4992	10.4635	45.0971	13.6042	14.0394	23.3692	63.0635	7.44521	21.7966	38.6505	19.0371	19.8712	8.79667	14.43	4.08475	11.9588	6.47537
CAK48313	28.89	19.2504	7.03027	23.0248	20.0453	14.3223	14.1012	17.7064	18.9059	15.6401	22.9006	15.7554	19.8342	14.9263	15.467	14.9424	17.7882	15.708	15.1869	13.1774	15.4552	13.9493	15.0398	17.7106	17.3218	11.7147	12.8836	13.9898	12.9496	15.0512	14.9419	12.5181	13.5044	7.49014	8.92988	14.5089	7.18496	10.5721	13.8	8.52429	12.938	16.2568	13.6107	12.9335	11.0872	13.9813	9.33386	12.0402	7.98829
CAK48314	1.48988	0.209881	0.399468	0.562309	0.291395	0.206084	0.54496	0.501739	0.411097	0.296228	0.704064	0.143196	0.653126	0.806899	0.462643	0.692375	0.528518	1.11977	0.788147	0.787343	1.16242	0.934088	0.929182	0.81441	0.792518	1.116	1.90566	1.87226	1.63414	1.09064	0.629037	1.34875	0.495871	0.222545	0.583455	1.40478	1.50584	1.55546	1.1018	0.385797	0.918941	0.350363	0.426538	0.968083	0.273995	0.41541	0.200716	0.835354	0.668653
CAK48315	1.59932	1.07016	0.339474	0.0895986	0.185724	0.437835	0.297717	0.0913685	0.0873392	0.0944023	0.448744	0.273804	0.666045	0.587757	0.737178	0.73549	1.79657	0.713699	0.861147	1.72054	0.44453	0.595353	1.18445	1.18646	0.721602	0.948393	1.94335	1.3259	0.390577	1.05925	0.583163	1.43273	1.82607	0.567368	0.212498	3.22328	1.09688	1.26177	1.40449	0.327857	0.780932	0.53594	1.30493	2.05673	0.698536	0.706044	0.170572	1.27782	1.02282
CAK48316	2.58604	2.85894	0.381856	0.352746	0.208911	0.147749	0.446515	0.256939	0.442094	0.902598	0.959059	0.975293	0.99893	0.495852	0.165842	0.330925	0.673623	0.883082	1.21082	0.806391	0.500028	0.33484	0.582892	0.0834112	1.0552	1.60019	1.48334	2.01343	1.09835	0.670216	0.40998	0.886382	0.553011	0.212734	0	2.61856	0.925362	2.43309	0.394959	0.460986	0.702742	0.703324	0.6116	1.61946	0.589309	0.595643	0.191867	1.55713	0.575256
CAK48317	0.983364	3.85402	0	0.0944418	0.0978817	0.184601	0.209207	0.160512	0.0613735	0.132674	0.409934	0.192403	0.468032	0.154882	0.207207	0.206732	0.157807	0.351063	0.352993	1.10827	0.208248	0.261473	0.312119	0.312647	0.507072	0.428425	0.146314	0.605613	0.274459	0.883903	0.40979	0.402714	0.246766	0.0664485	0.149323	0.125834	0	0.253329	0.0616838	0.518369	0	0.753212	0.534902	0.361318	0.368147	0.0620174	0.179792	0.0748271	0.0598948
CAK48318	23.1446	12.8373	12.5482	10.2731	9.37788	6.42471	6.47823	6.98401	6.77348	7.1369	6.23427	6.26341	4.58323	9.797	11.681	10.6283	6.55724	6.1323	13.2529	12.5994	10.0862	6.68495	9.9541	8.89523	9.21978	7.44584	8.48056	13.2419	13.9104	13.2605	11.754	7.51416	9.483	9.97156	15.1166	7.1936	8.77187	7.09023	5.63229	9.28342	5.66427	19.885	16.2602	9.81141	12.9589	12.1626	9.99274	8.49593	8.4174
CAK48319	13.1244	0.521703	1.26878	7.39637	8.20901	4.98037	4.38637	4.72147	4.9958	7.54747	3.99607	7.05958	2.95835	8.26166	9.05623	7.36226	5.10901	3.8968	9.14251	8.52741	5.44179	3.77305	6.01479	5.35017	7.27014	6.38472	6.54146	7.45486	8.20862	9.25191	6.96515	6.23955	5.84341	6.8226	4.83434	6.4018	4.75313	5.74107	3.53756	5.38096	3.45172	9.34768	9.4009	6.5507	8.28638	5.16295	8.53713	7.26758	7.20235
CAK48320	4.74374	48.2479	3.32282	1.6477	1.92807	2.33759	2.53144	1.57185	2.33151	1.90405	1.01158	1.57012	1.05363	15.603	6.29725	6.54462	4.26306	3.04834	231.585	215.274	2.54914	10.2421	4.21584	3.51915	9.16067	10.2877	6.01121	79.4415	88.3542	59.1454	5.53511	5.18455	4.58302	129.469	202.954	26.6634	9.86879	12.5108	3.64513	96.1761	10.933	98.1345	275.454	53.5622	208.85	8.16738	94.2049	24.3832	13.8543
CAK48321	118.295	990.163	7.27044	364.898	481.002	130.285	92.4189	782.701	1122.12	21.905	41.7522	21.9285	38.1962	254.925	233.955	201.54	87.6558	89.2409	4240.22	4414.28	79.3998	108.422	75.0094	65.3762	88.6733	106.035	100.723	2041.53	2032.54	1659.7	24.6067	92.6632	126.47	2022.95	2087.81	392.25	367.464	180.342	106.873	87.7938	114.794	133.582	543.029	868.428	432.018	470.409	81.1424	788.56	620.752
CAK48322	0	11.5799	0	0	1.00483	0	0	0	0	0	0	0.987585	0	3.17998	0	0	0	0	138.22	117.91	0	0	3.20415	1.60479	0	7.33021	3.00406	70.3011	97.2053	94.5604	3.15512	0	3.0399	51.1611	66.6822	7.75072	0	1.95047	1.8997	19.5121	1.69005	63.7917	280.051	48.9617	139.835	3.81995	18.4571	27.6538	1.8446
CAK40599	844.771	162.809	2.89603	0	0	0	0	0	0	0	0	0	0	545.703	576.056	519.522	644.563	613.723	1518.25	1429.45	582.323	597.619	617.215	595.486	490.833	631.843	513.147	1447.07	1434.97	1336.64	1006.59	444.086	504.09	5840.48	8265.21	1985.94	1182.15	613.042	1513.68	9411.66	1632.65	5778.08	11755.6	3153.58	7887.95	620.392	5094.93	2066.34	1618.11
CAK40600	1.11934	0.946094	0.200079	3.01003	2.10714	0.464491	0.731117	0.673133	0.952303	2.25337	1.85136	2.20545	1.30851	1.34234	1.52067	2.4275	1.32358	0.883342	3.38361	3.97168	1.22265	1.05266	1.52707	1.04891	0.808063	0.958221	1.14537	3.0086	2.18687	2.53622	1.80444	1.05553	1.57297	10.7006	5.63589	5.75197	10.0204	4.88693	5.17361	11.5939	9.43542	17.215	15.1896	11.7583	22.9009	13.7322	13.3707	7.21737	10.4992
CAK40601	77.7369	137.993	116.073	118.458	126.757	115.145	96.4286	117.286	98.0602	184.47	162.3	193.684	155.792	119.923	111.498	115.845	154.04	146.736	368.343	352.459	150.206	160.19	144.26	152.061	180.226	178.76	187.119	390.653	419.434	353.066	131.497	191.214	185.333	300.248	182.926	674.71	118.151	137.928	105.304	162.95	112.671	146.12	207.829	1455.2	151.112	156.365	126.403	1643.7	118.708
CAK40602	9.68435	6.33614	5.908	15.8826	13.8953	11.7518	12.0363	12.3931	9.15133	12.5675	31.5607	12.0847	29.7155	35.2214	34.7584	37.5291	45.6104	45.7905	107.792	107.888	51.8946	66.493	48.7179	45.8202	33.6615	26.4959	31.43	87.3048	85.3991	79.6773	37.6141	35.4223	29.7384	60.127	115.75	62.586	16.9246	25.6136	31.4356	36.1761	21.4091	80.9636	43.8594	119.781	46.0583	58.1443	41.9267	83.9096	7.46276
CAK40603	163.128	67.0095	1.46177	115.165	106.864	68.4369	59.8252	129.374	111.414	102.335	118.321	100.149	101.774	113.362	128.241	132.329	137.476	128.971	170.727	161.446	137.021	137.953	131.119	136.556	145.21	141.765	151.771	187.931	183.552	196.129	141.877	137.011	137.553	103.424	116.893	140.722	108.435	100.514	111.757	127.528	117.75	96.6051	127.52	149.007	130.467	121.039	115.436	125.482	128.09
CAK40604	185.73	13.265	117.873	140.316	165.191	140.284	124.39	227.034	214.223	108.025	150.183	109.929	138.739	98.0871	66.0134	70.7542	130.718	141.631	69.339	60.2088	136.498	153.892	119.154	104.65	185.609	174.123	176.173	57.6025	69.9041	48.4362	63.0291	138.132	163.539	342.259	172.687	283.466	296.794	317.108	227.912	44.6534	182.03	51.795	62.5302	235.166	60.399	310.311	35.118	165.472	300.514
CAK40605	36.1673	32.8795	23.8677	16.4401	16.7204	20.1718	18.0956	18.4622	17.5482	23.2842	20.187	23.9719	15.7046	25.1555	22.8808	24.8464	23.32	23.7839	29.3702	29.9549	23.3346	24.7149	24.7543	24.2028	26.2333	25.9825	24.8748	27.5494	22.214	30.2739	27.9173	27.3533	31.0328	9.51316	11.7822	25.1802	14.8908	7.57303	15.4543	24.925	15.1772	23.3845	34.063	20.515	26.8023	10.8462	26.5201	18.6255	11.7905
CAK40606	140.8	64.9031	7.77997	113.588	106.513	120.606	114.937	121.347	112.676	229.857	197.958	245.284	155.248	74.7423	79.9395	75.8097	123.018	127.181	80.0652	67.8016	105.189	121.799	129.104	135.457	152.951	188.117	171.476	79.3014	81.6516	82.3003	55.4148	140.95	159.859	65.1196	81.483	88.8845	65.3993	101.159	78.1141	95.2961	58.6677	72.297	95.3098	75.4169	73.992	88.995	79.8985	99.9962	72.4182
CAK40607	75.9695	81.0477	35.7108	37.2212	46.3974	29.6803	24.9542	37.9837	41.7666	29.4969	24.9715	27.5941	24.2467	37.692	34.3533	33.3116	35.2852	31.8999	30.0252	29.9945	33.0709	41.1909	35.5994	33.3206	45.0942	31.3671	36.7222	27.856	27.9334	26.6749	43.9918	37.6896	36.7841	28.2521	38.6368	36.6089	28.0167	22.9042	21.4721	24.0983	19.3348	39.1801	33.4602	36.7226	35.6498	40.8654	25.1256	36.3141	25.9729
CAK40608	4.17001	3.12759	3.69616	2.09485	3.34187	5.53988	5.4594	1.7383	1.26125	2.79141	2.65381	2.80333	2.56995	7.54461	7.16455	7.55276	8.37345	7.36171	5.88884	6.77019	9.00071	7.84681	6.9911	7.71682	5.98766	5.55897	6.61816	6.10881	5.55071	5.61477	6.41626	6.96229	7.05128	1.25717	2.7764	3.16059	1.25712	1.98324	0.925567	1.31514	0.930824	3.39878	2.99114	2.40436	3.16233	1.45655	2.4632	2.53847	1.48485
CAK40609	15.7762	5.9116	51.4359	9.97972	12.0811	5.66647	4.51985	7.25153	9.35391	2.93733	5.09941	3.3131	3.60417	10.0717	11.3357	11.5419	8.06774	7.30569	9.22276	8.5668	8.28556	7.58426	7.84486	7.72438	6.508	6.35395	6.66643	7.29441	7.77895	8.5979	11.5708	6.97765	8.39284	6.31096	12.9363	9.56896	6.59503	5.40537	5.73968	4.76798	4.89495	14.0173	7.45364	7.69797	7.6781	7.48204	4.84583	6.86663	5.22729
CAK40610	1.81764	0.211522	0.201296	0.0708382	0.0367092	0.103848	0.0784601	0	0	0.18659	0.390263	0.252553	0.351058	0.464691	0.116565	0.581491	0.0591834	0.394984	0.737574	1.02021	0.292878	0.117674	0.351168	0.117254	0.171153	0.482024	0.0548731	0.576552	0.617593	0.628097	0.864485	0.509734	0.111055	0.149524	0.33601	0.0707884	0.144535	0.213767	0	0.453616	0	0.423723	0.601823	0.162609	0.759377	0.0697763	0.134857	0.336754	0.134776
CAK40611	52.2831	41.5304	119.074	30.3038	31.2548	22.9552	18.4859	21.7726	21.6205	12.325	16.0538	12.4037	17.5513	48.7911	52.6844	50.0233	32.5363	31.4315	40.9881	44.8081	39.2397	34.0902	36.803	36.9873	26.4384	24.5134	28.5685	37.6745	37.5287	37.2414	43.284	31.1365	35.0319	26.3246	35.7387	23.1951	22.0259	23.7559	20.6108	17.3914	16.57	41.2481	23.2524	22.2007	22.1895	30.0855	20.481	25.4842	16.6483
CAK40612	138.664	112.048	340.779	132.031	148.915	147.645	145.005	113.711	113.415	49.6889	59.931	48.5582	82.3345	126.649	102.874	96.2494	84.2212	100.003	105.005	105.825	98.3726	99.158	101.202	95.3917	94.7303	85.8484	95.2408	89.2585	90.3371	88.7245	69.5384	101.118	104.802	153.376	180.024	105.504	84.125	62.0241	50.6969	53.6945	45.9902	102.852	71.0128	102.089	79.2327	86.0622	63.6316	98.1674	80.3401
CAK40613	0	0	0	0	0	0	0	0	0	0	0	0	0	0	0	0	0	0	0	0	0	0	0	0	0	0	0	0	0	0	0	0	0	0	0	0	0	0	0	0	0	0	0	0	0	0	0	0	0
CAK96901	10.8125	20.1367	1.92594	1.89773	1.44002	8.84296	7.88221	2.00434	1.71774	6.81965	3.76788	6.45514	4.28251	33.0119	36.2461	32.1017	15.9117	16.6281	14.1138	15.9974	19.335	15.8186	16.2394	12.9574	16.2117	19.5237	22.313	38.6643	38.4576	36.157	93.1334	36.2524	44.4145	4.07722	227.692	3.86053	5.18577	1.77257	34.595	46.3149	33.2581	175.677	41.7873	4.6674	23.5139	2.40337	2.38702	4.10803	4.06194
CAK96902	4.86311	4.86049	1.37033	21.9718	16.9728	2.64313	1.87504	11.1223	14.6685	18.7311	10.1444	14.7642	9.26442	125.65	154.937	184.961	54.5852	75.6972	199.587	197.849	78.1292	70.9606	87.6269	76.5224	72.5388	113.211	116.833	197.877	173.472	218.281	226.327	116.84	119.366	270.617	150.809	84.1593	292.545	44.6091	123.505	291.115	245.155	375.856	363.807	307.485	443.711	140.672	240.612	115.797	290.394
CAK96903	0	0	0	0	0	0	0	0	0	0	0	0	0	0	0	0	0	10.3386	0	10.3848	0	0	0	0	0	0	0	0	0	0	0	0	0	0	0	0	0	0	0	0	0	0	0	0	0	0	0	0	0
CAK96904	61.0253	63.9144	24.4375	37.4067	37.5635	65.007	41.2884	38.8574	31.1212	51.097	62.7166	43.2122	68.9246	48.2035	38.2421	36.4569	63.5413	55.0214	63.316	62.2999	51.1318	62.9118	58.6513	56.1831	66.332	57.3065	61.1965	66.87	65.473	65.7079	35.9646	54.8136	56.5362	28.429	32.0654	72.1259	31.3309	67.7134	37.9901	33.6282	29.877	47.0593	38.0265	65.5722	35.7739	32.3389	27.609	60.832	27.2973
CAK96905	36.8011	47.3914	16.7794	38.7805	36.521	52.0322	54.0626	48.3346	42.8429	36.2692	34.865	34.748	37.2511	27.3632	27.1011	24.5631	28.48	29.8991	31.6356	31.1054	28.3063	29.7052	32.7928	26.033	31.0013	28.0536	27.1476	34.5037	43.2019	33.2533	26.7209	27.5227	27.6215	98.2788	104.295	43.2505	49.4292	46.1366	27.9558	18.2198	25.6634	51.2143	27.0199	68.5238	26.4084	66.0232	21.2369	57.9813	73.2369
CAK96906	75.8741	30.7555	26.8109	60.1486	60.4244	65.3164	64.182	85.5507	73.194	123.392	116.64	111.686	75.6409	84.5872	90.695	94.747	125.401	113.109	126.955	114.872	128.014	133.549	123.233	121.88	126.899	113.839	124.43	113.443	113.619	114.158	84.5017	116.674	108.287	101.817	134.914	119.898	55.5869	68.0957	54.2294	78.3996	54.5493	121.73	101.152	119.571	93.0974	95.2598	80.9781	114.749	64.1004
CAK96907	41.4074	6.68188	39.173	19.0797	22.4253	23.5309	17.7223	16.557	16.8601	17.7272	14.2242	15.7676	16.4262	23.5091	22.5918	20.6065	21.4509	20.1032	29.2155	30.2357	20.4793	23.8688	19.5452	19.8011	26.0441	20.5824	21.0877	26.8901	27.5529	24.0433	26.7201	22.1692	22.0778	35.3011	43.2557	18.7301	17.3706	19.4968	10.2529	20.4092	7.27366	36.2642	41.3307	29.1983	36.3679	23.2021	23.2542	24.6752	18.6307
CAK96908	168.517	61.506	21.9497	135.605	137.431	155.178	162.078	201.299	202.88	313.783	327.115	305.551	211.603	339.917	284.574	292.376	299.728	299.438	300.396	312.451	284.585	319.36	290.027	279.863	288.929	339.375	267.926	341.013	331.106	374.787	333.768	254.581	269.104	156.703	165.894	192.973	165.484	246.909	136.217	133.472	124.176	226.74	188.539	192.088	182.336	253.618	143.783	176.462	233.507
CAK96909	0	0	0	0	0	0	0	0	0	0	0	0	0	0	0	0	0	0	0	0	0	0	11.0966	0	0	0	0	0	9.75772	19.8474	0	0	0	0	0	0	0	0	0	0	0	0	0	0	0	0	0	0	0
CAK96910	0	0	0	0	0	0	0	0	0	0	0	0	0	0	0	0	0	0	0	0	0	0	0	0	0	0	0	0	0	0	0	0	0	0	0	0	0	0	0	0	0	0	0	0	0	0	0	0	0
CAK96911	0	0	0	0	0	0	0	0	0	0	0	0	0	6.68795	0	13.3904	6.81426	12.9936	6.53253	0	0	6.77438	0	6.7502	6.56875	0	0	0	0	0	0	0	0	0	0	0	41.6037	24.6128	7.99069	0	0	0	9.89896	0	7.94848	0	7.7636	0	23.2768
CAK40614	527.235	163.791	345.692	394.987	560.221	262.934	234.126	403.813	449.855	130.109	257.966	134.219	229.173	90.2076	40.2499	41.0568	92.5213	100.183	28.9968	29.9895	88.1497	76.3129	59.0707	56.6527	85.4145	90.3981	83.6148	39.9788	47.5226	28.9985	33.0189	136.022	99.2548	133.636	175.551	62.2026	293.488	252.901	105.812	21.2073	102.885	42.8865	19.2744	52.9363	24.2526	203.538	18.9392	61.6117	307.071
CAK40615	52.4802	72.0786	0.52697	82.3074	141.845	49.0863	61.2092	126.987	181.915	33.6395	50.2474	33.1208	42.8881	47.4439	41.7045	39.0719	52.6265	54.9018	37.7266	37.9354	43.5498	52.9346	41.4715	42.2068	98.7725	71.6472	79.2479	37.5051	37.276	36.2658	28.2639	58.7643	74.2817	116.648	90.3827	74.6825	126.819	104.276	51.4772	34.2684	54.2011	46.2808	38.6374	80.243	49.3377	109.357	46.0719	90.8769	135.428
CAK40616	213.4	48.2725	9.41602	85.1496	94.6513	119.676	61.0021	262.082	232.661	54.6964	85.9461	52.6758	108.481	97.322	41.8031	44.6747	49.6639	55.6686	47.8518	46.9192	55.3811	69.9732	55.9998	53.1028	51.6754	46.9933	58.2586	49.8526	52.0881	49.7095	54.3259	57.8034	70.2091	28.507	57.512	257.878	270.744	411.895	315.882	38.1205	228.073	37.5389	71.5366	98.6523	37.7721	89.1153	24.9462	107.403	181.205
CAK40617	2.67427	19.684	0	0	0	0	0	0	0	0	0	0	0	0	0.986129	0	3.00411	0	1.91994	0	0	0.995511	1.98056	2.97587	2.89588	1.81239	3.71377	1.77366	3.48318	1.77121	2.92538	0	0	3.79486	2.84261	7.18636	3.66825	1.20563	3.52275	6.57866	1.04466	2.38977	4.36402	2.75131	4.67219	0	3.42263	2.84891	0
CAK40618	293.875	150.775	21.9507	227.011	208.066	251.681	241.664	254.043	205.07	504.348	326.473	436.71	357.115	158.47	173.437	153.755	197.522	197.126	234.14	224.885	171.935	201.487	173.991	187.747	270.625	265.63	254.859	217.088	214.321	197.858	181.188	228.715	264.065	201.945	248.461	336.851	205.401	300.046	323.584	209.078	267.118	228.062	340.35	247.435	262.203	134.448	249.021	247.117	162.206
CAK40619	8.26286	54.6832	9.17647	4.60957	3.54666	9.89585	9.51881	2.0874	1.56886	10.372	4.94599	9.39091	5.71099	16.8104	15.6845	17.8291	14.7258	13.8656	32.3389	31.4558	12.068	15.3665	13.7365	15.5702	15.6299	12.7591	13.1208	24.7649	22.2282	22.6063	21.815	14.0673	17.3193	10.5543	19.9007	18.9875	2.58243	1.98044	4.59259	16.6671	4.14023	20.9987	33.3776	21.0908	37.8562	2.80124	22.6376	12.8508	2.11078
CAK40620	0	0	0	0	0	0	0	0	0	0	0	0	0	0	0	0	0	0	0	0	0	0	0	0	0	0	0	0	0	0	0	0	0	0	0	0	0	0	0	0	0	0	0	0	0	0	0	0	0
CAK40621	0	0	0	0	0.0980331	2.49596	1.88577	0	0.0922027	2.89011	1.2317	3.27591	1.64064	0	0	0	0	0	0	0	0	0	0	0	0	0	0	0	0.137442	0	0.153909	0	0	0.199654	0	0.189043	0	0.190291	0	0	0	0.188594	0	0	0	0.37268	0.18007	0	0
CAK40622	1.9517	7.51913	0	1.45787	0.906583	1.55434	1.93768	0.78388	0.439252	2.76486	2.49581	2.40305	2.29882	2.7821	2.35533	2.61104	2.0374	1.39352	3.69403	4.53859	1.18358	2.50983	1.83963	1.71112	1.62243	2.08424	2.01221	2.62809	2.00283	2.46777	3.32105	2.0769	2.16088	0.615448	1.4459	1.32441	0.432665	0.693238	0.571317	0.921432	0.739296	2.11402	2.44497	1.52115	2.22153	0.783282	2.16986	1.44911	0.353021
CAK40623	0	0	0	0	0	0	0	0.467106	0.446507	0	0	0	0	0	0	0	0	0	0	0	0	0	0	0	0	0	0.709647	0.677843	0	0	0	0	0	0	0	0	0	0	0	0	0	0	0	0	0	0	0	0	0
CAK40624	0	0	0	0.0297572	0	0.058165	0.032959	0	0	0	0.0596142	0.121247	0.0737349	0.048801	0	0.0977075	0.0994454	0	0.0476669	0	0	0	0	0.0492552	0.0958624	0.0899935	0.0461014	0.0880706	0.043239	0.0879489	0	0.0475835	0	0	0.0705743	0	0.0607152	0	0	0.0544434	0	0.474652	0	0.0683076	0.173997	0	0.169949	0	0
CAK40625	0	0	0	0	0	0	0	0	0	0	0	0	0	0	0	0	0	0	0	0	0	0	0	0	0	0	0	0	0	0	0	0	0	0	0	0	0	0	0	0	0	0	0	0	0	0	0	0	0
CAK40626	0	0	0	0	0	0	0	0	0	0	0	0	0	0	0	0	0	0	0	0	0	0	0	0	0	0	0	0	0	0	0	0	0	0	0	0	0	0	0	0	0	0	0	0	0	0	0	0	0
CAK40627	6.16686	0.72492	0.247647	2.25967	1.66454	1.25935	0.930793	2.20908	0.9102	3.58106	18.4256	2.85343	15.178	3.33828	3.93342	4.5376	4.24385	3.71889	11.9359	12.5513	4.1385	6.79386	5.49294	5.28585	3.48934	2.5415	2.05418	10.6673	9.33471	11.9496	11.8205	3.07581	3.484	28.342	77.7746	17.7287	8.00172	11.9097	6.69635	71.6491	6.08755	71.9009	56.8447	14.7467	63.7706	8.4617	27.5529	13.805	5.25856
CAK40628	43.186	3.14957	6.69397	52.6864	46.6251	57.3677	50.5278	38.9912	32.5935	18.1147	32.0135	18.9638	27.3778	34.6828	27.9441	27.707	33.7516	29.8267	30.92	28.1878	25.2936	32.0647	28.3232	31.4265	34.7442	24.3233	25.0021	33.7932	28.8141	38.5786	31.9231	32.0465	31.6668	19.0358	32.5208	47.9589	25.6103	16.6577	32.0349	35.4122	31.5333	49.0018	40.7093	34.0186	46.6677	17.7664	30.02	32.8436	21.172
CAK40629	11.01	18.177	62.291	12.4055	9.65493	13.3862	9.90932	6.63094	5.70916	6.94829	9.74699	7.14038	9.25607	6.88238	6.07088	8.17692	4.46942	6.24487	8.34764	7.60114	4.57605	6.05203	5.41059	4.50373	6.3883	7.46162	6.35876	6.07378	5.29384	6.61059	10.2804	6.85816	8.16978	4.86713	10.2812	7.09702	6.02206	4.82443	6.77719	6.58125	5.78808	16.1833	14.8883	4.76376	9.79748	7.63151	7.28694	6.79623	5.43999
CAK40630	77.3413	12.7752	0.980867	24.9891	29.345	20.4009	20.0113	23.7598	22.6589	112.149	98.9502	118.585	57.7673	65.0251	92.7775	76.3248	149.992	109.228	120.305	121.316	95.4973	123.311	143.647	166.173	213.502	147.232	145.696	111.019	106.517	112.355	84.9138	146.894	131.541	65.7461	76.3283	87.3595	52.2098	143.801	72.1381	109.289	65.3169	80.0888	91.2837	63.2425	103.254	31.7814	90.7874	63.1541	45.1072
CAK40631	21.7081	27.042	2.39021	8.07497	7.87508	62.2033	49.8741	9.49252	8.33597	77.3982	38.9259	78.7127	41.7198	40.4639	34.0491	40.7838	44.3671	37.2974	76.6217	75.3321	44.236	50.8143	46.9336	41.9543	46.4267	42.27	44.3068	100.492	107.027	109.179	45.4854	46.3589	40.6595	31.7808	39.8983	31.6608	20.8808	38.695	27.0297	23.2381	24.4377	53.7795	62.4095	48.0779	34.3191	12.9251	19.6428	31.4562	17.0171
CAK40632	19.5472	34.8099	1.74144	17.8975	17.8132	48.936	51.3862	27.753	24.6148	43.7161	36.5387	43.3288	35.9961	34.8106	40.7725	39.4901	32.0237	26.6488	28.7809	29.1973	29.4144	26.1214	28.3548	28.3336	27.1009	26.8949	29.1951	27.2271	27.7467	29.9681	38.9805	30.1559	31.9016	18.4332	21.5043	40.3073	33.988	25.9188	25.4624	18.1436	27.5567	33.1302	25.5253	35.3288	24.785	28.1245	22.7766	25.6902	28.8578
CAK40633	0.732082	1.71452	0.310786	0	0.0850146	0.80167	0.545116	0.167294	0.159917	0.345699	0.246493	0.250666	0.508133	3.094	1.48474	5.52136	2.87831	4.18168	3.28489	2.88775	1.76351	1.49886	3.38862	1.76506	2.64249	1.86053	3.55825	6.19063	2.74137	3.75774	1.73511	2.62331	2.70052	6.05992	3.69628	6.22967	5.85773	4.12552	2.25015	1.95098	1.71585	5.72424	1.99108	5.64877	4.63641	6.62538	1.71773	6.62905	4.52585
CAK40634	0	0	0	0	0	0	0	0	0	0	0	0	0	4.59326	7.1692	10.2183	8.32001	9.91552	8.47452	8.96386	8.74922	7.2374	5.14242	5.66623	10.5266	9.41153	7.23194	8.74991	6.33072	6.89828	6.07647	8.45969	5.85456	4.59814	3.69034	2.48786	3.1748	4.3825	1.21955	1.70811	1.62744	4.34343	2.26619	3.57181	3.03277	3.67844	1.77733	4.43822	4.73672
CAK40635	28.2293	1.19932	0.380445	0	0	0	0	0	0	0	0	0	0	25.689	20.8189	11.5396	12.416	12.4774	17.6931	22.8169	15.2775	12.6769	15.9288	12.2992	28.1425	20.3461	19.2899	18.7226	21.8858	11.8709	17.9725	14.772	22.3536	177.188	196.708	77.0624	91.7846	97.368	44.072	57.6859	28.3559	58.8609	41.9226	138.759	75.1528	202.957	56.2005	107.403	93.9935
CAK40636	28.5292	1.04602	0.0829542	11.2975	10.8013	26.3623	26.8207	34.2495	26.4218	26.6669	36.8004	23.3282	35.1009	16.3014	16.4285	16.3909	17.4873	14.8589	16.133	14.645	16.3663	15.7847	15.9189	15.1485	17.5626	15.3617	17.1635	18.5975	20.4881	13.8479	16.1027	16.3849	17.0936	171.824	151.625	62.2239	79.7847	91.0009	35.7789	43.022	27.2504	50.377	38.0522	121.324	58.3777	267.162	33.7617	93.8827	82.6458
CAK40637	11.2373	17.4448	14.2942	8.33295	9.90821	11.6701	9.83809	5.65881	4.5345	8.23942	6.31064	8.20838	7.73736	33.1884	30.8896	30.9392	27.8172	21.9698	17.8368	18.5805	26.32	28.2629	27.2368	26.6766	21.7706	18.9423	18.4994	14.662	13.0397	15.0748	26.671	21.3784	16.7964	3.28586	7.7749	9.84611	3.73674	5.34242	6.99762	5.8638	4.15024	13.1457	8.891	7.18887	7.21052	4.29344	6.76388	6.61679	2.16036
CAK40638	94.304	8.0055	3.65985	5.00721	1.92056	28.7841	30.874	28.7069	10.6843	60.0263	100.312	48.8765	104.534	13.5784	10.1209	8.80312	17.9853	15.5143	5.17882	5.29972	17.3441	19.9104	21.8906	18.4035	14.9875	11.9833	14.11	6.41791	6.30186	6.70036	8.72488	12.4831	13.722	4.99328	36.5615	9.4558	25.501	32.5206	118.662	9.88248	94.6385	19.5742	3.0625	4.16319	1.76745	44.5059	4.20326	4.31088	5.77602
CAK40639	31.0429	78.1149	2.49766	8.32695	4.92643	35.4009	52.9164	12.8433	10.8226	60.6461	35.7964	61.884	31.9815	13.1439	10.2195	10.31	7.88454	9.56236	5.39102	6.6625	9.23803	9.22164	8.37054	7.92527	5.58858	7.08268	7.90158	3.44	3.7307	4.56324	17.7269	6.49119	6.58161	5.85878	4.19662	4.78463	7.00834	5.51422	10.4015	3.93568	12.7614	6.43356	5.72687	4.14147	5.54519	9.84256	5.68041	3.87604	5.87504
CAK40640	2.86944	0.768017	0.243629	0	0	0	0	0	0	0	0	0	0	0.421813	1.05809	0.844538	1.28934	0.614637	3.09008	1.02897	0.212683	2.13632	0.85004	0.425739	0.621443	0.777862	1.19544	1.33217	0.934345	0.760189	3.9759	0.205645	0.403232	1.62872	0.610011	3.59837	1.31198	0.776171	1.00796	0.705875	0.448358	1.5385	1.24867	0.885628	0.751973	1.52011	0.979309	0.611363	0.24468
CAK40641	2.12636	0.474276	0.601795	14.9833	15.2547	3.00116	2.93206	6.91078	7.43177	5.80145	12.6219	6.90318	8.4618	19.4494	32.4962	38.767	4.24645	4.21732	108.133	107.768	3.23968	4.13364	6.29913	6.92324	5.88433	8.56633	5.65969	13.711	14.8478	20.5772	62.7165	6.09563	12.9485	58.0005	33.7776	29.734	44.2905	18.8529	12.6564	34.0971	20.3965	169.852	250.605	15.3133	91.3257	71.0297	60.0724	13.5913	55.3019
CAK40642	2.99872	4.18031	1.06086	2.96795	2.37959	3.66687	2.543	2.17	2.12889	23.4236	9.31144	18.824	5.481	13.0409	14.8357	13.2388	11.5093	10.4379	52.3864	51.3473	7.9645	10.6978	10.7341	10.6596	10.1024	10.4154	8.76243	64.1403	57.8542	64.631	15.7636	7.4323	9.56929	28.132	36.5232	12.7588	3.08496	4.95697	3.84041	69.7721	4.49036	30.4816	30.3123	22.1099	31.1067	6.28821	31.236	28.6178	4.47483
CAK40643	10.1147	45.0574	10.0892	12.3951	20.6662	11.7422	10.8495	11.2498	11.4645	74.6501	40.931	74.6258	23.5654	61.5545	76.3684	81.5022	68.6498	59.4923	753.328	777.568	47.9178	65.615	53.903	67.0599	76.2867	73.5336	61.6855	1221.39	1164.16	1174.4	116.627	71.4244	75.2932	33.1222	25.4122	127.158	22.509	45.8546	25.4052	31.0878	34.5377	34.8902	61.0978	177.121	35.4041	19.922	44.5987	163.059	18.8783
CAK40644	2.04003	0	0.203774	0.645394	0.836127	0.735886	0.238279	1.48082	1.31066	8.61328	4.52533	8.38209	4.86427	24.9613	28.2316	31.6106	15.008	8.22543	124.318	106.978	7.64928	19.2979	9.95377	10.2377	11.5218	13.1749	8.6656	115.085	106.127	112.304	92.9387	8.51418	8.85329	194.125	87.2477	139.952	12.6196	13.7414	16.9667	109.323	14.063	90.9353	194.258	324.448	224.853	4.23813	121.74	279.581	13.3025
CAK40645	0	0.463442	0	0	0.0536196	0.101124	0.171905	0.0527572	0	0.218036	1.29555	0.474293	1.15375	1.10298	1.61749	0.934297	0.950915	0.494518	6.9613	8.69275	0.513354	1.03129	0.170979	0.342536	0.416661	0.625843	0.88166	7.11997	7.21675	9.48018	6.06105	0.413638	0.729963	14.087	8.58893	9.4092	0.844465	1.35305	0.405485	11.0745	0.450919	12.5846	36.4181	13.3009	39.5276	0.815356	16.0539	9.34579	0.787449
CAK32629	0.412211	24.4565	1.04996	0.123164	0.510601	1.08334	0.545665	0.376792	0.240117	2.27093	2.59079	1.19186	2.59409	2.12085	0.506671	3.53858	1.54351	0.981067	2.3675	3.54763	0.611061	3.37584	0.915848	1.529	1.88467	2.51424	1.04947	0.455652	0.536895	1.27406	0.801629	1.4771	1.35162	6.62929	0.292105	1.1077	2.76428	0.991122	0.603327	0.11267	0.107349	0.736715	0.448445	2.54451	0.960223	0.727908	1.05512	2.19564	2.22615
CAK32630	6.49096	16.4342	58.0159	4.36372	4.84862	41.1109	38.7966	4.20938	2.6825	46.4324	13.7038	43.7695	19.8722	10.1866	7.30994	7.74499	6.76603	7.95393	5.98249	7.10876	8.64698	9.66516	9.22462	9.56558	6.20564	6.42017	8.28313	5.75941	5.65526	5.75145	9.27535	6.41207	5.36198	522.28	18.2745	28.4425	49.4105	1.66087	24.5727	6.0418	23.3685	29.7075	4.96216	58.0259	23.9831	6.97023	22.3027	108.021	31.4144
CAL00355	13.5213	11.3094	5.7401	12.9808	15.2023	25.5076	19.526	9.30469	8.05527	16.4339	14.0373	15.6778	14.8454	15.4156	15.1844	13.7364	12.3122	12.9454	37.1194	34.4919	12.6983	12.5262	14.5656	13.1084	20.3542	15.099	13.7093	26.6994	31.62	21.8795	23.0267	16.903	16.5719	14.4629	58.3061	10.7352	11.7323	11.568	5.73466	19.4658	5.52193	58.1484	34.0164	20.7871	28.7903	24.962	17.0428	11.7034	13.7571
CAL00356	302.82	309.913	87.4952	87.2757	86.1759	172.674	174.042	172.277	155.436	454.065	235.775	449.503	167.349	95.5257	107.524	83.4502	168.576	181.172	38.0249	35.9216	187.433	166.839	148.908	154.071	117.409	105.344	101.634	35.6052	33.4617	30.9804	41.8791	90.6668	95.0594	168.97	188.019	104.167	247.565	44.1222	81.7764	94.5326	74.2132	94.4028	61.5349	76.1089	87.8821	84.1249	67.5406	103.494	281.168
CAL00357	43.3906	31.2432	6.31152	11.6235	13.3928	20.6289	19.2405	13.2967	12.5962	11.6411	11.3658	11.222	13.0161	16.6532	17.5327	18.0693	19.8135	19.3653	22.916	22.9266	20.0325	21.6779	21.3178	20.6491	21.3114	20.7148	20.3659	20.288	19.2251	18.0263	22.7409	20.7142	19.8912	13.1435	20.019	18.8483	9.81652	11.2637	9.1143	16.3197	7.88578	25.6162	30.8239	19.9624	22.4268	10.0863	18.9872	15.7622	9.23474
CAL00358	1.6296	0.594776	0.251565	0.398378	0.13763	0.324454	0.220621	0.744787	0.258888	1.25921	0.332538	0.811602	1.15166	2.39554	1.85735	1.30807	1.22039	0.634658	0.319073	0.106249	1.20786	1.21325	1.97489	2.52774	0.85558	1.3052	0.925782	0.0982546	0.192956	0.196238	0.432148	1.80492	2.91457	0.140148	0.472411	0.928896	0	0.667877	0.130099	5.22355	0.462963	0.397154	0.322335	1.2193	0.517645	4.97048	0.252802	0.473458	0.126325
CAL00359	0.134558	0.450188	0	0	0.0312517	0	0	0	0	0.15885	0.120816	0.0614304	0.0373583	0.197803	0.0992355	0.346529	0.251923	0	0.0483015	0.144757	0.0498672	0.0500898	0	0.049911	0.145708	0.0911916	0	0.178486	0.131444	0.13368	0.343449	0.192868	0.0945448	0.190941	0.214542	1.56687	0.492188	0.181987	0.886248	0.110337	0.473065	0.0601214	0.292772	0.207651	0.352626	0.0594028	0.631444	0.28669	0.0573696
CAL00361	2.51997	2.46445	0.246874	2.88868	2.63373	7.23839	5.99003	2.45848	1.67257	14.8059	6.22217	14.3807	5.46255	12.5736	15.1178	14.8336	16.3314	15.2246	2.74853	2.78048	16.7743	13.7102	11.1977	11.8638	9.69068	9.42582	10.6667	2.24986	1.89358	2.08627	5.65454	9.7593	9.43191	1.74211	1.59685	3.99357	4.47584	4.2821	3.44716	1.78819	2.99101	2.46841	2.58332	3.09113	4.1486	1.28363	2.81167	2.27152	3.71909
CAL00362	149.834	33.3331	1.20844	65.2394	52.2293	104.623	95.8635	72.2939	46.7771	114.715	140.747	102.577	176.923	178.794	165.943	152.424	207.219	170.127	75.8934	78.1823	170.181	170.411	166.785	152.093	156.271	136.313	135.751	55.2223	48.6623	63.3301	78.979	120.781	138.28	18.0548	38.9911	65.889	58.5098	115.498	106.185	21.432	80.1627	41.914	20.27	25.9578	24.301	56.4359	26.8821	32.5301	23.7766
CAL00363	3.71531	4.45775	0.21755	4.36383	3.21355	6.06062	4.76977	3.04476	0.727622	38.8392	21.9132	33.514	18.994	428.264	473.456	471.901	205.799	242.772	242.451	238.529	216.41	138.972	108.259	127.641	71.5849	66.5077	64.4932	334.95	305.115	324.135	205.731	55.4569	54.7305	21.6945	17.567	24.9023	19.2134	11.0894	19.4638	19.855	11.7107	19.119	28.2933	17.9254	31.4477	2.82791	22.6272	22.5193	14.5295
CAL00364	0.491682	1.97401	0	0	0	0	0	0	0	0	0	0	0	29.2727	35.1734	39.796	22.4612	18.2553	16.5907	25.3895	27.3326	10.9819	14.5656	17.1435	8.87375	7.66404	6.48659	23.153	24.3354	29.9597	20.4383	5.28562	7.25491	4.18626	1.56789	9.68921	5.84506	2.21663	11.6582	4.03176	9.60335	0.439374	4.81412	7.08183	2.14753	0.434122	7.13175	8.38063	2.09632
CAL00365	1.00748	3.2744	0	5.35394	3.87758	6.55644	4.71543	4.86769	3.58409	15.6996	23.7131	12.9443	19.8997	328.151	416.404	365.783	238.744	317.643	116.968	123.971	256.56	158.052	151.466	161.652	44.4698	40.0891	34.3776	168.003	160.372	148.229	115.561	28.3656	34.2821	9.80326	1.68284	78.7702	63.5693	24.9161	141.308	4.13064	107.609	2.05783	3.75786	13.4745	5.65764	6.09969	11.4205	21.9254	32.0319
CAL00366	150.287	59.2495	304.958	63.7847	77.2506	40.3366	39.6794	40.6897	53.8064	59.07	37.7279	52.368	36.8309	14.4956	13.9509	13.7413	15.3722	16.2079	9.76665	10.5072	17.3026	16.4809	14.9039	14.8097	13.4818	15.7114	15.5382	10.1437	10.0651	9.22335	16.3195	15.7493	21.4361	44.7007	71.9589	20.117	28.7817	10.6693	13.4312	27.3267	10.5654	51.504	34.3284	16.5631	38.9557	45.7	34.8903	22.2958	25.9461
CAL00367	40.2775	147.594	30.8054	50.6781	65.1263	37.9302	35.6756	41.7213	51.0239	35.0995	37.9993	33.9554	36.8882	45.448	46.2182	47.6506	43.2796	34.7289	55.865	55.8746	41.1134	38.6683	36.2976	35.2218	48.9978	46.1554	44.9983	46.9563	45.9257	47.1991	37.9104	57.5318	44.0009	53.8807	48.5903	51.1003	42.9068	47.5002	33.9431	35.1224	30.7778	43.6726	42.9083	52.7172	47.5209	64.0286	42.7292	57.1608	43.4959
CAL00368	0	1.40729	0	0	0	0	0	0	0	0	0	0	0	0	0.387764	0	0.393758	0	0	0.754185	0	0	0	1.56022	0	0.356333	0.730161	0	0	0	0	0.376817	0	0	0	0	0	0	0	0	0	0	0	0	0	0	0	0	0
CAL00369	4.57367	3.03592	0.248529	0.557559	0.713836	0.304512	0.272448	0.568572	0.383646	0.207336	0.591346	0.11693	0.386026	2.15148	1.99685	2.07304	1.8085	2.11612	1.18209	1.39081	1.51872	1.77067	2.22204	1.73721	1.74334	1.98377	1.70219	1.09203	1.04845	1.47826	1.54763	1.67825	2.13384	1.03843	0.77785	0.524392	0.93686	1.8145	1.7994	0.930094	1.2292	1.24248	0.756308	1.31752	0.831022	1.0984	1.31119	0.89651	0.842406
CAK48323	0	0	0	0	0	0	0	0	0	0	0	0	0	0	16.9188	0	17.1803	0	0	0	0	0	0	17.0187	16.5613	0	0	0	0	0	0	16.4411	0	0	0	0	0	0	0	0	0	0	0	0	0	0	0	0	0
CAK48324	5.17917	3.94286	0.605625	2.55752	2.30493	1.69805	1.83202	1.74342	0.907786	1.01049	2.01881	1.13268	2.13537	11.0099	10.704	10.9534	10.1263	8.72451	11.088	13.7236	8.20631	7.80424	7.44169	7.68435	9.51515	7.12507	7.21385	9.44109	7.57383	8.64751	11.6928	9.75729	8.75988	4.69422	7.54902	6.58376	3.80023	7.66185	5.2019	6.28132	4.14323	13.3857	7.01774	5.87077	10.7823	2.10844	13.945	5.74865	1.85116
CAK48325	0.275849	0.0922902	0	0.772695	0.832873	17.9731	12.7348	14.4984	8.46608	101.733	63.9935	93.2231	32.8554	9.27589	10.6296	14.6646	7.95337	9.20775	16.8334	16.7173	9.25178	7.59876	6.33309	6.95772	64.7696	48.9332	51.8104	4.71101	6.46717	6.07474	17.2501	72.5534	111.447	29.8144	3.51855	237.452	62.6844	99.861	23.2556	139.731	33.2965	13.3111	1.8756	264.071	8.07235	48.6503	142.629	368.577	93.6175
CAK48326	2.1588	2.42056	0.0495384	0.522994	0.542043	1.50785	1.50609	0.586657	0.458825	2.5072	2.27884	2.13095	2.00867	6.26118	6.88474	6.56846	4.85012	4.37421	3.72805	4.01716	4.54082	3.17105	3.11118	3.506	6.02322	7.63155	5.71225	2.70878	2.01385	2.58911	6.42498	8.61386	8.19914	7.12031	3.65909	9.72085	35.8009	4.89251	10.8113	11.9129	14.7691	6.77803	6.60136	39.2574	8.61352	3.3485	9.35903	33.1913	64.8271
CAK48327	0	0	0	0	0	0	0	0	0	0	0	0	0	29.3738	29.473	25.7299	3.74107	10.7004	0	3.58274	11.1079	0	7.39928	3.7059	14.4251	10.1565	13.8744	0	3.25325	16.5429	21.8582	10.7404	21.0599	23.629	0	26.8479	123.34	4.50418	35.0955	24.5775	78.0559	0	5.43459	113.066	21.8188	8.82134	12.7868	122.399	200.206
CAK48328	0	0.550818	0	0	0	0	0	0	0	0	0	0	0	1.81513	6.07088	3.93704	3.69883	4.70202	5.90983	7.37975	4.27098	4.90291	4.57233	4.27473	4.45695	5.57878	4.00102	4.91362	4.02064	6.26984	3.00157	5.60451	2.60276	3.11496	1.31249	1.10603	0	1.85555	0.7229	1.6875	0.64312	3.31022	3.58215	6.35168	5.39311	0	4.21413	4.38466	0.350967
CAK48329	27.4041	15.6683	16.7132	35.4624	38.6067	34.5456	33.7855	36.3393	27.4859	145.931	144.398	144.023	103.374	74.2334	91.7531	92.3951	106.757	98.4764	208.011	206.968	104.421	116.573	110.815	123.124	154.551	155.291	159.193	186.958	171.009	165.823	91.8554	151.033	142.017	134.979	86.4301	133.222	39.0604	58.4664	42.0305	141.368	56.289	111.636	148.225	463.936	173.527	64.1819	109.445	397.747	50.027
CAK48330	17.4834	0.316184	1.80539	18.7953	16.1327	14.7988	17.1233	16.3051	13.0056	20.4724	29.4866	14.7232	23.2864	24.0513	19.9507	26.9457	14.6856	13.4111	25.1037	26.5184	13.8343	10.8178	13.6481	13.1454	14.5829	10.0074	10.9913	14.1027	14.9248	17.1346	22.7434	15.9164	15.2725	7.59929	15.4448	20.2106	10.1544	15.3379	21.0594	13.2708	14.4898	32.7248	20.5625	15.921	21.6705	16.0625	19.8561	15.479	6.04393
CAK48331	0	0.0946584	0	0.0317009	0	0	0.0351118	0	0	0	0	0	0	0.103977	0	0	0	0	0.0507804	0	0.0524265	0	0	0.104945	0.051062	0.0479359	0	0.0469116	0.27638	0.0468468	0	0	0.0496985	0	0	0	0	0	0	0	0	0.063207	0	0.0727693	0	0.0624514	0.0603501	0	0
CAK48332	0	0	0.0568707	0	0	0	0	0	0	0	0	0	0	0	0	0	0	0.0478252	0	0	0	0	0	0	0	0.0453944	0	0	0	0	0	0	0.0470635	0	0.0711979	0	0	0	0	0	0	0	0	0	0	0	0	0	0
CAK48333	1.46712	0	0.169862	1.34496	1.23907	1.75262	3.07867	1.40201	1.16538	0.787263	1.34722	0.882904	1.11089	1.81358	1.77052	2.55157	1.84783	1.76175	4.06951	5.02191	1.48285	1.73772	1.92614	1.38521	0.722131	1.44623	1.25021	1.19418	1.25945	1.06003	1.45898	1.2904	0.655991	3.78523	0.779732	4.77874	2.13438	2.04437	2.69392	2.29668	2.13611	0.774702	0.217647	6.38055	5.8254	8.36099	9.10384	1.49188	2.21773
CAK48334	5.0769	0	0	0.189616	0	0	0	0	0	5.19432	0.759734	4.82871	1.64446	1.24386	1.56007	0.933902	2.85154	0.906232	0	0.606856	1.25433	2.20488	2.1933	1.25544	3.97049	1.14689	0.587525	0.561194	0.826569	1.68126	3.70241	0	2.08087	8.40497	128.616	0	0.386883	0.381467	0	60.0169	0	28.733	11.0463	0.435262	11.0872	2.24128	12.6342	0.450703	0.360761
CAK48335	2.2175	0	0.0184585	0.565131	0.838178	0.495181	0.777025	0.933994	1.07327	0.328513	1.18096	0.277905	1.46069	0.0159793	0.0801664	0.0799828	0.0162811	0.0155226	0.140472	0.187104	0	0.0161858	0	0.032256	0.0156945	0.103135	0.105667	0.173026	0.0707905	0.158388	0.174398	0.0311613	0.076377	1.15173	2.10289	0.856838	0.318087	0.725279	0.630033	1.69355	0.441607	2.273	3.90246	0.670995	4.95666	0.268732	3.43162	0.903237	0.296611
CAK48336	0.177427	0	0	0.106027	0.0274722	0.440397	0.264229	0.081091	0	1.14504	0.424819	1.48503	0.229882	0.173881	0	0.130552	0.177165	0.084456	0.212301	0.593835	0.131509	0.264193	0	0.0438749	0.0853911	0.160327	0.164262	0.117676	0.385159	0.156684	0.215653	0.339086	0.124666	29.5975	0.817249	18.9655	0.108166	0.213304	0.467441	0.533461	0.184824	1.47982	1.54419	0.730154	2.99648	0.104438	1.81662	6.30046	0
CAK48337	15.0505	1.65096	0.209486	13.1222	13.2946	8.57381	8.28772	8.83325	5.3896	17.2045	20.7871	15.169	20.0024	9.9742	11.9488	10.9532	26.2995	14.0346	13.2851	13.6844	14.4472	15.2465	21.8055	23.0017	47.201	26.7539	27.7534	12.0002	11.9975	11.6568	10.7959	35.5418	39.9307	1.71168	2.09809	5.00946	2.10582	9.86261	5.8502	9.50889	6.16837	1.02891	0.536837	2.11531	2.94557	4.2843	4.14015	1.48944	0.841559
CAK48338	91.2311	0	0.114585	122.665	56.7961	97.6567	96.27	108.373	55.6587	123.442	307.964	121.315	255.39	51.8789	68.9743	60.6736	113.5	84.4114	39.1434	39.8778	82.325	86.6111	113.142	137.763	213.56	170.76	205.126	55.1369	52.2942	56.3121	47.143	190.732	228.814	12.8949	9.46785	31.6723	20.2396	59.6254	86.636	29.7686	86.2478	10.4922	8.36876	20.2713	14.3827	53.0254	21.9934	12.0767	5.29367
CAK48339	0	0.120885	0.0766935	0.121452	0.167834	0.158264	0	0.0412837	0.0394631	0.426545	0.64883	0.536098	0.652045	0.464748	0.466318	0.797572	0.473526	0.838437	1.29699	0.518268	0.73647	0.672507	0.334487	0.871137	0.652093	0.979472	0.940798	1.318	0.705908	0.299131	2.83257	0.647362	0.698148	0.512716	0.576088	0.161822	0.495609	0.407226	0.713927	0.148138	0.635137	0.88791	0.196538	1.48689	1.02578	0.797543	2.08091	0.577365	0.308098
CAK48340	0	0	0	0	0	0	0	0.0270832	0	0	0	0	0	0	0	0	0	0.0423105	0	0.0849993	0	0	0	0	0	0	0	0.0393018	0.0771823	0.0392476	0	0	0	0	0	0	0	0	0	0	0	0	0.064467	0	0	0	0	0	0
CAK48341	0.555771	0.495848	0	0.415146	0.430268	0.48688	0.183926	0.423347	0.485613	0.174962	0.831685	0.0845763	0.411474	0.136166	0.136626	0	0	0	5.98506	5.97895	0.274625	0	0	0	0	0	0.128633	7.00349	4.46392	6.13493	0.135101	0	0.130168	0	0.196918	0.829709	0.338818	5.67927	1.78958	0.455728	0.28947	0.331096	0.201541	0.952967	0.16183	4.41637	0	0.592064	0.157971
CAK48342	0	1.69989	0	0	0	0.03091	0.0350301	0.0645038	0.0308296	0.199937	0.0950405	0.257731	0	5.80918	7.85847	7.99625	2.32528	1.3604	1542.21	1587.86	0.993785	1.9439	1.82917	1.93696	0.356602	0.33477	0.342989	1670.66	1543.44	1672.18	22.0258	0.303441	0.148749	3.40465	3.67545	3.03407	0.258122	0.0636271	0.185913	2.71964	0.220527	6.17987	14.5864	5.1546	6.84243	0	11.3796	5.33745	0
CAK48343	0	0	0	0	0	0.0312739	0.0708851	0.0326316	0	0.13486	0	0.260766	0.0792911	0	0.105311	0.157605	0.0534695	0	5.12587	5.5303	0	0.0531565	0	0.0529668	0	0.0967748	0	4.30917	4.09175	5.57999	0.83309	0	0	0.675438	0.303569	0.0639541	0.0652902	0	0.0627005	0.175638	0.111562	0.574221	0.155348	0.14691	0.686062	0	1.03562	0.0760605	0.121764
CAK48344	0.100177	0	0	0	0	0	0.0497288	0	0	0.0473051	0	0	0.055626	0	0	0	0	0	0	0.143694	0	0	0.148383	0	0	0	0	0.132882	0.456676	0	0	0	0	0.0947696	0.106483	0	0	0	0	0	0	0	0	0	0	0.08845	0	0.106719	0
CAK48345	0	11.7248	0.218783	0	0	0	0	0	0	0	0	0	0	0	0.190037	0	0	0.183985	0.184996	0	0	0	0.190838	0.19116	0	0	0	0.170902	0.335623	0	0.187917	0	0	0	0	0	0.235637	0	0	0.211296	0	0.230267	0.280331	0	0	0.227514	0	0.274507	0
CAK48346	0	0.442336	0.112253	0.0296274	0.0307066	0.0289557	0.0984458	0.0604254	0	0.0312159	0	0.0301795	0.0367067	0	0.0487523	0.0486407	0	0	0.0949181	0	0	0	0	0	0	0	0.0459004	0	0.129151	0.0437827	0.0964168	0	0.0464479	0.0625369	0.0702666	0.17764	0	0.119208	0	0	0	0.0590728	0	0.204029	0	0.116733	0	0.0704223	0.112738
CAK48347	0	0.407672	0	0	0	0	0	0	0.0266171	0.0287696	0.0273514	0	0	0	0	0	0	0	0	0	0	0	0	0.0451974	0	0	0.0423034	0.0404075	0.0793536	0.121055	0.0444305	0	0	0	0	0	0	0	0	0.0499581	0	0	0.0662806	0	0.0532207	0	0.103966	0	0
CAK48348	0	0.865571	0.0499227	0.0263525	0	0.025755	0.0583759	0.0268731	0.025688	0.36095	0.0527934	0.348966	0.0652985	0	0.0433634	0.216321	0.0880673	0.0839646	0.253279	0.21085	0	0.043776	0	0.0436197	0	0	0.12248	0.077994	0	0	0.0857592	0	0.0413137	0.111249	0.187499	0.052668	0	0	0	0.144643	0	0.525431	0.319835	0.362953	0.667718	0.20766	0.652187	0.250552	0
CAK48349	0	0	0	0.429633	0.593709	1.86618	0.528733	2.82344	2.97812	0	0.47817	0	1.12372	0.626299	0	0.156744	0	0.0760499	0.229404	0.0763899	0.0789467	0.0792991	0.236648	0.237048	0.153784	0.577476	0.369783	0.282568	0.208094	0	0.0776754	0.687007	1.27226	0	0.792515	1.52651	3.89601	8.73934	8.886	0.262017	4.1607	0.951805	0.579373	0.32874	0.0930427	1.69277	0	0.567337	2.99719
CAK48350	0.152291	0.116461	0.0369435	0.0487531	0.101058	0.00952954	0.0539988	0.208808	0.0855427	0.195194	0.595785	0.139052	0.495299	0.0159908	0.0962687	0.0480241	0.0162928	0.0310675	0.0468574	0.0156032	0.0161254	0.0323948	0	0	0.062823	0.0294884	0	0	0.0283365	0	0.11106	0.0623672	0	1.19372	2.03502	0.701552	0.437684	0.686567	0.534957	2.69378	0.424927	1.36089	1.79879	1.00721	3.38283	0.326552	2.74727	0.648943	0.63075
CAK48351	0	0.157478	0	0	0	0	0	0.0537809	0	0.111133	0	0	0	0	0.0867829	0	0	0	0	0	0	0	0	0	0	0	0	0	0	0	0	0	0	0	0.25016	0.210808	0.107606	0	0	0.0964909	0	0.210308	0.256033	0	0.308377	0	0.301204	0	0
CAK48352	0.0439638	0.647191	0.111982	0.630525	0.673912	0.442914	0.261888	0.562607	0.288105	1.28714	0.690793	0.903196	0.73236	1.71263	1.58873	1.48804	0.856028	0.376684	6.37571	6.46379	0.391032	0.720092	1.04191	0.619678	1.07909	1.10241	0.671578	3.76141	3.2353	3.46503	1.18627	1.19729	2.03877	1.08135	0.560774	1.92963	0.160812	0.277481	0.501907	1.33385	0.343474	0.667874	2.34359	0.859375	2.26585	0.0776342	1.91306	1.45188	0.074977
CAK48353	0.247963	0.608377	0	0.59271	0.460724	1.01372	1.06679	0.207769	0.162496	1.11237	5.34334	1.43392	3.85525	0.455639	0.853398	0.72981	0.680891	0.442617	0.32637	0.296397	0.398213	1.01536	0.397889	0.183952	1.22321	1.20434	0.77478	0.274095	0.430622	0.32846	2.95357	0.207326	0.377492	3.24499	1.75714	0.407202	1.62505	6.33467	2.21386	8.94643	3.68078	3.47147	2.4728	0.127553	21.0108	1.3501	27.3276	0.132078	0.704804
CAK48354	0	3.36111	0	0.440464	0.355061	0.239154	0.0542062	0.0499072	0.0477063	0	0.245112	0	0	0.160522	0.0805321	0.160695	0.0817768	0	0.313583	0.313263	0.161874	0.0812982	0.161742	0.243024	0.315322	0.148009	0.151642	0.072423	0	0	0.0796336	0.156517	0.230176	0	0.116071	0.0978121	0	0	0	0	0	0.39032	0.118796	0	0	0	0	0.116328	0.0931137
CAK48355	0	0	0	0	0	0	0	0	0	0	0	0	0	0	0	0	0	0	0	0	0.0744977	0	0	0	0	0.0681166	0	0	0	0	0	0	0.0706213	0	0	0	0.183823	0	1.05919	0	0.863771	0	0	0.103405	0	0.177486	0	0	0
CAK48356	161.998	0	0.088567	2.10382	1.79281	17.5455	9.47608	1.66863	1.5039	8.42313	16.0158	6.33381	19.1723	2.1468	1.92326	1.53508	6.24955	5.21361	7.63873	6.65836	5.25756	3.88311	5.17603	4.72048	8.50944	9.61444	11.0818	9.20145	9.64647	10.156	3.19502	4.93406	7.62257	265.356	1.88495	1066.4	234.086	40.5374	169.563	9.40897	170.572	4.66079	2.38314	3598.27	41.3694	13.0784	47.4384	651.971	386.573
CAK48357	33.3688	4.23879	0.643902	3.47892	4.33091	8.24607	4.11898	10.4187	10.31	2.75961	8.55167	2.21993	6.9607	7.44317	2.5662	2.42903	10.5905	9.3964	2.88246	3.77536	7.80344	12.6542	10.8036	9.0017	8.79193	9.13043	12.2353	2.51491	3.19574	3.69329	1.95198	8.40843	11.0961	8.90472	3.0348	43.1563	48.7493	41.8725	39.4897	5.08468	26.7669	2.51148	3.34871	47.1808	5.02704	15.1251	2.28377	22.4312	52.6855
CAK48358	3.47753	112.332	4.28414	4.7674	4.84603	10.6925	8.93598	4.61226	3.90244	8.17847	9.21406	7.59563	9.95781	12.5796	11.8175	14.3492	4.28942	4.23565	50.1281	52.2776	3.5378	7.20873	5.80739	5.31137	4.03643	4.25142	4.07171	34.5961	28.0645	32.6064	17.3047	4.10488	4.79103	28.1246	48.126	10.5664	14.0919	12.4191	21.8564	43.1646	25.8902	65.8682	57.119	15.5034	71.0599	6.20104	58.9931	11.8402	10.4077
CAK48359	1.44958	7.27475	3.07691	0	0	0	0	0	0	0	0	0	0	3.7291	1.60358	1.86656	1.62837	2.58752	1.0407	1.55945	1.61164	3.23768	1.34195	2.95728	4.18587	2.7016	3.27118	1.68246	1.18003	2.4002	5.54992	4.1555	4.83798	2.39982	3.08165	6.49223	1.98836	1.96053	4.13724	3.26878	1.98189	1.61921	2.3655	5.59251	2.53254	2.55976	1.54602	5.7909	1.23608
CAK48360	2.18307	0.973846	11.1212	0	0	0	0	0	0	0	0	0	0	0	0.536666	0.535437	0	0	0.522429	1.04379	0.539364	1.08354	0.538925	0.539837	1.05065	0.493164	1.01054	0.482627	1.4217	1.44588	0.530678	0.521515	0.511298	0.688407	0.773494	0.65182	0.665438	0	0	0	0	0.650273	0.791655	0	1.907	0	1.24176	0.775209	0.62051
CAK48361	1.20611	0.269018	250.209	15.0456	9.19746	14.7045	6.83544	2.80214	1.00995	0.759391	1.17318	0.734178	2.00917	0.886507	1.26013	0.887465	1.65596	2.08116	1.08238	1.4417	2.08594	3.66668	4.16848	2.31146	2.17677	3.2696	1.67493	0.333306	0.720013	0.665691	0.659683	4.61008	2.82485	1.04592	2.77774	3.96134	1.47058	0.996872	0.794392	1.89559	0.942296	5.92791	3.28034	1.24086	3.86317	0.976175	2.74423	3.9617	1.457
CAK48362	3.96528	5.14582	332.591	30.4274	32.038	52.0012	35.5206	7.66101	6.48324	4.1421	3.58729	3.51086	3.23601	6.66807	3.81054	5.61431	9.17867	9.30873	5.26225	5.38615	8.2383	13.4638	12.4142	10.4741	9.06482	8.02125	10.3874	2.07204	2.38671	1.51209	2.84793	11.5395	11.1445	3.52388	6.00301	14.907	6.20826	3.68365	3.42948	2.75885	4.17752	7.99956	7.18973	2.96691	4.77591	3.50108	3.69084	15.5528	8.14573
CAK48363	7.13658	21.8533	4.9296	0.325272	0.280933	0.847723	0.540404	0.221131	0.21138	0.514066	1.73769	0.331332	1.81347	7.64592	6.86889	10.1462	12.229	10.9684	10.855	10.3234	9.86203	11.9773	10.3915	10.3194	15.4559	13.28	13.774	7.30037	8.19241	8.65221	8.20364	11.7896	13.4284	6.6369	9.90011	7.47599	14.4901	9.48848	14.3402	7.33973	10.1116	10.0524	11.5801	7.83993	12.4682	8.33029	11.0429	7.47375	13.5118
CAK48364	29.2878	13.9444	19.9651	21.8667	19.5891	32.1334	29.8462	15.8954	12.0571	18.5842	24.8112	19.5099	22.3222	19.6122	21.1842	21.9645	17.7682	19.303	25.2723	25.196	16.4376	18.7649	18.5099	20.5259	23.2778	20.5167	20.8737	23.8605	22.7872	23.7809	24.5932	21.5952	20.2818	27.3738	30.832	24.5315	39.3366	23.6778	38.1473	25.8632	38.3376	33.2812	32.1686	26.7996	36.0392	25.2997	48.8368	23.4003	39.1421
CAK48365	0.628764	0	1.24565	0.281802	0.681488	1.65247	1.56061	0.574737	1.00722	2.37528	1.69365	2.48779	1.6293	3.69718	2.62768	4.00961	0.784794	1.34682	23.6237	18.0379	1.24277	1.87248	1.08654	1.71031	1.36173	1.84653	1.74633	37.2534	34.8054	39.2842	12.839	1.20165	1.17811	15.6636	18.9364	43.7425	3.44985	2.45668	2.20868	39.1842	2.45616	21.7257	46.5143	47.0063	30.0258	1.11031	37.3745	10.0473	4.64667
CAK48366	0.407898	1.09176	0	0.319923	0.521048	0.670006	0.556829	0.489364	0.378682	0.52969	0.618029	0.512104	0.537926	6.40842	7.44533	8.47875	1.60372	1.05575	29.3574	30.6438	0.604668	1.59434	1.47268	1.17257	1.10424	1.38219	1.1329	45.2801	39.0489	40.3547	20.7482	0.438493	1.00311	10.1293	15.1751	10.8241	0.839258	1.74696	0.761193	22.2843	0.517849	17.0861	36.8315	22.5036	29.307	0.76531	20.4466	6.95254	0.347819
CAK48367	0.212278	0.426129	0	0	0	0	0	0.0970191	0.0927406	0.100241	0	0.0484562	0.0589363	0.0780133	0.156554	0.390488	0.0794867	0	0.533402	0.532858	0.0786703	0.395107	0.235819	0.157479	0.383114	0	0.221093	1.47829	1.79717	1.54655	0	0.228201	0.0745768	0.803275	6.88202	0.190146	0	0.287102	0	5.91826	0.0829228	29.8769	66.6256	0.436786	7.69551	0	33.0545	0.33921	0
CAK48368	0	3.28685	0.223424	0	0.0407447	0.0768428	0.217714	0.0801787	0	0.0414205	0.196894	0.120136	0.0974126	0.451303	0.323448	0.258166	0.328448	0.250517	0.566763	0.629094	0.715164	0.653051	0.389773	0.780864	0.189968	0.237784	0.243622	0.581758	0.685486	0.580955	0.447776	0.251454	0.123264	0.580864	1.49179	0.314281	0.320848	0.0790891	0	1.07889	0.0685292	4.31112	11.2603	0.541454	1.60909	0.154894	11.6004	0.280331	0
CAK48369	0.454806	20.0856	2.31691	0	0	1.3945	0.677307	0	0	1.28859	1.42925	0.830539	1.76779	3.67716	4.69582	5.01972	5.44961	5.8452	5.87733	7.82844	4.71943	3.72468	4.04194	3.37398	5.58159	5.5481	5.05271	4.22298	5.92374	6.32572	5.63846	2.28163	3.19561	9.03534	23.2048	0	0.831798	0.410077	0.399402	24.9868	0.355324	15.444	9.4009	0	10.3296	0.803126	13.1937	0.484505	2.32691
CAK48370	4.7615	2.41704	0.27881	0.588698	0.686409	2.15756	0.65204	0.675368	0.717317	1.24052	1.54792	1.42421	1.27639	1.81022	1.33198	2.17461	2.45921	1.52402	2.47541	3.06166	1.82546	2.44482	3.28316	2.8015	1.1853	1.00146	0.684031	0.544479	1.17619	0.652473	0.359214	1.52971	0.346095	1.08728	1.3962	0.588285	0.600576	1.48042	0.432566	0.673172	0.513103	0.586889	0	5.40542	0.143427	10.0028	0.560363	1.39929	1.82009
CAK48371	41.1589	58.9375	0.349459	104.778	64.8123	163.699	156.71	76.5614	54.1246	282.791	273.655	294.635	404.753	163.059	168.77	160.51	227.786	260.374	99.8762	110.696	248.327	217.26	252.393	246.408	249.886	296.791	264.353	70.9745	79.0726	70.3313	102.054	272.556	222.102	58.4055	32.3748	106.179	63.9844	75.3354	91.4469	56.7	82.9625	43.7684	37.6126	108.825	49.2571	148.996	54.7837	108.301	62.1212
CAK48372	74.6804	0.148724	0.047178	3.03825	1.83257	19.4469	21.2943	4.01251	1.52937	49.7489	46.7727	46.0931	49.4285	45.334	57.8629	59.4067	145.395	101.01	111.579	115.53	123.391	154.969	167.118	146.996	101.086	80.3237	88.4302	176.784	157.195	199.614	93.282	74.7069	61.8821	9.46191	24.8657	6.96814	1.72762	1.50303	3.22059	53.2638	1.60623	6.70334	4.65466	7.1458	11.5523	2.30586	13.8911	8.64237	0.615961
CAK48373	24.2429	0.0488977	0.403292	0.769659	0.398846	4.01711	3.7273	0.776513	0.255405	3.19193	3.99417	3.11932	4.5345	5.11602	6.73662	6.41202	18.1006	13.905	10.6894	10.9274	14.367	17.9403	19.8755	19.4348	13.6238	10.9944	11.6703	14.3824	13.6226	17.2906	14.1489	9.97676	8.03557	2.07393	8.44723	1.99644	0.651539	0.856557	0.946565	7.29546	0.399641	2.72634	1.62974	2.16145	3.86201	0.709731	3.33573	1.47911	0.0778909
CAK48374	0.495701	0.165846	0	0	0	0	0	0	0.108282	0	0	0.169729	0	0.273259	0	0	0	0.176966	0.444848	0.444394	0	0	0.0917789	0	0.0894629	0.167972	0.0860476	0.0821912	0.16141	0.164155	0.180749	0.266441	0.087074	0	0.131726	0.111005	0	0	0	0.101618	0	0	0.134819	0.127495	2.16508	0	0	0	0
CAK48375	0.676124	3.4987	0.344437	0.363634	0.711882	1.06617	0.716016	0.618028	0.472619	0.872684	0.445186	0.905444	0.450521	3.51183	3.39073	3.5488	1.82284	1.64137	20.4195	20.431	2.40549	2.41622	2.80412	2.54135	3.35162	3.36026	3.53665	19.5215	19.9611	20.5096	2.33388	5.23324	4.68732	1.32189	2.82682	2.74552	0.74194	0.690912	0.712512	0.406572	0.422586	1.65146	1.42208	4.59096	2.08687	0.676568	0.961475	3.16921	0.653411
CAK48376	1.19132	3.56377	1.13049	0.596749	0.683588	1.81105	1.28713	0.960848	0.796012	1.9855	0.849433	1.56766	0.739337	2.83294	2.63578	3.76415	2.15171	1.80129	24.5014	24.0744	2.49321	2.34781	2.38738	2.13148	3.38953	4.03688	3.60074	20.6362	22.1798	20.3756	3.47517	4.97207	4.48075	1.65737	3.05405	2.07146	0.448581	0.568674	0.49233	0.861951	0.109499	1.81606	2.74457	5.19095	2.87716	0.494993	1.43501	4.10598	0.597563
CAK48377	0.101721	0	0.00959622	0.0253276	0.0105001	0.361399	0.218812	0.0361591	0.0543157	0.192136	0.0558142	0.268315	0.0376554	0.215991	0.183379	0.166326	0.169285	0.250167	0.137943	0.194544	0.234564	0.336588	0.35156	0.243155	0.375326	0.329369	0.486562	0.119937	0.14721	0.112286	0.304969	0.429304	0.349421	0.181767	0.204234	0.253099	0.186038	0.13248	0.0794041	0.12975	0.105961	0.585795	0.897596	0.22093	0.404796	0.0898128	0.491814	0.108364	0.106014
CAK48378	0.141244	0.189023	0	0	0.0656091	0.123736	0	0	0	0	0	0	0.0784292	0.519079	0.312499	0.207856	0.423106	0.705942	0.507016	0.810398	0.31407	0.315472	0.20921	0.314346	0.203931	0.287169	0.490364	1.03045	0.551902	1.02903	1.13305	0.303677	0.893184	0.133619	0.30027	0.253036	0.129161	0	0.124038	1.73729	0	0.504871	0.614639	0.435938	0.493531	0	0.723077	0	0.120441
CAK48379	1.94085	1.81817	0.164787	0.115981	0.0601028	0.255041	0.289036	0.0591361	0.0282641	0.702646	0.203307	0.679317	0.143694	0.713272	0.715682	0.523631	0.581395	0.36954	0.789589	1.29917	0.191808	0.674324	0.335391	0.527935	0.373632	0.482291	0.269526	1.71631	1.30609	2.48521	0.613337	0.417286	0.454568	1.04044	0.893975	0.1159	0.650766	0	0.340884	2.75857	0.606527	2.48593	2.74489	0.399352	1.13028	0.228485	2.64957	0.206759	0.386164
CAK48380	30.951	38.6865	1.22078	0.678326	0.456971	2.65178	2.4042	0.657139	0.694281	3.68067	1.46084	4.04214	1.51273	1.83552	2.56724	2.45	1.41681	1.72903	4.02036	4.66754	2.13143	1.01413	1.73738	0.954371	2.13059	1.48729	2.31197	6.62507	5.37178	5.76387	4.80127	1.89819	1.1166	3.29313	5.79156	6.71071	2.90645	0.887021	2.85762	6.88786	3.42908	15.6212	8.8913	10.1211	5.35452	1.06905	6.71503	2.25726	1.80681
CAK48381	3.34826	0	0	0.250107	0.103687	0.635532	0.387824	0.0510094	0.0487599	0.948657	0.350736	0.7643	0.433815	1.72271	1.48159	1.88881	1.33733	0.796891	2.40382	2.6415	0.909969	0.498563	0.90923	0.248391	0.564	1.13458	1.23993	2.73883	3.12541	3.76993	3.41848	0.639895	0.62736	1.16142	1.66088	1.19967	0.204122	0.100632	0.392052	3.38618	0.261588	3.09179	1.33561	1.60753	1.55992	0.295629	1.52364	1.42676	0.19034
CAK48382	152.554	0.229392	0.0485115	2.27908	0.796211	6.65718	6.97728	2.87248	2.19665	18.2119	24.3167	16.5638	27.1895	4.99751	7.62692	7.52538	6.24719	5.46662	17.9257	16.0634	6.47948	8.9331	6.77042	7.71438	7.13579	7.5508	7.49814	26.5642	25.7862	25.0138	5.58345	7.28876	6.78466	37.9986	208.192	8.95638	12.4352	8.75792	11.2395	144.396	8.21352	47.3817	26.8526	40.9712	56.3496	18.4638	25.4963	18.8081	10.6212
CAK48383	0.71623	0	0	0	0	0	0	0	0	0	0	0	0	0	0	0	0	0	0	0	0	0	0	0.265668	0	0	0	0	0	0	0	0	0	0.338783	0.761313	0	0	0	0	0.880955	0	0	0	0	0.938486	0	0	0	0
CAK48384	1.54608	0	0	0	0	0	0	0	0	0	0	0	0	0	0	0	0	0	0	0	0	0	0	0	0	0	0	0	0	0	0	0	0	0	0	0	0	0	0	0	0	0	0	0	0	0	0	0	0
CAK48385	1.15141	0.453205	1.26513	0	0	0	0	0.0309551	0.02959	0	0.0304063	0.0618421	0	0	0.0499503	0.149508	0	0.241797	0.243126	0.43718	0	0.0504255	0	0.200982	0	0.137704	0.0940564	0.134762	0.176433	0.269151	0.148179	0.0970802	0.0475892	0	0.0719932	0	0	0	0	0	0	0.181573	0.0736834	0	0	0.119602	0.115577	0.0721527	0
CAK48386	0.381229	3.46928	2.26577	0.102516	0.141667	0.701344	0.681281	0.104542	0.0666209	0.504059	0.650359	0.417706	0.550385	0.280207	0.618538	0.504918	0.342599	0.435518	0.711607	0.765564	0.621647	0.851485	0.508207	0.282815	0.550425	0.310036	0.370589	0.505686	0.546196	0.605985	0.83405	0.273216	0.107145	0.360649	0.486271	0.273185	0.348616	0	0.334788	0	0.0595682	1.56709	1.16127	0.39221	0.999059	0.13464	0.260219	0.487348	0.325078
CAK48387	0	0	0.0944137	0	0	0	0	0	0	0	0	0	0	0	0	0	0	0	0.319333	0.0797518	0	0.082789	0	0	0	0	0	0	0	0	0.0810939	0	0	0	0	0	0	0	0	0	0	0	0	0	0	0	0	0	0
CAK48388	0	0	0	0.0441683	0	0	0	0	0	0	0	0	0	0.0724349	0.0726795	0.0725131	0.0738029	0	0	0	0	0.073371	0.0729856	0.073109	0	0	0.0684278	0	0	0	0.0718687	0	0	0	0	0.176549	0	0	0.0865444	0.0808099	0	0	0	0.304165	0	0	0.840848	0.104985	0
CAK48389	0.98692	0	0	0.0368602	0.0764056	0.432293	0.0816524	0	0.0718614	0.0776728	1.03382	0.037547	0.77635	0.120899	0.181962	0.24206	0.0615914	0.0587221	0.0590449	0	0.182876	0.183693	0.0609093	0.122025	0.296861	0.22295	0.39974	0.0545464	0.10712	0	0.839681	0.353649	0.288934	2.33411	0.874203	2.3574	21.5846	2.9662	2.74454	6.87878	1.73486	4.92409	0.536837	4.14601	5.38823	1.52492	84.7678	4.29309	15.4286
CAK48390	2.79665	2.15204	3.44301	1.34742	1.36402	1.19437	1.63123	1.08645	0.763631	3.0044	2.25993	3.25576	2.13525	3.44308	3.30002	2.72657	1.62315	1.59746	3.71443	2.45704	1.81377	2.08213	1.44984	1.7635	1.86751	1.75318	1.89331	1.25201	1.5481	2.31533	3.46715	1.80386	1.76852	1.19056	1.56066	1.81618	1.02296	0.567362	0.982389	0.859964	0.546232	2.74904	2.8143	2.3737	2.99267	3.02484	2.62479	2.15998	0.953897
CAK48391	0.648796	0.347306	0.330515	0.639716	0.361646	1.02307	0.901787	0.177914	0.0566895	1.71567	0.873803	1.71795	0.792572	0.286123	0.574179	1.43216	0.87458	0.463243	0.465789	0.465314	1.34649	0.676248	1.05709	1.73272	0.655721	0.791455	1.17128	0.172121	0.422521	0.687532	1.41943	1.58091	1.0029	0.736526	0.275854	0.464921	0.474635	0.233995	0.455809	0.212803	0.101376	0.347864	0	0.533988	0.453401	0.916548	0.110714	0.276465	0.110647
CAK48392	0	0	0	0	0	0	0	0	0	0	0	0	0	0	0	0	0	0	0	0	0	0	0	0	0	0	0	0	0	0	0	0	0	0	0	0	0	0	0	0	0	0	0	0	0	0	0	0	0
CAK48393	0.211047	0.282438	0	0	0	0	0	0	0	0	0	0	0	0	0	0	0	0	0	0	0	0.157126	0	0	0	0	0	0	0	0	0.153909	0	0	0	0	0	0	0	0	0	0	0	0	0.217126	0	0	0	0	0
CAK48394	8.48617	0	0	0.0713132	0.0246369	0.348481	0.315945	0.145444	0.0463433	0.626138	1.21436	0.702205	1.00133	0.0779678	0	0.273182	0.436922	0.302958	0.342701	0.190195	0.628995	0.631803	0.314242	0.432814	0.0765781	0.251614	0.257791	0.386946	0.656275	1.33487	0.193396	0.0760226	0.0745333	0.200702	0.958411	0.237544	0.145504	0.0956447	0	0.826334	0.124312	0.995316	0.0577008	0.327398	0.602309	0.234147	0.226269	0.226008	0.0904533
CAK48395	0	0	0	0	0	0.089939	0.407709	0	0	0.290879	0.36872	0.281221	0.228029	0	0.151429	0	0.15377	0.439819	0	0	0.456572	0	0	0.304649	0	0	0.142571	0	0	0	0	0	0	0	0	0	0	0	0.180317	0.505107	0	0.183486	0	0	0	0	0	0	0
CAK48396	11.295	0.643227	0.153032	0.403904	0.474431	1.55267	1.04385	1.51024	1.81111	1.47527	1.8341	1.728	1.3678	2.56125	2.83575	1.81249	4.36437	4.03236	1.50966	1.24959	3.42891	5.81492	5.82887	5.1256	3.59991	3.50166	3.79621	1.3548	1.64331	1.63147	1.13917	3.0571	3.20828	1.13673	1.40496	5.59687	9.55963	4.7129	16.0922	0.492652	4.64691	0.805325	0.392167	3.64683	0.734755	2.33405	0.563879	3.58419	6.81372
CAK48397	0.532976	0.713266	0	0	0	0.0778183	0	0	0	0.251678	0.398786	0.486644	0.295948	1.56697	1.83431	1.96083	1.19742	1.77589	1.02037	0.63708	1.31681	1.32268	1.31574	0.658981	1.15428	1.68562	1.60364	0.824801	0.694189	0.823662	2.5912	1.01858	1.24829	0.504204	2.07726	0.159136	0.649842	0.160186	0.9361	1.16543	0.277597	1.27007	1.5462	1.82776	1.55192	0	1.36424	1.32482	0.757458
CAK48398	0.0911434	0	0	0	0	0	0	0	0	0.129117	0.122753	0.0832203	0	0.0669914	0.134435	0.402382	0	0.0650768	0	0	0.0675556	0	0.202502	0.0676149	0.0657974	0.247076	0.189856	0.0604492	0	0	0.265871	0.13064	0.0640404	0	0	0.0816408	0	0	0	0.074737	0	0.0814471	0	0	0.0796177	0	0	0	0.0777192
CAK40646	0	0	0	0	0	0	0	0	0	0	0	0	0	0	0	0	0	0	0	0	0	0	0	0	0	0	0	0	0	0	0	0	0	0	0	0	0	0	0	0	0	0	0	0	0	0	0	0	0
CAK40647	6.09115	24.319	0.430973	1.36498	1.65048	4.13549	3.67882	1.29915	1.24185	4.88975	3.78277	4.95913	4.05871	18.2067	16.2467	16.5083	15.1294	15.8742	33.6722	39.3169	10.6097	14.1338	11.804	15.5896	18.1753	12.5218	11.4898	33.5307	34.2467	29.1139	29.3916	14.7695	15.4788	16.9028	16.2943	12.9127	2.78504	4.48521	4.10101	15.6501	3.33116	72.303	111.437	17.1287	49.3955	2.15123	32.3954	12.6534	3.28953
CAK40648	6.8446	14.5836	0.305863	0.766911	1.38052	1.57794	1.07296	0.864382	1.14103	1.99881	2.14286	2.13802	1.65028	11.9152	15.0771	12.657	12.6123	10.4815	27.7379	29.2598	10.2132	10.3258	10.7385	12.4269	10.4025	10.0708	10.7558	26.8192	26.7448	25.112	20.4915	11.6179	13.2254	16.1878	12.3491	9.9225	2.05891	4.30378	4.19175	12.1112	3.30698	21.2466	48.7926	14.8248	36.7397	1.59035	26.8946	11.7049	2.76465
CAK40649	123.325	65.2949	21.4413	72.4143	75.6213	57.7777	67.6698	59.9498	77.9791	142.521	112.381	186.479	58.813	108.305	142.303	131.694	215.928	176.984	143.105	117.638	229.52	193.672	206.818	222.628	286.735	246.416	275.958	155.78	149.451	136.079	132.67	243.538	227.741	119.915	80.5289	114.2	60.9835	57.256	149.641	102.734	155.921	80.846	122.429	114.265	83.3136	68.1899	89.9526	142.609	65.6469
CAK40650	214.218	304.407	293.231	625.801	782.805	237.044	199.595	410.227	486.632	107.878	127.152	111.735	131.932	289.911	305.155	369.841	31.702	29.4758	269.754	288.943	34.1177	33.2654	34.3121	29.958	45.5692	49.2148	49.5554	137.86	142.365	151.175	669.07	48.498	102.225	334.605	213.242	244.253	257.766	163.986	345.022	80.6119	283.869	196.601	99.2831	303.574	114.385	164.42	159.186	594.77	296.788
CAK40651	6.42477	19.4588	11.4841	0	0	0	0	0	0	0	0	0	0	135.455	147.882	219.947	18.2329	11.8304	129.393	127.079	19.5494	18.3779	19.784	14.8004	31.7344	20.1666	24.1835	58.3099	57.0353	43.2241	220.705	22.2952	39.9155	98.8465	73.6833	82.9919	82.8705	62.1975	107.2	20.5185	71.329	71.6147	30.5332	98.7997	35.7415	47.1724	43.5656	175.07	96.3059
CAK40652	31.8833	13.9136	1.41929	31.8135	33.4458	33.7531	36.3295	40.1751	39.9709	27.0695	24.5271	26.0032	26.9861	13.5453	17.8007	15.6599	22.6253	23.7837	16.8894	15.9072	20.5193	22.2197	21.0461	22.4731	23.0463	24.0393	25.2805	17.171	16.834	16.4182	19.8915	24.1355	24.8086	21.2524	26.3928	35.0233	24.98	20.0719	21.1964	27.916	17.4875	21.3503	27.8995	27.0132	35.7581	14.5074	26.8209	29.926	22.2157
CAK40653	25.0185	8.6042	12.7689	13.2425	14.8545	21.1704	18.8858	17.0558	15.3511	8.21045	8.60888	6.99347	11.9985	15.8822	15.4823	14.2128	15.9728	16.6857	19.9885	18.4644	14.2756	16.3372	14.471	14.5577	19.9379	15.3451	18.7691	15.5734	14.6546	15.9407	16.9608	15.0252	19.5233	8.03917	9.74593	17.4523	11.4519	14.5934	10.1385	11.3463	8.67017	15.6124	15.7224	14.552	18.8024	10.3414	13.1417	14.0557	9.034
CAK40654	0	0.296904	0	0	0	0.0728835	0.0825984	0.0253492	0	0.0785727	0.0746995	0.126607	0.0923935	0	0.0409044	0.0408107	0	0.0396016	0.0398193	0.0397787	0.08222	0	0	0.0411461	0.0400401	0	0.0385115	0.0367856	0	0.0367348	0	0	0.0389709	0	0.0589554	0.0496814	0	0.0500094	0	0	0	0	0.0603396	0.0570618	0.0969006	0.0489711	0	0	0
CAK40655	0	0.0454558	0	0	0	0	0	0	0	0	0	0	0	0	0	0	0	0	0	0	0	0	0	0	0	0	0	0	0	0	0	0	0	0	0	0	0	0	0	0	0	0	0	0	0	0	0	0	0
CAK40656	0	0	0	0.0436015	0	0	0.0482928	0	0	0	0	0	0	0	0.0717468	0	0	0	0	0.139544	0	0	0	0	0	0	0	0.193567	0	0	0	0	0	0	0	0	0	0	0	0	0	0	0	0	0	0	0	0	0
CAK40657	0.293213	0.435998	0	0.0438045	0.0756667	0.185515	0.194071	0.0744496	0.0711665	0.138459	0.292519	0.282597	0.217085	0.407083	0.192216	0.335607	0.29278	0.27914	0.0935582	0.140194	0.217329	0.266811	0.0965124	0.193351	0.188154	0.35327	0.452428	0.302506	0.212169	0.172622	0.261348	0.303532	0.434933	0.123282	0.450189	1.40076	1.01293	1.99751	0.543599	0.106859	0.229077	0.378472	0.389873	0.502765	0.313053	0.517774	0.138987	0.590014	0.416711
CAK40658	0	0	0	0	0	0.061868	0	0	0.0617071	0	0.190228	0	0.0784292	0.103816	0	0	0.211553	0	0	0	0.41876	0	0.104605	0	0	0.382892	0.196146	0.187355	0.275951	0.187096	0	0	0.198485	0	0	0.506071	0.645806	1.52824	0	0	0	0.378653	0	0.290625	0.123383	0.249418	0	0.60187	0.240881
CAK40659	0.408814	0.273552	0	0	0.0474745	0.0447674	0.152204	0	0.044651	0.0965237	0.137648	0.186638	0.056751	0.150241	0	0.150404	0.0765394	0.145948	0	0	0	0	0.0756918	0.0758198	0.0737818	0.761911	0.354825	0.271139	0.332795	0.135382	0.149067	0.146493	0.718116	0	0.108637	0.915477	0.747683	1.75089	0.448767	0	0	0.365322	0.222375	0.210295	0.0892792	0.360955	0	0.217755	0.0871502
CAK40660	0.186532	0.481431	0.0113125	0.0179145	0.030945	0.210099	0.211648	0.054805	0.0523882	0.239083	0.209353	0.225062	0.22195	0.293793	0.530613	0.598024	0.50888	0.466147	0.373054	0.334451	0.632036	0.575339	0.749933	0.622707	0.548257	0.776551	0.943637	0.547877	0.355754	0.397103	0.563559	0.706608	0.533617	0.25209	0.424872	0.608664	0.40207	1.04516	0.140408	0.28406	0.229006	1.22635	0.91318	0.370104	0.70997	0.282335	0.466094	0.539364	0.215865
CAK40661	2.50495	0	0	0.491173	0.21817	2.0573	1.08804	0.643983	0.273593	2.58753	1.26513	2.14425	1.304	28.3079	33.5993	30.9881	32.0082	43.4841	8.3175	6.96161	48.1575	48.7221	40.3498	42.8571	29.0466	35.3321	34.5689	4.77643	5.91355	3.52552	11.6457	31.3044	13.7505	0.592433	0.166414	0.84142	0	0.141162	0.137488	0.385133	0.244629	0.559616	0.170322	1.44963	0.410285	0.276463	0	3.16888	0
CAK40662	1.18055	0.236984	0.0501171	0.105821	0.0822562	0.155132	0.234413	0.296755	0.412608	0.334482	0.238495	0.215584	0.0655528	3.42747	2.39427	3.25744	3.05015	2.61304	0.889926	0.550345	3.32508	3.95518	3.62839	3.63453	1.3636	1.44013	1.55746	1.83999	1.19167	1.13375	3.18545	1.90365	1.28571	0.446727	0.4392	0.105746	0.377844	0.266111	0.362858	0.435618	0.23058	0.263738	0.256864	0.0607277	0.206252	0.36482	0.251818	0.377292	0.503334
CAK40663	63.4561	33.4629	2.21737	55.6598	83.756	40.4758	35.1686	90.9164	128.831	21.8308	26.1428	20.3449	28.4168	31.9788	25.899	27.3524	36.9937	34.5562	38.4561	36.5439	35.0076	45.0097	36.1314	31.9055	36.1422	27.0382	36.4987	51.8521	54.2437	50.0508	36.4699	31.3801	33.3812	57.56	64.9698	66.4462	61.3813	51.103	40.0622	34.1726	30.0408	43.3979	44.9749	75.3453	49.8011	37.4334	33.2344	63.2787	60.1747
CAK40664	44.2641	23.3168	17.2252	17.5697	27.7246	13.3899	13.1488	17.7912	24.6185	10.7105	11.9266	10.4982	14.708	19.4688	17.1326	18.4215	19.9541	17.0632	19.9742	19.6443	17.655	18.0551	17.3209	17.5249	23.3428	21.9669	22.7241	13.4294	15.0777	12.7091	21.5774	23.2016	27.324	32.037	41.4193	24.6752	35.9202	39.3801	15.0939	23.5539	14.3172	40.3966	34.494	30.0768	35.9243	35.86	29.6647	23.9954	31.6546
CAK40665	2.66748	4.64076	0.452964	0	0	0	0	0	0	0	0	0	0	0.588188	0.590175	0.588824	0.799063	0	1.34054	1.91311	0.197714	0.59579	0.395107	0.395775	0.577705	0.723115	2.03738	1.41533	1.21602	1.76672	1.9453	1.52937	0.93713	2.27114	3.96955	1.19468	3.65893	2.40514	0.937015	3.28098	1.45881	4.05229	3.48235	2.19546	5.59239	3.06177	3.18634	1.42084	5.23157
CAK40666	103.277	28.3609	135.65	20.1061	19.4642	20.8859	21.9279	15.5033	11.2124	22.1913	46.1178	20.6064	49.8589	27.9668	27.5538	22.0736	41.5316	29.5748	21.735	20.3804	29.0693	25.7669	37.9123	39.4567	33.3793	22.8956	21.4989	18.5275	18.5061	19.3677	23.7842	27.6142	23.0606	45.4989	56.5347	16.8255	22.9657	38.9604	40.9675	29.9027	38.7577	55.4602	39.3732	16.5643	40.6909	100.482	36.8091	17.7383	13.3771
CAK40667	5.33136	7.68364	4.87478	0.294084	0.0380994	0.46705	0.28501	0.11246	0.322501	0.193657	0.294577	0.0748908	0.546529	9.22379	11.0091	12.6738	7.55525	4.56793	8.59723	9.00024	9.24067	6.53399	7.2286	5.84134	5.98038	4.78045	6.26463	5.65748	5.66201	5.64967	12.7406	7.17142	7.49197	3.02613	5.14384	4.33469	4.27524	4.88099	2.66508	1.95044	1.85832	8.06245	4.99692	3.03781	3.58244	7.16947	4.19893	4.63098	2.79761
CAK40668	64.1386	41.3591	53.6891	49.5348	76.0923	20.6175	19.3944	39.5692	50.4283	25.7977	17.4905	26.6423	23.8242	41.1012	43.8466	46.8709	26.3247	20.7555	28.3638	31.7539	27.882	22.5398	22.3808	22.5	21.8556	17.1939	18.3199	22.0416	22.4638	22.3741	48.2126	24.1318	29.184	20.2945	28.9769	30.1859	38.1575	31.4722	29.498	9.70536	23.6526	31.8771	18.2116	23.5363	22.1861	39.745	22.8389	28.078	25.3484
CAK40669	423.929	8.93437	261.095	356.06	269.794	719.915	757.672	341.163	286.196	664.393	440.763	676.623	373.948	491.923	490.508	466.972	298.728	353.334	561.671	550.325	305.248	348.548	417.482	353.185	278.326	325.194	319.561	454.123	460.313	448.245	391.01	317.873	443.575	351.308	317.558	719.469	426.582	334.457	777.552	366.095	803.88	445.571	361.783	629.743	319.656	403.036	326.105	357.823	390.665
CAK40670	10.0304	5.03377	3.98343	1.37764	2.01022	1.61214	1.78688	1.70062	2.49144	0.496567	0.99865	0.812444	2.08861	0.475642	0.626388	0.267838	0.605781	0.635316	0.987249	0.986242	0.449669	0.5119	0.479258	0.450064	0.496362	0.465973	0.533579	0.697437	1.02724	0.535749	0.6194	0.63769	0.483108	1.3009	1.03178	1.19553	1.22051	0.547012	0.497255	0.530636	0.410779	0.578278	0.660006	1.41475	0.423967	1.07131	0.86272	1.76654	1.27606
CAK40671	10.2747	3.43758	2.30921	0	0	0	0	0	0	0	0	0	0	0.88847	0.891471	0.778251	1.01841	0.970963	1.19326	1.73387	2.68786	2.02489	2.57377	1.34511	1.52711	1.12641	1.67864	1.80384	3.24724	1.40105	1.54267	0.974592	1.274	5.57472	6.42437	3.51896	3.03979	2.04357	1.85769	3.46919	0.826335	2.2954	1.6438	3.57537	2.24384	4.26911	1.41813	2.41448	4.12299
CAK40672	62.5269	34.9984	1.25151	10.2504	12.1036	15.8289	15.0827	14.7993	14.7491	11.294	9.86205	10.2461	10.4027	20.7946	20.8999	20.0474	27.0985	22.6108	26.5243	26.0539	25.0932	27.9311	25.3194	25.2211	26.6027	23.3628	26.2474	35.1311	32.576	34.6102	24.4464	26.2393	22.3175	26.3146	31.3866	36.2453	27.1758	27.0526	18.1224	22.3412	16.6425	27.0239	30.4164	39.086	35.4718	25.0216	25.0722	40.2699	24.2057
CAK45931	43.5876	51.8656	41.9988	17.9725	25.7771	18.5468	14.466	15.6865	19.1515	24.0876	19.7917	24.1975	20.3306	41.0078	34.2764	36.5804	35.0673	32.4733	38.6243	37.3702	29.7595	36.7164	33.9042	34.4789	31.9698	23.5982	25.9761	40.5052	41.4273	37.051	54.0559	27.6323	25.1309	37.9359	43.1013	23.1135	23.8698	30.4077	14.5675	28.7975	11.0528	35.968	54.2474	36.2846	39.7728	24.6304	30.4321	32.2119	20.8564
CAK45932	22.0778	11.1998	19.591	9.52876	10.7829	12.8562	12.463	6.95762	7.05994	6.37945	4.61582	6.31319	6.25132	9.02172	10.4923	9.5153	13.0868	10.6845	10.1997	9.63192	11.5494	12.58	13.5764	12.8307	13.1188	9.99292	10.8055	7.65172	6.83858	6.80973	9.88119	12.4381	11.4944	6.44674	10.4629	8.70997	3.84467	4.13221	3.04473	5.68597	2.3351	8.22635	9.62472	10.6599	9.05113	6.79094	5.8824	9.57336	3.55111
CAK45933	3.1276	10.8128	0.995807	0.992901	1.87653	2.34035	2.32885	1.72723	2.33426	1.78458	2.45716	1.78483	2.89447	6.13019	7.2933	9.58406	7.12431	6.97851	8.60357	9.90705	8.01071	9.2171	6.9489	6.3806	9.77851	7.86025	9.50098	9.24804	10.6933	9.74936	8.92897	7.75174	6.68424	10.1091	9.69638	5.5748	5.36259	4.81752	4.87857	7.90756	3.76705	8.15171	11.7671	6.70354	11.0365	3.67529	5.67066	5.96955	6.22288
CAK45934	20.3796	25.3189	1.00936	5.89133	12.6063	8.10845	10.0997	6.44237	10.15	7.55448	11.162	12.5604	11.9764	14.1055	14.604	14.5206	14.5754	13.1688	19.0205	19.537	12.0591	15.2993	11.0683	12.6241	14.2709	10.1054	13.1365	14.0346	13.1614	11.1357	21.996	13.6562	11.7896	23.039	21.4819	11.8352	10.0015	8.17704	5.01117	13.536	4.64389	18.424	36.3606	14.1875	28.7214	6.65773	14.5483	12.1217	11.5853
CAK45935	22.5682	26.9261	239.291	14.6406	17.5725	10.2204	6.81674	6.10129	6.81819	2.90809	3.12536	2.61945	5.01261	5.62299	7.22174	7.68368	3.1797	3.19544	4.97055	5.34954	3.60067	2.99022	3.34279	2.78091	2.09865	2.17755	1.88574	3.65319	4.40918	3.87615	5.2443	2.46722	3.14455	9.01037	17.6866	5.37929	7.27561	2.62118	6.38238	4.1089	4.90102	26.0465	8.48915	4.683	6.24842	15.8058	7.278	3.87115	4.63164
CAK45936	16.0135	21.343	9.08266	8.32924	8.32901	8.06403	7.5058	6.63171	6.52963	4.49592	6.70977	5.43083	6.98045	16.5902	18.9761	19.2212	14.8804	15.5094	18.3163	19.0164	15.4542	14.7122	15.9741	17.3427	14.3285	14.6916	15.2035	13.3806	13.4792	13.7806	17.684	16.2856	14.1296	9.68716	15.4467	12.3924	7.59078	8.78105	8.66727	10.8978	7.13201	17.4834	18.7485	13.4264	14.902	9.90682	11.0978	12.5101	6.87391
CAK45937	35.3498	8.94231	224.737	49.8482	44.6552	19.6383	23.6469	27.1897	33.3359	38.5763	55.254	53.926	21.1848	8.23835	9.85583	9.83326	5.32693	7.5412	6.34467	7.57491	8.14797	7.70291	8.14135	7.99522	7.31349	4.09023	5.08863	5.00353	4.77269	4.99662	6.91642	7.26042	9.69286	18.3521	23.3698	10.426	16.9513	7.96832	20.8219	13.7863	18.3556	39.679	20.1666	6.43095	17.8876	36.9209	15.0807	6.42946	14.1526
CAK45938	180.502	126.759	434.474	99.2793	134.547	48.6948	48.3612	87.7738	105.004	56.8885	54.2282	54.8532	63.3836	36.5105	37.0732	40.8321	48.3876	39.8514	53.4273	51.7295	42.4222	54.4842	40.657	42.8674	81.9085	49.4096	58.0044	48.445	47.4795	42.3991	45.1478	61.5112	76.6304	82.1059	110.179	65.3462	61.6829	38.6732	46.2784	69.4772	47.8658	92.2176	89.2855	61.7118	88.5051	100.3	70.0643	65.7561	55.4082
CAK45939	5.27167	1.33112	11.612	6.9543	5.19779	19.7363	19.5773	4.22773	3.38947	16.6974	7.34552	16.0522	9.85867	7.96879	6.78534	6.40387	6.85298	6.0721	6.17689	6.45593	6.4877	6.2945	5.23014	5.86619	5.99573	5.2242	6.42294	5.21152	4.37237	4.90788	11.0981	5.63145	5.69585	2.49355	3.0132	4.09837	2.63774	1.79367	2.22739	2.16137	2.137	5.15526	4.65297	4.45138	8.03708	3.02983	3.73412	4.29141	2.16279
CAK45940	107.849	17.7897	12.7771	42.9032	44.3882	43.798	34.0313	33.1282	29.6584	51.7569	46.6158	45.3819	51.3905	52.1709	49.0176	48.1672	73.8176	55.2763	77.248	70.2737	61.5955	74.8172	62.1027	64.6267	84.6774	59.4358	66.7	66.0396	56.7874	63.512	49.5682	65.4889	63.5011	31.1618	48.61	65.6762	24.5411	32.4142	37.8111	56.2834	32.5931	69.7042	82.7672	63.3911	73.835	29.8219	59.7057	64.1257	21.2445
CAK45942	8.88959	30.5228	1.44855	7.96835	7.21584	42.1242	35.8378	7.14081	5.21751	38.5433	18.7046	36.1567	20.5424	11.0219	11.2578	13.0159	10.1541	10.194	15.4717	18.4183	9.71706	11.8329	9.17716	10.3251	13.4832	15.883	15.8988	15.8414	16.8999	19.031	15.5196	13.2567	11.4197	5.35163	16.7031	7.3193	5.58364	3.56236	3.7062	8.68838	4.9107	12.6781	13.6762	10.6237	13.3346	2.93343	9.73001	7.6526	4.97694
CAK45943	4.80852	18.7691	0.680444	0	0	0	0	0	0	0	0	0	0	4.41789	6.79698	9.72986	13.2039	16.5943	11.2196	8.90902	20.1964	9.84496	15.135	16.647	13.8853	20.0959	21.9804	12.2251	9.13353	11.412	4.67558	14.6461	14.6407	2.65355	2.5556	1.07679	2.19858	3.97431	0.703793	1.97148	0.313061	0.71616	0	2.06126	1.05011	0.3538	0.341895	2.98814	1.36676
CAK45944	0.519778	9.39066	1.10329	0	0	0	0	0	0	0	0	0	0	1.14613	1.91666	0.382455	0.583887	1.85562	1.49265	2.2367	2.11893	1.16094	2.30968	1.92799	1.50093	2.81808	3.42863	1.20657	1.52325	1.37703	0.379056	1.49004	2.7391	0	0	0.232793	0	0.23433	0	0.426214	0.203042	0.23224	0	0.534751	0.454048	0.688393	0.221744	0.27686	0.443221
CAK45945	0.424556	46.1639	2.16281	0	0	0	0	0	0	0	0	0	0	0.23404	0.23483	0.859073	1.03333	1.36411	0.457202	0.761225	0.708033	0.632172	0.786064	0.551176	0.53636	0.935113	1.17916	0.774343	0.691219	0.632678	0.23221	0.98887	0.745768	0.301228	0.22564	0.475364	0.194118	0.0957005	0.279628	0.174067	0.331691	0.663931	0.115469	0.109196	0.185434	0.562282	0.271681	0.33921	0.45253
CAK45946	2.75919	0.738508	4.21683	1.27784	0.512667	0.52372	0.867464	0.504421	0.200907	0.217154	1.52773	0.251933	1.07247	15.9538	9.56394	11.7076	26.6557	27.0556	8.38581	11.3456	34.2897	19.5153	25.1344	29.9531	43.8878	51.8595	46.2356	12.6269	13.3569	11.8175	6.43897	48.5789	42.9744	0.261024	1.75972	1.15337	2.18673	1.57562	0.646152	0.301668	0.718552	1.64376	0.200115	6.15044	0.241027	3.24823	0.0784735	2.05756	0.548985
CAK45947	16.2571	26.481	15.6903	13.6933	14.516	19.3774	17.7846	11.1551	12.1294	15.7035	11.5444	17.5898	9.53537	12.3015	12.1823	13.9504	11.0324	10.394	11.2959	10.3779	11.6298	10.4811	11.1039	10.864	11.7991	9.86565	10.1986	10.7244	9.5938	9.58378	14.8117	11.8072	11.974	7.75158	7.50516	14.7963	9.76475	8.8421	10.4491	8.14851	11.8839	14.177	11.285	10.4926	9.44212	14.7002	9.29687	8.17182	10.3319
CAK45948	228.87	140.579	1.86848	174.445	165.738	193.11	169.254	234.416	196.005	295.683	259.834	274.346	268.998	122.284	180.8	184.38	161.071	143.197	174.845	163.408	175.184	152.701	149.834	141.381	163.741	184.439	179.392	232.167	206.376	207.457	206.387	200.93	168.131	157.529	173.412	200.277	166.225	150.67	194.805	200.304	221.562	170.959	189.455	226.407	182.754	168.786	174.623	190.676	177.146
CAK45949	22.2503	21.8498	18.8904	15.6872	20.1306	14.3786	13.034	12.0495	14.9058	7.05883	6.66252	7.0703	6.73366	8.43831	9.00691	10.1274	5.74254	5.81336	8.67519	9.48509	6.27427	5.45235	5.47157	5.73649	6.42197	5.44489	6.43105	7.18569	6.76118	7.19003	9.09492	6.99284	7.55203	7.88579	9.36417	10.3029	9.49388	7.55481	8.53093	9.23733	8.19525	14.205	11.6227	8.66453	10.7249	9.52796	10.3284	8.51298	6.79578
CAK45950	84.2883	118.441	4.92008	53.0448	64.3572	28.69	30.335	69.9833	87.3805	91.296	82.9328	109.108	41.7328	22.4579	28.1024	25.4539	68.6461	53.6625	42.7373	39.6711	51.4113	53.9941	52.9302	62.7899	76.6946	90.4452	83.8867	51.71	44.9427	53.9646	21.8982	75.2572	85.1341	27.41	82.5011	22.4928	20.2329	39.8994	22.2062	42.0455	23.8712	41.4267	30.9479	26.9182	33.4401	39.3811	33.1117	30.8662	29.1987
CAK45951	46.4609	46.3193	49.7257	53.9489	57.0623	19.5294	15.3193	46.9105	43.3893	21.5772	21.9296	19.1483	24.8992	28.3846	30.3666	30.7989	24.324	21.1822	25.0932	26.963	23.7583	23.3566	20.961	22.1981	42.2796	29.6384	38.7122	40.8785	38.9179	37.3779	41.2805	38.246	35.0409	24.1942	30.8999	30.5445	40.8493	26.5186	21.7856	18.0352	21.7124	33.9763	24.2987	32.9771	23.6812	28.9035	17.8205	37.0531	35.1835
CAK45952	4.59616	3.57611	5.80816	7.56903	6.50417	7.02285	5.99574	6.83922	5.0433	6.76347	11.1806	7.61246	9.79305	6.36363	6.30629	7.62888	4.80283	4.50276	10.1294	9.5824	4.4366	5.09303	6.25369	3.56825	7.56198	6.15731	5.86316	7.9398	7.23936	6.37139	7.71697	7.58372	7.20985	4.14581	3.52208	7.27648	3.61651	3.75864	4.5056	5.6094	4.17537	9.36057	8.48866	10.2269	11.0177	4.34122	8.1167	7.97071	2.27861
CAK45954	16.4368	9.82389	33.1955	14.5189	14.9736	3.2154	2.61417	9.18975	11.1549	5.95314	8.38207	6.26547	7.17751	9.2662	8.94443	10.8027	6.6925	6.0389	10.8839	12.9329	9.5808	11.1681	7.80024	9.23406	15.0916	9.40906	9.64004	5.71532	7.17085	6.76435	8.61188	11.8942	16.4826	7.85025	13.4005	8.14775	7.88019	3.59716	11.7719	9.945	9.84933	14.6882	15.6248	7.388	19.3767	6.19957	18.926	6.80008	5.98737
CAK40673	24.8601	23.9851	43.3603	25.4796	22.9612	16.6716	14.1584	17.8798	19.3224	15.1064	14.4482	14.5608	14.2858	8.49882	9.30922	10.7059	7.64908	9.49432	9.61569	11.4718	8.07046	10.6173	9.13433	10.0076	12.7297	11.4279	9.23298	7.02978	6.58891	7.14771	9.48644	12.9136	15.0979	9.93595	12.2907	10.1847	10.2212	5.21284	11.7621	12.1679	10.6146	17.2212	19.8123	11.1029	23.484	10.3794	18.0871	7.80136	9.6133
CAK40674	4.67931	31.6164	5.32958	2.09719	1.96152	32.5943	22.2653	3.75562	1.09695	32.9289	1.74205	33.8155	1.96457	4.69763	3.53513	4.95464	8.37612	7.17102	2.21229	2.6193	9.47439	8.41207	8.53693	7.62004	5.43782	5.02755	4.59626	2.72499	3.7906	2.64564	4.16153	4.25326	5.05204	4.85858	4.00334	2.86245	1.87859	1.13196	1.10249	2.24605	1.24832	4.28348	4.84231	2.58317	2.49242	3.12383	4.47939	9.48342	0.973196
CAK40675	1.74128	5.43738	1.40803	0.260138	0.192581	0.25424	0.493934	0.11369	0.072451	0.274085	0.186124	0.22713	0.368339	1.76742	1.83455	1.5863	2.29758	2.01293	1.84541	1.36778	2.3969	2.83973	3.80736	3.56775	1.49648	1.46106	1.66965	0.769915	0.971991	1.26311	1.93502	1.12908	1.39826	1.01975	1.4102	0.519911	0.606598	0.299053	0.364086	0.203977	0.259124	1.55603	1.2629	1.10899	1.59352	1.68385	1.06122	1.14833	0.848464
CAK40676	93.9333	12.3026	3.99063	15.706	11.9758	100.243	102.831	64.5071	27.7813	381.551	431.754	365.159	455.766	68.8387	63.413	61.3861	77.541	80.5911	33.1481	36.4356	113.938	91.393	99.82	94.6561	24.3003	25.4827	32.1074	24.0672	26.1077	27.0095	63.1592	31.604	28.3137	20.4665	40.776	7.92486	41.8427	10.7817	16.0247	13.7726	13.0681	22.174	13.1592	15.5021	24.7553	18.9186	12.0897	12.0022	38.7229
CAK40677	42.0449	10.6526	5.6031	52.9031	50.5005	50.6307	45.6266	58.6433	47.9726	68.847	84.6646	64.1385	76.6504	62.3569	66.1299	65.0274	66.9992	57.2716	62.1777	66.3593	67.9247	63.568	66.5595	66.016	72.5418	67.9623	66.6074	45.5734	45.8127	47.8986	68.8155	66.6521	69.3618	25.4226	38.8338	44.3647	33.9065	29.0765	48.8125	40.7805	45.9237	48.9407	41.818	35.2767	59.4899	28.4127	52.1852	37.9777	29.5868
CAK40678	27.892	28.3435	4.81585	15.4627	14.6964	19.5112	16.0673	10.8926	11.0943	14.5716	15.2316	13.0425	20.082	23.4077	21.3761	21.0591	23.3822	20.5095	25.0679	28.0653	20.2493	23.0904	24.6262	23.0851	28.062	23.6637	23.0884	27.8518	24.9082	27.3653	20.3027	26.9633	22.7057	13.6362	20.6317	20.416	9.04128	10.5569	12.4299	19.4576	9.63522	23.9481	25.0223	24.5196	25.9558	12.6809	19.447	24.5024	8.29772
CAK40679	23.3382	9.91914	0.360015	12.9607	16.1903	14.747	12.6882	10.6742	10.8555	6.0389	7.6981	5.97777	9.01297	12.2545	13.6843	12.7669	13.9466	11.8437	17.8632	18.5992	11.44	12.6654	13.9932	14.4824	14.8522	12.2188	12.9662	21.9468	19.3077	18.0409	17.7495	13.5533	13.6572	9.5309	12.5478	16.7725	9.10433	8.44163	7.17927	7.89963	5.88342	12.5192	16.2929	20.9917	13.4678	6.99347	9.26171	17.7613	8.5041
CAK40680	63.338	448.462	0.236903	94.4152	63.508	213.392	163.302	108.778	81.1853	199.35	138.541	197.062	182.357	94.3386	106.592	114.15	108.658	126.706	119.389	133.676	126.155	119.863	117.58	129.784	90.4415	129.342	120.893	197.27	206.241	213.445	85.2585	111.782	93.5158	121.421	151.852	81.9773	84.4555	84.7827	71.3044	135.218	81.7463	149.603	132.347	85.8308	95.5452	78.3417	87.6091	96.9011	87.7945
CAK40681	13.3031	6.08654	11.1984	7.28717	7.13007	3.9345	5.02336	6.5477	5.16612	3.16779	4.23671	3.16643	4.10381	15.7951	12.2427	14.8918	10.7289	8.2807	19.9176	17.4509	7.75335	11.174	8.92595	11.3872	8.2903	9.16977	9.07909	15.7608	14.8094	15.1366	11.0282	11.1637	8.94772	8.82021	12.5693	10.3884	5.82258	5.12596	4.99253	8.6708	5.24103	19.1018	13.2355	12.3995	12.614	8.23204	10.1863	8.96335	6.30205
CAK40682	25.4026	7.09111	3.30798	23.3987	20.4143	29.4215	24.8333	22.4127	19.0867	18.6432	18.3306	17.5262	19.7591	30.2786	30.2277	28.362	24.5092	22.774	24.9131	28.4271	21.5622	22.0066	21.6217	22.2363	21.7511	17.7438	19.1533	24.3932	24.3581	26.2174	31.7467	21.4071	19.8197	13.8586	24.2959	30.5715	16.674	12.7402	17.7005	14.1422	15.4224	32.5879	24.9229	20.2555	25.6845	20.64	21.0093	19.3138	12.7575
CAK40683	32.8582	26.8129	0.680444	33.5837	23.0805	45.9862	44.1592	76.7355	50.2431	47.3051	62.0631	51.5885	119.93	37.6993	42.2595	47.1751	68.7203	59.7967	74.5094	69.8352	62.3713	45.6448	64.6948	53.2108	40.788	71.4219	46.1867	90.0938	97.0763	76.6996	35.9435	48.2459	53.4949	243.748	135.021	24.4073	91.2412	50.9435	24.6328	33.1865	20.9751	56.5766	46.2089	50.2948	37.454	54.839	17.4367	70.4347	121.3
CAK40684	0.636092	0	0	0	0	0	0	0	0	0	0	0	0	0	0.938227	0.936079	0.952729	0	0.456669	0.912406	0	0.473576	1.41327	0.943771	0	1.29326	0	1.68751	6.62797	0.421294	0	0	0.893878	4.21228	2.70453	1.13955	1.16335	1.14707	1.11721	0	0.993913	0.568421	0	0	0	1.68488	0.542729	0.67763	4.88163
CAK40685	3546.74	11.6475	9.01171	763.258	674.656	1267.96	1200.08	4564.02	4564.97	473.837	983.345	435.136	872.847	1124.33	415.024	395.252	911.076	905.919	121.006	95.3054	1215.85	1018.11	953.338	729.599	274.616	410.155	557.228	667.343	874.668	475.633	46.7517	594.083	639.496	5123.99	4001.5	631.759	3726.88	1823.48	2668.68	149.175	1929.53	54.1578	21.9391	1199.63	46.9148	2022.53	28.9793	1366.79	4781.8
CAK40686	53.6057	0.270713	0.400751	19.462	18.4169	21.1472	22.5602	29.1224	31.4615	14.3283	15.1658	13.1446	12.3182	17.4454	15.913	16.6704	14.1391	8.90669	18.2018	14.4111	13.1942	12.6507	14.2821	12.8056	18.6921	13.435	16.293	11.2696	13.1297	8.48521	13.5718	21.5043	19.4722	29.3428	37.6283	16.9116	38.5377	17.692	16.9354	17.1955	22.2835	27.4161	20.4662	21.2275	16.6692	40.6028	18.5252	19.1791	38.1206
CAK40687	43.6565	2.21916	10.8025	0	0	0	0	0	0	0	0	0	0	18.6367	15.32	18.79	18.4468	17.0493	17.1863	16.1309	17.7434	18.1369	18.6445	18.8549	18.2828	16.7753	18.5688	14.8971	14.4903	10.7231	21.7671	18.5391	19.447	22.1045	28.6503	25.8179	28.4802	32.6213	14.6681	18.7149	13.4262	29.3938	21.3854	25.4348	21.5436	19.6988	14.5342	23.4464	30.5422
CAK40688	1.23198	9.89234	92.0489	6.90192	5.05501	9.4436	9.07153	4.41064	4.93378	21.2341	14.1957	21.654	11.2874	4.82943	6.96575	4.68356	3.99802	3.66516	10.6137	12.37	3.80477	3.21027	4.71408	3.50346	7.11503	5.28788	6.27312	9.39651	8.95916	8.56757	4.19272	5.88617	6.49222	10.295	15.2778	10.8514	8.44941	7.22031	13.1632	17.8471	11.7105	15.5963	21.6678	9.08352	20.6269	7.43299	21.0231	6.78089	8.05402
CAK40689	5.68486	0	17.3762	14.7776	8.97828	22.4109	29.9133	14.5499	12.9148	15.5699	3.57299	18.1674	11.9953	34.2631	50.3106	43.5026	51.0882	34.9075	46.5271	29.3556	36.2371	39.7849	32.8396	42.1732	33.6525	23.8868	36.315	37.7038	49.6095	47.4412	24.8746	46.4457	47.1336	10.756	7.25124	29.5345	16.6353	16.4025	25.9602	7.45847	21.3187	15.2402	12.3692	14.0367	6.95236	13.0503	13.5813	30.2805	14.5427
CAK40690	16.9825	10.274	41.6768	15.0662	11.4546	9.93527	12.9918	9.72864	10.4684	20.8723	10.3917	25.7552	6.97559	5.72819	5.31862	6.93261	4.18128	4.40176	6.34665	7.84179	3.44862	3.72381	4.65185	3.96939	3.35886	4.25685	4.84595	5.86311	5.07533	5.85501	5.76824	4.33484	5.96624	11.4441	13.8477	10.6275	12.1259	4.61467	15.6288	12.8764	13.5405	17.7744	12.4012	9.81288	12.2947	17.4593	11.6118	7.18704	11.5056
CAK40691	63.7273	44.4645	100.816	111.073	120.938	97.5795	105.99	99.8242	116.363	83.3341	121.774	91.0111	90.7337	78.8677	80.7409	94.984	57.1067	56.0019	88.766	78.9094	61.7684	63.6662	58.0878	65.8634	67.2386	59.4307	74.5048	78.7519	65.6223	92.3516	80.6345	87.4396	96.0598	68.5315	68.8966	63.9135	54.7891	56.4776	57.3992	67.4414	85.5331	90.0453	74.6621	57.1575	68.0393	86.5644	73.4277	52.2221	62.7012
CAK40692	23.8805	30.5692	2.20388	11.4341	11.8506	12.9616	9.11175	11.999	12.134	10.9265	10.4045	10.1744	10.0687	24.3935	23.3273	23.9015	26.2983	23.8817	31.7866	33.3233	23.2247	23.9082	25.0184	24.9507	27.5191	25.3066	26.9063	33.9147	34.7745	32.1487	23.7972	26.1767	23.5014	19.8552	25.1078	29.3957	14.988	22.1338	12.3419	18.1528	12.2256	28.8951	31.8292	33.5718	26.4646	23.0166	19.0783	35.6318	17.6123
CAK40693	26.797	44.0937	0.390204	7.84293	7.25826	42.4755	48.7338	16.4966	11.9388	30.4661	32.2655	31.0524	30.6623	61.9204	61.1909	46.6921	35.953	39.5788	35.1772	37.271	41.6104	37.3218	34.6123	32.6252	23.5304	20.9398	23.8104	32.7785	32.0016	36.2688	95.4159	25.2092	24.9638	18.8957	21.5319	29.1647	30.6469	10.5189	14.25	17.3641	10.8821	24.578	30.7678	29.8966	28.689	13.297	19.4252	32.6895	25.0808
CAK40694	62.7736	2.5457	0	24.6077	18.154	31.7002	28.028	11.7368	5.17518	20.6599	46.076	18.474	40.9061	178.774	130.978	126.734	271.121	235.216	156.307	174.007	236.997	336.483	263.571	226.621	122.405	109.638	116.232	140.957	129.849	181.995	103.286	108.38	101.336	19.4678	54.4093	32.529	15.4183	15.4364	12.9844	22.83	7.29563	66.14	53.8995	32.2909	25.3028	18.8567	13.4269	34.3575	6.70941
CAK40695	1.97741	0	0	0	0	0	0	0	0	0	0	0	0	2.90684	2.18749	6.54745	2.2213	4.94158	4.96874	7.09096	5.1298	2.9444	2.92894	2.93389	1.42751	1.34012	5.49207	4.59019	1.28777	1.30967	2.88411	3.54289	3.47349	3.74133	4.20376	1.77125	4.52063	8.91469	2.60479	3.24293	3.08977	7.95169	15.0586	2.03437	8.63677	0.87296	4.21794	2.10654	1.68616
CAK40696	2.88566	4.86923	0.426099	0	0	0	0	0	0	0	0	0	0	7.10072	3.2385	4.52352	6.48315	9.76439	4.23348	5.48891	8.09045	11.7695	9.1989	8.74909	6.61186	8.50283	9.93119	4.327	5.80118	5.65057	3.20237	8.36222	9.16811	3.79811	4.66764	2.13527	2.06515	4.63811	2.7545	2.05759	1.66635	2.57867	3.82178	3.35602	3.50713	0.886208	0.74934	3.47507	2.56763
CAK40697	13.8754	46.6291	0.523596	7.73889	9.30982	9.31921	8.49503	18.1088	11.9892	15.798	20.5563	15.4846	28.9353	7.36564	8.52753	8.73488	7.04292	7.81561	20.3659	17.1385	8.68467	6.4278	6.62239	6.1761	7.67955	11.5977	12.5247	30.2664	31.8276	27.6719	10.7935	7.62384	11.0492	31.3575	31.1364	14.3621	15.6491	28.0798	5.28024	22.2498	6.38379	31.4115	29.3516	26.6469	35.689	16.8793	15.9167	22.3365	18.5364
CAK40698	16.9297	1.44003	0	4.01887	4.3985	4.11627	3.02687	14.1963	9.27669	3.76009	8.85633	5.14174	9.32095	6.85446	6.77181	6.91465	5.2648	5.68539	16.7379	17.8527	5.10439	4.86013	5.57839	4.68313	6.83587	10.4525	7.86996	30.3069	27.6099	27.7469	7.63792	6.32357	8.16545	34.6104	29.5856	11.6947	13.7758	28.1362	4.40981	20.6469	4.98799	26.8597	26.144	26.7164	31.2069	12.2876	16.4646	18.5702	16.8218
CAK40699	0.918027	6.19404	0.194862	1.74864	1.3859	1.97707	1.84185	1.04893	0.969252	1.96883	2.09502	1.65898	2.97358	3.12076	2.73636	3.63075	2.46355	2.43072	8.92501	9.13537	2.49495	3.33196	2.32295	2.24175	3.00991	2.43679	2.60285	6.6214	5.08177	6.1309	3.73796	3.26221	3.17143	2.06261	3.82193	1.5761	1.60903	1.03468	0.604646	3.23066	0.896528	8.47707	8.90529	2.71536	5.41307	2.06016	4.89552	2.24119	1.95703
CAK40700	0	0	0	0	0	0	0	0	0	0	0	0	0	0	0	0	0	0	0	0	0	0	0	0	0.14823	0	0	0	0	0	0	0	0	0	0	0	0	0	0	0	0	0	0	0	0	0	0	0	0
CAK40701	0	0	0	0	0	0	0	0	0	0	0	0	0	0.102858	0	0	0	0	0	0	0	0	0	0	0	0	0	0	0	0	0	0	0	0	0	0	0	0	0	0	0	0	0	0	0	0	0	0	0
CAK40702	0.20372	0	0.172968	0.136956	0	0	0	0.186216	0	0	0.0457287	0	0	0	0	0.149898	0	0.145457	0	0	0	0	0.0754375	0	0	0	0.0707267	0.0675569	0	0	0.0742831	0	0.214711	0.0963615	0.216544	0	0.186293	0.183685	0.0894518	0.0835246	0	0.182047	0.221628	0	0.177959	0.0899357	0.347638	0.108512	0
CAK40703	360.386	83.3138	930.435	206.162	207.928	170.014	146.321	89.9424	80.6119	84.2729	75.9653	75.5538	101.881	27.8361	24.4229	36.1369	10.0367	16.4836	21.7886	23.2546	15.4452	16.0935	13.5756	12.6364	12.6712	17.5209	18.9116	17.1465	20.5529	16.3211	33.4196	19.2718	38.2137	127.44	195.579	42.9848	102.077	47.4785	67.4276	63.0307	66.1335	215.032	123.884	34.3369	101.891	184.826	99.3736	40.8974	92.2359
CAK48399	213.816	45.2373	451.484	102.965	121.717	28.7107	30.0443	32.62	36.4917	14.0884	23.586	14.3086	32.5195	16.4282	17.2246	21.9896	6.88348	9.82627	16.8398	16.8586	11.0568	11.8541	8.29517	8.16016	7.46943	11.0288	12.1017	13.7579	13.9017	11.4768	21.5377	12.2388	26.786	83.485	131.763	32.3031	68.7117	29.9802	42.5206	43.0804	40.6141	166.787	87.9738	23.3049	77.528	118.141	80.2244	26.0579	59.0187
CAK48400	55.2774	30.0727	0.871099	40.0832	52.2371	63.4638	44.7811	91.0367	95.7024	29.8958	36.6117	30.7539	34.0011	51.9041	49.1082	48.4987	59.8557	61.7663	48.0391	49.3001	64.7125	68.7275	61.1573	61.1122	50.7984	52.4199	60.5179	47.9639	49.7692	48.9087	44.4361	57.0295	55.3672	110.813	83.8396	78.9222	105.742	116.875	56.6525	28.1729	51.7102	46.02	38.3033	70.7975	44.265	75.4297	37.6202	70.7231	116.356
CAK48401	1.12948	0.10077	0	0.472469	0.314793	0.62667	0.822337	0.653875	0.328968	1.17339	1.45359	1.13443	1.67246	3.32073	3.66514	3.54594	4.56766	5.86025	4.32474	3.8883	5.80441	5.7182	4.90743	5.36262	5.81642	4.08249	4.02586	3.49585	3.08937	3.98974	5.71094	3.88546	4.49714	4.63022	3.28159	5.12607	4.54459	3.05521	2.84343	4.50736	2.41197	4.77746	4.99699	7.97921	9.99809	1.32968	4.94701	4.9734	4.10934
CAK48402	0	0	0	0	0	0.167525	0.221497	0	0	0.180602	0.114466	0.0291009	0.247764	0.0937034	0	0	0.0477366	0.136538	0.0457629	0.182865	0.0944926	0.189829	0.141624	0.236439	0	0.129598	0.17704	0.126829	0.207559	0.21109	0	0	0.0895757	0.0603019	0.0677553	0.171291	0.05829	0.057474	0	0.261344	0.0996003	0.170885	0.0693461	0.262316	0.334093	0.168842	0	0.0679055	0.0543544
CAK48403	0	0	0	0	0	0	0	0	0	0	0	0	0	0	0	0	0	0	0	0	0	0	0	0	0	0	0	0	0	0	0	0	0	0	0	0	0	0	0	0	0	0	0	0	0	0	0	0	0
CAK48404	0	0	0	0	0	0	0	0	0	0	0	0	0	0	0	0	0	0	3.5864	0	0	7.43836	0	0	0	0	0	0	3.25325	0	0	0	0	0	0	0	0	0	0	0	0	0	0	0	0	0	0	0	0
CAK48405	3.72402	4.66564	0.134548	0.852279	0.956933	10.3078	8.37784	2.42628	1.10772	8.68041	11.0626	9.73062	11.0872	5.6491	5.78505	5.5969	7.35792	7.24144	4.20947	3.92104	7.28235	8.9666	8.56741	7.75898	4.97641	4.51065	4.12623	6.09589	3.97324	4.61808	5.25824	4.31567	4.8992	6.37136	10.0224	6.10371	6.88334	7.78717	5.98408	10.0706	7.9855	12.3909	11.9817	10.1081	13.4969	6.99587	12.7773	11.7328	9.52655
CAK48406	0	0	0	0	0	0	0	0	0	0	0	0	0	0	0	0	0	0	0	0	0	0	0	0	0	0	0	0	0	0	0	0	0	0	0	0	0	0	0	0	0	0	0	0	0	0	0	0	0
CAK48407	0	0	0	0	0	0	0	0	0	0	0	0	0	0	0	0	0	0	0	0	0	0	0	0	0	0	0	0	0	0	0	0	0	0	0	0	0	0	0	0	0	0	0	0	0	0	0	0	0
CAK48408	0	0	0	0	0	0	0	0	0	0	0	0	0	0	0	0	0	0	0	0	0	0	0	0	0	0	0	0	0	0	0	0	0	0	0	0	0	0	0	0	0	0	0	0	0	0	0	0	0
CAK48409	3.9817	0.643106	0	2.12298	3.02941	3.24758	3.06705	5.08285	2.78925	9.6928	10.0779	7.89795	9.52989	11.5045	13.5179	11.4159	9.25405	7.69557	13.7507	13.2443	7.6325	8.07546	8.33809	8.60684	5.35238	7.35094	6.9594	15.526	13.4123	14.3224	15.62	6.05154	7.62124	10.5209	18.7536	9.90028	11.1743	15.9698	11.0928	18.9706	7.66964	18.588	16.9534	14.9024	20.2094	17.7597	20.2665	10.5311	7.49295
CAK48410	5.82052	0.745798	0	5.38385	5.23479	22.3761	21.3935	7.4429	4.38242	37.9823	32.1348	34.5163	43.8381	11.4691	10.9598	9.75013	10.3409	9.68231	13.692	14.6994	9.0873	11.2946	10.6391	10.4274	8.13558	8.01518	8.16895	21.4784	22.0175	25.0987	11.9665	5.9021	7.35274	14.3516	22.9047	7.9869	6.73818	14.1252	3.8608	18.685	3.09608	19.9199	21.0848	15.6712	33.4818	11.8091	23.1933	14.578	6.17764
CAK48411	0.355317	5.89633	0.120672	0.222947	0.0330096	0.217891	0.246935	0.584616	0.465695	0.134228	0.382835	0.0648859	0.394597	0.313394	0.157226	0.313733	0.585407	0.659614	0.153055	0.152899	1.05344	0.79361	0.315777	0.316311	0.666918	0.626088	0.542772	0.235658	0.231396	0.564797	0.207296	0.203717	0.549246	0.470591	0.528756	0.44558	0.714826	2.43483	0.0624066	0.4079	0.388636	1.20656	1.15965	0.657994	0.744923	0.878419	0.363798	0.908448	0.121193
CAK48412	2.69572	31.4377	2.2234	4.55656	4.47209	6.54491	3.82335	5.7378	6.0568	9.01978	5.15201	9.45872	2.73712	6.68008	7.32746	6.34726	6.6332	5.49929	6.08247	7.23628	6.56507	7.11046	6.21749	6.62798	11.5652	11.2225	14.8672	8.9905	9.48	8.67202	8.31291	12.3092	15.3693	17.2685	8.84181	12.9702	7.81791	17.917	21.9147	4.92619	23.5278	9.56689	7.206	5.70521	5.24789	12.5807	7.22873	12.0614	11.0993
CAK48413	0.259889	6.26044	1.98592	0	0	0	0	0	0	0	0	0	0	4.01144	3.44999	2.86841	5.06035	2.4123	5.97062	8.38761	0.963149	3.09584	3.84947	2.69919	6.94181	6.16455	5.59407	6.89467	6.76999	6.54089	3.79056	6.14642	5.29559	3.68789	2.76248	6.2854	1.90125	2.3433	1.14115	3.62282	1.82738	5.80601	7.91655	3.2085	6.81073	2.06518	0.886974	5.53721	1.32966
CAK48414	0.40071	1.60878	7.48488	0.718368	0.186133	0.35104	0.397831	0.18314	0.175063	0.756882	0.179893	0.365876	0.890016	0	0	0.294844	0.300089	0	1.15073	1.14955	0.297006	1.19333	0	0.594534	0.867829	1.08627	0.278233	0.531527	0	2.12317	0.876671	0.861533	1.12621	0.379079	2.5556	4.30718	0	0.361301	0	1.31432	0.313061	1.7904	3.9234	1.64901	3.15034	1.769	1.70948	3.41502	1.70845
CAK48415	1.36344	5.47397	4.46514	0.0872963	0.180952	0.853169	0.483445	0.356083	0.255285	0.367906	0.437213	1.156	0.324465	1.14531	2.29835	3.72627	2.18801	1.52979	4.6146	6.00683	1.29932	1.74016	2.59654	1.15597	2.24979	2.24406	3.24585	2.9712	3.42486	4.38615	2.27271	2.09388	3.14771	4.23805	5.79707	4.53622	2.3155	1.5806	4.27626	13.4162	2.58694	8.87686	18.4352	3.60699	14.1222	2.75161	8.14326	3.73495	3.65397
CAK48416	0.212526	2.84418	0.36089	0.0952509	0	0	0	0.0971324	0	0	0.0954105	0.0970256	0.236021	0.156209	0	0.156378	0	0.303489	0.457736	0.762114	0.157524	0.316455	0	0.157663	0	0.288063	0.442703	0.281908	0.692026	0.703797	0.154988	0.304623	0.597311	0.201053	0.677711	0.380736	0.194345	0.958123	0.933183	0.871349	1.82643	0.569749	0.693623	0.874592	0.371301	0.375292	0.181332	0.452809	0.543671
CAL00370	35.8913	128.606	32.3344	18.7874	18.8353	30.6023	23.8009	10.4245	8.61817	37.4222	30.1655	36.3361	31.6819	44.9576	46.9785	47.8285	59.6051	53.5516	65.9921	66.9072	46.91	50.7401	50.2706	52.9471	85.1974	57.5142	60.6858	79.6806	79.6672	64.8269	53.5973	71.9145	74.2595	44.451	64.652	65.955	27.309	31.1263	28.8725	46.3364	22.4753	70.94	129.583	62.8574	80.2961	45.7806	45.9934	62.3144	29.6121
CAL00371	9.42489	55.5855	5.11768	0.442056	0.458157	0.864065	0.979239	1.25219	1.05333	9.57387	10.9223	9.8564	5.1117	3.06094	4.44527	2.66106	9.19211	8.21614	4.64207	5.10892	5.27991	4.0796	5.84377	6.82927	9.2565	7.64999	7.83779	3.48887	2.56934	3.99214	3.27678	10.1318	6.39123	9.64184	31.8018	9.03124	6.61429	7.70747	16.2648	32.7107	27.9978	39.271	103.726	160.329	89.7019	2.70934	101.548	6.07091	8.78432
CAL00372	0.960857	6.00081	0	0	0	0	0	0	0	0	0	0	0	12.9477	13.4639	17.2037	20.3881	18.7522	31.962	31.47	15.9055	23.1302	22.2971	22.81	34.9138	29.7375	30.4675	29.7393	23.7784	35.6379	29.6638	24.7903	23.6295	26.3606	27.9166	9.18056	5.56484	5.77573	4.78158	31.2532	4.50411	29.766	54.0082	23.7249	59.0343	5.37302	34.9793	17.0601	4.91601
CAL00373	0	0	0	0	0	0	0	0	0	0	0	0	0	0	4.48156	0	2.27541	0	0	0	0	0	2.25021	2.25402	2.19343	2.05914	0	0	0	2.01236	2.21578	0	2.13486	2.87435	3.22963	2.72159	5.5569	8.21867	2.66825	4.98289	2.37378	2.71513	0	0	0	2.68268	5.18483	3.23678	2.59086
CAL00374	17.1962	19.8693	2.55307	12.3818	12.4836	20.4566	22.9967	10.2643	8.90851	19.2579	14.8494	18.6614	19.8277	27.4889	32.4328	25.0295	10.9077	9.72858	28.4017	28.9792	10.3777	8.46518	10.2301	9.68974	9.8363	12.1635	11.4182	14.5212	17.196	15.0612	12.9517	10.5057	13.4691	68.8051	66.5221	21.2111	41.7617	91.2506	22.8584	65.11	28.9251	55.7569	85.4628	66.319	94.398	21.8205	75.3653	25.8269	41.7466
CAL00375	11.9333	1.93296	2.91986	4.76261	5.57506	3.91651	4.06299	3.42641	3.18516	1.9	2.3467	2.29222	2.67341	5.96535	6.74636	7.51535	5.71745	5.62298	5.1601	5.1055	6.27048	4.63424	4.941	5.58716	5.48663	4.42822	5.06226	5.20032	3.9193	5.21592	7.02221	5.24965	5.19514	2.27734	3.07058	5.54478	2.67307	4.06201	3.98647	3.83512	3.94954	5.83894	5.94864	4.10414	5.73783	2.9453	4.69476	4.61608	2.58057
CAL00376	84.1686	132.402	12.0359	21.8397	26.8878	54.5901	62.0132	29.1549	25.0306	68.7528	50.6469	67.0094	56.412	105.93	87.7745	88.2254	102.844	94.0461	123.398	127.085	83.6189	123.35	106.735	104.068	108.306	99.2733	84.8954	107.337	98.4726	95.4531	88.0874	103.71	96.2834	133.267	86.0136	67.9861	53.7428	37.0134	40.7183	93.4765	44.5309	97.1187	174.781	67.1477	153.499	33.8982	107.344	83.3727	59.6838
CAL00377	1.47107	4.59361	0	0	0	0	0	0	0	0	0	0	0	3.24375	2.71226	3.24726	1.28528	2.27576	2.99235	5.09939	2.18072	1.82537	2.17894	2.5464	2.47795	2.65857	3.23455	4.8783	3.03372	4.70918	2.5032	2.10855	1.55043	9.97355	4.95162	3.95308	5.60511	8.40049	7.75121	3.81985	7.85352	5.25828	9.60228	8.57619	5.35434	19.6993	2.09192	4.96259	4.3904
CAL00378	7.41396	18.5931	0.0528975	1.5916	2.11261	4.85757	4.39167	4.41354	4.32778	2.05939	3.16057	2.33234	4.32435	8.33428	7.99485	9.03091	4.43247	4.62634	41.195	42.8062	3.64809	6.77214	4.24496	5.22274	2.8785	4.30674	4.15291	20.6604	18.461	19.1051	11.2678	3.03622	3.50204	9.60705	7.74819	13.9516	5.69724	5.22427	12.4198	8.22506	12.7041	8.74083	17.4191	17.1139	14.4223	15.6224	14.1931	14.2697	7.33137
CAL00380	6.22548	2.71101	23.1565	2.83445	2.34097	3.63586	2.77153	1.85169	1.46783	5.48287	4.92424	4.96248	4.71887	11.3668	11.551	11.5609	15.5407	15.2401	9.43551	10.3118	17.1023	15.8912	15.6613	16.4209	11.0929	12.088	12.8651	7.20925	7.23978	7.49381	13.2237	12.8183	13.1227	10.2364	9.82098	3.98315	4.83446	2.45021	2.77694	5.02382	3.2811	8.30061	6.98772	7.52311	7.81205	5.45305	4.38428	10.2638	5.35067
CAL00381	15.7993	4.51615	5.33971	9.96841	7.41018	9.60801	7.91905	7.22089	5.83022	8.04012	8.81445	6.79277	9.88023	12.2891	10.2944	14.5597	14.8187	13.3617	19.6021	21.6723	13.8706	15.303	13.973	13.4277	16.8317	18.1922	16.1891	18.2104	18.7802	20.2171	18.4574	16.2699	19.0767	7.40066	12.2285	14.5643	5.61078	7.0536	5.25352	9.81084	2.87615	16.0375	14.5181	14.0451	15.9453	6.09455	9.16141	13.3995	7.19394
CAL00382	21.4026	14.6793	0.908593	14.7482	10.998	18.8082	17.6631	13.3277	8.47383	17.5602	26.9636	17.2215	29.1909	15.0429	14.5018	17.9135	15.6276	16.4277	22.7602	26.7664	15.7645	17.1295	16.4452	16.3737	18.3478	20.0348	17.3687	20.4052	18.7295	18.2507	24.1927	20.6113	18.4218	10.5033	23.1764	25.4018	5.50454	9.64887	13.8616	29.1769	11.7048	44.8258	40.8925	19.542	34.0036	15.7082	27.0495	22.5153	4.7907
CAL00383	173.52	5.3496	0.13853	2.99814	2.08419	4.82404	4.98109	3.84035	1.99588	11.711	11.683	11.6946	10.9624	19.1278	22.5616	19.4486	20.1	16.426	6.14967	7.19655	14.3911	14.2124	17.2794	20.2742	17.0201	15.3146	11.159	5.84346	5.63154	6.3757	25.463	13.681	10.1457	6.86863	10.2323	8.47658	13.5027	8.67965	35.0328	11.1045	31.0391	16.2568	9.58506	4.11254	12.9699	5.04204	11.5545	9.55975	8.34766
CAL00384	29.0934	6.94417	0.112965	0.457167	0.700428	0.835324	0.858604	0.648623	0.426263	1.04712	1.43353	1.21483	1.35444	3.78131	5.33133	5.22123	6.80869	7.15648	3.02479	2.83086	6.50865	6.14148	7.52157	8.29102	2.43325	2.25423	1.87845	2.02957	1.93511	2.52612	15.2334	2.82879	2.08782	15.4396	5.51553	1.31095	9.36837	0.59982	13.5925	8.21881	8.62757	13.5143	4.58357	2.19011	7.12841	1.05726	16.0064	27.3553	11.2696
CAL00385	13.1875	50.1391	5.61819	4.53203	5.10837	6.59287	6.33819	3.4076	3.78664	11.3544	12.6356	11.3603	11.2298	29.9351	30.0362	28.2531	40.2369	31.4419	28.8714	30.2456	33.6066	35.526	40.7576	38.0956	42.7231	29.8438	28.9263	21.1396	19.0276	21.6968	26.7106	34.4649	26.8157	10.2714	13.5718	16.7797	10.1418	30.4196	9.24846	11.0811	8.19138	18.7387	17.6926	16.0603	17.5444	30.9812	13.3989	15.0912	10.7683
CAL00386	0	0	0	0.636457	0.541847	2.19931	2.19034	0.753338	0.465306	3.4966	2.68671	3.11423	3.2527	2.19938	2.1694	2.55627	3.68422	3.44016	4.76988	5.03782	3.19528	3.60602	3.15513	3.68721	3.51487	3.28249	3.32786	8.76249	7.59666	8.53205	4.67876	2.74424	3.49228	2.35098	7.54734	3.97506	1.57687	3.38396	1.46978	3.07749	1.10946	4.91739	5.5727	5.13954	5.22782	2.70918	2.66129	2.51235	1.5569
CAL00387	0	0	0	0	0	0	0	0	0	0	0	0	0	0	0	0	0	0	0	0	0	0	0	0	0	0	0	0	0	0	0	0	0	0	0	0	0	0	0	0	0	0	0	0	0	0	0	0	0
CAL00388	0	0	0	0	0	0	0	0	0	0	0	0	0	0	0	0	0	0	0	0	0	0	0	0	0	0	0	0	0	0	0	0	0	0	0	0	0	0	0	0	0	0	0	0	0	0	0	0	0
CAL00389	0.167825	0	0	0.0107452	0.0334098	0.0945142	0.0833096	0.0328724	0.0209485	0.407567	0.247554	0.38309	0.213003	0.211462	0.300584	0.19405	0.197502	0.256774	0.378672	0.447064	0.408716	0.160646	0.266338	0.160073	0.294232	0.308715	0.349588	0.699643	0.515244	0.793951	0.314714	0.292098	0.303221	0.0680423	0.43323	0.064426	0.21924	0.129703	0.0842177	0.314549	0.0561925	0.471337	0.286907	0.369984	0.397921	0.0423366	0.409121	0.127703	0.143106
CAL00390	0.0782125	0.10467	0	0	0	0	0	0	0	0	0	0	0	0	0	0.0575491	0	0	0.168453	0.112187	0	0	0.0579241	0	0	0.106011	0	0.155619	0.050935	0.0518014	0	0	0	0	0.166271	0.070058	0	0.0705205	0	0	0.0611047	0	0	0	0	0	0	0	0
CAL00391	5.98429	3.20344	0	5.63233	3.05773	2.88337	8.3178	3.55556	2.61443	24.0198	15.582	17.485	10.6334	34.7482	53.4018	56.8021	49.7456	40.1644	84.637	72.1041	35.928	43.6625	46.5355	47.0582	53.5694	66.1067	48.6157	84.539	71.7085	82.4405	54.988	58.7562	53.4004	25.4756	21.6273	36.4504	13.6809	21.0434	23.1233	79.9853	14.0259	39.5726	38.4109	25.858	42.343	14.266	26.5509	22.3128	13.2675
CAL00392	29.2674	29.1582	4.10212	15.5324	16.9829	22.1802	20.0402	11.4866	11.3251	26.1053	19.8339	27.1473	16.8705	25.8825	23.7087	27.4487	22.0573	20.7644	37.7214	34.7509	20.901	23.1041	23.3612	21.1951	27.7688	23.9278	22.8701	34.6318	32.3113	31.0148	41.3999	28.7992	24.9382	21.7544	23.6038	27.0482	9.38852	12.6919	12.0351	28.6846	10.9247	34.3735	54.0776	34.6509	46.2223	13.1256	31.6704	26.8235	9.86382
CAL00393	73.5835	17.6237	1.09506	48.4645	49.6622	52.1824	47.9169	46.4125	42.4974	72.0586	61.7107	66.5981	58.8762	57.4275	53.3662	51.5458	73.712	62.1355	59.3581	57.5936	60.5275	65.3966	60.5286	67.2279	78.1619	69.7883	66.9767	63.7499	62.8624	67.0788	55.0975	66.5515	63.6738	32.4296	26.6249	51.8051	31.658	32.1329	49.5378	49.2055	48.2604	37.7911	50.9554	55.3108	48.3867	31.1661	38.1101	54.308	32.7041
CAK40704	3.35341	1.68291	0.0889751	5.07244	4.86777	6.7476	6.86671	5.60369	4.4867	9.50114	9.3621	10.7645	8.49566	26.1114	25.0403	27.142	35.7866	29.4056	25.8055	30.1383	32.3121	41.4287	37.7186	33.5843	27.386	24.715	25.4673	29.3996	26.4794	31.7189	14.4439	24.784	22.8994	5.84908	8.0201	6.66463	3.35402	8.03146	3.95721	8.07745	5.32167	4.9632	2.62213	4.85157	3.84476	6.93945	4.29181	6.92151	4.3786
CAK40705	27.2304	1.0855	0.196765	24.045	14.4788	48.5729	38.3088	25.4732	13.2127	73.3759	92.8557	66.7076	118.711	15.7562	16.8349	16.9669	40.9588	42.0292	21.8788	22.7706	37.618	49.6911	47.3705	48.6541	66.8369	78.922	72.0092	41.8071	43.7678	47.4285	9.46433	38.8645	50.8042	10.633	18.8447	28.9582	16.9538	62.7914	67.5677	45.8927	66.6289	13.0469	6.68116	18.2394	7.28791	41.4351	8.89799	15.9239	14.9199
CAK40706	0	0	0	0	0	0	0	0	0.242313	0	0.248998	0	0	0	0	0	0	0	0	0	0	0	0	0	0	0	0	0	0	0	0	0	0	0	0	0	0	0	0	0	0	0	0	0	0	0	0	0	0
CAK40707	0.123421	0.578097	0.130988	0.262748	0.372646	0.51358	0.352285	0.169224	0.121321	2.54979	1.31594	3.09903	0.908055	0.884477	1.024	0.544882	1.77926	1.18966	0.886074	1.15072	1.39506	1.79181	1.48534	1.96854	2.42794	1.98654	2.01389	0.961815	0.904235	1.14441	0.540039	1.81327	1.86447	0.612981	0.88553	0.414573	0.253941	1.69706	0.270965	0.834935	0.192849	2.59183	2.75253	0.63488	0.943367	1.19869	1.0004	1.28193	0.105242
CAK40708	217.846	300.793	1719.21	193.503	191.431	94.4113	71.9581	104.391	129.973	22.6531	32.9557	20.2032	48.9391	25.584	26.3287	32.9449	9.63596	10.7802	22.9604	21.9768	19.2394	12.5697	11.5673	9.60054	9.23509	10.5347	13.3754	16.8209	18.4057	19.5562	34.8759	14.9248	18.4473	62.9726	102.3	44.5028	70.0533	29.7079	82.9503	44.1548	75.2485	102.286	56.3965	27.3169	48.4028	123.916	47.9115	27.1767	45.9167
CAK40709	0.174088	0.0582444	0.775999	0.0585178	0.0606492	0.0762545	0.0864187	0.119347	0.0950702	0.0205517	0.0195386	0.0198694	0	0.0639784	0	0.0320237	0.0651867	0.031075	0.0624915	0.0312139	0	0.0648052	0.0322324	0.0645738	0.031419	0.0294955	0.0302196	0.0288652	0.0566866	0.0288254	0.0317391	0.0311911	0.0611601	0.0823453	0	0.0389844	0.0397989	0.0392418	0.0764407	0	0	0.116676	0.0473478	0.0447758	0.0760368	0.0384271	0.148536	0	0.0371118
CAK40710	33.9242	18.6526	15.6049	10.4243	12.582	9.97035	8.47087	7.46519	8.8721	4.80169	6.54578	5.26924	7.15522	19.2647	21.1615	20.9625	18.3594	17.2955	23.2433	24.6865	18.8855	19.4919	19.2813	19.2706	18.7737	17.0104	19.3149	19.6508	18.6294	18.2883	25.7625	19.3914	18.5803	11.4716	17.859	12.5632	7.6954	11.4869	6.10715	11.6206	5.31902	22.5862	24.8902	13.9786	21.0069	10.397	14.0611	12.9803	6.85192
CAK40711	5.37271	0	0	0.895986	1.0447	0.711482	0.496195	0.456843	0.436696	1.29803	1.79498	1.19789	1.24883	4.86736	2.58012	3.95326	4.02358	1.96267	0.807325	1.43378	2.50048	5.30236	5.08944	4.26382	3.51781	2.87905	3.12324	0.58008	1.54603	1.24131	2.18686	3.58183	2.80933	2.24583	1.59374	0.559598	1.25684	3.15444	0.658356	2.04911	1.07378	2.12143	1.49523	1.28546	2.72866	3.86118	2.77179	0.931741	1.38507
CAK40712	1.49833	0.0835489	0	0.391725	0.434992	0.902415	1.45657	0.599194	0.57277	0.058961	1.09306	0.34202	1.24798	1.23895	0.46042	0.367493	0.701305	0.534907	0.134462	0.223874	0.370188	0.650721	0.601066	0.602083	0.991521	0.550029	0.650229	0.124218	0	0.124046	0.409755	0.894843	0.614119	0.354362	0.929043	0.111843	0.456718	1.35097	0.657904	1.33101	1.26814	1.67366	1.01877	0.192686	1.79968	0.771706	1.81108	0.0665073	0.372647
CAK40713	0.853731	1.03866	0.0658962	0.452198	0.612874	0.407949	0.462325	0.319244	0.406888	0.769637	1.28918	0.814949	1.0343	0.114091	0	0	0.348738	0.277076	0.11144	0	0.345156	0.462262	0.402355	0.460612	0.168086	0.473387	0.323339	0.0514747	0.101088	0.0514036	0.113199	0.278112	0.327196	0.293689	0.412486	0.06952	0.425835	1.04968	0.0681574	0.700053	0.424448	0.208065	0.253303	0.0798476	0.949163	1.5761	1.05953	0.0826801	0.0661806
CAK40714	0.858594	3.09739	0.0950853	0.256539	0.393044	0.403335	0.32738	0.261606	0.320742	0.211534	0.413385	0.261319	0.670221	0.310965	0.513907	0.375392	0.4473	0.47977	0.241204	0.258806	0.51649	0.750401	0.700382	0.544637	0.556946	0.480683	0.544324	0.264091	0.299834	0.255485	0.653366	0.704509	0.515845	0.129488	0.251306	0.133752	0.20482	1.05464	0.163913	0.23468	0.145824	0.344707	0.446727	0.256037	0.271746	0.69216	0.498999	0.106048	0.116717
CAK40715	12.7044	5.82258	0.147762	1.63797	1.77848	2.15986	1.38226	7.82139	9.12383	1.01356	3.59396	1.03288	3.41447	0.255832	0.256696	0.0426847	0.0434439	0.0828401	0	0	0.171991	0.475086	0.257777	0.0430355	0.544423	0.511092	0.684759	0.0769494	0.075558	0	0	0.498898	0.652166	1.26223	0.0616625	4.62468	1.59145	17.2086	0.560386	0	0.362576	0	0	11.9364	0.10135	17.1074	0	8.77548	1.73133
CAK40716	2.08308	0.929242	0.589545	0	0	0	0	0	0	0	0	0	0	0.510362	0	0	0	0	0	0	0	0	0	0	0	0	1.44639	0	0	0	0	0.497629	0	1.31375	0	0	2.53984	1.87821	1.21955	0.56937	1.08496	0	0	4.28617	0	2.45229	0	2.21911	0
CAK40717	44.3925	0	0	0.752371	0.808656	1.79743	1.60492	2.61428	2.74345	7.39861	11.7232	5.56342	16.675	0.502687	0.458532	0.457482	2.23497	1.8201	0.491005	0.624278	1.56685	2.49963	3.13115	2.44458	1.12211	1.05341	1.29512	1.07214	0.890789	1.19419	0.906832	1.06941	1.31057	1.41163	5.22096	2.28337	3.0702	62.9551	5.89685	4.33352	3.74025	2.2224	0.473478	2.94241	0.81468	18.3352	0.689633	1.85457	1.37844
CAK40718	0	0	0	0	0	0	0	0	0	0	0	0	0	0	0	0	0	0	0	0	0	0	0	0	0	0	0	0	0	0	0	0	0	0	0	0	0	0	0	0	0	0	0	0	0	0	0	0	0
CAK40719	0	0	0	0	0	0	0	0	0	0	0	0	0	0	0	0	0	0	0	0	0	0	0	0	0	0	0	0	0	0	0	0	0	0	0	0	0	0	0	0	0	0	0	0	0	0	0	0	0
CAK40720	0	0	0	0	0	0	0	0	0	0	0	0	0	0	0	0	0	0	0	0	0	0	0	0	0	0	0	0	0	0	0	0	0	0	0	0	0	0	0	0	0	0	0	0	0	0	0	0	0
CAK40721	13.5988	39.2288	4.49014	17.6749	9.96648	15.1562	11.1009	12.3613	8.44956	24.9014	30.3215	23.6607	39.3496	28.431	26.7441	33.0201	33.6074	27.5106	24.7329	27.2001	27.7745	26.3236	33.0114	33.4035	25.0882	26.2147	23.501	23.9509	20.9594	25.9194	28.6496	25.0145	18.3668	12.5789	12.5275	20.437	9.53389	11.3078	15.6576	17.7176	18.1794	30.9204	24.9858	18.965	15.7069	14.6751	14.4391	12.8772	7.85945
CAK40722	28.2447	15.0303	4.1542	30.75	32.2832	21.9672	26.4961	23.9881	26.1366	24.0495	24.2618	27.0585	17.1655	22.1496	28.5391	29.3738	26.2321	21.9135	36.1645	36.9251	23.0779	24.1744	28.6592	24.9955	36.365	29.2402	27.7961	34.958	34.1086	35.7935	36.5733	34.587	27.5807	17.9886	18.439	29.7821	13.321	15.7413	28.6125	30.8198	35.0111	31.7982	36.2923	34.3208	33.0268	18.1636	26.2812	34.7091	13.8439
CAK40723	6.88713	2.25301	0	0.365832	0.473946	0.301672	0.341882	0.198187	0.234023	0.325219	0.229028	0.314422	0.169967	22.667	24.2109	27.8905	24.2795	23.5673	24.5942	26.2155	24.5595	26.2074	25.163	25.6597	19.4456	16.7166	20.3504	16.3424	16.4788	17.3166	29.261	19.8895	18.9084	6.05686	8.26962	8.29398	5.94808	7.24477	6.33937	7.06971	4.42411	12.0126	10.8225	9.73603	12.0547	4.45931	10.6426	8.31512	5.08971
CAK40724	0	0	0	0	0	0	0	0	0	0	0	0	0	233.641	253.567	367.546	262.344	143.589	326.016	311.725	298.117	183.532	254.635	221.377	210.744	285.771	265.76	176.404	236.585	163.27	260.2	302.199	282.604	36.8222	27.5823	23.2434	53.3904	23.3969	22.7879	37.2363	5.06824	52.1737	35.2873	33.3705	34.0012	17.1833	49.8155	41.4651	38.7222
CAK40725	53.4501	17.3044	0.326096	56.8907	51.4401	96.1447	104.448	59.7699	47.9892	87.6593	129.145	86.6776	109.014	112.26	111.837	118.034	141.322	138.989	108.273	110.458	147.888	144.688	145.256	145.312	111.461	112.446	114.584	90.7684	82.4155	108.746	109.375	112.946	104.616	30.5205	37.3547	41.5128	33.7168	39.3628	55.4273	49.4451	46.7097	51.3675	35.1676	37.8013	40.0927	31.3677	37.6855	31.0274	28.984
CAK40726	15.2396	1.27467	0	7.89734	5.30919	12.7247	10.4019	10.0123	4.57731	16.6415	13.2556	11.3058	24.0642	17.5019	16.8586	18.5721	22.1123	20.7421	35.8999	51.9164	21.1792	21.2737	18.3404	17.6648	19.9404	26.1429	23.4779	39.4819	37.2172	51.0979	34.3829	26.6218	27.1042	8.1095	9.11185	37.1128	50.0821	122.808	45.168	14.4489	53.2056	15.7461	14.5068	19.5982	14.5605	42.0485	8.12673	16.2347	37.3605
CAK40727	135.467	95.863	75.4375	289.376	224.767	275.842	250.2	241.641	208.915	189.3	136.07	167.294	142.416	101.122	104.578	106.729	86.8531	81.0673	61.6886	53.471	94.1478	96.1402	76.3879	83.2651	126.289	88.0651	109.626	65.2839	52.7848	50.3476	82.6816	129.215	94.0424	87.7411	80.2846	102.72	152.1	114.821	141.931	87.6403	180.835	69.0915	68.563	78.7086	65.2695	135.814	73.4526	95.1707	130.335
CAK40728	39.4261	16.1496	9.08799	31.9323	29.6015	39.9335	35.8399	29.3521	23.4717	24.6478	18.2564	23.0936	22.5349	23.6628	24.9619	29.5877	19.034	17.3211	22.0745	22.1705	20.5539	21.5072	19.1905	20.0814	22.0179	14.228	20.1156	21.955	20.0508	16.8062	20.6449	24.1683	20.0071	16.8896	19.9875	18.8053	24.7158	17.2899	20.9047	10.7086	33.0947	19.684	22.3451	16.0717	13.0686	22.6962	15.6913	20.1199	19.7345
CAK40729	6.66691	7.28128	0.260254	0.343449	0.142383	0.43636	0.342362	0.350233	0.535661	0.325676	0.584842	0.279878	0.553167	4.73127	5.93407	6.59711	3.04159	4.10362	4.51129	4.12197	3.12395	3.13789	4.48348	3.41093	4.2597	3.89504	4.30992	4.98077	5.43966	4.31409	7.93558	4.88783	4.14595	4.27717	11.648	6.17774	12.7538	8.36045	10.1617	11.6248	11.8541	14.5175	12.0882	6.22825	8.09981	3.78897	5.68837	5.46956	6.66512
CAK40730	70.8581	4.09543	0.211243	42.1278	57.727	29.479	26.912	32.8283	44.0002	11.2317	13.5598	12.7443	13.8843	24.7606	27.725	23.7073	19.7317	16.3432	22.2382	20.8059	18.3488	17.0971	16.8967	19.2509	27.5344	18.6319	21.6634	26.8474	26.3458	24.7341	30.3732	25.819	29.0018	16.9936	21.6593	35.8135	29.304	31.8101	30.7418	18.1164	31.3144	32.0601	55.785	26.4413	28.6668	16.7391	23.4784	30.6659	19.985
CAK40731	7.22208	5.00603	0.0314456	7.41979	7.98251	6.01863	5.80969	6.78772	5.40429	6.47094	7.38235	6.32373	5.96394	10.8344	10.5705	10.9551	10.4843	8.51499	11.4069	11.528	9.82757	9.54056	8.72243	10.9352	11.6305	10.6675	11.1608	10.98	10.1784	11.161	11.4249	11.9443	10.7475	4.34459	4.29107	9.32214	3.92869	7.71399	5.85443	6.0739	4.86111	7.51283	9.14626	10.2879	8.18526	5.39559	6.54125	9.03516	3.34762
CAK40732	22.2484	61.9794	0.514013	28.0148	28.6486	26.5509	22.8023	25.5938	24.7627	25.4788	21.539	22.3872	22.5229	22.6937	22.7703	22.7739	29.0162	25.233	25.4804	24.3689	25.1845	26.9308	23.9311	28.4627	40.1534	24.1043	27.1657	26.0988	23.6556	24.108	18.2117	28.6898	27.4366	15.2486	20.1096	28.1985	16.6775	17.8087	16.8799	23.1457	15.8447	19.1376	27.5795	20.0087	23.864	18.2407	19.8223	24.9911	17.3583
CAK40733	12.4183	0.852257	2.25293	5.18511	4.93025	2.46404	3.79355	3.20163	4.2197	3.80914	6.76624	5.62092	3.41831	14.6665	15.0291	11.8708	15.8179	13.8684	10.9728	9.05858	15.7341	10.4308	18.7869	15.5117	14.1752	13.8828	13.2656	9.5033	8.91672	10.2634	12.462	9.50836	10.1424	10.543	11.9589	6.36988	4.36767	5.07213	5.9654	7.65893	4.06322	12.8044	11.8933	8.73572	8.43725	7.12223	7.69763	6.67114	6.96897
CAK40734	0	0	0	0	0	0	0	0	0	0	0	0	0	0	0	0	0	0	0	0	0	0	0	0	0	0	0	0	0	0	0	0	0	0	0	0	0	0	0	0	0	0	0	0	0	0	0	0	0
CAK40735	0	0	0	0	0	0	0	0	0	0	0	0	0	0	0	0	0	0	0	0	0	0	0	0	0	0	0	0	0	0	0	0	0	0	0	0	0	0	0	0	0	0	0	0	0	0	0	0	0
CAK40736	0	0	0	0	0	0	0	0	0	0	0	0	0	0	0	0	0	0	0	0	0	0	0	0	0	0	0	0	0	0	0	0	0	0	0	0	0	0	0	0	0	0	0	0	0	0	0	0	0
CAK40737	0	0	0	0	0	0	0	0	0	0	0	0	0	0	0	0	0	0	0	0	0	0	0	0	0	0	0	0	0	0	0	0	0	0	0	0	0	0	0	0	0	0	0	0	0	0	0	0	0
CAK40738	2.14531	6.89042	0.364294	1.53839	0.996516	3.00702	3.40783	2.15707	1.68705	5.06522	2.6967	8.42292	1.66773	15.1375	19.9351	19.8895	10.6036	8.27151	20.6384	20.6174	17.1731	7.98602	7.94407	9.86731	9.91181	11.3405	9.83134	6.26049	11.1769	6.53601	15.0192	6.45744	5.72799	1.2177	4.5607	1.53731	2.35414	0.77373	1.13038	1.75914	0.670423	2.68391	2.33389	1.32426	1.49922	0.378833	2.19652	2.2854	1.46347
CAK40739	0.924637	2.78418	0.834127	0.569811	0.671097	0.936589	1.46305	0.633891	0.454453	1.80108	1.42692	2.0315	1.09103	4.37504	5.02911	5.57038	3.5921	3.63107	3.23614	4.80781	3.34104	2.9257	3.68072	2.48654	2.33627	2.8982	2.52796	2.64463	3.1237	3.13856	6.53233	1.98799	2.23328	0.929393	2.27282	1.03529	1.42684	1.09423	0.86275	0.473872	0.993282	3.40836	2.0747	1.78363	2.72602	0.969465	0.986153	1.66222	1.42906
CAK40740	0.34325	8.72787	0.291435	0.153839	0	0	0.0851958	0.156878	0	2.75548	0.154097	2.66399	0.381196	4.79355	3.79716	6.18783	0.899699	1.34795	8.25537	8.00076	2.03533	2.6833	2.28789	1.40052	0.991181	1.51206	1.66835	2.39037	4.02368	2.38707	1.00128	0.737993	0.120589	0.8118	1.09457	0.153731	0.156943	0.928476	0.452154	0.422193	0.938592	3.68079	0.933555	0	0.299843	0.303066	0.292869	0.548497	0.292693
CAK40741	0.42242	8.10282	0.0597758	0.0315537	0	0.0308382	0.0349488	0.032177	0.061516	0.265963	0.0948198	0.224991	0.0390932	0.36223	0.467298	0.310819	0.105449	0.351878	1.61743	1.31282	0.365281	0.366912	0.312844	0.313373	0.152475	0.190853	0.391077	0.0466938	0.366795	0.326405	0.154028	0.100912	0.148403	0.133206	0	0.126126	0.193142	1.65046	0.185481	0.230921	0.220015	0.754961	0.536144	0.0724314	0.184501	0.248646	0.18021	0.225003	0.120068
CAK40742	0.123589	0	0	0	0	0	0	0	0	0	0	0	0	0	0	0	0	0	0	0	0	0	0	0	0	0	0	0	0	0	0	0	0	0	0	0	0	0	0.108533	0	0	0	0	0	0	0	0	0	0
CAK40743	0.0384939	0.0515153	0	0	0	0.0337224	0	0.0351864	0	0	0.0172813	0	0	0.113174	0.085167	0.339888	0.144139	0	0.0829077	0.3589	0.0285317	0	0.0285085	0.0285568	0.0277891	0	0.0267283	0.0510608	0.175481	0.203961	0.36494	0.0275875	0.0270471	0.837566	2.53685	0.137922	0.38721	0.138833	2.23111	4.70315	1.56385	2.99269	0.795675	0.752453	2.3202	0.0679751	2.92311	0.205038	0.164121
CAK40744	1.10256	0.737762	0.468063	0	0	40.0845	39.9543	3.02347	2.40845	75.7536	56.675	62.9196	127.342	2.43118	0.406565	0.405634	0	0.393616	0	0	0.817217	0.410433	0.408277	0.408968	0.795949	0	0	0	0.71803	0	0.402029	0	0	0	1.17196	0.493803	4.03296	0	0	0.452045	0.430696	0.492631	0	0	0	0.486743	0	0.587279	0.940166
CAK40745	0.124434	0.166526	0.10565	0.0557693	0.0578006	0.436038	0.370619	0	0	1.23395	0.726217	0.908934	0.760045	0.640221	0.183538	0.091559	0.186375	0.355385	0.536008	0.624705	0.276691	0	0.0921555	0.553869	0.17966	0.168661	0.432003	0.577699	0.486217	0.824145	0.272236	0	0.174863	0.235433	0.661332	0	0	0.112196	0.109276	0.102035	0.0972159	0.222392	0.67686	0.128018	0.217397	0.439467	0	0.265119	0
CAK40746	0.415727	16.4681	3.03556	1.22973	0.888302	1.8574	1.85733	1.10202	0.799146	3.49435	3.47141	3.60609	2.72395	2.26117	2.02353	2.81423	2.67748	1.60289	4.89479	5.24758	2.09533	2.90942	2.58625	1.97381	1.68066	1.91586	2.42475	5.45933	3.51959	5.28658	2.30413	2.9794	1.34368	0.707914	1.85596	0.44686	0.684294	0.974588	0.584135	0.681787	0.389752	3.2692	3.1659	1.36865	1.30736	1.10118	1.56072	0.797175	0.354496
CAK40747	0.982774	22.2126	3.70854	0.244702	0.101446	1.38709	0.43365	0.499072	0.333944	1.08285	0.637292	1.1466	0.788247	1.04339	1.36905	1.44626	0.899545	0.857639	1.64631	1.72295	0.404685	0.89428	0.808712	0.567056	0.472983	1.40608	0.606568	1.23119	2.20451	1.37414	1.1945	0.704327	0.230176	1.44623	3.36605	0.195624	1.39798	1.08304	1.24663	1.79082	1.19437	1.85402	3.80146	1.5728	1.43082	2.02469	1.2112	1.04695	1.58293
CAK40748	2.13375	10.0473	0.46969	0.354191	0.0734184	2.07696	1.37305	0.28895	0.379785	14.7779	2.58993	15.2253	3.11564	1.56833	2.38958	2.20967	2.8408	2.48276	36.6517	35.8775	1.40581	2.7065	1.98995	1.99332	3.70832	1.98166	2.63391	58.5463	60.0094	59.8786	1.26791	3.05841	2.6098	1.57	2.18406	2.97311	1.01174	0.641302	7.4259	10.3684	8.64385	3.4604	10.4029	14.8787	2.14006	0.76754	5.05714	11.7022	0.673881
CAK40749	0.0788225	4.00846	0	0	0	0	0	0.0360248	0	0.37221	0.106159	0.431823	0.0437681	0.695224	0.174393	0.579979	0.177089	0.112559	8.14881	9.7799	0.17527	0.29342	0.467006	0.409322	0.0569027	0.106838	0.109461	16.572	17.3503	16.4969	0.804755	0.28245	0.110767	0	0.0837841	0.988462	0.0720795	0.0710705	0.969087	1.03414	0.800557	0.704369	1.97228	1.62186	0.481984	0.0695949	0.605279	0.755728	0.0672129
CAK40750	1.884	11.9848	0.0438249	0	0	0	0	0	0	0	0	0	0	0	0	0	0	0	0	0	0	0	0	0	0	0	0	0	0	0	0	0	0	0	0	0	0	0	0	0	0	0	0	0	0	0	0	0	0
CAK40751	0.179588	1.80253	0	0	0	0	0	0	0	0	0	0	0	0	0	0	0	0	0	0	0	0	0	0	0	0	0	0	0	0	0	0	0	0	0	0	0	0	0	0	0	0	0	0	0	0	0	0	0
CAK40752	0	0.132406	0	0	0	0	0	0	0	0	0	0	0	0	0	0	0	0	0	0	0	0	0	0	0	0	0	0	0	0	0	0	0	0	0	0	0	0	0	0	0	0	0	0	0	0	0	0	0
CAK40753	0.190894	0.255469	0	1.11223	1.68477	1.33785	2.08475	0.828836	0.500391	1.53243	0.514196	2.00445	0.317996	6.31392	6.05368	4.21383	2.35883	1.63559	1.09639	1.02682	1.98087	2.41608	1.69651	1.91181	4.34097	2.84617	3.24741	0.126607	0.683748	0.442513	0.348031	9.16618	5.70047	0.541768	0.304366	0.427479	3.31672	20.9987	5.95122	1.01746	5.29444	0.255879	0	1.57115	1.16728	13.1467	0.488627	1.5252	1.22084
CAK40754	19.2193	0	0	0	0	0	0	0	0	0	0	0	0	0	0	0	0	0	0	0	0	0	0	0	0	0	0	0	0	0	0	0	0	0	0	0	0	0	0	0	0	0	0	0	0	0	0	0	0
CAK40755	56.7617	6.99237	0.403292	7.98317	4.41277	99.3474	97.6171	15.1963	10.1683	183.476	90.8408	175.758	115.787	4.53862	8.23214	7.68904	5.86936	7.29166	6.1382	4.93962	4.40081	6.7191	5.45257	4.22849	5.48643	5.3115	6.43132	6.77315	6.80535	6.4492	8.65989	5.10622	5.67368	4.04416	5.04892	4.2547	5.21231	8.99385	22.3165	18.3061	11.8751	4.45683	1.80861	9.52917	3.52688	6.91988	3.44484	6.07213	2.43019
CAK40756	0.979247	0	0	1.99936	1.66785	4.86123	4.1589	1.2432	1.33098	11.0979	5.37312	9.1399	5.92084	4.39851	3.45045	4.40326	3.82972	4.50587	5.54612	5.07225	4.35491	3.40227	2.41743	3.14797	4.86995	3.39198	4.00409	4.32978	4.39321	6.26952	7.37935	2.8072	4.96926	2.57329	2.31308	4.19083	2.68643	1.76588	1.81547	2.58737	1.87013	4.37534	5.68173	7.16412	7.41359	1.92135	4.36326	6.83871	2.50505
CAK40757	0	0	0	0	0	0.297336	0	0	0	0	0	0	0	0	0	0	0	0	0	0	0	0	0	0	0	0	0	0	0	0	0	0	0	0.64217	0	0.608041	0	0	0	0	0	0	0	0	0	0	0	0	1.15767
CAK40758	6.20561	0	0	0	0	0.214594	0.243198	0	0.142691	0.231345	0.0733137	0.298219	0	0	0	0.120161	0	0	0	0	0	0	0	0.363445	0.117892	0	0.113391	0	0	0.10816	0	0	0.114744	0.15449	0	0	0.597341	1.03071	0.286824	0.133909	0.382755	0	0	0	0	0.288375	0	0	0
CAK40759	180.609	4.52095	0.0531158	2.43931	1.68544	42.9395	38.2596	3.97428	1.69453	122.212	75.6612	112.386	73.6436	8.69054	12.457	9.5285	10.5881	9.60353	5.29975	5.29434	11.9168	9.96725	11.5365	10.6278	5.9614	7.29232	7.34103	4.56404	4.7667	5.46928	17.3821	7.9357	7.1209	2.6632	7.11519	4.93124	6.63607	3.72284	4.12038	8.3616	4.49653	4.80773	6.46555	7.78772	7.26821	3.64555	5.44446	7.19761	6.88151
CAK40760	12.4947	3.34425	0	1.56798	2.0894	2.40809	1.98478	7.99474	1.96513	96.7624	13.9111	77.3496	13.3209	2.93879	5.52884	9.92912	3.36858	4.9959	16.8641	15.0547	3.33398	2.97677	2.59099	2.96614	5.05121	5.41939	2.77622	10.6072	11.7173	10.9235	11.6633	5.37275	4.56516	39.7158	13.8124	19.2502	11.8828	131.585	12.7282	40.1625	11.714	8.03909	17.9427	67.358	21.8293	103.7	25.1594	33.5427	10.2282
CAK40761	4.14398	0.0637445	0.0134806	0	0	0	0	0	0	0	0	0	0	0.51348	0.749402	0.771052	1.10581	1.82517	2.32535	2.18633	1.42396	2.31688	1.75205	1.82568	0.561638	0.602575	0.815807	4.77024	4.43583	5.97297	1.06525	0.466532	0.423925	0.871173	4.79299	0.469324	0.377496	0.601265	0.0976023	1.95289	0.0744264	3.29166	2.48731	0.931077	2.21912	0.50467	1.51725	0.676565	0.257237
CAK40762	0	0	0	0	0	0	0	0	0	0	0	0	0	0	0	0	0	1.1495	1.15582	0	0	0	0	0	0	0	0	3.20327	2.0969	0	1.17407	0	0	0	0.855635	0	0	0	0	1.32013	0	2.15799	0.875725	0	1.40634	0	0.686816	0	0
CAK40763	4.60467	0	0.128183	0.169159	0.420769	0.297583	0.18736	1.48351	1.84681	1.28324	2.27053	1.20618	1.97004	13.6489	6.29079	9.8867	3.39187	3.50335	12.7898	10.8819	2.90943	5.17043	2.1803	2.07199	1.52584	1.84169	1.88691	8.06047	8.16051	7.49938	49.1593	1.08198	1.43206	128.398	36.3478	25.3561	80.6257	13.6125	22.7378	87.9575	33.6747	24.0142	16.9171	78.8258	58.2915	5.73185	56.034	131.319	82.5844
CAK96912	3.8555	0	0.121241	0	0.0663301	0	0	0.652632	0.811007	0.0674302	0.576957	0.391149	0.555038	13.2245	4.739	8.82588	2.13878	2.8548	11.5845	11.2654	2.22265	4.46515	2.3266	3.17801	1.4432	2.41937	1.38811	6.53478	5.67266	5.20169	36.0311	0.921043	1.60533	97.5333	26.107	20.849	66.2043	10.429	14.7973	66.0398	25.3245	24.6277	16.7776	57.4416	47.8996	4.03454	47.151	84.4272	65.1438
CAK96913	0.308866	2.17007	1.37677	0.138429	0.179339	0.101468	0.268316	0.105873	0.101204	0.291702	0.173326	0.105756	0.214382	0.11351	0.0569467	0.397714	0.289135	0.385931	0.166308	0.166138	0.228932	0.229954	0.457492	0.286416	0.111487	0.156992	0.214461	0.512125	0.150859	0.306851	0.563114	0.332034	0.10851	0.219145	0.164154	0.34583	0.141222	0	0.135621	0.379902	0	0.690018	0.504025	0.317764	0.809424	0.272708	0.197649	0.164518	0.131687
CAK96914	96.7619	12.7181	177.095	138.731	185.176	107.798	127.742	88.2221	111.184	148.908	127.715	155.289	115.34	80.5554	88.3824	69.9265	129.863	131.215	92.2403	106.309	122.949	134.432	124.22	143.657	203.501	142.78	167.11	78.9098	68.7219	73.2422	61.8345	174.87	156.442	47.4039	65.9884	62.5729	51.9168	39.6166	72.0767	86.6308	80.9001	91.8721	103.119	47.87	82.9085	76.9344	81.2959	55.2218	51.7793
CAK96915	1.54742	77.1622	0	3.01534	4.75026	4.21416	2.77202	4.27411	3.99745	2.44629	1.66122	2.08863	2.31621	1.23627	0.89312	0.841571	1.66269	1.34505	3.91242	4.39095	1.04721	2.50449	1.44497	1.09804	3.54556	3.10052	2.38247	1.56175	1.57733	1.24768	0.490642	2.79658	1.84362	0.445529	4.29083	0.96423	0.123047	1.45589	0.295416	0.551683	0.210251	1.74352	1.53705	1.17669	1.52805	0.772236	0.86106	0.788396	0.172109
CAK96916	1.7102	37.6207	0.0907525	2.44317	3.92236	2.85596	1.00813	5.12941	6.58431	1.41326	2.54323	1.07355	1.36509	0.94276	0.551801	0.314593	0.640377	0.38159	2.37886	2.52975	0.396125	0.397893	0.474964	1.34801	2.39205	1.37634	1.41013	1.48871	1.5314	1.55745	0.623594	2.06829	1.20164	0.303352	6.81693	0.861689	0.195487	7.8064	0.750933	0.262941	0.835074	1.24171	1.74425	0.879731	1.02708	2.35936	0.638392	0.227735	0.273433
CAK96917	136.619	62.9232	7.23093	136.483	208.981	87.9758	131.909	40.1941	26.7943	246.045	125.215	251.781	127.256	19.127	17.0979	17.9726	28.878	24.3656	37.4498	38.2175	19.288	28.0044	23.2144	24.6577	38.2125	26.013	27.7604	47.3056	46.1806	39.2885	24.9726	23.5665	27.2604	98.136	91.5947	158.876	50.5136	23.4101	28.8255	93.4041	44.9122	56.4973	167.866	171.708	176.276	58.1196	77.9635	192.416	58.3493
CAK96918	133.339	0.83036	0.316086	6.8131	3.80443	79.6045	71.396	27.4504	9.89418	141.692	240.474	123.929	233.868	34.204	35.9211	32.4148	44.2362	17.5436	64.6355	72.98	15.3605	19.2632	32.1205	39.4935	67.5918	28.6362	30.5455	30.658	27.3559	32.5882	17.8733	31.1717	17.6129	2.34791	2.77002	28.9006	1.70218	6.20989	6.97456	3.66323	7.70757	4.10302	6.88513	4.91526	6.2873	16.4898	3.01759	5.94891	1.95761
CAK96919	75.605	45.8211	5.9264	110.908	144.333	73.8608	101.724	40.1959	30.9761	190.791	140.22	195.425	131.33	9.18074	7.20684	6.32534	16.5623	12.6431	14.4006	16.4937	10.2928	14.332	17.4128	16.2976	22.1184	12.2992	15.7132	6.14004	7.56019	5.88824	8.1445	10.742	7.89869	41.8438	40.6897	68.8412	18.8801	10.9972	13.0983	53.9826	24.224	18.5811	54.754	72.416	60.5245	36.2639	26.0164	70.6799	27.943
CAK96920	5.68507	59.4299	0.0910736	20.4798	21.6244	14.5183	15.069	15.5898	11.247	45.1818	40.0171	47.8931	39.3704	14.5856	20.0933	15.2328	19.8416	13.7093	19.7143	17.7709	14.0724	15.8123	19.3041	18.541	24.6247	18.3192	19.6627	17.7143	15.1586	16.1979	14.7063	18.6804	18.8421	10.5534	22.9175	12.9711	8.2395	13.7337	20.6295	34.2153	19.2747	22.7174	27.89	10.9252	27.267	10.5126	27.3649	10.3986	9.78693
CAK96921	41.9567	24.5999	73.3811	15.8119	18.8958	17.9266	15.4264	9.51255	7.92266	25.1062	19.909	24.5173	18.2627	33.7165	30.6692	30.0835	42.6561	37.6379	35.2113	34.1112	36.9025	41.9462	39.8639	41.9799	44.5408	33.2109	35.0851	34.5514	33.7925	30.9551	30.9282	37.808	34.2584	12.9447	21.5541	20.2678	8.32928	11.5944	8.93996	16.6614	8.17873	32.1159	33.718	22.7699	33.5547	11.2445	20.6773	24.4558	8.22379
CAK96922	9.55054	0	76.9034	12.5996	8.9084	5.02676	2.94398	6.61783	6.96532	2.69139	3.69976	2.42621	3.03649	2.43427	3.63533	3.68368	0.74984	0.549929	2.43299	2.37527	0.856314	0.516082	1.36899	0.685653	0.500416	0.93956	0.588271	2.09438	1.7054	1.47934	2.47141	0.938373	1.24469	4.8818	7.36817	3.5185	5.77539	1.73614	4.93758	4.86303	4.21214	19.5467	4.44091	3.72424	4.03684	8.16046	3.94294	3.36405	3.80923
CAK96923	171.47	171.066	190.318	301.324	293.273	403.07	382.545	277.323	255.529	215.366	150.851	223.433	174.113	212.2	203.958	205.985	155.915	145.021	152.409	139.996	170.54	169.934	158.477	162.622	155.089	145.212	168.195	181.453	187.371	191.493	198.386	180.89	173.575	114.779	116.505	242.661	183.409	116.273	222.152	123.463	233.168	137.956	121.391	175.247	117.09	175.715	112.679	140.988	171.387
CAK96924	52.7185	53.0766	92.7915	11.866	15.5816	6.35931	6.38751	10.0304	11.5113	4.19737	6.41324	4.81164	6.02858	20.4243	20.6962	21.2406	15.2787	16.2744	20.3295	21.1739	16.11	16.2765	15.4073	15.7944	17.0963	14.9739	17.6927	19.4404	18.7994	15.8112	23.5675	19.2929	19.941	18.92	24.5879	19.5447	22.2561	17.4984	10.7982	10.7248	9.92063	24.302	20.192	22.5135	21.094	23.3015	15.746	18.8481	20.3203
CAK96925	29.2115	166.249	2.29485	10.7626	12.5067	19.9443	10.8369	19.4798	27.6132	12.0269	7.60711	12.814	4.44474	13.2951	14.72	14.9157	9.10863	9.42654	13.3593	14.0912	12.8677	8.82313	13.4731	11.1052	13.7335	16.9789	17.2514	14.6856	16.3157	12.1179	17.5124	17.061	17.7494	17.5052	8.72944	18.7165	15.0199	23.9016	12.7809	3.40971	16.8931	5.75956	4.07137	19.0371	3.90482	29.0043	3.3705	49.6134	24.5545
CAK96926	0.243472	0.521331	0	6.76546	10.3821	0.639877	0.894374	7.41097	12.2749	1.03474	58.1056	1.22269	25.9031	0.644236	1.25691	1.25403	2.51621	3.02482	3.21624	5.44806	1.80462	2.21146	2.12772	1.98682	1.96857	1.81505	1.72436	2.61595	1.99784	3.74112	0.674711	1.57041	2.25814	4.88297	21.5837	75.7636	11.3994	5.75161	12.4439	12.7374	11.9075	20.2775	8.42299	21.2913	7.91182	87.0626	7.85243	24.6403	3.69549
CAK96927	0.460175	0	0	0	0	0	0	0	0	0	0	0	0	8.34308	6.10876	14.6726	10.913	17.6331	23.897	24.3126	13.4159	11.5343	12.7234	11.3794	8.52658	14.8656	13.5264	16.2775	18.8801	19.2012	5.03384	6.37602	8.94556	32.2146	46.6314	94.2556	50.6373	74.6851	90.2528	23.2693	60.9983	39.477	29.8706	56.6538	24.2529	96.7001	18.8463	64.5463	27.4678
CAK96928	0	0	0	0.0467516	0	0.0456915	0	0	0	0	0.0468299	0	0	0	0	0	0	0	0	0	0	0	0	0	0	0	0	0	0	0	0	0	0	0	7.65068	0	0	0.0940543	0	0.0855361	0	6.52511	0	0	0.182244	0.0921016	0	0	0
CAK96929	0	0	0	0	0	0.0265266	0	0	0	0	0.0271876	0	0.0336274	0	0	0	0	0	0	0	0	0	0	0	0	0	0	0	0	0	0	0	0	0	6.50158	0.108492	0.0553793	0	0.319097	0.0993176	0	3.89644	0.19765	0	0.370312	0	0.155014	0	0.0516403
CAK96930	0.327198	0	0	0	0	0.03583	0	0	0	0.0386269	0.0734455	0.0746887	0.0908425	114.235	101.771	125.312	67.0787	69.2102	0.0587263	0.234665	69.2393	5.78555	7.63316	6.55378	0	0	0	0.0542521	0.0532711	0.162531	160.468	0	0.0574751	1.77983	0.956434	0	88.8647	0.0737548	69.9673	2.54885	54.7685	1.31575	0.35596	0.168312	0.142911	0.288894	8.02624	3.31137	90.677
CAK96931	1.06614	0.259416	0	0.955655	1.68829	0.870305	0.79386	0.996681	0.741011	1.89936	1.41413	1.54869	1.66837	20.0537	23.7311	23.2489	14.1902	16.6432	187.491	192.583	12.6795	8.80342	9.4032	9.74267	7.6266	6.14156	6.52788	181.66	164.205	172.583	32.5843	5.14013	8.68281	8.4813	7.21159	17.537	21.7588	2.92756	13.7461	13.9876	10.7146	15.4167	25.306	13.5112	17.4834	1.92545	19.5163	12.1836	28.7197
CAK96932	0	0	0	0.0190146	0.0394144	0.0743339	0.0210605	0.0387805	0.0370703	0.0200341	0.0190465	0	0	3.74202	0.969953	1.49842	1.20735	1.60549	0.517799	0.39556	1.2264	1.38981	2.26228	4.12306	0.0306277	0.0287526	0.0589169	0.450211	0.386812	0.44959	2.07296	0.0304055	0.119239	0.481628	0.180386	0.570038	152.121	0.229521	54.6198	0.800146	89.7922	0	0.0461553	0.21824	0	0.636807	0.217193	0.903928	183.165
CAK96933	0	0	0	0	0	0	0	0	0	0	0	0	0	0	0	0.356009	0.362341	0	0	0	0.717239	0	0	0	0	0	0.335952	0	0	0	0	0	0.679918	0	0	0	0	0	0.424896	0	0	0	0	0	0	0	0	0	0
CAK96934	0.0802835	0	0	0	0	0.0351659	0	0.0366926	0	0.0379109	0	0.0366522	0	0.354055	0.296042	0.118146	0.300618	0.0573227	0	0	0.119012	0.119544	0.118916	0.297792	0	0	0	0	0	0	0.761123	0.0575369	0	0.0759495	0.085337	0	41.3329	0	8.10791	0.263327	6.52316	0.0717424	0	0	0	0	0	0.171052	30.3957
CAK96935	0	0	0	0	0	0.0362209	0.0410489	0	0	0	0	0	0	0.182338	0.182954	0.24338	0	0	0.118734	0	0	0	0	0	0	0	0	0	0.107704	0.164305	0	0.118526	0	0	0.0878971	0	7.86427	0	1.9607	0.135614	1.4859	0.0738947	0.0899608	0	0.072235	0	0.0705548	0	3.45511
CAK96936	4.51304	5.83141	0.132131	0.488232	0.397583	0.715742	0.424886	0.320063	0.135977	1.57997	1.71168	1.24332	1.72826	4.40378	2.41018	3.66424	1.4568	1.55561	6.03319	5.63639	1.15347	1.56414	1.21016	1.15449	1.29197	0.896471	0.972507	2.58034	3.54715	2.78292	8.00103	0.836476	1.74952	1.69304	5.21067	3.97281	2.84619	2.73618	1.36665	4.01969	0.668702	5.97984	9.05764	3.04199	7.61279	2.06106	5.70957	1.74074	2.78672
CAK96937	14.228	0.129638	0.230205	0	0	0	0	0	0	0	0	0	0	0	0	0	0	0	0	0	0	0	0	0	0	0	0	0	0	0	0	0	0	0	0	0	0	0	0	0	0	0	0	0	0	0	0	0	0
CAK96938	0.0840676	0.112505	0	0	0	0	0	0	0	0	0	0	0	0	0	0	0	0	0	0	0	0	0	0	0	0	0	0	0	0	0	0	0	0	0	0	0	0	0	0	0	0	0	0	0	0	0	0	0
CAK96939	0	0	0	0	0	0	0	0	0	0	0	0	0	0	0	0	0	0	0	0	0	0	0	0	0	0	0	0	0	0	0	0	0	0	0	0	0	0	0	0	0	0	0	0	0	0	0	0	0
CAK96940	11.6552	0.0847707	0	0.113558	0	0.0554916	0.0314441	0.463205	0.332084	2.36302	0.995299	2.48699	0.633114	0.791487	1.26131	1.16521	0.18975	0.271365	2.41023	3.3618	0.328651	0.188639	0.187648	0.0939828	0.228641	0.472215	0.483808	3.10884	2.64011	2.68501	1.80157	0.544758	0.534086	14.5016	22.1518	5.04979	4.92359	8.56706	2.16946	46.2276	2.27645	15.9625	23.4988	5.73479	31.2633	32.8297	27.0771	4.45367	3.67293
CAK96941	8.42052	0.524137	0	0.57048	0.227407	0.514657	0.388838	0.671249	0.171106	5.0397	1.93409	4.55947	2.12038	0.287868	0.433261	0.504314	0.146653	0.489372	0.913829	1.12357	0.145146	0.291588	0.290057	0.581095	0.424106	0.265428	0.407915	2.40274	2.55059	4.53945	1.71371	0.210515	0.206391	5.00188	17.2767	3.33277	0.268611	0.26485	0.0859855	57.0847	0.152992	15.2244	25.1387	3.3242	25.4028	0.778055	26.2321	2.19044	0.0834916
CAK96942	6.84764	0.683881	0	0.22903	0.189898	0.268604	0.101469	0.186843	0.267906	2.07526	1.14707	1.63308	0.964768	0.450724	0.753744	0.526413	0	0.291895	1.39412	1.6859	0	0.228274	0.151384	0.0758198	0.147564	0.138529	0.0709651	1.7624	2.32956	2.43688	1.26707	0.0732465	0	2.51384	8.58231	0.823929	0.373842	0.46076	0	25.7285	0.239544	9.40704	10.2292	0.525738	13.9276	1.53406	14.1268	0.871021	0.0871502
CAK96943	5.78014	0	0	0	0	0	0	0.139039	0.132908	6.60816	0.409723	5.9721	0.506773	0	0	0	0.227826	0	0	0.218184	0	0.452986	0.225303	0	0	0	0.422468	0.403534	0.198119	0.805953	0	0.218025	0	7.48268	16.4917	0.8175	1.66916	0	0	398.632	0.9507	13.049	5.62631	0.938944	22.057	0.268604	34.7819	0.648168	0
CAK96944	0.775484	0.211798	0.00671861	0.0212792	0.0220543	0.058924	0.0707062	0.0180829	0.0207426	0.160677	0.110127	0.144504	0.114243	0.0290811	0.110881	0.11645	0.0651867	0.0564999	0.147707	0.204309	0.0703824	0.047131	0.0879065	0.0821849	0.0685506	0.0321769	0.0659336	0.367376	0.381346	0.387832	0.340474	0.056711	0.03336	1.19775	1.00934	0.262259	0.108543	0.335339	0.0416949	1.21339	0.0618224	1.47789	1.91974	0.30936	1.52074	0.0838409	2.47111	0.370913	0.0742237
CAK96945	3.51654	0.15687	0	1.20831	0.762283	4.41559	4.71322	1.07146	0.614526	5.53519	3.57839	7.27792	5.72776	5.68632	5.61908	8.0212	3.7747	3.93362	5.47002	7.31394	2.69334	3.14171	2.86478	2.00004	2.20014	2.30376	2.36032	7.15233	7.09933	8.46225	4.95801	2.35219	3.70625	1.99602	6.35442	1.88994	1.50067	5.1788	3.60286	18.5508	4.6705	5.13263	5.61096	2.41189	6.24609	4.86429	7.80103	1.99796	1.69921
CAK96946	0	1.1513	0.0973901	0	0	0	0	0	0	0	0	0	0	0	0	0	0	0	0	0	0.0850195	0	0	0	0	0	0	0	0	0	0	0	0	0	0.304813	0	0	0	0	0.0940574	0	0	0	0	0	0	0	0	0
CAK96947	0	3.23998	0	0	0	0	0	0	0	0	0	0	0	0.254211	0.510139	0.508971	0	0.493891	0.248303	0	0.256351	0	0.256143	0	0.24968	0	0	0	0.225237	0	0.504447	0	0	0.654379	0	0	0	0.311845	0	0	0	0.309065	0	0	0	0	0	0	0
CAK96948	0.337894	0.0904389	0	0.0302878	0	0.148005	0.0335466	0.0308861	0	1.085	0.728126	1.14153	0.900596	0.0496712	0.149517	0	0	0.144755	0	0.0969346	0.200358	0	0.100098	0.200534	0	0.183196	0.0469234	0.268923	0.04401	0.0447585	0	0.0484319	0.189933	0.0639308	1.43665	0	0	0	0	0.277071	0	0.0603894	0	0	0	0.0596676	0.0576599	0	0.0576253
CAK96949	0	0	0	0	0	0	0	0	0	0	0	0	0	0	0	0	0	0	0	0	0	0	0	0	0	0	0	0	0	0	0	0	0	0	0	0	0	0	0	0	0	0	0	0	0	0	0	0	0
CAK96950	0	0	0	0	0	0	0	0	0	0	0	0	0	0	0	0	0	0	0	0	0	0	6.06475	6.07501	0	0	0	48.8807	0	0	11.9439	0	0	0	8.70445	0	0	0	0	0	0	0	0	0	0	0	0	0	0
CAK96951	3.67767	0.140621	0	1.75816	2.48926	3.42125	3.06009	1.28064	1.11705	4.18449	3.7738	3.61382	2.66448	85.7793	93.1726	92.985	89.3929	74.975	34.8018	32.7818	80.9201	58.1773	53.1507	56.6445	45.3364	34.6563	39.6658	30.2919	27.5316	31.6884	78.3399	25.1771	42.8953	4.1087	3.12734	20.7694	11.8508	9.44266	76.5278	5.37076	60.6117	14.9923	4.64872	13.621	9.24007	2.04106	35.204	13.7684	7.04853
CAK96952	0	0	0	0	0	0	0	0	0	0	0	0	0	0	0	0	0	0	0	0	0	0	0	0	0	0	0	0	0	0	0	0	0	0	0	0	0	0	0	0	0	0	0	0	0	0	0	0	0
CAK96953	0	0	0	0	0	0	0	0	0	0	0	0	0	0	0	0	0	0	0	0	0	0	0	0	0	0	0	0	0	0	0	0	0	0	0	0	0	0	0	0	0	0	0	0	0	0	0	0	0
CAK96954	0	0	0	0	0	0	0	0	0	0	0	0	0	0	0	0	0	0	0	0	0	0	0	0	0	0	0	0	0	0	0	0	0	0	0	0	0	0	0	0	0	0	0	0	0	0	0	0	0
CAK96955	4.48298	2.5159	0.491131	4.53691	3.15716	3.73726	4.3072	3.43685	2.33761	9.69688	7.85552	8.71472	7.38756	19.3451	17.8106	15.1097	19.7104	17.7597	15.7808	17.0093	17.3642	16.6881	16.8146	15.8776	26.4125	18.5231	14.5597	15.9213	15.2567	15.3246	21.4085	16.8933	21.0331	7.79793	13.0658	10.3628	9.9181	12.2567	9.5247	10.6723	9.60335	14.3443	13.2152	8.62912	13.1378	5.74573	9.62416	10.938	6.90551
CAK96956	77.238	85.4878	186.838	105.756	91.7816	93.7294	79.8179	80.5922	73.9078	47.7702	57.0828	46.5723	65.2766	52.3969	43.0801	44.858	50.5671	51.5064	25.8076	28.22	45.8171	44.1229	43.6213	43.4248	39.8027	41.9749	49.92	26.0161	29.1046	29.0366	29.1377	46.3027	55.5499	25.5051	27.883	51.5625	54.1946	44.5664	84.2531	31.269	88.4278	43.3009	26.0274	28.6117	25.7789	60.6901	28.8059	29.2385	49.4999
CAK96957	43.4334	94.4407	112.335	18.8545	23.084	25.9173	21.3215	14.7504	13.188	51.4451	26.0945	43.7627	31.5176	25.905	20.9006	18.3717	61.9274	55.603	16.8302	17.2161	48.0809	69.933	61.0037	65.9907	71.8672	51.8519	49.4457	7.72075	6.95373	6.6998	7.96252	43.1527	52.6867	23.3165	25.8571	15.6051	12.2604	16.5044	11.0691	20.6054	12.2936	31.7102	20.9617	17.6756	16.2003	35.3716	19.1799	23.3486	13.6233
CAK96958	127.655	71.1194	103.133	37.8689	31.9341	39.843	35.5926	26.6656	23.1557	82.8523	63.7466	79.3954	61.7499	118.421	120.169	129.411	149.296	141.236	130.809	125.13	142.239	148.003	137.23	145.076	149.093	137.869	127.587	105.365	102.819	87.3413	129.286	142.167	140.172	45.8849	62.017	58.8099	27.3838	23.0708	27.6557	36.5444	24.2741	69.3491	63.779	64.2197	48.2646	26.6881	38.6252	74.1361	23.6168
CAK96959	0	2.72024	0	0	0	0	0	0	0	0	0	0	0	0.74701	0.374767	0.373909	3.04447	0.36283	1.4593	1.82226	1.12995	1.51333	0.752689	0.376981	1.10054	1.37755	1.76422	2.69624	0.992806	1.34626	0.370585	0.364186	1.07116	0	1.0803	0.455181	0	0.458186	0.44626	0.41669	0.39701	0.454102	2.21133	1.0456	0.443902	0.448674	1.30073	0	1.73327
CAK96960	46.75	55.558	8.71165	15.0671	23.7816	22.3259	20.3475	18.6217	23.3311	18.4049	16.743	19.3526	17.4616	34.5419	35.4075	31.7835	35.155	34.5674	30.7474	32.5118	32.7044	31.8467	31.7312	33.2008	31.4235	31.2203	31.6098	29.8913	28.735	27.6582	41.6141	34.3075	35.5793	28.1922	34.1707	35.3513	33.0638	33.6744	14.3462	19.153	13.5974	25.9421	31.9443	39.0358	33.0223	20.9168	22.8125	35.4216	33.8324
CAK96961	0.902094	0.402416	35.9983	2.08891	1.88564	0.52685	0.820978	0.618436	0.459794	0.638971	0.539976	0.549117	0.584395	0.331524	0.110881	0.110627	0.112595	0.10735	0	0.21566	0.222877	0.335809	0.445393	0.111537	0.108538	0.407574	0.104395	0	0.391653	0.0995785	0.438577	0.215502	0.31692	0.995629	1.75794	1.21206	0.137487	0.948938	0.528136	0.493141	0.234925	0.806124	0.163565	0.15468	0.262673	0.66374	0.256563	0.640668	0.384613
CAK96962	24.2765	5.55954	180.07	16.7181	16.6034	7.94206	5.60663	10.2646	9.24479	5.57858	6.06125	5.88726	5.45453	3.4033	3.67011	4.68062	1.13425	0.926927	2.6718	2.88632	1.21883	1.19205	1.34603	1.44462	0.87471	1.49568	1.50235	1.92293	1.8318	2.35019	4.41811	1.33356	1.61149	8.06471	11.6374	4.45762	8.31006	4.68213	6.57437	5.64197	5.71358	18.4842	8.05025	3.42805	8.99673	15.8944	8.12286	3.18086	6.93719
CAK96963	16.0877	14.4885	115.115	18.4564	19.4107	10.6366	8.48831	11.4683	13.3054	13.3303	11.901	13.2572	7.97797	5.65201	5.96959	6.62596	4.39484	4.26235	5.73859	7.32918	4.27471	5.87572	5.02058	4.72883	7.30431	4.25142	5.12859	2.75135	3.62409	3.35067	6.12435	5.00341	8.31784	4.97736	12.3682	5.61914	4.81129	2.37197	6.66411	5.72474	7.27248	21.067	11.5578	3.53923	9.98755	17.2417	9.84157	4.95823	3.70994
CAK96964	67.3156	71.448	528.131	49.6172	59.3602	41.2393	53.9572	22.0806	23.2838	34.3157	17.8265	34.2361	19.2479	229.167	206.773	158.705	128.731	77.5868	39.1066	40.2432	110.203	75.0258	143.052	141.595	56.3264	54.0316	47.0844	12.0903	11.2065	12.4631	38.0313	95.2665	103.838	22.457	48.1954	56.7487	78.708	25.0874	85.262	19.8714	79.6487	56.1715	28.384	16.844	11.9228	45.4986	45.6049	19.4857	38.1353
CAK96965	202.955	320.927	16.3313	81.7764	94.0238	81.497	94.234	80.5984	86.9396	201.523	148.09	227.085	99.0205	128.297	145.966	149.335	152.934	157.489	111.636	112.811	170.017	156.054	179.198	180.435	147.294	148.632	166.51	140.448	136.855	148.35	111.563	138.624	141.719	72.446	85.0309	93.5542	67.0698	56.4058	74.513	86.0852	71.2052	80.8022	64.5371	81.3751	59.0442	75.0748	62.7324	101.88	67.9066
CAK96966	5.79832	907.403	0.307691	78.936	109.755	30.6362	23.0266	152.212	174.79	16.4283	22.1261	16.71	20.5253	12.7855	4.00896	7.46625	5.97069	7.76255	5.20348	7.01753	6.71518	11.6017	7.5149	5.37686	10.9879	16.4552	13.0847	12.2579	11.3283	9.84082	7.66418	11.9471	11.2037	10.9706	39.2911	6.16762	6.95926	9.14912	3.81899	4.45742	4.2469	16.1921	8.27926	4.84684	6.96449	8.6392	4.32886	9.6515	16.687
CAK96967	4.34741	14.7688	0.283935	0	0	0	0	0	0	0	0	0	0	9.83197	16.0309	13.7796	17.5309	15.9979	14.6453	13.1913	11.402	14.1916	11.3927	13.1486	12.3123	14.9581	12.0745	13.9731	14.8094	15.9472	10.4867	10.5453	15.0382	4.11272	7.46479	6.59009	6.11616	4.22138	4.99253	10.9688	3.65775	6.87329	10.5505	9.28933	9.64018	3.24793	6.84796	7.12508	7.41418
CAK96968	3.82673	2.5606	0	0	0	0	0	0	0	0	0	0	0	32.3459	23.9886	19.7101	30.091	19.1261	19.2312	24.7006	34.0365	24.2168	14.1703	19.8721	19.3379	27.231	23.9138	20.3041	18.6909	21.5433	15.3488	19.1976	33.6098	14.4806	10.169	20.5665	10.4981	5.17557	6.72113	6.27578	4.48454	5.12943	8.32622	9.84241	6.68563	1.68937	4.89759	8.15325	6.5262
CAK96969	253.061	106.541	2.85033	255.638	223.291	329.738	286.953	327.759	248.493	375.481	400.606	348.783	484.668	216.435	237.562	241.135	200.41	221.892	266.035	253.381	204.987	215.066	218.435	228.292	240.274	250.916	263.07	370.664	346.992	365.493	268.37	219.742	232.173	186.922	212.745	318.177	210.8	199.633	279.792	276.721	276.516	244.424	263.827	361.333	291.999	186.455	230.103	302.624	207.882
CAK96970	17.4994	1.03907	6.79506	21.2536	19.8638	17.1615	15.5948	20.2541	18.839	12.5503	14.5325	10.7158	13.3318	9.04309	9.11768	9.49232	9.12442	9.16844	11.6629	10.9228	8.6323	8.80423	9.11184	9.26018	10.0892	10.1596	10.9066	10.1405	10.3461	11.1946	10.5839	11.5569	12.9251	5.19808	5.7136	14.498	9.44852	8.34693	8.75906	8.32559	6.53255	11.6349	10.2011	10.4457	15.0256	6.16978	10.4466	9.73465	6.56974
CAK96971	34.4177	4.25767	47.8853	16.7866	11.3524	13.2388	12.2755	6.93979	5.74925	16.5939	23.8262	14.9207	22.5642	10.0977	9.0653	13.7264	7.58093	6.91801	18.1687	17.7353	7.2887	8.07489	6.21178	6.75869	7.72538	7.64444	7.22964	8.05657	12.0547	7.7581	9.28054	10.1567	10.4658	10.2604	31.6653	9.06745	4.23172	4.17248	4.44486	11.6209	5.08413	32.6946	25.6438	7.88523	19.9594	14.5559	15.4233	8.47307	4.68588
CAK96972	35.7506	48.5737	59.0007	14.2052	19.3927	9.49425	10.1507	11.3083	13.7576	7.17762	10.4499	7.53055	11.0706	18.4365	17.2421	15.046	16.4366	9.58748	16.7357	18.1852	11.6956	13.9553	13.7053	13.9814	19.215	13.3038	13.2754	19.3711	21.551	20.2698	22.5424	18.4162	16.8581	9.41433	15.9394	15.7216	9.25605	11.1853	5.71644	10.6194	5.96422	17.0548	17.0551	13.5691	13.5457	9.77954	11.8349	16.011	9.35763
CAK96973	45.1872	47.3179	62.2826	43.529	38.0952	26.0907	25.49	32.9229	29.7404	41.2904	51.4398	39.4506	36.5779	24.2628	28.7809	25.0446	20.7656	20.1125	24.2255	26.4105	23.0534	21.7364	21.8395	24.8151	21.5002	21.8742	24.4486	27.0504	26.5613	27.6933	32.9534	24.1831	26.8019	26.648	31.8131	29.437	23.2098	17.8582	23.32	30.4365	25.9043	43.9197	37.3482	35.7722	31.1426	38.8609	26.9132	27.3511	22.6436
CAK96974	11.7221	15.918	11.3187	10.7906	14.3332	17.8702	16.3729	7.11699	7.50604	9.44262	7.50675	7.94862	8.77436	21.2018	20.7225	19.4489	25.2599	19.8163	27.1858	31.8149	18.4416	24.8554	18.1713	18.3299	23.0224	19.3543	16.5578	24.581	22.0036	21.3502	20.1561	19.355	19.3392	5.81645	8.48987	14.4632	5.88511	5.23282	7.21599	8.52832	6.95834	14.5315	18.7537	12.5918	17.2168	4.46463	12.1588	11.4469	5.09578
CAK96975	3.55714	1561.42	33.222	48.7386	45.0848	73.231	28.5049	142.601	91.6891	29.5152	31.026	28.5353	49.3797	17.5547	4.87197	6.73035	14.4612	9.07076	9.85027	6.56015	10.5462	10.9716	9.78496	12.0634	11.0054	9.64288	13.0552	9.43683	21.8417	12.4529	11.1176	15.66	18.2096	17.787	227.943	13.6554	8.36445	18.3275	45.0722	12.9174	48.0382	53.1299	45.3322	14.1156	29.7414	27.3691	17.3431	20.0298	9.96629
CAK96976	44.4658	20.7411	5.40456	18.3991	22.1117	19.679	23.3554	23.7377	26.157	19.6904	26.5059	21.4795	21.7196	19.0537	22.3157	19.8209	22.2461	19.4313	25.5651	27.6563	20.4449	22.5967	24.4593	25.4589	24.7079	18.9438	21.0103	29.7359	25.7136	32.9331	21.9995	19.8345	21.585	14.7491	27.3586	34.2106	17.8845	14.5565	27.626	32.3011	30.4152	33.6348	34.926	29.9916	30.7841	16.6978	31.9572	27.1244	12.3504
CAK96977	0.195826	2.22758	0	0	0	0.171552	0.145814	0.0447499	0.0427765	0.0462358	0.39561	0	0.38058	0.359835	0.433261	0.648403	0.219979	0.349551	0.632651	1.96624	0.217719	0.145794	0.290057	0.145274	0.636159	0.0663569	0.135972	1.62347	0.573883	0.90789	0.357022	0.280686	0.206391	0.0926274	0.416305	0.0877045	0.179074	0.353134	0.0859855	0.240864	0	0.699971	0.745638	0.3022	0.68425	0.172901	0.334167	0.208614	0.0834916
CAK96978	63.5482	13.1319	229.046	108.76	95.357	69.5888	52.499	90.4775	70.7007	41.335	47.5484	34.4873	55.5247	36.8631	36.0687	41.4872	34.5266	27.2465	18.8978	19.6605	35.6728	28.8744	27.9152	26.1137	22.6007	21.217	24.1172	19.5241	18.8667	19.4971	29.1918	31.1435	34.1449	27.7013	24.9995	41.8549	51.9874	33.7049	58.1322	24.011	47.8227	44.6785	28.467	23.3953	25.5791	66.6979	26.3131	24.2253	41.571
CAK96979	55.9517	232.845	113.331	140.884	171.073	86.728	101.018	113.31	114.736	131.906	119.183	122.215	108.241	24.7994	26.3653	26.4605	70.4964	71.8944	43.5864	40.4318	64.1278	80.3207	70.969	72.266	165.921	156.336	157.971	25.2537	27.3457	23.5376	22.9858	159.259	174.347	17.6104	32.3788	70.1085	23.3097	23.7463	67.8984	55.1601	71.7259	51.1334	52.3551	28.292	64.0287	28.2962	61.1858	36.1689	16.0539
CAK96980	56.0944	33.898	4.17932	81.6726	92.0309	71.1065	64.6	106.955	113.304	59.0786	47.235	50.7031	55.3486	31.8835	27.3778	24.146	45.695	46.2754	28.1976	32.4346	37.0926	49.3213	40.784	32.4846	53.4506	48.0933	51.1965	29.7901	34.7277	29.8169	30.1386	43.2146	45.9707	38.0292	66.4926	79.824	53.4526	45.862	43.3174	64.4127	38.7772	61.3984	74.636	48.215	79.9064	34.2256	58.0108	51.2363	43.8974
CAK96981	0	0	0	0	0	0	0	0	0	0	0	0	0	0	0	0	0	0	0	0	0	0	0	0	0	0	0	0	0	0	0	0	0	0	0	0	0	0	0	0	0	0	0	0	0	0	0	0	0
CAK96982	63.6141	44.2462	16.2805	17.4273	26.2495	22.2728	14.6094	30.8316	37.9659	5.77584	14.651	6.85207	14.0878	11.8561	6.81468	9.11783	9.36001	8.92397	8.1294	7.62311	8.47209	11.2935	9.65192	8.00405	11.8761	9.19434	11.6453	7.36835	5.73939	6.65065	7.94615	12.8235	12.1595	15.7145	21.2336	46.7909	48.7942	49.7004	35.5077	16.8621	36.0123	16.1327	23.243	20.8813	16.237	37.5389	12.1679	17.696	51.1019
CAK96983	25.837	36.5862	0.849853	15.6452	14.9074	21.182	19.1609	22.4447	19.4324	24.9033	27.2425	25.1332	27.0606	37.8429	37.1864	39.0806	45.0698	41.8089	46.8893	45.4057	43.4941	40.2416	46.2849	45.4815	44.9363	42.906	39.0074	34.8112	37.0743	37.1248	28.9245	42.9514	36.3518	32.9053	18.0207	39.2257	38.4435	34.5209	33.5125	29.1886	47.1647	27.1134	45.5991	38.295	43.0081	76.6118	46.3313	31.6561	52.7049
CAK96984	8.50104	10.239	13.7138	6.47706	3.55393	4.46837	3.37598	5.43942	7.42792	6.02146	7.2512	6.59774	7.55266	7.49802	13.1659	9.38266	6.36636	5.4628	30.5157	24.3877	3.78059	5.06328	5.03669	4.41456	11.6603	9.79415	7.67351	20.2974	15.5014	19.1433	19.8384	8.52945	13.7382	81.2256	58.735	30.4589	29.5405	22.2285	12.6913	66.2225	23.9097	109.392	199.763	25.3632	154.461	43.5339	120.405	31.6966	23.9215
CAK96985	12.9582	8.33074	54.6869	16.398	17.4084	8.84782	9.71185	11.7867	14.597	11.0982	15.7411	13.5137	8.32401	4.20193	4.40351	4.58038	2.56877	2.08628	4.19549	3.82675	2.63655	2.36457	2.54033	3.01585	2.56793	5.07973	3.2638	4.12861	3.30935	3.44978	4.07644	4.46128	5.98062	6.36968	8.50736	6.03115	9.87469	13.5165	9.81771	5.41697	7.14618	11.5796	5.52832	4.05171	5.99268	15.9279	5.20292	5.81948	9.20798
CAK96986	82.5128	27.5119	8.12951	39.6314	48.9237	43.7903	39.2824	100.392	142.471	41.3573	86.9813	48.4695	45.9736	43.0537	34.8916	26.5232	31.2129	21.5148	30.1246	32.3155	22.5431	32.7076	25.0275	30.9195	26.0223	29.7731	35.588	26.3353	28.2432	27.6045	27.7251	41.9795	44.3231	33.3014	49.6904	81.2252	182.583	167.839	270.06	47.3388	224.855	32.2117	20.833	70.9828	29.0282	66.3884	19.9432	48.6005	190.908
CAK96987	193.931	383.657	80.7014	119.21	138.507	201.901	175.922	258.194	269.469	282.211	292.732	289.289	253.11	159.819	114.004	118.819	161.881	158.9	142.898	154.846	135.22	171.586	159.52	161.307	218.21	197.924	188.767	181.832	192.023	158.397	170.682	189.159	218.128	347.346	453.016	429.588	393.235	295.808	495.439	442.078	498.851	351.851	585.402	286.001	453.538	162.43	284.062	274.644	436.187
CAK96988	13.9356	40.0118	10.9714	0	0	0	0	0	0	0	0	0	0	41.9023	35.6905	39.151	51.9914	37.9911	47.477	39.0695	45.26	41.6892	46.7244	43.608	68.0436	59.585	58.4088	53.7746	53.6272	49.8406	58.3894	53.931	63.5562	87.9684	123.08	118.018	106.581	81.7869	122.825	90.1698	111.051	86.039	154.637	62.822	104.469	39.597	84.9605	81.7856	107.811
CAK96989	8.49336	2.56661	0.697865	7.3676	11.0721	9.96075	8.84035	15.6524	15.6803	8.53886	12.1769	7.25471	9.73656	17.1171	20.4078	15.3212	23.5958	19.9535	20.0632	17.4882	25.3842	22.0299	21.3054	21.9512	20.57	23.767	27.0137	23.8042	23.5522	18.6905	18.1821	22.3843	25.2184	25.4005	19.5121	19.1423	17.0368	17.0454	12.0302	20.4442	11.7728	16.8934	24.1431	19.731	28.0019	13.5467	21.5065	20.431	20.3254
CAK96990	35.2728	166.361	57.2648	32.0965	34.4075	29.5428	24.1422	32.4374	39.4125	25.1863	27.7357	24.3501	21.7821	29.6184	25.0675	23.0439	27.216	34.4194	32.9204	30.5104	26.5404	30.1603	28.1812	30.4491	32.177	32.8148	34.9563	32.8935	30.8369	34.6887	26.5027	34.6247	34.9978	43.4804	41.1288	26.9038	20.4284	30.9365	20.3691	29.1864	21.5449	30.7562	33.6058	27.6016	38.9356	35.4848	28.0893	37.1207	22.2392
CAK96991	28.2527	1.36193	9.54579	22.6751	21.7902	25.2813	23.7677	18.2725	17.8901	9.49681	10.9432	8.98239	10.5484	20.4098	23.052	23.3202	17.7105	17.6813	18.2655	17.517	19.109	16.9935	14.4637	16.3217	15.673	15.1404	15.815	19.5738	16.9475	19.1295	19.7909	16.115	17.3656	10.1317	15.2989	20.4887	14.8899	15.9486	13.7461	13.5108	13.062	18.1016	15.8162	16.9015	21.0817	14.505	15.6296	14.8165	11.2399
CAK96992	29.7831	19.6945	38.0797	39.1656	37.7601	57.1861	55.3464	31.4197	29.4524	63.4699	34.7009	68.3051	29.8459	29.6171	33.0248	33.8773	17.2662	16.8121	31.2431	36.3377	19.8937	19.9825	18.9953	22.7705	12.9004	15.9101	16.398	43.2245	43.3556	41.0297	29.6922	16.9753	21.6652	20.5514	20.8569	39.8599	27.043	16.5547	47.3867	19.4226	53.8187	29.4953	23.5575	28.2619	20.2013	33.5358	17.6985	19.1115	20.0184
CAK96993	256.716	4.65084	0.641448	1.693	1.96522	521.599	463.389	2.55513	1.58429	1664.82	129.494	1689.43	136.171	13.4381	11.1434	10.1173	4.18678	2.37347	11.2817	11.7036	3.58381	4.94974	5.25945	4.93207	1.74527	1.74082	1.67864	10.9232	10.3321	6.60493	21.9279	1.62432	3.39733	29.446	64.5649	26.9336	58.7233	4.90457	26.1403	24.5321	23.7276	17.6881	48.3278	23.1622	30.2259	16.1426	11.7318	6.43861	59.0103
CAK96994	27.6975	37.0668	0.133617	17.9856	15.3512	61.6946	42.1852	20.4986	18.9759	36.8594	40.1999	34.486	48.2364	16.5408	14.9719	17.3693	11.3141	10.1128	42.1423	42.325	8.63168	14.9971	13.8694	11.9082	12.8378	18.771	15.0795	36.3222	37.1003	41.0667	24.3304	12.7446	18.5766	20.0984	25.7608	53.8484	24.3207	78.1842	23.4943	40.6489	25.5735	27.5635	44.1711	33.0287	56.2258	16.6739	34.1055	23.3032	21.0683
CAK96995	35.6091	0.816662	5.24216	13.2566	13.406	13.0504	11.4755	13.1904	13.7535	12.2554	13.1499	12.209	11.481	14.564	17.4459	16.5343	26.7211	24.5793	20.7972	18.7679	24.7439	28.0881	26.3455	29.2128	27.676	23.6705	24.6006	19.7603	20.2445	21.9916	16.7277	23.2305	23.7338	19.0168	22.0159	30.8032	24.1924	13.529	11.8213	16.3068	8.60967	20.2729	21.6346	28.2517	31.3569	9.28634	20.4286	25.1239	27.8238
CAK96996	2.79627	0.770448	0	0.479182	0.725853	1.94532	1.5514	0.263118	0.251515	3.45644	3.13837	3.26659	2.92273	2.35754	3.63923	3.02575	5.54323	3.11227	5.96353	6.66526	3.47465	2.69416	3.71547	4.51491	4.69041	2.89834	2.91239	7.20013	6.05229	9.09667	3.35872	3.94908	3.23607	2.02289	6.55652	1.84172	0.376039	2.37296	1.37227	3.9789	1.41359	4.7771	7.42624	2.7076	8.11827	0.943999	3.99981	1.48944	0.21039
CAK96997	37.5649	2.23018	0.0589545	15.0621	11.192	30.5057	30.1944	6.37871	3.48857	59.0523	95.169	61.1809	77.6519	41.9517	51.1061	55.945	54.0801	38.3235	128.015	127.735	45.7533	60.0187	53.8411	55.6321	47.8207	37.4579	45.5612	178.821	166.679	214.261	79.3485	35.4312	39.0304	16.7504	49.4505	19.4053	6.03212	9.82932	13.2931	107.725	10.8496	45.8542	49.9317	42.8617	47.9784	9.01217	48.462	19.6761	4.97355
CAK96998	169.773	0.208443	0.132244	144.71	114.24	252.839	346.772	189.569	98.804	444.02	238.022	420.318	281.256	230.566	221.466	210.301	58.9052	36.8105	342.956	364.501	54.8368	44.7611	48.9093	39.4016	91.0775	70.9346	83.1664	756.377	698.982	789.787	215.134	110.956	123.666	115.078	113.905	11.5798	52.4146	143.527	245.523	1324.18	276.958	82.2585	12.8779	19.0688	198.102	75.7744	391.241	14.9334	12.6174
CAK96999	1.55933	0	0	0.0465913	0	0.182139	0.206417	0.0475116	0.0454164	0.392714	0.233347	0.854269	0.346343	1.22254	1.30333	1.14736	0.934218	1.11337	11.4934	14.464	0.539364	0.541771	0.384947	0.539837	0.450279	0.211356	0.360908	35.3696	35.1363	47.9894	5.53422	0.298008	0.438256	3.04866	10.3869	0.0931171	0	0.0937318	0.091292	119.34	0.0812169	5.10929	1.8095	0.641701	18.1619	0.183572	24.8353	0.442976	0
CAK97000	55.2568	0	0	0	0	0	0.421998	0	0	0	0	0	0	16.2457	13.1659	23.1439	3.18318	1.82093	112.298	127.426	3.15049	3.16455	3.77751	3.15325	1.2274	0	4.13189	274.578	356.532	484.212	27.8978	1.82774	1.19462	179.34	762.651	2.28441	1.55476	6.13199	8.21201	13188	17.9322	113.19	19.4214	3.49837	1635.95	0.750585	1834.36	2.71685	2.89958
CAK97001	52.8591	0	0	0	0	0.0529827	0	0	0	0.171355	0	0	0	0.622343	0.802858	0.890022	0.452926	0	9.20504	11.0174	0.268965	0.36022	0.089582	0	0	0	0.0839879	18.4515	19.6145	29.802	2.20528	0	0	4.23388	20.3145	0.216695	0	0.218126	0.318672	278.116	0.283503	5.51262	0.263183	0	53.3597	0.106799	52.9442	0	0
CAK97002	9.17364	0	0	0	0	0	0	0.177156	0	0.122026	0.464042	0.0589871	0.358725	0.949679	0.857598	1.80634	1.16114	1.29155	4.35976	7.50596	0.766141	0.961952	1.24397	1.24607	0.839477	0.0875647	0.269143	9.59769	10.3497	13.692	1.88451	0.277796	0.544707	1.46678	9.20173	0.23147	0.118153	1.28149	1.13467	59.7548	1.21133	1.61645	0	0.265856	11.061	0.228161	7.82717	0.137644	0
CAK97003	0.075299	0.705393	0	2.02487	1.60894	3.76002	4.14906	1.8928	1.0527	7.92925	7.50458	7.0472	8.23689	10.6263	10.2735	12.9648	9.92478	10.8065	15.9475	15.9852	10.8833	9.36215	10.0937	10.4459	11.0893	11.3289	11.1887	14.3829	13.8776	13.615	15.3207	13.5991	12.01	2.77813	5.20252	6.60993	2.61658	4.27729	7.27389	6.9154	5.64753	9.95866	7.20878	6.35238	9.93231	2.26045	7.64538	5.85578	1.86204
CAK97004	0.0486944	0.260665	0.0413439	0	0.022619	0	0	0	0	0	0.0437213	0.0222307	0.0811163	0.107373	0.215471	0.214977	0.0364669	0	0.524387	0.838163	0.108277	0.0725069	0.144252	0.144496	0.035153	0.132003	0.101433	0.193774	0.19027	0.322511	0.390622	0.104694	0.102643	0.138197	0.207038	0.0436175	0.133586	0	0.0427626	0.119787	0.11413	0.826766	0.688672	0.0500971	0.89327	0.0429939	0.789398	0.0518742	0
CAK97005	0	0	0	0	0	0	0.146603	0	0	0	0	0	0	0	0	0	0	0	0	0	0	0	0	0	0.213201	0	0	0	0	0	0	0	0	0	0	0	0	0	0	0	0	0	0	0	0	0	0	0	0
CAK97006	0.17459	0	0	0.312993	0.0810984	6.27087	7.28007	0.638352	0.381376	20.1987	14.0299	18.4121	24.4302	1.0266	1.15883	0.899246	1.30749	1.86987	1.37877	2.00344	1.94109	2.98962	2.19811	2.33135	1.63849	1.6565	2.18207	1.62111	2.50139	2.54393	1.1459	1.12611	1.3494	0.660659	1.67021	1.25109	0.957924	1.57419	1.37989	4.72435	1.09121	0.624063	2.0893	0.718475	1.3726	0.616603	2.0855	0.929953	0.893248
CAK97007	0	0	0	0	0	2.02154	2.291	0	0	1.08967	0	2.10698	0	0	0	0	1.72813	1.64762	0	0	0	0	0	0	0	0	0	1.53046	0	0	0	0	1.62138	0	0	0	0	0	0	3.78439	0	0	0	0	0	0	0	0	0
CAK97008	0.131447	0	0	0	0	0.403036	0.130502	0	0.0574268	0.372425	0.118022	0.18003	0.656901	0.0966147	0.0969411	0.193438	0.0984394	0	0.0943694	0.282819	0.0974284	0.0978633	0.389397	0.0975139	0	0.0890832	0	0.261539	0.428016	0.174118	0.479298	0.188409	0.184718	0	0	0.706452	0	0	0.115434	0	0	0	0	0.135233	0	0	0.112154	0.560122	0
CAK97009	0	0	0	0	0	0	0	0	0	0	0	0	0	0	0	0	0	0	0	0	0	0	0	0	0	0	0	0	0.348456	0	0	0	0	0	0	0	0	0	0	0	0	0	0	0	0	0	0	0	0
CAK40764	0	0	0	0	0	0	0	0	0	0	0	0	0	0	0	0	0	0	0	0	0	0	0	0	0	0	0	0	0	0	0	0	0	0	0	0	0	0	0	0	0	0	0	0	0	0	0	0	0
CAK40765	4.5635	0.0459188	0	0.0768905	0.0159382	0.886736	0.936801	0.172501	0.269826	1.06937	0.862618	1.03387	0.876419	0.0756591	0.0506097	0.0757408	0.077088	0.171492	0.443405	0.565994	0.0762962	0.204365	0.127057	0.152726	0.0990807	0.139522	0.166772	0.682705	0.938504	0.772663	0.250225	0.0245905	0.144652	3.18106	5.58019	1.65967	0.878549	0.216563	0.331454	3.01051	0.187648	3.37279	2.389	2.68283	3.35698	0.333247	1.20031	1.75453	0.936265
CAK40766	3.29415	0.355522	0	0.166689	0	2.00146	1.60887	0.291397	0.185698	1.95697	1.09722	2.01328	1.00309	0.156209	0.235105	0.430038	0.437688	0.189681	1.18248	1.02885	0.315049	0.712024	0.629586	0.354741	0.268493	0.360079	0.110676	1.72669	1.17644	1.68911	0.309976	0.190389	0.0746639	6.0316	13.8931	2.61756	3.83832	1.14975	2.84621	14.0287	1.53586	6.97942	6.70502	4.04499	14.8521	0.844408	7.57063	2.77345	5.79916
CAK40767	0	0	0	0	0	0	0	0	0	0	0	0	0	0	0	0	0	0	0	0	0	0	0	0	0	0	0	0	0	0	0	0	0	0	0	0	0	0	0	0	0	0	0	0	0	0	0	0	0
CAK40768	0	0	0	0	0	0	0	0	0	0	0	0	0	0.0903478	0	0	0	0	0	0	0	0	0	0.0911887	0	0	0	0	0	0	0	0	0	0	0	0	0	0	0	0.100794	0	0.219687	0	0	0	0	0	0	0
CAK40769	0	0.15871	0.201383	0.0531517	0.0550877	0	0	0	0	0.672017	0.585649	0.54142	0.131704	0.0871674	0.174924	0.436308	0.444068	0.254029	0.0851417	0.0850548	0.175803	0.264882	0.17566	0.527872	0.342455	0.642978	0.494072	0.0786549	0.231698	0.314185	0	0.254978	0.333311	0.112191	0.126058	0	0.325345	0.10693	0.208293	0.0972458	0.0926529	0.105977	0.516072	0.244019	0.207193	0	0.202374	0.126338	0.202252
CAK40770	0	0	0	0	0	0	0	0	0	0	0	0	0	0	0	0	0	0	0	0	0	0	0	0	0	0	0	0	0	0	0	0	0	0	0	0	0	0	0	0	0	0	0	0	0	0	0	0	0
CAK40771	2.17813	0	0.082806	0.349684	0.196311	0	0	0.312018	0.184636	1.18205	1.05081	1.21702	0.722065	9.07999	11.6281	12.0081	6.59776	8.91334	11.4363	12.0542	10.3372	8.42282	7.29514	7.37983	6.66514	9.9144	8.75828	10.7375	9.54828	12.682	5.0972	6.73328	7.08106	83.7443	56.7404	39.9234	157.59	30.5432	30.2621	43.1317	51.6604	30.9682	54.2883	90.0361	96.8382	30.311	72.2846	47.6886	220.937
CAK40772	35.1604	0	0	8.98173	5.57418	0.683323	0.357418	9.92698	7.91641	52.7563	47.8931	52.8674	30.7182	71.5321	90.3588	95.0083	93.2832	100.247	72.8851	76.1672	97.6618	88.0021	91.0059	81.5453	66.2722	108.571	102.821	102.431	92.9981	140.121	44.5441	73.9615	65.0084	811.012	773.622	296.028	1105.26	415.054	361.148	952.614	733.524	555.263	1039.05	743.713	1397.23	418.197	1389.51	440.657	1538.07
CAK40773	14.228	0.129638	0.230205	0	0	0	0	0	0	0	0	0	0	0	0	0	0	0	0	0	0	0	0	0	0	0	0	0	0	0	0	0	0	0	0	0	0	0	0	0	0	0	0	0	0	0	0	0	0
CAK40774	1.23223	0.149915	0.380445	3.81566	3.5904	2.94406	2.66919	2.09911	1.4682	22.3229	17.4004	19.2292	12.5649	10.1274	12.227	13.5178	8.89252	8.87818	15.6021	15.9879	12.7866	9.84129	11.2829	11.0527	15.6886	15.2595	15.9453	14.7106	18.6029	15.5806	9.63978	13.4875	15.191	8.68986	10.9547	3.21093	2.76583	5.05021	3.34475	18.2794	3.15066	9.40974	12.3087	6.45389	18.4946	3.26393	14.7192	6.20549	3.53431
CAK40775	0	0	0	0	0	0	0	0	0	0	0	0	0	1.73829	3.35416	1.87403	1.77112	1.68861	2.35093	3.78375	2.9665	2.43797	2.69463	2.15935	2.62663	1.84937	2.1474	2.53379	4.2651	3.6147	2.52072	2.73795	3.57909	1.72102	0.773494	0.65182	0.499079	0.328061	0.479283	1.04423	0.426389	1.78825	2.57288	1.68446	2.54267	0.160625	2.17309	1.16281	0.155127
CAK40776	8.95224	1.49757	2.98606	11.177	10.1732	29.2695	24.6005	8.32915	4.67933	76.1681	62.7966	71.3767	72.2563	235.47	201.485	182.086	294.509	315.031	147.249	150.079	281.649	293.261	322.029	335.857	403.342	440.728	430.235	107.085	96.7163	95.7144	81.4904	402.822	437.165	16.6355	38.9126	17.0401	8.62497	13.405	12.9157	36.1795	7.24386	39.1421	40.1741	22.203	45.8038	10.7272	40.1009	23.5015	7.36106
CAK40777	0.362974	1.36012	0	0.39043	0.269767	53.1346	50.1989	3.25149	0.666023	8.05584	0.423675	16.6373	0.24186	3879.28	2966.71	2430.78	4012.94	3582.48	508.983	508.984	4040.55	4443.56	4091.3	4363.5	4232.59	3698.83	4455.4	218.973	241.016	145.828	515.855	4173	4499.21	0.82411	10.803	0.130052	0.265538	0.0654552	3.06007	82.326	0.79402	1.42718	0.868735	0.373429	0.317073	0.384577	0.247758	0.309341	0.309512
CAK40778	0.350998	0.187892	0.0149007	0.0314624	0.0489125	0.714914	0.496578	0.0641677	0.0383362	2.41989	0.0630302	2.82829	0.126685	4777.77	3543.26	2820.37	4199.67	2735.8	2647.89	3009.18	3188.51	5240.38	4130.41	4509.8	3289.18	1744.38	1828.42	1536.2	1344.33	1381.57	1730.44	1791.34	1688.64	0.232435	3.78688	0.298683	0.208631	0.174063	0.678129	1.19444	0.219378	0.988019	0.381852	0.39722	0.229959	0.123963	0.239584	0.299135	0.0598601
CAK40779	0.481913	0.322466	0.102292	0.0539965	0	4.11623	2.69129	0	0.0526349	13.7677	0.486783	21.781	0.535189	12521.9	14297.5	11989.6	13489.6	12903.5	8119.28	8179.68	15472.9	16117.3	17735.2	18720	9404.73	9336.97	10530.8	3879.23	3509.6	3583.58	4592.39	8022.35	7281.18	1.13975	12.9343	0.107917	0.220344	0	3.59727	33.8854	0.470628	3.8758	2.35924	0	0.631458	0	0.513975	0.128346	0
CAK40780	0.695688	0.232755	0	0.0779491	0	2.09499	1.46771	0.0397444	0.0759835	7.22728	0.390399	10.0046	1.11061	6153.12	7201.44	5948.16	6407.98	4991.45	4305.11	4164.13	7022.49	7449.16	7769.34	8715.39	4304.31	4248.77	4692.11	2620.42	2302.67	2531.44	2449	3779.8	3632.92	1.39853	14.5123	0	0.318087	0.313634	7.94223	16.6859	1.56261	3.65235	1.98671	0.0894659	0.379821	0.230342	0.667775	0.463198	0
CAK40781	0	0	0	0	0.0766829	7.15872	5.08083	0.226348	0	26.8164	0.296448	37.5325	0.733335	21932.9	22221.7	17022.8	22180.8	18273.6	11311.8	11420	21515.2	23020.2	25332.4	27195.2	15936.9	14951.6	14827.1	5908.45	5385.66	6310.64	8037.46	12963.2	12151	2.18641	47.9047	0.147872	1.20769	0	13.0476	47.514	1.80564	9.29383	5.38785	0	0.721039	0.145758	1.26768	0	0
CAK40782	14.6986	6.61394	0.180867	4.4109	5.28401	10.1334	8.88271	4.26436	4.82084	22.6333	17.6158	23.788	21.2679	627.457	617.888	632.806	700.855	675.293	571.063	556.913	598.984	723.303	658.354	661.395	845.443	746.676	814.765	458.071	393.242	439.125	469.998	920.132	862.202	12.2124	25.9492	19.0432	8.02578	12.2543	7.67002	37.8353	6.0247	28.3638	52.8388	35.9861	37.4404	9.06573	23.1558	32.0432	5.92173
CAK40783	0	7.60817	0	0	0	0	0	0	0	0	0	0	0	20.8929	41.927	56.662	7.35387	10.7014	42.299	33.7305	13.0244	8.84996	14.5449	14.9529	10.0737	10.5078	11.1246	10.2832	10.0973	8.21523	10.9302	9.25985	9.44159	2.44463	0.549357	0	0	0.465996	0.907733	0.423793	0.403777	0.461842	2.24902	0	3.16028	0.456321	0.440967	0.550574	0
CAK40784	0.710634	6.11371	0.172389	0	0	0	0	0	0	0	0	0	0	8.20794	6.51366	6.57345	10.0355	10.4379	21.7193	23.2261	9.25526	13.6047	13.3077	10.9203	8.28151	12.3841	12.1947	11.8502	8.92529	14.3889	5.99678	10.5496	13.0535	0.384156	0.863275	0.363739	1.02118	1.37302	0.713219	1.33192	0.47588	2.63085	2.54019	0.522217	1.4189	1.07561	0.779567	0.540743	0.5194
CAK40785	64.2079	78.767	1.4814	11.4169	10.8602	368.573	382.364	31.1529	24.8498	1657.15	955.148	1821.72	627.286	125.935	135.796	121.192	112.198	114.861	93.6965	99.0234	151.567	122.366	124.308	111.488	84.7273	100.903	102.33	69.3544	70.5244	75.4988	160.917	93.7826	95.9502	15.5156	48.467	14.0658	50.4184	16.0465	46.0692	27.5649	34.2601	26.4018	33.2809	34.5844	23.3701	29.1672	14.5891	54.1506	44.6339
CAK40786	0.529871	4.0183	2.69931	0	0	0.232095	0.263032	0.161447	0.0771638	0.583828	0.0792926	1.12889	0.392298	0.908741	1.5631	2.07937	1.32272	2.5222	3.55049	6.46036	1.9637	2.49846	2.61614	2.35851	1.78509	3.1122	1.83958	3.74856	3.45073	5.84903	4.89461	2.91137	2.85434	0.501267	2.44064	0.791043	0.969085	0.796266	0.620431	1.59313	0.55196	7.73383	8.45457	1.27198	2.00575	1.40352	3.61679	1.12894	0
CAK40787	0	5.1424	1.08751	0	0	0	0	0	0.559583	0	0	0	0	0.941442	0.944621	0	3.83689	0.914536	2.75869	10.1049	3.79748	0.953608	0.948599	0.950204	0	0	0	3.39801	1.66829	0.84833	0.934083	0.917953	2.69991	0	2.72296	0	1.17128	0	0	0	0	1.14459	1.39345	0	1.11888	2.26182	0	0	0
CAK40788	18.523	16.3783	46.8999	0	0	0	0	0	0	0	0	0	0	34.0365	39.5181	43.3217	32.9454	23.3808	73.8525	74.2516	26.2327	34.9689	28.4161	33.6171	32.2359	27.124	33.302	67.7871	56.6525	55.2063	73.3301	26.7869	33.002	16.2714	36.5652	21.9248	12.7038	5.96475	9.58566	15.1887	8.01094	56.16	53.6166	14.2924	32.3613	14.8943	22.5775	22.1992	8.17945
CAK40789	43.5184	44.3595	66.9965	23.6501	22.6886	16.8212	16.0717	10.8576	10.2869	12.2108	15.5729	13.4371	13.8139	37.8584	39.0199	43.1588	33.1154	26.3689	59.1657	58.653	30.4898	39.3911	33.4752	39.1465	34.047	27.7832	30.6549	45.7343	46.961	47.1563	68.5323	32.0924	33.8765	20.9492	44.6189	21.4051	14.9954	12.7636	12.2467	20.1122	12.8114	71.4524	64.3448	25.3059	38.5661	22.3365	24.3952	24.1879	10.0391
CAK40790	72.6468	84.1494	99	0	0	0	0	0	0	0	0	0	0	70.8958	76.9881	88.0417	60.348	75.8437	117.459	143.609	51.5834	76.8115	71.8869	82.4248	61.6994	61.2318	60.6156	103.246	92.6331	108.36	147.806	60.3767	66.057	37.539	91.4956	35.5439	26.7962	21.4671	23.0528	56.5664	30.5245	142.384	101.613	43.3363	71.4593	46.8939	43.7534	45.524	24.987
CAK40791	0	0	0	0	0	0	0	0	0	0	0	0	0	0	0	0	0	0	0	0	0	0	0	0	0	0	0	0	0	0	0	0	0	0	0	0	0	0	0	0	0	0	0	0	0	0	0	0	0
CAK40792	0	0	0	0	0	0	0	0	0	0	0	0	0	0	0	0	0	0	0	0	1.82804	0	0	0	0	0	0	0	0	0	0	0	0	0	2.62157	0	0	0	0	0	0	0	0	0	0	0	0	0	0
CAK40793	23.541	34.8261	4.62295	18.6252	19.7872	47.9799	27.4659	19.908	18.7852	27.9422	57.587	33.4482	44.6839	34.9589	42.7537	48.253	43.1747	38.8193	52.1969	47.8941	39.8825	50.1353	39.3757	42.056	44.2781	49.4358	55.7088	67.4445	62.5748	85.2764	111.59	38.5053	45.74	43.6314	32.002	52.5731	56.9664	119.052	45.7063	48.5869	54.8625	24.972	21.429	48.4382	28.1182	179.431	24.0482	58.0895	72.9208
CAK40794	0.661536	1.77063	0.280838	0	0	0	0	0	0	0	0	0	0	0	0	0.24338	0	0.944679	0.474936	0.237225	0	0.24626	0	0	0	0.672497	1.60768	0.658127	0.215409	0.438145	1.4473	0	0.464817	0	0.351588	0.592563	0	0	0	0.271227	0.258417	1.18232	0.719686	0	0.28894	0.876137	0.846657	0.352368	0.28205
CAK40795	23.5438	6.60167	1.77687	3.38332	3.0205	5.43462	6.53005	5.26063	3.85312	6.81178	9.26102	6.92684	8.79851	2.36226	4.2995	3.6847	3.80622	4.2693	4.07812	4.34199	3.37933	4.00653	4.04083	4.49125	5.82736	5.82517	6.43525	3.12299	3.16387	3.5147	6.64983	5.89222	7.35228	1.83839	3.49566	0.870343	2.05045	13.2087	3.61005	9.37706	5.25541	7.21339	6.26103	1.38411	5.28853	19.4017	6.24963	0.636983	1.3384
CAK40796	9.6679	5.65588	2.06385	10.5601	10.021	11.6274	12.3683	8.26909	6.939	8.79149	8.0729	9.71022	8.1292	18.1914	25.0569	26.3816	16.3836	15.7781	28.636	28.0323	17.4847	14.5602	16.6113	16.9263	15.8531	18.3832	18.5852	16.305	15.1467	18.0936	32.13	17.8365	18.4963	16.4105	24.458	12.4703	12.3519	9.96239	6.13719	14.1338	6.73314	20.068	18.0304	17.8751	35.2773	8.04833	18.4304	12.6239	14.1796
CAK40797	2.82091	0	0	0	0	3.00746	2.90633	0.0729772	0.046506	4.17215	2.67618	3.79064	4.69915	0.0391208	0	0.039163	0.0797192	0.0760054	0.0382116	0	0.0394502	0	0.0394182	0	0	0	0	0	0.0693241	0.0352516	0	0	0	5.68973	28.4007	0.0476755	0.632731	0.143971	0	26.3173	0.207913	20.214	17.3131	0.219032	43.472	0.469939	10.9899	0.283502	0.99848
CAK40798	1.94286	2.12733	0	0	0	0	0	0	0	0	0	0	0	0	0	0	0.132272	0	0	0	0.130913	0.131498	0	0	0	0	0	0	0	0	0.128805	0	0	0	0	0	0	0	0	0.28966	0	0.4735	0	0	0.617153	0	0	0	0
CAK40799	1.30477	0	0	0	0	0	0	0	0	0.0880186	0.502078	0.0850962	0	0	0	0	0	0	0	0.267365	0.138157	0	0	0	0	0	0	0.123624	0	0	0	0	0	33.5034	64.7881	0	2.55675	0	0.16369	167.058	0.728123	85.7814	71.5815	0.38353	162.988	0.6583	30.6942	0.595703	7.47028
CAK40800	0	0	0	0	0	0	0	0	0	0	0	0	0	0	0	0	0	0	0	0	0	0	0	0	0	0	0	1.07403	0	0	0	0	0	0	0	0	0	1.46013	0	0	0	0	0	0	0	1.42981	0	0	0
CAK40801	0.0230807	0.463324	0.0195966	0.0103444	0.0214424	0.0707691	0.0343723	0	0	0.119889	0.0932559	0.0842973	0.0768969	0	0.0170219	0.101897	0	0.065919	0.115992	0.0993205	0.0684298	0.0687353	0.0854677	0.0684899	0.0499866	0.109495	0.0641044	0.107155	0.0601243	0.0611469	0.134656	0.0992479	0.0648691	0.676878	5.07845	0.0206743	0.105531	0	0.0405382	3.52024	0	4.35193	5.19768	0.21371	11.1698	0	1.1225	0.0983518	0.118087
CAK40802	0	0	0	0	0	0	0	0	0	0	0	0	0	0	0	0	0	0	0.0822464	0	0	0	0	0	0	0	0	0	0	0	0	0	0	0	0	0.102616	0	0	0	0	0	0	0	0	0	0	0	0	0
CAK45955	1.49029	3.13409	0	0.906472	0.815872	2.02829	2.21938	2.87044	3.04614	4.04648	3.44081	3.81494	4.13761	0.860657	1.21684	1.52736	1.59438	1.3301	1.14635	1.37421	1.85416	1.94169	1.65556	2.21115	1.76748	1.19035	1.99566	0.776608	0.970537	0.951793	1.35852	1.48764	1.04713	1.15809	2.14985	2.05005	1.11945	2.4475	3.36536	2.92414	3.3682	2.47325	2.72146	2.57362	4.09148	2.20871	1.68027	2.94842	0.363084
CAK45956	0.0939681	0	0	0.042115	0	0.12348	0.0466465	0.300629	0.164212	0.266238	0.2953	0.128699	0.469603	0.0690675	0	0.207427	0.211116	0.134187	0	0	0	0.0699601	0.0695926	0.139421	0.0678365	0.0636834	0.130494	0	0.122391	0.0622366	0	0	0	0.0888955	0.0998831	0.168342	0.171859	0.169453	0.0825212	0	0.220242	0	0.204456	0	0.16417	0.33187	0	0.100104	0
CAK45957	0.138555	0	0	0	0	0	0	0.0633247	0.0302661	0.0327137	0.0933032	0.189765	0.153872	0.407356	0.459824	0.458771	1.50456	1.48393	0.0497362	0	1.33506	1.3926	1.48789	1.74738	0.900216	1.3146	0.865849	0.0459469	0.0451161	0.13765	0.0505215	1.19158	0.389412	0	0	0.0620544	0	0	0	0	0.054124	0	0	0.142546	0.0605167	0.0611672	0	0	0
CAK45958	0.489697	0.163837	0	0.109737	0.284336	0.321747	0.364634	0.22381	0.21394	1.04059	0.494645	0.558909	0.407874	0.629881	1.3543	0.270241	0.916825	0.61188	0.791027	0.439011	0.816668	1.00261	0.725337	0.272462	0.972171	0.912653	0.595037	0.487174	0.717546	0.648668	1.16064	0.789642	0.860192	0.579077	1.17117	0.657961	0.671707	0.55192	0.430043	0.702709	0.765166	0.7658	0.399557	0.881655	1.06943	0.648554	0.731187	0.782512	0.835141
CAK45959	48.5122	43.2731	0.12829	103.815	126.406	137.73	116.485	90.6036	93.8033	95.253	61.6606	87.4687	64.6038	48.0885	41.2305	45.3609	61.3307	59.5524	24.299	27.5252	51.1813	49.8349	49.1255	53.9165	91.1903	80.1802	76.588	35.1748	34.1452	35.0262	43.9661	77.2093	76.6523	19.2971	32.2825	60.4991	28.1872	43.8687	49.6268	22.5497	51.9411	25.6545	25.4789	28.6029	19.9306	51.2293	18.6935	38.4707	26.5417
CAK45960	12.7679	0.318389	0.100999	15.8698	13.8876	32.1662	27.1631	15.8208	13.7026	36.6618	21.8419	38.0694	16.7334	10.1714	9.21151	11.437	17.3715	17.2134	7.51533	7.99111	18.5156	17.5946	15.0354	16.4728	22.6138	24.0509	25.0543	8.54695	8.18582	9.34927	12.0872	19.6932	18.9452	6.677	6.91222	12.8574	9.64508	23.9182	9.22769	5.33232	7.6517	8.71661	3.36471	10.8512	6.61577	24.962	5.98824	12.5456	6.96518
CAK45961	0.425817	3.02464	0.361539	0.968904	0.791184	0.760417	0.764216	0.523962	0.558097	0.958981	1.36756	0.972003	1.03672	2.79275	3.52688	3.56701	2.67378	2.43228	17.4958	16.7732	2.08792	6.04786	2.64417	2.13835	2.67203	3.30759	2.88843	22.9408	20.6488	21.499	10.582	2.20663	2.60068	18.2823	15.7025	19.8046	5.24179	3.13058	2.61762	9.53495	4.24802	15.1914	25.5143	69.7901	25.6087	5.89981	13.5545	55.063	6.70338
CAK45962	31.4721	11.0129	250.305	29.2804	22.3225	7.97961	6.29908	13.0345	12.2676	6.34803	8.85526	6.25198	7.98787	2.30861	4.86446	4.71466	0.517487	0.67279	3.47264	3.28888	0.88466	0.607996	1.44222	1.02524	1.04303	1.1069	1.48301	2.79144	2.70005	2.9124	4.39789	1.21555	2.95727	11.5883	15.2909	4.95167	10.5124	4.41795	9.9299	7.46905	11.1898	29.9202	8.74757	5.17024	6.03621	24.5153	7.93254	5.08597	10.0169
CAK45963	8.91555	14.3479	11.4983	19.625	16.5654	9.19454	8.6274	11.8116	13.3615	11.1912	14.2874	13.2927	10.4651	6.05532	7.8236	8.30392	2.95807	2.98142	5.99562	6.47514	3.93146	2.43663	3.67753	3.93492	5.13268	3.97713	5.32854	7.11066	5.36518	6.72711	6.831	4.4484	4.04408	5.97872	8.1572	10.21	8.46246	11.9055	15.8572	12.0302	19.8382	13.7154	10.4359	9.40458	8.28103	16.1422	9.05132	8.41573	8.37226
CAK45964	21.5592	5.77042	1.17787	78.4427	114.043	18.2135	15.6903	95.4835	140.808	9.41922	9.39255	10.202	10.9719	10.4172	10.1206	10.8699	8.19912	12.395	11.9517	10.084	10.1436	10.7751	8.19162	8.09422	9.12175	11.4093	13.0431	13.876	14.0646	12.2924	15.5857	10.6947	10.3798	21.8497	32.5611	21.0579	23.4179	19.1347	14.2902	14.6039	14.1778	24.392	19.0898	21.2545	22.3375	22.8424	13.5002	30.1568	20.9416
CAK45965	6.27673	0.137704	0	0.0922339	0	0.0450713	0.0510789	0.141084	0.179816	0.242947	0.32336	0	0.45709	0	0	0.0757122	0.154118	0	0.147746	0	0.0762675	0	0.0762055	0	0.148565	0.0697348	0.21434	0.477713	0.402064	0.272602	0.0750393	0.147487	0.072299	2.53091	10.7187	0.184338	0.846853	0.463888	0.0903626	4.13438	0	2.39071	1.34331	0.529306	3.0561	0.0908513	1.93148	0.32885	0.263225
CAK45966	15.3305	0	0	0.0916121	0.284847	1.16395	0.913223	1.77501	1.11627	6.46709	3.25768	5.4125	3.63207	1.05169	0.602995	0.601615	0.765394	1.09461	0.586999	0.5864	0.606026	0.760915	0.605534	0.682378	1.18051	0.900441	1.34834	2.84695	2.52924	2.43688	0.670801	1.61142	2.36978	8.12165	39.9784	1.09857	2.89727	4.05469	2.33359	35.9529	2.07605	26.0292	14.3432	1.9978	33.9261	2.88764	23.5447	0.871021	2.44021
CAK45967	2.45191	0.257359	0	0.495586	0.245653	2.59022	1.55127	0.439457	0.504093	0.249727	0.625917	0.153641	0.614003	26.4673	27.8686	21.4373	118.67	104.388	32.5828	29.3429	101.38	136.982	131.954	130.751	132.407	89.5685	83.9893	61.2211	55.6682	44.6424	22.9647	57.4369	41.9551	1.54637	6.79669	1.11967	2.37405	0.173394	0.506642	13.246	0.262925	2.66365	1.30757	3.66016	3.90573	0.339588	2.50223	2.81689	0.409956
CAK45968	4.53187	2.70753	0.0687103	0.870478	0.864593	2.30409	1.40603	1.47945	1.0253	1.98715	1.67121	2.1059	1.75252	3.5689	2.86476	3.15593	5.57567	5.08479	3.89266	3.94672	5.1585	8.2543	6.23312	5.94349	3.44687	3.56491	4.04577	4.5622	4.00538	4.82389	3.65904	3.24787	3.18424	1.91394	3.26877	1.88471	2.59012	1.24045	1.42136	2.65436	1.89675	4.2667	2.6412	3.82984	2.19147	3.50117	1.79525	3.10359	1.93219
CAK45969	82.1256	28.0451	1.05795	12.1845	12.9967	9.03042	15.6323	12.8394	20.4883	20.7544	21.4604	35.4246	10.9445	34.8025	41.1856	38.6742	44.8761	39.5503	38.9545	28.8408	40.8049	37.6136	46.1409	40.6727	41.1331	33.241	36.4167	30.7276	30.7622	30.3851	33.4565	30.8493	34.8612	56.1527	52.0158	32.6722	35.6337	51.1702	32.2307	44.6782	30.2667	28.9505	49.1704	51.5105	39.6798	34.2054	39.53	41.1498	54.9611
CAK45970	8.70725	25.0023	0.358877	3.7509	3.61265	9.88669	9.02236	4.01818	4.35803	10.6584	5.08549	10.073	6.38396	10.7494	10.7233	10.0768	13.1682	11.589	7.16155	8.79123	9.58674	6.86025	9.26591	7.40018	9.82545	8.42184	8.2764	7.79334	8.09285	8.67842	13.5012	8.96656	7.72175	2.55913	3.50445	9.31387	2.47375	3.35379	2.5241	4.36711	3.56645	3.62606	6.89755	21.1341	3.98769	3.20952	3.67855	12.7881	1.9463
CAK45971	0.412211	1.65495	0	0.0615821	0.0638252	1.14353	0.886706	0.376792	0.180088	1.81675	0.925281	2.50918	1.83112	0.807944	1.41868	1.71874	4.32182	2.74699	1.08511	0.886908	1.93503	1.84137	2.54402	2.54833	1.58709	2.42112	2.19434	1.73148	0.71586	1.18306	0.801629	2.16641	0.868898	0.129986	1.60658	0.369233	0.251298	0.495561	0.482662	0.33801	0.429395	0.736715	0.298963	1.27225	0.360084	0.485272	0.117236	1.02463	0.351497
CAK45972	30.458	4.21566	0.737811	4.32307	5.48967	13.3127	13.8686	15.1318	11.8354	13.1927	25.7869	12.2984	28.2278	3.38518	4.38997	3.35687	18.4007	12.1455	1.66885	2.10341	13.7353	13.7966	17.9878	16.8901	15.6519	12.2496	12.9274	4.27932	4.47075	5.87054	1.6952	11.5525	11.0667	1.70581	4.4106	5.04004	11.7608	51.1053	15.4724	2.44053	11.3038	3.76621	0.921738	3.53137	1.7649	24.1878	1.20484	1.89775	5.55747
CAK45973	2.47626	33.139	11.073	1.10982	0.53678	3.83245	2.04872	1.13174	1.51457	5.61274	1.8528	4.74809	1.74167	3.76149	2.06972	2.55086	2.96712	4.24334	2.01481	1.53917	3.79316	4.17882	2.68974	4.04143	3.69444	3.02074	3.0949	2.51824	2.04267	2.40543	3.00974	2.48453	3.59579	0.780861	2.8076	1.33085	1.20769	2.23272	1.59471	0.676838	0.515897	2.0653	1.25717	1.35871	1.8747	3.93546	0.704267	3.69314	0.844614
CAK45974	0	0	0	0.365723	0.289857	0.525633	0.571869	0.219381	0.272618	0.430664	1.05591	0.350623	0.98618	0.317528	0.212401	0.247233	0.539209	0.65118	0.379071	0.481962	0.498093	0.285895	0.462139	0.712186	0.519782	0.585551	0.533268	0.445697	0.406378	0.41329	0.630093	0.48161	0.910624	0.317866	0.561243	0.300972	0.746204	1.68791	0.758759	0.196801	0.600019	0.471834	0.57442	0.790133	0.754751	1.27144	0.450508	0.562487	0.409307
CAK45975	0	0	0	0.283764	0.392132	0.369773	0.20953	0.0964563	0.276608	0.597954	0.757971	0.289051	0.937511	0	0.466937	0	0	0.150688	0	0	0	0.157126	0	0.313131	0.304714	0.286058	0.439621	0	0.137442	0.559118	0	0.151251	0.148288	0	0	0	0.385985	0.761163	0.185338	0	0	0.188594	0	0.434252	0.184358	0.37268	0	0.224829	0.179962
CAK45977	2.98033	3.55139	0.0346635	3.2204	3.71699	4.70319	4.92476	2.31374	2.06901	1.31096	22.7456	1.77067	22.0351	9.15238	10.207	7.32981	13.4222	8.65761	2.34483	2.28388	8.53347	5.77517	10.6128	9.99474	12.585	8.2729	7.82399	2.6265	2.57901	2.56879	6.63943	8.28033	7.3436	7.95623	2.2566	9.65442	10.5655	42.0016	18.8945	8.36933	18.6912	2.04305	1.06596	7.26642	16.7976	109.943	5.88695	6.8718	6.26637
CAK45978	3.48574	0.888546	0.281863	6.02583	5.55139	13.4506	13.5956	3.86899	5.14871	7.99491	8.19695	7.42635	8.75602	19.3984	20.076	20.6407	16.2842	18.2514	28.481	37.4994	15.3787	18.2897	13.7682	13.9146	16.1768	13.6115	16.366	33.9072	32.8617	32.651	33.0463	17.7248	18.3106	5.33892	19.7608	7.88012	4.70542	3.59191	3.93572	9.79982	3.76073	30.7041	24.3781	8.02614	15.0797	4.10356	15.4371	12.5547	4.38773
CAK45979	3.67767	1.64058	0.832673	3.95586	4.09995	3.97356	6.08542	4.37017	3.64188	2.43131	3.74236	2.35058	4.49266	13.1552	13.5613	13.5302	11.384	12.079	23.9388	27.9587	11.4488	9.49195	11.4395	9.82184	10.7968	15.4529	14.3001	19.188	14.3703	22.4092	18.774	16.1656	10.853	5.33469	2.60611	11.42	2.46625	4.64238	2.79905	1.40731	0.957747	8.3256	5.06787	13.621	5.78269	1.94828	2.92869	19.328	2.5088
CAK45980	4.31902	22.0692	0.666737	4.98594	5.95787	5.27418	4.87271	6.7593	5.1461	1.35967	2.52653	1.25477	2.10755	8.85019	9.55574	9.34126	6.56697	7.28898	11.5573	12.1087	9.02173	6.9183	6.10653	5.82558	6.99175	5.76541	8.81498	10.59	11.7623	9.62186	8.59012	6.56583	8.00053	9.40988	4.31265	4.92382	5.98416	4.95632	2.98834	3.00496	2.04503	4.32736	3.98675	11.1759	4.57315	4.04452	2.5684	12.5483	6.02653
CAK45981	1383.47	22.464	0.385189	14.6397	14.7514	77.8975	87.9429	61.7888	43.6043	57.0922	47.7605	56.6465	56.3024	57.354	104.723	64.0922	64.7226	64.2988	125.559	121.526	65.571	89.8449	90.8849	59.9071	51.5828	57.6486	73.2391	315.783	347.891	260.511	141.272	52.3466	49.8866	355.577	235.569	82.4934	58.0806	46.0186	13.3466	51.151	12.5825	325.745	179.899	271.643	172.193	72.1011	71.6105	296.986	47.1959
CAK45982	281.201	4.77029	0.224181	18.6974	7.35889	176.2	144.833	46.5204	18.9757	103.923	41.5469	77.5692	74.9196	25.6173	49.6552	29.3364	23.4317	40.0614	52.3187	54.0643	34.1506	37.1534	43.3135	23.3094	21.9204	29.5254	31.2586	133.528	155.101	120.752	65.6608	21.7613	19.5726	129.014	90.2317	29.2089	25.7145	18.2124	3.82592	19.5941	5.87909	134.844	78.4187	110.423	71.5011	27.3925	30.6386	104.777	16.7736
CAK45983	0.114561	0	0	0	0	0.0501801	0.0568688	0	0	0.0540971	0.308582	0.0523009	0.318063	0.589423	0.675901	0.927237	0.257381	0.654374	1.31594	1.06811	0.594387	0.682332	0.339374	0.424935	0.248107	0.465835	0.15909	0.835783	0.447638	0.607003	2.08863	0.164205	0.482964	1.62565	1.33949	0.205233	0	0.309882	0.20121	0.187878	0.179005	3.68543	3.2404	0.235721	1.40103	0.101149	0.586475	0.122042	0.195375
CAK45984	1.11723	5.10846	0.316194	0.333817	0.216235	0.530152	0.415951	0.0425514	0.0813497	0.263785	0.125391	0.637568	0.516975	0.273725	0.343312	0.753558	0.627514	0.132951	1.00261	1.80286	0.552061	0.623841	0.0689516	0.207205	0.470481	0.378581	0.387875	0.246994	0.666952	0.924949	0.95055	0.200172	0.392501	0	0.692741	0.166791	0.0851379	0.0839461	0	0	0.0727378	1.16477	0.810292	0.287353	0.406645	0.0822032	0.556061	0.495911	0.0793897
CAK45985	108.462	31.1039	269.69	48.611	39.5855	27.1478	46.1497	46.0304	23.6926	69.509	73.0387	53.0536	73.1318	911.093	1011.3	951.981	812.263	857.397	695.25	744.547	826.89	680.615	820.48	810.374	743.848	845.32	704.692	781.013	671.029	738.885	920.921	749.556	811.081	366.453	362.338	451.07	396.734	328.312	387.801	330.341	520.531	443.077	463.556	310.848	297.774	629.31	337.119	371.394	554.921
CAK45986	0.0937502	0.0313658	0.0198996	0.0105043	0	0.0102662	0.0116346	0.0642711	0.0409578	0.0332026	0.242005	0	0.2733	0.258403	0.414841	0.3794	0.0351044	0.0669381	0.437489	0.554708	0.0868596	0.104697	0.208294	0.0521615	0.0169198	0.0476518	0.0325477	1.05703	0.824226	0.838245	1.5212	0.100782	0.065872	3.61409	0.946689	0.125964	0.150028	0.190193	0.0411649	1.36452	0.0732438	1.02626	1.50437	3.32755	5.44601	0.0413876	4.05949	3.47056	0.179869
CAK45987	1.58469	5.93809	0.269095	0	0	0	0	0	0	0	0	0	0	0.232953	1.1687	2.09884	0.474704	1.13147	2.50293	2.27307	0.469829	0.471926	0.704171	1.41072	0.228801	0	0.660198	1.47142	2.68323	2.72887	3.69811	0.227141	0.222691	35.9794	9.43286	2.83894	2.02877	10.5734	3.33995	26.7683	2.72374	10.7624	6.20635	12.0645	46.2354	0.839504	53.2725	20.9333	1.8918
CAK45988	0.62804	0	0	0.750607	0.583461	1.97152	2.33823	1.10031	0.914599	1.18628	3.3834	1.00353	3.25486	0.615488	0.694763	1.15529	0.391945	0.672635	1.57811	3.82864	0.38792	0.467582	0.465126	0.38826	0.604518	0.709385	0.43608	1.80499	1.22701	2.0798	1.67936	0.825182	0.809016	4.25798	0.778835	2.8128	3.73304	1.41569	1.93037	4.3774	5.15199	1.77721	2.04974	3.01528	6.67488	0.646937	7.68065	3.56828	3.12397
CAK45989	6.41807	75.3866	0.156813	6.43586	6.90621	19.2945	18.9554	7.38601	5.91047	17.6391	13.9297	17.7702	13.7424	18.5979	19.4439	20.3847	14.8689	17.5059	46.8396	49.706	16.0509	18.2882	17.3715	17.7434	18.8331	19.4011	20.9354	31.6035	31.6635	33.9757	27.2747	19.4244	19.8874	8.99821	19.3374	15.551	4.26455	7.16073	9.32615	23.3607	10.6778	20.7955	34.007	27.5044	32.1867	3.30219	25.8438	18.9375	4.13411
CAK45990	89.8182	16.0608	12.1304	40.618	56.3437	22.8002	19.3854	41.6815	50.0799	16.3716	16.7619	15.7628	19.886	31.8185	33.8226	33.64	29.1026	21.5582	31.5577	33.5407	21.4616	27.4077	23.0313	25.296	34.4144	20.8175	24.503	36.9866	32.9993	34.5384	40.9817	26.929	27.8738	26.8965	27.5886	36.089	33.4897	25.764	22.9604	16.9482	20.2032	23.8746	23.4181	39.9803	27.6649	26.5746	21.9015	37.0862	28.1828
CAK45991	192.57	177.731	121.556	92.2333	118.514	91.6715	84.0844	92.7733	102.687	91.2584	103.207	93.3768	98.5693	153.827	138.43	128.089	195.615	186.175	145.69	149.852	183.21	211.39	178.398	174.793	179.765	159.642	170.279	148.448	152.623	131.409	164.856	158.891	169.494	140.151	172.625	102.244	134.061	145.191	65.8046	56.0932	55.8143	102.104	95.4694	122.969	84.209	133.281	69.6001	141.174	132.722
CAK45992	57.8573	64.657	57.9861	17.9109	23.2734	8.62176	7.40226	15.5386	20.9772	6.619	14.0582	8.71385	14.9041	181.94	164.299	155.584	235.405	181.212	187.775	174.108	201.598	233.361	201.434	189.386	193.122	161.289	172.289	165.755	177.712	172.044	191.61	180.82	183.564	119.625	150.261	84.6831	118.633	114.284	57.6187	41.3288	48.9299	81.2842	75.921	89.5927	60.9616	114.018	51.9098	109.292	125.628
CAK45993	0.467667	6.88452	0.397071	1.25761	0.651706	1.12667	0.580383	1.49619	1.32805	0.883353	0.839809	0.533765	1.68794	1.03122	1.55205	0.860278	0.525348	1.16871	0.671503	1.34163	0.693269	0.696364	1.55859	0.346939	0.337613	0.633887	0.811811	1.24069	0.913688	1.70359	0.852632	1.00549	0.492897	2.2121	0.745657	0.418907	0.855319	1.89753	0.410697	0.383483	0.365372	0	0.763164	1.20285	0	0.825836	0.199512	1.24552	1.59514
CAK45994	75.5099	658.82	161.99	80.3906	71.7103	85.6889	91.308	124.657	100.728	110.904	110.021	94.095	88.5576	72.3877	67.7768	57.4389	95.8914	98.2354	49.0019	46.8319	105.164	115.637	101.894	92.2986	121.438	114.003	137.886	63.6254	70.3499	60.156	59.182	98.9877	97.6149	109.057	80.2629	52.7136	101.364	118.965	43.067	37.7895	45.1372	66.276	43.9971	111.137	47.769	189.571	37.3721	131.11	127.287
CAK45995	25.4857	6.23905	9.14802	4.73607	3.27239	8.84896	10.8513	6.96035	5.34082	6.94685	11.767	6.47972	11.793	7.99547	8.02248	6.47952	6.82753	10.5779	11.3798	14.5632	8.75391	7.25036	8.20971	9.37644	18.6227	16.6401	16.9767	19.033	17.137	20.4476	10.1995	17.3739	12.4476	5.39043	5.0656	3.71196	4.73689	6.81904	8.18821	4.50243	6.07046	8.23951	5.86077	5.32924	5.70146	5.39686	2.38665	6.95304	5.30048
CAK45996	55.4596	1.99695	6.80979	16.9144	14.036	35.9213	40.8637	34.3834	31.2917	30.9744	41.1986	31.3084	44.6739	6.71773	5.50238	6.72499	6.89116	7.72435	11.2038	12.5747	6.86647	6.52681	6.44648	7.51824	13.3755	11.5032	12.649	18.1439	18.4231	20.1366	10.7006	13.3676	9.5235	6.35235	9.05406	8.57658	8.75576	14.9679	27.5732	6.01594	16.8554	9.77855	5.81701	14.2003	7.27781	18.0058	4.1378	14.108	6.62711
CAK45997	0.952473	0	0.404348	0	0	0	0	0	0	0	0	0	0	0	1.05366	0.350417	1.06995	0	0.683808	0.68311	0.352987	1.77281	1.7635	0.353297	2.4066	1.93651	0.66135	1.26342	0.310144	0.630838	1.38921	0	0.334619	0.450528	0	0.426584	0.870992	0.4294	2.09111	0.781021	0	0	1.0362	0	0	0	0.812673	1.01467	0.406093
CAK45998	0.668832	2.86425	7.26874	0.29976	0.43495	1.40622	1.06244	0.48909	0.467522	5.2428	1.98173	6.65652	1.03988	0.688238	0.789214	0.590555	1.20212	0.764078	1.9207	2.68623	0.495739	0.896313	0.891605	0.496174	0.579404	0.815897	0.928807	1.50821	3.31033	2.30349	0.585307	0.191733	0.657921	1.26545	0.568746	1.43784	0.244646	0.723665	1.52713	1.42594	0.313521	0.717213	3.20155	14.8629	1.40221	0.70864	0.798929	19.2377	0.684386
CAK45999	0.112785	0.0754685	0.04788	0	0	0	0.0279937	0.0257735	0.0739108	0.133146	0.0253166	0.0772355	0.125253	0.124347	0.0415891	0.0829878	0.0422319	0.080529	0.121457	0.242667	0.0417982	0.0839695	0.0417642	0	0.0814207	0	0.156625	0	0.22035	0.0373497	0.0822502	0.040415	0.158493	0.0533483	0.179827	0.050513	0.0515684	0.0508465	0	0.092483	0.0440575	0.251966	0.184049	0.232068	0.147784	0.0497908	0.240577	0.0600751	0
CAK46000	3.4557	1.09738	0	0.525014	0.353689	3.02735	2.84937	1.92739	1.99592	5.89118	6.17926	5.40144	5.07361	0.990161	1.33907	1.07742	1.53522	2.04919	3.91065	2.9405	2.38772	1.96231	2.25564	1.73805	2.07188	1.50839	1.99278	2.95232	3.39481	2.83186	1.66584	1.97289	1.5227	7.75732	26.9578	1.57394	2.46379	3.48552	0.462926	9.46152	0.869434	8.79314	5.73478	6.32714	5.93508	5.06802	5.89698	2.99501	1.798
CAK46001	22.9902	1.94575	0.694379	31.9704	36.2162	47.6842	55.0326	38.3332	38.469	117.488	30.3106	115.703	35.9261	85.9595	106.288	119.35	37.4967	43.341	190.366	205.813	40.8833	28.9558	29.7459	34.7847	46.2481	44.0325	43.2837	89.9802	88.4715	104.842	117.693	48.4524	55.4204	13.8403	81.6187	23.2793	8.55896	3.85087	17.3168	21.4597	11.856	240.523	328.307	26.2701	167.331	7.14068	128.472	23.6202	3.87431
CAK46002	0	0	0	0	0	0	0	0	0	0	0	0	0	0.29847	0	0.896379	0.304108	0	2.62381	6.69844	0.601968	0.302328	0	0	0	0.82561	0	0	0.528906	0.268951	1.77682	0.291024	0.570645	0	2.58983	0	0	0.73228	0	1.33192	0	2.90301	7.95189	0	5.67561	0	2.77179	0	0
CAK46003	21.0572	2.68383	0	4.17304	2.66156	6.08625	4.69315	2.61875	2.31552	20.7663	9.26038	18.7689	9.9426	4.00091	2.85236	4.21604	3.43282	4.29568	2.87953	3.493	2.8667	3.62603	2.65219	3.18802	3.20573	2.91239	2.18818	1.23507	1.39931	1.32824	5.01428	3.18247	3.32143	8.13079	14.465	6.80048	8.12149	6.4579	8.55413	16.2096	11.7509	24.8333	27.8949	8.69496	23.5247	6.4503	20.8998	5.341	6.47382
CAK46004	2.514	0.305856	0	0.307292	0.318484	0.800864	0.453807	0.208908	0.0998476	0.9713	0.410409	1.14773	0.253811	0	0.674203	0.168165	0.513468	0.489548	0	0.163912	0	0	0.169261	0.339094	0.164989	0.619553	0.158691	0	0.744189	0	0.333341	0	0.160584	1.29725	3.15811	0.818869	2.29894	1.23641	0.602114	2.62368	1.07133	4.49309	6.71315	1.41077	4.79147	0.807161	3.12001	0.24347	2.3386
CAK46005	0	0	0	0	0	0	0	0.442262	0	0	0	0	0	12.4469	21.4095	16.7324	13.769	23.8368	17.0206	15.6152	17.5723	26.2961	14.6915	19.7414	7.33501	11.8045	6.38308	13.7985	11.0282	8.33176	27.5219	7.28179	8.49897	0.457717	22.6288	0.433391	0	0	0	0	0	67.4486	700.594	0	10.9889	0	1.23846	1.03086	0
CAK46006	1.70881	9.67513	0	0.706949	0.610582	0.460613	0.978767	0.360457	0.17228	0.558638	1.29825	0.36006	0.364945	2.89844	5.81646	3.57861	2.65786	2.15863	3.68041	4.52511	3.11771	1.95727	1.65494	1.65774	1.80296	1.87075	2.64683	4.01026	2.7393	3.74355	5.27227	2.54351	3.32492	0.994807	3.77246	1.05968	1.44242	1.54075	0.692605	1.40121	1.64312	2.8191	3.71803	2.4342	5.51157	1.16059	2.35522	1.68037	0.89669
CAK46007	0.746603	797.495	0.422601	1.11539	0.635807	1.52613	1.05009	1.02368	0.652356	1.52774	1.22898	1.30659	1.79647	3.29257	1.37654	3.66236	0.838688	1.33269	3.12671	2.49882	1.84461	1.7602	0.645089	1.29236	1.52711	1.01197	1.64161	1.40298	1.45865	1.40105	3.26683	0.891783	1.31147	1.4126	10.1845	0.891682	0.796523	1.23416	0.218551	1.32645	0.972159	9.67404	15.297	1.02415	4.56533	0.439467	2.65425	1.06048	1.16717
CAK46008	0	772.829	2.31069	0.46913	0.145865	0.183397	0.207843	0.574076	0.22865	0.0988563	0.140975	0.047787	0.523102	0.538552	0.463175	0.539134	0.627112	0.448423	4.35859	3.6785	0.0775839	0.155861	0.310084	0.38826	0.0755647	0.141877	0.21804	0.76365	1.02251	0.901249	1.52669	0.150033	0.294188	1.2873	19.2484	0.65632	0.0957189	1.03817	0	0.429157	0.0817777	18.7075	23.6859	3.98448	6.21769	0.646937	1.42896	2.78772	0.178513
CAK46009	1.14361	231.453	1.04567	0.157707	0.204315	0.346796	0.131007	0.0804114	0.0768653	0.706191	0.710873	0.522099	0.830409	3.81488	4.0224	5.24304	2.23993	2.70088	27.7888	27.8866	2.47773	4.12616	3.77873	3.52408	3.81039	3.57711	2.3822	13.3026	11.5725	16.78	14.9478	2.71097	2.9051	13.4819	45.0706	33.8045	2.33289	1.2691	0.772539	17.5288	0.962193	66.4266	121.16	125.891	61.3229	1.63111	12.9851	59.134	1.35024
CAK46010	0	53.6588	0	0	0	0.0568374	0	0.0593048	0	0	0	0	0	0	0	0	0	0	0	0	0	0	0	0	0	0	0	0.0860604	0	0.0859415	0	0	0	0	0.137927	0	0	0	0	0	0	0	0.423496	0	0	0	0	0	0
CAK46011	0	1.15781	0	0	0	0.0210531	0	0.0109835	0	0	0	0	0	0.0176638	0.0177234	0	0	0	0	0.0344713	0	0.0357841	0.0711923	0.0178282	0	0	0.0166866	0.0159388	0	0.0159168	0.0350514	0.0172231	0	0	0	0	0	0.0216685	0	0	0	0	0	0	0	0	0	0	0
CAK46012	2.28639	0.33079	0.0524663	0	0.086112	0.0812018	0.122701	0.338908	0.485943	0.0875402	0.83225	0.112845	0.720569	0.227097	0.0911457	0.136405	0.277663	0.220607	0.0887278	0.132956	0.183208	0.414058	0.274588	0.183369	0	0	0.171627	0.0409839	0.0402428	0.204637	0.0450644	0	0.217093	0.643043	0.197052	0.166055	0.226032	4.40164	0.1628	0.101342	0.241389	0.0552202	0.0672261	1.27149	0.10796	1.03664	0.158173	2.30403	0.0526927
CAK46013	11.8723	15.0521	4.01689	5.561	6.50992	7.42902	7.75458	5.38527	5.96675	12.3927	9.45754	14.5487	5.70017	14.828	14.4831	16.4204	13.8379	13.6394	18.0082	17.2856	16.1439	14.8203	14.478	17.2176	12.6305	15.1845	14.0078	10.3014	9.30127	12.1791	14.5819	16.5053	14.9902	4.05343	5.40839	5.19729	3.75493	4.90965	5.56577	3.87943	6.90424	8.05663	9.41984	4.68366	7.40781	5.28061	7.00701	5.89585	4.03423
CAK46014	0	26.4234	0.290704	0	0	0	0	0	0	0	0	0	0	0	0	0	0	0	0.409684	0.24556	0.338371	0	0	0	0	0.077347	0	0.151389	0	0	0	0	0	0	0.121313	0	0	0	0	0.0935853	0	0.611926	0.74497	0	0	0	0	0	0
CAK46015	0.165484	5.75803	0.0468347	0	0	0	0.0273825	0	0	0	0.0247639	0	0	0	0.0406811	0.162352	0.0413099	0	0.158408	0.118685	0.122657	0.0821363	0.0817049	0.0409216	0	0	0	0.0731696	0.0359233	0.146137	0.764318	0	0	0.104367	0.117267	0	0	0	0.0968836	0	0	0.147879	0.0600102	0	0	0.0487038	0	0	0.0470368
CAK46016	0	8.83937	0	0	0	0	0	0	0	0	0	0	0	0	0	0	0	0	0.135485	0	0	0	0	0	0	0	0	0.125163	0	0	0	0	0	0	0	0	0	0	0.165727	0	0.147437	0	0.205305	0	0	0	0	0	0
CAK46017	0	0	0	0	0	0	0	0	0	0	0	0	0	0	0	0	0	0	0	0	0	0	0	0	0	0	0	0	0	0	0	0	0	0	0	0	0	0	0	0	0	0	0	0	0	0	0	0	0
CAK46018	0.061398	0.123251	0.0521299	0	0	0.0134468	0.0609569	0	0.0134119	0.0869789	0.0826913	0.0560607	0.0511391	0.0225641	0.0452806	0.135531	0	0.0657577	0.132238	0.110086	0.113771	0.0228557	0	0.0683223	0	0	0.0639476	0.0203606	0.139947	0.0203324	0.0895508	0	0.0862805	0	3.29577	0.0274983	0.0280728	0	0	0.0755189	0	0.246898	0.200385	0	0.0804507	0	0.0261931	0.0327037	0
CAK46019	105.22	6.58004	16.6985	80.8736	63.4926	74.7325	68.5849	55.5051	45.754	162.757	124.714	174.413	179.919	54.2087	56.2049	54.2673	54.1279	62.8403	63.8917	53.6001	60.4962	60.4002	59.3546	64.1969	67.4405	68.3099	66.5729	51.1976	59.5577	62.5245	54.1435	62.3703	54.93	128.844	136.929	44.4823	63.3965	58.5191	116.582	318.912	124.459	85.2385	83.9796	131.014	79.4585	100.282	112.43	87.4729	71.694
CAK46020	0	0	0.0707886	0.037367	0.038728	0	0.0413875	0	0	0	0.0748592	0.0380632	0.0462955	0	0	0.061347	0	0	0.0598567	0.0597956	0	0	0	0	0	0	0.0578908	0	0	0.05522	0.0608018	0	0	0.47324	0	0.224044	0.381209	0.0751745	0.146435	1.23059	0.195412	0.52153	0.0907029	0.171552	0.436985	0.220841	0.497958	0.355274	0.284377
CAK46021	3.65343	8.02345	0.556759	3.56872	3.65519	0.205165	0.279014	2.26916	0.818524	24.3297	37.9339	28.1408	27.3089	12.256	13.8864	14.8196	13.2592	9.96607	6.38913	7.45758	15.4144	11.438	18.1076	14.7329	7.70947	6.6661	6.63461	5.21893	4.75852	10.6096	16.4641	7.72067	4.60748	13.2045	4.48085	16.1109	6.51047	1.85823	2.63252	32.6464	2.8543	2.26022	1.12104	19.0825	13.584	8.93281	27.7351	23.851	4.47329
CAK46022	0	0	0	0	0	0	0	0	0	0	0	0	0	0	0	0	0	0	0	0	0	0	0	10.3689	0	0	0	0	0	0	0	0	0	0	0	0	0	0	0	0	0	0	0	0	0	0	0	0	0
CAK46023	0	0.0837213	0.0531158	0.0841142	0.0581187	0	0.0310549	0	0	0.118165	0.11234	0.257044	0.0347376	0	0	0.184126	0.0937003	0.0893352	0.0898262	0.0448673	0	0	0.0463313	0	0.0903243	0.0423972	0.260628	0.124474	0.081482	0.248604	0.0456223	0.0448345	0.0439562	0	0	0	0	0	0.109877	0	0.195502	0.0559038	0.0680584	0.0643613	0	0	0	0	0.0533451
CAK46024	0	18.7125	0	0	0	0	0.0369205	0	0	0.0702421	0	0.06791	0	0.382667	0.438811	0.273629	0	0.318626	0.640755	0.320051	0.165381	0.498359	0.165247	0.110351	0.0536924	0.352836	0.103285	0.246641	0.0484362	0.04926	0	0	0.0522586	1.82937	1.42303	0.399726	1.76834	1.00591	1.50225	1.95159	3.71884	0.930481	0.566393	0.535625	0.324851	1.97005	0.253836	0.237697	1.58552
CAK46025	0	8.7386	0	0	0	0	0	0	0	0	0	0	0	0.22323	0	0.111736	0	0.21685	0.327063	0.435639	0	0	0	0	0	0.102914	0.105441	0.100715	0.0988939	0.100576	0	0	0	0	0.484241	0.136022	0	0	0.133356	0.12452	0	0.678499	0.165203	0	0.132652	0	0.129566	0.161771	0
CAK46026	0	0	0	0	0	0	0	0	0	0	0	0	0	0	0	0	0	0	0	0	0	0	0	0.0240655	0	0	0	0	0	0	0	0	0	0	0	0	0	0	0	0	0	0	0	0	0	0	0	0	0
CAK46027	0	0	0	0	0	0	0	0	0	0	0	0	0	0	0	0	0	0	0	0	0	0	0	0	0	0	0	0	0	0	0	0	0	0	0	0	0	0	0	0	0	0	0	0	0	0	0	0	0
CAK46028	0	0	0	0	0	0	0	0	0	0	0	0	0	0	0	0	0	0	0	0	0	0	0	0	0	0	0	0	0	0	0	0	0	0	0	0	0	0	0	0	0	0	0	0	0	0	0	0	0
CAK46029	0	0	0	0	0	0	0	0	0	0	0	0	0	0	0	0	0	0	0	0	0	0	0	0	0	0	0	0	0	0	0	0	0	0	0	0	0	0	0	0	0	0	0	0	0	0	0	0	0
CAK46030	0	0	0	0	0	0	0	0	0	0	0	0	0	0	0	0	0	0	0	0	0	0	0	0	0	0	0	0	0	0	0	0	0	0	0	0	0	0	0	0	0	0	0	0	0	0	0	0	0
CAK46031	0	27.0416	0.330987	0.0582391	0.0301802	0.0569186	0.0322527	0.267253	0.0283852	0.0306808	0.0291684	0.0296621	0	0.0955105	0	0.191227	0.145972	0.0463905	0	0	0	0.0967449	0.0481183	0.0481998	0	0	0.0451135	0	0	0	0.189528	0	0	0	6.56089	0.0581982	0	0	0.22823	0.266384	0	1.4515	1.06025	0.133688	0.227024	0.114732	0.0554359	0.13843	0.0554027
CAK46032	0	203.877	0.566482	0.0996757	0.0516531	0.0487078	0	0.0508223	0.0971622	0	0.0499214	0.0507664	0	0.163465	0	0	0.166553	0	0	0	0	0	0.0823541	0	0	0	0	0	0.217252	0	0.243282	0	0.0781324	0.31559	11.8199	0	0.101687	0	0	0.547097	0.0868763	3.08045	1.93559	0	0.291413	0	0.189756	0	0
CAK46033	0	0.703646	0	0	0	0	0	0	0	0	0	0	0	0	0	0	0	0	0	0	0	0	0	0	0	0	0	0	0	0	0	0	0	0	0	0	0	0	0	0	0	0	0	0	0	0	0	0.560122	0
CAK46034	7.76292	4.9686	0.286569	0.907622	1.01907	7.76162	1.75924	16.5057	16.4413	1.43442	2.57591	1.54089	5.06021	0.372119	0	0.124174	0.126382	0.481979	0	0	0.250169	0.125643	0.499931	0.375582	0.121829	0.11437	0.820246	0.223853	0.219805	0	0.12307	1.0885	2.60866	6.70526	3.9464	4.2326	7.5618	11.4122	6.22445	1.24543	2.9006	0.754028	0.183593	14.4105	0	7.74815	0.143989	10.0676	3.16587
CAK46035	0.11363	0	0	0.0509274	0.0791735	0.398181	0.282035	0.0519334	0.0496432	0.295118	0.178545	0.285319	0.031548	0.0835195	0.167603	0.0418049	0.0425485	0.0405663	0.0815786	0.0814953	0.126334	0.0845989	0.126232	0.168594	0.0410155	0	0.157799	0.0376817	0.0370003	0.0752592	0.331467	0.0814358	0.0399202	0.376237	0.241566	0.0508916	0.10391	0	0.249471	0	0.0887755	0.406167	0.679904	0.175355	0.347414	0.200656	0.339333	0.121051	0.339129
CAK46036	0	0	0	0	0	0	0	0	0	0	0	0	0	0	0	0	0	0	0	0	0	0	0	0	0	0	0	0	0	0	0	0	0	0	0	0	0	0	0	0	0	0	0	0	0	0	0	0	0
CAK46037	1.36318	2.32184	0.315656	0	0.0575644	0	0.184552	0.0566385	0	0.117038	0	0.113152	0.206438	0	0	0	0.0928067	0	0	0	0	0	0	0	0	0.0839858	0	0	0.080705	0	0	0.0888138	0.348296	0	0	0	0	0	0.108829	0.203236	0	0.221483	0	0	0.108254	0	0	0.264036	0
CAK46038	0.590977	2.89992	0.041814	0.441444	0.320266	3.23576	2.59139	0.337623	0.129094	3.16276	1.08335	3.19265	1.55873	1.15833	1.0896	1.34077	1.29085	1.82849	0.883915	0.953654	1.97114	1.83328	1.86012	1.09604	1.31545	1.93581	1.98333	1.24119	0.930095	1.109	1.83166	2.11768	1.55715	0.326127	1.51809	0.220567	0.360281	0.444046	0.389239	0.403831	0.230855	1.54031	1.07154	0.456	0.559264	0.652241	0.546255	0.682033	0.419944
CAK46039	0	0	0	0	0	0	0	0	0	0	0	0	0	0	0	0	0	0	0	0	0	0	0	0	0	0	0	0	0	0	0	0	0	0	0	0	0	0	0	0	0	0	0.875725	0	0	0	0	0	0
CAK46040	739.497	0	0	0.174468	0	14.7209	12.8827	0.711658	0.793653	8.76218	19.7479	7.9381	37.5391	0.476872	0.956965	0.572864	0.291527	0.463243	0.279474	0.372251	0.288533	0.289821	0.672696	0.385048	0	0.351758	0.360393	0.258181	0.0845042	0.343766	1.70332	0.557969	0.273519	0	0	0	0	0.116998	0	0.106402	0.202753	0.347864	0.141165	1.46847	0.11335	0	0.110714	0.691163	0.221294
CAK46041	248.999	56.3371	0.844971	3.12223	3.74446	4.57715	5.03904	4.13907	5.17394	7.75411	4.73587	6.86058	5.084	5.63241	4.47711	4.46686	12.1483	9.3796	3.50096	4.35389	12.0236	11.4104	8.40228	11.5173	6.39415	6.54225	7.32477	5.87442	5.70339	4.08664	5.2255	7.7029	8.60089	5.36641	3.59666	1.33716	2.54818	3.49956	1.66054	3.26422	2.41029	3.91302	2.7067	1.43341	3.91207	1.1423	3.14177	2.22639	3.13989
CAK46042	7.03999	8.3746	0.0474388	0.0751241	0.051907	0.244736	0.443772	0.178752	0.0732298	0.422143	0.37625	0.331603	0.403323	0.944545	1.27738	1.19224	0.585799	0.638296	0.962707	1.04187	0.786848	0.915154	0.744829	0.911887	1.21006	1.21171	1.31904	0.963475	1.23715	1.14717	1.79283	1.44153	2.1592	0.739995	1.24719	1.10105	1.02186	0.352646	1.0304	2.74893	1.09129	2.44651	2.91765	1.26461	3.22129	0.24666	2.95567	0.833302	0.571723
CAK46043	117.015	24.1036	0	0.609226	0.420944	0.992354	0.731008	0.569489	0.247443	1.39076	1.27135	0.930865	1.94989	1.41541	2.17206	3.75073	1.78147	2.66904	2.52106	1.9498	2.51882	1.68671	2.09731	1.76472	0.899531	2.14953	0.943844	5.86004	5.97538	3.37612	2.8087	0.974187	1.11429	1.82175	5.29791	1.01466	1.55379	0.306409	0.895298	1.76484	0.796492	4.65638	2.95762	2.21425	2.86961	1.80028	1.64306	3.98224	0.965924
CAK46044	1.3994	10.4341	4.75264	0	0	0	0	0	0	0	0	0	0	45.6981	50.423	38.981	41.6206	38.968	61.7155	63.5165	43.7122	44.0561	42.6403	38.5598	23.3799	22.2195	18.1842	61.389	59.4978	55.0811	76.5401	17.0495	19.9463	40.8505	48.8746	42.4399	41.4985	30.1023	12.6404	13.2782	13.432	52.1648	24.3586	62.5247	23.0517	17.1216	21.3215	59.2055	44.1517
CAK46045	2.92555	18.0459	19.7002	10.0976	11.9337	9.98652	10.1158	11.8494	13.031	6.00231	6.47635	6.55527	7.76765	58.1573	55.2786	50.9704	37.6486	43.6019	81.8408	84.2655	41.8231	44.1879	35.5382	35.4736	23.0376	19.6217	20.7572	83.01	84.0274	70.4232	88.7979	16.7974	21.2883	63.7508	75.884	71.8086	35.4859	19.9202	16.0056	20.4599	19.8088	75.755	38.3755	103.925	31.754	13.5091	29.38	111.123	34.0076
CAK46046	0	0	0	0	0	0	0	0	0	0	0	0	0	0	0	0	0	0	0	0	0	0	0	0	0	0	0	0	0	0	0	0	0	0	0	0	0	0	0	0	0	0	0	0	0	0	0	0	0
CAK46047	0	0	0	0	0	0	0	0	0	0	0	0	0	0	0	0	0	0	0	0	0	0	0	0	0	0	0	0	0	0	0	0	0	0	0	0	0	0	0	0	0	0	0	0	0	0	0	0	0
CAK46048	0	0	0	0	0	0	0	0	0	0	0	0	0	0	0	0	0	0	0	0	0	0	0	0	0	0	0	0	0	0	0	0	0	0	0	0	0	0	0	0	0	0	0	0	0	0	0	0	0
CAK46049	0	0	0	0	0	0	0	0	0	0	0	0	0	0	0	0	0	0.121169	0	0	0	0	0	0	0	0	0	0	0	0	0	0	0	0	0	0	0	0	0	0	0	0	0	0	0	0.149837	0	0	0
CAK46050	8.28011	0	0	0	0	0	0	0	0	0	0	0	0	0	0	0	0	0	0	0	0	0	0	0	0	0	0	0	0	0	0	0	0	0	0	0	0	0	0	0	0	0	0	0	0	0	0	0	0
CAK46051	3.19052	0	0	0	0	0	0	0	0	0	0	0	0	0	0	0	0	0	0	0	0	0	0	0	0	0	0	0	0	0	0	0	0	0	0	0	0	0	0	0	0	0	0	0	0	0	0	0	0
CAK46052	0.412211	0	0	0	0.0638252	0	0	0	0.120058	0	0	0	0	0	0.101334	0	0.1029	0	0.098646	0	0	0	0	0	0	0	0.0954062	0.0911304	0	0	0	0	0	0	0.438158	0	0.125649	2.84948	0.120665	0.11267	0.322046	0.368357	0.149482	0	0.120028	0.121318	0	0	0
CAK46053	0	0	0	0	0	0	0	0	0	0	0	0	0	0	0	0	0	0	0	0	0	0	0	0	0	0	0	0	0	0	0	0	0	0	0	0	0	0	0	0	0	0	0	0	0	0	0	0	0
CAK46054	0	0	0	0	0	0	0	0	0	0	0	0	0	0	0	0	0	0	0	0	0	0.0195501	0	0	0	0	0	0	0	0	0	0	0	0	0	0	0	0.0236765	0.0230602	0	0	0	0	0	0	0	0	0	0
CAK46055	6.26654e-07	1.33183e-05	0.000172121	0	0	0	0	0	0	0	0	0	0	0	0	0	0	0	0	0	0	0	0	0	0	0	0	0	0	0	0	0	0	0	0	0	0	0	0	0	0	0	0	0	0	0	0	0	0
CAK46057	0	0	0	0.0886247	0	0.0866152	0.0490802	0	0	0.0466881	0.0443866	0.045138	0.0549005	0	0	0	0	0	0	0.0709098	0	0	0	0	0	0	0	0	0.128777	0.196451	0.072103	0.070858	0	0	0.105094	0	0	0	0	0.24322	0	0	0	0.203438	0.345472	0	0.168718	0	0
CAK46058	0	0	0	0	0	0	0	0	0	0	0	0	0	0	0	0	0	0	0	0	0	0	0	0	0	0	0	0	0	0	0	0	0	0	0	0	0	0	0	0	0	0	0	0	0	0	0	0	0
CAK46059	0	0	0	0	0	0	0	0	0	0	0	0	0	0	0	0	0	0	0	0	0	0	0	0	0	0	0	0	0	0	0	0	0	0	0	0	0	0	0	0	0	0	0	0	0	0	0	0	0
CAK46060	0	0	0	0	0	0	0	0	0	0	0	0	0	0	0	0	0	0	0	0	0	0	0	0	0	0	0	0	0	0	0	0	0	0	0	0	0	0	0	0	0	0	0	0	0	0	0	0	0
CAK46061	1.43246	10.5436	0	0.321003	0.166348	0.156862	0.177771	0	0.156454	0.169107	0.321541	0.653968	0.397704	0.263218	0.528214	1.31751	0.268189	0.255695	0	0	0	0	0.265219	0	0.258527	0.970796	0	0	0	0.237185	0	0	0.251623	9.14714	17.1296	1.28311	3.92975	3.22895	3.1449	17.9127	5.03609	11.2006	28.4404	2.94744	18.1441	12.0153	17.1109	1.526	5.49664
CAK46062	0.47517	15.5343	0	0.0608468	0.0945946	0.118934	0	0.0930732	0.118625	0.064109	0.0609488	0.0619805	0.113079	0	0.0500621	0	0	0.0969353	0.0487341	0	0	0	0.0502729	0	0	0	0	0	0.309449	0.044959	0.445532	0.0486488	0	0.128434	0.144309	0.182412	0.248298	0.122411	0.178837	0.222649	0.1591	0.181979	0.369242	0.209511	0.474379	2.39739	0.28959	0.144628	0.0578834
CAK97010	0	0	0	0.0241156	0.0249939	0.0235688	0	0.0491839	0.0235075	0.0254085	0.048312	0.0736947	0	0.0395489	0.0396825	0.0197958	0	0.134465	0.0386298	0	0	0.04006	0	0.0199585	0.038844	0	0.0747222	0.10706	0.0525621	0.0356374	0.0588596	0.0578433	0.0378067	0.101805	0.0857913	0.0240986	0.172215	0.145546	0.141758	0.176486	0.231208	0.216373	0.439028	0.304465	0.258516	0.950163	0.206593	0.0286605	0.160587
CAK97011	0	0	0	0	0	0	0.166619	0	0	0.0792492	0	0	0	0	0	0	0	0	0	0	0	0	0	0	0	0	0	0	0	0	0	0	0	0	0.356778	0	0.153468	0	0	0	0	0	0	0	0.146602	0	0	0	0
CAK97012	1.69704	135.13	0.144087	0	0.0788289	0.37167	0.252726	0	0.0741406	1.763	0.685674	2.09184	0.188464	0.249468	0.375466	0.374606	0.635449	0.484677	0.852846	0.608554	0.251569	0.505384	0.251364	0.377685	0.980086	0.805072	0.471335	1.01298	0.442071	0.674384	0.990071	0.851353	0.238479	0.481628	2.88617	0	0	0	0	0.974091	0.132584	3.48794	5.16939	0	1.48243	0	0.868771	0	0.289417
CAK97013	7.41858	0.536653	0	0.14977	0.341495	3.30805	2.82004	0.794188	1.16795	4.95491	1.89026	4.08862	2.04112	0.196495	0.295738	0.295061	0.250258	0.0954396	0.143946	0.191733	0.0990749	0.248793	0.395978	0	0.482482	0.226472	0.232031	0.132979	0.3482	0.0885305	0.243699	0.574777	0.469598	0.379357	0.284164	1.61638	2.26132	3.85671	4.46063	1.04127	2.19304	0.77641	1.67231	0.550074	1.86824	1.41624	0.969415	0.498389	1.99466
CAK97014	0.758536	0	0	0.0283303	0.0293622	0.166128	0	0.02889	0.0828478	0.0895477	0.0283778	0.0288582	0.105299	0	0.0466179	0	0.0473385	0.0451332	0	0	0	0.0470614	0	0	0	0.0428392	0	0	0.0411657	0	0	0	0.0444144	0.0597991	0.470332	0	0.0578039	0.227979	0.444089	0.414663	0.197539	0.395406	1.23782	0.390193	2.20871	0.0558114	0.647202	0	0.107802
CAK97015	0.725012	7.91138	3.36196	0.0999813	0.155434	0.122143	0.221478	0.101956	0.0974601	0.237019	0.250372	0.509221	0.123871	0.204958	0.287911	0.164144	0.208829	0.159281	2.16211	2.59988	0.0826737	0.373693	0.289123	0.0413732	0.281827	0.340165	0.309792	1.36858	1.63439	1.62525	0.406712	0.159876	0.156744	0.791393	0.0592807	0.499555	0.0509992	0.201141	0	0.0457311	0	0.348859	0.24269	0.229507	0.584612	0.344689	0.190338	0.594121	0.0951119
CAK97016	0	0.792174	0	0	0	0	0	0	0.0862025	0.186347	0.265742	0	0.109563	0	0.145517	0	0	0	3.39976	4.38687	0.292496	0	0	0.146377	0	0	0	1.04691	2.44146	1.82957	0.143893	0	0	2.4266	0.209733	0.353481	0	0	0.173277	0.485385	0.308307	0.528964	0.214657	0	0.172361	0.348428	0	0.210198	0.168251
CAK97017	0	1.19052	0.0944137	0.0498379	0	0.0974156	0.165601	0	0	0.0525099	0	0.0507664	0.0617462	0	0	0	0	0	0.0798333	0	0	0.165578	0	0	0	0	0	0	0	0	0.162188	0	0	0.105197	0.472796	0	0	0	0	0.547097	0.0868763	0.0993694	0.241948	0	0.194275	0	0.0948781	0	0
CAK97018	0	542.911	0.538191	0	0.14722	0.277652	0.15733	0.724263	0.138465	0.149662	0.284569	0.144693	0.175988	1.63067	0	0	0	0	0.227539	0	0	0	0	0.235121	0	0.214793	0.220066	0	0.206402	0	0	0	0	0.599657	9.43286	0.283894	0.57965	0	0.278329	0	0	3.11542	2.41358	0	0.553718	0	0.811257	0	0
CAK97019	0	0	0	0	0	0	0	0	0	0.0394065	0.224784	0	0.046338	0.0613371	0.246177	0	0	0	0	0.0598505	0.0618536	0.0621297	0	0.0619079	0	0	0	0	0	0	0.182573	0.119613	0.0586351	0.236837	0.177407	0.1495	0.152623	0	0	0.342145	0	0.149145	0.272358	0	0.218693	0	0.142404	0	0
CAK97020	0.455782	0.697098	0	0	0.030245	0	0.032322	0.0595171	0	0	0	0	0.0361549	0	0.0480195	0	0.0487617	0.0464901	0.0934913	0	0	0.0484763	0	0	0.0470048	0	0	0.0431842	0.0848067	0.0862491	0	0	0	0.0615969	0.0692103	0	0	0	0	0	0	0.11637	0.0708353	0.133975	0.0568779	0.0574893	0.11111	0.138727	0
CAK97021	1.27986	2.93622	0	0.819445	0.424646	1.2013	2.04213	0.752068	0.758842	1.16556	0.861859	0.876448	1.52287	0.335967	0.741623	0.403596	1.36925	0.718003	1.6408	1.96694	0.542074	0.476432	0.947859	0.813825	1.05593	0.309777	0.761715	2.18273	1.48838	1.63479	1.00002	0.327585	0.642335	0.25945	0.388691	1.71963	0.668782	1.89583	1.44507	0.749623	1.14275	0.980312	0.895087	1.31672	1.11801	0.887878	0.312001	0.779104	0
CAK97022	2.96332	3.62089	0.109391	0.317593	0.329161	0.536131	0.511658	0.85383	0.759888	0.09126	0.57841	0.2941	0.643875	0.80494	0.522603	0.568807	0.289462	0.781936	1.06373	0.970239	0.334237	0.671459	0.81106	0.430111	0.558066	1.00414	0.984062	0.982685	0.964916	1.02399	0.516772	0.784858	0.995801	0.304713	0.41085	1.90422	0.942547	5.80845	4.63895	0.475416	3.42238	0.921067	0.560662	2.05455	0.562737	1.87699	0.604612	1.16666	0.60425
CAK97023	5.02323	8.9027	0.172904	1.39948	1.45045	3.27069	2.72945	2.69912	1.57178	2.56436	4.35784	2.44823	5.16392	2.44478	3.15391	4.39538	3.406	3.24733	5.16581	4.47896	3.42134	4.85168	4.42401	2.71933	3.92034	2.80625	3.81781	5.04237	4.9954	4.94548	3.11872	2.52974	3.43409	1.86229	1.44309	4.25629	1.73808	7.8343	7.86882	2.05951	4.93211	2.18375	2.2893	6.28532	3.49854	3.35635	1.56379	3.32646	0.578834
CAK97024	2.01724	0.24824	0.0393731	0.176662	0.107704	0.325	0.25322	0.22254	0.182337	0.328471	0.593331	0.359907	0.811122	0.0511272	0.1368	0.0682433	0.0868214	0.0496661	0.0832318	0.182923	0.0687438	0.051788	0.120204	0.154809	0.117171	0.0628555	0.0482989	0.307562	0.241601	0.107498	0.118364	0.0997033	0.0488751	0.943203	2.14421	0.851536	0.402859	1.338	0.590501	1.88227	0.416643	2.67287	1.63961	1.35971	2.85589	0.839361	1.76072	0.691621	0.217487
CAK97025	3.57797	12.2742	4.96328	1.60359	1.80245	2.91373	2.77677	1.05947	0.836618	2.52245	2.03613	2.00158	2.37851	5.40785	6.16943	5.30246	5.81191	4.24582	4.48623	4.84308	4.63165	4.3897	5.6729	4.74788	4.47473	4.26908	4.86376	3.27544	3.70849	4.70612	6.98261	4.69508	4.85096	1.95462	4.23172	2.93409	1.75115	2.86259	1.63744	1.69423	1.18113	5.0887	4.3859	2.54044	4.7543	1.6463	2.27886	2.79161	1.46103
CAK97026	9.77122	464.098	9.05044	3.98119	4.04367	6.06983	6.26156	5.68376	4.57934	16.6946	4.06762	17.0325	4.93246	32.6452	27.2526	32.419	26.0772	29.3021	27.9326	26.1203	26.9945	26.8505	27.4989	22.8007	23.4704	26.1271	25.1649	20.9735	21.9826	18.8266	26.9485	31.9581	25.5899	6.89079	61.7511	3.50099	3.41167	1.76205	3.58838	8.15801	2.35957	51.5964	40.3945	10.2355	28.8658	4.39209	16.5225	2.8389	3.78729
CAK97027	32.0508	202.683	11.4025	21.193	21.1261	16.3129	14.7338	28.8327	34.3652	19.2916	22.9511	17.466	21.1183	20.9033	18.1441	20.4277	20.5374	21.7563	22.119	22.3392	25.0108	21.8456	21.0622	20.0932	20.1234	20.3446	23.7434	24.1014	24.474	19.1349	15.8018	21.595	21.4891	5.87196	12.3558	13.7481	7.94645	8.34399	16.9474	8.88387	18.4275	11.3959	14.4875	11.3784	12.8159	7.37361	12.9029	9.97865	8.56473
CAK97028	0.468872	0	0	0	0	0	0.465503	0	0	0	0	0.214056	0.260353	0.344626	0	0	0	0	0.336617	0.672546	0	1.39632	0.694492	0	0	0.635521	0	1.24388	0.610695	0.310541	0	1.34411	0.65889	0	0	0.419987	0.428762	0	0.411755	0	0.732627	0.418991	0	0.482378	0	0	0	0	0
CAK97029	0.515361	2.75877	0.656349	3.23367	1.55603	0.451479	0.511658	2.11985	0.900608	0.12168	1.15682	0.11764	2.5755	0.568193	0	0.379205	0.964874	0.735939	0	0	0.763971	0.959227	0.381675	0	0.558066	0.349267	0.536761	0	0	0	0	0.923362	0.905273	0.48754	0.547801	0	0.471273	0	0.22629	0.633888	0.402633	0	0	0.265103	0.225095	1.13757	0	0.274507	0.878909
CAK97030	0.211784	0.850273	0	0.0237296	0	0	0.0262828	0.0241983	0	1.02507	1.30731	0.87018	1.82277	0	0.117142	0	0.0793016	0.0756073	0.228069	0.151891	0.117731	0.0788375	0.156847	0.157112	0.114667	0.0358822	0.110289	0	0.137922	0.0350669	0.0386116	0.113835	0	0.751317	1.23813	0.237129	1.162	0.334172	0.0929924	5.34008	0.124095	0.14194	0.1152	1.14389	1.52627	0.233739	1.08419	0.338421	1.71561
CAK97031	0.190428	0	0	5.12081	6.92902	2.75259	3.08798	4.75779	6.2396	0.539536	0.484443	0.28979	0.42296	0	0	0	0.0475367	0.0906443	0	0.0455248	0	0.094517	0.0940205	0	0.137472	0.0430185	0.132224	0.0420993	0.0826761	0	0	0.090983	0	0.960791	0.202415	0.56858	0.696551	2.9189	0.0557435	0.15615	0.5951	0.0567231	0	0.587741	0.388143	1.40113	0.270796	0.338106	3.0311
CAK97032	146.209	3.69681	0	8.66638	8.43212	74.4139	67.094	15.5108	14.482	529.506	257.681	516.88	286.835	21.0289	21.8275	20.9064	80.5324	64.1014	14.7323	13.7267	64.0567	68.6028	70.5805	75.6767	64.2413	60.0409	45.0744	26.8271	24.4146	20.2559	14.3893	52.8868	39.9279	7.65311	26.0069	6.71615	3.06737	8.18374	8.144	15.3705	8.6326	14.9873	38.4236	4.46592	41.1943	5.0522	11.1112	10.0895	2.01901
CAK97033	4.97509	3.43998	0	3.04733	2.00284	3.84992	3.45754	1.85694	1.44902	14.4482	11.0558	13.4764	12.7998	6.03362	7.27703	7.80947	9.12822	8.34775	9.10798	11.299	7.62091	9.69213	7.43049	10.1496	7.30285	7.08053	4.89381	9.73392	8.15392	11.0385	8.34476	5.34826	6.99132	5.17717	6.61031	3.78792	3.18464	6.80346	4.36903	16.6581	4.7938	9.48439	18.312	5.71554	16.8768	5.12478	14.5033	5.3883	2.6868
CAK97034	0	0	0	0	0	0	0	0	0	0	0	0	0	0	0	0	0	0	0	0	0	0	0	0	0	0	0	0	0	0	0	0	0	0	0	0	0	0	0	0	0	0	0	0	0	0	0	0	0
CAK97035	0	0	0	0	0	0	0	0	0	0	0	0	0	0	0	0	0	0	0	0	0	0	0	0	0	0	0	0	0	0	0	0	0	0	0	0	0	0	0	0	0	0	0	0	0	0	0	0	0
CAK97036	0	0	0	0	0	0	0	0	0	0	0	0	0	0	0	0	0	0	0	0	0	0	0	0	0	0	0	0	0	0	0	0	0	0	0	0	0	0	0	0	0	0	0	0	0	0	0	0	0
CAK97037	0	0	0	0	0	0	0	0	0	0	0	0	0	0	0	0	0	0	0	0	0	0	0	0	0	0	0	0	0	0	0	0	0	0	0	0	0	0	0	0	0	0	0	0	0	0	0	0	0
CAK97038	0	0	0	0	0	0	0	0	0	0	0	0	0	0	0	0	0	0	0	0	0	0	0	0	0	0	0	0	0	0	0	0	0	0	0	0	0	0	0	0	0	0	0	0	0	0	0	0	0
CAK97039	0	0	0	0	0	0	0	0	0	0	0	0	0	0	0	0	0	0	0	0	0	0	0	0	0	0	0	0	0	0	0	0	0	0	0	0	0	0	0	0	0	0	0	0	0	0	0	0	0
CAK97040	0	0	0	0	0	0	0	0	0	0	0	0	0	0	0	0	0	0	0	0	0	0	0	0	0	0	0	0	0	0	0	0	0	0	0	0	0	0	0	0	0	0	0	0	0	0	0	0	0
CAK97041	29.0409	56.2132	94.6933	41.027	36.2979	26.0121	20.4558	20.2236	20.2493	24.8622	15.1508	23.9375	18.9004	15.1707	15.8628	16.5193	12.8539	12.0999	12.9983	13.1928	12.9366	12.1316	11.2634	12.8942	15.1094	13.5954	15.0857	14.2655	12.2625	14.5336	15.4218	16.5568	18.1662	14.1819	21.9393	14.0769	19.0068	12.4721	21.9417	11.9958	19.2939	27.6987	22.5332	10.282	20.8136	29.286	21.3799	12.1898	13.2155
CAK97042	2775.64	1713.09	5186.06	5063.07	5977.67	4152.57	5129.12	4049.1	5592.25	3420.4	2862.27	3599.34	2473.69	535.508	467.303	498.073	262.229	275.866	429.229	452.859	332.848	254.448	270.117	298.09	378.375	419.848	406.547	374.27	362.039	389.545	495.257	551.261	530.224	1112.81	875.344	1613.73	1394.27	841.653	1744.96	1275.95	1792.49	1624.89	1317.18	830.875	1472.3	1660.05	1733.42	862.702	1216.55
CAK97043	33.4235	31.8962	1.09513	0.175938	0.156297	0.614103	0.445413	0.256305	0.245002	1.37704	0.956694	1.04969	0.965327	1.64876	1.32347	1.27917	1.42792	1.92197	2.53645	3.01651	1.74578	1.50306	2.03509	1.66411	1.33599	0.874135	1.12923	1.89688	1.97215	1.93141	1.79946	1.96935	0.591051	2.59956	3.27853	0.753491	1.94872	1.26411	0.689474	0.827728	0.131439	1.80409	2.62339	4.90408	1.71458	1.33689	1.29191	3.46502	1.62587
CAK97044	4.89181	14.1547	1.40317	0.622176	0.736958	2.22959	2.5924	0.604254	0.404325	1.87295	2.01804	1.93149	1.57839	1.94353	2.38886	3.25893	1.98024	2.92638	5.97984	8.34427	2.44987	2.31316	2.83954	1.96162	2.76789	1.97122	1.60651	5.56809	5.85486	4.42205	1.63909	2.5583	2.64753	2.06372	0.983732	1.59876	0.967207	1.3709	0.754685	0.975709	1.2395	1.83126	1.07874	1.83626	1.09717	1.51753	1.69208	2.18309	1.01464
CAK97045	16.9028	2.03005	0.183991	6.72577	7.2224	7.26144	7.87973	6.16533	4.355	8.0585	12.7931	8.38453	11.5817	12.583	16.1415	15.5465	13.6321	11.9913	15.7522	15.3865	14.7369	11.3743	12.7188	12.6198	10.7162	9.72964	12.376	16.0612	15.8061	17.0078	18.0949	11.4926	13.5133	10.5065	11.1717	14.6553	4.95413	8.93914	11.561	11.9944	7.15304	15.0078	8.48707	12.8751	13.5349	6.93587	14.1908	14.4861	3.51092
CAK97046	10.6345	1.10539	0	6.5709	6.37861	12.3464	13.377	5.66257	3.2026	12.9688	16.5475	13.5281	25.1682	5.16039	8.22359	8.73656	8.50535	6.19242	8.96906	8.51561	5.12732	4.61213	6.3466	5.89777	4.99388	6.57739	5.87858	9.79223	9.88411	11.6934	10.7672	7.10349	8.05251	6.93486	10.9747	8.1385	3.49336	7.44748	6.98161	11.6834	5.80779	9.96446	9.32284	8.92263	10.6426	3.91991	10.4831	7.69929	3.08142
CAK97047	1.2108	0	0	0.406995	0.492123	1.8231	2.06611	0.242104	0.33061	3.89508	1.46084	4.07669	1.21859	1.39054	2.39982	2.67273	0.566723	1.24274	31.4566	31.5873	1.45835	1.74656	0.784625	1.45963	0.218522	0.153857	0.315269	68.7101	66.6791	96.7829	2.37304	0.162702	0.106343	44.4572	54.3763	53.0756	4.42887	0.955254	4.65194	15.5132	1.35981	70.4643	21.8989	56.5225	50.7027	0.935421	24.9231	58.2858	2.25851
CAK97048	10.3877	0.246045	0	4.0788	4.24871	5.45601	5.52159	4.60051	3.9157	16.7124	14.1346	15.1923	9.95366	13.3782	15.5251	13.8662	17.4861	14.6696	31.9424	31.8768	15.3306	15.2279	17.4967	16.8784	15.6947	15.17	12.9573	37.2822	35.2312	41.6753	22.3574	13.9009	15.8247	14.2621	30.633	15.8508	6.72499	8.99309	5.20697	26.0811	5.24278	31.7497	28.502	19.4823	26.62	9.49628	24.3929	17.6273	4.97756
CAK97049	0.740382	0.141547	0	0.331827	0.442175	1.15823	0.945079	0.241702	0.369668	2.99673	1.66192	3.09038	0.763499	0.777411	0.936045	1.47868	1.26735	1.35935	1.59462	1.89642	0.627167	1.18119	1.25331	0.784647	0.992622	1.93538	0.660965	2.31492	1.99754	2.80209	1.00274	1.06122	0.743166	15.5092	8.09471	5.30551	13.4442	7.53397	2.78653	10.4943	4.71011	3.96969	6.32864	8.70524	11.1796	15.222	10.9196	4.73238	26.7865
CAK97050	2.44958	0.437094	0.138654	12.0765	10.0131	12.8757	11.7546	7.9115	5.06552	14.6519	27.1994	14.6873	29.4708	6.48169	4.69703	9.73303	9.41696	5.24704	9.96555	9.0184	5.08377	5.71437	8.70795	7.87465	7.89875	8.85394	7.48382	11.1559	7.86997	9.9507	7.97923	9.01181	9.06476	2.47184	8.50566	2.7793	1.64269	5.88979	2.15118	10.1771	1.91377	8.46406	4.26385	5.2083	5.42087	4.32563	5.71278	2.78351	0.974768
CAK97051	2.514	0.458784	0.339581	15.928	13.0048	6.93248	6.5802	9.06138	7.28888	8.95755	24.4963	10.1209	20.8442	6.17339	6.99486	6.43231	8.60059	5.6298	8.69621	9.30201	7.87701	8.29502	9.39396	7.54484	7.58951	6.50531	8.37094	10.7242	8.6698	9.87685	7.08349	6.71549	7.98904	2.75665	6.80209	2.81486	2.14219	6.13054	2.3081	6.4655	2.1873	5.56531	4.78623	4.52623	4.29235	4.64118	4.19251	3.16511	1.80267
CAK97052	0	0	0	0	0	0	0	0	0	0	0	0	0	0	0	0	0	0	0	0.0642096	0	0	0	0	0	0	0	0.0593783	0	0.0592963	0	0	0	0	0	0	0	0	0	0	0	0	0	0	0	0	0	0	0
CAK97053	3.91399	45.4657	1.86097	0.28067	0.509063	0.960072	0.466304	0.429322	0.410389	2.58753	3.16283	4.43145	1.47787	3.68233	5.19577	6.56625	6.91753	6.81884	2.92237	3.81766	7.07857	5.36176	7.18876	7.89779	5.99016	6.57835	5.65278	5.50327	4.18027	4.56244	7.99214	6.39551	5.17019	2.51784	19.1377	1.40237	5.44033	2.54092	4.39961	13.608	5.99342	13.9904	23.1637	9.82524	8.20569	2.90286	8.28199	1.83462	6.67502
CAK97054	11.4892	3.14308	0.431154	22.5885	16.895	14.2912	13.3287	11.4593	6.79424	50.8063	52.6903	55.6977	40.6041	43.0164	44.5661	52.4041	77.6274	68.799	52.8627	58.6814	70.9491	81.8517	74.9813	82.0775	69.4233	65.5172	63.203	65.8012	60.0642	83.7881	48.7905	75.334	55.3936	4.864	61.804	4.49178	2.7862	7.44033	5.51861	61.3668	6.14936	59.5592	45.7149	6.59576	19.9617	6.38914	22.6927	4.53062	2.48983
CAK97055	0	0.396948	0	0.0443124	0.0918528	0	0	0.135563	0	0.280129	0.355093	0.22569	0.0549005	0.0726711	0.0729165	0.218249	0	0.141188	0.141964	0	0	0.14722	0	0.0733474	0.214127	0.134012	0.137302	0.590168	0.128777	0.0654837	0.144206	0	0	0	1.68151	0	0	0.178294	0	0.810734	0	1.14858	6.23859	0.305157	0.43184	0.174593	0	0	0.252925
CAK97056	0.26852	0	0.0569966	0.421213	0.24946	0.0882133	0.0999715	0.153405	0.14664	1.17289	1.50685	0.919416	0.782787	0.0493412	0.0495079	0	0	0.0479311	0.192778	0.144436	0	0.0499789	0.0994327	0	0.145385	0.0454949	0	0.0445228	0.262306	0.222306	0.0489556	0	0.0471677	0.190518	1.64118	0.180393	0.0613873	0.181584	0.0589524	1.65138	0.104893	2.99942	8.47158	0.414382	1.93515	0.296356	0.973708	0	0.171728
CAK97057	0.35835	0.799283	0.0507094	0.0267678	0.0277428	0.340091	0.533663	0.436745	0.0521856	3.44076	0.992069	3.19019	0.928586	2.23882	2.7309	2.59281	1.61019	1.83369	7.54658	6.76786	1.46085	1.5563	1.81352	1.46213	1.89711	2.0643	1.61733	28.243	24.9318	27.4524	3.04887	2.43979	1.38484	0.791012	2.0315	0.26749	0.218463	0.107702	0.734292	1.07743	0.933221	2.24159	4.28835	0.491563	0.939102	0.105466	1.47781	0.254501	0.101856
CAK32607	7.53661	0	0	0	0	0	0	0	0	0	0	0	0	171.724	158.409	202.41	200.366	172.197	311.118	318.908	175.963	162.721	131.168	128.594	242.113	191.537	204.089	284.915	262.585	314.472	189.618	162.038	206.523	188.939	264.363	307.163	155.067	353.361	79.4222	173.039	111.874	393.987	713.321	364.424	549.726	66.5431	594.813	341.222	151.024
CAK32608	1.13418	3.03568	0	0.406657	0.526836	0.496795	0.563015	0.41469	0.495503	1.71384	2.03669	1.2427	2.39317	3.66799	4.51682	3.33814	5.09627	6.64043	6.83978	5.85669	8.23841	6.58637	5.7118	4.37524	5.73143	5.99545	7.40266	7.52224	5.90897	5.25829	2.8122	4.38931	4.30332	1.93132	1.20557	2.03186	1.24458	4.4996	1.59363	1.67403	1.59497	1.01352	1.9742	2.10033	2.37781	0.801123	1.35479	3.38308	4.83564
CAK40803	19.8093	28.1333	5.14869	6.70397	6.57258	4.16138	6.62256	4.89634	7.77125	1.43177	5.35402	2.67618	5.72429	10.4	14.7583	15.6169	10.8992	9.52551	17.5594	20.296	11.2367	10.3839	8.98209	11.0967	11.6739	7.80844	9.68437	9.92066	10.3995	9.10369	16.6574	18.253	9.65786	25.0504	27.7169	22.4516	23.1055	14.5805	10.4732	12.0998	7.73817	35.2231	40.9022	23.0834	40.4355	15.1702	42.082	16.5809	31.0255
CAK40804	31.2521	0.91988	205.118	31.6897	26.1177	18.3458	13.9897	20.7968	20.5203	10.603	10.8004	12.2175	11.6029	5.25428	7.23214	7.68763	2.33359	2.55206	3.98073	4.86402	3.90597	1.87641	2.47743	2.5836	2.0841	2.98135	3.37272	3.92058	3.79	4.55252	7.58589	3.64535	4.73305	7.8898	13.0539	6.48536	10.7275	5.70182	9.49713	7.43996	7.9478	21.9488	9.42209	5.98732	9.60707	14.4441	8.60164	4.9793	8.55741
CAK40805	42.7361	17.0003	44.8069	29.24	27.7189	34.4505	34.3714	19.3528	16.7864	27.253	27.2121	23.9854	27.6055	23.5154	24.1731	22.3291	32.0634	25.8667	21.6741	24.97	23.7715	26.388	28.0497	32.9254	29.8892	24.8176	24.4469	17.4744	16.086	21.5012	20.7582	26.9187	22.6448	10.5338	10.5022	18.192	10.2541	11.1711	13.5659	18.1968	15.9896	18.9196	18.853	13.5532	28.016	11.493	24.755	9.35597	8.69249
CAK40806	345.946	252.689	332.091	226.522	173.779	315.081	258.979	134.977	96.5282	284.945	224.596	245.411	329.853	215.669	199.627	253.793	181.068	214.114	278.278	331.972	192.148	210.155	175.368	167.393	212.037	218.345	231.447	218.252	199.592	236.607	244.69	225.219	224.724	209.298	248.735	198.043	221.097	180.698	175.479	169.867	181.444	320.286	341.401	199.389	413.056	257.518	343.863	185.675	205.294
CAK40807	0.223492	0.897278	0	0.100166	0.103814	1.07684	0.332829	0	0.0976397	0.527679	0.702334	1.32641	0.744596	0.328538	0	0.328892	0	0	0.160451	0.160287	0.165652	0	0	0.165798	0.484023	0.45439	0	0.148227	0	0.296044	0.162985	0.480511	0.314065	0.634281	0	0.20019	0	0.201512	0.392533	0.183262	0.523819	0.199715	0.243137	0	1.36661	0	0.762754	0	0.571723
CAK40808	35.5436	141.167	1.78474	88.4506	138.097	84.3525	62.8216	140.592	185.673	34.9896	29.5973	40.6327	29.3129	37.5722	27.8691	32.8672	53.5587	56.112	18.2123	20.9348	63.2775	65.3028	49.4982	47.0302	73.1152	73.1717	84.9859	51.9635	55.8462	52.303	18.3257	78.3025	72.6398	58.7532	51.3903	33.6779	65.3555	78.354	29.4517	12.2615	29.0007	22.6691	14.7604	22.4615	16.2756	52.3044	14.1035	38.9844	69.9866
CAK40809	8.17229	9.65287	21.2384	5.23128	5.74367	5.49398	5.09744	3.31282	3.63242	2.82718	3.09458	2.73332	3.13705	4.89678	6.26285	6.0655	4.05794	3.55177	6.36455	6.14145	4.06893	3.41252	3.89458	3.88799	4.19389	4.04549	4.41619	4.72493	4.31554	4.37718	6.84077	4.71095	4.56873	3.22691	5.60859	4.66268	3.72034	3.98864	3.46357	3.08839	3.01193	7.60451	6.12682	4.58768	5.30758	5.05091	3.88051	3.2742	3.19647
CAK40810	38.1274	29.1571	357.017	79.5818	59.4568	59.6452	46.2353	37.3407	34.5042	34.2081	39.3686	30.337	42.3424	15.2131	18.478	20.4396	6.93438	10.5004	13.2954	15.235	8.47802	9.3269	7.66436	4.84884	7.47095	14.3963	8.32033	13.3662	12.7697	13.7084	10.3276	14.0528	12.2467	25.2484	35.8957	10.7336	23.908	14.7333	32.5262	13.399	28.511	58.8945	23.1097	10.647	23.79	70.6943	19.5187	11.6049	26.9383
CAK40811	81.1756	85.2711	736.238	100.174	79.1326	73.6949	71.1531	58.0899	47.8524	51.0921	53.366	40.207	63.4751	13.2407	11.0712	14.2369	14.0737	17.5467	10.6178	10.3677	14.9182	18.6275	13.3414	14.8488	20.7112	18.9157	23.009	8.33386	9.9936	7.58586	13.8671	18.8077	27.0338	61.9608	77.5386	12.1519	33.5566	15.7413	28.0265	53.5243	26.5841	92.7116	58.6725	11.7835	42.352	85.7126	43.2644	21.0861	30.8169
CAK40812	255.915	307.628	247.271	460.026	440.578	570.507	530.875	410.677	408.945	502.858	408.091	430.853	466.518	362.857	337.599	352.796	341.339	387.848	303.428	310.194	332.422	333.759	353.779	329.348	410.518	369.606	373.199	375.711	363.649	371.271	327.789	407.115	376.958	189.088	188.759	341.11	254.231	257.788	294.743	225.38	296.283	272.946	232.259	304.698	234.066	321.599	227.107	329.38	245.478
CAK40813	269.503	136.947	284.396	406.572	286.916	640.718	657.628	325.278	225.95	315.908	261.983	258.281	437.171	460.548	526.014	530.915	418.386	569.6	444.109	491.261	413.861	415.709	474.974	448.193	517.118	536.066	522.981	516.459	522.13	513.304	481.375	572.829	508.491	336.936	306.393	576.673	366.16	399.825	468.218	408.971	532.746	433.882	418.561	519.756	400.514	441.176	396.179	453.733	357.684
CAK40814	0	0	0	0	0	0	0	0	0	0	0	0	0	0	0.0933007	0	0	0	0	0	0	0	0	0	0	0	0	0	0	0	0	0	0	0	0.134474	0	0	0	0	0	0	0.113052	0	0	0	0	0	0	0.107877
CAK40815	4.07289	2.98487	0.247006	1.65156	1.3964	3.18574	2.64761	2.08307	0.932053	3.98392	5.13712	2.65631	7.32318	5.41702	5.14924	6.84994	9.5862	8.86266	8.07593	9.18047	10.0628	9.89108	11.06	10.0716	8.54075	10.4495	9.69604	6.94612	5.99953	5.33085	7.07194	8.47878	9.33474	4.31172	7.00928	7.64394	4.7886	5.7708	5.45027	5.80478	4.01539	9.70557	6.01337	5.08811	8.80989	2.14053	6.12277	6.19836	3.55569
CAK40816	22.1364	20.3503	0.100867	1.33111	1.41638	15.8192	14.7433	1.91846	1.76466	31.9577	11.6445	31.0051	15.5461	7.77141	8.87823	9.03273	11.7735	17.7564	20.2706	20.5339	15.2041	19.9007	13.8133	13.161	12.2355	17.498	17.8176	49.1399	51.2944	47.0525	9.1546	12.4022	14.1904	122.09	416.17	21.3537	72.3523	8.31936	7.40729	39.031	16.3972	170.672	118.989	19.4333	280.786	6.95786	109.979	19.5321	92.1512
CAK40817	21.9561	67.5553	7.36518	19.9663	18.6447	33.1238	25.8369	16.7545	11.819	60.6805	26.4684	61.5968	24.5739	68.6585	68.3483	69.5621	93.8486	85.2425	78.8147	78.8046	94.1198	92.3872	92.4826	93.4753	84.8772	76.8576	81.7391	75.6379	71.4935	76.5073	56.3631	78.5363	70.6961	44.4163	60.273	31.0369	16.6718	22.8017	15.2358	48.9079	17.1919	41.9997	47.7723	38.4208	44.5241	22.761	37.7597	65.6275	19.4745
CAK40818	67.8156	56.0444	47.3323	56.4285	62.0816	40.5136	38.0454	55.197	53.9826	46.6104	54.9867	45.5152	36.7561	63.4152	60.4413	65.2067	53.0797	47.649	72.028	68.6603	55.1379	51.2269	51.0245	53.7165	70.0218	59.6924	63.284	74.4248	63.8122	84.1044	81.0467	68.9974	58.2171	49.8413	49.9708	61.4711	62.0142	51.4017	49.431	40.8385	54.741	54.0017	47.9108	59.6697	51.2153	61.7055	36.7304	52.0004	73.0328
CAK40819	149.036	216.774	14.852	118.382	101.08	78.1536	82.8398	109.848	98.4313	199.732	174.494	209.392	135.79	62.7431	70.9534	63.3257	112.922	105.663	131.863	137.75	95.1665	105.229	100.789	121.463	134.615	143.207	125.832	154.533	147.866	154.32	71.4375	117.592	136.92	103.261	200.439	112.815	74.2219	88.3242	77.7299	169.543	72.4314	153.815	132.831	110.498	128.967	90.5061	127.161	108.827	74.5805
CAK40820	38.6656	117.915	34.8626	18.3006	19.9473	25.9791	28.0265	17.2546	16.2944	27.3607	25.2951	27.8061	24.0667	41.4977	36.5488	40.5774	35.747	37.2171	52.202	58.7747	31.7447	44.3692	34.8443	36.8071	45.0809	40.3112	42.9243	35.2136	33.1655	41.926	35.1013	42.5876	44.0374	15.8614	15.1547	22.4765	12.6725	16.4545	15.1748	23.6622	17.8664	25.8886	41.506	23.6447	42.0457	15.6597	34.9368	23.2077	10.8443
CAK40821	55.882	31.115	0.519487	20.7493	16.1051	23.5842	33.6122	16.685	18.1767	32.7445	59.4224	47.2066	36.2392	24.5843	34.8953	31.9641	30.2417	36.8419	41.1442	35.6902	34.3149	32.9497	32.7766	28.8982	32.3912	42.8478	35.9694	52.0771	53.1278	58.2188	30.044	35.2256	33.3892	22.188	20.5947	15.5282	16.2256	28.5031	26.6865	33.949	32.027	17.6784	25.9595	22.4511	32.0684	25.5704	24.362	18.2504	21.9126
CAK40822	2.44987	2.85554	0.0670985	10.732	12.0773	2.5962	1.45151	7.40434	7.49213	5.93357	20.8613	4.76243	11.8482	7.43505	7.28532	7.21049	9.35098	8.68965	10.8367	10.939	8.55203	10.4142	9.01331	10.5529	13.6923	15.3177	15.4742	9.90622	9.46976	10.5206	5.18691	10.4212	8.82889	278.787	147.088	117.296	216.441	125.624	42.404	182.159	74.1519	74.2927	105.663	135.047	234.302	260.196	170.999	92.2707	319.824
CAK40823	2078.1	1786.16	5474.94	5576.74	5998.43	3675.9	4924.5	4522.14	5319.09	2286.32	2136.39	2401.02	2299.97	403.111	341.915	399.725	156.629	189.784	443.455	463.657	215.442	137.669	172.727	149.086	294.019	370.193	357.427	330.762	338.822	346.252	376.662	483.168	471.823	1384.7	1068.74	2035.25	1953.29	1012.99	2928.49	1588.28	3326.28	1810.05	1690.83	1134.63	1846.93	1924.58	2272.32	1001.2	1715.26
CAK40824	143.827	517.867	551.596	168.274	170.523	218.356	314.054	173.32	153.617	538.621	502.924	501.579	383.083	121.736	111.33	87.8404	91.9202	111.638	19.0134	22.3544	115.211	91.2305	90.9776	93.9274	86.1817	92.9861	83.9525	12.7683	12.2057	8.9052	54.5238	96.7255	105.208	23.6086	51.4292	57.5725	105.162	80.0867	77.3758	50.1983	81.7285	56.4347	40.8904	23.8931	46.8921	187.696	46.6704	38.8472	87.0312
CAK40825	2.67708	1.35345	0.252552	0.933197	0.552678	1.45926	1.06314	0.353463	0.415847	3.45535	2.64404	3.25915	4.19527	121.471	153.559	161.437	83.446	82.7019	375.891	362.622	75.0488	60.6348	53.9278	58.3882	39.1675	37.8179	33.2111	925.048	850.013	950.602	214.059	34.5346	31.0156	6.97862	7.01912	40.2858	3.64489	5.73947	9.35161	4.68306	6.87874	8.4527	13.6559	46.2092	13.0439	1.83842	9.7457	41.7011	2.63788
CAK40826	4.75708	0.347251	0.318223	4.16073	3.12037	4.00324	3.42052	3.62361	2.85922	2.77731	3.72763	2.85621	4.0823	6.44204	9.80202	9.52501	11.4217	9.34573	17.3453	16.9554	10.0222	10.2387	11.6369	11.6565	8.61668	9.69134	9.38876	31.8755	30.8298	32.6717	8.87267	10.0832	8.67019	2.83654	4.25974	10.0459	3.16373	3.48338	3.34207	2.766	1.93711	5.77105	4.5793	9.01703	5.56587	1.70553	3.66527	9.58261	2.55678
CAK40827	0.0460563	0.123272	0.039104	0.0619251	0.117665	0.0201737	0.034294	0.157871	0.0804848	0.0652452	0.0723671	0.136671	0.0895086	0.152333	0.373628	0.288052	0.189702	0.246633	0.330651	0.330314	0.273095	0.188591	0.255819	0.187918	0.149618	0.358949	0.255834	0.45819	0.404914	0.335542	0.319079	0.231051	0.194164	0.108925	0.220299	0.0825088	0.168465	0.166107	0.0202229	0.0566487	0.0359822	0.308674	0.551152	0.142149	0.221277	0.203323	0.137537	0.196255	0.255273
CAK40828	6.79182	7.79806	1.39747	3.53577	3.50638	3.54676	3.34333	2.82743	2.51264	1.35792	2.25921	1.49421	2.059	4.10211	4.50663	4.17614	3.20198	3.39052	4.00678	4.11123	3.43553	3.33818	2.8863	3.67714	3.37343	3.25665	3.86205	5.64637	5.47035	5.76387	4.80127	4.65057	3.9347	2.36246	3.01644	5.04998	2.69884	2.67812	1.51188	1.78402	1.40415	4.54772	3.54005	5.09948	3.18958	1.45324	1.85632	4.03083	2.79087
CAK40829	54.5767	7.19542	86.0478	19.905	18.4063	18.6472	15.4291	17.1677	14.7052	19.9984	23.6087	21.0493	23.557	13.2632	12.1673	16.0414	12.7415	13.2523	17.9255	16.9035	14.7397	12.3379	15.6005	12.8949	16.3766	13.3773	14.5751	14.6547	13.6702	17.415	16.6508	16.3105	15.5253	6.68897	12.6045	12.6669	7.67813	8.03551	11.2544	12.2601	7.76822	20.6666	17.8683	12.1239	19.173	12.0306	15.2078	11.1417	6.97131
CAK40830	5063.14	3568.47	9701.48	6218.14	5354.14	4662.5	6343.31	4551.02	4878.09	3909.67	4252.4	4497.95	4084.92	742.188	673.09	755.775	294.675	410.84	684.584	764.515	418.914	291.429	336.07	302.52	517.207	599.136	581.201	538.885	601.024	638.323	652.91	805.707	718.83	1866.04	1416.62	2846.2	3078.57	1466.13	4353.02	2497.41	5238.81	3431.27	2886.41	1801.17	2968.52	2900.26	3447.97	1561.3	2465.47
CAK40831	14.7617	28.798	22.7719	27.1627	26.462	18.7148	17.0294	26.0364	24.2069	19.243	17.3143	17.8922	15.7009	4.89014	6.74665	5.50735	5.52746	7.12558	7.01548	5.74086	6.0871	6.96563	5.69721	6.47805	10.4315	9.79283	10.3942	5.30889	5.3483	5.09501	5.91327	9.83428	13.0016	7.96585	11.3814	13.5951	13.4038	8.99826	10.316	10.3144	12.1825	14.0273	14.7022	6.95176	13.0766	10.8307	10.6437	7.64134	14.1831
CAK40832	42.7522	54.8023	63.629	18.5102	21.7424	25.7214	21.2474	26.6093	25.917	22.3867	42.5213	21.1863	41.5298	142.104	164.514	152.277	88.7398	109.591	69.0055	65.8833	86.27	75.1011	70.7766	74.0902	50.6678	56.5565	57.8059	73.7752	68.0073	69.8603	77.7982	54.8925	62.2239	39.5919	49.86	60.7157	61.1145	68.2483	39.5226	47.6999	36.9991	52.6535	55.7143	46.1469	67.1702	30.41	51.1279	45.2241	58.1835
CAK40833	34.4558	13.1229	9.93554	15.564	15.4011	32.4866	21.6491	21.1701	19.4555	24.5336	37.8928	21.3447	37.8437	307.608	388.316	359.921	172.755	211.86	83.7785	84.0815	176.923	136.048	105.161	118.763	34.6906	37.0461	35.2471	101.254	100.693	95.4088	88.2225	29.7409	39.1696	34.0308	41.2891	75.8968	77.2348	114.499	45.1023	25.5437	32.0405	38.4393	36.0111	57.8544	45.5265	33.7705	32.6804	50.7302	65.0445
CAK40834	51.9672	4.98897	2.65875	38.8292	33.594	37.6876	32.9771	33.9056	25.6351	60.8032	58.7766	59.9077	57.9191	59.0208	69.3926	64.7352	78.0031	72.9319	93.9944	87.3213	70.5151	75.5482	75.2618	86.1195	84.8272	80.9477	78.8969	84.2124	76.5717	87.7009	76.3937	75.983	73.2372	21.4422	28.7683	46.4822	17.4541	38.722	34.5712	54.0454	29.6492	54.3005	63.1053	53.234	72.4896	24.2254	54.7089	45.9883	16.2121
CAK40835	129.272	107.696	16.3547	56.3069	51.4981	48.5616	45.0475	83.9279	61.9934	53.4639	78.6928	51.7865	70.2364	46.7215	47.9842	43.3074	42.4749	44.4694	53.3185	44.6682	43.3077	43.1824	46.7597	40.9641	38.9359	45.6902	41.3134	40.3135	45.0205	40.2578	50.7266	36.6594	41.2046	61.7541	106.697	42.7517	59.498	66.3842	50.5597	51.597	43.6421	103.279	57.7442	60.7728	56.4623	71.053	40.9052	64.5247	57.8534
CAK40836	9.18934	11.4067	1.3569	21.667	21.2808	13.8255	15.47	18.9907	28.0445	19.6842	16.98	24.5635	11.9061	6.26482	9.92007	7.44751	5.58525	5.42015	6.78852	5.44438	8.0944	6.34578	5.62203	9.0895	7.40302	5.41542	7.49029	6.71296	5.46407	4.58673	7.18708	5.91763	5.61455	11.717	10.4756	7.63479	11.6914	9.72657	9.82425	10.3745	12.1736	8.44975	7.96871	8.63196	4.30449	15.6392	9.31778	10.4988	12.6055
CAK40837	103.318	114.151	1.16574	123.917	126.358	126.821	139.636	160.094	170.204	196.044	145.545	196.822	114.263	74.6784	94.4228	108.477	115.162	125.114	135.413	137.982	106.092	114.104	110.581	112.806	151.899	164.698	162.783	177.343	174.248	192.898	145.561	149.935	163.398	86.3756	63.6673	186.322	65.1313	90.8359	73.7011	76.417	74.0147	38.0349	68.7097	197.933	92.0519	97.5873	80.2461	167.84	82.5395
CAK40838	77.0931	379.514	2.50327	112.318	164.038	76.0509	90.2534	123.47	146.315	162.995	116.477	151.501	82.9478	173.685	187.64	211.957	146.217	160.846	416.281	454.388	124.886	171.458	128.1	140.63	208.428	208.248	201.76	594.158	567.84	657.922	419.032	214.663	222.811	281.912	203.124	492.19	144.291	100.624	79.5928	231.642	78.3163	138.173	243.175	798.194	339.201	77.1309	281.558	654.111	185.11
CAK40839	17.9622	9.23638	208.702	26.3322	26.3871	23.2934	18.0088	15.0842	14.1484	11.1561	17.0811	9.45263	15.5259	9.95056	10.5715	14.1932	4.24094	4.35926	9.02054	11.6132	4.59089	4.74313	5.63565	4.59492	4.2159	5.09715	4.66934	7.98118	8.98934	8.32178	12.3894	7.16575	9.8231	18.8341	12.9794	12.6021	16.2637	11.7279	24.477	21.5491	20.6005	16.3675	13.5729	19.9361	20.9467	20.1563	17.8926	20.6433	12.4494
CAK40840	4739.88	4052.43	9693.78	3763.11	4145.94	3495.09	4317.7	2799.28	3608.27	1780.35	1748.53	2062.52	1948.13	801.619	816.312	831.715	430.016	488.627	933.366	993.279	465.75	379.103	423.916	468.838	582.678	677.943	653.212	713.755	784.339	814.423	932.302	759.62	896.986	2902.22	2731.2	2756.06	3099.3	1966.73	3915.11	3085.64	4009.23	3737.03	3400.36	1790.8	3309.23	6356.41	3933.25	1542.71	3148.72
CAK40841	67.1025	11.7921	83.5607	19.5027	22.354	22.3857	34.185	15.4891	21.2614	43.6572	35.8454	56.5658	23.8617	28.397	30.9922	27.3304	52.1814	43.2655	16.5449	15.9447	55.2627	45.4167	63.7514	56.4174	36.6006	31.5118	30.3087	19.3302	15.4494	20.6503	17.9924	28.4657	30.4798	16.7998	21.4699	19.3069	18.2227	22.8567	28.3332	19.4528	28.8072	23.9855	16.6649	18.9673	15.7496	33.0347	16.6556	20.9399	22.7721
CAK40842	225.825	53.4732	1.09633	118.348	118.959	98.602	89.7378	135.767	131.879	160.6	160.509	153.827	135.552	144.735	164.534	153.653	169.28	147.871	141.526	136.494	171.422	151.252	166.448	178.225	169.084	165.053	158.246	173.848	162.716	182.303	152.811	164.259	149.902	70.9173	77.7765	135.967	106.599	102.26	116.734	97.4696	114.78	84.9381	102.703	129.006	118.373	97.2238	92.9732	105.766	98.0557
CAK40843	60.2478	32.0519	24.1279	16.5461	16.4282	45.1971	41.1805	14.9446	10.9514	91.2679	105.543	88.6626	122.447	123.727	85.3412	86.5154	298.455	199.137	11.6709	12.193	204.469	200.023	243.178	238.987	343.289	236.532	184.565	5.80238	6.38439	5.99984	27.0135	326.08	145.743	4.57842	14.8394	59.6909	29.2207	36.588	114.481	12.4652	75.4276	22.6775	11.9477	11.8732	10.515	34.1301	10.588	15.996	12.8038
CAK40844	2.62749	2.59536	0	5.32724	4.12643	2.46621	2.85705	4.48893	2.43246	4.90386	8.56595	4.51256	11.2897	26.1636	30.4043	34.9378	21.8322	21.7978	75.2744	79.774	18.3621	16.6276	19.5981	15.7329	17.1616	17.0861	17.6358	66.5935	62.456	70.3549	89.8759	19.1892	18.9451	26.9279	21.8776	29.5874	7.20815	8.51741	13.7895	43.8086	11.5835	42.8782	55.4676	57.539	91.2625	8.17487	71.9523	74.242	4.90775
CAK40845	1.20645	1.61456	0.0213403	1.3912	1.69289	0.484413	0.711182	1.16022	0.982777	0.741798	1.92387	0.699957	1.70967	14.1788	19.4076	21.2496	12.3008	12.975	33.5631	36.7285	11.9509	10.3201	11.1314	11.2808	7.8113	7.07757	6.81502	27.822	26.5987	30.3472	60.7809	8.70933	8.44158	10.5572	10.74	17.3244	4.7922	6.01688	3.67508	5.81201	2.40548	14.0714	22.3125	25.5093	20.7483	4.36071	13.9179	32.2379	2.86122
CAK40846	26.7854	10.1225	1.92	19.5537	17.4768	17.8636	18.9867	18.6035	13.8313	60.3515	53.3157	56.2474	43.3208	23.4416	28.8978	29.8358	29.2569	28.2837	37.4803	33.2197	25.5753	22.3803	27.8068	26.2341	37.0689	37.5211	33.6505	26.531	25.8989	28.9734	27.4665	31.3512	37.394	31.6835	33.3203	26.0882	17.185	18.4912	19.0713	51.8883	16.7229	38.8478	59.425	26.7948	64.609	17.3156	57.5507	26.084	17.7203
CAK97058	14.0366	14.2122	194.291	12.2095	12.4827	4.69217	2.75048	4.22058	5.36582	2.83447	3.10932	2.82468	2.9741	2.7829	4.01818	4.07693	1.59062	0.791228	4.83976	3.97383	1.43739	1.3063	1.98336	0.411044	1.86664	1.50202	1.47478	2.38863	3.06712	2.9358	4.57946	2.84583	2.33588	2.18403	6.57667	2.97786	3.54675	0.915908	4.54143	2.04453	4.11238	12.956	5.22412	2.56517	3.87209	7.74588	2.83652	2.26267	1.49615
CAK97059	0.44833	0.399992	0.972781	0.357217	0.323949	0.501856	0.197826	0.295972	0.326446	0.588076	0.111817	0.818713	0.525553	3.47834	3.56357	3.33548	0.85803	1.24487	1.89545	2.71523	1.03383	0.593397	0.848527	0.960827	2.91288	2.19439	2.69792	2.94043	3.34143	2.3095	7.30191	3.96277	4.02514	0.141376	25.469	0.223104	1.50325	0.134746	3.10598	9.14984	2.99671	21.2336	7.64125	0.204998	5.70047	0.307879	0.807555	0.106135	0.127432
CAK97060	146.039	135.501	138.604	46.8515	62.3341	40.9413	45.7547	40.7033	45.0279	122.122	64.7471	129.712	41.0501	78.1062	67.8484	61.2673	69.1561	72.5402	42.0873	44.5869	69.1508	86.9049	76.3307	85.0551	69.3485	61.6455	63.7593	37.1604	34.8555	32.9859	51.5166	54.7169	62.6365	37.2178	52.9388	29.3536	36.0551	27.5204	28.3986	32.9688	29.115	56.5589	44.3989	55.8642	41.542	81.2287	25.0094	39.8842	43.2794
CAK97061	89.3087	25.5323	101.656	62.1778	80.213	52.773	52.4246	38.483	39.2143	43.627	36.6544	40.6697	35.3684	81.7084	76.8327	69.5272	97.2582	74.0639	60.019	57.8029	79.5016	92.327	83.4422	89.0999	81.4993	58.0822	67.592	41.7964	40.5515	42.0372	46.7794	76.9245	66.815	35.5999	38.3234	47.9715	37.5717	25.6002	29.0235	28.209	24.1773	36.6484	34.5654	40.029	34.9066	32.2975	29.6726	54.6519	30.9358
CAK97062	0	0	0	0	0	0	0	0	0	0	0	0	0	0	0	17.2351	17.5417	0	16.8164	0	0	34.8781	17.3474	0	0	0	0	0	0	0	0	0	16.4581	0	0	0	0	0	0	0	0	0	0	0	0	0	0	0	0
CAK97063	113.484	151.705	205.067	134.794	115.312	68.8395	91.6047	47.5441	48.6005	49.2991	83.5149	51.6956	101.777	267.978	254.384	285.206	179.2	156.814	78.1678	73.8936	208.902	142.854	211.405	189.7	109.862	163.517	143.252	25.0061	30.2265	25.2188	66.3348	205.11	200.48	110.418	61.5039	118.259	326.574	110.401	149.817	45.2015	148.351	86.7328	26.2622	74.7627	25.4354	175.787	68.9043	117.05	267.494
CAK97064	115.102	103.224	444.1	265.522	421.498	135.952	134.011	153.214	185.416	158.836	159.57	139.875	211.401	342.918	299.369	271.359	314.174	215.567	129.024	133.509	277.634	253.312	296.171	312.724	353.631	268.275	260.789	39.2569	34.277	36.2812	114.282	333.166	305.615	59.886	99.1578	104.864	100.295	107.867	126.05	60.0708	102.592	129.863	122.367	52.1873	101.12	100.891	98.9709	98.1076	60.7904
CAK97065	49.1332	125.988	20.208	37.9422	43.3469	36.4625	23.0156	36.4299	36.239	19.5848	20.2856	18.047	27.3151	36.4598	32.6727	34.3751	36.266	34.7868	24.0659	23.3231	38.5572	39.2556	33.3338	31.0739	33.5984	26.8302	33.7066	24.4986	24.8229	24.6989	37.7644	31.5814	37.4615	18.5589	21.4164	31.5039	26.1822	22.6286	30.3173	18.4536	26.8334	27.3229	27.6233	20.8497	19.5044	23.3031	23.072	26.7357	19.0393
CAK97066	11.0129	7.44562	5.82382	8.43698	10.7268	22.4336	25.2536	7.01876	7.32523	3.83285	5.885	3.56641	7.13085	8.93486	9.69573	8.46784	6.84911	5.27845	8.64514	8.2537	5.33828	5.44722	5.6726	5.25815	6.68487	4.33869	5.21253	4.27126	4.39255	4.84585	8.33701	6.41789	7.49704	8.29145	4.49612	7.74838	6.76032	6.59696	8.43313	7.90559	7.2345	9.29643	5.84538	6.23353	10.4857	3.46552	10.5019	8.48443	3.02196
CAK97067	13.7065	11.0475	8.4636	26.8757	18.0874	24.9701	21.9583	26.4812	20.6862	25.3011	19.4389	21.4745	25.6866	87.8076	96.7193	81.8283	142.306	131.005	31.1981	29.1556	133.225	117.237	147.189	134.959	81.8573	88.5627	91.3857	52.0642	59.6432	38.1689	40.6641	89.9702	63.8029	8.3988	12.9136	13.9516	9.97018	10.2519	10.3954	8.04625	10.1	14.8928	7.28621	13.6206	11.429	15.4024	10.6315	14.4356	7.57043
CAK97068	106.555	164.337	174.872	362.247	268.302	413.798	321.559	245.873	204.374	343.624	260.182	340.818	378.452	505.251	429.812	435.043	1117.17	1124.5	141.336	140.726	1180.82	1072.9	1054.27	1183.3	726.545	1004.82	916.706	217.613	261.491	194.936	238.331	914.513	748.23	176.404	228.595	133.274	165.171	175.747	185.437	145.446	161.419	212.5	113.8	115.64	103.864	240.938	116.97	150.197	122.994
CAK97069	27.4271	5.78642	32.6565	16.1392	20.669	12.3953	11.4686	14.4819	16.0423	4.47967	5.60604	4.69922	8.68981	23.7641	22.7022	21.3681	24.5271	18.9841	16.2622	14.4174	22.0031	22.6779	21.3161	19.5569	19.7999	13.6456	16.4675	16.7995	16.0334	16.9472	19.531	17.2281	17.4121	6.92924	11.1469	18.0933	9.58972	12.1612	9.66273	7.0116	7.99132	15.3399	9.30244	13.0463	9.01976	9.31614	7.9565	14.0591	7.64906
CAK97070	19.7533	2.62372	9.17091	13.7273	17.5779	7.37233	6.02295	9.80567	12.0559	6.37571	7.95458	7.31239	7.74367	23.3552	24.3344	24.2787	20.6383	16.2697	20.6613	19.526	16.1491	16.3038	17.9989	17.014	18.7197	16.3452	17.3629	19.1363	18.6939	17.2234	24.7912	17.9476	16.5824	13.7527	19.6205	17.4618	11.4334	11.8404	8.83591	11.769	7.08047	22.0813	18.7129	18.5717	20.4543	7.44663	14.4868	17.1025	11.2292
CAK97071	96.3968	29.5579	39.7836	28.0006	36.8189	55.2136	56.3227	42.0129	39.6191	19.7545	25.2057	18.5332	30.8323	42.4307	33.2371	33.6673	35.1937	32.9646	34.4301	33.2107	28.8143	36.422	35.3644	30.0647	31.9885	25.8799	26.2286	31.3963	32.6657	29.7579	37.583	31.3126	26.7832	21.4802	31.3757	37.0408	40.5832	42.3725	24.5926	19.5214	20.4271	31.7881	29.8667	27.7488	22.8999	32.3194	21.1931	26.3143	33.5601
CAK97072	356.696	408.958	72.8302	588.284	492.832	726.332	567.039	665.489	523.638	487.336	449.113	427.67	487.818	412.572	411.857	432.084	449.271	480.273	227.344	214.167	506.779	497.333	485.853	457.244	556.804	505.275	606.4	275.922	260.808	296.964	405.046	553.661	580.233	218.593	218.638	565.7	519.179	611.329	651.442	246.622	573.265	242.894	208.218	336.084	201.69	542.623	213.619	346.483	434.601
CAK97073	87.5104	57.4942	22.0616	63.0224	79.8882	64.2083	64.87	60.5453	64.3126	26.365	27.8848	24.5916	37.2682	53.7953	54.2824	53.8535	49.1002	44.6447	45.336	50.9324	41.8948	47.2714	45.5153	45.6947	53.1355	42.7263	45.1169	43.0949	39.7538	45.1152	69.1533	51.3898	54.0442	21.578	32.2045	56.7808	36.7304	52.613	36.2432	16.4964	28.0647	31.6996	26.5412	41.9625	28.3953	33.9104	24.82	55.8027	25.8055
CAK97074	41.8486	26.927	65.8778	15.385	16.5127	9.65805	8.48827	9.16655	7.80745	7.10319	7.5611	7.13148	8.31693	9.40256	9.52913	9.88572	7.07679	7.29789	11.2147	11.2493	7.05175	8.184	7.66493	6.15186	8.53887	7.58044	7.98971	9.55021	8.41465	9.06868	12.7513	8.33871	8.89804	5.22994	7.44796	9.32816	5.46694	5.39041	5.58881	4.74408	4.87158	12.5229	8.74177	10.1848	7.58084	9.1948	8.28208	7.19054	4.82375
CAK97075	44.9018	92.8149	23.7915	34.542	38.8694	33.9278	27.3652	34.5631	32.7439	21.8409	27.8012	22.7451	29.8069	44.8788	38.4146	38.646	46.9906	34.8839	42.9356	42.7188	36.8918	41.7244	40.9695	40.7526	49.3015	31.7707	33.2204	41.4237	42.4336	39.6416	42.6991	41.1668	35.4466	27.33	40.4998	50.1134	28.1823	36.1807	18.5089	21.3559	14.3561	34.1342	35.7315	41.1341	32.3564	34.4075	26.6657	38.894	20.6453
CAK97076	30.9091	79.1841	56.6106	255.687	238.336	305.012	343.695	186.875	176.512	307.761	254.133	286.858	285.887	72.3747	88.9015	93.2466	56.877	68.73	148.994	154.859	63.8203	70.6801	87.6408	79.5998	89.892	85.2863	80.3283	144.378	134.866	165.528	69.8769	101.898	94.3172	134.924	139.867	178.776	96.5047	55.3405	117.882	195.159	141.785	200.054	179.66	146.732	179.746	191.425	229.44	114.776	89.989
CAK97077	112.689	21.4925	42.3965	162.948	138.793	101.854	96.069	222.667	178.827	70.7387	209.147	68.5749	171.908	47.4152	32.4468	32.0746	97.7331	93.8547	9.3983	9.00154	104.332	110.123	89.2545	94.912	119.64	119.633	134.939	12.9786	12.5682	11.3518	14.3693	77.9564	89.9893	33.067	17.2143	80.2686	84.6607	192.992	150.398	23.4608	150.354	24.8435	16.1502	48.7345	10.3744	186.602	18.4238	57.0768	63.9843
CAK97078	5.53956	4.40508	32.1736	7.12439	7.3466	3.12977	3.30782	5.83412	6.97981	8.75742	11.7137	8.57662	8.33634	2.41938	3.43409	4.19418	6.19274	6.13353	4.09229	3.51232	6.06962	3.34722	5.70795	7.92127	9.09932	6.42028	6.07619	1.27792	2.71875	2.60548	2.86885	5.52355	4.79483	2.35444	2.47477	3.16417	3.08345	6.29774	2.82014	2.17245	2.63435	4.66326	3.75564	2.97346	4.48839	7.44291	4.10999	2.99341	2.53297
CAK97079	24.447	28.5191	24.438	25.8414	22.9688	31.438	30.9574	27.8276	20.6757	31.6703	31.7657	30.3661	37.0361	23.4611	24.765	25.1156	19.6208	17.7846	27.552	28.4502	19.4877	19.9867	19.7451	20.326	18.5143	19.3815	20.1135	22.0878	24.7524	23.7681	18.972	20.0989	20.2238	12.1309	15.8857	22.146	17.2096	18.6323	26.7349	15.0537	23.6402	25.5559	26.9974	16.4194	19.1796	22.7254	18.9696	16.8054	14.0024
CAK97080	39.3655	4.34753	223.579	25.865	24.6767	31.3052	26.8456	19.2143	15.2779	36.456	33.4578	34.0242	27.907	24.5799	19.1666	17.9979	11.4488	14.3265	15.7771	13.9794	13.8807	14.654	13.5864	12.0499	10.8983	12.1737	10.3496	11.1531	12.1959	11.7706	16.7231	11.504	14.5011	16.0893	27.0154	10.955	11.8828	6.89205	12.9218	12.0656	10.0028	34.6653	12.6814	10.4198	19.3638	30.8765	19.2395	15.0645	12.3841
CAK97081	668.184	57.5327	206.096	146.622	127.974	339.986	266.759	232.064	163.996	256.604	79.3178	205.84	113.389	832.731	811.378	725.425	718.893	700.937	410.077	376.946	794.279	1137.41	853.234	855.844	660.821	375.736	639.598	461.416	353.205	298.1	342.762	640.434	481.092	242.033	222.352	129.613	189.612	114.16	114.181	103.821	147.864	112.673	125.478	183.117	84.4962	283.987	78.2812	169.786	230.679
CAK97082	21.3488	25.5094	0.712099	9.77323	10.873	10.6537	10.7113	10.0011	11.0258	13.2136	10.6111	12.8097	10.2033	24.7703	30.3083	26.3679	25.8091	23.0825	38.0436	36.6924	22.0402	24.5795	27.4997	27.2634	24.4939	18.3438	22.7647	56.4345	58.7409	55.4476	23.4646	21.5294	19.3398	9.08835	9.48228	14.8203	7.11177	12.5807	11.8515	9.31562	12.8072	12.5367	16.5066	19.1399	14.7195	12.5215	9.49799	18.6005	8.58207
CAK97083	42.4668	38.1325	45.1286	47.7666	38.5616	54.0041	48.1459	47.458	34.2333	50.3275	50.9216	52.409	51.7255	30.6094	29.0963	30.0377	25.8528	28.5609	28.7179	22.2042	31.4764	23.8657	34.4945	25.6097	20.7678	23.767	21.4969	35.7972	35.8636	35.0219	23.1772	25.1332	27.5285	31.6211	25.0454	39.0208	35.5769	43.7251	56.0607	26.51	63.7871	36.4799	24.4412	32.1334	20.3433	51.7677	19.8701	37.0676	38.5482
CAK97084	7.26709	6.11932	9.9831	7.90462	7.35812	5.47215	5.95835	6.26949	5.67195	5.16671	6.56157	4.436	4.08057	6.72175	9.45428	10.8145	5.68687	4.95553	6.33105	4.91913	5.87054	5.532	6.2286	6.11799	7.66297	4.64832	6.17982	7.63581	6.16835	6.70591	8.39605	6.26145	6.19616	2.08561	3.99245	8.11849	5.15207	3.46025	6.59695	5.95897	6.06028	12.0394	7.37291	6.13235	7.70334	3.74888	6.7578	8.87245	3.13318
CAK97085	13.7897	16.084	159.724	18.4275	12.9871	5.81852	4.45886	8.15264	7.57203	3.76362	4.54361	3.11885	7.5868	1.48779	4.29183	3.25805	0.568457	0.812962	2.8156	1.45173	1.21901	0.470942	0.936936	0.281556	0.821964	0.342952	0.527056	1.4264	1.31822	1.25685	3.50587	1.45067	1.77781	7.53992	6.85817	4.19286	8.44523	2.39544	8.77686	3.63082	7.31404	11.5313	5.09236	2.73325	5.74665	16.8668	4.53356	2.4259	7.01202
CAK97086	0.562067	0.376099	0.079537	0.209925	0.0870284	0.0410329	0.0930047	0.128443	0.0409262	0	0.294387	0.0855344	0.156051	1.03281	1.17447	0.827143	0.140309	0.200659	2.4884	2.01556	0.208302	0.209232	0.416266	0.625455	0.0676269	0.444407	0.0650452	1.2426	1.22013	0.310221	2.66432	0.0671363	0.0658211	0.443104	1.69277	0	0.342656	0.337859	0.0822662	0	0.219562	4.2693	3.56693	0.192753	1.5548	0.330845	1.35878	0	0.15976
CAK97087	49.5818	0.163837	116.209	93.7704	64.5442	34.1052	24.1874	60.3167	59.0474	10.2902	16.1584	9.55735	24.2685	4.31919	5.77837	7.02626	1.19187	1.92305	5.27351	5.09252	2.26852	1.45833	1.63201	1.27149	1.50245	2.65499	1.10507	3.97858	5.02283	5.18934	4.46398	1.49155	3.61281	17.6039	22.7728	9.10179	30.2268	11.8111	14.6215	7.72979	12.6252	36.649	9.45617	5.16398	12.0845	24.5369	9.92325	5.47759	20.8785
CAK97088	178.81	7.68826	20.527	149.766	158.335	145.741	144.373	120.78	92.5509	159.944	183.008	161.737	170.798	295.58	319.704	299.95	217.088	209.368	272.385	287.901	194.81	207.62	228.157	241.506	213.068	207.486	178.507	202.735	207.799	205.626	289.778	211.865	204.856	172.328	167.675	190.829	149.724	202.017	126.127	180.384	117.257	191.446	238.799	189.872	320.552	203.74	240.388	142.547	144.922
CAK97089	21.2355	10.3107	53.8855	17.6105	16.2836	15.9245	14.2226	13.5128	10.4345	16.8265	19.1316	15.1467	21.0429	17.201	19.3899	19.0266	19.6535	18.3597	24.4759	26.2122	19.1661	20.5064	18.473	18.6471	23.4992	19.1235	20.5626	17.3416	19.6622	16.5841	19.0682	23.6738	23.7176	10.4318	14.9458	10.9557	7.52977	9.03081	8.79573	12.0035	8.27647	29.1745	21.4258	13.7722	19.3914	14.4979	15.5303	17.0821	5.21471
CAK97090	32.4431	11.8621	1.16905	31.6072	35.3968	40.9361	33.0003	44.4438	38.2731	30.4573	30.2887	27.6388	45.1088	34.6937	35.2234	35.2061	45.7249	36.6208	48.3136	46.6287	40.28	43.7915	39.6419	40.9538	55.0424	44.4699	47.4439	59.5293	59.8819	59.618	38.3763	46.8414	42.5376	64.0293	71.6232	45.171	32.8942	44.5769	25.8837	24.9095	19.3966	46.8326	35.8567	67.5964	29.7687	53.2631	19.1639	78.7493	35.2596
CAK97091	49.8933	45.6687	153.761	58.6987	61.438	42.9871	36.2749	27.1594	28.4807	16.5033	22.1348	19.3936	18.6221	40.2182	48.0777	46.236	24.9392	22.9372	23.9925	22.449	32.0094	25.4941	21.9614	22.5223	18.0092	18.2624	19.1193	17.1698	16.3995	15.8211	31.2366	23.5289	25.9618	19.9264	25.5163	28.8808	25.0723	26.4189	31.9315	13.6052	32.6365	33.439	18.8184	16.5856	18.0915	30.9614	17.5702	17.9261	16.3556
CAK97092	48.0167	23.9841	85.8434	29.0979	26.5451	61.764	54.386	25.0363	17.2844	35.9273	38.1032	34.2713	44.3122	72.8224	88.7793	89.8201	43.3031	43.9416	47.3391	52.3836	45.114	40.0286	53.8425	48.9165	31.4903	44.4581	37.5666	28.0336	30.8299	31.1303	57.7039	44.5905	30.887	15.6747	35.5836	25.7457	22.5729	34.4525	30.8832	33.8278	21.3987	45.6279	36.0512	27.1351	31.6062	40.3056	33.4676	28.8182	17.5888
CAK97093	2613.58	9214.02	3461.09	1850.17	1368.28	2039.36	1921.2	2065.25	1509.01	1536.31	2326.8	1551.57	3115.61	813.279	822.459	888.88	883.695	1033.36	982.238	1003.13	900.017	946.708	942.197	949.799	1045.7	1158.6	1160.22	859.885	886.939	811.244	991.387	990.789	1076	2410.01	2550.28	2823.81	2690.81	2874.47	4899.52	3420.3	5522.61	2895.61	2771.47	2465.16	2396.82	4768.7	2079	2601.06	2905.98
CAK97094	384.404	541.952	114.788	329.21	276.376	290.908	320.406	332.012	268.649	268.604	470.17	275.329	535.528	1386.6	1610.46	1685.16	1035.8	1187.28	896.807	885.168	1206.64	974.539	1215.35	1219.26	957.101	1042.06	969.013	849.142	814.312	857.872	1111.79	883.182	794.964	259.921	276.153	382.833	347.532	626.35	541.108	321.85	540.287	434.815	277.893	401.887	292.255	562.738	276.952	408.179	226.316
CAK97095	50.8911	29.1235	10.5098	21.2874	29.6118	32.532	21.4371	58.8277	50.1452	21.2031	34.705	20.4171	33.0034	243.363	218.904	212.659	195.987	197.99	63.297	67.7142	202.291	200.712	198.593	188.087	122.77	120.531	135.01	37.9104	41.1906	33.825	91.8291	119.175	114.063	62.8383	41.6797	96.7321	177.204	156.29	72.1309	25.9976	60.5673	33.238	31.1249	69.8985	24.3294	70.9522	21.3445	73.5053	147.79
CAK97096	0	0	0	0	0	0	0	0	0	0	0	0	0	0	0	0	0	0	0	0	0	0	0	0	0	0	0	0	0	0	0	0	0	0	0	0	0	0	0	0	0	0	0	0	0	0	0	0	0
CAK97097	0.361435	0	0	0.107993	0.0559633	0	0	0.0550631	0.21054	0.113783	0	0	0	0.0885528	0.266556	0.265946	0.180451	0.0860221	0.0864949	0.0864066	0.0892986	0.0896972	0.0892261	0	0	0	0.167308	0.239715	0.235381	0.558563	0.175721	0.0863435	0.169304	0	0.512248	0	0	0.325889	0	0.0987914	0.188251	0	0.131069	0.371847	0.210486	0	0.20559	0.513383	0
CAK97098	60.3245	82.1819	7.13604	68.7759	77.8928	26.2453	29.3399	98.0149	127.983	35.5275	62.8663	41.0937	40.6476	58.2885	43.789	40.3972	67.3079	64.2691	23.0655	19.0558	78.9754	77.5112	67.6669	63.8593	87.0977	88.4719	104.763	30.3889	33.2824	26.3965	29.0647	68.0068	72.7705	91.95	59.7988	50.5136	73.6345	102.55	54.7616	31.4579	62.5921	35.6148	25.366	63.4568	21.0784	137.405	24.058	69.8959	103.457
CAK97099	46.9018	69.1652	43.0033	119.58	101.489	201.592	221.536	114.62	102.735	462.6	258.355	448.597	212.15	27.0658	33.6369	24.4331	35.4147	37.1783	16.2332	15.8459	39.3605	36.458	29.2811	37.478	38.8958	38.5285	38.5772	12.5113	11.2753	13.4353	32.602	43.8917	50.0223	29.8244	73.8885	58.5619	64.5116	18.8729	55.7121	63.357	51.1788	59.1158	47.5105	33.7637	58.3523	46.3166	47.404	45.0095	61.5882
CAK97100	23.1946	45.059	0.272258	17.2938	21.4985	34.7865	31.5705	11.8221	13.262	66.8271	34.9335	62.4612	28.1328	31.4253	31.9256	31.5379	52.9912	51.4384	68.6801	70.1432	38.2657	56.9783	46.1506	49.2419	71.2987	62.2251	55.663	67.7719	66.6856	70.864	41.391	54.1585	58.6551	33.8743	33.2893	41.0738	11.9247	18.1186	15.0187	49.1699	11.4405	40.0212	77.6771	37.9384	67.8805	7.83307	50.0682	40.1952	11.2107
CAK97101	0.338146	47.0632	0	3.03103	1.41364	4.44346	2.68573	1.23636	0.14773	4.31127	6.67945	6.02064	6.00844	14.1668	10.2246	16.919	17.4732	15.452	26.4613	29.102	16.0406	16.6157	12.7719	17.5598	14.6466	15.1249	12.4439	18.8386	23.3426	18.5886	13.5629	16.7214	12.1172	3.19892	4.31317	4.24046	2.16453	2.43912	1.48477	7.2092	2.37763	13.5977	10.3003	1.73943	10.3385	2.38848	4.90474	5.04318	0.865023
CAK97102	0	0	0	0	0.0494757	0.0466546	0	0	0	0	0.095634	0.0972528	0.118287	0.234862	0.628414	0.39186	0.159532	0.1521	1.07055	0.916679	0	0.158598	0.157765	0	0.307568	0.0721845	0.0739566	0.211926	0.346823	0.423267	0.388377	0.381671	0.149677	0	0.226433	0.286221	0.0974002	0.480184	0.0935369	0.174678	0	0.761444	0.463498	0.10958	0.0930427	0.188086	0	0.113467	0.090824
CAK97103	3.59057	51.0949	1.47347	17.0043	13.3984	18.506	16.3385	12.8821	10.2747	17.9442	23.588	16.4195	19.1068	13.8993	15.9764	17.569	13.4896	14.2284	29	28.627	14.9035	14.8363	16.088	15.3605	17.8421	19.6292	19.8203	28.6163	24.5524	28.2597	19.2022	21.3152	20.1408	10.1336	13.1672	17.2604	9.79551	10.09	10.3004	11.9242	10.5662	17.7007	16.8617	16.623	19.185	8.08409	15.9305	14.2802	8.57283
CAK97104	1445.36	1096.65	245.3	1568.2	1420.76	2066.92	1521.9	1693.49	1492.41	1254.53	1256.19	1034.51	1625.61	1327.43	1166.12	1106.84	1452.73	1812.21	569.321	662.429	1387.61	1492.26	1537.84	1474.45	1653.22	1532.72	1760.1	688.062	732.509	684.988	914.66	1421.53	1537.56	506.07	426.785	1315.48	1100.39	1410.16	1398.44	532.956	1258.82	522.797	447.704	877.686	403.943	1117.3	498.483	895.161	949.899
CAK97105	13.5652	9.22381	3.13096	11.8052	10.9097	12.076	10.0245	11.2359	9.76222	8.47867	16.693	8.29737	13.4315	9.84146	11.3964	12.4039	9.04104	8.46313	14.1512	14.5146	7.7117	7.09245	8.55076	7.84874	9.34913	9.63955	10.6078	14.5871	12.6937	13.0841	13.3502	11.3578	11.6597	13.0821	18.7121	12.5047	12.2441	11.2811	12.915	14.0032	10.255	23.1456	14.3755	15.6722	20.4398	9.45766	15.1325	14.5913	9.58316
CAK97106	0	0	0	0	0	0	0	0	0	0	0	0	0	0	0	0	0	0	0	0	0	0	0	0	0	0	0	0	0	0	0	0	0	0	0	0	0	0	0	0	0	0	0	0	0	0	0	0	0
CAK97107	0	0	0	1.27731	1.04803	0.390108	0.766318	3.31062	2.20486	1.8785	14.7403	1.87034	14.4734	0.567328	1.05091	0.742692	0.355718	0.169574	0.554143	0.766492	0.220041	0.265227	0.17589	0.264281	0.171451	0.402386	0.494717	0.551303	0.386667	0.471893	1.03919	0.212759	0.375464	3.14546	6.87915	0.638205	1.52026	3.5333	3.80632	5.30681	3.01515	10.0809	5.29665	0.916267	7.57241	1.52028	5.92715	1.13852	1.16447
CAK97108	5.3808	2.57178	0.21755	3.90448	2.73747	7.40743	8.77637	3.80595	3.4702	10.7685	8.97235	9.35818	9.88827	2.91913	2.8345	2.45094	1.5351	1.37211	3.5871	3.03214	1.51933	1.90765	1.23346	1.33058	1.57228	2.69157	2.75764	3.65369	1.50179	3.56379	2.42916	2.2954	1.71033	1.69678	1.08943	2.29514	2.22594	5.89124	4.50031	3.15158	2.80256	4.35042	0.975631	3.69053	3.58123	3.95907	4.15379	2.72961	1.52943
CAK97109	4.98714	0	0.0920505	8.98923	3.62594	13.5818	11.8939	8.8695	3.45765	52.1171	69.7955	47.2685	66.0402	12.0327	13.4326	16.2737	12.1788	11.3018	27.7871	32.8129	13.018	11.3811	8.83221	10.134	20.3493	23.8059	20.0242	14.8843	14.9682	15.7973	15.0222	26.4176	28.4901	16.6153	25.3529	9.32281	5.55193	25.7092	22.0885	40.183	21.0907	30.421	23.2354	14.3886	39.0189	10.5297	30.4336	11.6651	4.2526
CAK97110	0	0	0	1.16883	0.367092	0.553856	0.470761	1.44475	0.655993	0.746361	10.6435	0.541185	13.5596	0.464691	1.10737	0.988535	0.0591834	0.169279	2.43967	2.49386	0.117151	0.176511	0.117056	0.117254	0.798715	0.374908	0.164619	0.995863	0.823457	0.889804	1.49844	0.623009	0.94397	3.14	4.45213	1.48656	1.73442	5.84297	6.52369	4.21215	4.44541	4.94343	0.687798	1.46348	4.69433	1.32575	2.96686	1.51539	0.943434
CAK97111	0	0	0	0	0	0	0	0	0	0.036933	0	0	0	0.057487	0	0	0	0	0	0.0560937	0.0579711	0.17469	0.173772	0.0580221	0	0.159017	0	0	0	0	0.0570376	0.0560527	0	0	0	0	0	0	0	0	0	0	0	0	0	0.0690564	0.0667328	0	0
CAK97112	28.1064	10.1988	0.118725	6.07907	8.31405	20.0593	18.7765	7.47733	7.11704	91.4857	121.063	95.8216	70.7351	43.4239	62.5457	44.654	175.353	101.838	36.4917	35.1006	103.903	85.3154	151.353	168.673	191.546	112.014	88.3545	35.1026	33.0109	34.9152	33.4988	152.175	65.0422	13.03	24.1531	26.679	12.0838	22.1271	22.8405	35.3158	26.5469	20.9927	33.1631	25.4633	32.7972	7.96335	27.5006	19.8867	10.5525
CAK97113	39.4189	28.9511	0.924546	37.5138	47.1081	186.877	200.615	72.7937	74.9117	284.765	190.882	265.965	191.231	91.1352	81.7526	64.5793	65.0213	63.8063	33.9287	31.5512	63.4925	66.2081	59.6237	62.5789	59.5866	40.9822	47.1297	29.129	26.0021	25.5789	105.564	53.8996	42.6932	7.82905	10.7258	17.557	31.3999	10.6692	14.4716	14.7032	9.98197	10.5741	11.7674	19.6424	15.5366	14.6139	12.6357	25.0566	25.38
CAK97114	3.67599	9.42026	0.0664062	8.65825	7.95636	45.4957	54.2389	6.72026	5.84302	45.2798	36.1307	51.0606	33.9618	19.8905	19.9577	14.2146	15.2289	11.7273	14.7116	14.2478	11.3044	9.49148	10.1946	9.51562	12.3653	10.2831	10.7528	11.7233	10.9001	12.9503	40.2686	16.984	10.0018	19.7554	22.696	8.19679	5.79326	5.21852	2.06055	33.2854	3.72739	26.4191	30.4614	8.77074	44.6826	4.62678	23.9571	9.66511	9.00353
CAK97115	74.8378	37.4293	4.28305	53.0877	63.5341	42.1365	31.064	60.8633	62.8242	32.8367	38.7574	33.7288	42.9206	31.8916	36.3554	36.1312	45.4532	41.2385	33.2822	36.9577	44.9864	47.0888	40.7883	40.1704	47.1807	42.7992	52.7174	44.0022	41.4808	44.0472	39.3259	49.8359	49.5326	27.4251	33.5977	44.3565	38.8892	58.4385	41.3001	31.3377	44.0507	35.1214	33.4487	42.2742	34.0257	60.2133	31.9812	46.4948	34.9295
CAK97116	59.6319	31.334	1.18599	30.9295	38.2665	40.8045	31.6654	24.1076	24.3667	26.2587	28.2789	24.3696	26.5192	30.5075	28.8691	32.7918	41.9929	37.4245	40.4715	40.4064	39.3676	39.4443	37.9317	36.1701	41.8724	39.5343	40.551	34.9176	34.8927	34.7372	38.2729	45.9782	40.3337	19.6957	28.4227	29.314	18.035	35.475	18.1082	20.8081	15.3303	25.8861	31.659	32.0948	26.3796	21.6712	21.8501	32.8082	17.3845
CAK97117	1.15874	0	0	0.51933	0.430596	0.507554	0.517687	0.688465	0.354364	0.711325	0.5202	0.264503	0.772103	1.19236	2.64915	2.3873	1.99588	1.65469	14.8909	13.0474	2.06126	4.31347	2.74612	2.14903	2.67682	1.8847	2.17234	25.0535	21.2047	25.1724	4.05614	1.24566	1.30267	5.70018	17.613	2.49103	1.27154	2.29852	0.814069	2.85048	0.905284	4.97024	5.79875	5.72217	4.25128	0.613854	2.76826	2.96258	2.37137
CAK97118	0.0778111	0	0	0.244116	0.0722879	0.034083	0.038626	0	0.169972	0.0367434	0.139729	0.10657	0.172826	0.28596	0.860777	0.973314	0.174816	0.277787	0.670354	0.334835	0.230694	0.579311	0.230507	0.230897	0.22469	0.210934	0.108056	0.516068	0.709431	0.257677	0.397214	0.0557651	0.109345	0.736106	0.165418	0.139397	0.569237	0.912061	0.204997	0.382827	0.0607911	0.834397	0.592556	0.480315	1.4274	0.480914	1.12863	0.0828923	0.928907
CAK97119	0	0	0	0	0	0	0	0	0	0	0	0	0	0.591658	0.593657	0.592298	0	0	0	0	0	0	0	0	1.16223	0.545536	0	0.533879	0.524225	0	0	0	0	0	0.855635	0	0	0.7258	0	0	0	1.43866	0.875725	1.65631	0.703172	0	1.37363	0	0
CAK97120	41.8547	19.1984	85.1274	81.8527	74.509	64.9779	57.6356	71.6534	61.2964	36.3277	33.8292	34.8697	28.4493	26.9979	27.8448	29.289	28.2161	27.5207	23.8805	18.5988	34.8787	25.7623	33.7996	30.4068	27.1426	28.1518	30.9227	25.982	33.828	24.5887	15.4628	34.9108	31.5131	29.305	34.2677	38.0558	44.0406	40.368	37.033	12.9914	41.4442	35.3593	20.4088	34.1402	16.9383	67.7855	15.4682	38.3742	43.0163
CAK97121	257.767	299.322	6.83926	108.494	134.483	109.173	100.798	151.636	172.806	106.58	90.7591	107.292	89.8057	143.134	145.893	133.551	166.089	157.866	134.926	142.216	161.398	167.843	160.144	168.02	151.836	142.114	145.603	158.401	153.629	149.417	150.827	148.71	136.425	123.163	133.883	130.907	139.334	125.688	100.965	90.1569	93.0095	94.6056	120.808	149.762	116.012	134.993	89.5709	144.655	144.69
CAK97122	21.5681	8.00035	0.398095	12.9237	9.69189	12.528	13.0923	10.3396	9.11547	10.5722	14.3662	10.3282	17.9643	15.3358	19.1049	21.7349	26.8618	25.7778	25.1621	25.6408	24.0663	29.0609	25.6962	25.6527	24.7093	25.5797	26.0449	27.8319	24.3515	27.0171	22.3111	29.4024	23.3082	9.53656	11.5875	28.3491	11.4694	12.0486	16.1614	17.7818	12.821	15.8169	18.3631	18.6922	29.4897	13.3509	18.2024	22.1024	13.8935
CAK97123	30.3947	17.4647	20.3612	9.79817	14.0409	5.42314	4.40187	7.95259	9.25871	5.24075	6.35946	5.62689	5.82194	18.8972	18.8376	20.2718	16.6228	11.508	23.9834	25.5988	13.8065	16.0273	14.5388	13.0326	17.3525	11.679	12.9726	23.0809	19.7942	21.9409	22.5319	14.149	14.0678	11.1323	19.9183	11.5397	6.17091	7.74394	5.1915	9.46635	4.74927	22.7257	24.087	17.213	17.0512	9.35585	11.5154	14.3777	5.80182
CAK97124	63.086	20.2708	85.2093	31.8462	36.5793	15.9268	13.4438	22.3811	20.9957	16.1776	21.7885	16.437	24.9019	48.2341	47.7244	51.5247	47.1852	42.8353	54.4292	55.568	47.2296	50.7763	46.4864	49.2125	44.3401	38.777	38.848	39.7367	39.1473	36.9769	46.2088	43.8479	46.6108	24.9825	38.9866	44.0064	26.6871	35.9309	16.2268	18.1754	11.0284	37.0633	31.4471	40.9571	29.6844	19.6755	21.2802	42.4945	20.8955
CAK97125	0.214026	0.286425	0.181719	0	0	0	0	0	0	0	0	0	0	0.471934	1.26274	1.10237	0.961695	1.06971	1.07559	2.60948	1.42773	1.11541	1.10955	0.793878	1.39057	2.46582	2.08053	1.98729	1.67259	0.850518	0.312164	1.22709	1.50382	2.83462	2.50248	0.575135	0.587151	1.54382	0.939771	0.351	0.334423	0.765027	0.931359	1.54134	0.560883	1.13382	0	2.50803	1.09502
CAK97126	448.885	433.621	75.6309	375.47	372.895	256.976	199.318	461.604	487.219	127.334	289.958	119.175	272.417	545.738	555.52	543.754	491.755	533.024	540.591	516.492	478.725	502.902	458.206	446.005	473.454	432.066	508.822	725.189	705.241	715.989	761.476	487.956	517.727	360.752	609.871	503.328	298.512	349.172	396.33	394.122	286.782	637.528	569.441	485.35	395.177	203.633	308.374	490.239	318.057
CAK97127	0	0	0	0	0	0	0	0	0	0	0	0	0	1.21559	1.21969	0	4.33491	2.95212	2.96835	5.33757	0	2.4626	2.44966	0	5.37265	5.04373	3.44503	2.7422	3.23113	0	1.20609	2.96315	1.16204	0	0	0	1.51236	2.98238	1.45237	0.678068	2.58417	0	0	0.85074	2.16705	0	0.705548	5.28551	1.41025
CAK97128	22.4414	10.216	0.468536	20.3219	21.1475	17.4036	16.8471	19.9246	17.1173	15.7219	22.0488	15.4099	21.5516	18.4551	18.4496	17.8659	15.9108	16.4173	17.696	18.3376	18.1333	21.5695	20.6388	15.0106	22.8403	22.8755	25.8639	19.2148	21.1434	17.4826	17.0364	21.6858	21.9072	12.7032	19.8457	25.9509	13.9614	14.7611	13.973	13.5751	11.7124	15.5336	14.9086	18.6406	15.5061	11.45	11.4571	20.8695	10.9013
CAK97129	22.7294	12.9117	6.0515	13.3619	12.274	25.0518	24.5725	14.0827	11.2022	29.8393	21.8129	26.7257	25.0732	29.5795	28.9423	27.8847	39.3489	40.4637	25.8656	25.4964	34.7571	42.969	40.7799	38.6888	46.2139	36.2274	40.2853	29.2274	33.9349	28.0932	27.415	34.5102	31.1164	21.2969	27.3014	28.1453	13.1943	21.1994	10.5719	20.3842	9.47304	25.9814	42.1264	23.6524	30.1054	18.6104	21.6923	25.7415	12.9705
CAK97130	15.7176	9.28645	10.7186	22.7818	27.5339	13.5495	13.488	20.0221	20.2715	17.726	14.1499	17.4047	13.4163	15.7311	14.4278	13.1645	19.0962	12.2372	41.7151	44.4907	11.7118	19.2334	15.7888	15.0093	38.2648	29.7462	30.7667	50.6248	54.3917	48.0077	11.0964	35.1711	38.9466	6.40636	11.2861	39.9899	7.11003	11.0057	12.4079	8.22656	11.757	9.48813	10.3686	30.6204	10.1514	21.0378	8.84529	32.0629	7.55676
CAK97131	2.83089	0	0	0	0	0	0	0	0	0	0	0	0	2.08073	0	4.16596	0	4.04253	0	4.06061	2.09826	0	4.1931	0	2.04365	5.75559	1.96563	11.2652	5.53076	7.49977	2.06447	0	1.98908	13.3904	6.01817	7.60722	7.76615	7.65744	2.48604	4.64262	2.21168	7.58917	0	17.4746	4.94581	9.99794	2.41538	15.0788	24.1393
CAK40847	1518.9	1837.03	2570.62	1354.76	1494.72	1273.99	1213.18	1373.27	1435.87	1532.29	1562.73	1619.89	1289.01	1157.02	1164.53	1093.83	1539.46	1594.15	1507.65	1490.48	1378.5	1487.91	1477.31	1433.8	1768.36	1612.97	1595.15	1347.67	1377.88	1372.19	1072.87	1561.58	1660.13	2040.68	2169.46	1873.65	1641.94	1473.57	1536.87	1739.55	1489.42	1425.83	1677.36	1958.25	1787.82	3340.94	1505.06	1841.12	1842.94
CAK40848	59.6148	79.7808	80.3898	0	0	0	0	0	0	0	0	0	0	5.155	2.58621	2.58028	0	0	5.0352	5.03006	5.19841	2.61081	2.5971	2.60149	2.53156	2.37657	2.43491	2.32579	9.13494	2.32258	2.55735	0	0	36.4919	26.0924	3.14114	16.0338	12.6475	21.557	28.7551	21.9176	12.5347	34.335	25.2544	15.3165	24.7698	14.9602	29.886	11.961
CAK40849	3.38248	1.95748	0	1.76181	1.06161	2.76298	4.03888	2.08908	1.23811	10.0152	7.71569	7.88803	5.43156	3.0237	2.62939	3.09423	3.01235	3.00256	6.10376	5.04849	1.96502	2.04185	3.04669	1.96674	2.70583	2.78799	2.98339	5.45683	5.17956	7.20518	3.1334	2.35861	2.24817	15.3075	10.0088	6.55095	9.69734	10.5507	5.61973	11.2443	7.92783	9.39465	13.0285	18.3401	23.1588	7.42589	10.998	9.7388	15.7466
CAK40850	136.751	7.4437	0.95405	62.0701	85.157	49.047	30.0932	61.7042	85.2224	19.4204	34.9588	19.4938	25.9562	76.4379	59.2934	60.3152	60.2941	66.5112	76.759	85.344	58.8419	76.4219	61.9565	62.353	78.9287	67.9662	72.7166	49.1495	43.9433	43.6488	47.4054	76.5844	60.6752	118.845	218.874	167.434	126.028	63.9304	93.7942	114.208	77.6489	112.563	256.836	97.4541	237.198	39.189	118.932	81.7584	124.849
CAK40851	4.26936	13.1729	1.00692	0	0	0	0	0	0	0	0	0	0	40.7072	35.2471	39.0059	32.5946	30.2294	37.2069	43.463	28.9196	34.4346	33.1119	31.7603	29.2799	24.9958	25.7741	24.383	22.7836	27.9625	22.5729	27.0277	29.5813	9.64846	5.54657	9.13567	11.9293	15.1841	7.18612	7.77966	6.3004	10.0678	11.6116	9.63876	13.1567	5.96847	9.00562	11.6231	15.5734
CAK40852	130.335	350.782	508.274	99.2534	78.6071	82.9945	65.9756	56.1892	49.6391	61.1664	65.1496	59.2823	67.7313	1192.92	1418.94	1351.48	571.8	694.677	956.133	980.63	680.16	797.222	784.941	782.931	359.653	331.426	347.262	408.335	383.578	399.469	834.459	383.074	315.271	66.5906	129.485	63.7712	80.5345	61.4391	50.9485	118.734	52.7336	132.554	145.988	63.1592	200.752	74.6368	200.196	54.1003	75.097
CAK40853	1.96825	12.6058	0.119367	0	0	0	0	0	0	0	0	0	0	22.8369	35.045	27.9304	19.8991	22.2846	16.4521	15.9311	23.4461	14.4444	30.5072	26.5955	14.006	15.1494	16.4975	24.0567	22.6146	17.878	16.8144	11.0832	9.38434	4.78799	2.24158	2.14083	1.79987	10.3945	2.22233	2.99733	2.52626	2.13575	2.906	3.90525	1.71935	6.33067	1.79931	4.04379	3.95611
CAK40854	113.339	74.4302	12.406	47.4046	71.144	40.9385	31.856	81.6714	110.16	24.6467	32.5622	35.2168	24.2674	51.5702	57.4722	55.2581	30.9054	30.5935	46.2607	43.5228	34.442	40.182	38.2161	40.8686	32.0726	29.7076	33.4075	39.2876	42.4349	40.0616	46.9911	36.7928	34.0372	48.0689	67.5129	33.3103	77.0406	95.8428	70.6902	36.9699	69.5222	43.7005	39.0242	40.4255	37.9469	77.2907	29.8199	32.6042	86.4314
CAK40855	36.2948	26.9846	2.66312	22.2915	31.6372	30.8145	30.9181	20.6839	23.0997	19.4664	18.1045	25.7753	19.656	83.6541	58.1608	64.6217	96.6433	85.4224	79.1364	91.2675	84.0265	99.7473	87.9404	87.092	103.513	81.0806	76.5374	86.7777	77.9133	85.4707	68.949	85.4205	84.062	30.9444	30.4825	40.1367	18.4389	47.2699	14.5595	24.6176	9.1019	41.2427	48.2598	46.0992	36.0107	30.859	24.0859	66.8283	14.5193
CAK40856	56.5707	31.7819	6.94313	24.1491	29.6598	61.6291	43.2075	21.0423	19.2335	35.759	18.356	30.9918	24.9432	51.7074	44.9424	46.6529	58.4725	50.2297	51.6317	49.0884	46.995	68.472	53.0961	55.4297	70.437	48.9672	55.6141	51.5614	45.7412	49.4128	49.0975	56.9203	47.7768	19.9231	18.5753	23.9817	12.2926	33.8364	9.64075	15.983	9.53949	23.6245	40.3383	24.8936	23.4853	20.3749	17.6821	37.4716	9.6477
CAK40857	7.9391	2.30613	0.15676	2.5652	2.17265	17.4414	17.2305	2.05332	1.96277	20.7209	8.50974	23.1798	9.39771	4.3878	3.67641	5.43407	3.64106	3.03202	9.8088	11.5202	2.64573	3.80303	3.60074	2.96764	5.33146	4.92163	3.93141	6.93898	6.09208	6.31798	6.10388	4.54297	4.15127	7.04476	11.6443	5.40243	4.55857	6.6034	2.97255	9.23512	3.46188	21.2285	34.7487	8.92759	28.3857	5.16217	18.9037	6.03173	4.14583
CAK40858	5.46015	0.498216	0.52681	0.806449	0.97993	2.58191	1.23203	1.38954	1.03008	3.28154	3.62118	2.9743	4.23775	4.78856	6.54359	5.79813	5.2972	4.38589	9.75546	10.9915	5.38076	5.68195	5.23853	5.38548	5.64385	5.67677	5.38531	7.16039	6.18235	7.1505	6.01809	5.4695	5.23157	5.92847	9.95887	5.44665	5.22001	2.40563	1.90711	6.91944	3.82955	25.0062	19.9804	8.55382	17.5069	4.27311	15.5115	6.87429	5.6612
CAK40859	31.9078	43.8167	6.46956	26.6269	24.1126	27.8484	26.3594	22.4188	15.2924	127.116	102.143	106.698	93.348	42.8797	42.2343	37.3194	91.7481	68.772	58.0382	63.2731	72.98	79.8652	86.5878	85.5861	82.6838	64.2276	63.4896	53.3006	48.1498	50.8613	20.3172	71.5888	43.8351	24.4411	30.879	27.6213	17.4198	20.7185	18.82	24.7974	18.7894	28.9389	22.1487	43.361	20.5926	34.2695	17.1677	33.3573	15.127
CAK40860	14.2656	282.022	22.7854	31.2086	35.8226	29.8822	27.6953	32.1478	28.6321	34.2157	32.9729	35.1431	25.4895	20.0365	17.2916	19.8502	19.7802	18.8587	27.4803	30.7951	22.5084	20.8212	21.7579	18.9656	28.4484	31.78	34.9139	31.5693	32.8382	38.4483	16.1717	33.9106	30.7652	21.1119	53.1477	22.2671	20.5366	21.7774	18.7297	26.7542	17.1041	42.4091	34.8808	24.2672	38.372	25.0665	30.9718	24.8271	19.6318
CAK40861	91.1342	81.9	185.51	95.9856	102.536	74.4814	67.6591	47.1087	46.9212	40.3655	35.4238	38.5513	41.0281	31.5845	33.3076	36.4569	25.1401	22.3216	35.1571	34.7489	21.1624	23.5758	26.4849	25.2032	36.9344	27.0896	28.3554	28.7679	27.9472	28.2315	35.544	34.0622	35.8671	20.244	21.4587	36.3213	28.1134	26.6797	37.4836	20.3377	42.2694	35.1527	26.9198	22.1343	32.2469	52.7608	33.9576	26.5449	16.5751
CAK40862	10.5618	28.2692	2.24188	0	0	0	0	0	0	0	0	0	0	7.76307	9.73661	9.71432	0	7.5412	1.89566	13.2561	7.82844	0	1.95552	3.91766	5.71853	7.1579	1.83341	5.25371	5.15871	3.49764	9.62798	0	3.71055	2.49792	8.42001	4.73033	9.65832	9.52312	18.5505	12.991	18.5661	9.43822	8.6177	10.8661	6.91967	16.3194	4.50581	2.81289	6.75466
CAK40863	25.1617	11.3158	19.1444	20.3263	23.7803	16.0719	13.6352	14.6148	15.9853	5.51735	7.03985	5.45114	8.96347	6.66691	7.63426	7.27742	5.71825	3.43943	7.21099	7.79169	4.82388	4.42574	4.66816	4.67605	5.40124	4.44543	4.59014	6.72958	5.84031	7.87428	8.22178	5.25187	6.19319	6.69015	5.99186	12.302	9.0912	6.51502	11.2508	7.60582	10.8099	11.1737	10.7598	8.4355	12.6686	8.82307	9.22578	8.40719	6.68577
CAK40864	5.37355	1.28201	1.72837	5.5412	5.52054	5.42867	5.23091	4.21405	3.93012	0.897653	1.42458	1.14119	1.77864	3.39953	3.99607	4.26226	2.76874	2.38327	3.91156	4.16521	2.46295	2.13963	2.73808	2.33186	2.58254	2.09982	2.57749	3.69296	3.49946	3.81674	4.46453	3.00362	3.12357	1.91161	2.92749	5.41664	3.35347	2.49677	2.94442	1.9638	2.58439	4.06621	4.95029	3.83442	3.3342	1.61233	3.01399	4.27341	2.18256
CAK40865	23.4211	11.4546	10.108	9.45078	9.21671	10.2249	10.9312	8.10827	6.42492	9.81049	9.74608	11.4741	7.34511	3.88905	4.36127	4.80931	5.94375	5.00017	8.54701	8.76151	5.0176	6.77793	4.84065	5.25291	10.5043	6.7499	7.56394	7.07013	7.24633	6.69961	5.78798	7.80711	9.23967	4.41664	6.94755	8.01532	3.9135	3.08698	5.53492	6.50806	4.86329	10.6386	13.5441	6.96457	12.8466	6.52668	10.2241	7.5432	2.65402
CAK40866	50.8679	34.0755	7.94452	11.8185	16.4373	9.81171	7.40364	10.2636	10.9754	7.4177	8.60503	7.37854	10.6118	20.3407	18.0255	15.272	13.8024	9.83918	17.7509	15.7805	11.0546	14.5238	12.8516	15.1871	20.2647	11.8372	14.7266	17.414	14.1815	15.1364	21.0501	15.0374	13.5475	12.0707	14.4669	14.3754	12.394	15.6463	7.12152	10.6022	6.60141	16.2163	19.4335	15.5774	16.5456	12.3173	12.048	15.9488	9.96143
CAK40867	36.6308	10.9323	18.4406	19.5846	26.05	11.473	11.5861	13.1267	16.2583	8.02117	10.5655	9.20519	10.1881	18.2988	18.7909	18.7002	22.1402	17.5444	23.5056	24.4581	17.0593	21.1418	18.582	20.9702	27.9887	18.8056	21.3381	23.9507	22.5465	21.7277	22.7893	24.2079	24.0981	11.776	13.2316	19.9193	10.9681	13.1529	10.3623	12.7059	7.74976	17.6705	19.0437	12.5398	18.8594	10.8763	15.9867	15.1948	8.7349
CAK40868	8.0964	5.41759	0	0	0	0	0	0	0	0	0	0	0	98.1905	125.392	92.3392	133.393	86.713	110.44	136.458	108.019	99.4595	98.937	120.127	178.269	87.7926	129.3	155.724	57.9996	123.335	118.088	95.7407	102.398	22.978	25.8181	39.8875	37.0189	32.8506	42.6607	23.2365	28.4645	54.2629	44.0405	41.6481	63.653	21.4457	31.0862	47.4381	10.3559
CAK40869	59.0459	71.8423	56.4273	36.9263	40.9334	33.9932	29.5196	34.3635	35.2601	24.9773	27.1451	27.0285	27.5023	34.3562	35.7131	34.5094	26.0274	27.2926	31.4816	32.9202	31.294	27.0886	25.7781	29.9953	27.7087	26.0479	30.7033	32.7098	29.9954	31.6547	41.4497	29.5048	28.4465	21.9355	26.7705	31.8374	22.8384	30.6254	20.8243	18.6684	23.5376	28.8958	29.9731	33.1051	24.7561	34.7247	22.4307	31.6469	24.5693
CAK40870	24.1982	39.5154	7.82548	18.9567	22.5428	32.3412	27.5182	22.5479	21.7585	18.4378	10.2014	19.0192	13.0458	23.1562	20.12	19.8273	27.233	19.5271	21.8481	19.9749	23.8481	27.6475	22.7614	24.0928	27.3164	17.308	19.9204	24.3181	21.652	22.7528	20.14	23.179	22.1362	11.0972	22.3014	15.0106	11.5544	19.5217	6.06315	7.36531	6.2581	15.0049	14.1836	26.6538	11.2132	14.9143	8.69326	24.8144	9.20248
CAK40871	164.803	526.549	50.1561	64.6087	66.5183	38.8453	36.2179	79.1828	71.1328	42.2245	39.1205	43.6066	40.1048	17.4974	17.99	15.6782	15.4618	17.1023	23.4207	23.1333	16.2833	23.3579	17.5216	16.6791	17.0795	16.2828	20.7129	25.5835	31.0542	25.5482	24.1656	20.4836	23.4379	113.367	125.037	49.6894	74.6468	44.1213	47.5541	63.8633	51.0886	108.269	115.023	61.6065	104.041	149.856	95.9784	66.0618	80.1951
CAK40872	22.8702	14.7468	63.2848	29.3059	24.8202	19.3068	21.4158	20.5725	18.1211	17.1321	17.501	16.326	18.5871	11.232	12.5733	16.7515	9.26433	8.75852	13.5085	15.9551	10.8643	10.8354	9.16173	11.5679	8.78045	11.2019	11.7656	9.58359	11.0351	11.9801	13.8734	12.2928	14.0972	6.68738	9.83443	10.9878	9.22107	6.1863	18.0758	11.3373	20.7103	22.0164	17.5295	12.2993	13.2582	19.6422	12.9498	11.7389	8.33256
CAK40873	71.7715	32.21	57.9918	37.0745	33.1874	28.0658	26.2096	34.9329	33.9134	21.6557	24.1413	21.7781	31.6054	27.7311	26.3056	24.1712	28.0112	22.1391	27.2423	29.8582	22.2592	23.8115	24.0076	23.5656	23.6365	19.2505	19.9489	31.3506	31.1367	31.8099	29.649	24.7082	21.3295	19.8973	32.0369	23.9868	21.4146	19.5507	20.2796	26.0478	14.6534	43.9845	32.789	29.5579	26.8018	27.2814	26.6409	24.3696	20.0612
CAK40874	30.5518	17.3901	307.995	34.4989	27.5538	16.25	12.064	21.0357	17.5512	9.64922	13.5377	8.96656	12.8337	4.30162	5.7061	5.47407	1.93143	2.69136	5.34108	6.04705	2.49978	2.43708	2.93852	2.79632	2.79276	3.09236	2.75502	4.01312	5.10334	4.92734	4.77437	3.55449	4.53031	7.88252	17.9245	8.44096	10.5222	6.43959	12.9795	5.85638	12.0895	33.4178	10.8993	5.61284	11.0913	19.1804	12.6106	7.08001	6.59757
CAK40875	7.57206	1.35543	0.245696	2.89651	4.01016	3.40123	3.30394	4.60694	4.80412	1.48035	1.45069	1.45322	3.21369	1.27617	1.9563	1.34853	1.30028	1.17083	1.17727	1.4182	1.96613	1.29267	1.25016	1.39539	1.25343	1.01326	1.64093	1.05559	1.35059	0.958298	1.5124	2.17759	2.06715	1.27753	1.43544	3.24009	1.76415	2.8701	2.24479	1.22599	1.84633	1.24986	0.996914	2.18323	1.26392	2.29951	1.64603	2.41482	2.34418
CAK40876	271.08	771.725	12.9961	195.381	304.014	168.771	109.544	349.511	449.558	137.79	176.027	126.059	172.068	190.409	180.821	165.878	189.642	165.553	243.486	248.047	162.844	192.87	177.713	182.988	246.839	189.105	217.059	323.172	321.514	291.945	231.413	206.438	212.434	743.266	711.068	547.063	431.757	540.542	237.042	333.615	283.573	310.756	579.454	725.767	469.924	227.055	345.518	588.451	547.205
CAK40877	9.96793	66.6675	0.433068	4.49584	5.01499	15.1149	18.4386	6.13663	7.24222	17.714	7.31462	16.9831	7.78381	4.31136	4.45132	3.63824	2.67387	2.18512	6.71346	8.0618	1.51223	3.41772	2.14059	2.14421	2.70027	2.93825	3.18746	8.9083	7.91678	6.66785	4.33966	4.32565	3.94225	7.72045	10.3916	5.55874	5.67488	3.83249	4.85255	9.06203	8.50121	9.64775	21.5015	13.2063	13.8867	3.75292	14.1439	7.51663	5.5092
CAK40878	288.466	16.4219	0	77.4318	60.5284	960.924	1414.85	109.139	104.241	2201	1448.75	2744.07	1150.34	110.809	95.8126	72.949	51.4912	59.5228	10.3479	8.80071	60.7795	45.5343	39.2365	47.1057	22.6385	22.5726	26.5078	7.10505	9.13297	8.9013	63.6359	30.0122	29.0137	9.9502	24.6375	12.0384	47.3786	18.4403	51.144	26.3532	47.478	17.7537	16.74	14.8287	12.0804	48.841	8.30945	20.1272	40.1936
CAK40879	16.9589	8.6873	3.85807	12.9103	13.0036	16.8826	20.3414	12.7203	13.8609	16.3996	14.2069	19.152	12.1653	14.9102	14.1826	14.5681	11.9104	8.98014	7.28185	8.61291	9.50261	8.57845	11.2977	11.0761	8.61094	9.1286	9.3527	6.88852	6.07699	7.73888	11.3615	13.0262	10.3765	25.2549	16.7326	20.4239	29.1611	15.8763	24.8691	19.961	24.6603	14.7921	6.70894	22.3727	16.5155	16.9079	17.5852	11.4967	47.8114
CAK40880	18.8546	29.161	7.86044	33.0592	34.5955	38.0297	33.4964	22.9794	20.141	29.2159	26.8127	34.0016	21.6912	58.7803	57.9519	61.5575	54.4228	51.8068	61.9263	61.3233	51.1581	51.5546	57.3876	60.4441	59.2269	52.1322	60.9639	45.8016	48.135	44.2428	60.2969	62.4383	63.4892	61.9481	59.4842	39.3061	30.7665	33.4916	26.4396	64.373	28.667	74.02	41.638	48.5524	52.3367	35.8865	59.0185	36.6837	33.5671
CAK40881	13.7588	4.09179	2.59598	0	0	0	0	0	0	0	0	0	0	41.0134	31.5686	39.3704	17.1731	18.5562	32.9262	29.6033	16.9967	23.3326	26.6066	18.7128	25.3834	19.1671	20.1684	24.8411	18.9162	28.8568	33.4461	31.773	39.2067	27.4784	36.5622	23.964	12.5818	11.7165	32.892	47.6357	17.3183	36.8853	14.1367	15.728	34.0536	18.2222	39.1312	14.6573	12.3841
CAK40882	29.1846	55.9089	3.39612	43.4232	48.4456	91.8206	83.6889	86.8693	75.5307	70.7956	47.819	74.5997	48.6987	61.8485	53.317	45.4555	34.2819	38.9257	41.9049	43.1372	36.675	33.7504	45.6419	40.3339	31.0148	34.8388	36.1055	41.0704	50.9403	44.3497	46.3479	40.4514	45.1758	63.3469	54.1698	34.6346	35.2227	68.6578	36.1674	74.5875	36.9213	64.6037	35.2957	33.6832	51.7645	31.1309	54.9845	35.1937	35.3711
CAK40883	5.88111	23.8739	0.998669	0	0	0	0	0	0	0	0	0	0	5.18721	5.92761	4.61584	5.43199	5.87879	4.92592	5.06149	6.82923	8.02732	6.24294	4.7992	5.3778	5.44713	5.1725	10.0114	13.2774	6.75159	2.57333	4.21483	5.50968	8.5309	3.33403	2.63397	3.94387	6.36326	2.06587	1.12524	1.99104	1.75181	1.70615	2.82358	2.05496	1.21161	0.334527	5.01213	6.18504
CAK40884	0	0.399117	0	0	0	0	0	0	0	0	0	0	0	2.84966	4.61884	2.19441	1.78676	1.49058	0.21411	0.427784	3.53681	0.666112	5.74265	3.98241	1.50708	4.44656	4.96988	3.16476	3.49598	1.97525	0.652473	0.641207	1.67639	0.846402	1.26802	0	0	0.537806	0.261903	0	0	0.266505	0	0.306824	0.26052	0.52664	0	3.49479	0
CAK40885	189.164	117.65	42.0668	496.724	495.992	577.556	395.411	1030.32	901.295	643.876	189.692	619.192	162.6	272.192	188.882	178.261	181.146	170.258	75.2451	81.8196	200.096	195.787	222.043	192.355	125.37	159.366	180.92	209.801	271.533	180.819	135.171	184.825	192.54	639.132	408.893	69.7566	273.587	617.292	98.1771	47.9193	101.138	135.89	135.306	112.141	32.0719	170.608	22.1124	400.055	320.221
CAK40886	2.47093	7.13024	0.852288	1.10743	1.21951	4.39693	3.87142	2.18804	2.12528	4.886	0.935963	4.23025	1.37205	3.46205	4.55574	4.37486	4.10571	4.41064	1.16416	2.21518	4.46417	3.27684	5.31834	3.49428	3.06589	4.29112	3.16331	4.96761	6.73839	2.60823	2.53401	3.04365	3.09253	12.4182	7.55109	1.65998	5.64888	5.98754	1.76307	2.65932	2.29241	3.38109	3.94819	3.09819	1.5514	4.1588	0.922363	8.96623	6.71604
CAK40887	48.3446	12.5717	3.30709	25.6721	28.5762	69.098	62.6694	24.6609	21.9718	134.81	51.5847	131.485	34.8597	1056.92	1319.53	1563.57	610.421	696.173	69.4982	72.5495	630.135	380.059	368.814	393.66	44.0804	47.3599	43.4317	40.2695	46.0321	44.6906	2363.74	51.8066	66.7296	353.524	259.252	82.0932	346.547	49.3745	623.148	486.134	438.561	292.07	93.0992	102.775	256.289	17.2965	727.132	812.553	331.941
CAK40888	0.874626	180.255	0	0	0	0	0	0	0	0	0	0	0	1.28572	3.87018	3.21777	7.20501	0.624487	3.1396	3.13639	2.59309	0	3.88648	2.59537	1.8942	1.18549	4.25108	2.32032	4.55673	1.73784	0	1.25364	3.07271	3.30965	1.85936	0	0.799805	3.94305	3.07233	2.15156	0.683315	3.12631	6.66056	0.899821	1.52805	0.772236	1.4925	8.38567	2.98322
CAK40889	132.784	181.617	9.21381	178.207	164.082	82.0894	101.808	231.77	218.14	171.64	138.546	173.344	72.6482	169.742	189.38	172.707	216.505	179.082	302.095	257.363	219.704	192.271	215.01	203.524	246.115	236.418	255.176	292.18	331.523	225.636	53.1745	241.183	244.597	356.315	292.782	171.256	148.519	108.951	145.305	102.983	138.891	69.2986	122.436	228.685	82.0148	157.718	52.2257	256.022	200.875
CAK40890	26.2062	5.59727	0.968484	9.71338	10.8552	9.7878	8.66779	7.49912	7.90954	5.49689	7.32679	5.80843	7.17837	9.6954	11.9283	11.7719	10.6889	12.6343	13.0817	13.2991	12.2918	11.8676	12.0435	12.5846	12.1619	11.0209	12.8349	12.3566	11.0856	12.4752	14.2055	13.0169	12.7619	7.30464	10.6014	13.3351	8.07726	9.09817	6.26715	9.04164	5.3927	14.0875	14.7003	12.6079	13.5667	5.26809	9.6077	12.0893	6.13527
CAK40891	16.9485	25.3191	5.39163	9.19572	11.4632	9.50515	8.73944	6.04475	5.62512	5.41825	6.04573	6.0581	6.52937	13.2298	15.0186	15.2904	9.62602	8.30204	13.3468	14.2598	9.57584	9.78162	8.25449	8.21972	12.093	9.18599	9.91324	8.37974	9.04106	8.06361	15.5537	11.3461	11.9239	7.78891	9.33351	11.3174	8.73047	9.87185	6.74965	7.27201	6.09029	16.0064	17.6045	9.1689	13.3515	8.87421	10.8176	7.86126	6.57256
CAK40892	2.66628	17.1548	1.74138	0.137883	0.19054	0.224594	0.152719	0.0468689	0.0896039	0.0484251	0.092076	0.0468173	0.056943	4.59786	6.73101	5.96104	2.91834	3.88069	6.03709	7.94317	3.11639	2.9776	5.01255	4.41242	4.58994	4.30893	5.12677	3.46871	4.40775	5.02608	5.60892	4.85062	5.40408	1.55221	3.16112	2.57201	1.96931	4.3458	0.990626	1.93406	1.7626	5.04017	3.34691	1.68805	4.47906	2.71632	2.62492	1.52944	1.66146
CAK40893	56.3393	75.1866	9.21954	37.3818	29.5327	39.5673	31.4827	34.3082	26.8137	40.3521	33.912	33.9831	43.605	49.0442	57.4502	53.729	49.2633	49.7775	39.9957	40.5192	47.4743	60.34	44.8716	50.4346	52.0327	48.5272	55.6192	44.3591	35.4605	51.5939	52.4481	55.1515	51.1962	30.6686	39.4777	39.1881	29.6454	31.075	24.4617	37.8099	27.5407	48.0955	51.8753	33.5144	51.9642	35.2931	44.8474	41.4093	27.107
CAK40894	258.141	61.3586	73.3501	61.2502	51.0862	81.4295	121.776	69.4001	69.1091	196.944	136.273	233.749	65.5709	39.3342	37.6188	34.3869	43.8309	44.1048	38.6318	37.0064	46.8774	54.9893	51.0975	60.8082	48.8502	45.4598	52.0012	36.2752	37.1554	35.9322	43.4348	43.9526	58.3187	78.938	97.0002	75.1389	96.2566	41.8717	70.8179	99.1276	67.8398	65.3435	76.3427	68.4039	80.2312	60.3971	66.1637	52.4554	98.306
CAK40895	17.7197	26.7768	5.20302	6.94898	6.79054	65.6504	69.9297	10.8318	8.19301	106.441	42.4267	104.154	37.1434	42.2743	41.1647	40.4729	22.0616	28.2033	69.0671	64.8663	27.3075	28.034	27.504	28.8651	24.8912	22.1163	23.9922	81.1396	88.5677	79.5606	40.5439	25.1339	24.7453	26.1226	40.8878	18.1869	16.9465	5.7251	11.0225	16.7095	9.57529	55.355	36.7072	15.5716	24.3793	10.691	25.5131	16.2026	13.5988
CAK40896	12.4409	32.4797	3.46325	0	0	0	0	0	0	0	0	0	0	30.7304	35.7978	35.2656	20.3138	24.9011	64.2787	55.8756	29.024	22.7763	26.5838	27.3852	18.6985	23.6354	22.5163	63.0336	60.0344	57.5434	29.4491	18.709	22.9282	20.2586	35.7698	15.1628	9.69809	4.22949	10.2089	12.041	6.85154	59.0495	43.044	16.9957	30.1087	9.54387	28.7123	20.2058	10.9563
CAK40897	144.718	125.44	50.4152	150.927	200.345	84.474	78.0986	130.303	179.526	60.3002	64.0052	59.9913	51.9825	88.1484	93.1679	93.3855	132.556	144.917	93.2469	97.1275	137.706	142.012	126.231	133.569	113.774	122.894	122.279	66.2835	68.2375	56.9613	56.9113	126.993	106.21	166.562	149.844	75.4628	140.834	127.177	72.9895	62.7111	66.3373	74.0279	78.6983	99.5256	81.641	160.522	57.4582	70.534	202.465
CAK40898	44.0779	67.1969	53.8554	33.3299	33.0862	43.7586	34.9806	19.9497	23.6608	17.1992	12.7011	14.414	14.1255	28.5883	18.6557	20.6072	25.0688	27.228	30.1428	26.6677	20.4059	25.5239	22.7135	21.0235	21.5911	24.684	23.276	29.3285	33.8455	20.848	17.4766	22.4908	23.9212	56.6775	39.8271	17.6329	43.2204	32.7976	17.4543	10.4103	14.3393	24.6444	18.7258	34.292	16.3237	35.0974	10.9944	27.4038	59.6426
CAK40899	13.1568	8.22754	5.64387	9.10744	9.78314	10.6208	9.87365	6.70578	6.4552	5.45655	6.52506	5.56628	5.46967	9.13878	10.2492	11.7969	8.57627	7.90623	13.1176	13.4006	7.90103	7.53885	8.78738	7.60136	9.17481	9.21999	9.66157	9.92528	8.66917	9.40972	13.0233	10.0462	11.5192	8.11309	10.0494	10.8287	6.26762	7.99657	5.95852	7.32884	5.3682	14.9426	16.1868	11.8173	13.4637	6.96387	10.5204	9.75982	6.13814
CAK40900	17.9461	24.5657	18.5457	24.2674	22.3885	18.821	17.7154	18.5132	12.4101	46.8271	59.5732	46.6768	41.8531	27.964	31.0837	32.2952	32.0249	29.1418	63.7576	62.148	30.7839	29.547	36.379	36.5166	46.6397	48.5797	44.2896	59.3761	51.023	53.5888	26.2497	47.3303	46.9795	12.9028	14.0616	24.7096	11.1594	16.8284	19.2722	27.245	21.1512	21.4436	23.8746	34.8161	18.185	19.8291	23.1868	35.2864	9.96873
CAK40901	3135.44	1009.25	4922.74	6958.39	6165.63	6111.22	7545.72	5148.88	5284.54	3720.66	2839.3	3760.59	3011.19	445.627	416.664	450.375	208.16	246.332	506.559	504.742	283.918	215.845	222.495	209.429	341.148	383.627	393.296	372.786	367.461	397.473	432.894	540.474	532.433	1279.45	1162.17	1850.29	1644.04	902.496	2468.34	1627.26	2727.36	1931.71	1812.37	1022.68	1742.39	1921.1	2171.85	869.793	1508.63
CAK40902	9.11111	3.11101	9.67767	5.44461	4.16253	6.78283	6.34684	4.28408	2.58814	7.64869	7.97862	7.36051	9.36883	10.9408	11.8626	12.8286	11.0913	10.414	12.6785	12.6387	11.2275	10.8589	10.7741	12.8784	9.90671	10.215	11.2988	8.75333	8.05786	8.09558	13.4529	11.0978	10.9067	5.959	8.92739	3.76153	5.89733	5.40909	3.65488	5.5956	3.28082	13.6702	7.05669	5.67043	11.005	4.43606	6.17427	2.79599	5.43522
CAK40903	154.705	14.2476	48.9025	56.3396	70.6412	25.7945	21.0954	41.3284	46.5896	25.1787	26.8572	26.234	34.2577	61.5533	62.3197	59.5877	53.4419	38.8026	64.76	64.7897	47.7754	49.7795	48.8583	48.8087	53.1886	38.4304	45.2814	56.8717	54.828	57.3832	52.1712	46.9925	51.7683	53.8134	73.2964	42.8934	50.47	45.3856	35.6372	39.5219	28.5373	79.6123	66.0036	59.7601	59.6133	50.2248	43.9741	46.1253	38.2501
CAK40904	15.7398	10.2871	0.621573	3.60918	4.25073	8.41753	4.81519	11.376	11.594	12.7909	26.0461	10.2773	25.7115	8.74392	3.64436	8.88804	6.71607	8.102	7.88374	7.21939	6.37578	9.94701	10.3014	8.14644	8.98445	10.419	11.9455	12.624	14.3028	11.5156	6.54005	9.83743	12.3452	12.4661	2.13995	30.9844	11.8828	36.9647	19.287	7.3537	20.5902	5.72424	9.5572	14.4985	9.11294	10.9884	4.52857	15.9877	13.5776
CAK40905	72.0057	38.5955	129.762	28.9353	35.1618	41.2953	28.6636	40.4576	41.6525	22.2741	20.9234	21.5917	25.3237	69.9382	69.3901	65.1344	67.9795	70.9321	51.8746	51.5974	71.4082	90.5902	72.9718	69.6145	72.7562	61.7303	75.5387	50.9098	56.2226	45.0387	62.0007	65.4584	74.4618	44.1499	43.0901	57.2696	41.1894	33.2236	26.5353	27.0854	24.4377	32.8715	55.5356	43.7657	46.6696	34.1356	30.2114	45.7848	41.9826
CAK40906	34.9129	8.15722	50.5274	28.8701	33.3729	21.9595	18.9603	23.3578	24.8962	9.89521	13.6011	9.03977	17.3835	19.5376	21.6252	21.7349	17.7728	15.5285	20.4042	21.0817	18.4992	16.8364	15.8665	15.706	17.2887	13.3948	15.8523	22.1746	21.4918	23.5056	22.6201	17.6802	17.0804	13.2045	20.7022	21.8393	13.8193	14.1137	14.7282	15.1127	12.0602	31.4565	18.677	20.5938	20.3845	18.2152	17.51	20.4023	11.6868
CAK40907	25.4838	67.3925	10.3526	36.5595	28.4891	38.6146	34.1982	41.4055	28.5527	62.0113	49.2109	53.2168	55.5186	31.3674	33.1819	37.3227	44.0132	37.3487	34.5777	35.1545	37.5964	33.6791	43.5258	40.7953	48.9412	46.5234	48.0042	31.7007	31.2863	30.4455	31.8336	46.4889	44.2074	30.337	36.4196	44.7798	23.1922	26.3856	24.521	38.0936	24.2916	47.1797	38.4685	43.2782	39.4097	53.2905	35.2679	40.2672	19.7548
CAK40908	40.6725	4.57563	4.95919	31.9882	23.1941	33.2597	28.9592	24.1232	15.3107	30.9114	39.3967	28.5843	46.7509	19.5808	23.8495	24.6335	27.6855	25.582	22.194	20.6899	27.5595	25.9325	27.7481	26.8967	26.3794	26.3575	26.5099	24.0935	22.2662	26.8909	19.5316	25.6776	22.0215	20.8894	20.9728	27.308	19.8667	19.8455	18.8911	23.597	16.1941	34.5633	29.6018	27.1877	39.2626	22.3265	25.2218	30.5804	18.3432
[truncated: 12,818 more rows]
[truncated: 979 more columns]
