# Supplementary material for: Fungi.guru: Comparative genomic and transcriptomic resource for the fungi kingdom
Source: Comput Struct Biotechnol J. 2020 Nov 20;18:3788–95. doi: 10.1016/j.csbj.2020.11.019 (PMC7718472; doi:10.1016/j.csbj.2020.11.019)
Supplement: Supplementary data 4 [file mmc4.txt]

gene	DRR059455	DRR059458	DRR060257	DRR060258	DRR060259	DRR060260	DRR060261	DRR060263	DRR060264	DRR060265	DRR060266	DRR060267	DRR060268	SRR10224412	SRR10224413	SRR10224414	SRR10224415	SRR10224416	SRR10224417	SRR10224418	SRR10224419	SRR10224420	SRR10224421	SRR10224422	SRR10224423	SRR10224424	SRR10224425	SRR10224426	SRR10224427	SRR10224428	SRR10224429	SRR10428057	SRR10428058	SRR10428059	SRR10428060	SRR10428062	SRR11497220	SRR11497221	SRR11497222	SRR11497223	SRR11497224	SRR11497225	SRR11546743	SRR11546744	SRR11546745	SRR11546746	SRR11546747	SRR11546748	SRR11546749
CBF85477	0	1.56326	0	0	0	0	0	0	0	0	0	0	0	0.139999	0	0	0.140716	0	0	0	0.139468	0.143859	0	0	0.155466	0	0.141606	0	0.167858	0.141804	0.300695	1.34724	1.66527	1.61748	0	0.127631	0.501167	0.239386	0.121055	0	0.134745	0	0.124429	0.355949	0.52671	0	0	0	0.32572
CBF86493	35.0681	32.8918	17.1611	25.8996	17.3838	29.9754	32.7787	32.0431	36.7158	34.0119	27.9797	32.6075	31.1538	20.2447	49.01	61.7151	39.8353	66.3131	39.3455	61.5554	54.9013	54.2083	67.1088	68.5349	72.2016	24.716	45.6669	86.2744	24.4017	39.9262	73.7356	26.6287	28.6675	24.5821	16.005	14.8918	181.514	143.869	153.517	41.0098	31.4954	37.0322	47.5532	51.7899	42.3644	58.5832	63.2293	14.4952	20.4353
CBF85002	61.798	25.9214	1.73997	2.54311	1.87435	3.16122	2.7257	5.44661	7.27262	7.43305	5.4506	4.32218	6.43019	5.95827	41.3589	17.5631	4.12214	6.73045	31.6498	19.5035	5.39605	52.3198	19.0257	9.11378	3.8668	2.50197	3.52206	2.84471	3.71113	3.52699	3.90569	60.2336	55.8392	61.6053	97.996	92.9062	6.99435	3.5063	5.28582	4.61522	2.68114	5.11032	75.3765	76.5317	3.27513	3.73419	4.08245	46.872	55.0896
CBF85273	107.398	86.5318	131.022	139.424	146.73	132.919	114.085	126.477	121.007	127.539	111.812	116.97	128.967	80.5703	46.7294	56.5988	81.5773	60.291	38.5253	45.0881	55.9848	53.857	55.38	56.1153	48.2173	78.7112	82.3325	55.7523	75.0413	81.369	52.2204	69.451	66.6122	67.9727	26.6249	24.3762	137.012	125.731	138.619	94.4329	89.5031	86.9842	61.1993	71.3919	129.974	112.159	127.43	68.2349	61.1999
CBF87155	3.24725	0	0.92	0.384188	0.792844	0.668593	1.0809	1.07995	1.35719	1.31006	0	0	1.19998	0.163658	0.503685	1.61917	1.7272	1.67468	0.649891	1.31998	2.52707	0.840848	2.52547	3.51647	1.4539	0.240528	8.27678	2.73478	0.392449	7.29375	1.23028	0.174991	0.324447	0	0	0	0.292929	0.62964	0.707558	0.358865	0	0.13022	0.0727281	0.1387	21.0884	17.9016	19.2235	2.10922	0.951908
CBF86449	171.046	237.498	117.754	158.111	163.146	269.891	276.341	190.327	259.675	238.62	216.595	228.605	261.495	86.6886	98.0248	492.506	157.664	563.569	94.6991	419.448	479.231	157.874	447.732	601.78	400.361	61.8088	158.498	458.992	83.1706	115.306	398.861	234.227	233.829	247.173	316.587	304.735	168.286	133.903	134.381	157.795	112.281	204.302	137.912	141.748	160.344	223.685	230.329	137.008	177.133
CBF84987	2.95392	5.40268	0.418447	0.349483	1.80306	0.304098	0.655506	1.63733	0.41153	1.19172	1.31082	0	0.727719	4.31735	0.53455	2.68589	7.70626	2.43744	0.591185	3.00187	4.74589	0.841381	3.13969	3.43577	3.63706	5.17829	7.6044	2.98529	4.55173	4.74997	4.55653	4.13876	4.13195	5.55094	6.7141	8.75403	1.26572	1.27281	1.28728	0.848763	0.931365	0.769969	0.661584	0.883198	2.2404	1.35704	1.25966	0.0479672	0.115456
CBF86061	5.01954	8.47447	0	0.791827	0	2.067	2.22778	0.741941	0	1.80006	0	2.8261	0	2.52979	0.865096	0.588914	0.508548	0.345158	0.669726	0.680135	0	0.866511	0.347006	0.536859	0	1.48722	1.19411	0.187883	1.81992	0.512479	0	31.9186	40.122	32.2392	0.614635	0.922516	18.2631	11.5352	13.7081	0.443781	0.811616	0.536777	5.99583	6.14614	1.58628	0.361724	1.0073	2.49964	3.26987
CBF86559	41.8067	37.5381	71.3334	70.6921	52.7577	51.4533	56.7066	44.159	52.3539	45.4825	37.243	44.4313	49.5297	23.5796	12.1436	28.9888	51.8741	30.7179	14.2897	22.4361	30.7541	16.5423	31.272	35.8716	18.8234	19.1136	46.8382	26.3737	23.503	60.8117	26.9497	23.1873	26.6583	27.7498	51.8531	55.2517	100.088	134.559	123.315	67.7768	73.0968	70.828	59.9256	62.9207	97.7969	80.9374	85.2158	37.7731	45.9736
CBF84428	0	0	0	0.332866	0	0	0	0	0	0	0	0	0	0	0	0.082522	0	0	0	0.0714784	0	0.0728523	0	0.112842	0	0	0	0	0	0.0718115	0	0	0	0.0744649	0	0.0646341	0	0	0	0	0	0	0	0	0.0666835	0	0	0	0
CBF84406	1.35263	3.04485	0.766444	0.640127	0	1.114	0	0.599799	0	0.727602	0	0	0.66646	18.6788	0.139872	4.1261	60.9827	4.60403	0.541419	2.47425	2.03736	0.140101	2.66499	4.99108	13.7778	14.2939	15.0318	8.20196	19.6168	16.71	9.95654	7.58072	9.19001	5.87127	3.22973	4.22608	0.488074	0.582831	1.29681	0	0.26245	0	0.605892	0.57775	0.384713	0.146212	0.13572	0.0878587	0.105737
CBF85582	35.8029	56.4773	35.0414	27.2125	15.364	18.9876	18.5385	22.1304	21.7656	22.7607	16.6902	18.3252	16.5715	61.2958	75.2238	32.4588	161.306	35.5859	59.7121	62.6247	53.8728	87.3708	50.3456	58.4833	100.067	57.7541	85.8364	62.2545	65.4949	83.1318	78.5691	89.8622	89.1056	82.8725	44.8365	41.4243	55.933	34.7342	32.1506	22.4933	20.9457	25.0604	33.387	37.3046	20.726	28.5567	29.2835	20.2252	20.4395
CBF84489	9.43932	7.77384	0.782727	0.435818	1.34909	3.22338	0.817439	4.07958	3.07916	1.98149	2.99684	1.29623	0.453746	0.32489	1.80935	2.26895	0.559805	1.75726	0.368614	2.71399	2.49678	2.33693	2.29188	2.65936	1.54621	0.363803	1.35896	1.39603	0.166946	0.987231	1.29593	0.248134	0.184025	0.194992	0.634297	0.550061	0.789202	1.62692	1.92635	1.01773	0.714736	0.627809	0.701266	0.590025	0.65481	0.597274	0.554414	6.10132	4.35532
CBF85371	466.805	78.9034	83.6516	69.8651	71.2844	43.8112	42.0945	41.3261	29.4146	44.8081	40.5025	36.6834	45.5127	43.1457	49.8063	21.2878	72.8625	30.7945	45.5568	14.5835	35.9425	56.6362	17.3612	30.8293	25.9409	50.0123	42.3794	29.3578	46.648	50.1854	28.5687	25.9556	22.4139	21.8288	0.378707	0.757878	17.3349	20.2562	19.3365	31.4269	23.4436	35.1902	7.7581	9.51141	83.8988	64.9908	76.464	17.8925	15.0863
CBF85295	11.6738	0	4.40985	3.68307	0	0.801194	0.863516	5.17655	3.25272	2.09319	1.15119	1.09543	1.91729	2.94174	28.3683	5.70677	6.30783	3.81295	20.2484	14.0383	2.7352	24.7873	4.43863	2.80926	3.48451	4.61172	4.36406	4.58804	6.34883	4.96609	1.26367	25.583	23.3277	30.0736	54.6762	52.9217	0	1.17369	1.18704	0.860077	1.51005	1.09232	4.009	4.65384	4.24255	2.52376	3.51399	5.05509	2.43349
CBF87078	1.94971	0	0	0	0	0	0	0	0	0	0	0	0	0	0	0	0	0	0	0	0	0	0	0	0	0	0	0	0	0	0	0	0	0	0	0	0	0	0	0	0	0	0	0	0	0	0	0	0
CBF87181	0	0	0.489416	0	0	0	0	0	0	0	0	0	0	0.174123	0.446579	1.62138	0.350029	0.890886	2.42008	1.14107	0.954043	1.96816	1.07479	0.83141	6.67091	0.170607	0.264182	2.90966	0.626318	0.352735	3.73988	0	0	0.274326	0	0	0	0	0.0752805	0	0	0	0	0.073785	0.327547	0.0933644	0.0866646	0	0.0675187
CBF85161	11.851	24.0096	2.68606	2.24338	3.24074	5.46573	5.04933	3.78367	4.22666	5.09988	1.68287	2.13515	5.13845	1.72015	0.294115	1.77972	4.61056	3.42262	0	1.54155	2.76084	0.490993	2.06456	3.95463	0.955095	2.80902	5.21967	1.49045	2.86452	4.45261	1.43679	3.57636	2.65235	3.41266	0	0.0871213	0.427623	1.06214	0.661059	0.670562	0	0.380194	0.679486	0.809908	12.0444	6.04646	7.13462	0.431071	0.222338
CBF85714	31.3873	27.1749	31.4659	36.5635	31.8329	11.9307	17.1451	19.2712	14.8002	18.1825	12.8569	13.5936	13.0858	34.8014	35.7025	45.8895	105.183	38.351	52.1866	41.4658	54.5496	43.5132	80.117	58.4891	29.1873	42.9213	89.8481	33.0762	36.7662	101.313	39.726	1148.09	1347.05	1114.98	9.5344	7.54344	8.712	8.32271	7.9965	10.4595	8.90086	14.5232	13.4106	11.7565	23.5768	13.5712	14.2932	7.9981	9.0594
CBF85668	14.1988	58.1136	22.6738	21.3804	32.7767	45.1809	40.1021	29.764	35.2468	37.4947	54.2255	90.8435	23.5319	162.117	1189.7	28.1684	19.7472	31.554	858.193	55.7497	42.6438	681.053	70.2723	27.9565	56.3489	262.486	25.9258	41.1646	175.501	20.1634	55.0526	19.755	16.5082	16.2621	2.4894	2.3723	1637.75	368.199	536.192	33.4374	19.285	14.4937	72.6218	80.3859	19.2131	11.0228	13.0812	50.1381	38.0408
CBF85064	44.8005	28.0135	22.2514	26.4367	19.7162	35.3025	43.449	26.7332	31.1302	24.694	34.3615	30.5174	25.0716	81.0611	69.4334	153.987	222.911	181.87	79.6994	147.881	152.676	94.3524	148.489	152.355	283.051	117.497	195.279	285.88	120.654	198.884	260.68	6.25916	3.75781	7.20232	2.03176	1.77888	31.3332	69.2084	55.7265	54.7183	59.0777	53.0099	32.6535	35.342	77.2391	86.9295	91.9018	3.01775	6.78805
CBF85715	45.0611	84.5294	258.102	169.608	145.671	56.674	58.912	55.7624	47.4969	49.9815	51.2564	46.0205	54.7312	26.9706	16.3991	36.8024	55.4914	33.6515	19.295	23.1447	35.4268	20.8399	38.9028	42.2543	20.1754	28.0129	52.4946	25.0252	30.7334	51.2128	26.8467	37.422	41.6022	38.6084	24.3162	24.4595	106.443	75.7987	86.8295	50.2154	49.6125	62.027	58.2065	62.9631	21.261	19.4835	20.8192	22.7345	25.4493
CBF85697	136.793	98.5814	123.237	59.6136	55.7452	104.96	87.3547	72.4407	74.0363	68.8187	81.5192	70.922	58.1868	237.081	197.018	879.929	186.548	1023.08	188.685	602.056	953.42	267.163	680.06	1207.17	648.598	177.184	243.714	651.112	264.991	136.747	601.89	157.826	149.852	151.802	25.7577	29.3003	41.4583	76.6673	54.6378	45.4175	45.6367	41.8326	76.5269	84.5741	120.264	95.634	102.892	128.101	101.317
CBF86215	37.3609	39.8758	63.5097	51.0918	40.0109	40.6372	39.7958	50.3866	49.5372	37.2835	61.2858	42.2149	32.1192	30.4128	29.4151	71.4031	43.8819	36.1438	32.5905	94.9969	31.798	35.8949	90.4157	30.4652	31.8404	28.4499	39.8248	20.9186	30.2057	46.536	21.6716	55.7069	49.8406	51.1197	40.8891	41.2929	65.4064	66.7027	72.4918	72.0988	109.337	74.7875	55.4458	61.4329	54.2543	42.3627	46.0705	43.832	45.2988
CBF86166	9.96425	7.80179	15.7108	13.4496	8.20825	7.99228	9.38307	10.758	10.3329	9.88094	10.1507	8.58584	7.00142	6.18345	1.95324	3.37499	11.3592	4.77237	2.08091	2.27174	6.31659	2.4949	3.75567	7.20053	3.89882	4.48402	10.2473	4.6118	5.69657	11.1109	4.46452	11.6544	10.6656	10.4573	9.34178	9.45896	34.5631	37.1554	35.5843	31.9592	37.4568	31.4662	12.8389	14.4632	18.8277	14.4423	14.9534	4.35606	6.71903
CBF84945	56.4044	64.8021	36.0718	29.0192	26.9718	40.4782	45.0811	24.9078	27.1283	22.1577	28.2495	24.2459	34.3644	19.9108	2.71061	26.5803	45.6215	31.4789	1.68626	17.3149	33.3721	2.76352	25.3859	34.4689	18.2333	17.2435	54.3093	22.3388	19.7433	60.9325	23.8147	30.9254	31.4285	29.7336	4.47069	4.43041	25.8842	63.4929	48.8345	49.2055	45.9109	37.1291	35.8541	39.2672	208.042	127.911	134.842	4.43901	5.23251
CBF86930	59.774	83.9161	66.2831	57.7925	45.8231	43.4059	57.6222	62.1317	63.0385	46.3287	46.3953	44.8719	48.1359	43.0178	84.4083	22.3208	57.4336	20.1534	95.1889	27.4329	26.9777	163.501	21.461	21.2415	27.6262	35.1665	45.0841	21.0745	35.8872	40.16	28.3865	25.4921	23.6323	22.455	26.3256	22.6799	20.6408	32.9011	25.4326	28.4122	41.7775	27.0117	67.5996	73.0252	48.0167	42.6582	38.5653	58.8647	56.7748
CBF86383	2.5984	3.41201	0.981561	0.409896	0	0	1.15323	0.768143	0	0.465909	0.512472	0.487651	1.28027	2.0953	0.268694	0.914568	2.72029	0.714696	0.346689	0.616136	0.86973	0.358845	1.1676	1.38955	0.678646	1.36866	2.9141	0.778074	1.98887	2.65289	0.656303	0.5601	0.346158	0.641879	1.6704	2.22856	11.4074	2.23924	3.24608	0.229727	0.336112	0.2084	2.56062	3.03362	5.25536	1.59162	1.65122	0.450072	0.135414
CBF84701	16.1774	9.1041	0.797102	1.66433	1.71733	1.15856	2.49735	2.80706	1.56785	0.378353	2.49699	1.18803	1.7328	4.82105	0.2182	2.06305	8.48002	3.11958	0	1.21513	3.88458	0.364262	1.75048	2.93389	3.22794	5.20994	7.52968	3.39622	5.18536	9.19187	5.02513	1.36453	1.96774	0.968044	0.193784	0.0646341	0.888295	0.666759	1.04217	0.559666	0.614133	0.733359	1.32327	1.44206	0.866886	0.456182	0.282298	0.228433	0.604815
CBF86960	171.503	98.1071	44.3181	34.7844	33.1311	32.9834	28.0211	23.8179	25.2061	25.3447	21.187	22.283	29.2508	84.0611	131.841	38.4741	111.51	47.3343	101.086	71.7259	69.5485	129.519	53.1575	72.8679	69.299	75.6626	79.5495	58.0924	85.7559	78.6024	75.0759	81.8588	81.3474	83.3024	79.7032	76.8077	62.7343	76.1726	57.8203	29.4924	27.3345	30.6089	34.3591	40.4912	62.8049	53.1712	58.8109	13.527	13.1857
CBF85080	29.3313	36.7506	40.1391	34.5714	28.1055	17.3199	18.6671	22.0864	23.4386	23.2202	13.7527	17.4489	22.905	43.9574	21.2888	26.4913	55.3963	32.5369	19.9367	27.1079	32.8985	23.5018	42.0079	32.8507	37.4156	50.7216	51.007	31.6936	51.2333	56.1635	33.0686	27.5566	35.831	26.1313	24.2939	25.1225	19.2704	24.2278	25.661	26.5192	38.6568	29.1173	31.5326	33.1883	35.783	35.0557	38.093	23.5812	22.4095
CBF85742	10.0405	6.48415	13.244	16.3582	8.19842	7.72696	6.86695	8.61265	9.53947	8.32283	5.25903	4.81897	7.94785	3.41779	7.31894	4.05541	9.93899	4.17646	7.51082	3.1447	5.18987	8.83119	4.16468	5.91512	3.97962	2.76354	6.00781	5.17525	4.05813	8.67141	3.70606	7.69921	5.65737	6.69158	8.73716	9.13576	56.2155	55.5475	64.1271	35.7114	40.656	43.3797	14.628	15.6641	17.6961	19.2869	20.2151	3.65646	6.97389
CBF86079	52.1221	45.1269	60.0779	57.3446	49.599	50.2646	54.9654	60.8434	49.1546	46.4893	43.2279	45.649	65.8496	19.219	9.39763	16.4117	38.9958	18.5636	7.84591	12.4951	19.2355	8.67472	18.8478	22.4416	18.0511	15.927	33.9737	16.508	14.5368	36.5683	19.4822	25.8313	30.9795	27.2605	9.40976	11.6261	62.2895	65.0345	65.9295	39.701	42.8732	45.8053	25.0635	28.6945	36.5755	28.0262	29.0546	33.2767	34.6155
CBF87087	4.31713	4.85907	0.611558	2.04307	0.527032	1.11109	1.91604	0.717883	0.300724	0.580565	0.638587	1.82297	2.393	2.71973	1.9531	1.58283	3.82711	1.72549	1.29602	2.08392	3.14291	2.73882	2.07048	3.72273	2.47656	2.02525	4.84165	3.45403	2.21744	4.40765	2.2782	3.48968	3.45075	2.62805	8.07807	8.77725	1.70381	1.39515	1.17585	1.28817	0.994712	1.42827	1.69208	1.93618	2.14878	1.57498	2.00342	0.595883	0.295292
CBF85391	47.2523	32.524	48.4005	47.4763	51.473	45.5018	48.7186	58.1854	38.2829	42.8193	49.6794	50.9568	50.5038	20.0409	9.05834	14.0728	25.9619	14.8839	9.60237	11.5985	18.1764	12.4991	15.4158	21.2844	14.6875	17.0515	23.3467	13.1018	18.2304	26.1255	15.1089	11.3607	9.58765	10.313	12.6846	10.1539	55.3149	44.8243	48.8506	43.3186	38.7187	43.0869	30.8047	34.8699	34.1844	29.5855	33.4802	21.6263	26.9646
CBF84771	71.023	99.4358	98.1561	86.8979	72.7471	91.3064	59.9678	66.0603	123.563	93.1818	67.6463	79.9747	73.4023	61.8115	50.1563	25.6079	55.4588	40.7377	38.8292	35.9119	42.4428	41.9849	26.5853	41.1306	55.8429	62.2739	57.2224	40.4598	58.2006	61.9007	46.1288	17.1764	23.5387	15.7719	6.04524	4.77548	207.208	57.9217	68.2433	49.3147	51.089	53.3504	55.8682	57.7127	100.509	128.828	123.059	44.3321	50.6448
CBF86630	11.797	11.381	29.1256	12.7609	14.8131	10.4097	23.5609	20.1773	23.9484	10.8785	13.96	16.1304	29.4779	817.427	2.26552	27.0883	7.93951	17.9042	5.05928	14.1293	21.1535	3.142	36.0001	19.7371	11.507	359.764	54.0379	11.4492	402.464	32.0035	14.4119	0.363271	0.336768	0.267629	0.0773851	0.0774324	2.50844	11.6913	5.28787	4.8424	5.39541	5.4066	3.69901	3.67117	7.11	3.00581	2.95921	2.46298	3.03004
CBF87153	3.9085	3.42155	13.7803	11.5092	11.8757	11.4452	14.2629	11.1692	10.6484	7.47538	16.9588	9.29127	7.70311	0.262645	0	0.305708	0.52798	0.179174	0.347658	0.264796	0.261649	0.359848	0.180133	0.41803	0.388882	0.171561	0.796977	0.292593	0	0.532061	0.282059	1.87222	1.04138	0.82758	0	0	3.44745	4.0419	2.42245	4.60738	4.12888	3.13474	1.08936	1.03877	0.494067	0.751092	0.958642	8.57527	12.5608
CBF84583	0	0	0	0	0	0	0	0	0	0.713112	0.39219	0	0	0	0	0.233304	0	0.0683688	0	0.202082	0.0665597	0.549242	0.13747	0.106341	0	0.0654639	0.0675799	0.0744317	0.0801087	0.135349	0.0717519	0	0	0	0.0608733	0	0.0597943	0.0571224	0	0	0	0	0.118765	0.113249	0.0628419	0.214951	0.133017	0.129164	0.103631
CBF85384	30.2819	41.7138	54.2934	52.1899	52.5276	26.8008	42.9271	34.8727	32.239	33.5509	33.16	33.5897	39.6392	25.1477	7.10403	13.1507	31.9619	12.3072	8.68371	10.0129	16.4292	8.42642	15.4663	15.9522	11.9394	26.961	23.7774	6.90229	23.2695	24.1798	11.742	60.6954	60.6927	65.6497	35.6962	33.3922	43.9516	75.017	51.9195	37.4016	48.2325	32.6969	32.6355	34.9807	74.2153	55.1091	55.5081	33.526	29.3248
CBF85615	4.9429	1.01152	5.09238	4.67842	4.8274	2.22048	2.3932	5.97774	4.00656	6.2846	2.65872	9.10783	1.32842	1.72117	1.9516	3.37409	6.28255	3.42978	3.59728	3.19654	4.42195	3.44415	4.10049	4.75796	4.02382	1.86392	5.22275	2.92659	2.2809	5.1383	2.82123	1.74349	1.4367	2.47379	0.165068	0.495507	1.05392	0.697037	0.783294	0.87401	1.30782	1.00911	0.644103	0.998054	6.64585	6.8002	7.57467	0.466998	0.0702533
CBF84647	52.8342	74.0895	61.8384	66.4031	65.134	68.1231	69.9625	79.5029	67.0909	67.0909	73.2834	63.3946	70.415	14.6671	5.64258	34.5503	65.0237	37.9682	4.50696	27.022	45.4869	9.06084	39.5187	51.4133	41.7852	15.2263	83.2727	42.5995	17.3765	85.2461	50.4416	3.08055	2.07695	2.01733	0.0795426	0	34.144	87.3304	77.1511	61.0307	41.8459	60.1582	15.7517	18.0537	48.4478	21.2528	21.2051	27.7357	32.3639
CBF87094	0.271234	1.22113	0	0	0.264897	0.446766	0	0	0	1.16721	0.641932	0.916261	0.267282	0.109359	0.280477	0.12729	2.08846	0.279763	0	0.0551274	0.27236	0.337122	0.168756	0.174057	0.425043	0.0535752	0.718991	0.243658	0	1.10769	0.293607	4.56035	3.25203	4.13501	0.149455	0.0996975	0.0978705	0.0467486	0.0472803	0.04796	0.157883	0.0435077	0.194393	0.231705	0.360006	0.234552	0.217721	0.105707	0.127217
CBF86472	0	1.37417	0.461205	1.15558	0.794921	0.670344	0.361244	0	0	0	0	0.458264	0.40104	0	0	0.19099	0.0824632	0	0	0.0827152	0.326927	0	0.168805	0.130581	0.182214	0.241159	0.248954	0.182796	0.0983693	0.166201	0.528646	12.0183	10.4095	10.1682	0.373746	0.224385	0.660818	0.561147	0.425647	0.287844	0.0789642	0.0652805	0.437512	0.486723	0.462999	0.175965	0.0816691	0.211475	0.318134
CBF85312	79.0113	71.4239	84.6056	93.0381	94.7856	65.5846	94.4323	54.0716	61.7119	54.2146	63.3139	58.1457	72.3425	40.5106	21.3588	24.5252	53.4503	21.3044	13.4473	15.8059	31.111	12.1145	27.7408	23.5551	13.2312	30.4759	57.8477	14.531	31.7297	73.427	18.0485	73.0872	70.6143	76.1401	61.9341	56.0263	60.3873	99.1863	80.1431	99.0064	102.244	94.4057	50.385	53.8909	239.705	154.405	150.941	63.3634	70.0319
CBF86518	146.904	125.334	113.091	67.6976	73.6179	110.758	101.505	93.0597	81.1486	88.4679	96.8025	91.1494	85.2542	41.3576	76.7962	277.374	88.5191	212.574	42.8582	540.311	232.753	54.9188	422.094	299.305	205.184	35.4464	125.06	163.421	32.5062	122.086	168.293	741.056	711.04	646.861	169.288	190.329	186.3	265.671	277.951	137.073	115.427	105.593	152.25	168.887	94.1215	74.444	78.986	129.081	155.682
CBF85188	2.31996	2.23816	1.87795	1.25476	1.61839	1.63772	2.35348	2.05749	2.21629	1.06967	1.17657	0	1.63297	0.734946	0.685432	0.622143	0.873019	0.205107	0.265318	0.673605	1.06496	1.37311	0.893552	0.957068	0.96453	0.523711	1.21644	0.521022	0.240326	0.812093	0.645767	0.21432	0.529823	0.5614	1.40009	0.913658	1.13609	1.54231	1.67539	0.410219	0.321529	0.372136	0.831356	0.962616	2.01094	1.7196	1.86224	0.301382	0.569971
CBF85303	82.6996	102.031	23.4302	10.537	7.76608	11.7882	14.1169	11.2836	7.09011	10.2659	11.2919	14.3266	1.5672	69.5729	13.4855	21.2713	54.1386	28.8708	12.7317	19.7175	32.8978	16.1431	27.3762	34.6998	21.0059	58.1154	49.6166	21.7874	58.0463	59.1036	27.2006	110.386	116.952	119.544	124.146	129.776	4.59089	7.67507	6.37623	9.28002	14.5033	11.2247	48.1574	44.8338	28.0446	38.852	31.5959	32.8499	23.6212
CBF85975	40.3024	25.4974	20.5978	19.6963	17.2364	25.5993	18.2378	19.6235	22.3124	17.2868	18.391	16.6104	15.5746	23.2592	9.47919	16.0706	28.9826	20.2686	13.2851	17.4534	19.1504	15.2788	20.7595	24.7643	14.8014	17.3782	26.158	17.4517	19.0374	27.3241	14.7133	40.4844	35.7938	36.5326	37.2542	39.2618	23.8098	15.2547	16.2088	20.1214	21.4152	21.3802	21.9939	23.8527	12.7364	14.9202	15.4883	20.7371	20.5915
CBF85225	0	1.087	3.83063	1.82818	1.4148	3.97691	3.85764	5.139	3.22912	4.6755	4.57135	5.43743	4.28261	47.5052	164.181	13.257	0.489225	1.39458	83.8851	29.1487	2.1335	92.4281	28.742	1.85926	19.242	30.2356	4.23394	6.72369	32.5643	0.690209	5.01803	50.8988	38.5975	52.9627	3.3703	1.68618	2.87496	8.98852	3.28277	3.75689	4.40359	3.2532	10.9015	12.4577	1.3734	0.730758	0.678319	26.4722	22.12
CBF85249	0	0	0	0	1.39599	0	0	0	0	1.53779	0	0	0	0.288158	0	0	0.579266	0	0	0	0	0.296102	0	0.458636	0.319993	0	0	0	0	0	0.309458	2.4649	3.4276	1.51328	0.525079	0	0	0	0	0	0	0	0	0	0	0.309019	0	0	0
CBF86189	35.3671	46.3706	52.2324	37.7481	37.1129	21.3809	29.8905	36.0373	32.9181	33.1918	27.827	30.7159	32.8126	31.9326	43.4198	21.5417	57.2545	22.5473	34.6381	21.9088	28.6	43.179	28.5203	30.8447	20.7625	31.7707	54.6628	18.8431	31.1934	66.0712	23.5815	22.2624	21.6532	19.0799	24.429	26.7604	41.3735	42.7996	47.9758	50.5283	59.0228	50.032	29.9654	32.9127	63.1367	50.0651	52.8147	12.5615	13.7647
CBF84733	5.30146	6.58423	10.3586	11.5929	9.64103	8.88292	8.76254	13.1323	13.651	8.45691	4.97554	8.64571	7.56611	10.4664	1.89038	4.2038	11.5201	5.5813	1.46347	3.00958	7.26929	1.62839	4.09464	6.3349	4.91099	11.6633	10.7356	4.76246	12.5933	12.2811	4.47227	5.95023	5.84489	5.80616	6.68183	6.34994	9.39983	21.9296	16.2519	16.0653	15.6779	20.2627	13.2002	14.6485	17.4701	13.5559	14.5274	4.53594	7.74542
CBF86773	46.3794	1.93339	1.41576	1.33024	1.3726	2.44359	2.21783	1.24643	1.39236	0.672008	1.10875	1.05505	0.769422	0.849989	0.322962	8.64767	5.03111	9.98634	0.125013	7.39516	15.1476	0.517583	10.4284	16.585	3.67069	0.678596	5.5724	4.98004	0.981386	7.65283	5.81498	2.32261	1.99713	2.71133	1.34807	1.11929	0.281738	0.269149	0.435537	0.552248	0.515093	0.450882	6.65921	6.99024	6.0404	6.04306	6.39285	0.28401	0.341802
CBF84884	12.2986	18.4566	12.0018	14.874	20.3524	29.5426	27.2919	29.3888	37.3141	28.3002	34.7669	26.5434	27.2687	6.74932	6.5708	45.6926	12.8063	55.604	3.55534	54.5062	48.7125	6.15693	69.2925	63.3577	57.8948	7.22032	21.8735	53.6298	7.43179	15.0678	53.4001	14.8016	16.6572	13.6715	15.2477	15.257	31.8039	22.6693	28.2272	28.935	14.7155	33.3728	23.8723	26.9077	9.97564	13.2942	14.1912	12.6484	20.6167
CBF86194	23.5278	30.8948	5.92516	6.1858	12.1273	9.6885	2.32047	9.27374	11.6544	9.84355	6.18703	3.67961	12.8805	18.5771	46.0908	9.35462	30.3258	8.62847	34.5308	17.0024	22.0504	41.157	10.0301	16.7759	21.7999	35.242	19.8564	12.7695	24.9593	12.8113	21.9311	55.3642	59.5527	54.3839	134.684	126.358	37.0241	15.2067	17.2025	7.04925	8.36932	9.33017	8.66536	9.15617	5.57645	6.49937	7.21334	7.30152	5.61977
CBF84952	28.2041	24.8436	7.29584	13.0573	8.98209	11.3617	7.34728	9.78777	10.592	13.5224	13.7855	10.3562	13.2924	9.27034	10.9052	14.3151	17.0205	14.7352	11.0439	12.2748	12.8061	16.9561	11.5715	13.4761	13.9319	8.78034	20.7538	15.2157	9.92948	18.2789	16.5926	11.0357	12.7422	11.035	6.70063	5.69057	24.5575	17.1724	17.3143	10.6247	9.93365	12.5888	10.2168	11.2612	16.5667	18.6237	19.1329	7.28805	8.10007
CBF86418	153.83	417.053	97.3449	113.185	126.11	121.605	148.008	98.5852	114.507	109.324	121.578	140.977	79.1136	688.814	398.956	321.175	216.143	363.66	332.138	268.38	451.002	318.779	353.963	326.412	250.614	654.609	519.734	220.397	687.468	465.09	312.252	62.082	74.0444	66.9264	74.5543	77.3857	1201.4	439.018	564.679	45.2678	56.536	37.7333	87.8174	91.7	41.5165	38.5968	40.5591	111.661	124.815
CBF84721	224.699	195.978	2.81893	0.392391	1.61955	3.07291	4.41592	2.20602	1.84822	1.78405	0.981173	1.8673	1.2256	10.8649	0.77166	6.80954	12.0966	6.58519	0.995652	2.61208	6.57745	1.63172	3.69713	6.11895	5.66137	9.6628	16.9915	4.93461	8.81823	16.7613	7.00079	6.79162	5.63338	7.02249	2.74125	2.89531	0.673164	1.42908	1.44533	0.513138	0.321758	0.332501	1.5599	1.8416	3.8518	2.50954	2.49585	0.323139	0
CBF85182	0	0	0	0	0.755967	0.637495	0	1.37296	0	0	0	0.871615	0	0	0.160086	0.544892	0.313689	0.479036	0.619664	0.314647	0.310907	0.481043	0.4816	1.24182	1.03971	0	0.157836	0.173839	0	0.316114	0.50274	0.166851	0.618714	0.163897	0	0.142259	0	0	0.13493	0	0	0	0.138691	0.264498	0.29354	0.167342	0.155334	0.100556	0
CBF87028	34.1474	43.7556	23.2188	35.8009	39.5063	35.911	41.036	36.8068	36.3019	51.9969	41.6518	33.7188	46.0744	17.5806	15.4282	16.0253	17.3512	14.3052	10.514	18.1516	17.6193	18.1741	18.9578	14.8335	19.2876	13.0748	20.139	14.04	14.095	21.2399	16.2641	16.7596	19.3161	15.9067	37.8246	33.503	36.6803	23.1797	19.9635	17.5566	18.5517	17.3593	14.8723	17.1435	60.3648	56.9006	53.6609	25.2512	16.7553
CBF86829	2706.71	1567.14	1701.07	1311.43	1264.59	1558.86	1599.59	1554.3	1516.69	1641.48	1146.76	1193.37	1215.03	3462.46	1698.02	4367.86	3194.42	4123.24	1855.28	3281.28	3604.19	2352.58	3327.7	3547.35	1957.11	3039.84	3777.15	3332.16	3195.58	3452.35	2907.76	1439.11	1341.54	1513.17	5050.4	5102.03	493.265	754.66	700.139	546.233	538.116	574.336	1694.87	1511.96	2134.61	3018.42	2552.11	902.127	965.531
CBF84493	0	0	0	0	0	0	0	0	0	0	0	0	0	0	0	0	0	0	0	0	0	0	0	0	0	0	0	0	0	0	0	0	0	0	0	0	0	0	0	0	0	0	0	0	0	0	0	0	0
CBF84731	15.1402	12.3072	26.4517	33.0388	24.644	18.8769	22.7717	20.1409	21.5615	23.5276	16.4231	19.8898	23.2082	15.3033	6.04498	9.02957	18.9608	9.67339	8.75359	7.09462	10.5999	8.27643	10.5974	11.4026	9.36787	16.7803	19.1664	8.97278	17.2812	23.487	11.7454	7.38829	6.21897	7.48009	34.0266	36.9845	24.8494	29.0305	30.0205	25.4325	29.6212	27.2878	20.5716	23.5321	26.6742	18.7751	21.2257	14.2595	17.3913
CBF85425	12.132	10.5516	5.62452	5.2195	5.38571	1.81667	6.85295	3.42347	4.91693	8.30586	5.87311	4.34673	5.97763	1.33405	18.7041	1.03519	1.89958	0.910074	19.8659	2.24163	1.77198	18.1635	0.914946	1.23859	1.72834	0.980332	2.02404	0.990778	1.33293	1.35125	1.67144	1.66417	0.881575	1.985	0	0	0.397968	1.52074	1.24966	1.56015	3.95896	1.76914	5.33558	6.68946	8.15591	3.81501	3.43059	4.01176	2.84513
CBF87092	38.5108	97.5264	45.8251	36.4502	43.2526	45.9892	35.893	51.2307	27.899	49.7175	50.129	67.2152	45.5396	25.2317	41.0177	17.1694	21.4592	23.0386	29.2881	18.0025	20.4954	33.9049	40.3337	32.1273	15.5183	18.2563	34.9444	16.0003	16.7553	43.2501	10.0049	26.9789	32.3214	18.347	4.5977	3.18497	51.4152	83.301	55.3825	35.4096	62.3932	57.7584	168.364	195.416	23.0017	13.321	15.8428	115.066	83.3892
CBF86747	31.0256	31.0253	28.8044	23.8313	20.1616	20.7365	16.4179	25.3989	23.4074	18.2297	20.6165	15.0494	14.346	20.7124	16.7818	32.6485	30.1758	27.2502	15.9532	36.1131	29.6925	20.8385	43.8783	36.7184	29.9462	16.0043	28.3227	26.8796	20.4499	31.1401	26.4544	19.1115	16.3103	18.5709	9.57795	8.4434	63.123	61.3102	58.4506	39.8789	42.8106	40.7324	25.1865	28.4816	33.1249	30.5445	33.8604	14.1687	17.7981
CBF84795	95.0279	113.4	73.9571	66.103	74.9169	46.2035	54.8789	70.0615	62.5263	98.5391	50.129	51.5688	62.0528	48.7008	52.8032	25.7907	68.9014	26.6887	46.7443	33.0434	37.2492	64.2738	56.75	37.838	25.8872	42.9681	64.9013	22.8844	39.0202	73.6421	26.0264	61.9449	58.5695	50.4239	44.3711	64.1775	93.5726	163.588	133.916	66.6046	68.1993	62.2579	89.6461	95.2629	145.667	132.67	141.53	44.6201	45.8238
CBF85970	196.045	201.425	500.49	489.155	497.223	412.617	472.389	477.277	533.156	445.259	515.534	528.079	553.049	119.168	679.107	333.337	181.311	316.046	651.363	332.306	316.089	755.335	363.356	323.562	342.881	104.95	178.626	263.786	105.406	161.694	251.699	202.915	192.549	206.376	74.6835	70.4118	922.929	808.736	871.913	1029.3	1470.16	1088.51	325.549	376.908	250.166	245.71	265.448	400.383	491.338
CBF85732	168.158	115.157	137.186	141.902	150.873	138.492	140.273	125.326	138.87	145.491	136.057	125.475	138.756	27.8755	21.9979	32.0894	44.4392	31.3456	18.6519	41.1778	40.5865	29.1686	46.3247	43.5545	28.3472	24.011	36.3545	26.6177	24.4854	34.6471	24.3436	23.6918	27.1252	24.2375	25.3042	18.0589	148.312	220.777	182.497	102.905	82.7485	95.9514	114.711	106.873	115.343	115.194	102.761	58.1001	72.2192
CBF86827	209.255	70.9204	171.765	126.935	112.89	145.865	184.043	173.309	126.22	132.83	126.456	132.796	121.038	352.541	193.712	492.962	971.982	433.646	126.448	480.077	362.917	192.441	447.622	467.193	323.056	233.827	887.712	318.399	299.668	993.275	321.776	167.989	148.374	159.11	120.151	138.73	139.03	279.577	289.065	189.37	260.421	232.468	70.5238	86.4879	469.347	479.172	558.589	10.0937	11.9147
CBF87005	24.7486	27.8553	28.0467	24.0937	33.1479	30.2825	37.6593	23.8299	25.2189	26.6254	25.9393	22.2943	27.1752	10.9762	11.8454	6.13906	21.7783	10.0648	10.1892	4.74263	11.3606	16.1126	10.1187	8.8484	5.69869	10.3355	18.8881	10.0046	12.3059	20.7916	9.03203	18.5952	19.7819	17.3676	6.36389	7.53738	21.815	31.3213	27.4867	22.5056	23.0494	20.3028	21.0313	18.9672	50.8146	45.4019	40.583	16.9938	18.3514
CBF86713	0	0	0	0	0	0	0	0	0	0	0	0	0	0.342096	1.75477	0.398185	1.23785	0.420073	2.17356	0.275918	0.272638	0.984276	0.351934	0.544484	0.835757	0.469261	1.5917	0.609765	0.328137	1.03951	0.881718	1.60945	1.08511	2.29957	0.0623364	0	0	0	0	0	0	0	0	0	0	0.293489	0.340536	0.0440893	0
CBF84655	0	0	0	0	0	0	0.257389	0	0.32318	0	0	0	0	0.116913	0	0.136082	0.0587557	0.0598174	0	0.0589352	0	0	0	0	0.0649145	0	0	0	0	0	0	1.87513	1.15888	1.53494	0.639113	0.639504	0	0.0499777	0	0	0	0	0.155865	0.148626	0	0	0	0.0376694	0
CBF86006	5.0528	14.5337	27.9946	17.0043	10.4178	3.69901	11.4619	11.4518	18.146	16.9119	11.2941	14.5402	11.0648	3.73494	22.2932	3.16169	3.52654	3.47446	23.8205	8.55803	6.08853	30.8196	7.56828	7.3857	4.14757	4.21398	3.09093	1.26085	2.17124	2.29278	2.06628	20.0889	17.9501	18.5444	2.57795	1.6509	7.59676	8.90229	5.87188	10.622	38.3443	10.3564	40.2371	49.6868	7.87749	3.64121	4.16857	29.538	29.0533
CBF85741	30.7992	13.481	23.5923	32.9301	25.3448	21.8426	25.3136	28.5793	28.6056	22.3967	34.4215	29.222	27.5402	22.8237	8.08013	31.25	51.1396	33.2384	14.1544	24.2858	32.817	12.3468	30.4	33.2155	30.6441	24.447	47.625	29.0768	25.4355	56.7757	30.0674	21.0847	22.5668	22.6437	45.8319	49.4763	105.886	171.687	155.347	78.3109	73.9248	87.6461	42.2058	47.9925	43.529	38.7178	41.8912	4.11221	10.7005
CBF86455	50.2993	35.784	32.8033	34.134	30.3549	30.0921	27.7996	32.6148	28.2946	27.0569	33.1301	33.1285	29.6931	14.0144	12.3163	10.6335	30.8645	13.8023	13.8654	12.6825	15.9625	16.3176	16.5333	18.9559	15.5627	14.3406	26.2217	18.7029	15.1974	29.2621	18.9541	8.02943	7.96515	6.17918	2.6147	3.4884	43.662	38.3578	41.0687	38.8483	39.9129	40.9125	17.302	19.863	32.3011	24.7747	25.7584	13.161	15.6908
CBF87069	9.26929	8.11163	4.00664	3.23906	3.89554	7.67134	7.90596	2.7536	3.61204	2.58449	2.73551	3.62381	4.06462	0.89092	2.4373	2.14312	3.11811	2.04773	1.88687	1.52466	2.70813	1.82157	1.66388	2.7851	2.3998	0.86845	2.55093	2.37693	0.903868	2.79976	2.49743	2.45237	2.24628	2.32737	5.15334	5.08985	0.286219	0.230462	0.296293	1.43463	0.255047	0.192673	0.422312	0.449162	0.868044	0.759434	0.809542	0.105989	0.106297
CBF86150	21.6273	15.6579	23.8471	24.0109	26.0314	27.0547	24.3858	24.0533	23.1923	22.387	20.0592	23.1684	23.7314	8.97916	9.16329	13.3042	14.8998	14.5661	8.98435	11.9752	13.3824	11.6	11.1043	17.7048	13.6089	7.48161	14.6364	13.7049	8.78797	15.1582	13.4393	8.92056	10.6526	8.56458	5.26067	5.17794	72.1962	58.8151	66.433	63.1298	51.6036	62.1072	22.224	25.0866	26.0456	27.2196	29.0199	6.77332	13.7261
CBF84396	0	0	0	0	0	0	0	0	0	0	0	0	0	0	0	0	0	0	0	0	0	0.387549	0	0	0	0	0	0	0.225266	0	0.202345	1.89965	4.02059	1.82352	0	0	0	0	0.179119	0	0	0	0	0	0	0.209519	0	0	0
CBF86791	28.3192	28.2521	74.398	68.2284	52.8008	68.6443	58.8444	65.6423	58.8215	58.164	66.2617	46.021	50.7393	117.359	38.8016	27.4864	61.1646	32.0643	37.0977	31.199	35.029	37.0651	38.8433	35.9332	63.3254	129.101	49.6742	46.6159	126.634	62.6231	55.0399	36.2793	36.7836	35.0237	22.0472	29.0987	42.7321	46.7575	49.7014	37.6128	41.0859	38.4571	28.4841	30.46	26.6654	31.0291	31.9023	15.3845	17.4082
CBF86861	33.4901	34.8569	42.6463	35.1066	29.3665	20.9088	24.4531	29.8608	27.292	26.5381	21.0937	19.8693	22.3563	34.3017	18.0976	18.4208	47.575	20.763	17.0087	16.3581	25.0953	20.7381	19.7913	27.3264	15.035	30.4081	39.5783	15.8109	32.902	46.9133	16.567	110.342	101.752	101.297	14.5843	13.1372	59.9345	62.0045	63.5885	46.9602	57.6791	55.7131	30.8739	33.8698	43.256	38.848	41.3357	15.0635	15.8767
CBF85062	100.16	64.4187	19.4584	20.3144	20.4955	31.0317	28.7886	22.4185	20.1999	20.0117	34.4284	25.7791	21.62	80.3822	54.6468	117.959	52.3806	157.423	48.1092	119.913	166.285	68.1732	126.316	198.487	139.339	74.6136	67.7862	112.149	84.3882	53.2725	121.535	35.572	32.7861	32.4174	17.3453	18.4078	28.1383	48.9119	39.9903	26.2282	21.3773	23.6403	16.9206	20.7795	33.2803	24.4375	30.1494	53.0995	58.7594
CBF86334	145.619	172.093	132.02	168.839	120.884	86.9484	122.795	109.773	109.551	93.9971	86.1593	90.1849	89.6857	91.7378	118.206	114.467	194.004	91.6207	125.317	104.328	77.4984	144.04	84.561	65.4129	246.939	95.6376	92.7904	192.95	104.713	111.504	190.732	185.979	162.954	144.145	32.0955	24.0863	71.5915	51.4512	47.5943	71.4522	98.8904	87.0092	108.931	90.1877	49.0098	76.3422	59.175	72.8308	76.2676
CBF86487	560.495	363.669	600.317	594.998	594.625	505.059	515.079	508.779	609.992	435.106	538.414	477.686	580.487	331.004	55.4592	227.451	240.505	262.534	63.346	172.442	255.587	75.5843	195.562	214.399	147.127	334.304	263.987	212.264	321.96	241.915	205.573	182.411	154.608	173.131	366.171	353.064	411.233	404.98	465.143	462.502	479.792	480.914	249.688	240.344	226.724	204.807	202.902	402.042	381.446
CBF85943	1.03184	3.71639	1.87097	2.34392	2.01547	1.52965	1.09909	1.46417	1.38003	0.888074	0.488414	1.1619	1.01681	0.915265	10.4993	1.01691	0.794503	0.80886	8.92118	1.30025	0.911791	7.43849	0.984387	0.860806	0.692987	0.652204	0.841607	0.880588	0.847989	1.13776	1.16163	495.817	478.696	456.844	1.66779	1.85845	0.93081	0.711374	1.22309	0.948751	1.20125	0.827571	3.91946	4.33681	2.3478	1.47229	1.73936	1.36726	1.03246
CBF87014	57.869	54.5303	58.3366	45.5378	39.4304	26.8779	31.9551	38.1931	34.4984	26.4233	37.0267	32.5814	29.176	24.0784	28.3897	13.421	30.4736	14.714	23.1633	11.9668	17.7031	26.3452	14.5834	22.2384	16.7209	20.0034	20.3756	15.7921	22.5266	26.8619	12.8198	31.4025	31.7335	32.485	42.5776	47.6741	93.6615	83.6775	82.8111	79.7182	67.7616	76.2573	33.9996	36.3293	41.0838	31.1313	31.3279	21.8974	41.2393
CBF84726	80.1233	30.8515	19.116	19.9569	24.7109	26.0479	20.5876	22.4395	44.6501	49.905	17.4658	18.9941	29.089	34.8554	17.0068	21.7694	58.9593	26.5327	11.8157	26.1414	36.4169	14.8507	25.3628	39.2393	24.5453	35.4009	36.5452	31.7267	31.5984	51.6653	39.2577	47.268	35.3927	47.324	10.4564	9.6878	18.2597	20.3511	16.9071	15.286	9.40961	10.4848	21.9119	18.0122	34.3828	28.2619	17.7713	16.1608	9.8895
CBF86531	31.4563	81.3117	59.2126	57.528	43.9992	64.767	60.8132	53.4308	58.2339	53.9175	73.1861	54.3323	42.5566	153.538	171.738	74.7502	30.4652	77.6492	218.53	70.3273	55.7322	239.225	89.3433	60.9865	66.1235	100.415	30.7665	64.419	108.509	28.741	57.8867	43.3842	40.9116	43.1805	107.23	106.707	103.742	101.082	119.193	88.4289	122.018	101.557	42.3669	47.231	34.7256	30.0261	33.4351	45.8512	61.7664
CBF86291	73.0668	37.0882	64.5386	59.3262	52.4703	54.8667	60.4063	52.4121	51.0968	40.0746	39.8412	40.7348	52.5899	28.9544	18.4447	35.6348	51.5284	35.6873	15.4835	48.3372	43.4467	22.9266	48.1349	54.7035	39.7706	30.5628	36.371	34.5887	29.0023	38.9085	40.3223	42.2315	40.9397	41.5595	34.8009	38.1135	75.6055	62.4734	75.9831	39.2027	34.2614	49.8116	30.5474	33.9629	24.5168	25.4754	26.3067	15.6804	16.6312
CBF86553	235.641	200.905	375.865	356.295	327.367	320.214	335.71	306.681	304.651	260.483	328.342	324.38	286.196	231.108	188.845	273.285	179.888	236.002	224.954	277.422	262.174	245.656	234.089	252.532	253.079	234.818	195.56	199.776	232.955	171.054	253.42	89.016	88.5253	93.5518	317.898	303.476	254.444	212.919	252.001	338.54	302.104	321.286	123.391	127.121	125.329	111.566	112.19	294.255	305.042
CBF84589	10.1364	20.5028	9.65594	5.78153	6.88663	5.92838	6.25913	8.85932	4.25697	6.32179	6.08439	6.94764	5.93532	6.90035	6.65366	3.13685	10.4184	4.33358	5.6449	3.58293	7.13968	7.3949	3.74743	8.34307	4.63699	6.64492	8.41737	4.02504	5.61034	10.3189	5.08869	1.13997	1.05681	0.923836	0.458699	0.566975	6.84846	3.60962	4.79152	7.08357	6.64138	8.08258	3.20468	3.23776	4.58066	3.58439	4.72622	4.08399	4.22927
CBF85221	0.518909	1.1681	0	0	0	0.641045	0.921212	0.460202	0.289171	0.55826	1.22811	2.04509	1.27837	1.83067	17.6538	4.38341	1.26174	3.37192	16.6164	7.27718	2.86585	14.3504	7.04899	3.41321	2.14908	1.53745	2.64525	1.45672	0.877985	2.33108	1.34811	0.838902	0.622159	0.659238	0.0953094	0.286103	30.6137	117.743	59.6091	40.5095	38.4109	32.7119	0.883266	1.2412	0.295175	0.504823	0.520663	1.55044	1.82537
CBF87102	1.15199	1.9449	1.95827	1.09035	0.562537	0.948757	0	0	0.641966	0	0.681606	0.648594	1.70281	6.03814	63.4934	0.675783	0.583562	1.30704	59.022	1.63897	1.61948	68.012	1.43349	1.10889	1.9342	6.37128	2.46646	1.42294	7.23969	2.58752	1.74582	29.7981	27.1637	27.685	11.5316	12.5973	655.108	118.138	240.871	2.44436	0.782322	0.369573	1.96087	1.47616	0.54608	0.373573	0.346766	1.49653	0.540316
CBF85832	95.3479	99.8006	187.098	172.065	196.385	162.859	149.181	161.883	132.319	138.9	160.684	145.382	164.519	68.5848	37.4438	39.7844	69.9884	40.1038	51.9758	34.4602	50.3679	54.7973	52.8602	57.2586	37.0427	59.6516	70.2039	38.5775	65.284	71.4384	43.293	63.7375	61.0891	61.2735	45.3834	50.9341	241.904	229.56	250.538	183.028	166.503	175.677	83.5584	87.4106	128.313	105.312	105.796	68.5353	100.23
CBF85994	71.7434	65.312	21.5217	13.3146	17.1733	23.4608	15.2963	12.4758	10.191	9.45883	17.8951	15.0483	8.31742	36.5123	4.29127	10.1502	12.4706	6.6019	2.53384	18.5129	11.7244	5.46392	17.4319	7.10903	15.8248	36.0528	8.60535	12.6371	35.3625	13.0697	9.89798	29.4132	28.9539	24.2011	3.74649	6.65731	16.9411	7.39496	8.70515	10.9446	12.4191	9.2516	36.9885	40.498	17.4044	38.1672	38.3219	32.1633	31.3404
CBF85494	22.3355	18.7313	19.3563	19.4824	23.5245	26.6909	22.5472	20.5854	25.8699	22.1447	19.6936	20.2192	25.8942	8.29917	3.07955	18.7032	17.3045	20.4179	1.753	12.9068	17.239	4.08254	20.2547	23.1861	17.7458	5.53638	18.039	22.3268	7.19834	15.3814	19.6267	14.8212	16.4529	14.0951	16.651	19.3978	53.6504	61.5943	57.867	39.5714	30.0814	35.6871	15.0662	18.8559	26.4901	35.8839	38.3185	13.7113	22.5268
CBF87159	9.29729	3.76718	0	1.75997	1.45281	1.53141	1.32043	1.64909	2.48692	0.400094	1.32024	0.837529	2.93179	8.92163	0	2.61792	15.3725	2.53167	0	0.982614	2.16593	0	1.92819	2.98315	3.24692	3.89325	15.6214	4.09249	4.40464	19.9717	4.75029	1.20245	2.37807	1.65362	0.0683064	0.0683481	0.738051	2.24341	1.49101	1.5782	1.65964	1.43169	4.46445	5.0831	4.37195	2.25118	2.08963	0	0.116285
CBF87086	59.2815	26.3789	9.3742	9.13413	0	5.6771	7.34244	6.11333	1.53654	10.3823	3.26284	0	1.35855	75.5963	14.2562	291.794	307.006	282.407	3.31098	148.508	158.094	7.13974	194.14	202.598	192.586	70.5294	237.825	139.638	59.982	332.181	132.82	19.0191	24.2433	18.0985	0.506437	0.253373	0.49746	1.90093	2.40318	5.36301	0	0.221143	7.90456	9.42177	2.61407	0.894143	0.829981	0.895483	0.431081
CBF85471	0.5594	0.629622	0	0	0	0	0.496548	0	0.62347	0	0.661968	0	0	0	0	1.0501	0.2267	0.807787	0	0.341088	0.786411	0.115882	0.348047	0.897451	0.250463	0	1.3688	0.376894	0	0.57113	0.242217	1.68814	0	0.592233	0.410986	0.102809	0.201851	0	0.0975121	0	0.325621	0.179463	1.40322	1.9115	2.86387	1.20937	1.12258	0	0.174916
CBF86381	0.260761	0.58699	0	0.246809	0.254668	0	0	0	0	0.280536	0	0.293627	0	1.1565	0.107859	0.489498	0.739723	0.268961	0	0.317993	0.471319	0.0540175	0.324481	0.585678	0.467007	0.875612	1.16977	0.409936	1.00846	1.81036	0.677447	0.337251	0	0.496919	0.239474	0.191696	1.69365	0.404492	0.318183	0	0.101191	0.0418278	0.280331	0.222759	0.494436	0.169122	0.209314	0.06775	0.122304
CBF84412	5.89848	1.42263	0.477468	0.797555	0.411476	1.73496	1.86991	0	1.8783	0	0.498571	0.474423	1.24555	0.254809	0	0.593174	1.53668	0.434569	0.337285	0.256896	0.169228	0.523667	0.349516	0.405557	0.471599	0.166442	0.429554	0.0946211	0.305514	0.946341	0.456072	19.6167	18.1855	18.6448	14.8579	13.1635	1.59628	2.39635	0.80787	1.26647	0.0817487	0.405495	1.73627	2.15951	0	0	0.084549	0.273665	0.131741
CBF84621	0.950495	1.60472	0.269291	0.899639	0.232072	0.391404	0.210925	0	0.26484	0.255644	0	0.267574	0.468323	0	0.147433	0.0557581	0.0962982	0.0490192	0	0.0482962	0	0.0984491	0.0985631	0.0762444	0.0531961	0.140809	0.193814	0.213464	0.0574365	0.0970426	0.154334	0.409769	0.379873	0.603769	0	0.0436717	0.94317	0.122867	0.165686	0.168068	0	0.114349	0.0851524	0.0811973	0.135169	0.256859	0.238427	0.0617386	0.111452
CBF86482	34.5044	48.4486	17.0348	17.7842	17.0159	18.0069	18.8011	18.7846	16.3725	20.582	16.5749	16.5415	19.8624	8.53995	47.4793	18.2771	8.23755	10.2187	35.2799	21.4553	10.0856	44.0185	19.2715	10.8519	11.013	5.39837	10.9368	11.8154	7.34921	9.13833	11.3161	22.0183	21.8455	20.1817	22.8402	24.0471	44.9322	46.5751	56.5735	16.3099	13.3898	15.0698	25.4638	29.8261	11.9189	10.266	11.2433	19.0835	15.0085
CBF86989	43.9052	61.2766	13.6	15.7913	19.4386	30.1329	24.6824	34.7845	28.3816	44.4006	32.2123	25.3787	25.9593	22.4227	130.15	26.8546	23.012	28.6206	127.236	34.207	31.449	156.254	38.79	30.0533	20.5097	20.987	27.2757	17.157	20.3758	25.7001	16.7927	16.3412	16.1433	18.3449	1.61284	0.9145	22.9188	31.7322	41.3281	21.6857	16.1291	17.9353	44.3682	47.4083	45.5653	60.3682	64.3183	61.2951	49.0108
CBF86239	94.3323	60.8195	55.2485	49.0192	39.4835	52.2287	50.8968	49.4461	38.4323	36.8135	54.5635	44.9286	38.1466	80.7821	47.4618	65.4128	79.5359	68.9266	51.2966	65.3322	88.011	64.8638	78.6117	89.192	62.4072	84.4743	103.773	57.5328	86.1592	106.616	61.7827	14.0115	12.9893	13.0361	9.51246	10.9023	46.0518	98.5311	94.1706	90.7353	118.792	96.1083	57.1684	62.391	94.9441	90.2863	96.2685	10.5897	17.8052
CBF86522	1038.34	929.215	847.305	697.735	611.668	744.098	715.53	625.871	634.577	560.96	611.703	585.451	628.988	843.039	459.238	880.359	1014.64	853.085	466.597	507.956	771.232	601.213	607.503	712.481	655.088	632.161	930.926	714.722	814.506	954.562	707.804	1649.42	1519.8	1652.26	1151.72	1143.06	1165.64	1443.33	1509.63	983.71	872.452	1010.88	885.121	886.506	828.441	889.493	837.09	938.579	908.433
CBF84765	28.9912	21.4884	39.2654	32.7941	37.2913	22.1295	26.3615	32.6094	27.5831	28.9076	22.5923	24.683	31.356	18.6739	22.5209	18.4172	31.5212	18.5252	13.5856	20.1202	22.2952	25.0478	20.6774	28.3603	22.3199	19.4141	27.6834	22.7088	19.4843	29.4547	21.7381	15.242	16.9559	10.181	12.5979	13.2554	115.326	74.8299	89.1162	50.7625	41.8457	56.1447	44.0898	47.3576	61.8088	64.8161	71.2331	18.2798	21.2257
CBF84745	82.2318	84.5063	41.8682	69.936	61.1058	63.3077	61.885	73.9854	84.3447	82.6982	52.8855	61.7308	59.3073	60.9045	91.5655	217.565	108.185	215.117	80.1411	236.651	252.506	124.427	205.888	260.791	180.221	64.971	111.178	213.049	74.4645	81.6443	192.607	58.1859	62.3951	65.8614	60.0866	54.8667	112.13	123.86	120.491	177.434	134.002	167.271	88.7235	99.1612	42.2571	45.8612	47.5926	28.8739	32.3272
CBF85360	98.8652	99.6036	178.638	116.478	106.008	115.018	98.1898	89.5195	80.1372	75.8671	71.9954	76.2935	87.8867	40.9766	29.7408	31.7967	57.5768	39.6487	30.4407	24.5906	37.6276	36.0911	36.7064	39.9299	24.9186	34.1403	36.2307	24.2219	44.1173	48.4222	21.7034	60.5052	76.2615	67.6316	27.6827	30.368	142.446	135.366	161.009	134.595	118.048	171.118	50.4172	57.289	64.497	40.5053	47.588	66.3726	73.3931
CBF84624	5.55339	34.662	0.572134	2.38921	2.95835	2.49473	0.896261	2.68642	1.68803	2.17256	1.79226	4.54788	4.47748	4.47816	1.46176	0.71078	0.818378	1.24975	1.21247	1.23132	1.0139	1.56873	2.19877	0.97193	1.24322	4.68687	0.617665	0.226763	4.27102	1.54632	0.655796	0.217648	1.21061	0.320691	0.0927279	0.185569	9.47276	6.26502	8.80039	3.21369	2.74279	2.6724	2.17097	2.24265	1.34017	1.09144	0.810497	2.16429	2.36791
CBF86001	171.677	93.1634	222.349	284.36	305.391	232.283	193.206	225.662	252.842	296.833	206.782	238.192	172.197	130.403	23.4589	163.293	143.494	135.336	12.271	107.171	147.763	27.3076	132.882	139.679	100.2	93.8589	138.15	102.585	109.669	153.367	112.83	271.597	296.502	238.226	95.7233	78.8791	148.783	161.157	168.334	159.912	146.923	170.146	162.04	146.657	167.992	141.832	115.043	232.581	272.239
CBF86355	140.791	176.695	138.374	97.8796	115.598	91.3254	77.4163	75.1384	79.1524	107.234	75.1936	78.5665	83.4893	36.4204	34.0136	54.6708	87.8564	57.5732	39.8971	35.1993	53.5475	68.3964	37.4678	55.5685	27.8924	26.3329	78.7577	40.5732	27.1042	71.2355	43.1586	275.283	326.654	287.292	78.036	68.2374	58.8945	59.6987	66.0246	57.0599	56.3275	65.7527	42.1924	37.2525	73.9447	85.1174	78.2593	68.4657	79.4756
CBF84623	0.847237	2.86077	0	0	0	0.348884	0	0	0	0	0	0	0	0.341598	1.40177	0.0994015	0.171673	0	0.339125	0	0.0850754	1.75508	0	0	0.379337	0.418374	0.172759	0.285412	0.307181	0.173	0.45856	0.456566	0	0	0.0778072	0	5.04425	0.584103	1.40302	0.224715	0	0	0.0759017	0.0723764	0	0	0	0	0
CBF86501	104.388	64.8024	67.6869	69.2639	72.5205	81.0973	86.928	76.3531	98.3528	92.0434	91.691	107.851	92.2624	51.6342	172.601	91.1602	52.4437	87.0245	170.15	114.832	99.2023	175.336	89.9454	102.209	98.6561	56.2244	52.885	97.4003	55.5361	46.6961	91.7967	52.774	41.7196	53.8903	28.5622	30.5575	176.199	77.6246	108.053	132.537	124.554	154.93	67.6805	78.235	39.0765	46.6476	51.0748	61.1638	89.5095
CBF86030	99.574	90.8309	22.1263	19.7116	33.687	39.6636	31.7728	21.3557	30.4647	31.5074	11.5521	30.7792	39.121	32.5377	7.67205	64.4444	83.0794	67.5303	14.0671	33.201	82.2118	22.3797	47.9156	62.6461	39.0463	30.7236	93.6904	40.3403	30.3605	111.23	55.2322	1.68343	0.520203	1.10241	0	0	29.5891	46.663	81.1142	34.8684	11.6174	25.3678	19.3571	20.0147	134.385	86.6703	86.4586	8.03183	7.73296
CBF84867	349.485	323.144	376.47	248.267	257.641	171.459	174.79	213.963	175.909	190.016	173.43	154.028	148.126	138.788	239.997	82.0063	193.409	117.833	223.823	103.263	139.469	240.701	102.876	142.522	122.826	128.265	130.266	118.661	124.986	133.824	130.985	88.132	88.9111	92.3004	49.006	48.2071	112.818	89.6409	100.093	117.214	106.018	132.373	70.5641	69.598	154.195	101.39	97.5834	100.663	86.4832
CBF86804	74.0663	66.2495	74.4871	82.6384	65.1501	44.0328	64.8737	43.0662	54.1218	50.1318	51.6593	50.8142	52.6861	40.839	33.4765	21.8683	61.9199	34.4032	27.8796	20.836	39.6004	39.9327	30.0096	42.6512	26.903	41.4674	46.5085	32.7172	45.2903	52.2826	36.6365	52.7598	51.7531	49.1253	17.2077	17.6689	46.1062	43.9614	50.8741	35.1264	32.2635	33.2817	33.5725	36.5386	65.3832	52.3849	51.3819	23.3218	24.0797
CBF86393	263.941	303.847	143.225	114.738	123.429	117.539	122.866	105.221	108.278	129.492	87.4946	97.7785	121.152	161.361	266.178	163.407	214.101	162.635	342.066	117.425	175.598	324.851	165.288	172.412	124.912	183.745	248.413	138.054	177.054	247.18	148.533	121.757	102.394	128.339	52.2686	56.2508	99.1166	114.692	110.901	126.937	123.11	104.81	129.397	153.352	312.342	257.055	288.47	153.124	112.236
CBF84478	4.10063	0.41958	5.06957	3.52838	4.00481	2.14912	1.6545	5.28974	6.64769	3.60949	6.61703	7.55586	2.57147	0	9.48298	0.26242	0.302145	0.0769013	5.9686	0.53037	0.299465	16.1397	0.231939	0	0.250362	0	0.0760139	0	0.0901063	0.380601	0	0	0	0.0789328	0.273881	0.685122	72.6371	13.7498	23.2636	1.38424	6.43748	2.15269	10.019	11.7192	2.7567	0.725329	0.897707	7.74844	8.27606
CBF86753	14.7152	20.5058	11.1175	11.2749	4.1061	13.8504	14.9278	8.07879	9.37174	9.8002	9.12122	8.67945	17.9533	13.7025	6.37648	5.42598	6.81531	3.90288	5.60959	3.41806	4.22179	8.70941	8.42885	6.29538	3.60798	11.3496	9.28742	4.56372	11.0092	8.29882	4.70283	238.348	260.446	249.41	29.087	25.3701	6.8268	6.52175	4.88587	1.61074	1.63153	2.24801	22.0971	22.1483	9.96493	5.75658	6.8903	4.18736	4.05346
CBF85347	56.7027	41.7289	54.3733	37.1554	42.5984	51.4889	47.7507	36.1039	36.4599	46.9252	34.41	47.4779	42.2656	38.2499	77.4281	25.587	24.4521	29.5428	69.8354	43.1435	45.8425	94.2704	36.4854	48.2834	84.6259	43.939	23.4208	28.0811	42.6986	20.3363	63.2684	7.99169	8.13497	6.61878	3.33806	3.2065	34.3628	36.5862	55.6301	25.4513	14.5283	22.1557	6.51263	7.32796	20.5382	15.2446	16.6307	19.9264	15.5707
CBF84580	2.62208	4.63764	1.69801	1.06362	1.46332	0.925495	1.66248	0.332204	1.66994	2.01494	1.77305	0	2.953	2.34094	1.31698	1.31843	2.65652	2.00908	0.599739	3.95889	4.28796	2.17269	2.09752	4.80757	5.70225	1.18382	1.60399	1.68249	1.08649	0.764873	1.9463	1.1304	1.49705	0.872448	0.0688005	0.137685	3.71695	6.26244	4.3748	1.19222	0.508761	1.92273	0.805388	0.767981	1.34948	0.97177	0.826867	1.36252	1.63977
CBF86663	66.4047	21.375	29.4662	44.3943	30.6216	42.828	61.8853	25.2071	31.394	33.8691	24.4338	35.8802	24.4919	2.10696	33.0817	20.9352	9.47819	34.7328	41.0178	15.1804	31.9708	73.5851	21.9134	54.7596	10.9568	2.81967	8.1347	7.67135	1.66361	9.68159	9.71305	12.9952	11.2066	11.7125	0.491615	0.210821	67.4452	42.7712	121.975	28.9375	18.9682	12.4713	2.39788	2.91802	8.33772	9.47883	10.2054	1.67232	1.93291
CBF84934	83.297	73.3722	83.453	90.2663	89.6037	73.5729	77.1527	50.3194	68.6189	66.2363	52.8563	63.8898	88.0314	67.8993	33.7051	47.5891	124.263	56.7794	39.6232	33.6143	60.6107	38.2616	54.8301	53.841	39.7272	50.5517	134.895	39.8541	54.5657	157.269	43.6464	44.4975	44.3871	49.5886	6.87364	7.54344	47.4804	66.7897	49.6625	73.2166	114.306	71.4543	50.1817	60.2261	122.004	73.0758	77.7645	64.6121	57.7537
CBF85009	51.2578	30.4196	24.2917	25.5808	27.3055	24.5614	19.0267	19.8365	15.5805	16.0422	11.0284	16.7908	13.7757	49.2243	430.203	172.323	158.815	172.643	405.119	142.253	209.626	322.794	132.398	159.383	277.694	64.7977	193.265	329.86	62.8492	178.312	303.86	307.159	299.462	346.91	63.5062	56.0087	9.75221	3.21257	5.36102	12.3593	33.0915	12.7069	58.4443	57.959	30.7478	22.3643	23.1908	31.2359	24.9156
CBF84915	98.2959	84.7123	118.853	140.917	93.9908	84.0031	109.886	113.802	102.678	104.865	116.806	83.3612	95.6479	198.16	144.26	168.404	567.439	230.348	141.576	103.068	222.022	157.616	147.478	227.506	206.978	200.738	395.417	198.772	245.744	463.238	225.896	479.084	485.882	459.716	3.09718	2.49437	118.575	123.838	149.192	193.734	170.534	174.694	283.489	318.105	375.18	262.565	286.889	42.9032	43.9817
CBF85936	1.71316	7.71287	11.6488	9.729	6.69254	2.82185	3.04136	6.07737	0	7.37232	0	0	1.6882	4.14439	3.54308	1.20597	4.1656	1.06022	2.74292	5.22292	2.75244	2.48421	1.06589	3.29813	1.53408	8.45976	5.93859	1.92373	7.45365	3.84799	1.48358	6.27778	4.10808	3.62743	2.83195	3.46339	4.01809	3.248	5.37536	3.33216	3.32405	3.57243	3.68347	3.21968	5.84707	5.92589	4.12549	3.33831	5.89249
CBF85830	194.082	232.871	165.998	152.504	130.537	133.453	143.021	142.896	115.298	101.445	136.501	104.118	108.257	825.523	96.7504	398.055	267.493	394.138	86.4802	299.57	430.224	111.132	471.054	454.127	388.988	849.899	347.215	320.532	884.246	309.939	384.109	100.247	112.691	112.623	168.485	167.747	55.3314	74.9493	78.6743	65.8839	66.7892	60.6487	125.156	129.197	69.0875	60.5628	59.5238	112.982	100.047
CBF86346	8.36589	4.70804	5.68847	1.58365	4.90225	4.82299	3.71297	2.22582	0	4.50016	0.989981	3.76813	1.6488	3.87901	5.19058	6.87066	15.2564	6.55801	5.35781	7.48149	4.87236	7.6253	3.81706	5.90545	7.49139	3.63542	8.01763	6.38803	3.84206	14.6911	4.70909	130.38	117.022	113.9	0.307317	0.461258	3.92431	0.576762	3.64576	1.33134	0.811616	0.670971	6.29562	5.28854	1.26902	1.98948	1.67884	0.434719	1.17715
CBF86928	136.416	75.335	132.201	119.463	104.59	109.724	99.0209	118.155	105.149	118.643	101.081	98.3387	106.789	65.7962	110.742	104.555	128.52	100.598	77.057	85.8987	87.694	132.579	71.7868	100.018	88.1919	60.0604	79.0295	96.4907	62.0945	72.762	79.2161	195.118	191.583	181.54	50.2287	42.1757	270.269	182.932	183.012	164.565	129.375	169.125	73.5551	80.9209	76.027	95.5033	100.675	128.688	142.317
CBF85325	55.3092	116.723	20.371	20.94	25.658	13.0961	12.8874	17.7813	14.6405	11.1569	12.2719	9.34206	12.9446	74.4268	11.0098	22.8742	36.8436	28.9521	12.1763	17.9863	29.8521	16.4701	24.0886	27.2854	17.4895	75.3818	49.6233	20.3402	76.0356	47.4339	20.2066	101.339	95.0506	108.328	125.842	116.898	16.5896	22.1638	21.9339	25.1831	47.7558	29.6101	130.317	136.785	10.094	14.9466	15.2615	25.5072	17.8349
CBF87048	540.441	113.546	517.192	663.845	680.293	654.786	530.889	739.184	923.588	834.668	739.016	881.733	920.749	16.9478	9.43847	54.1072	146.984	78.7842	11.5372	53.7009	112.396	27.8641	35.8668	104.815	44.093	17.08	103.833	112.742	18.5786	114.278	75.4024	117.53	117.115	108.329	45.441	41.0543	182.442	434.276	344.171	364.833	464.188	488.547	27.9741	31.189	164.87	149.033	105.08	272.718	215.929
CBF84895	164.25	56.8826	443.87	382.675	481.236	322.574	291.591	336.155	478.778	312.633	478.439	369.904	273.911	269.99	101.908	305.364	325.135	336.223	121.375	416.006	218.217	107.309	311.819	308.101	248.906	212.129	252.478	187.276	232.099	234.772	243.446	245.111	222.179	192.617	248.308	267.036	323.689	370.199	482.328	464.687	554.037	518.828	568.214	597.948	378.517	221.249	283.972	1124.32	829.639
CBF85977	22.2711	49.6516	10.1927	10.5397	17.1496	19.4002	24.3308	17.8523	21.9578	17.5093	48.6547	31.83	33.342	105.682	158.11	180.595	78.0183	172.109	158.061	206.218	145.449	155.174	183.245	139.346	316.213	117.422	117.724	238.543	140.274	110.805	233.571	42.0981	42.1078	41.534	23.8356	21.8036	165.978	103.345	59.5022	105.948	70.9684	73.5783	57.4774	62.1984	6.25311	8.1481	8.25098	23.2012	53.3003
CBF86087	10.2354	10.0044	22.2831	19.1206	18.1511	17.7467	15.0626	16.4827	17.1116	13.3298	18.4869	19.4113	16.1911	1.90051	1.33695	2.65454	5.83987	2.61153	1.72503	2.35404	3.78659	2.1203	3.68689	2.85203	9.64787	2.34096	4.06433	4.41591	1.88807	5.50001	7.87239	5.39962	4.95185	6.27356	0.346309	0.643539	4.42222	9.65627	7.74714	20.8608	20.5914	20.5228	3.57133	3.63555	15.6793	11.1804	11.8375	5.63357	7.95905
CBF86416	54.6595	67.3638	85.1295	72.5446	78.1351	57.3395	51.4998	61.2038	48.6679	53.5484	56.7319	54.328	43.6322	45.4923	26.2717	29.4492	46.0964	32.2522	28.8456	24.6392	33.7904	35.2971	33.1848	32.2349	23.721	42.7641	42.5897	27.0885	40.4475	44.5822	29.4188	41.7312	35.3916	40.9923	14.7507	15.5454	116.796	103.735	102.253	76.8339	91.599	75.9218	47.8191	50.45	67.4537	53.5388	56.0086	36.4557	40.0546
CBF85107	43.3043	41.3554	39.1115	29.9331	31.5271	34.7999	33.4301	36.3102	32.7611	28.3765	39.7531	33.0993	32.7162	34.9198	33.6528	61.7376	40.1506	56.7664	37.1882	62.2235	57.5571	42.026	75.5494	63.4103	54.1124	32.7889	42.2508	50.9845	32.575	42.4438	48.8933	30.5775	31.8867	27.7854	9.7856	10.3463	60.1824	71.3577	62.6992	71.4433	65.0034	63.0428	68.6792	76.2734	76.0889	54.8666	59.2773	20.3885	32.6206
CBF87125	0	0	0	0	0	0	0	0	0	0	0	0	0	0	0	0	0	0	0	0	0	0	0	0	0	0	0	0	0	0	0	0	0	0	0	0	0	0	0	0	0	0	0	0	0	0	0	0	0
CBF84416	15.1431	23.1577	0.932674	0.623169	0.48226	1.22005	1.89937	0.145977	0	0.354163	0.389558	0.37069	0.162201	1.39366	0.0340416	0.656591	1.10063	0.237685	0.131769	1.00363	0.462791	0.102292	0.614461	0.475322	1.73187	1.39803	1.04046	0.702355	0.954853	1.04191	0.855245	62.8	57.7578	62.4199	10.9744	9.13576	0.0296965	0.425543	0.631228	0.232837	0.191623	0.76568	6.51773	6.94619	0.12484	0.498185	0.495467	0.748397	0.308807
CBF85484	62.225	75.6072	52.0868	50.8644	33.1479	32.6119	44.5635	47.6599	40.9806	47.9257	36.8171	41.4037	31.356	134.566	110.849	70.0185	66.911	72.0585	105.854	105.775	81.7963	119.233	116.292	88.9378	88.0131	159.363	69.7852	84.8006	139.467	53.5671	101.802	38.1049	32.7815	27.9978	16.1045	20.9227	86.6222	101.398	102.798	51.7628	47.7452	48.8856	43.3296	45.0622	63.1495	71.8481	69.1046	28.9354	42.2302
CBF86375	2.84134	12.7921	6.44	16.1359	5.54991	2.34007	5.0442	2.51989	15.8339	0	6.72463	3.19946	5.59989	8.59203	0	4.66702	10.9389	2.34455	0	2.30997	3.99439	0	1.76783	1.82336	1.90825	4.48987	8.69062	3.82869	6.18107	8.12258	6.15142	0	0	0	0.521877	0	1.02525	5.38692	1.48587	5.52652	4.41044	8.20385	1.52729	0.970902	3.23252	2.45708	3.42114	1.84557	2.66534
CBF85232	0	0	0	0	0	0	0	0	0	0	0	0	0	0	0	0	0.973406	0.990996	0	0.48819	0	0	0	3.08279	1.07544	0	2.93868	2.15775	0	0.98093	2.08007	3.10653	9.59963	6.61164	0	0	0.433354	0	0	0	0	0	0	0	0.455442	0	0	0	0
CBF86170	13.3519	6.76258	11.3484	12.0056	14.3439	13.7454	8.29619	10.0651	13.393	12.2097	6.31999	12.7795	10.5259	11.0359	9.11251	5.79605	12.0393	5.92184	4.2755	11.2619	8.71475	11.755	8.44572	8.56821	8.51878	9.62619	11.9793	6.14712	10.166	10.4965	8.96097	7.77078	9.07151	9.61216	4.41427	2.69926	35.4109	37.6257	41.6612	14.6376	10.4922	16.4913	10.6458	9.80917	10.2533	13.5667	12.0573	5.46373	9.18486
CBF84923	79.9654	85.9125	72.4977	62.6136	76.677	74.8386	83.2411	56.0901	79.4015	88.3759	91.1864	83.4955	93.844	105.664	41.3451	76.4198	49.4934	70.6328	43.6471	63.5332	68.1798	36.2926	92.872	73.9413	61.842	96.35	47.5828	59.7539	96.4672	43.7899	55.0844	112.354	98.2008	102.206	22.6988	24.8504	89.317	74.1747	87.5636	82.781	73.77	74.2798	150.963	160.843	47.8306	45.891	42.5979	44.6691	42.5069
CBF86026	18.8287	20.631	7.06556	7.67142	4.99299	2.0539	4.87008	4.53404	5.83696	5.23184	4.86937	4.49312	2.33466	4.29854	4.25511	5.52999	11.2688	6.8423	9.18369	4.23237	6.06023	9.73817	4.57733	7.6418	5.13632	4.13784	11.3146	7.30904	4.15931	13.2146	7.77478	6.23579	5.98018	6.15177	0.137417	0.0916673	10.7985	19.278	19.8667	8.66507	11.5891	9.02075	14.9244	18.9608	29.7671	18.0346	19.4429	10.432	6.35536
CBF86301	196.388	123.874	148.183	133.796	114.882	101.036	130.406	83.2791	70.3346	60.2885	56.1576	55.1431	77.1122	94.6519	30.0705	88.1367	217.075	115.289	39.2033	57.6667	118.424	43.8199	83.3438	125.217	78.097	89.9481	217.006	96.3741	104.091	224.629	100.883	10.0118	9.68491	11.1173	6.95459	4.91758	61.0264	139.571	109.653	50.7048	61.2229	56.6873	30.484	38.125	78.3044	54.6813	67.5752	22.6923	15.6282
CBF86434	47.4699	43.6154	73.5579	50.8901	59.1336	47.4728	47.2959	52.4094	43.7291	41.1685	52.1613	36.5444	44.3916	28.8068	5.81035	16.1398	46.1305	21.6834	7.75546	13.4876	21.6933	11.7401	19.288	22.8469	13.0126	29.7559	48.8915	16.4265	29.2705	51.1358	17.9325	20.8824	18.5846	15.6922	4.2705	3.82799	90.363	97.3454	99.6347	52.8461	48.0266	46.8523	30.2029	32.6897	66.9556	61.2609	62.8916	32.5327	35.2146
CBF86478	2.02218	2.86977	1.49457	1.08182	0.686932	1.66543	1.17064	1.4815	1.27388	1.41882	2.39295	1.78204	1.7328	0.815324	1.76378	1.50603	2.28034	1.4691	1.61884	2.71618	2.11886	2.3677	1.73225	2.1722	2.46032	0.885689	2.2589	2.19175	0.99882	1.93891	2.32222	1.66776	1.54608	1.45207	0.855879	1.21189	5.99599	4.30363	6.62082	2.7206	3.70186	3.35653	2.17394	2.64379	2.35059	1.61564	1.88787	0.913731	0.797256
CBF86958	186.104	185.109	716.096	716.873	483.272	317.236	594.185	460.601	668.885	656.525	681.165	485.724	245.944	1389.32	5565.99	683.47	859.43	824.07	5645.22	753.566	663.193	4064.69	656.741	536.959	853.919	1090.54	606.582	799.3	1602.66	734.984	854.853	1149.98	1027.45	1207.21	4528.21	4711.54	617.647	356.316	352.322	690.029	1660.2	805.778	3828.74	4045.52	622.046	542.375	555.566	1772.56	1698.62
CBF85907	582.701	284.133	1188.44	1459.31	1803.58	2122.3	1728.39	1841.62	1498.55	1590.59	1696.02	1655.65	2016.87	167.267	13.4733	279.193	227.159	233.69	5.79476	301.965	272.208	22.8671	383.187	316.74	190.202	90.0763	190.773	200.158	101.479	210.809	181.394	612.614	598.838	650.429	605.098	563.396	1392.8	1373.92	1530.39	1924.05	1694.34	1831.64	907.387	984.431	1274.04	1485.09	1536.31	1150.51	1824.57
CBF84598	8.12756	586.223	218.37	38.1429	34.7273	89.8071	67.0336	18.6208	15.4748	13.4802	17.2319	11.0586	17.6869	14.5415	21.9218	10.4097	7.4109	9.50088	29.5502	11.1503	12.31	28.0608	15.8025	11.9525	14.4043	23.4119	9.59842	8.5181	15.0614	8.09054	10.9241	24.9651	30.317	26.8893	5.10044	6.41057	41.18	55.7996	38.0164	10.5988	9.1991	8.31117	754.279	842.89	46.6821	62.5233	67.5509	99.2927	91.5953
CBF85113	308.182	96.5511	87.6133	89.2119	88.9499	68.9045	97.7658	106.133	100.329	113.936	112.79	122.83	92.8818	125.751	59.1372	57.6529	91.4161	59.8607	64.4338	61.776	65.5081	78.7591	55.5687	66.9421	53.8184	136.599	70.8312	60.65	132.344	61.8477	56.4029	185.138	182.847	164.817	14.0053	11.2889	126.87	119.193	115.934	108.612	121.032	100.907	46.1103	52.2919	78.7169	76.013	84.3726	57.5079	60.6002
CBF85560	0	0	0.425528	0	0	0	0	0	0	0	0	0	0.370017	0.0756966	0.0776565	0	0.228252	0	0	0	0.0754093	0.155567	0.155747	0	0.420297	0	0.229696	0.252984	0	0	0	5.9085	3.90173	4.84982	0.758635	0.414054	0	0.0647173	0	0	0	0	0.403667	0.384919	0.0711972	0.24353	0.226054	0.0975579	0.410934
CBF86901	21.5482	17.2804	15.5677	19.8854	13.153	12.4227	12.6717	13.6161	14.7099	9.27293	12.4308	10.3123	12.4751	15.2584	11.8097	9.48049	20.7397	8.66806	6.46886	12.2081	9.25011	12.2754	11.9545	12.1859	11.698	14.5778	15.8729	14.1551	16.2113	15.345	12.0127	12.5411	13.7791	13.6878	6.57988	7.32644	30.664	23.8621	23.664	18.2889	19.5984	20.9117	16.5053	18.1778	26.2003	21.3127	22.9183	9.02771	10.9068
CBF85343	14.0608	6.14722	16.0663	16.0581	14.2997	14.9298	14.8533	14.9434	13.3399	10.2514	13.0636	14.5245	13.0543	2.69403	2.13892	2.53585	6.8755	3.76356	1.67448	2.14925	4.13072	3.15345	3.2294	4.36242	2.91361	2.24941	5.42618	2.81853	2.78071	5.90833	2.96863	3.33145	2.60076	3.42009	1.21659	1.30276	15.5772	19.9483	17.5014	27.3281	29.4466	28.4446	7.93277	9.13278	19.9847	17.5353	17.9327	4.13628	6.68573
CBF86351	17.9067	23.819	16.1422	21.5709	20.668	24.1324	29.2608	26.7086	32.6579	27.1456	17.3372	25.6628	30.8801	5.33281	14.561	33.7097	22.1001	31.9023	10.0997	21.0097	25.1734	17.5355	25.0676	31.3395	21.9568	7.39553	28.7957	32.4464	8.6565	24.6809	31.2782	25.2647	24.7226	25.5067	15.7721	18.25	20.9993	28.4081	21.2114	17.6304	13.5818	23.3051	35.876	38.0339	41.9014	41.9677	43.203	18.8741	24.9417
CBF85142	39.7519	21.1282	31.2844	24.0381	21.5684	34.5577	27.4443	40.151	57.8424	35.6387	36.5871	31.0848	36.9964	7.12337	7.99292	6.9958	17.0046	5.6947	10.6077	10.7726	7.53986	11.4371	10.0763	7.79464	8.15754	9.81493	13.9599	9.67153	12.0106	12.6266	9.32333	16.8994	11.4741	11.4565	9.5323	9.53813	117.938	109.623	113.757	11.715	12.6408	11.513	29.8751	34.1472	60.509	91.43	90.4089	18.5047	15.8826
CBF86505	28.4088	26.3954	16.2054	20.9335	10.9863	10.9918	9.81596	14.5419	11.475	7.38439	11.2811	8.58776	9.77002	21.6015	3.54888	17.2244	26.5026	17.6993	3.66322	8.21534	17.116	5.01605	17.0822	22.0235	11.6952	18.0017	36.3119	14.6443	20.3237	36.3237	14.9013	8.95946	11.2776	9.68897	17.5448	18.1162	18.885	59.9727	35.6617	20.464	23.5654	19.9405	21.5562	22.9656	46.0216	39.6943	41.9729	4.06206	8.04837
CBF86025	206.041	157.419	51.8029	62.6378	50.6399	52.8178	50.8703	40.5395	41.0614	30.8277	34.716	33.0346	30.2542	43.7376	32.7353	47.7069	220.499	76.7042	27.3088	68.6397	72.4823	41.4101	54.0511	81.2155	105.081	42.8542	91.5395	121.199	46.5044	94.593	106.791	33.6776	30.5389	36.4038	7.5187	7.5233	164.326	156.277	118.69	48.0137	41.8314	47.4961	55.376	61.0801	35.7045	76.5507	87.6239	36.0726	37.333
CBF86162	129.142	159.703	91.3536	76.687	78.3257	84.3418	87.2517	70.0319	60.0485	52.6539	61.3229	73.6357	64.4407	37.3105	13.0991	30.303	83.92	41.7425	14.4869	31.2631	51.3756	15.506	38.1276	58.1962	30.8441	42.3248	80.6767	38.5167	33.5016	76.6745	43.5409	13.83	12.4922	16.2847	2.26623	2.49437	35.3943	70.7445	53.1241	37.5251	37.8255	39.5832	42.8145	44.7609	151.912	98.2506	104.653	9.08287	9.7094
CBF86764	0	0	0	0	0	0	0	0	0	0	0	0	0	0	0	0	0	0	0	0	0	0	0	0	0	0	0	0	0	0	0	0	0	0	0	0	0	0	0	0	0	0	0	0	0	0	0	0	0
CBF85466	9.25016	31.234	0	0	0	0	0	0	10.3096	0	0	0	0	1.86479	0	0	0	1.90821	0	5.64019	0	0	1.91842	0	2.07081	1.82713	1.88619	2.07742	2.23587	0	2.00263	21.9331	14.7876	13.7103	1.699	0	0	0	1.61245	0	0	2.96757	36.4627	25.2866	35.0789	61.9935	44.5509	28.8401	17.3544
CBF84600	0	0	47.5416	0	122.912	0	0	37.2048	0	90.2646	0	47.2384	0	76.114	104.113	196.875	93.5045	138.464	167.918	119.369	160.075	173.805	243.609	201.907	65.74	240.303	171.083	131.9	111.54	162.756	99.9046	298.411	368.853	319.775	38.5262	30.8398	0	0	0	0	0	0	172.881	602.064	79.5442	36.2774	101.023	267.039	118.057
CBF86469	26.6274	14.985	17.2434	19.8021	14.8602	25.0627	32.077	26.9885	44.5158	30.6929	24.7576	17.1335	22.491	8.81881	3.14683	10.2647	20.0402	18.0483	1.5226	11.597	17.5707	3.15198	14.5948	27.462	15.7541	4.13251	14.3496	12.8144	8.27507	14.758	12.353	20.0889	13.6824	17.7196	8.38412	10.137	22.6476	23.6025	24.8656	22.5326	19.1899	22.2713	24.1956	19.4973	14.7861	17.6809	14.1221	20.0135	22.8966
CBF84912	9.45924	6.3373	16.0798	11.0848	10.9979	10.7582	8.79627	13.9818	8.53452	10.4189	13.0592	8.36902	6.65816	9.5347	1.49052	4.22781	16.8852	5.29649	2.34388	2.88384	7.1465	2.56603	4.48407	8.23816	3.57977	8.36343	12.3077	5.20978	9.36339	14.2564	4.9247	6.74809	5.58068	6.6286	3.39208	3.22858	16.4972	22.9414	21.3963	16.4472	18.3537	16.4738	11.4605	13.083	15.758	11.1988	12.3386	5.29569	6.76061
CBF87084	17.7363	21.7775	0.913633	2.28918	2.36207	2.65586	4.29368	0.714985	3.59412	0	0.954013	0	2.38334	13.4896	0.166733	5.86435	1.30686	3.32618	1.29079	3.93255	7.28587	0	5.35037	3.10412	3.06817	10.0323	6.41121	2.71585	8.769	5.92631	4.538	0.347559	0.644404	0.853512	0.148076	0.296333	0.872707	0.277904	0.421597	0.57021	0.156426	0.129319	0.288899	0.275481	0.611458	0.522873	0.485352	0	0.504171
CBF84782	136.713	84.5229	187.665	169.494	150.444	149.069	123.062	143.446	173.832	198.87	184.566	177.795	203.031	57.0624	47.7876	93.5278	125.244	105.263	40.0784	111.146	126.066	53.4501	107.024	142.719	81.0401	45.6408	96.1953	81.7315	67.4867	114.416	81.2902	52.7126	40.017	43.625	123.784	131.291	108.041	108.524	125.534	94.993	82.1946	87.1009	82.1119	112.512	132.899	116.559	136.789	114.566	102.355
CBF84777	75.4915	64.7376	83.515	66.7739	58.8065	45.8898	39.4878	58.5819	52.5862	56.5614	42.5396	41.4912	42.9523	71.4737	71.8374	48.5026	110.263	55.34	72.665	57.355	59.8317	78.2846	59.4571	66.4673	83.2932	74.5569	80.0822	63.0731	78.3108	97.1689	76.1732	23.5372	20.473	21.6932	29.5472	35.4288	131.335	111.448	123.76	97.0946	101.138	99.109	73.8303	80.9959	68.6737	63.2419	68.5328	41.0375	40.5361
CBF85173	0	0	0	0	0	0	0.491824	0	0	0.596097	0.655671	0	0.819009	0.335099	0.630255	8.97096	5.38903	12.4016	0.221782	6.41903	8.84643	1.54952	12.1807	15.2004	7.7525	0.0547219	20.7886	7.9017	0.133927	21.4399	11.3958	0.776325	0.885768	1.58382	0	0.0509157	0.0499826	0.0477492	0.0482923	0.14696	0.0537539	0.0444389	0.0496385	0.0473329	0.0525301	0	0	0	0
CBF85516	165.322	160.535	157.046	121.959	158.293	126.144	149.624	100.62	99.3541	97.648	97.817	108.593	147.74	131.515	14.5815	118.089	305.429	146.112	18.8141	59.1313	176.099	22.6634	176.475	187.739	87.9897	150.149	279.764	119.939	148.871	371.003	131.06	70.3985	66.7199	60.9155	10.8659	9.23425	64.4786	88.136	79.3912	79.0995	91.672	91.5153	63.7442	67.568	200.529	153.125	152.545	34.2152	30.2814
CBF85821	32.0139	20.4185	24.9931	25.9242	20.4965	27.8308	26.8382	22.3981	23.7871	20.665	21.4675	15.6212	21.7327	8.82027	8.68081	6.92776	10.9556	8.29184	7.97332	7.30198	7.92955	12.1583	8.85262	7.4187	7.96318	8.64213	11.6777	6.15124	9.45772	11.694	6.54586	4.90721	4.26487	5.04628	0.326671	0.392245	25.6063	24.5847	26.2285	19.4352	17.3926	19.8562	7.52064	8.14372	13.3545	11.4582	11.6354	5.96105	9.34294
CBF84760	94.6456	94.0505	108.708	97.8537	88.895	88.3062	83.0655	91.4997	100.734	79.5779	101.657	94.573	83.6038	85.2589	26.7601	70.5269	60.6001	81.0876	37.0307	83.2277	84.0791	32.5003	91.5571	97.8074	102.6	77.558	69.068	94.789	85.5825	60.5897	107.067	42.5947	40.5521	37.011	33.1624	41.4489	120.491	92.2547	97.6887	160.871	167.841	160.605	77.7628	84.8585	59.4158	65.9466	71.0959	56.2147	67.8869
CBF85102	32.1133	32.3532	34.866	36.5591	24.564	22.9339	22.5251	27.2852	28.7833	32.6159	27.6374	20.4827	20.8019	64.1052	104.314	48.4792	136.739	55.4986	106.788	61.8004	58.2695	126.442	59.4285	57.3562	92.7044	65.0284	108.114	70.3052	66.9826	125.461	85.8115	29.8187	26.2072	27.0083	25.037	21.5855	45.2564	48.1111	45.9964	44.8707	70.6319	50.5392	50.7389	57.9743	47.6482	39.1794	42.6771	29.4067	31.7743
CBF85297	0	37.9131	19.0869	5.31373	0	0	4.98333	4.97895	18.7714	12.0797	6.64348	12.6434	11.0646	58.8525	3.48325	9.22141	54.6035	10.4232	0	4.56419	12.4023	2.32596	9.31463	19.8149	12.5681	48.7925	40.0668	10.0866	65.1358	34.391	13.3698	2.4203	0	1.18872	0	0	1.01288	0	1.95725	6.94887	0	6.30377	4.02363	3.83674	8.51604	2.42743	2.25324	2.91728	4.38863
CBF86467	161.177	130.615	116.494	98.651	125.929	194.393	161.507	173.754	212.371	193.437	227.604	235.536	233.654	262.612	203.633	498.887	327.387	431.203	207.88	325.111	443.314	207.008	573.83	413.724	322.014	184.863	457.194	318.216	201.112	558.541	302.495	344.646	310.913	333.462	10.2627	12.5728	265.847	240.572	203.1	253.393	152.752	171.037	190.279	214.609	355.868	460.958	500.691	114.602	184.736
CBF84702	23.4128	20.8619	5.15919	3.38557	4.12854	5.35621	4.61828	2.30711	3.62422	2.44887	3.46321	2.92931	2.56352	2.09774	0.40351	1.29714	5.99599	2.21366	0.520639	1.5201	2.15509	0.80834	1.61855	1.35638	1.96551	2.37653	3.84578	2.48299	2.75098	4.38236	2.9568	1.68225	1.2996	0.895086	0.65699	0.956206	1.34936	1.40115	1.87056	1.09247	1.1357	1.40834	0.349582	0.444461	0.86321	0.351501	0.456789	0.211217	0.762589
CBF84373	0	0	0	0	0	0	0	0	0	0	0	0	0	0	0	0	0	0	0	0	0	0	0	0	0	0	0	0	0	0	0	1.98697	1.52442	1.21145	0.175146	0.292088	0	0	0	0	0	0	0	0	0	0	0	0	0
CBF84813	30.0632	54.0171	30.1701	27.4262	26.7077	21.329	25.2386	23.2891	18.1662	19.289	19.0736	24.6755	18.7388	62.5777	23.7465	22.6928	71.3015	27.1232	24.0669	20.5761	39.2445	28.7374	25.6533	41.7806	30.8128	55.3398	66.4716	33.0669	60.2781	70.1516	40.5023	7.61239	8.5408	8.24453	27.5757	27.1932	34.7654	54.1254	41.8608	38.1395	43.6433	37.7362	30.4374	34.1601	54.2908	44.9474	48.6273	8.77553	10.2215
CBF84651	0	0	0	0	0	0	0	0	0	0	0	0	0	0	0	0	7.49735	1.90821	0	0	1.85771	0	0	2.96802	2.07081	0	3.77238	2.07742	0	7.5553	4.00526	0	0	0	0	0	0	0	0	0	0	0	0	0	0	0	0	0	0
CBF86032	2.5325	7.12602	0	1.1985	0	3.12858	0	2.24598	1.41128	0	1.49842	1.42585	3.7434	0	1.04752	0	0.769731	1.04485	0	2.57361	0.762905	1.31154	2.36351	1.21887	2.26777	0.50023	2.3238	1.13751	0	1.03424	1.64484	4.36715	6.07281	4.55794	1.39545	1.86174	0.913813	0.43649	2.428	0.671701	0	0.406229	3.4032	3.89416	3.36136	5.20126	5.84445	2.46745	1.78172
CBF87161	5.28665	6.80033	17.1177	12.8669	13.2766	10.5739	12.7372	13.3958	15.993	13.0001	11.6182	22.111	32.7462	1.97928	0.312388	1.41772	1.07122	0.623187	0	0.920994	1.21339	0.782247	1.25305	1.45396	0.338145	0.745885	1.07799	1.69613	0.730197	1.38793	0.654024	5.37224	4.82938	4.63746	16.2298	15.9621	7.90292	14.7091	13.1649	3.33855	3.37038	3.63434	16.6442	17.1615	1.86163	2.44911	2.57648	2.45278	2.59766
CBF86464	77.317	41.172	22.6118	20.459	19.8925	13.3516	15.8661	31.7042	24.0912	37.5653	27.0545	22.4676	34.4086	34.6093	29.4015	66.912	76.0585	68.8579	38.9343	48.2415	69.2063	37.9745	67.1574	64.9545	57.6957	33.0892	72.8947	54.0525	34.7645	99.4791	51.2966	10.7523	13.2905	11.7941	23.9738	23.7592	64.4967	116.71	132.022	24.4025	18.47	20.6702	45.8796	49.7144	29.4782	20.1301	23.0233	27.5943	29.31
CBF86250	8.08893	7.80372	13.7504	17.2263	12.9785	14.0375	18.7195	18.9593	22.5385	20.8235	17.7767	13.6627	20.7817	3.08667	1.37418	9.08356	7.37568	8.04531	0.693808	10.1579	7.65837	1.0772	7.36941	9.1767	6.07927	1.9972	7.59904	9.21291	3.77072	7.60966	8.44342	4.54585	4.84921	4.34302	0.265306	0.159281	23.8713	25.8917	24.7762	15.9376	10.6501	19.7871	15.2697	16.7323	9.91468	10.8672	11.015	6.94291	9.43968
CBF85646	0	0	0.881603	2.20892	0.759754	0	0.690525	0	0	0.836925	0	0	0	0.156827	0.321775	0	1.5763	0.802392	0	0.158112	1.09362	0.322302	0.64535	0.998433	0.870765	0.15366	1.58627	0.524128	0.37607	2.22388	1.01052	0.503061	0	0.329436	1.14308	0.571888	0.280704	0.536321	0.813632	0.550219	2.56601	1.24785	1.11508	0.531646	0.737527	0.840903	0.780561	0.10106	0.243248
CBF84521	3.75118	58.6399	3.3064	3.55047	5.69883	4.46247	3.32971	5.17501	4.64536	4.03565	6.41185	3.75465	4.10725	17.225	0.0862001	12.6163	17.3132	7.6523	0.66733	4.32035	8.03575	0.863411	11.9289	7.62287	7.18467	10.5379	31.3608	5.52272	10.0745	30.043	6.22625	0.179686	0.333153	0.353009	0.842099	1.07242	1.27836	2.94533	2.32494	1.98987	2.74962	2.13943	5.97437	7.0499	3.87248	2.70322	3.26202	1.7868	1.82457
CBF86673	18.86	12.9436	6.77694	10.8847	8.08654	4.54617	6.94138	5.71141	5.63955	3.46419	3.8104	7.2517	7.25277	1.20554	1.52216	2.91434	4.94006	2.94168	0.36825	1.77638	4.15719	1.61994	2.38502	4.1327	2.05958	0.726888	5.90928	3.30585	0.555937	4.69646	2.29054	0	0	0	0	0	9.1291	17.2838	12.8296	7.97112	10.9782	11.437	0.906625	1.0217	10.1177	6.16574	6.27716	2.21104	2.4452
CBF84827	47.8324	43.4168	43.7152	48.194	37.6732	33.04	30.1316	24.6315	30.9547	24.8999	21.9107	20.8495	24.328	37.0159	43.0801	19.9132	51.2746	25.1457	46.9385	28.2245	31.9174	40.5935	21.4403	32.1804	25.5613	34.4396	43.1039	23.2173	32.0743	47.2601	30.7326	47.8941	44.3999	51.2932	28.057	21.2683	23.9407	33.7745	33.3517	29.4659	20.3581	31.433	40.3636	35.0618	43.3001	38.3613	37.4664	28.2629	27.5007
CBF84991	1.2072	1.35874	1.36808	0	0	2.98268	0	2.14125	1.34547	0	0	1.35936	0	2.43367	2.49668	0.849806	6.11531	2.49033	3.86567	4.66184	3.63664	3.25099	4.00585	3.87345	3.24304	3.57677	5.90782	2.71116	5.25231	3.69755	2.87491	3.64307	2.89481	2.3005	0	0	0.8712	0.624203	0.420868	0.426919	0	0.193643	0.865201	1.23752	2.51791	1.56591	1.93805	0.940953	0.943687
CBF86935	237.295	247.7	43.7986	39.8023	45.9591	86.089	60.2573	60.0268	49.7702	46.9649	98.3408	64.2643	52.8849	58.0511	11.7203	49.1497	53.7632	41.5984	18.5958	71.9576	52.4821	20.6167	67.3622	55.3213	70.2474	62.1394	47.5291	68.7179	56.147	45.7555	65.1167	224.198	222.807	220.864	53.1844	53.8057	151.233	46.5939	63.3903	49.7134	47.7908	43.2673	74.3785	84.9512	19.3266	34.2006	38.0153	94.587	82.0884
CBF85117	132.221	56.6929	14.2706	23.8374	36.8947	41.4837	33.5329	22.3356	21.0521	33.8686	29.8027	49.6287	6.2045	48.2331	6.51079	36.9351	43.3769	23.3792	5.04041	12.7969	46.7856	6.52143	36.5623	26.2629	12.6857	54.7209	38.5157	19.7963	63.9187	60.4257	16.3574	17.6434	35.2288	29.3294	46.2579	40.5004	18.1752	23.8742	13.1704	10.0198	6.10829	10.0996	185.013	155.981	33.4277	25.8625	24.0066	49.076	46.2655
CBF85739	4.61671	2.77134	2.09279	2.62182	2.40472	0.760447	0.819599	2.45664	1.0291	0.993364	2.5495	2.07944	0.606593	62.9779	0.954806	2.74438	10.0407	3.36507	0.739176	2.00177	4.57407	1.33891	3.95756	5.33278	3.03169	60.5509	9.97871	3.17962	55.2749	12.0038	5.86375	157.301	158.187	136.399	1.6394	1.52727	2.1101	2.65238	2.41429	2.23131	1.19437	2.17228	1.48896	1.84048	2.04257	1.26424	1.35881	0.719699	0.72179
CBF84773	133.707	107.55	167.838	190.24	195.451	202.098	197.653	169.488	230.007	210.453	180.591	235.896	223.7	62.6496	44.6889	83.1355	72.2824	91.3328	38.0396	101.3	91.6674	45.732	93.584	87.7505	91.3507	61.1788	72.4565	88.371	59.9842	76.8072	93.7121	23.4383	26.0601	17.8458	8.21796	10.1034	293.7	121.114	147.34	106.038	116.29	124.401	84.0201	88.5028	202.919	231.174	242.113	72.948	89.8796
CBF85220	17.3606	4.65235	19.0496	9.38954	12.3798	13.8439	19.5683	7.82044	10.1352	6.22571	5.86963	8.68831	11.1335	11.8883	6.9529	9.82847	26.3551	8.35636	8.16226	5.37673	11.4557	9.13347	7.08664	11.406	8.20476	9.30764	25.5665	9.96381	9.1918	29.2034	10.5	1.96018	2.64316	2.21721	3.34051	3.29191	9.69474	34.054	21.9521	7.84485	14.2224	9.72452	2.76496	2.77778	8.04658	3.03829	3.04146	1.28873	1.29248
CBF87016	15.3339	20.1353	8.20599	10.8851	7.07182	3.50797	7.56169	6.04404	7.59563	5.95716	4.03232	9.59254	5.8763	10.9911	6.60684	10.9941	28.3952	10.7198	4.77379	6.57941	13.4301	7.32352	11.5722	11.4802	8.48654	12.1152	26.3165	9.66156	13.796	25.2226	11.3424	18.7301	19.4063	16.5045	9.85747	10.0983	18.2896	26.649	22.8685	9.18851	10.3307	12.9815	12.4398	12.7353	21.7255	15.1018	15.8986	3.818	4.7281
CBF86676	0	0	0	0	0	0	0	0	0	0	0	0	0	0.40231	0.61909	1.63895	0.202185	0.411677	0.798796	0.608408	0.200392	0.413402	0.20694	0.320161	0.223378	0.197093	0	0.224092	0	0.611244	0.864096	0	0	0	0	0	0	0	0	0	0	0	0	0	0	0	0	0	0
CBF85539	23.4493	24.3627	58.9405	45.8121	43.1604	33.4253	38.1602	42.126	42.8883	32.3431	32.0179	32.1598	36.439	9.63637	4.2901	10.2993	22.7218	12.1554	5.29473	7.57671	12.7997	6.16542	13.0933	16.9772	8.74922	9.56052	16.3062	7.62939	11.4813	22.038	7.61506	29.4853	27.8748	31.0639	30.2595	27.3496	87.0539	101.973	95.4817	84.4153	87.5558	103.439	25.0476	27.0174	37.1094	29.5071	30.8888	17.2231	31.5852
CBF86325	0	0	0	0.561844	0	0	0.52691	0	0	0.638622	1.40489	0.668423	0	0.598341	5.40173	0.835733	0.962246	0.367363	2.37604	0.844538	1.07293	3.07418	0.492439	0.190465	2.52489	0.586256	0.363124	0.79988	0.860888	0.363632	1.15662	11.0041	11.3875	11.4377	0.218058	0	0.535483	0.511555	0.620848	0	0.460709	0.285654	0.319077	0.304257	0.45022	0.128331	0.238245	0	0.0928059
CBF85140	32.706	17.4947	19.8168	14.4053	18.3428	21.6022	16.9589	29.5802	24.181	36.9282	22.6086	20.4197	21.0609	81.275	69.5162	45.4387	85.3655	54.5096	38.8851	68.4484	64.8382	52.0547	63.8678	76.1603	80.7574	105.922	112.449	78.8336	103.084	90.5878	87.563	27.1528	23.5541	25.1636	2.31962	2.20201	50.6528	68.7051	78.9697	11.5663	10.4928	11.6872	37.8295	40.056	31.9284	30.5231	32.4267	8.87617	9.82169
CBF85735	36.9759	38.78	38.0941	36.986	43.0881	38.7579	37.67	39.1275	42.6158	45.6565	42.7611	36.9049	43.8902	31.0873	184.401	68.5234	43.3363	54.5209	164.823	87.1936	46.5805	189.142	82.7855	64.5787	43.1756	24.7327	48.3227	55.298	29.3516	47.1032	45.6658	42.6595	41.6463	39.324	12.0394	12.4329	135.696	109.21	128.25	39.8232	29.513	34.3738	54.808	58.0055	64.5339	80.6648	87.3558	37.7728	42.6999
CBF86927	2.97941	2.68274	0	3.384	3.49176	1.96303	3.70252	0	0	0	0	0.670987	0	0.240254	0.49295	0.279646	0.241484	0.368772	0.47703	0.484444	0	1.11095	0.247164	0.191196	1.20059	0.117701	0	0.535299	0	0	0.129007	82.0768	90.4968	78.8571	68.8424	69.1035	1.5051	0.205407	0.934845	0.316095	0.231238	0.382333	0.960904	0.712657	2.93766	5.53942	6.57687	0.774101	0.838458
CBF86388	72.6286	106.342	14.5677	11.5585	9.41571	6.88143	7.98723	20.5206	18.625	31.1163	19.0145	15.9223	10.1339	481.1	137.313	162.731	262.944	260.801	108.567	204.963	289.914	123.158	182.885	335.12	587.056	323.989	278.761	291.146	462.649	241.747	443.19	54.3093	58.0533	63.6906	33.4088	29.0586	15.3067	7.75447	6.61025	4.77325	5.23778	4.22703	11.6313	12.7382	8.65276	7.64236	7.22293	8.26611	7.73746
CBF84500	9.64225	16.4877	1.0507	0	0.362191	1.98529	1.31675	1.31559	1.03333	0.797959	0.877707	1.25279	0.913631	17.7936	2.8762	11.7043	6.80067	11.5903	4.00796	9.98721	13.9276	2.61201	13.2675	12.8513	20.9632	17.9103	17.2037	20.114	17.5695	8.78426	22.6415	0.07994	0	0.117787	0.102174	0.0340789	0.0669087	0	0.032323	0.655753	0.143914	0.0892314	0.099672	0.126723	0	0.0801752	0.111633	0.0481772	0.0579806
CBF86888	0	0	0	0	0	0	0	0	0	0	0	0	0	1.1742	0	0	0	0	0	0	0	0	0	1.86887	0	0	1.18767	0	0	0	0	0	0	0	0	0	0	1.00389	0	0	0	0	1.04361	0	0	0	0	0	0
CBF87130	7.53317	2.42252	6.70771	4.58364	3.67858	4.8747	4.77626	6.20369	8.39597	5.21	1.91023	4.24132	3.18146	0.21695	1.33541	0.378782	0.872244	0.222001	2.58456	0.218727	0.540317	1.00319	0.446379	0.517951	0.120459	0.318853	0.658319	0.241688	0.520244	0.65924	0.582467	0	0.430099	0	0.0988313	0	3.7861	3.15321	2.4387	0.380579	0.835234	1.03574	1.92822	2.11446	0.816219	0.465313	0.539903	0.279606	0.252376
CBF84615	21.5782	19.9829	13.0008	10.3411	10.1369	7.42349	8.97075	9.20511	7.91508	7.93411	8.08059	9.53463	10.7665	16.2439	15.3652	10.1266	31.6579	12.9596	13.7757	9.8817	16.3468	17.7102	10.5931	18.1417	12.841	16.4554	35.1999	12.5753	16.1093	30.9545	16.4985	8.77271	6.11315	7.57634	1.00337	0.953789	6.35705	13.9349	10.4748	7.24461	7.15469	6.26536	5.13872	5.46005	17.0393	10.1567	10.5241	0.709668	0.982187
CBF85358	55.2858	101.593	51.1458	63.0068	44.0767	44.6031	48.0726	53.0335	44.0128	47.3399	65.4226	44.4671	30.0197	51.6326	62.77	37.8592	39.5514	35.3783	60.517	74.2994	36.9347	78.7661	57.5635	36.5643	46.4757	43.9039	34.0498	32.941	46.0895	27.1858	39.5716	81.2312	101.008	90.5434	37.9239	31.3115	97.3022	43.3657	54.2829	44.29	53.8544	43.2551	62.4673	65.1562	17.9706	25.6119	24.9061	36.057	42.1593
CBF86564	0	0	3895.65	4299.42	2218.16	3943.3	2778.87	3484.15	4583.82	3368.03	3922.54	4354.65	2843.04	3316.46	660.154	5833.55	4614.57	5951.6	884.539	5551.91	5177.71	1068.15	4595.8	4864.91	3737.82	2909.98	4393.42	4204.7	2833.94	4575.04	3667.92	1706.9	2011.69	1507.71	1578.46	2335.29	0	0	0	0	0	0	2001.74	9449.44	20508.4	4764.19	18563.9	19050.8	3800.43
CBF86665	0	0	0	0	0	0	0	0	0	0	0	0	0	0	0	0	0	0	0	0	0	0	0	0	0	0	0	0	0	0	0	0	0	0	0	0	0	0	0	0	0	0	0	0	0	0	0	0	0
CBF85319	63.1903	87.7034	51.4021	46.9668	37.4827	27.7772	35.0996	34.0373	27.2206	20.0194	26.6076	21.3901	24.8315	35.4032	20.4449	14.8275	44.6179	19.1134	18.9312	16.1525	25.8482	23.7709	19.2961	27.2411	18.9195	36.143	45.2163	17.0645	34.9518	53.9871	22.2413	13.3703	16.4232	12.3948	5.76757	5.55735	40.077	63.1421	55.4132	28.3791	26.026	24.8118	22.6442	23.0496	42.3402	34.027	35.0861	9.46798	12.728
CBF84443	37.8231	25.5426	17.1455	21.4796	25.1187	28.6583	20.144	17.4428	30.3517	29.2978	23.2742	37.4794	25.345	7.01496	44.744	24.1404	18.3936	17.1655	49.6576	41.2045	25.8265	54.5328	26.0429	34.4662	26.0794	11.9535	21.2864	15.6297	9.50797	24.4054	19.325	21.5238	27.814	10.5714	1.38941	3.05858	4.91323	14.8633	10.2853	10.7007	5.87104	11.4061	23.8548	26.6242	22.9495	23.5496	24.2886	12.5786	16.5574
CBF86809	269.935	224.02	146.662	116.831	148.499	150.906	136.106	134.85	136.145	129.58	125.346	106.77	102.276	105.477	131.263	176.59	138.212	181.768	164.807	193.932	205.608	167.046	179.552	225.027	138.74	119.292	172.442	177.072	109.123	137.536	173.194	343.132	320.573	300.429	3.6871	3.13988	162.362	136.998	130.441	108.602	100.607	104.891	106.756	112.744	111.275	90.029	92.9112	117.296	104.972
CBF86835	70.27	192.205	14.2364	17.8351	13.0355	19.0754	19.1654	14.9707	14.8761	17.7383	27.8729	14.5876	12.766	53.2614	16.0755	69.916	37.5454	44.2976	16.6563	109.23	43.6773	21.3064	84.9172	46.4795	115.83	57.1484	30.1782	63.6546	59.685	34.7094	65.5273	119.823	124.574	113.545	28.1928	35.0641	9.56154	5.14227	6.77467	5.48377	8.22638	6.48598	56.4819	63.718	15.0361	35.0511	35.8446	32.3328	27.1893
CBF87111	0.349311	0	0	0	0	0	0	0	0	0	0	0	0	0	0.0722427	0.163931	0.0707799	0.0720589	0	0.141992	0.0701521	0	0	0.336241	0.0781991	0	0.28491	0	0	0	0	0	0	0.0739625	0.256635	0.064198	0	0	0	0	0	0	0	0	0.0662336	0	0	0	0
CBF84984	37.6086	29.9405	22.3498	17.7982	22.8442	21.9082	28.9049	15.4566	20.9581	18.7501	29.8505	23.7567	25.3097	14.1464	8.72657	7.641	20.4454	11.2589	8.81191	10.72	16.4875	9.50092	12.9362	13.8331	13.8611	15.4008	18.1431	16.0684	15.1877	17.4192	15.2914	28.6702	27.8616	29.8134	3.62232	2.61304	16.6321	14.8613	13.3514	15.0031	13.0816	14.7138	15.0384	17.0825	15.9145	17.7485	17.9475	12.1546	13.5523
CBF86115	70.2917	60.7822	62.9038	52.181	53.1084	47.4685	55.276	52.0049	42.7323	40.8441	48.9294	49.3814	50.8703	33.8475	17.1546	30.3123	31.9389	31.6631	21.6661	20.4239	30.3471	21.076	33.9374	33.2882	23.9827	24.0562	29.075	24.6784	26.4698	32.237	23.0303	23.7405	23.1351	22.8956	15.6953	16.5109	99.3975	109.511	117.55	116.448	112.319	111.768	37.6488	42.9432	61.5805	46.51	50.6906	16.4887	27.1704
CBF87190	0	0	0	0	0	0	0.313589	0.313314	0	0	0	0.397811	0	0.0712202	0.146128	0.33159	1.93279	0.510149	0.282818	0.0718035	0.922349	0.365919	0.219805	0.793485	0.0790884	0	1.1526	0.71407	0.0853926	1.5149	0.688362	1.97995	2.25908	2.39372	0.129777	0	0	0.0608902	0	0	0	0	0	0.181078	1.13878	0.458257	0.567164	0	0
CBF86266	21.4286	15.534	6.17397	5.84397	6.73948	8.37538	7.09255	8.69685	6.07191	7.42404	3.8681	5.31665	5.01066	2.70909	10.7414	17.0447	81.3943	21.1284	6.39659	19.2666	28.6657	11.5113	18.1532	34.9607	34.5557	3.08481	60.3579	46.4934	3.51155	59.9231	45.7631	394.576	366.659	375.669	1.60102	1.068	12.188	58.5298	25.3243	4.17435	2.25507	4.07812	19.5877	22.6493	13.4978	13.1912	15.3058	2.54783	2.38489
CBF85076	0	0	0	0	0	0	0	0	0	0	0	0	0	32.5871	0	12.6433	10.918	22.2305	43.1348	21.9026	10.8211	44.6473	11.1747	0	24.1248	63.8578	21.974	0	65.1195	22.0047	34.9958	34.8436	0	0	0	0	0	0	0	0	0	0	19.3086	27.6176	30.6501	34.9462	43.2513	69.9971	50.5443
CBF86882	7.32545	11.4514	6.45687	9.24467	6.75683	14.7476	14.4498	8.30132	17.2361	14.8863	17.8188	18.7888	23.2603	2.70743	2.35669	12.8918	5.93735	12.0893	1.30319	21.1751	11.279	3.3722	19.7502	16.192	14.3038	3.45661	4.73012	13.1613	3.93477	5.23534	10.9253	8.42155	5.85535	6.89369	4.11121	4.93647	62.8512	17.606	28.0218	20.9406	16.1087	26.765	15.3129	16.8962	9.49148	16.6287	18.2122	11.1553	17.1792
CBF84989	49.9107	57.1703	51.0561	48.0763	49.6072	29.8287	31.7569	41.522	33.4747	33.2628	37.1097	31.3335	39.6079	35.884	3.47121	17.7227	38.5736	20.0454	5.65744	15.0816	25.0146	7.22826	23.8168	29.0527	10.0857	30.8843	42.33	12.697	29.466	52.3101	17.6904	15.1381	14.1219	13.3737	27.0961	28.655	42.394	86.2521	62.0564	57.2472	69.4174	56.6796	24.5332	29.959	93.5481	54.7148	61.6908	18.9924	19.4044
CBF87201	0.402054	0.678786	1.3669	0.951354	0.588989	0.331123	0.17844	0.713134	0.224051	0.648815	0.713658	0.452728	0.198098	0.364735	2.61925	0.471707	0.733204	0.290287	2.0921	0.735444	0.322978	2.66518	0.416916	0.193506	0.13501	0.397076	0.491893	0.225735	0.388724	0.410484	0.217608	0.129997	0.321368	0.127695	0.406155	0.221674	0.398955	0.831553	0.6658	0.817555	1.79424	0.902888	1.65687	1.7173	0.571758	0.0434599	0.0403413	1.61913	1.16288
CBF84608	35.4961	42.5021	73.606	72.9123	75.9717	46.6498	68.3787	32.8198	49.6624	35.7504	37.5358	40.8204	47.6308	47.6549	8.43448	23.5696	59.3762	20.721	19.9518	10.5914	23.8128	13.2982	20.5186	20.5977	9.12991	29.3879	50.0497	10.0071	40.3434	67.5459	17.1681	9.60491	9.65875	11.8335	11.6522	10.4101	35.9719	59.6173	47.3937	33.519	37.6603	31.1342	34.1004	33.9359	124.156	90.7804	91.0862	25.3127	28.3382
CBF85283	0	1.40047	0	0	1.2152	0	0	0	0	0	0	0.70055	0.613072	0	1.54401	0.437951	0.882433	0.77004	1.99219	0.88513	1.49933	3.60857	0.645134	0.39924	0.417828	0.245774	1.01487	0.558883	0	1.27036	0.538762	1.74336	3.97827	3.0298	0.457078	0.457357	0.112244	0	0.108448	0.330021	0	0	0.891769	1.06294	17.2229	11.9705	11.6109	0	0
CBF86739	17.4298	22.4203	28.218	63.2954	39.2561	22.2646	25.891	22.0827	23.3906	16.4555	19.3628	18.0245	14.7222	0.860514	1.76559	2.92134	2.88306	2.05461	1.13905	2.74728	2.14312	1.69479	2.3607	2.05441	2.22969	0.56209	3.48155	0.559203	0.601855	3.19589	1.30917	3.29703	2.84325	2.25953	4.24673	4.24932	111.987	115.996	94.3108	133.342	120.506	159.763	3.88779	4.07186	3.30491	1.84562	2.21286	21.1178	31.8105
CBF86066	37.3106	41.6922	66.9226	91.9696	74.7128	37.3603	34.5481	53.5621	44.2765	43.6054	57.4925	40.502	28.5672	79.3291	124.018	103.736	21.4295	64.1767	107.871	157.612	62.9097	107.761	128.595	69.4178	165.25	111.235	28.8993	109.715	97.3859	21.0471	109.774	60.8106	57.9296	59.336	48.8088	45.5334	101.408	94.3321	122.543	465.752	657.585	479.09	349.502	391.695	21.0201	22.3996	24.4012	66.6021	69.0757
CBF84379	0.330717	0.744465	0	0	0.32299	0.544744	0.880676	1.1732	1.10579	1.06739	0.78271	0	1.95539	0.333355	11.3539	2.01766	0.938173	1.1598	11.1196	3.09199	2.25821	7.26196	1.57753	0.95503	2.14706	0.914543	1.01154	1.18837	0.399691	0.337652	1.78998	0.99803	0.264347	0.980358	0.0607437	0.0607808	0.835338	0.570008	0.518842	0.760212	1.79673	0.954884	1.42215	0.791055	1.37958	0.643479	0.597303	0.515554	1.49945
CBF84604	0	2.19752	0	0	0	0	1.73306	0	0	0	0	0	0.641328	0.524802	1.34597	0.305424	1.18685	0.53702	0	0.79365	0.914917	0.404452	0.134974	0.20882	1.16556	1.15696	1.72518	0.876963	0.629234	0.398674	1.12719	0	0	0.137802	0.119536	0.358828	0.117417	0.336512	0.453786	0.115077	0.505106	0.104394	0.466435	0.667156	0.370205	0.422096	0.391806	0.253637	0.203499
CBF86911	3.20629	6.73638	2.18015	1.41621	0.626274	2.46459	0.94868	2.4644	2.62058	0.919849	2.02356	1.44416	1.89574	1.93912	1.8125	1.45455	3.98471	1.6756	1.8823	1.60744	1.58833	1.54978	1.37425	1.50887	1.1006	1.73107	3.39971	1.05611	1.49833	3.5354	1.48085	6.03589	4.10054	5.02382	0.235563	0.549983	0.964114	1.10524	1.6022	0.56694	0.414743	0.37716	3.44691	3.7981	1.05378	1.98708	2.01607	0.944119	1.10282
CBF86961	63.8653	25.4821	28.7208	24.9469	24.7512	21.7072	24.5955	17.9809	14.688	18.5404	19.1937	15.6006	18.9803	4.63226	6.28967	10.0699	16.0905	9.61963	4.86924	10.5079	12.894	8.88994	12.2641	12.4686	10.0611	4.07148	14.8142	11.9905	4.6556	14.6969	11.3393	3.5691	4.05147	4.00674	2.42054	3.04305	35.1768	28.4215	31.5722	26.9473	22.1609	26.9932	12.2907	12.9322	16.9151	14.6106	15.054	5.79447	7.23772
CBF87196	13.1757	4.94322	2.4886	2.07845	3.00249	6.14903	3.89844	2.72651	4.40543	4.25246	4.67745	4.4509	10.387	1.41662	3.8149	40.913	50.9034	52.9104	2.81272	35.9733	51.0693	2.91135	41.808	73.1371	35.6902	1.47476	58.6583	54.5447	2.01699	69.5018	52.7711	32.4717	35.1051	33.5706	0.0806672	0.565015	2.61483	3.55774	3.0623	3.49462	2.21561	4.22693	5.35104	6.07798	0.499655	1.32928	1.32202	0.684652	0.549313
CBF86122	14.2879	21.9293	18.216	18.902	11.2584	12.4358	14.9885	16.1273	14.4767	13.1006	11.5279	12.2494	11.6798	12.6671	10.3759	17.3728	22.6346	17.1822	11.828	16.8298	14.6407	11.2674	19.8333	17.1917	12.6126	9.557	21.0561	14.8772	12.4406	26.6553	11.881	16.9391	14.4055	14.4389	12.5251	12.7714	27.6232	28.3198	28.6702	28.4795	28.1638	26.5909	40.4659	47.5742	54.5527	40.1908	44.7029	6.15893	9.97599
CBF86515	1170.71	586.56	1866.94	2148.35	2220.79	2502.66	2409.4	2420.43	2254.5	2177.1	2374.22	2431.66	2631.02	508.369	67.4262	859.086	720.331	788.034	48.7717	720.189	832.326	122.282	1085.76	920.338	558.634	343.451	618.117	670.616	424.264	780.366	614.211	768.951	774.544	813.036	1911.82	1836.42	1468.27	1539.17	1764.91	2132.38	1884.32	2087.08	1079.94	1202.65	2131.93	2060.55	2285.74	2067.91	2528.73
CBF87054	157.104	11.5422	185.479	185.582	159.443	94.5917	97.2163	172.071	205.272	182.699	179.114	169.515	152.39	8.68279	19.427	174.408	262.731	275.687	15.1054	81.9532	212.127	28.5509	112.549	208.611	136.09	12.4776	236.289	157.621	11.8978	274.143	172.727	5.21675	6.55749	5.73235	0.753414	1.28159	76.0781	89.4343	73.3623	574.374	624.701	597.246	2.93986	3.43405	119.856	79.5457	81.7399	39.1664	74.8407
CBF85000	20.558	7.03233	16.4454	16.215	17.3219	14.9392	13.4177	10.3673	18.4199	17.5635	17.8877	14.9788	15.889	16.4557	7.04447	8.08712	20.4196	10.519	6.29259	11.4699	12.2241	8.09978	10.2828	13.7099	10.1971	16.2427	17.2609	8.736	17.1483	19.8367	10.1232	13.6851	13.6936	12.9734	2.77642	2.8522	24.2903	20.148	26.3147	18.9595	19.3577	22.8894	8.7392	9.67627	14.6368	10.806	10.6373	8.11667	9.29565
CBF85863	7.44465	18.9308	7.6556	6.78535	6.32821	4.42814	5.38446	7.45826	7.99001	8.30586	6.36253	9.15918	6.92862	5.58634	10.0078	21.836	16.342	15.9547	11.5884	19.6423	14.9234	9.22455	24.3604	17.1191	18.5488	5.58244	31.2883	17.1838	5.89823	26.5182	17.4904	11.5006	11.9013	10.9759	2.91201	2.81244	63.2023	53.0121	48.0156	37.9555	38.2521	42.5699	46.2911	50.7127	8.91399	9.15007	9.65544	4.35205	10.9279
CBF84638	0.332685	0.374447	2.51347	6.40265	3.46572	0.730647	1.57496	0.491743	0.370788	0.238609	0.393684	0.374616	0.109279	0.0223559	0.0229347	0.0260213	0.112352	0.137258	0	0.157773	0.0890842	0.0229722	0.160992	0.0711639	0.0744771	0.0219044	0.135675	0.0747151	0	0.181152	0	0.525888	1.06368	0.892267	0.0203684	0	0.52019	0.152906	0.173976	15.4516	1.2695	1.01393	0.337782	0.39788	0.0420541	0.071923	0.0890158	0.0864369	0.0173376
CBF85616	0	0	0	0	0	0	0	0	0	0	0	0	0	75.553	0	184.675	288.571	108.237	30.0024	83.789	143.006	0	116.589	96.201	142.63	37.0136	282.754	109.418	99.6464	336.718	170.389	113.099	59.9128	79.3544	0	0	0	0	0	0	0	0	0	0	0	24.3068	0	0	0
CBF86361	0	0	0	0	0	0	0	0	0	0	0	0	0	0	0	0	0	0	0	0	0	0	0	0	0	0	0	0	0	0	0	0	0	0	0	0	0	0	0	0	0	0	0	0	0	0	0	0	0
CBF86270	13.9504	11.3174	9.8553	12.6038	14.863	20.6658	23.5599	19.5223	25.2406	25.0464	27.6567	29.1733	27.6729	2.64798	5.22701	40.3654	6.68138	34.2535	4.42366	38.1303	24.0325	8.10666	35.2071	34.1816	44.1687	3.29234	9.32811	45.8967	4.16024	9.41514	38.8118	9.56801	8.03726	8.80398	2.69542	3.91241	27.359	10.2891	17.5435	42.7674	29.0541	51.4534	30.4005	34.0341	15.9054	26.1251	28.286	12.2623	18.5531
CBF84461	1.77179	1.70932	2.00791	1.91656	1.23599	1.25075	0.674021	0.448953	1.69262	1.36154	2.6957	1.42507	2.49425	0.306158	0.20939	0.23757	0.461588	0.3655	0	0.308666	0.355829	0.104866	0.209975	0.487285	0.113327	0.149987	0.774178	0.568446	0.0611803	0.568524	0.383586	0.654717	0.404634	0.42875	0.557879	0.27911	0.593656	0.392627	0.485336	2.64059	3.58513	1.94884	1.4966	1.68655	0.623913	0.492483	0.55873	0.657628	0.910164
CBF85279	0.343137	0	0	0	0	0	0	0.304316	0	0.369159	0	0	0.338138	0.13835	0.141932	0.322067	0.139058	0.141571	0	0.278966	0.137825	0	0.213493	0.1101	0.230451	0	0.279875	0	0	0.420399	0.0742881	0.0739651	0	0	0.12605	0.126127	0	0	0.0598141	0.060674	0	0	0	0	0.195189	0	0	0	0
CBF86257	29.6383	35.2121	41.0521	31.9487	28.9458	20.3413	35.8085	29.2057	22.9395	24.8002	23.3817	25.0304	38.1307	39.667	8.68367	29.9434	58.0535	29.891	17.136	21.5856	28.2733	15.1786	26.8068	33.8126	16.9562	46.509	63.4569	19.414	49.5505	60.6877	25.4882	22.8928	30.9291	23.882	7.40955	6.35493	22.2802	26.1092	25.6886	28.5327	23.3224	23.5068	28.9124	23.0684	45.4267	49.8361	36.6775	10.1604	27.9311
CBF86637	0	9.8483	0	0	0	0	0	0	0	0	10.3542	0	0	3.52788	3.61923	2.05316	0	5.41503	7.00469	1.77839	0	3.62514	0	0	1.95882	0	1.78418	1.96507	0	0	0	0	0	1.85269	1.60712	0	0	0	0	0	1.69774	0	0	0	0	0	1.7559	0	0
CBF86045	0	0	0	0	0	0	0	0	0	0	0	0	0	0	0	0	0	0	0	0	0	0	0	0	0	0	0	0	0	0	0	0.15597	0	0	0.1329	0	0	0	0	0.127943	0	0	0.129646	0.494497	3.29276	0.312858	0.290407	7.04984	4.52501
CBF86113	0	0	0	0	0	0	0	0	7.31316	0	0	0	0	0	2.71409	0	2.65913	0	0	1.33363	1.31777	4.07779	0	0	0	0	0	0	0	0	2.84114	1.41439	10.4896	1.38935	0	0	0	0	0	0	0	0	0	0	2.48833	0	1.31676	0	0
CBF86322	32.0183	3.86117	4.53566	7.03512	3.90877	3.76709	2.53757	5.07069	2.54896	4.92091	10.8254	3.86291	3.38055	2.07474	124.751	5.36646	2.08536	5.5435	143.265	8.48313	10.4491	199.336	8.89336	7.88854	9.34379	2.93632	1.39903	9.37364	1.5202	1.86798	9.77886	68.4009	60.3257	70.8216	110.687	102.558	2.06309	2.26653	5.28229	19.3098	34.7234	40.9958	15.8788	18.8534	5.52901	5.31512	5.73688	17.9747	7.77691
CBF86865	16.0683	15.5017	28.6152	17.3812	13.451	11.343	14.2629	0	17.9087	22.2259	8.14906	10.3392	29.4063	27.3026	9.96949	10.234	36.7449	9.94413	9.18812	13.0633	17.979	11.8878	9.04523	20.6228	12.847	20.8569	29.9562	11.857	23.3034	28.5919	12.424	62.3449	58.7138	42.2854	5.90261	8.01558	25.2626	13.8473	21.6073	15.0179	10.6893	13.6237	18.9193	23.5312	16.9747	15.384	16.1226	4.7712	6.10096
CBF87097	0.285178	0.641953	0.323182	0	0	0	0	0	0	0	0	0	0.281023	0.0574905	0.117958	0	0	0	0	0	0.0572723	0	0.0591439	0.183005	0.0638419	0	0.0581502	0	0.0689308	0.0582315	0	0.307358	0.455894	0.241532	3.40466	3.35433	14.4577	1.57286	5.07051	0.100851	0.055333	0	0.15329	0.194893	0.0540732	0.123305	0.228913	0.0370469	0
CBF86660	0.455949	0	0	0	0	0	0	0	0	0	0	0	0	0	0	0	0	0	0	0	0	0	0	0.146297	0	0	0	0	0	0	0	0.491412	0.364448	0.193084	0	0	0.082261	0	0	0	0	0	0	0	0	0	0	0	0
CBF84473	10.6738	117.134	2.64607	7.89277	7.16681	5.21952	8.29025	3.84567	4.08938	6.45936	9.07849	4.88279	3.28698	569.487	83.8165	63.163	191.071	58.6943	96.397	41.558	56.5383	75.8	68.8317	64.6437	51.5241	586.185	189.083	50.64	660.237	258.002	59.8656	76.358	74.1199	75.9947	4.10479	4.41381	2.16646	3.10448	4.0701	1.1796	1.42384	1.97968	99.8675	108.679	103.282	120.355	127.649	19.0227	4.38055
CBF86787	58.031	51.1802	122.204	153.711	175.524	157.289	155.686	147.099	192.102	179.375	186.54	203.35	226.608	16.7624	23.3764	35.5665	46.3327	34.3054	21.148	26.4058	34.6153	26.1957	37.902	32.5154	27.9214	15.7396	45.1244	33.7489	18.7373	50.1396	35.3466	35.753	35.3081	38.2377	82.088	84.6055	180.721	89.8682	92.0227	152.539	156.88	165.539	54.1611	59.1186	265.067	342.105	362.573	98.397	104.336
CBF85550	18.5773	53.1445	19.2986	13.1875	16.6313	13.3874	10.3063	13.0431	23.2931	24.1499	15.5716	18.3039	22.8833	12.9518	8.32447	33.4201	28.8594	24.2712	8.67529	49.3996	29.0698	14.2709	110.608	33.0324	25.8195	15.1365	36.3023	26.2496	17.213	37.6175	29.4941	12.0133	14.2304	11.6367	6.53994	4.12552	124.849	113.134	64.2265	10.9495	9.9125	12.6646	33.5632	34.9138	241.877	371.835	374.355	7.64225	6.29292
CBF84853	22.9598	25.2547	38.4381	26.6703	28.0292	19.7688	20.3801	17.1228	25.0079	21.8941	20.9947	25.8537	19.54	11.7819	7.66225	9.67301	15.5429	12.0562	6.68376	16.0146	17.9201	8.64764	13.4194	21.4311	9.69582	9.68866	15.5348	9.84398	10.3426	16.622	13.6695	4.72416	4.17095	3.20416	2.77945	2.10984	34.0802	28.1504	33.8373	28.5108	22.2745	25.5292	22.7195	25.4087	23.5483	20.0803	21.4667	7.3211	11.9925
CBF84526	13.6411	6051.12	1.23672	5.68094	6.92764	0.898764	33.4193	14.0335	18.8523	5.87023	12.2681	5.52975	0.537694	348.918	41.8664	87.3197	221.788	289.168	125.365	33.6028	193.522	124.448	59.4105	146.714	175.899	519.166	315.093	243.491	334.865	227.18	222.912	3.88135	2.61685	3.81262	0.40088	1.00281	4.23307	27.2729	10.843	14.9547	10.4813	11.2032	13.3939	12.865	329.42	163.496	157.239	2.76446	2.3033
CBF84441	12.4784	7.22307	14.1414	8.77371	8.7049	7.34071	10.7599	8.85334	7.1525	11.1234	17.2978	10.438	8.43197	6.75617	7.52098	7.44561	11.2698	8.31087	13.4145	13.4781	16.8263	13.3679	10.3518	15.5578	11.5731	8.16901	11.2683	8.32723	9.56561	6.62484	12.0411	6.99346	7.40942	6.94512	0.392905	0.589718	4.05238	3.8713	3.4803	27.1709	17.8476	19.1012	15.0119	17.9695	18.5905	11.3304	13.0214	4.07578	3.95757
CBF84802	45.1699	57.9427	34.6282	28.9212	26.9228	27.6272	33.0192	25.3318	28.5032	25.3696	34.9796	41.5132	29.4563	53.2971	79.7488	44.5004	44.5519	48.8512	53.1771	87.0809	77.6412	74.2374	61.7181	71.4007	202.39	47.1692	35.4199	121.583	57.5608	36.4867	151.648	37.8725	40.8836	39.5227	21.6562	24.8436	41.7058	32.9729	39.6585	30.2449	25.4551	27.9699	30.2904	33.5366	24.7497	20.1049	22.1947	25.4133	21.2898
CBF85019	49.2534	20.2463	27.1806	23.5117	25.9336	34.5677	27.3722	26.5885	23.8672	25.3424	25.341	24.5959	24.4789	11.8288	7.44046	9.74829	29.0725	11.8391	6.85731	8.70486	15.3104	9.58195	10.6589	17.0403	9.2045	13.1126	23.143	13.1776	13.7685	23.9625	13.3522	20.5874	19.5134	20.1322	16.0477	14.4046	22.0222	31.9633	30.1617	20.4474	16.7864	20.4041	18.4941	19.0986	24.3628	20.0925	19.9399	9.90365	14.6643
CBF85586	69.2988	85.8678	70.6102	59.8554	50.2286	61.8079	55.8579	62.4232	48.4889	49.1455	73.3632	67.0106	54.5088	230.761	106.88	73.575	96.4354	77.7924	97.2709	132.1	88.871	84.781	115.202	120.55	92.004	238.653	96.0313	88.0059	253.396	100.195	97.1157	47.6266	40.9849	42.0457	111.958	125.276	118.271	78.627	103.573	71.2133	63.13	65.1256	31.1529	33.5552	57.1557	71.0455	74.2414	23.8384	32.0173
CBF86847	45.3307	48.8267	34.2479	28.6035	25.23	33.7206	25.0944	26.8015	33.6818	33.0366	32.3007	30.7363	21.1343	26.6293	33.7704	34.541	44.5435	45.5495	32.7774	53.1004	44.2463	41.2976	41.6487	53.1749	58.8151	28.4022	38.6629	51.3403	30.1611	34.8353	55.0848	31.5203	28.4414	24.9761	3.22297	3.04578	67.0983	47.9701	64.2344	33.4408	28.1835	34.7148	25.9384	29.4805	27.1721	31.0861	31.4964	19.8194	23.3952
CBF87167	0	0	0	0	0	0	0	0	1.39987	0	0	0	0	0	0.259762	0	0.254502	0.259101	0	0.25528	0	0.520374	0	0	0.562359	0	0	0	0	0.25647	0.271922	0	0	0	0	0	0	0.43296	0	0	0	0	0.450091	0.429186	0.238155	0	0	0.163166	0
CBF86028	118.43	105.274	36.6034	43.3087	54.5454	38.2387	43.9009	31.3303	29.2486	33.6625	34.2398	23.8678	44.0956	21.1618	4.66203	20.921	56.6522	30.6078	3.23209	13.1977	36.4196	12.6847	28.3295	36.7041	17.0975	27.5794	63.9395	21.308	20.4935	73.5096	29.1359	3.11849	2.42035	2.49336	0.123593	0.0618341	47.4681	111.686	134.773	37.1225	13.4479	28.6032	17.7232	19.5442	202.038	128.089	135.777	9.00371	10.0468
CBF85098	56.3568	45.0335	49.2137	54.9578	49.5598	37.1716	45.2605	50.8463	42.4182	47.5071	35.2216	42.8561	44.4766	37.2315	57.2176	88.2176	99.5616	82.7393	54.2955	70.7093	81.3829	71.2599	88.1408	89.0829	57.9482	43.1779	109.842	65.037	45.5249	129.624	63.4878	21.4036	22.816	21.6962	28.365	30.4897	109.644	133.801	131.41	114.663	135.1	139.044	59.1	69.4851	142.017	96.9954	110.989	29.4116	51.7979
CBF86075	1191.87	1239.1	1979.77	1755.41	1969.05	1568.73	1634.72	1509.8	1473.22	1473.99	1513.66	1546.96	1608.08	715.961	106.738	1533.4	1123.64	1392.11	197.665	785.97	1122.25	203.442	1059.97	1050.78	699.053	630.728	1278	1074.44	634.962	1235.06	1016.47	312.939	286.398	308.97	232.894	205.4	607.922	835.459	768.588	758.956	638.302	779.921	451.056	481.49	2759.44	1829.38	1903.75	1502.51	1100.63
CBF85607	1397.13	1593.39	1057.99	1118.64	1162.93	1258.21	1442.68	1146.84	1314.55	1508.29	1024.61	1492.43	1475.29	1395.77	2199.88	1241.73	1236.94	1801.13	3218.58	971.995	1879.43	3453.18	1317.36	1705.72	1025.67	1848.49	1747.14	1340.91	1714.44	1745.63	1366.46	223.307	220.386	235.74	439.193	432.201	739.619	941.12	860.338	575.769	686.865	774.619	966.224	912.944	2732.3	3306.12	2998.99	1043.65	909.398
CBF85212	4.48475	8.30433	3.93478	3.83401	2.82578	3.33611	3.4672	5.26039	4.35345	2.33461	5.99183	1.79194	3.13636	7.05786	16.785	6.89114	6.44908	5.04359	14.5926	17.3187	5.60742	15.5837	16.9219	5.98804	16.9706	8.80131	7.02085	7.05037	6.25933	6.35123	7.36031	22.7957	20.4677	22.6678	6.77582	6.56725	2.79279	3.11682	3.78272	6.95794	14.0632	8.19168	20.8665	24.6183	9.71062	3.81568	4.1225	8.15649	9.47695
CBF84715	5.01261	5.42486	4.5882	1.45982	2.25946	2.69927	3.76489	3.24864	3.22311	2.90379	2.96585	2.8222	3.03974	1.63238	13.5965	2.44288	3.32053	3.10214	10.3407	2.66454	3.98802	11.7417	3.15873	5.38181	1.68324	1.48517	2.83047	2.42468	1.53781	2.7557	2.58782	37.8589	31.8992	37.8825	3.11615	3.75584	3.54788	7.04452	5.27627	12.4769	21.0979	9.40126	469.344	548.042	23.3227	34.3442	39.2693	15.7786	6.75176
CBF85416	16.5577	13.9771	6.70152	4.47764	5.77528	4.38318	4.72414	4.19555	5.93167	3.81714	4.8984	2.66351	4.07911	6.79512	4.89197	8.04799	20.969	10.003	5.68077	4.80756	11.0447	4.16497	7.11318	12.5229	7.28105	4.67219	17.4842	10.7573	5.57447	19.3198	7.16937	3.05922	5.19939	3.38069	6.29961	8.04235	5.33444	12.5363	8.65878	8.78326	9.86752	7.6833	6.2513	6.56714	11.8854	11.2502	10.5615	4.14831	3.97546
CBF86612	69.7933	4.96441	4.7045	4.17473	0.760177	5.34204	4.37576	3.22141	4.62673	8.93217	4.91242	2.33725	8.18158	8.57799	20.4978	57.2278	44.2136	68.2948	23.4706	38.9171	46.1662	19.2951	58.7057	76.1729	41.5877	12.3509	84.9126	52.7333	9.59512	75.8129	56.5643	16.2188	14.9318	13.4594	1.0484	0.381471	2.52774	3.04085	4.29656	1.46807	1.10752	1.12369	2.55682	2.88135	17.4153	8.75026	9.31988	0.775221	0.486766
CBF86248	30.9092	50.0755	36.0899	24.8228	18.7526	18.8993	22.448	25.7509	28.1859	29.2226	23.8302	23.2034	20.7674	17.9382	53.174	36.374	35.8703	46.4692	58.8612	65.392	52.3876	64.2235	50.603	60.4072	51.3725	22.1086	38.1025	41.3345	21.621	35.2869	43.8006	24.9345	20.5886	21.1215	1.54832	0.860705	35.6561	26.3947	28.0827	21.6132	24.5345	24.7902	29.4529	24.4843	18.6479	23.3879	18.3263	36.3208	43.858
CBF85633	5.07149	4.36503	2.02848	1.4118	1.74811	1.71985	1.85363	3.17486	0.664982	2.24662	1.41209	0.671847	2.05783	7.21686	2.653	2.87004	2.72018	1.3539	3.34349	2.54659	1.25816	3.76971	2.96977	0.957204	1.53605	3.71233	1.88575	1.74195	4.61492	1.58381	1.22713	1.86485	2.86145	1.64233	2.24654	1.86413	3.22935	4.01057	3.38015	1.63525	3.76243	3.58897	4.27615	4.6382	2.99798	2.64427	2.69398	2.67407	3.54469
CBF85662	17.7386	29.1802	0	5.16601	3.33157	3.37135	3.028	1.8152	3.80198	4.40396	0.807349	5.37772	2.68926	27.9205	7.19613	5.76325	32.6255	5.0667	7.64645	11.6479	12.7426	9.75186	6.22578	13.3535	18.3281	21.4271	12.2424	7.81434	18.7996	8.77667	14.3275	13.824	14.1788	12.568	0.75187	1.12849	0.492362	1.1759	1.3082	1.68892	1.1914	0.766066	1.7114	1.74848	2.71665	1.17997	2.05369	0.265892	0.426663
CBF86949	53.4731	60.1857	43.2852	50.612	26.1119	25.1654	30.5133	10.1622	76.6255	49.31	18.0793	43.0092	45.1663	20.0199	24.4879	30.4723	48.7581	24.4256	39.7499	55.1175	52.9281	39.5612	29.3092	49.0214	43.6082	12.0711	43.6145	36.8852	16.618	31.1968	45.4801	129.261	158.756	126.972	29.4647	19.6551	26.8751	16.4578	23.303	19.5858	11.8576	31.859	44.4834	48.2905	31.1418	30.5523	33.7253	43.1682	34.0377
CBF86732	0.684762	3.8536	1.16403	0.648123	1.00314	1.69187	0.607824	0.910936	1.90798	0.368345	0.405158	0.385534	1.34957	0.897291	4.53181	7.87324	7.21508	8.68742	4.65954	6.61083	6.66976	6.59605	4.68649	12.1941	6.74501	1.4202	17.8027	7.53548	1.07585	15.0311	7.78306	4.94474	5.74708	4.20472	3.01853	3.39792	4.32399	2.06539	3.46157	6.17511	1.92653	3.2952	1.41096	1.93039	1.75283	0.518135	0.480954	0.444781	0.42823
CBF84688	29.597	216.917	445.397	448.865	248.049	83.3301	145.41	160.543	237.045	238.441	233.763	224.766	94.28	172.061	750.76	219.491	97.6282	219.089	1292.68	629.527	279.505	1093.76	325.468	250.002	86.5975	96.1209	36.0701	24.5783	72.704	30.077	30.9951	42.7297	45.114	42.8476	3.16056	2.90949	339.263	166.916	256.641	1732.13	4826.8	2670.66	506.008	606.454	343.504	53.1229	68.2341	553.932	481.99
CBF85082	111.912	116.072	99.556	93.6323	83.558	80.8438	81.0297	73.5063	83.011	78.8959	83.1649	93.33	92.9673	72.0716	49.7657	74.9259	139.851	87.1443	49.2287	65.5199	91.5886	58.2341	88.2444	106.131	82.428	72.2003	122.666	90.0684	79.6739	142.569	87.6526	79.45	72.0507	70.6028	131.398	144.325	218.584	255.491	235.56	157.024	173.565	159.356	107.102	114.853	169.397	170.928	177.824	55.1262	75.2413
CBF86513	44.5422	7.36229	39.5354	28.8922	32.8543	36.4276	30.4136	32.0443	32.9802	30.8297	28.3819	28.0595	27.9321	9.0423	11.7888	13.2292	17.9247	15.1644	6.48327	20.3219	16.327	10.1949	17.9587	22.1874	14.5738	7.56764	15.688	14.0607	8.58299	19.0173	13.7568	16.5841	20.1669	18.1371	7.83793	7.67098	34.8984	36.6138	40.7224	32.165	27.922	31.5273	15.571	17.4023	14.8244	12.4578	13.8141	9.95423	14.7069
CBF85436	120.903	31.185	34.2538	38.1447	41.8193	16.5956	64.8384	24.5723	22.4584	40.6474	26.8258	31.1991	19.8569	16.249	6.25114	115.843	726.782	317.478	8.06568	49.6582	166.932	6.26136	44.4027	156.789	93.0401	20.8961	387.774	101.257	12.7854	538.499	115.607	13.5736	4.02666	11.1999	8.32747	10.6472	72.2554	192.754	43.0287	44.538	11.2407	44.4437	43.7768	43.0346	1306.23	337.071	322.993	14.0702	6.69457
CBF84924	4.61748	16.8906	3.05249	2.54941	2.25479	4.11977	3.75712	4.77759	3.85975	4.55367	4.55342	2.16644	4.92938	3.5683	2.06909	5.14655	18.6346	5.3977	1.84825	3.98856	5.4867	4.86234	4.62856	4.19779	7.49433	3.72425	12.4754	6.74052	2.51122	12.5715	8.08065	4.31306	4.9211	4.48111	2.61499	2.97018	2.63806	2.65282	1.54272	6.80391	8.58597	4.38231	10.2038	10.5845	19.2617	11.3967	11.9688	2.44938	2.76732
CBF86535	157.675	98.7965	425.534	583.106	403.762	154.848	275.589	287.361	414.877	336.349	523.848	355.096	218.917	625.135	2026.27	406.09	75.8657	191.806	2601.72	1079.46	168.776	1944.06	853.588	175.941	191.653	362.39	142.416	94.0641	404.693	127.457	90.443	121.468	134.261	127.463	18.2123	20.5138	889.977	1505.52	1464.84	471.857	1022.1	414.407	1595.76	1844.17	379.313	105.543	124.718	1228.15	1124.9
CBF85870	5.96773	3.91817	4.50869	5.64842	7.77106	10.0346	8.16654	8.3799	8.03691	5.35024	10.0044	9.51986	7.59601	2.35601	3.75408	3.96757	6.70113	5.43726	1.59248	6.31729	5.49313	3.34814	5.05381	7.65927	5.23258	2.35754	4.66468	5.30514	2.52432	6.14364	6.45997	5.84229	3.57758	4.84379	1.78118	1.87366	25.302	13.0285	20.502	10.816	8.58789	13.0826	7.97495	8.70911	7.7323	10.1063	10.379	1.80893	5.44257
CBF84879	308.479	532.867	384.442	406.646	425.967	354.605	343.308	412.435	376.01	394.036	398.125	375.694	315.923	312.443	512.312	797.976	472.668	686.536	649.085	564.275	524.813	769.918	643.243	667.436	447.523	307.605	436.13	489.766	340.602	423.989	443.483	1051.25	1007.15	1008.76	52.0374	47.7872	2054.69	2348.06	2374.61	1962.49	1842.82	2023.98	325.785	376.574	439.481	408.401	433.144	251.945	463.343
CBF86357	6.86832	5.59796	1.20781	1.12083	1.15652	1.46292	1.36648	1.68035	4.09146	2.2932	2.10198	2.40021	3.61751	0.787803	2.49807	4.77936	6.31069	5.17887	1.896	4.81367	6.92062	2.69841	5.10835	6.45936	9.70273	1.30988	10.5038	9.3614	1.05906	9.01932	10.9472	10.9762	12.3997	10.9322	2.65355	2.39401	1.04688	2.22471	3.03442	1.42386	0.73526	1.31067	0.636533	0.768826	2.91899	1.58727	1.85359	0.861484	0.962729
CBF84949	14.4714	7.94043	15.99	14.0396	9.71665	8.64083	9.63411	10.9091	8.8709	6.42216	4.28121	9.16617	9.09113	5.21481	4.56419	2.67412	9.71328	2.87335	4.05476	2.46331	3.95984	3.8222	2.88873	4.00487	3.44216	4.46634	7.89353	4.02191	5.02825	8.05231	3.52465	9.98207	9.39839	11.4523	5.21634	5.31927	12.6302	14.9342	17.5005	12.3145	13.3024	14.16	7.03328	6.92296	11.216	8.32983	7.9136	4.3474	5.09064
CBF85073	17.0662	40.9224	4.20446	14.7484	10.5077	2.74996	7.90365	4.60641	6.20244	9.18018	7.02445	5.43094	4.02158	13.0887	6.36851	9.92433	25.1086	13.1638	4.75207	6.86187	11.6979	4.99555	8.92545	9.16614	25.2489	14.2167	15.8867	19.9137	15.6036	21.5906	21.526	19.6731	16.3102	17.2823	21.5333	20.3873	15.5959	23.1479	18.4961	29.3894	24.8351	29.6366	9.90469	11.5998	4.64289	3.3687	3.35032	6.21733	6.67043
CBF85336	22.6153	31.0778	15.7947	16.1784	13.3549	10.8288	13.3051	9.3287	9.3788	9.33606	9.02436	7.40282	7.51498	14.5256	14.1403	5.80029	7.14014	6.6182	17.473	9.40675	10.9321	21.8989	7.03539	9.95644	9.65468	10.5443	7.88237	7.3232	10.17	6.55098	9.62148	1178.18	1082.92	1105.43	2250.74	2018.25	9.63113	12.9627	14.7603	24.5977	32.9613	39.0182	25.6789	29.0241	12.5154	8.86877	10.2904	55.1371	33.754
CBF86584	96.6422	66.1918	93.8148	78.7079	91.8233	92.241	80.1314	77.0712	70.5549	82.6127	74.9115	75.923	60.9056	132.225	75.455	127.536	67.9311	110.808	53.0769	196.041	146.694	64.327	206.023	164.779	193.793	111.131	78.3664	127.953	111.003	69.221	161.543	55.5513	54.4926	59.3265	22.085	23.0623	52.9835	53.263	62.1613	58.4186	67.0111	53.4159	63.9612	63.0384	58.667	40.8953	39.7648	58.6855	54.7566
CBF84840	34.2153	42.1781	25.4808	40.0953	33.4159	40.2558	33.842	39.0142	32.6864	40.3158	39.332	23.4836	42.708	11.9559	13.9503	55.0532	32.684	35.8962	10.4346	75.8996	31.936	16.6057	76.2316	31.0532	45.0827	13.1305	37.1432	34.8349	12.2872	39.5239	35.8382	41.7231	35.1628	41.3983	22.8633	22.0988	71.1956	114.63	101.449	175.508	236.594	246.924	178.194	198.924	54.3727	68.2638	72.4548	35.6012	77.1321
CBF86770	0	1.64412	0.827711	0	0	0.601524	1.29663	0.647745	0.81403	0	0	0	0.719735	0.588962	0	0	0.295989	0.150669	0.584698	0.148446	0.293363	0.1513	0	0	0	0	0	0.16403	0	0	0	1.57437	0	0.463947	0.13415	0.671161	0	0.125884	0	0	0	0	0	0	0	0	0	0	0
CBF86063	4.04614	5.69257	1.91056	0.957412	1.3172	0.555387	0.598588	0.299031	0	0	0.399001	0.379676	1.66133	0.883657	0.767069	3.63945	9.56502	4.45159	0.269926	1.43914	5.14639	0.838171	2.4475	5.40938	3.17029	0.199802	8.80045	3.93766	0.326	11.0159	4.16089	3.27063	3.77317	3.56968	0.0619304	0.185905	0.243331	0.52303	0.76408	0.178861	0	0.108171	0.604138	0.460862	1.918	0.510261	0.676636	0.0438022	0
CBF86604	2.40692	1.08363	1.63661	1.82251	0	1.98229	2.56379	0.426923	1.07304	0.51789	1.70894	0.542058	2.37185	1.55272	3.9823	4.17938	2.63363	4.568	3.85369	3.32655	3.86706	3.29077	3.19475	5.71494	2.37086	0.95085	9.52137	3.45953	1.27992	6.7824	4.89826	7.88614	5.77168	5.70795	0.0884172	0.0884713	1.0422	3.2358	3.69216	2.46846	1.49445	1.08104	0.0862519	0.0822459	1.27787	0.208141	0.579615	0.0625358	0.301044
CBF86041	0	0	0	0	0	0	0	0	0	0	0	0	0	0	0	0	0	0	0	0	3.16636	0	0	0	0	0	1.60745	0	0	0	0	45.88	69.3126	38.3909	0	0	0	0	0	0	0	0	1.41246	0	0	0	0	0	0
CBF87091	3.592	153.63	21.8337	16.69	11.481	5.10979	11.3044	19.6929	25.4762	18.9707	23.1851	15.8112	15.7676	0.592471	1.89097	0.306494	0.595503	0.808353	3.13697	1.39375	0.721382	2.57051	0.948126	0.838208	0.292411	0.516004	0.932196	0.366682	0.315719	0.666785	0.424176	8.79858	8.35242	10.4405	25.4904	21.5451	6.53949	28.5349	18.1012	22.9806	95.4828	44.8896	327.181	362.587	12.6311	9.60102	11.3367	126.245	99.9108
CBF85853	24.3627	7.33802	7.77732	6.82033	6.03215	7.63023	7.31	9.4338	4.58926	7.38318	6.49684	7.72772	5.74834	5.25729	12.9868	3.05963	8.96924	4.10555	7.6915	4.32397	7.51144	15.4248	3.77171	8.47767	5.22356	3.38889	7.83649	5.77969	6.05464	6.93658	5.72018	4.73376	3.56558	5.30384	1.44957	1.26127	16.096	14.5488	15.6115	13.955	11.385	14.4759	7.3163	7.67999	9.62934	6.60226	7.43682	4.68052	5.472
CBF85404	23.1797	31.4608	6.9535	6.13014	3.99496	6.45703	6.35414	7.2555	6.07872	6.96784	5.24393	4.98995	6.38232	10.3079	8.53034	6.71887	16.9225	7.59449	7.36797	6.2354	8.69425	10.3803	7.56445	13.6718	4.88393	13.803	15.2222	8.80384	12.3591	12.877	10.4057	10.5074	7.62914	9.96043	12.6472	11.402	6.51902	12.573	10.8145	5.54526	5.68808	6.5068	8.97828	9.78431	13.3794	10.3909	11.1502	2.78982	2.13175
CBF84476	1.06267	0.822296	0.451608	0.251453	0.194595	0.601695	0.176863	0.412319	0.444143	0.500175	0.157189	0.673091	0.981737	0.267786	0.219776	0.950662	1.52074	0.630249	0.425356	0.93143	1.24048	0.192618	1.55651	1.15077	0.743427	0.196784	2.08562	0.522061	0.25686	1.81729	0.790846	0.472444	0.26544	0.520331	0.512356	0.463844	0.155775	0.0915783	0.0578874	0.152671	0.077321	0.11719	0.476008	0.510637	0.478551	0.430759	0.439833	0.0517685	0.0311514
CBF87169	306.306	205.902	111.448	132.114	103.618	131.214	107.004	93.1557	98.2131	87.2187	112.62	112.722	81.9736	91.5235	20.1929	106.53	78.0647	148.48	13.8267	127.019	142.781	25.0451	104.244	151.89	112.761	115.784	51.1743	108.134	97.8935	62.4738	127.974	26.4408	24.5117	27.4653	1.42431	1.16605	128.586	211.478	163.561	191.591	182.196	180.985	34.9883	40.1683	135.541	163.455	180.727	30.0384	43.3148
CBF84670	0	0	0	0	0	0	0	0	0	0	0	0	0	0	0	0	0	0	0	0	0	0	0	0	0	0	0	0	0	0	0	0	0	0	0	0	0	0	0	0	0	0	0	0	0	0	0	0	0
CBF86575	110.364	128.161	89.3368	97.8264	83.8328	88.0079	83.9689	108.753	111.289	94.2327	70.4822	114.411	81.1352	50.5013	50.3597	56.3151	95.1303	57.4591	72.9246	76.5504	62.2714	65.6835	45.4141	59.0192	55.2962	61.2462	78.2286	52.7189	66.4788	70.4684	53.0964	33.985	42.0074	28.1903	17.375	20.9271	101.77	44.0822	56.7983	43.9855	32.9705	31.7531	36.7239	48.786	51.1533	42.7956	52.3803	43.9218	41.3562
CBF86203	186.663	21.8743	34.8297	25.6672	27.3673	33.8732	39.7176	22.8476	29.7204	18.9635	18.1845	22.3931	34.2946	12.9383	1.86948	10.3933	22.6206	9.23039	1.44728	7.16517	11.6184	2.71518	11.342	16.0972	7.79094	8.03472	20.2753	9.94742	9.17669	25.7487	11.742	8.28107	11.9218	8.80434	7.30527	6.89441	5.78955	18.54	13.5511	6.31351	4.64786	6.66988	6.96441	7.18148	11.1409	7.32833	6.43966	2.93573	4.16907
CBF85968	28.7231	21.6487	40.398	34.711	26.0482	31.2594	27.9999	32.0693	26.8679	28.694	31.5617	26.2789	25.2719	21.0937	22.8067	14.9841	26.5541	19.1513	22.7888	17.9306	18.1294	22.6315	14.9456	19.6666	23.4815	23.2005	20.7083	23.3837	21.9439	22.3606	24.9848	2.87458	2.45987	2.00916	0.659455	0.706991	69.5886	70.2804	76.2207	28.3418	28.2637	31.2231	27.1567	29.5759	31.4132	27.4443	28.4085	19.7229	23.9367
CBF85546	36.05	24.6458	22.6968	22.4947	23.9934	23.0923	21.5701	24.6299	21.1312	17.2373	24.648	22.5521	14.7362	14.212	5.08092	11.2788	21.8601	14.4878	4.2755	12.3746	17.2686	5.97431	17.2237	18.7644	13.5703	13.1866	18.7312	16.1324	14.7165	20.5023	14.2219	18.3621	11.9531	13.7963	12.5071	13.2509	51.6951	38.5692	42.1266	56.2366	58.4453	56.8842	16.4113	19.0709	41.0639	24.8242	29.0447	15.125	21.0834
CBF86153	32.6123	21.8826	27.0081	23.7442	29.4003	26.8589	20.5977	33.3724	28.6587	26.3141	23.0067	24.0111	20.3948	16.057	5.57737	5.8865	17.9183	9.31509	9.03725	12.6194	16.122	6.62583	8.06427	14.6899	9.68764	15.361	15.9854	11.9722	13.7949	13.4465	14.9356	3.65007	4.5117	3.05426	0.460769	0.806839	17.5383	17.187	17.6011	18.5195	17.523	19.0135	9.88868	12.3225	13.7944	10.0333	11.3271	7.41407	7.45195
CBF85613	9.62769	21.6725	386.24	255.152	261.396	101.493	111.097	251.031	274.698	246.516	255.202	281.87	165.081	32.2189	16.7257	65.0628	132.657	87.3878	15.4148	88.4471	104.411	30.7139	102.631	86.4965	44.3997	38.7947	57.7172	48.8659	27.9255	57.0115	53.3597	12.0367	12.3129	8.56192	1.76834	1.76943	64.269	82.3054	29.873	33.3667	60.8987	22.2385	14.4903	18.7521	196.062	177.336	250.78	3.25186	1.20418
CBF85159	0	0.441849	0	0	0	0.646625	0.696924	0.348156	0	0	0.464549	0	0	0	0	0.368464	0.238636	0	0	0	0.0788399	0	0.0814163	0	0	0	0.0800484	0.0881642	0	0.0801603	0.25497	0	0	0	0	0	0	0.0676614	0.068431	0	0	0	0	0	0.148872	0	0	0	0
CBF84531	8.09931	65.0276	13.4621	13.7987	12.1288	7.55982	7.1893	13.8871	9.02696	6.38992	5.11165	6.6881	8.51339	197.458	0.558353	13.0501	50.2189	21.9432	0.432257	5.37744	19.9528	1.00668	13.3259	20.7901	11.3625	165.633	54.8304	9.82239	179.195	65.1608	10.6377	0.46556	0	0.342987	0.0991748	0	0.681918	2.14047	1.12947	2.48236	1.88581	1.99208	3.7731	3.41335	4.70957	3.38524	3.57574	0.701445	0.506507
CBF86816	12.4015	10.6915	6.27955	5.24462	4.89624	9.56171	7.96332	12.6365	8.82249	7.94842	10.9285	10.6963	9.36063	9.20245	3.65623	10.5874	8.34064	10.9408	2.5348	16.5714	15.1026	4.53677	14.228	17.0173	20.6745	9.12083	10.0613	13.511	10.077	9.15942	19.0798	6.48396	5.48364	5.97806	5.2826	5.81927	5.5222	9.73229	9.24505	10.0311	8.49872	9.56548	4.11313	4.82372	3.85243	3.65083	3.97131	3.11928	3.75402
CBF85314	17.0919	8.10001	12.2335	9.36588	5.27134	2.22262	4.79102	7.97802	7.01825	0.967795	3.19355	2.02592	1.77294	45.7003	23.2557	24.4858	120.486	40.2693	16.5634	36.5671	51.6694	14.349	26.8655	61.1916	47.7283	47.2649	88.047	34.3449	53.4898	97.1708	44.7937	6.20507	7.9095	7.80947	17.1837	15.2102	5.68046	13.179	9.72222	7.79415	10.8218	8.36926	7.57552	8.60692	32.7496	15.9473	20.0381	2.80469	1.54706
CBF86234	0	0	0	0	0	0	0	0	0	0	0	0	0	0	0	0	0	0	0	0	0	0.398881	0	0	0	0	0	0	0	0	0	0.41506	0	0.407711	0.353669	0	0	0	0	0	0	0	0	0	0	0	0	0	0
CBF84964	23.8799	21.7926	16.8225	14.05	15.758	14.8831	13.1764	14.882	20.141	15.2756	18.3297	14.535	24.1679	7.54639	8.40917	8.02647	20.9242	6.65697	4.13338	9.96935	8.16583	13.1023	8.03112	10.7684	8.09112	6.37412	15.924	11.7406	9.36007	16.8687	12.9947	17.1117	13.9288	13.119	11.3801	17.4364	22.0074	30.5906	31.1635	16.2052	11.5209	18.9454	16.8834	16.3198	20.3145	17.5807	21.2408	12.3249	13.1175
CBF85536	1.40355	1.57974	1.5906	1.32846	0	2.31188	0	1.24476	1.56431	1.50999	3.3218	0	1.38311	1.41475	1.16111	8.23356	1.70639	7.52799	1.12361	11.696	6.76503	1.163	17.4653	18.4642	13.8252	1.66341	16.5994	11.0325	1.01777	5.73194	12.4585	5.74833	6.73131	5.64655	0.51559	0	6.33063	4.8382	4.40391	1.24089	0.544663	1.35083	2.01185	1.67861	1.59679	1.82061	1.4083	1.27633	1.31661
CBF86968	40.2285	24.5258	26.594	26.9705	21.2813	19.3267	19.3421	20.8117	22.418	16.2297	19.8352	15.0996	16.5177	13.8544	5.54657	3.93315	20.7181	3.80357	0	6.13223	7.06922	8.33347	4.86682	10.7565	8.25535	12.5813	14.3551	5.64663	17.0165	11.6371	10.8867	20.9561	26.7961	27.3283	4.31018	4.31282	30.5437	36.1125	28.342	20.747	17.2372	19.6276	25.5281	22.0514	23.837	18.4811	16.4822	16.3313	19.3924
CBF86218	7.40386	21.354	6.29291	3.50386	3.61543	2.28663	2.46449	1.64155	1.03148	2.48917	1.09517	3.12639	2.27999	3.35831	2.48825	1.95447	2.3441	0.954584	3.70444	1.22266	1.30105	3.25918	1.91939	1.78171	7.45866	1.91945	3.96299	3.01378	2.4607	2.64569	4.60837	4.68808	6.65778	5.48689	2.3798	2.29621	0.751377	1.67487	0.967956	1.06369	1.07743	0.519586	1.90696	1.81839	1.93031	1.40056	1.6715	3.36638	2.31508
CBF84747	145.352	146.757	70.2492	76.8799	87.6784	73.9377	70.2023	73.9321	85.7644	82.7864	96.119	79.4289	75.8297	321.032	137.927	229.718	404.102	305.577	145.45	384.049	267.441	133.724	183.529	264.738	260.794	252.483	371.788	268.828	291.399	348.739	294.783	105.513	100.805	101.834	67.9207	62.8552	51.2909	46.4201	56.2632	64.6312	60.5525	78.8607	98.0455	140.968	143.882	98.8917	93.5111	84.1376	49.7938
CBF85075	2.50303	1.40862	3.07298	3.1588	2.24083	1.3743	1.66635	1.84987	1.62733	1.79523	3.2088	1.17438	1.23328	1.13535	0.517664	0.391555	0.845303	0.430289	1.33586	0.551126	0.335122	0.734556	0.432592	0.401563	1.16739	0.947615	0.637986	0.421602	1.21002	1.19257	0.406423	4.40625	4.00142	3.79824	3.60128	3.91016	0.376324	1.22233	0.290878	1.40153	2.91397	1.50563	5.68074	6.87802	1.02831	0.586223	0.669731	6.01553	5.25035
CBF86278	0	0	4.95075	1.37827	4.26649	0	1.29258	1.29144	1.62297	6.26647	3.44637	3.27945	4.30492	0.293561	0.602323	1.02508	2.36051	2.10277	2.33148	1.77579	2.04713	2.41323	2.41603	1.86894	5.21588	1.15053	2.07851	3.27034	0.703956	1.18938	2.83734	41.7473	46.5582	39.1581	0	0	0	0.501963	1.01535	0.257485	0.282544	0	1.30456	0.746381	9.6639	7.55551	9.64334	0	0.455329
CBF86372	13.9534	0	0.367744	0.921409	1.58458	1.33625	1.72824	2.0145	2.53165	3.49107	2.68798	1.82699	1.91863	0.26167	0.402667	0.761432	1.97257	0.468584	0	0.19786	0.651692	0.268884	0.740287	0.937074	0.508512	0.192289	2.18355	0.43726	0.0784352	2.12034	0.281012	0.0699475	0	0.137418	0.536414	0.238552	1.11236	1.67787	3.11109	1.37708	0.755549	1.04103	0.930272	0.997947	11.0137	6.73472	7.55383	0.758791	0.405864
CBF86711	0	0	0	0	0	0	0	0	0	0	0	0	0	0	0	0	0	0	0	0	0	0	0	0	0	0	0	0	0	0	0	0	0	0	0	0	0	0	0	0	0	0	0	0	0	0	0	0	0
CBF85708	46.2477	48.1098	130.233	131.319	119.761	92.9132	84.5909	111.86	100.746	106.294	111.113	99.4191	73.8849	61.0254	80.1407	41.7636	74.1164	43.6545	127.899	72.6339	45.736	111.626	52.6077	40.2455	38.5897	55.0869	42.4363	31.7887	58.603	46.7882	33.83	46.9748	54.3296	47.6267	26.2555	30.3926	146.018	101.933	137.171	186.845	339.631	214.572	95.796	100.924	52.3491	35.9029	34.4515	164.672	131.683
CBF86093	146.601	117.86	200.255	236.63	248	300.765	254.449	305.303	296.147	278.823	305.139	259.408	279.9	64.6494	65.5111	145.277	89.3811	126.099	77.5415	177.712	136.431	101.681	129.488	147.835	113.401	45.2455	79.2701	134.047	50.3051	66.5517	119.303	127.531	116.134	120.838	202.189	199.186	210.413	125.66	180.252	284.449	294.862	305.494	193.485	173.764	78.9245	73.0083	73.8108	342.463	388.82
CBF86965	6.7571	1.17005	18.555	6.88753	7.61449	10.702	11.073	10.8328	13.6138	10.0655	16.9147	23.9969	28.9395	14.827	13.8672	16.2214	19.5371	21.3913	16.6442	15.5823	18.059	33.0558	23.7695	18.4288	25.5994	12.4742	12.7184	22.0625	17.275	11.1973	21.5495	69.4653	68.552	69.2808	10.2152	9.21838	162.609	596.69	232.312	72.1017	59.2507	77.6227	4.56342	5.23952	2.26679	2.69689	2.81629	3.44369	3.61622
CBF86593	329.135	274.852	790.114	850.831	751.191	700.506	748.712	758.517	778.369	713.268	866.915	762.493	787.018	336.517	192.743	429.339	239.278	368.445	168.103	481.457	342.348	258.063	424.732	339.911	347.549	221.6	240.31	310.244	251.214	202.586	270.98	630.131	677.982	656.191	717.205	711.356	1301.29	1479.2	1476.7	1218.41	1900.76	1559.26	472.205	441.001	252.764	235.91	222.059	923.805	1146.83
CBF84445	9.97105	11.0357	7.72157	7.07816	7.79046	6.98016	7.37561	9.57988	9.26089	8.40298	10.4227	8.42084	11.1359	3.3502	9.17662	3.39256	6.76837	3.66817	8.51441	5.20156	5.33997	11.7047	4.6873	4.5857	3.79472	3.41383	6.23509	3.13505	4.13737	7.36362	4.74914	1.68363	1.594	1.90013	0.793611	0.733012	4.25751	6.12954	4.11352	3.76127	4.41752	3.78529	7.86086	8.71665	20.1353	16.5625	17.6751	4.01549	3.94922
CBF86168	282.594	253.778	112.43	88.2096	99.8267	108.942	98.7361	95.9832	100.52	103.498	128.072	84.631	74.0631	323.637	130.568	219.389	212.598	202.176	192.536	263.963	223.995	194.927	217.598	238.26	216.711	355.105	255.014	229.557	312.465	188.459	240.167	423.811	403.705	476.779	550.523	505.553	65.6294	53.8882	51.8809	56.3478	66.4981	64.1371	100.729	124.301	81.5152	90.9911	88.0815	142.549	96.8235
CBF84817	7.96094	121.86	12.0292	11.5536	4.66496	7.86777	6.12428	29.6531	24.8437	18.2713	46.475	14.3429	15.1669	1472.54	1656.65	204.611	1953.04	245.681	1105.94	746.021	237.901	924.395	238.411	219.335	1664.45	1143.19	690.121	1459.15	1403.16	617.61	1494.86	672.223	637.603	669.423	101.672	116.365	38.8755	67.6907	54.9535	41.8546	100.3	60.0183	64.9487	73.72	11.3715	4.93374	6.7098	69.015	46.3834
CBF86728	0	2.73877	0	0	0	0	0	0	0	0	0	0	0	0	0	0	0.986114	0	0	0.247282	0	0	0.252327	0	0.54474	0	0.496174	0.81972	0.588161	0.248434	0.263403	0	0	0	0	0.223604	0	0	0	0.215131	0.472136	0.39032	0	0	0	0.263029	0.244154	0.158054	0
CBF87039	104.913	17.6693	26.4691	25.006	29.5417	26.8041	27.8695	20.3744	23.0443	31.7186	42.1381	34.9233	20.7523	121.187	121.078	23.9887	42.9818	22.6691	90.4241	37.8991	33.4499	125.718	33.9078	36.4881	42.4299	140.068	38.1787	37.32	147.246	32.3683	41.4475	38.5436	37.3384	39.0772	333.631	302.731	482.25	262.588	400.331	33.5133	32.0944	33.2888	32.3814	33.1016	22.579	44.7826	46.4098	21.9855	18.6771
CBF86100	83.9679	60.3544	19.3143	17.3114	15.4269	16.7751	17.7109	14.3775	10.1924	12.0746	17.2165	15.4465	15.5658	13.9946	9.88648	8.09577	26.0267	9.00383	4.99158	10.9832	13.3571	12.0554	9.82791	12.6708	12.0044	8.53915	17.8846	10.0823	8.33946	18.5887	12.1492	68.9044	69.1105	64.2517	31.227	32.5448	19.499	12.1797	16.8832	11.9808	8.3881	10.8019	16.46	20.4539	32.3945	22.9159	28.9459	20.8442	17.677
CBF87089	17.4298	18.0163	1.61246	1.68339	4.16879	3.51547	4.73616	1.57733	1.18935	2.6788	1.26279	1.20163	1.40211	5.52163	0.514963	7.76243	13.3342	5.94371	0.569523	4.4824	9.21542	0.589492	6.34438	6.04909	4.61864	4.28594	19.0035	4.47363	2.40742	20.2648	5.08267	38.5676	36.1093	42.1778	42.9246	40.8589	1.41188	2.26841	0.868081	1.19505	1.10429	1.48351	7.52064	8.62991	14.2988	6.99798	6.99549	1.94081	1.16787
CBF87127	4.13592	3.1034	1.95296	1.95731	1.68303	0.851565	1.52968	2.44533	2.68895	2.59558	2.03927	1.9405	0.339638	0.0694819	0.213843	0.161748	0.0698376	0.142199	0	0.280204	0.138436	0.571179	0.0714801	0.221176	0.077158	0.0680786	0.210837	0.0774045	0.0833084	0.211132	0.149236	1.04011	1.10197	1.24062	0	0	0.435278	0.237616	0.300398	0.975093	1.00311	0.663428	1.54386	2.17879	0.261407	0.298048	0.41499	2.19393	0.969932
CBF86925	58.0089	48.9681	32.8698	109.81	113.307	47.775	90.1096	0	0	15.602	17.1613	0	14.2909	5.84716	14.9964	3.40293	0	0	11.6097	0	2.91248	42.0585	0	0	3.24657	5.72907	0	3.25694	3.50536	0	0	15164.4	15533.1	17214.2	37051.5	30131.1	7.84934	2.49953	7.58389	0	2.81386	4.6525	23.3859	27.2552	115.492	335.47	270.653	84.7781	15.8712
CBF84767	43.4608	20.0849	21.5277	17.7073	17.1468	21.5709	23.2488	23.2284	26.3044	21.3656	24.1821	22.6868	22.6901	8.29731	9.88123	13.1696	22.8032	16.6247	10.1381	26.4998	23.6992	8.70493	15.9974	24.3805	17.5259	8.81195	16.7264	19.5857	8.76575	15.8094	16.575	14.1454	16.1041	14.5043	5.28647	5.71287	21.6019	19.9917	21.2225	26.0571	22.0032	25.808	21.5047	22.7679	28.5423	26.694	29.1103	9.08581	12.6896
CBF86617	22.687	24.8001	19.9764	16.0662	11.7957	14.9207	11.4453	14.7645	14.9166	13.6963	15.0651	11.3948	11.5803	9.4104	1.24895	6.62561	18.8179	7.13795	0.783967	6.03748	9.01412	1.85958	7.4808	10.055	8.6231	8.54332	16.4741	9.20048	11.1252	18.3302	9.04592	98.4744	101.238	92.7218	27.1603	27.5068	24.6176	38.4551	29.9305	17.9221	20.8697	21.7824	28.7177	31.7341	11.6673	7.90396	8.05735	9.98663	10.845
CBF85374	100.882	31.09	63.9684	78.4338	75.0668	64.7863	62.8965	67.1017	64.9189	69.125	69.638	63.5605	61.5411	25.6639	25.3348	31.8444	44.29	33.9416	30.2853	31.2442	37.5055	30.1032	30.5117	33.5253	28.4991	23.7222	45.672	32.5011	24.5296	39.8503	34.0611	39.7377	46.5582	39.797	18.3087	17.106	62.9447	43.262	53.2795	62.3274	53.7125	56.8302	20.5502	22.4684	47.9352	32.1953	32.2951	28.0831	31.3567
CBF87008	143.078	74.7993	64.6809	57.721	73.3035	55.3765	48.58	36.7497	44.4411	37.8512	41.634	36.096	41.6045	59.1062	13.7443	16.6948	28.8331	17.2576	15.0216	13.5071	18.8422	16.5201	17.35	16.5571	15.2276	56.0593	32.8416	11.5889	58.5842	30.9717	17.2652	67.918	68.1187	68.2053	67.781	79.6051	23.2746	23.7169	26.985	18.6634	20.6314	17.5578	34.8817	35.1317	30.0943	25.016	22.1226	38.7991	27.6253
CBF86236	41.4253	30.837	63.5882	49.3741	51.3745	57.2228	54.67	62.7862	53.9871	35.6063	59.3956	60.221	54.429	10.3837	4.89565	18.7722	20.474	16.9555	6.49219	14.7008	20.1604	8.58139	23.0466	16.5972	14.9656	8.57214	25.5197	16.3917	7.36405	29.1806	16.2286	31.2767	27.8561	31.3262	236.756	219.821	18.0321	40.1193	29.4192	96.4638	88.5854	87.2625	13.7059	14.7919	109.717	66.1018	72.3986	10.7915	21.4172
CBF85858	2.22046	3.21326	2.1569	4.20331	1.54899	0.261247	0.563137	2.53189	1.06062	0.682529	0.375371	1.78595	2.18811	1.08711	3.6082	3.8705	6.55608	3.2064	2.5394	5.09326	5.35124	2.29988	6.90764	8.65133	10.1548	1.25313	14.6827	9.83106	1.9935	10.5579	6.45543	0.88889	0	0.738819	6.75847	6.64601	6.35252	6.45137	8.90241	4.48715	3.87753	5.24088	3.23964	3.30596	2.70661	1.09724	1.20947	1.15383	0.892681
CBF86525	78.889	92.9307	95.4635	87.3237	85.8603	72.9552	75.3663	85.0832	74.8849	58.9786	72.3886	67.0005	71.8103	77.6989	18.0438	52.9452	75.0486	52.3387	21.1406	42.6665	47.4628	22.7128	66.2068	59.42	44.5258	78.6387	67.6846	36.1098	74.0921	74.4001	42.481	25.2913	24.0473	23.4986	29.4707	30.8403	67.8476	86.8245	90.3176	61.8852	59.3464	58.2849	65.2842	68.7056	76.6299	60.8488	62.2513	35.7823	37.9942
CBF84408	0	0	0	0	0	0	0	0	0	0	0	0	0	0.275482	0	0.96195	0.830678	0.281896	0	0.277739	0.274437	0	0.283405	0.876923	1.8355	0.269919	0.278643	1.22758	1.32121	1.11613	0.295845	0	1.09227	0.868029	0	0.502289	0	0	0	0	0	0	0	0.233472	0	0	0	0	0
CBF85653	1.71316	1.92822	0	0	0	0	0	0.379836	0	0.46077	0	0	0	0	0.708616	0.401992	0.173567	0.176703	0.342865	0.174097	0.0860137	0.621053	0.266474	0.549689	0	0.169195	0.0873322	0.192373	0.103523	0.0874543	0	0.184641	0.34234	0.181371	0.0786653	0	0	0	0.0746577	0.075731	0	0	0	0	0.243628	0.0925921	0.0859477	0.166915	0
CBF86702	7.72157	3.40078	9.13106	9.21498	6.22965	8.01829	10.43	11.3141	6.36093	9.75186	5.56187	5.67052	9.26322	3.79007	9.44276	6.38089	9.52367	4.98639	5.37518	4.98109	6.74229	10.9882	5.50047	6.89408	9.84554	2.91777	9.44698	8.97223	3.65164	9.04887	8.72189	3.25649	2.68347	4.40727	14.4291	12.3401	20.5937	15.3916	17.3223	4.63029	2.73587	2.69259	4.93252	4.93286	8.02076	7.69341	7.9498	2.52955	2.99179
CBF85499	361.508	362.093	35.7065	32.9609	30.7714	107.893	70.6547	54.4152	27.7234	41.0331	84.3809	24.2749	29.4144	152.777	4.45848	72.7648	36.6257	39.6822	9.29275	136.165	37.966	13.7408	120.028	31.925	111.371	203.738	49.7066	91.6161	168.348	57.2256	94.0619	215.545	213.406	184.691	31.9812	37.7914	35.0046	32.583	52.8991	36.6527	18.0185	29.7921	313.169	285.024	27.6701	146.27	125.791	162.862	154.52
CBF86474	0.43672	3.44079	0	0	0	0	0	0	0	0	0	0	0	0	0	0	0.265474	0	0	0	0.0877066	0	0	0	0.0977672	0	0.089051	0	0	0.0891755	0.0945485	7.43685	4.18893	6.65787	0	0.0802626	0.0787917	0.075271	0	0	0	0	0.0782492	0	0.496845	0.0944144	0.175279	0	0
CBF86013	77.9738	56.0119	109.778	96.4713	82.6496	70.7929	72.7563	86.1453	77.1166	79.5925	70.5414	81.209	75.0021	27.7366	19.7587	14.1751	30.5208	18.885	19.813	14.3875	21.4316	23.5948	15.7297	24.5065	17.8132	18.2402	24.0935	15.5393	23.0283	26.3552	16.4202	22.1999	21.0589	20.2291	10.3624	12.9121	94.2015	84.5798	90.2735	84.5599	77.8149	86.8268	57.2666	61.927	67.9698	58.3959	62.1093	63.4387	65.2387
CBF86777	44.3407	48.092	40.1999	35.8637	40.1552	33.8622	46.5149	29.3144	31.4486	31.224	27.6664	22.6952	45.2835	127.095	7.83646	48.8065	68.61	59.5386	7.74472	26.0531	53.2678	8.35029	42.4686	50.442	27.2525	110.037	70.8521	40.5568	93.536	70.9511	36.8276	5.38716	9.66606	6.9988	13.4749	13.0386	30.6902	53.7743	38.5058	27.7977	32.5365	31.8124	18.0562	21.0743	69.0947	34.6839	34.9453	15.186	12.8564
CBF86004	100.636	68.4804	140.516	123.908	115.744	89.2935	101.102	99.7351	91.5934	77.2451	102.026	104.553	94.3387	96.4973	133.525	126.46	156.004	118.017	166.205	94.24	114.373	199.868	104.655	130.733	111.354	102.408	138.645	113.458	121.415	154.325	103.068	106.598	98.4176	98.7881	55.0813	59.1426	292.063	252.821	290.127	283.999	290.936	262.722	84.3185	93.8026	110.171	95.1296	103.059	20.1532	44.496
CBF84672	56.0971	75.7669	40.6867	30.4415	49.673	27.1043	28.5487	21.2269	20.0071	20.1171	23.0127	32.0049	43.4868	310.015	0.928139	29.6609	23.4914	26.2304	0.598776	13.3778	24.9354	0.619771	37.3845	26.1592	13.8979	262.682	52.4655	13.6063	231.413	53.1497	18.4602	9.67363	10.7614	6.49327	4.25879	4.39885	6.61231	11.2156	9.7786	10.5805	9.57837	10.678	11.7934	11.629	27.6555	13.2595	12.7583	8.06481	7.01631
CBF85392	66.0346	443.841	25.0626	25.3544	26.7701	30.7839	25.7133	30.6631	25.3427	37.1967	24.3273	25.955	24.8626	153.531	268.952	347.613	96.8819	286.516	269.804	372.758	213.689	280.748	461.629	304.927	642.432	198.789	91.3971	184.258	176.177	95.7863	292.534	57.1379	43.8195	53.7519	120.83	129.662	12.8691	22.1186	22.153	10.5748	4.65366	8.44392	181.439	189.988	25.2192	27.8113	29.691	106.988	98.7602
CBF86880	91.2568	60.6645	75.9478	59.6521	62.6657	62.2397	48.8553	72.0804	72.7854	74.8602	77.2797	65.8299	63.5111	47.0847	11.6189	28.908	45.65	33.4149	12.5563	34.1392	40.0333	13.1738	37.9704	45.1108	39.0074	45.6831	46.5783	40.1567	49.3544	45.8282	43.3415	48.6855	49.6925	43.8381	24.8278	25.2623	70.9508	60.85	72.2796	74.0247	68.8895	77.8111	58.4034	63.0968	39.9601	40.5057	42.1201	56.1631	51.407
CBF86237	24.7678	36.9531	42.4292	44.7045	37.1274	29.4115	34.7669	38.3122	29.5305	35.9412	29.9907	32.4297	37.4618	24.9654	5.71798	13.3805	35.1304	14.1398	12.9111	7.9607	17.4673	17.6593	18.5159	19.96	6.96311	17.9761	36.0573	9.3138	20.8837	40.4594	10.5996	13.1608	14.7329	13.1717	13.0127	13.7617	66.5084	95.9004	74.1993	53.7759	60.127	49.8	28.381	29.9168	76.888	68.1148	68.6596	15.8632	22.0629
CBF84956	53.3482	134.795	29.612	20.6097	20.2027	25.1066	27.0595	22.208	25.4822	14.0556	18.0371	18.3894	10.7288	158.468	20.9406	90.6923	59.7849	80.8542	36.6065	99.7984	71.0618	43.7539	96.6411	74.4083	73.3636	202.149	49.2847	50.1249	171.055	50.2429	67.1769	185.4	212.34	186.958	108.785	100.647	10.9999	15.012	17.4601	16.7486	15.6323	13.7966	56.5716	72.3594	23.1211	18.1238	19.882	69.4451	61.1077
CBF84937	56.2163	45.4776	53.7537	46.5574	51.4713	42.6815	41.7133	44.7927	40.1383	33.0747	44.6956	39.5636	31.5937	41.1705	26.0685	21.4355	52.9502	31.1664	24.9629	21.1555	31.4883	36.8467	24.9573	42.2758	24.6783	33.5724	42.5384	28.0121	38.2166	41.7908	28.9053	14.0111	13.34	13.763	12.3421	11.2196	34.3097	32.3982	36.0586	28.1899	29.996	32.97	20.2238	21.3855	29.3131	20.129	21.1524	22.1371	21.2172
CBF85398	4.29255	10.1996	2.16205	2.25715	0.465806	0.392807	2.11681	2.11495	2.65789	2.5656	0.564401	2.14826	1.41	5.76906	22.8846	3.24556	18.6521	4.7227	14.5091	7.17345	7.18395	19.6616	4.84689	6.58051	11.2112	2.82627	9.43366	9.42608	5.07252	9.64163	8.67369	24.5714	21.3491	20.8037	2.80329	2.62969	0.774449	0.657639	0.997678	0.421675	0.832883	1.07108	1.70915	2.52613	1.71828	1.13423	1.24426	1.85879	0.96938
CBF84390	0.985854	0.36987	0.372412	0	0	0.81193	0.583391	0.291439	0	0.353539	0.388871	0	0	0.132496	0.883521	0.385549	0.466109	0.610112	0.526146	0.467533	0.92395	0.816891	0.681531	1.15985	0.294267	0.324549	0.938113	0.664216	0.317723	1.20783	0.213434	0.354177	0	0.278324	0.241433	0.12079	0.415018	0.453112	0.572832	0.290534	0.255047	0.158137	0.82432	0.842179	1.12158	0.497307	0.395675	0.341521	0.359639
CBF85365	43.3561	70.3404	15.0501	21.4424	10.6811	13.5108	15.9486	9.35294	14.366	10.0852	14.3286	13.1948	15.3962	39.6073	40.956	20.7135	67.9858	28.282	37.5226	16.2744	37.4959	39.3238	23.654	33.337	28.331	41.8935	50.5751	35.0006	37.1981	55.83	35.8546	56.158	56.8221	55.2463	18.1507	17.085	15.8558	47.798	23.2176	18.7859	14.4753	18.3576	20.2256	21.088	33.2537	21.364	22.8879	6.79937	6.41201
CBF84384	0	3.18507	0	0	0	0	0	0	0	0	0	0	0	0	0	0	0	0	0	0.383437	0.568318	0.195403	0	0.302663	0.633508	0	0	0	0	0.577835	0	0.203329	0	0	1.38604	0.346721	0.510551	0	0	0	0	0	0.169012	0.161162	0	0.611782	0.757175	0	0
CBF86082	143.717	226.956	141.264	171.075	161.842	151.274	149.373	139.813	191.641	265.844	140.566	178.344	123.198	162.454	282.215	107.019	88.403	160.64	277.063	131.668	198.873	239.766	161.88	130.341	158.487	210.01	116.772	153.971	149.675	100.54	174.859	13.5928	18.7552	10.4799	1.81815	2.69521	189.903	111.088	96.8213	104.631	89.9161	63.5137	203.31	223.308	181.717	183.013	191.584	178.937	207.381
CBF85725	13.917	12.4232	9.78933	7.26752	6.56158	3.5571	6.38967	7.66087	2.67431	4.13032	4.54311	8.64613	9.93101	7.35263	2.382	6.75644	28.3942	7.72181	3.45761	3.99904	11.5653	3.47943	6.46928	11.7025	8.70209	6.73017	16.244	8.83767	7.65579	17.2466	7.68832	12.8271	9.20615	10.4661	1.05773	1.67576	2.25112	2.97766	2.59326	0.933418	1.58294	2.07842	4.21329	4.26357	3.63978	3.42371	3.17803	3.74056	4.65177
CBF84375	0	0	0	0	0	0	0	0	0	0	0	0	0	91.4825	14.8186	33.6259	29.0371	39.4158	38.2401	4.8543	33.5762	44.5285	9.90668	53.6439	21.3872	75.482	82.792	21.4555	86.595	87.7847	41.3662	0	0	0	0	0	0	0	0	0	0	0	0	0	0	0	0	0	0
CBF84739	148.591	195.34	153.574	190.146	170.66	117.481	125.565	106.478	99.3656	133.003	105.501	104.407	134.712	120.06	32.4517	67.5018	138.981	77.4898	46.6297	54.1194	93.1055	61.3158	52.2651	72.8506	66.5291	121.862	133.558	63.2711	114.932	128.89	79.008	19.2177	21.8538	15.6053	2.18336	3.71399	128.894	139.73	141.941	115.396	134.007	121.653	75.1853	82.8635	200.829	148.54	146.469	88.3312	86.4196
CBF86480	10.4503	11.3765	9.12491	9.56685	9.03492	10.8641	9.27614	8.05252	8.40126	7.74094	9.12275	10.9958	9.96039	4.07532	5.5272	7.43684	7.0121	7.98699	3.97724	5.67557	7.25956	5.78466	7.24808	7.97048	5.56105	3.38391	7.12631	7.65645	4.26514	7.97583	8.0484	5.57615	4.65582	4.64311	0.597856	0.755649	12.827	13.5235	12.7515	17.8725	13.6286	18.082	7.82736	9.07365	7.43877	7.99995	8.62915	1.51337	2.73197
CBF86476	42.6354	28.228	34.6748	39.8795	46.0481	35.5268	38.7355	37.8118	34.1016	27.5212	35.6137	35.0185	38.06	27.4032	3.00837	14.3592	23.6813	21.419	4.41702	11.4181	18.5353	5.29924	18.3088	22.371	11.5659	16.6449	27.7177	14.9823	22.3083	28.7806	16.5062	8.64969	6.01398	6.69102	7.55458	7.28264	148.051	198.754	162.105	46.9183	44.9637	35.7237	19.772	22.3673	64.7688	50.4243	54.0533	15.378	23.6046
CBF86818	18.9356	22.2392	14.9281	10.1301	14.4729	17.6291	12.4233	9.49187	13.7637	17.7144	9.74239	12.0517	12.1694	9.95825	8.17287	15.841	18.6839	13.7566	3.29538	23.2589	20.0063	10.5739	15.8792	20.0763	25.4343	10.7328	18.1305	19.414	7.76092	16.811	22.8146	16.6816	15.7936	20.047	19.3556	15.4334	10.546	13.906	14.3512	14.2663	11.0222	12.8099	6.19551	6.89238	4.99537	5.1616	4.95642	7.70052	8.88133
CBF86523	14.9944	36.3498	20.9141	20.7423	24.7823	8.54938	10.2382	18.4126	14.1407	8.6862	9.5543	11.6891	6.81967	12.5563	9.54176	7.03684	23.6051	7.13811	7.38688	6.32955	8.57072	12.6635	7.17632	10.7325	8.00457	11.6192	20.9321	9.06629	13.1033	22.1389	9.48902	20.3873	30.4242	21.0032	20.1259	20.7741	37.6654	94.23	63.3334	14.8883	26.4081	19.6116	15.0864	14.9769	50.3015	51.8662	54.1624	10.6385	9.91806
CBF87113	222.069	241.75	193.904	117.153	145.772	104.938	145.415	142.059	146.067	113.58	180.935	147.575	121.973	311.175	2140.51	76.8809	97.371	96.1266	2392.69	69.5518	87.734	2286.54	64.9308	70.0853	56.2337	207.095	83.1402	73.5827	243.745	79.5397	70.1454	108.292	125.125	165.728	212.632	191.352	103.775	64.6278	71.0742	45.7037	68.5169	51.972	136.979	176.022	64.1959	32.2683	47.4861	433.201	252.139
CBF84950	45.042	40.557	21.3459	19.3782	28.7932	25.6298	23.2618	30.5043	22.8186	22.9073	30.0422	19.3655	20.1753	33.6795	2.70993	12.2985	41.9831	18.5833	3.93361	5.49278	23.1902	4.91977	13.5875	21.547	12.6501	23.7789	56.1087	11.7709	27.119	54.3477	14.5385	62.6675	53.0223	54.4484	14.8914	17.9107	18.1735	28.3711	27.409	22.0107	22.246	24.6965	28.7599	33.4407	61.1813	31.3374	33.526	11.7027	12.0354
CBF86781	0.509546	0.860266	0.288726	0.482283	1.74174	1.88844	2.03533	1.3557	0.283953	0.548188	0.904461	1.14754	0.251061	0.359528	0.632291	2.0326	17.4489	1.89205	0.815828	1.91593	2.55831	0.580548	2.43056	3.59687	8.32716	0.654209	5.3509	5.03515	0.73898	7.23121	5.95702	6.8098	9.57129	7.28262	2.29295	2.15388	0.367723	0.395204	0.310877	0.0450494	0.0494336	0.122602	0.0912979	0.0870574	1.7874	2.09302	2.35184	0	0.039832
CBF84903	132.353	139.58	193.522	141.268	118.114	104.484	116.119	109.788	110.328	83.8285	93.505	109.49	90.4107	78.9835	111.125	54.5421	121.328	73.3967	95.5876	48.0905	79.0364	108.397	53.1686	82.6102	75.2286	62.7777	94.9279	74.1873	73.0018	103.397	75.508	73.9022	60.5279	72.0359	154.687	149.618	220.136	183.175	186.062	270.434	281.974	271.382	73.1881	78.8265	131.805	92.1514	97.3432	45.5935	72.6811
CBF85197	0	0	0	0	0	0	0	0	0	0	0	0	0	0	0	0.153354	0.132427	0	0	0	0.131252	0	0.135542	0	0.146308	0.129091	0.133264	0	0	0.133451	0	4.22628	6.7911	6.08878	0.480156	0	0	0	0	0	0	0	0.117099	0.111661	0	0	0	0	0
CBF85389	25.0861	27.9853	16.8563	12.6074	11.0575	16.4552	14.9764	16.7352	17.3199	12.4195	19.9656	16.4988	15.0949	10.4278	11.5701	18.7011	18.7581	20.1504	11.3742	24.0043	18.993	18.8552	19.4295	24.29	23.3584	9.77867	17.2471	19.1951	11.4833	15.9566	18.5521	21.1991	20.7615	18.1914	12.0696	11.9545	49.9859	43.1225	45.7413	42.8267	39.6719	39.3139	19.6896	21.7336	16.08	19.0538	21.206	6.95038	11.8008
CBF85265	29.1238	28.4314	57.5903	34.0349	43.8259	45.2792	39.8325	48.4949	42.396	41.2436	45.7172	46.5147	44.2206	22.1668	13.3372	8.78639	21.8588	13.4258	10.23	15.8251	19.576	14.5902	14.5455	23.2664	20.8236	26.2391	16.2402	16.0847	21.6215	14.9886	23.8054	10.6979	10.6894	12.1445	8.29678	9.44882	40.5877	28.1202	34.501	59.3793	44.6304	53.9622	21.086	21.7314	25.9207	23.7073	25.3458	14.0527	20.0252
CBF85195	0	0	0	0	0	0	0	0	0	0	0	0	0	0	0	0	0	0	0	0	0	0	0	0	0	0.16796	0.173389	0	0	0	0	1.28305	2.71873	1.26033	0	0	0	0	0	0	0	0	0	0	0	0.183832	0.170641	0	0
CBF84864	25.0977	29.1898	3.79232	3.95914	7.35338	7.57898	5.94075	3.70971	4.66204	9.00032	7.91985	4.71016	1.6488	13.8295	17.821	11.9746	13.9003	10.8725	13.3945	18.3637	13.441	19.0632	15.4418	12.3478	9.92609	12.3935	17.7411	10.7093	12.5372	13.3245	13.2217	7.75425	14.0427	8.67977	17.5171	15.9903	8.75423	11.9678	15.458	1.18342	1.46091	1.61033	7.19499	9.86242	7.13825	2.71293	4.19709	2.717	1.70033
CBF86210	0	0.697441	0.702234	0	0	0.510335	0.550032	0	0.690626	0	0.733271	0	0	1.74887	0.897077	2.61722	5.02236	2.3009	0	1.88914	1.12001	1.54036	2.05619	1.98824	0.971042	1.34636	2.77976	1.5308	1.04844	5.31424	1.34153	379.472	415.061	401.093	7.05645	7.51629	0	0	0.108015	0.109568	0	0	2.99771	3.70544	0.234988	0.535852	0.7461	0.724484	0.0968785
CBF87076	499.242	30.7897	241.67	227.144	289.025	357.658	388.79	214.763	237.675	224.071	176.94	257.631	325.018	16.1684	7.00768	28.229	49.5093	35.9112	9.20773	19.0808	59.1839	8.95102	32.8154	59.6465	13.7095	14.6752	35.6236	26.5293	15.7791	57.6995	28.2661	21.7105	26.5869	21.9185	0.970643	0.971236	1.85079	4.07196	2.76358	34.9589	11.822	8.97553	13.7575	15.4023	15.0894	7.99738	8.484	1.37303	1.26362
CBF85749	194.777	256.093	102.943	91.7644	149.281	178.758	181.809	120.454	104.162	108.533	100.258	131.301	169.561	566.366	96.3717	43.9621	51.679	39.1894	81.4599	33.4632	46.3968	63.599	57.0608	43.9998	50.1546	391.287	51.6496	42.9589	410.946	56.0022	53.5144	90.2777	90.062	99.9606	137.887	128.741	292.317	164.618	199.377	30.5797	27.2005	26.1997	50.4707	55.6626	20.7847	19.6382	19.6312	15.2613	10.2417
CBF87192	0	0	0	0	0	0	0	0	0	0	0	0	0	0	0	0	0	0	0	0	0	0	0	0	0	0	0	0	0	0	0	0	17.7971	0	0	0	0	0	0	0	0	0	0	0	0	0	0	0	0
CBF85496	111.144	9.6365	24.6162	57.7759	46.1441	61.6334	66.7091	104.335	119.103	71.9824	114.261	91.5881	134.992	2.65294	3.1479	31.0279	2.95566	14.1949	3.8078	40.1522	11.4312	5.51784	42.2209	10.6833	17.5342	0.720303	2.68338	13.8158	0.958089	3.33463	12.7348	20.6426	23.4454	23.567	23.9669	23.2822	284.021	223.89	258.718	41.492	44.238	56.4602	67.2424	74.738	20.2025	51.0385	53.8349	11.5137	24.7387
CBF85661	0	0	0	0	0	0	0	0	0	0	0	0	0	1.16695	1.79575	0	1.17292	0.59706	0	1.76476	2.32504	0	0.600255	0	1.94381	3.43015	0	1.30001	1.39917	1.18199	1.25321	0.623879	0	0	0	0	0	0	0	0	0.561578	0	0	0	0.548793	0	0	0	0
CBF85409	68.1922	23.8682	36.7551	31.4847	31.5397	31.3912	32.3567	32.82	23.6349	24.1563	29.1947	26.6882	26.0873	7.23686	2.72318	16.424	14.5197	11.8943	2.66297	9.97232	17.4807	3.50285	15.3212	17.6554	10.7669	7.44661	16.1377	16.2175	7.53789	18.3112	14.3733	35.6725	36.1165	32.9278	3.51313	4.4323	45.9363	34.2565	38.4635	50.1185	37.435	42.1309	14.4782	16.3159	40.5511	31.942	33.4882	9.23685	13.3484
CBF85149	7.04588	18.6471	8.63228	7.93057	7.43919	7.99852	7.0994	10.302	7.21615	8.19482	10.3659	9.43496	9.75804	10.7107	16.6199	4.64713	16.3991	6.04965	13.2629	7.19896	8.26069	13.8463	9.24153	8.1876	9.33615	10.2311	13.7459	10.4352	10.4025	12.0542	10.1831	20.3188	21.1576	19.1122	5.94603	8.04955	3.05774	3.80729	3.02072	9.05776	8.20266	8.79726	5.49334	6.5396	6.71604	5.31078	5.65576	4.30447	4.25743
CBF86182	8.19306	8.06885	17.4092	16.4787	22.0045	13.4953	15.4541	19.0736	18.2629	24.2395	16.9668	9.22571	22.2026	3.30337	0.635418	2.64343	3.11276	1.05634	0	0.832605	1.43974	1.06076	2.54878	2.30024	1.14635	3.43894	3.5501	0.690006	2.72299	6.06452	2.43893	5.96045	7.36745	5.8549	0.188105	0.564661	4.24973	3.17726	3.92749	2.53524	3.1794	3.77838	9.90893	7.52396	17.2828	15.7199	12.3311	11.4417	10.5676
CBF87036	52.0972	289.113	36.08	30.8186	48.7599	32.1796	31.4714	35.9358	32.2578	30.3593	28.256	47.2567	34.2254	129.823	42.649	77.9314	83.8641	67.3185	27.804	76.0318	64.8106	36.873	106.845	119.798	240.546	126.344	52.2301	45.8254	115.256	48.7571	89.761	9.51416	9.2538	10.1117	5.98052	4.12243	13.3156	21.3256	20.8114	11.3869	13.3375	14.3921	34.7451	36.2219	19.8937	16.8943	18.1505	44.461	32.4669
CBF86573	259.727	226.771	650.361	596.499	635.078	652.727	583.143	663.081	603.426	533.164	649.726	666.643	591.867	263.916	184.252	264.616	218.444	247.211	237.735	294.413	246.039	234.202	262.198	272.069	201.795	243.497	202.301	212.519	260.579	185.036	220.785	247.818	262.558	255.359	252.204	252.358	334.216	338.702	405.972	324.854	346.464	364.388	266.9	268.208	212.38	213.041	201.969	349.935	525.942
CBF85912	63.7722	58.0073	50.087	34.5948	29.5728	38.9188	35.2945	40.2818	38.0096	39.1577	48.6813	40.124	32.8532	7.12177	3.13121	18.5526	7.83996	20.8216	4.28497	12.0912	28.9625	5.06882	21.6309	35.6737	13.0782	5.95088	24.916	11.3684	4.39886	20.1105	14.7997	4.87883	4.40064	4.63053	0.814588	0.730766	66.2744	189.623	187.621	30.7461	13.9167	23.9178	25.1544	27.6441	161.053	108.51	114.472	226.344	301.668
CBF86444	29.5734	18.8919	35.3261	30.6388	37.0787	24.6852	29.4432	25.8731	26.2793	24.507	25.0645	22.9505	24.8105	7.41204	2.7275	7.1269	13.9282	8.90366	3.19929	6.41681	6.90234	3.31147	8.95132	8.84782	4.65224	3.94692	12.9569	7.09041	5.60267	16.2392	5.88341	12.491	12.4581	10.4082	10.937	7.12444	20.549	41.3969	38.8722	25.2274	22.2546	21.7315	17.4717	18.2306	34.4784	26.0922	26.7862	12.6676	16.0576
CBF86704	0	0.769025	1.16147	0.646698	1.00094	0.844074	0.303244	0.302977	0.761512	0.73507	0.808533	1.15406	0.33665	0.206612	4.09792	0.6413	1.59213	0.70474	2.73488	2.15247	1.30357	3.96308	1.84213	0.657692	5.35354	0.0674796	1.46288	1.53447	0.0825754	1.18589	1.92299	1.47279	0.273069	2.09774	0.439234	0.502289	3.88303	1.5898	2.20339	0.483257	0.132572	0.109599	1.1018	0.87552	1.29554	1.55098	1.78247	0.177521	0.160233
CBF86919	113.332	432.283	64.2179	53.6342	79.9386	67.4109	106.188	78.1747	49.1216	115.153	96.8588	70.8981	74.454	152.315	104.173	26.5933	66.3411	49.3561	75.6062	46.0688	65.7527	125.211	44.3971	54.546	54.9713	160.432	57.7736	32.5225	165.884	47.5691	49.0722	14.9291	15.0981	26.6631	0	1.15715	129.498	47.7483	53.7791	51.2123	31.7631	26.2589	50.7657	41.9534	20.2954	40.8355	32.8511	31.8994	30.5155
CBF84515	0.334276	0.376238	0.378823	0	0	0	0	0.296457	0.372562	0	0	0	0	1.01083	0	0.0784374	0	0.137915	0	0	0.0671327	0.0692463	0.277306	0.107256	0.598666	1.18849	0.136323	0	0.727185	0	0.0723696	289.228	270.933	285.877	0.245589	0.184305	0	0	0.116539	0	0	0	0.299469	0.28556	0.126766	0.072267	0.0670812	0.173701	0.261308
CBF85321	109.851	51.8493	86.3401	181.115	143.622	122.574	116.381	168.133	191.548	198.24	207.569	151.628	165.867	59.6498	19.4209	125.556	99.4466	110.381	26.9495	167.091	110.663	38.9054	148.82	96.6449	132.876	63.6946	112.72	129.719	60.8132	113.963	135.022	149.712	148.703	137.307	21.1529	30.2834	90.7836	90.0862	96.0524	115.604	128.917	149.492	153.333	152.568	127.662	138.661	122.667	102.656	113.573
CBF86043	1.08874	9.80328	1.23383	0	2.1266	0	0	0	0	0	0	1.22596	0	0.219485	0	0.255471	0.220608	0	0	0.663847	0.218652	0.676607	0.225797	0.349335	0	0	0.444007	0	0.263161	0	0	0.704051	0	1.15264	0	0	0	0.18765	0.379568	0	0.211248	0	8.97343	9.85874	91.2458	0.235374	0.218484	69.1623	60.5971
CBF86620	0.534381	0.601463	0	0	0.521895	0.880211	0	0	0	0	0	0.601734	0	1.07729	0.442072	1.12853	0.974522	0.551185	0.855591	2.71528	1.39516	0.88559	0.886616	3.08632	2.03372	0.949977	0.871719	1.9202	0.904163	0.763821	1.96676	13947.4	14562	13897.1	7.95025	7.26763	2.41029	1.74996	2.14247	0.66143	0.518429	0.342872	1.05322	1.18691	0.607952	0.462111	0.42895	0.138841	0.0835466
CBF86187	97.6605	62.8114	167.594	161.101	114.454	188.439	185.759	131.155	118.176	138.088	132.077	116.254	142.982	43.8759	11.5415	24.8801	52.5814	43.1706	24.5713	30.0573	35.3037	27.1669	34.1427	48.3463	28.1095	30.8645	44.9484	39.4791	28.3268	49.5693	37.4537	33.682	28.9943	27.7683	5.12502	4.10252	125.351	122.154	122.571	104.104	82.293	113.238	111.489	76.7536	155.019	168.302	116.469	101.858	128.256
CBF84475	0	3.30899	0	1.39132	0	2.42128	2.60962	2.60733	3.27666	1.58144	1.73949	1.65524	7.24276	0	2.43209	10.0029	14.5949	5.76153	0	5.37779	12.1038	1.21804	10.6702	7.07486	3.94893	0.580708	22.7802	2.97116	1.42124	27.9147	3.81892	0.31686	1.17497	2.17874	0.539987	0	0.265207	0	0	0.519844	0	0	0	0	0.557449	0.953377	0.589976	0	0.229819
CBF84628	39.1753	45.4855	9.34655	7.41585	10.8739	6.45281	9.15098	7.68008	4.13642	8.87288	4.87982	6.96521	9.34636	13.8	1.27927	15.5788	38.4366	14.4615	0.990365	7.45937	17.3087	1.53764	16.4204	17.9948	7.8469	11.9736	38.7637	11.2986	12.0607	54.6482	12.3203	4	3.62577	3.23066	3.86282	2.80415	3.49675	7.17852	5.4631	5.90621	4.72073	5.35791	6.50202	6.62276	19.7823	11.1438	12.413	2.30353	2.7078
CBF85730	7.89797	11.6674	6.71288	6.54096	5.78507	2.43923	2.62897	1.75111	4.95144	1.59317	2.33652	2.22336	2.43216	8.06049	2.65431	5.21226	16.1035	5.49877	2.371	8.62814	9.41778	3.98797	7.67806	8.07763	7.51441	5.85014	14.1922	4.8778	7.27818	6.75325	8.9769	310.591	320.778	300.492	6.25589	6.53188	3.74044	3.91361	4.30231	2.96763	2.77755	2.61295	3.44935	3.8795	3.55669	1.81418	1.58493	2.88566	2.23806
CBF87183	9.25482	1.04166	6.29291	2.18991	1.35579	3.04883	2.05375	3.6935	4.64167	5.47616	3.28552	6.25278	6.38399	43.0051	5.64641	23.9965	58.79	28.4466	7.77933	14.6719	26.114	9.39411	18.3301	27.9135	26.4161	45.6098	57.369	27.3319	49.8851	64.0634	32.0582	2.89264	2.21926	1.86162	0	0.0850449	2.58808	2.55219	4.59779	2.04556	1.16721	2.00412	8.12533	9.32915	48.2578	33.3133	36.773	0.961822	0.506424
CBF86386	38.4803	26.6984	83.0352	99.2856	100.388	59.476	85.6259	64.9811	101.638	98.6757	75.4771	90.222	98.6949	95.4272	78.8199	26.0985	49.8804	25.3365	65.4082	31.1768	36.311	107.449	32.1408	35.5183	51.5688	73.9253	43.3168	26.873	75.0461	48.9744	33.894	241.226	241.85	222.222	18.0083	14.2411	1523.83	601.357	665.901	102.994	109.745	99.6898	68.5691	69.8874	151.824	115.213	114.139	53.8923	73.4295
CBF84708	3.5571	8.5792	4.60702	4.32871	2.9777	4.18508	6.31488	3.60533	6.22994	3.28016	6.0133	3.43323	2.50377	5.12211	1.15604	2.02705	4.53053	1.25793	0.813604	1.85906	1.42875	1.78953	2.52932	2.77182	2.16143	7.92948	4.76641	0.684739	5.40441	3.52793	1.21016	25.1933	24.3707	24.1016	3.82672	5.04315	8.70962	14.8892	16.0329	3.14486	3.74671	2.93442	6.82867	7.98745	4.52859	2.41688	2.65135	9.17592	7.94467
CBF86995	71.3917	77.1869	64.9638	83.2166	76.5929	77.0441	70.8624	74.2311	87.7997	79.4542	86.5625	72.8657	97.0366	111.168	219	104.638	101.974	102.511	202.707	186.416	120.422	276.766	162.576	134.056	111.797	115.383	106.204	82.0621	108.383	105.132	95.0206	184.515	169.226	195.098	159.161	173.543	149.741	77.4046	115.19	91.4122	104.88	122.979	286.078	308.722	62.0824	81.7326	86.3126	49.3871	65.7049
CBF85193	5.61411	0	0	0	0	0	0	4.97895	6.25712	6.03986	13.287	0	0	2.26356	3.48325	0	0	1.15813	0	1.14105	2.25497	2.32596	2.32866	1.80135	0	2.21784	0	1.26083	0	0	1.21544	0	0	0	0	0	0	0	0	0	0	0	2.01181	1.91837	0	1.21371	3.37986	1.45864	0.877726
CBF86142	11.9961	5.10073	16.3137	17.4098	8.07086	8.34287	6.86219	7.56542	9.80468	7.16988	6.30915	9.90589	5.77929	1.12856	2.42583	3.37783	3.02491	1.92473	2.5609	4.44286	2.62332	2.48502	4.47822	1.79624	1.73067	0.631869	2.22867	2.45463	1.03096	2.61282	1.15427	10.3433	11.2933	9.1441	2.54609	2.49866	30.9734	24.7191	27.0449	17.7235	16.2931	20.1832	8.93191	9.74679	14.5575	8.35659	8.77336	6.75301	8.33554
CBF84905	20.3152	29.2963	11.5113	15.0221	11.1603	17.2541	15.2151	26.4622	31.1327	26.6368	12.7713	24.3055	15.64	120.944	1037.9	26.963	10.9342	32.7407	1044.91	58.4511	37.9942	871	70.3084	32.9993	46.6161	239.51	20.7122	35.5015	141.942	12.9632	34.4982	73.8965	72.0574	79.578	36.2641	35.9362	32.8724	20.3521	26.0061	9.65395	6.03582	8.55406	21.9536	20.3916	5.53728	7.82315	7.00697	29.2777	26.7987
CBF84978	76.8821	183.619	110.504	93.1791	87.9052	70.2681	89.0499	113.917	93.0025	100.869	83.2122	81.2934	75.7619	134.388	148.145	113.962	182.761	128.62	155.37	81.7507	132.937	158.681	105.78	99.5766	123.208	149.638	211.83	134.341	155.012	205.999	135.594	118.634	132.649	123.481	49.7684	60.1377	46.518	71.7494	57.5294	74.7692	86.2299	75.9494	125.154	177.49	212.623	120.402	165.761	118.999	95.5733
CBF86332	25.4325	16.2209	55.0817	55.365	45.8128	51.6661	47.4075	50.1226	35.5892	35.5696	49.825	35.002	37.8714	51.4417	88.3651	75.2594	134.731	76.4816	73.0692	80.6949	62.9372	74.9873	81.6966	77.7044	192.124	38.8486	76.9243	171.351	54.1649	88.3414	140.772	33.0145	29.5894	28.7801	22.3182	20.2545	75.1488	77.9276	54.7264	107.079	127.589	96.7304	39.5435	43.1625	41.1505	36.2274	40.1491	12.8852	18.9974
CBF85899	1.68698	5.69623	1.48695	1.95154	0.732248	1.08061	1.66381	2.3273	1.88019	0.806626	1.55267	2.32174	2.03182	2.41839	1.93829	1.05559	1.13943	1.54669	0.900332	1.86675	2.8233	1.2037	1.55497	2.28543	2.93734	2.85087	2.40792	2.189	2.67311	1.22478	2.19135	19.1515	19.6271	19.1299	1.65254	1.13682	1.45416	1.16304	1.69905	1.19317	1.27293	1.59354	0.806036	0.768598	1.52828	0.932029	0.789917	0.706157	0.586103
CBF86331	0	0	0	0	0	0	0	0	0	0	0	0	36.9315	75.553	54.2565	8.79406	60.7518	15.4624	0	45.7031	67.7397	54.3452	23.3178	12.0251	167.8	44.4163	7.642	143.086	45.2938	7.65268	121.707	8.07849	0	15.8709	13.7672	13.7756	6.76159	0	0	6.62684	0	0	100.725	38.4189	113.699	72.9204	52.646	14.6059	11.7187
CBF85067	88.9357	91.7083	54.3168	47.8852	36.9275	50.8772	37.3444	49.119	46.2964	45.8348	35.921	37.1796	43.0328	73.0044	70.1586	78.9759	75.7521	75.6928	100.187	76.8495	79.2514	91.234	69.6921	81.3363	67.1209	79.8401	81.9865	73.6742	79.6797	70.3568	83.0125	62.4478	74.9188	61.7931	11.2487	14.8769	64.9507	42.1305	51.8928	35.9714	32.6524	37.7575	35.6868	37.3958	30.2934	35.6908	35.4808	34.3837	25.8939
CBF86050	0	0	0	0	0	0	0	1.42504	0	0	0	0	0	0	0	0	0	0	0	0	0	0	0	0	0	0	0	0	0	0	0.347873	2.07816	0	1.02068	0	0	0.289899	0.276945	0	0	0	0	5.75806	4.66703	74.3406	2.08428	1.28981	46.7578	59.287
CBF86438	58.8242	29.8587	6.20886	6.00436	5.0691	9.73679	11.2621	6.90474	8.03451	7.44532	5.11837	6.81866	8.24043	42.2611	61.0076	30.5155	23.8388	29.7421	56.7867	31.7064	39.7843	69.7687	47.0647	43.2077	38.3445	46.2489	24.9303	38.5965	46.2799	25.6128	40.141	41.7069	35.2644	30.5278	9.21553	8.37324	29.0294	15.0092	19.4021	5.91452	6.76986	6.6143	29.0878	31.9244	24.0572	50.3701	52.7158	3.74596	6.44674
CBF86364	0.374582	0	0.424502	0.35454	0.36583	0.308498	0	0.332204	0	0	0.443263	0.421794	0	0.0755141	0.0774692	0.17579	0	0	0.299869	0.0761325	0.0752275	0.232788	0	0.240378	0.0838566	0	0.0763806	0	0	0.0764873	0.0810958	0.0807432	0	0.0793135	0.344003	0.27537	1.0813	0.51649	1.04473	0.198703	0.363401	0.120171	2.88597	3.51991	0.284102	0.161962	0.225509	0.72992	1.28839
CBF85473	0	0	0	0	0	0	0	0	0	0	0	0	0	0	0	0	0	0	0	0	0	0	0	0	0	0	0	0	0	0	0	0	0	0.237178	3.29184	4.11732	0	0	0	0	0	0	0	0	0	0.484328	0.224786	0	0
CBF86718	55.621	40.6921	1.75093	2.92472	3.01785	5.08982	1.37143	5.75496	4.47716	3.98927	5.48494	3.47952	5.17656	2.05571	4.28177	1.37765	4.25768	1.91233	2.7211	2.32376	2.48231	4.60883	1.7944	3.27189	2.9054	1.83108	3.90655	2.01252	1.86726	6.12041	2.67595	3.92986	3.7049	4.12199	29.059	29.0768	61.9938	46.2286	36.574	4.09791	2.99781	2.52789	7.03148	6.91607	3.57407	10.6218	10.6657	1.60569	1.54595
CBF84980	31.4058	30.4627	31.1061	25.8587	22.6923	20.608	21.0778	26.494	22.6238	22.7997	25.0783	18.8321	19.4999	17.1922	7.94737	11.8628	34.0689	15.6436	8.89158	10.0936	16.9988	12.0596	12.3118	18.2286	13.9757	18.1058	26.9173	16.2854	18.1138	32.9767	16.2242	7.12744	7.14318	6.70388	17.0472	17.5269	65.1145	56.4839	62.8902	55.0581	58.509	53.9606	29.1421	32.5654	40.2079	41.6485	44.4754	11.6591	18.3629
CBF84838	48.5574	366.27	8.20599	12.9008	9.98375	13.6811	13.233	20.7764	12.8176	16.955	22.6818	13.9092	10.9131	973.141	768.243	467.651	941.183	428.616	377.129	775.851	263.213	332.559	561.384	295.341	1710.94	887.863	385.628	1849.85	950.07	346.159	1443.44	570.349	531.461	566.292	93.333	89.7891	13.6019	19.014	21.829	18.3017	23.6366	25.8264	32.5878	38.7882	16.072	17.4039	19.4031	30.4887	16.9146
CBF85069	55.3012	49.4884	49.8286	38.6131	46.0405	36.9586	43.4547	36.1805	33.8487	43.402	31.1112	38.7919	50.922	29.0591	5.90605	17.9754	35.178	18.5147	14.5151	12.806	16.6592	14.7423	17.2036	20.7983	13.6993	27.7559	37.896	15.9827	31.226	47.8528	17.1737	23.0593	30.4349	22.7469	11.989	11.7464	76.2198	80.1579	79.4103	43.1213	39.3143	38.9	32.9744	35.3152	70.3923	68.7934	71.9526	16.8414	20.5518
CBF85666	9.69177	38.3975	0.439334	1.10078	0.378613	1.59639	0.688227	1.03143	0.432072	2.08535	0.917503	0.436533	1.14607	224.142	11.2247	18.2843	22.7017	16.5542	3.72417	8.43082	15.6491	4.33659	19.6177	17.912	12.5841	302.698	36.1256	12.7113	221.33	39.3425	12.5055	2.67406	1.54936	1.31336	0.0712046	0.142496	22.9411	3.07359	6.08193	0.342743	0.451318	0.621849	0.972451	1.12599	1.10261	1.50859	1.16694	0.755424	0.545486
CBF84567	0	0	0	0	0	0	0	0	0	0	0	0.74533	0	0	0	0.155315	0	0	0	0.13453	0	0	0	0	0.592714	0	0.134968	0.148652	0	0	0.1433	0.285354	0	0.840903	0.729442	0.851536	0	0	0	0	0	0	0	0.113088	0.125505	0.143097	0.132828	0.25796	0.310452
CBF85620	442.394	20.0893	34.6756	20.5139	19.2994	14.1749	20.37	11.8721	19.1826	13.7159	15.0867	17.2272	26.3831	3.34121	1.18652	4.93608	9.42912	9.73101	0	5.83023	11.3938	3.56538	7.93224	11.6585	6.99256	2.51826	8.70885	4.15168	2.61937	11.9751	5.52029	3.02295	2.03812	4.99404	0.585416	0.585774	2.30016	2.96646	2.22237	3.15605	3.33951	2.86306	19.3025	20.4753	69.5	46.1668	50.6572	11.9247	19.2347
CBF86345	7.35758	3.4505	2.43195	1.45082	2.69463	1.76737	2.44909	2.71882	0.683356	1.31926	2.90221	1.38082	3.62519	1.17424	0.887634	2.23	6.3361	1.89724	0.981678	1.80695	2.0933	1.20662	1.52591	2.65586	1.64712	1.69551	3.56315	1.44584	2.07482	3.63073	1.92475	8.52457	7.35129	8.04907	2.70277	2.31003	20.2987	3.38165	7.00054	1.13836	1.18966	1.91783	4.17459	4.39972	2.49954	2.12085	2.7069	0.517731	0.383435
CBF84832	19.3255	40.8394	26.594	19.7846	12.5184	12.3431	9.80236	28.8566	15.1651	13.79	12.1345	8.43803	9.13329	140.492	13.8664	36.694	57.4594	61.7928	12.1557	34.3886	61.0289	17.2797	57.8293	75.8649	59.3326	119.191	89.9911	64.5709	137.371	88.6673	67.1132	4.16571	5.04397	3.42387	2.42674	2.24701	12.7013	28.3462	20.4186	15.2726	16.8737	25.5902	49.0775	53.1995	26.6226	15.5182	16.225	8.17205	8.04678
CBF86635	142.527	61.5306	95.8804	94.8622	77.5437	65.3913	78.5655	69.8388	52.2252	75.6178	66.2319	58.6271	65.4155	73.2098	32.5726	73.7598	171.17	97.7377	27.0921	67.9893	79.075	40.5801	69.1065	84.3634	79.5495	74.6879	161.768	76.1496	88.5647	161.33	90.3158	18.3774	24.4496	20.2568	7.41124	7.41577	54.4816	104.319	84.9713	97.9308	95.3388	98.1305	10.9612	12.12	67.254	82.7307	78.2307	25.1946	28.2864
CBF85422	72.0068	67.6243	10.915	11.2867	13.8857	11.7096	18.32	2.84727	5.62289	1.48027	5.42736	4.64804	5.87547	12.852	5.50154	5.16575	5.76187	6.52828	5.50744	6.89809	7.64506	9.97596	9.70216	6.32791	12.1156	14.0419	6.45295	8.75524	12.7488	7.9604	8.83721	200.494	188.432	199.857	153.233	153.326	2.15142	2.60863	5.03675	2.35184	3.47062	5.59125	22.3522	26.5641	5.21785	3.66869	4.60193	17.4573	9.53682
CBF86284	9.44555	1.77188	3.56811	1.49003	0	3.88958	5.58952	0	0	1.69364	5.58871	1.77268	4.65396	10.1556	0.65116	20.3169	68.9014	30.8514	0	11.5186	37.939	0	15.345	31.8225	22.5552	12.7491	49.1137	32.8802	10.6545	67.1838	50.1008	2.03604	1.25833	1.99999	0	0	0.568046	0.271332	0.274418	0	0	0	2.25654	2.15173	21.4919	12.2522	10.7411	0.818036	1.47674
CBF84402	1.03169	1.1612	0.779454	0	0	1.13291	0.915774	1.21996	1.53314	0.739953	2.44171	0.774483	0.338886	1.10925	1.13797	0.64556	3.34478	0.212826	0.825913	0.978542	0.897844	0.783633	0.855862	0.551717	1.15481	0.815134	1.75309	0.695098	0.914363	2.03643	1.19124	0.0741288	0.824647	0.0728162	0.505316	0.505625	0.186135	0	0.239786	0.0608084	0.200179	0.275816	0.0616176	0.117511	0.391243	0.371735	0.276048	0.044675	0.376361
CBF86895	11.6495	17.2965	14.0447	10.3224	11.3773	10.2067	10.7806	8.57297	9.66877	9.5997	8.79925	10.3268	9.52577	6.79562	5.17742	7.2119	16.2222	8.12986	5.15903	5.59185	7.96451	6.31548	6.93966	10.4184	11.708	5.63024	13.2418	8.62813	6.23076	13.4627	11.3225	20.73	16.6421	18.5261	8.92299	9.47508	15.249	17.3017	18.1898	14.1562	13.6583	17.9709	9.54827	10.6293	17.6241	15.4861	16.1158	4.6045	7.05276
CBF84965	15.9461	9.11636	15.7764	12.6972	10.3823	11.0483	9.21162	14.142	11.002	8.71384	15.8747	7.6954	10.9747	6.7865	5.81057	4.51383	16.5146	5.53472	4.25518	5.3502	6.50658	7.55036	5.0919	9.33963	7.13961	7.04941	12.7997	7.27611	7.40281	16.0737	8.27451	17.2954	21.041	18.329	10.5532	9.48973	37.994	27.1785	31.8116	27.48	31.3331	30.9785	18.5034	20.7143	16.4137	18.3313	20.0127	8.54916	11.2781
CBF86196	107.643	215.21	182.982	131.376	157.692	149.31	148.352	130.636	131.022	135.615	135.76	143.538	122.823	127.918	165.795	75.1101	239.638	88.8221	108.85	68.5128	127.717	132.618	98.4036	99.0709	131.269	150.233	196.389	99.8796	141.39	230.501	118.668	61.3658	75.8517	67.1768	12.487	9.63127	115.501	141.343	136.038	177.563	237.165	217.196	173.582	174.957	140.456	136.566	128.471	85.5581	87.9104
CBF85903	55.031	33.2636	32.3373	19.7736	10.4505	10.7011	15.6042	26.888	33.5065	21.1052	23.516	26.6803	25.8593	19.3118	14.9115	59.4833	29.5806	46.2501	16.1126	65.245	46.5612	18.3137	126.125	73.2453	75.5718	17.6637	97.4591	70.8926	20.2604	54.8844	79.9233	12.1917	11.8114	12.0838	1.77821	1.73247	9.8366	16.0277	18.475	6.35196	5.63543	7.72391	13.4208	15.2786	29.1781	29.137	30.7273	3.17733	3.42555
CBF85469	2.1197	0.397631	0	2.00628	0.690057	0.581914	0.313589	0.626628	1.18124	0.760148	0.418059	0.397811	0	0.569762	0	0.33159	0.501094	0.145757	0	0.287214	0.35475	0.146367	0.146537	0.566775	0.237265	0.697818	0.720375	0.158682	0.597748	0.937796	0.841331	0.38076	0.847155	0.224411	0.0648885	0.129856	0.127477	0.548012	0.0615827	0.062468	0	0.113338	1.07609	1.08647	7.43554	1.37477	1.5597	0.504838	0.220933
CBF85723	38.4089	91.355	56.2573	46.9856	56.975	22.3817	37.6315	28.9219	22.2117	24.5591	24.4408	28.9693	29.2797	246.244	3.74696	31.2891	41.3364	31.6186	2.61068	19.5899	32.8195	7.80641	43.7365	32.4376	26.2822	185.086	48.7648	14.4037	177.27	64.2227	24.0049	2.96803	4.6341	4.14305	0.93175	0.998914	19.6122	80.1268	37.8346	30.1134	26.7867	27.0853	34.6693	36.5878	42.5289	24.7542	25.0139	5.5545	9.46065
CBF84664	52.5344	27.1994	11.3117	7.45853	7.69604	7.78793	6.06214	6.05682	6.44065	2.26073	9.32502	5.32402	9.31842	20.7578	2.93353	21.819	38.3217	20.4824	2.1028	10.9978	26.2708	4.24424	26.1487	26.9701	12.7016	12.0371	50.4546	17.1075	18.9203	62.325	17.5152	6.22824	3.77925	5.67302	4.14913	3.37926	35.6377	33.9547	36.0808	6.13088	5.19855	4.63477	6.77724	6.73174	29.0866	13.2882	12.1238	0.477726	1.06774
CBF87137	6.26218	4.56066	0.417454	0.697309	0.719514	0.910131	1.63488	2.9402	1.23166	1.58519	0.871809	2.07396	1.81498	12.9213	0.990381	8.64361	21.5711	9.04274	1.47446	6.43871	8.80346	0.839385	6.64647	10.8738	18.7194	10.6231	25.8387	13.2365	12.6434	22.1892	17.6247	0.397014	0.883318	0.935962	0.40595	0.1354	1.66148	4.06332	3.59585	1.04215	1.21505	1.41811	5.08211	5.79011	4.05109	3.18546	3.10472	1.29204	0.863866
CBF85602	18.477	6.59398	13.2786	10.6636	7.92231	10.3923	8.00047	11.9902	7.5341	10.1815	8.5326	8.11934	13.7668	31.616	9.7863	38.8089	34.1521	29.842	10.4624	32.3329	38.2839	13.4432	55.7976	50.6096	27.7441	59.6405	65.4278	23.8855	54.2468	69.4762	26.8306	31.5711	42.866	34.6381	1.5727	2.0706	15.5295	27.7293	26.5522	10.7576	4.45949	6.72282	11.8697	12.8584	45.2032	34.6842	36.898	11.5332	11.4141
CBF84471	24.8079	40.156	27.6793	25.9013	26.3514	26.329	31.3283	28.8058	24.7989	24.9008	29.9619	25.3428	26.4627	50.9913	29.9377	26.2852	52.7293	30.6529	30.8135	21.1042	29.585	41.1389	31.9573	34.917	23.9324	48.6985	54.1839	25.8755	49.6401	61.4142	25.7745	17.7239	14.7187	15.7584	31.1207	28.2725	58.2774	72.8646	62.704	37.7608	38.0364	30.6246	49.3986	54.9258	89.7377	100.021	106.932	11.263	15.1543
CBF85921	19.5243	32.9628	11.0631	6.15989	6.35604	5.89594	4.6215	4.04026	4.3521	5.60132	8.47153	4.39703	0.641328	48.8066	204.723	56.3507	108.135	48.0633	190.687	76.984	45.6152	148.704	39.4123	38.6317	193.192	60.0331	60.3812	156.83	68.9011	60.3327	156.397	31.7046	31.2122	31.5566	25.3417	26.1944	14.5597	22.6585	21.3279	8.40064	14.9006	14.1976	18.774	23.0169	16.4124	11.678	12.0154	10.3991	9.36096
CBF85931	93.196	90.8645	41.7082	39.8909	42.3207	46.9326	40.5721	37.3778	35.0645	37.04	37.932	42.7791	38.0222	24.6516	51.8075	38.1651	66.8761	45.7979	45.6199	37.7629	43.6323	40.9481	22.6522	42.2833	36.5444	30.0163	54.2265	42.5269	27.6919	55.0296	48.5782	28.0221	37.0093	36.7012	7.30495	9.16405	39.8399	29.8748	36.0092	36.5268	34.3228	38.0872	12.8694	13.793	19.1344	19.1214	20.4891	19.2786	19.2108
CBF86314	82.9952	53.3307	36.2542	35.9922	24.4642	28.3355	30.5396	32.3864	38.0095	26.9491	33.2137	32.9644	24.6845	30.9076	59.733	48.2973	51.1851	62.3204	28.5093	68.2714	72.9753	42.763	61.8403	83.1824	116.884	29.2103	40.3086	85.4694	32.8269	41.9672	86.77	43.6517	34.979	38.8529	44.2352	40.3796	29.893	26.7887	31.3547	24.9214	20.4369	30.9829	27.362	29.1849	26.2664	29.2303	31.0089	24.8961	32.8403
CBF86317	92.6182	117.072	126.79	125.797	128.862	100.735	115.98	93.9554	94.2811	93.4251	108.27	109.172	111.357	79.9926	80.0719	59.6615	86.3867	64.4376	83.654	42.5097	70.4693	87.5514	66.6135	69.427	52.6439	82.8158	91.9407	52.3795	82.2534	107.179	58.0348	59.028	59.2763	54.856	73.7064	91.6583	317.401	301.475	269.901	218.832	213.437	186.132	101.496	116.253	306.856	264.222	286.396	44.3115	63.1156
CBF84535	56.1165	7.99505	8.855	8.06795	8.32486	19.3056	6.93577	4.4098	7.12524	12.2273	11.7681	5.59906	8.39983	4.58241	0.293816	6.00046	1.2954	3.22376	1.13731	8.22928	4.27971	1.03004	12.2275	3.41879	2.54433	6.45418	4.05562	2.39293	6.00938	4.35138	1.84542	5.66532	5.67783	4.96338	31.704	31.2012	4.35733	4.16262	5.57202	2.13524	0.689131	1.13942	12.2183	13.5926	33.4028	56.8199	61.0103	1.10734	1.33267
CBF84967	70.6309	47.4919	77.9646	41.6738	28.2193	50.6156	37.8613	40.2686	30.1592	33.0594	39.6197	23.2402	25.3097	22.6527	8.34716	16.4658	23.3263	18.071	5.50744	27.2195	19.435	8.17079	21.5921	20.4553	14.3745	15.3102	25.4377	12.6694	16.1854	16.67	13.4048	37.9633	38.1264	41.1756	82.471	79.234	53.2062	54.1488	61.96	14.922	19.7558	22.0707	55.0586	61.6695	22.8716	13.0883	13.8058	51.1208	43.0949
CBF85007	14.9171	11.9926	10.465	10.0849	7.63112	7.60524	10.0884	3.77983	7.91693	6.11363	6.72463	11.998	9.09982	21.3369	56.8534	21.835	91.9735	28.2811	68.2386	18.9129	45.3649	62.3909	22.5398	40.7976	35.6207	32.8321	78.7949	33.182	32.1072	78.0348	45.828	8.88077	11.3557	9.47554	1.17422	0.783294	11.7904	10.529	9.41052	4.5217	4.82392	6.95048	10.8183	11.7722	19.6645	16.8924	20.2417	4.52164	4.99751
CBF84996	42.7558	27.313	30.1199	23.2418	24.8284	24.0304	24.361	30.2324	28.6561	28.2827	25.2976	26.3495	37.2933	489.906	31.9048	144.117	1906.96	236.771	22.6644	150.724	120.445	24.5363	97.9592	144.881	873.474	417.928	796.308	1345.09	523.921	1051.55	1014.96	453.588	433.658	437.054	0.636736	0.743312	20.5356	25.5432	30.1141	24.4172	21.8608	23.1236	33.0241	35.3895	25.3071	21.3597	21.6821	9.30725	11.6076
CBF86098	16.6247	9.90614	12.1907	10.1816	10.5058	7.24858	9.98254	10.4074	13.6241	6.3125	10.4151	9.36003	8.19123	7.88579	4.85398	4.93357	20.4099	6.05204	2.34861	2.78263	7.16847	3.64644	5.47599	7.68757	5.58258	6.56755	12.762	4.06305	7.44583	14.1777	4.97535	14.8612	10.1617	12.7344	7.63376	9.25597	4.32263	7.92186	5.19925	2.59377	2.08721	1.96081	1.75219	1.75435	2.41054	2.32559	3.13993	1.71504	0.305782
CBF84917	120.199	69.2169	103.272	94.9827	116.571	97.1517	93.7913	99.6587	84.118	77.5885	99.2357	94.4293	99.9918	53.9293	25.148	54.1789	72.7836	56.5688	21.4827	41.3606	51.4229	31.1534	57.9151	57.4024	47.9974	56.1529	76.9487	47.3974	58.5123	84.1911	50.7139	52.1806	55.4118	47.4686	2.10504	1.64396	169.755	156.34	168.254	154.213	141.018	143.932	55.9451	63.9013	100.122	78.3199	85.77	33.6626	63.0195
CBF85883	118.264	67.1237	81.3312	57.4032	97.7313	84.9127	89.7233	88.7481	88.9994	84.8217	94.4949	93.3327	83.6704	75.5999	31.3574	50.7573	60.216	56.2997	40.4596	48.4844	46.081	57.3732	45.4905	50.2709	43.2205	71.4775	50.7034	47.4448	71.5866	53.2511	45.9555	31.1574	31.5101	28.2514	58.6676	52.573	121.091	93.5546	99.5523	83.4677	71.1937	84.6367	67.5542	72.5334	51.3651	77.358	75.2552	38.4743	48.0417
CBF84697	82.8164	4.03921	9.69815	24.2994	10.245	10.2309	13.4771	43.5785	54.458	96.5215	33.3204	22.6919	16.866	543.602	143.13	619.128	1991.61	599.88	124.199	567.86	400.056	117.917	520.019	475.739	640.367	481.804	1216.93	604.533	720.971	1693.88	674.985	40.88	40.6005	42.085	8.41682	8.52343	147.223	162.246	168.374	148.878	155.279	235.973	20.0321	22.2617	284.12	289.807	305.352	8.42752	8.58867
CBF85753	10.7085	7.6699	8.4581	2.45709	2.85225	5.07776	3.45647	2.87786	3.25498	3.49107	3.07197	3.65398	2.2384	3.92505	20.6703	7.53818	3.94514	9.50556	16.1061	6.92509	11.9911	19.8974	9.01804	19.4703	5.81157	2.94843	9.46204	6.92328	4.86298	7.08989	7.02529	4.19685	2.59377	3.50415	1.49004	0.834932	1.05381	0.950794	1.07474	1.14757	0.944436	1.82181	4.53507	5.26694	32.4258	17.1876	17.1915	1.77051	1.77566
CBF86997	110.893	70.1672	49.8127	50.0325	46.0143	38.5665	49.9817	41.2752	43.8663	46.6702	33.6563	37.8492	31.9905	182.145	362.315	72.3327	51.9254	64.2424	285.413	62.3023	76.2741	229.778	69.3528	78.7214	56.5965	169.671	43.8181	57.8096	165.686	53.0894	58.154	142.183	138.239	137.475	45.6961	42.7145	21.9247	21.7373	32.6513	68.2225	111.373	86.2208	42.1577	44.47	15.307	12.4838	12.1069	62.1768	56.5484
CBF85835	121.648	201.195	121.01	126.014	81.514	99.6305	94.1828	97.9959	103.192	97.0645	114.363	99.311	100.229	297.691	124.256	227.088	182.542	239.794	110.91	220.804	232.77	115.639	237.713	244.277	407.058	256.704	195.34	370.035	313.15	200.719	337.472	77.2818	67.7947	76.5574	39.4114	38.8765	256.175	294.116	269.129	361.667	308.614	345.925	210.153	243.807	89.1245	85.5451	96.3592	65.8024	120.347
CBF86654	0	0.911339	0	0.383187	0	0.333425	0.359361	0	0	0.43555	0	0	0	0.163231	2.67932	0.66498	0.0820333	0.250547	1.94459	0	0.0813058	2.01277	0	0.1299	0.0906322	0.159934	0.0825521	0.181843	0.195713	0.0826675	0.262945	0.785405	0.323602	0.600054	0.0743596	0.074405	0.219124	0.279111	0.423428	0.143172	0.157105	0.12988	0.0725386	0.0691694	0.0767643	0	0	0.0525931	0.12659
CBF85679	642.467	436.539	343.094	233.729	303.168	332.641	433.439	380.473	384.848	375.988	331.842	426.525	543.743	468.432	543.894	516.918	538.535	472.287	713.127	274.344	460.91	547.096	433.438	376.922	337.471	563.69	681.622	444.296	516.628	735.135	435.399	18.0439	24.5337	23.1895	4.61252	4.99995	42.7905	62.8807	46.4505	139.505	159.984	106.189	187.357	175.079	200.652	161.667	146.706	95.2424	80.2688
CBF86299	42.493	23.6429	59.6043	58.8873	59.9795	44.5049	59.7805	54.3241	46.1089	35.7098	48.0073	40.6264	47.8785	11.5081	5.23976	12.0404	26.9355	12.5699	6.54677	7.23516	14.9424	5.5805	14.2002	16.0011	9.51279	11.339	27.9559	11.1997	11.1238	32.448	11.8727	14.1715	16.1496	14.1242	14.9617	16.4443	43.6844	93.3313	64.1491	60.7332	70.4396	56.6641	26.0589	28.3005	78.7782	60.4926	62.4588	18.9978	24.9444
CBF84910	47.6865	26.8363	25.2585	24.0393	21.7675	19.2099	24.8451	25.7426	25.4187	17.2868	25.7615	25.6811	20.4312	6.58308	5.78874	11.1896	19.3252	12.6173	4.56442	10.3242	17.8005	6.97932	11.3948	15.966	17.5216	6.34774	21.8783	20.255	9.39652	15.6643	19.8624	11.5081	11.6007	10.5361	17.0414	14.575	21.5086	34.3055	31.3526	13.6562	11.7669	14.7164	8.82284	9.82998	14.0544	10.7576	11.5459	4.64615	4.29498
CBF86684	9.74175	6.39604	10.12	11.9098	20.6139	20.7264	22.6989	10.7995	16.2863	25.7646	10.5673	11.8837	19.5996	4.50059	5.87633	7.33389	6.25083	4.1867	6.17397	5.11494	5.3802	7.31538	9.68095	5.47007	7.36039	4.89075	16.388	6.19883	4.61128	12.9298	5.36052	0	0.648895	0.085946	0	0.0745995	2.63637	1.32924	1.20285	3.80397	3.5441	2.73462	5.1637	5.61736	28.0152	45.4559	49.0363	3.21656	3.61725
CBF84606	43.2854	114.341	38.5423	55.1832	35.8035	29.465	29.7966	24.6782	20.1833	29.4613	24.5656	22.3811	27.8561	35.884	22.1061	35.9636	36.2467	29.6125	18.3867	68.2263	32.998	49.2254	38.7481	35.5719	18.7871	30.7971	18.4631	10.3163	33.7365	18.2183	11.3792	5.9029	4.94267	5.79838	7.05796	5.19523	225.836	185.598	172.387	78.8027	73.2739	114.28	21.1302	23.771	17.9224	23.2037	25.1727	28.6894	31.1436
CBF85685	63.4973	65.278	75.9257	55.3676	48.8297	37.4713	40.8299	47.8886	41.236	43.0316	40.2323	40.5357	34.4886	69.2451	94.6139	16.3074	63.3184	20.9374	137.287	34.6521	41.3693	129.983	18.3535	40.7477	34.4741	61.3286	46.4892	22.9064	69.61	40.4286	36.9111	97.3191	91.1182	92.7376	115.617	103.65	51.6873	41.2773	38.6093	51.9833	65.5793	47.2377	35.0272	35.1087	43.9882	46.2626	45.3509	42.4782	34.863
CBF86671	4.9258	1.10883	0	0	0.96214	0.811358	0.87447	0	0	0	0	2.21866	1.94161	0.397207	0.611237	2.31166	1.79658	3.65809	0.788663	5.60644	5.34194	1.02039	7.15104	6.6381	1.10272	0.583777	6.02647	1.10625	0.238125	9.05235	1.70627	0.637069	3.14981	0.834385	0	0	0.888697	0.679189	0.343457	1.56778	0	0	0	0	0	0	0	0.511921	0.154023
CBF86440	284.074	1033.24	129.902	151.89	174.249	233.957	157.929	206.852	221.071	381.216	232.953	256.464	94.7849	441.867	1060.4	248.621	103.61	429.537	1109.54	322.517	494.538	793.915	293.541	318.06	512.886	547.43	204.16	472.216	418.368	131.887	530.851	165.76	162.53	162.192	72.4064	87.1973	358.942	103.421	130.051	141.438	75.619	37.493	515.507	598.765	121.902	171.204	190.223	685.498	592.405
CBF86276	42.4342	19.1044	42.6792	26.3574	20.9804	28.3952	25.1894	31.5179	31.9237	30.2446	32.6395	31.3573	22.4761	4.17034	0.877603	11.1395	14.2947	13.1306	0.84926	8.51679	15.2865	1.31856	12.5958	17.7002	6.17475	3.66702	11.6271	9.17259	4.74379	15.1092	8.38301	13.4345	12.2954	12.6351	2.97146	2.97328	41.3894	64.9553	50.7152	62.8868	60.8249	66.1527	7.60313	8.20156	13.7789	14.9075	15.6473	3.61761	7.83674
CBF84529	0	0	0	0	0	0	0	0	0	0	0	0	0	0	0	0	0	0	0	0	0	0	0	0	0	0	0	0	0	0	0	0	0	0	0	0	0	0	0	0	0	0	0	0	0	0	0	0	0
CBF85226	0.816554	2.14447	0	0	0	0	0	0.724173	0.910077	1.1713	0.322091	0	0.268219	0.164614	3.71527	0.894149	0.551521	0.505338	3.26844	2.65539	0.218652	3.10112	1.12899	0.436669	0.913998	0.215052	1.05452	1.28369	0.13158	0.611363	1.17854	0.586709	0.217562	0.345792	0.299957	0.550258	0.0982135	0.0469125	0	0.0481281	0	0.0436602	0.292612	0.279021	1.85795	1.3534	1.20166	0.176795	0.255325
CBF85929	32.6771	51.1319	44.2576	31.683	29.5784	17.0663	26.4116	19.3201	23.3915	16.2914	22.9496	18.5474	21.4673	20.1375	24.56	12.2183	34.506	12.879	22.7566	19.9785	17.6602	26.031	16.8048	17.6452	22.4217	20.2556	24.269	16.6463	20.1635	26.961	18.5777	12.484	15.077	14.063	62.5074	72.2131	39.495	41.1644	38.9466	39.1307	38.4543	43.6375	24.8	27.7333	27.0004	26.9368	27.5629	12.8386	17.777
CBF87074	114.148	1.26787	71.4887	50.8218	79.2103	102.978	126.32	37.9628	55.6597	48.0716	38.6571	58.3483	80.6637	0.605573	0.621252	7.84159	11.1844	9.52746	0.300594	7.09744	12.895	0.700051	9.81207	19.3972	2.94208	1.40919	7.88622	8.7701	1.63368	16.4845	5.60914	1.61877	1.20053	2.38516	0	0	0.203233	0	0	2.45659	0.582846	0.662537	0.807335	0.83399	1.63753	0.405883	0.376757	0.146337	0.0587048
CBF86155	51.6892	61.6772	80.5994	80.9262	73.6346	67.8563	78.9992	66.1769	70.1708	68.9887	77.2631	75.7091	73.5318	41.6029	26.5243	41.6757	56.0695	34.0732	31.1124	26.3036	31.7667	32.9278	33.2078	29.8033	29.1463	42.6818	46.0426	34.0399	45.1847	52.2969	33.0668	37.0279	40.6947	35.2202	85.0882	86.0687	61.7033	60.6208	58.4649	104.18	110.699	98.9966	38.7168	41.4338	52.9102	59.3182	60.677	38.3706	53.3483
CBF84875	43.5496	50.2418	51.8209	30.9146	38.2788	32.2799	25.1267	28.0013	32.7628	33.9678	25.7673	31.875	43.9879	26.9966	28.8215	52.8825	39.4889	53.0044	23.5327	84.3086	71.4991	32.9282	48.7722	70.915	48.5028	22.3654	26.4184	50.3694	27.1056	27.7892	53.5058	36.3759	40.9016	35.7318	16.1977	13.2062	21.9998	16.3255	24.2924	20.7913	16.2661	25.1483	26.9203	22.8797	15.8958	20.9483	19.4451	39.3192	32.5114
CBF85124	7.26958	4.09107	65.907	45.4121	58.2178	37.7186	49.0413	41.2616	37.2701	39.8864	42.1522	40.1106	41.5493	17.1465	5.71314	9.89363	27.84	9.29774	9.89335	5.46681	7.73775	7.68018	5.87988	8.86362	8.62533	15.2207	23.4208	8.48962	17.22	27.6099	11.8038	1.567	0	1.2314	0.934657	1.73685	14.6894	10.2742	12.1651	79.4389	86.1825	67.7497	13.8068	11.5509	5.7893	6.4436	7.29416	4.81633	7.2739
CBF84877	40.1753	39.2687	47.9256	41.0277	43.6249	37.4412	43.6382	44.5375	38.5905	43.7907	38.1584	41.9651	40.6318	21.207	34.602	33.553	33.4729	43.456	29.6229	41.9555	37.7411	40.3529	43.1952	47.3225	36.8632	19.4735	28.4567	38.0495	23.3827	27.1472	35.4207	17.6618	19.0141	14.1031	11.4085	9.22952	41.7254	39.3598	44.1845	46.6891	35.3861	48.46	24.6261	26.0563	22.0513	24.2279	25.3536	25.4088	27.1493
CBF86964	105.07	133.65	96.6447	79.6951	85.3957	85.3485	88.7935	77.2272	81.8128	90.9727	91.1226	91.9766	87.5831	67.4623	102.772	77.7635	130.949	77.0497	100.245	73.2805	80.2862	92.0569	98.9546	77.4709	83.6958	70.6486	110.793	87.1956	69.0583	131.3	87.7178	59.9565	52.3465	56.152	100.128	113.349	203.912	235.175	201.846	122.098	111.778	110.936	144.934	160.089	100.91	87.5156	95.0275	42.4444	54.5129
CBF86800	123.604	127.171	260.388	263.409	260.688	275.104	250.732	272.705	241.293	226.796	289.843	271.108	248.837	99.3664	62.6534	118.594	111.783	113.725	70.7223	94.6318	105.69	85.062	107.493	116.79	93.6227	80.6587	98.0326	92.8149	101.452	109.938	87.8316	94.5601	90.9192	97.1406	140.116	132.397	170.741	188.728	217.51	200.927	196.645	225.698	129.348	135.907	157.3	138.856	145.859	139.639	199.233
CBF84899	20.9186	24.7624	19.6191	18.7753	14.0895	18.7133	17.6078	17.5924	18.0888	21.3409	16.645	24.7736	23.4571	4.50793	8.80175	4.31612	8.69661	3.79447	4.61966	5.86433	6.95353	8.81615	3.81478	6.36482	3.63335	3.84697	7.94263	2.91597	5.23063	9.353	5.30964	11.0396	10.6666	10.9968	1.25865	1.25941	17.634	17.9028	20.5584	15.1143	10.9868	13.769	7.36693	7.76421	26.2605	23.3917	25.4767	10.2609	12.2361
CBF84775	55.0913	41.338	62.4331	56.4889	31.3857	39.7006	30.5634	50.8942	48.6092	51.8605	40.7453	33.6023	33.9304	53.217	15.1916	47.938	74.8851	53.0354	23.8891	74.1808	69.611	22.8247	58.0799	72.9163	64.235	53.9558	80.0393	52.0677	45.497	80.6199	72.0594	54.9229	34.8613	50.062	6.32423	8.43746	30.2323	25.3207	24.8084	25.9769	29.8411	38.2936	67.8629	69.0249	45.266	45.6556	46.0646	63.5167	50.2432
CBF86988	3.82299	2.8686	0.962771	0.804098	0.414852	1.04951	0	0.376719	0	0.91398	0	0.478316	0.837176	1.71266	1.93271	0.697714	1.89357	0.175254	0.680105	0.431672	0.42654	2.37584	0.440479	0.954063	0.475468	1.00684	1.126	0.572384	0.718715	0.954105	1.10355	2.83845	1.69766	2.24854	0.31208	0.156135	0.843007	1.09819	0.814497	0.600878	0.741774	0.817643	1.97884	2.5401	0.724887	1.28565	1.36388	1.26919	1.06257
CBF84427	0.676314	0.761212	17.6282	18.5637	16.5128	4.45599	11.4062	13.1956	14.3217	15.2796	18.4073	15.2311	11.9963	0	0.139872	0.158696	0.274079	0.139516	1.62426	0.137458	0.135824	2.52181	0.561052	0.217003	0	0.400764	0.689531	0.151888	0	0.276198	0	1.02048	0.540589	0.85921	0.496882	0.870075	10.6156	13.7548	11.3176	11.7195	13.9099	9.32971	12.6025	14.2127	1.66709	1.31591	1.62864	12.2124	10.6794
CBF84439	6.48195	17.0232	6.52958	6.81681	8.44066	7.71103	8.31085	8.30355	7.22436	12.3974	14.4886	15.4089	7.80696	5.6625	6.25597	10.6469	4.81588	10.9944	6.91878	12.7352	11.1374	5.96781	12.6963	7.85706	11.4475	6.68622	8.37093	7.11691	6.09297	7.20612	9.35548	5.74412	6.33249	5.64241	2.5134	2.77967	5.84727	5.21359	5.52398	9.29654	7.82564	8.66455	17.0339	20.0573	20.4843	12.7677	13.0077	7.67209	6.30564
CBF85170	4.11008	12.4324	3.20225	0.972542	2.50878	1.90405	2.5082	4.55635	3.14932	2.48724	4.86368	3.76034	2.27824	24.0286	8.65964	18.9268	19.1027	28.9334	5.75802	31.1171	51.744	4.46994	27.3834	48.8768	43.3027	20.4989	25.6662	30.9799	22.4148	19.8273	37.8729	1.99339	2.25861	2.33883	0.0943637	0	0.231728	0.177098	0.134335	0.545063	0.348897	0.535667	3.91224	4.52053	9.20575	4.44279	4.22708	0.667416	0.803227
CBF85584	14.5366	11.3621	13.7282	13.7589	19.718	16.6279	24.7314	9.66902	8.10079	3.90976	8.12316	11.8219	12.3353	203.508	12.3596	151.885	335.79	210.329	13.9	81.0852	146.781	18.3188	116.656	203.284	119.504	196.447	409.876	133.852	216.774	524.233	129.382	17.6692	14.5242	16.4158	3.63415	3.48795	7.79512	9.81308	9.43198	13.7802	13.946	8.1612	12.9506	14.2808	12.2504	7.94398	8.18425	5.92757	5.9974
CBF86144	0	0	0	0	0	0	0	0	0	0	0	0	0	0	0	0	0	0	0	0	0	0	0	0	0	0	0	0	0	0	0	0	0	0	0	0	0	0	0	0	0	0	0	0	0	0	0	0	0
CBF85812	43.0931	44.9458	81.3933	103.056	106.618	123.271	133.115	116.692	126.796	112.812	147.544	137.486	153.724	18.2435	23.7067	53.8619	59.9587	41.7813	22.3087	43.9094	49.6763	37.0168	60.2964	59.1793	40.8395	14.3	50.3791	46.4542	17.5685	59.6596	42.667	71.8965	69.3493	74.5165	64.4284	67.2661	219.247	156.469	161.153	223.819	183.671	220.644	109.795	120.501	467.871	558.232	610.474	57.0265	108.246
CBF87018	201.725	176.432	127.652	100.128	104.153	109.7	117.853	91.9202	105.493	89.8502	118.596	123.462	94.9614	233.726	137.826	379.781	267.467	326.548	169.718	299.099	278.943	196.874	365.335	328.851	306.145	221.307	312.999	328.381	280.029	317.896	285.496	62.3162	65.3869	67.3794	57.111	67.2213	484.72	533.041	520.215	425.002	417.833	400.318	118.178	138.446	222.919	210.647	230.254	51.243	99.9046
CBF86709	0	0	0	0	0	0	0	0	0	0.973433	0	0	0	0.182407	8.04657	2.9724	0.366681	1.11992	6.5191	9.74674	1.09029	5.99794	8.06907	3.48385	3.24094	0	3.5055	0.812823	0.437409	0.554273	1.56712	17.5534	26.0364	13.4109	0.33238	0.665167	0	0	0.157724	0	0	0	0.810601	0.772951	0	0.391224	0	0.117543	0
CBF85553	37.2888	68.9713	20.9814	21.7192	20.3735	21.4758	24.0722	15.9569	13.6595	15.9906	15.7372	13.2132	15.4177	46.6806	1.34823	19.274	38.7298	20.8176	1.67001	12.6667	24.3515	1.99865	19.1984	25.1842	21.5407	50.2189	37.1669	13.1765	46.3263	34.7163	24.3317	6.85743	8.54566	6.45994	1.91579	2.01281	18.536	31.1908	20.6819	9.63661	14.6727	9.16028	18.5018	19.9146	30.5561	19.9564	20.0418	6.13138	5.626
CBF84372	0	0	0	0	0	0	0	0	0	0	0	0	0	0	0	0	0	0	0	0	0	0	0	0	0	0	0	0	0	0	0	116.145	86.1374	205.36	1949.64	2713.34	0	0	0	0	0	0	0	0	0	0	0	0	0
CBF86282	57.4728	97.0311	56.8308	68.2637	63.2837	59.8629	55.0165	65.9619	58.4034	77.5921	66.6771	52.0271	56.0802	114.386	198.57	94.137	97.6172	76.2504	150.207	110.856	78.1933	206.832	101.9	76.1136	76.8192	78.1302	75.7152	61.3733	93.7019	69.9533	63.1892	59.9995	55.3969	56.551	28.5638	26.6137	91.2884	102.262	117.176	18.7307	15.5245	15.8169	39.6763	42.5506	51.9236	37.2751	39.0101	52.0437	41.6678
CBF84908	54.9768	64.6908	35.1498	33.809	28.4253	31.9608	34.186	39.8921	28.8346	22.4565	32.7025	34.2635	29.985	34.7309	15.2006	50.5317	47.6868	46.5471	14.592	31.8485	37.935	19.4886	33.2299	46.4582	40.0488	34.465	52.0947	41.1011	37.9115	56.1296	38.6666	20.8811	21.6195	19.4531	2.61893	2.64755	104.89	115.961	105.647	100.772	102.907	90.4028	55.8368	62.1341	71.6043	63.0182	67.8767	7.39019	15.0761
CBF85424	126.453	197.123	16.4801	13.764	11.1149	20.3082	54.439	15.1398	22.5498	16.3251	14.2157	27.0544	16.1994	148.493	27.5908	74.3286	86.9897	199.557	10.1231	48.4467	195.166	25.5403	77.1031	196.175	140.27	82.8005	85.0902	149.38	137.391	87.5331	163.028	11.8571	10.1076	9.50514	22.1808	17.0816	25.0957	37.8141	29.5373	10.3972	3.06696	4.96956	6.79717	6.58949	21.3396	28.0213	29.1826	22.9982	30.347
CBF86873	28.3025	11.3769	16.0371	11.4806	13.8206	9.98973	14.3557	9.8609	3.37972	15.2244	15.5498	17.0731	10.9568	4.48301	3.55384	9.25016	22.9394	7.29812	3.23677	10.8884	8.729	4.18782	11.5299	6.16224	6.56228	5.98973	21.6417	7.49128	7.08537	22.0848	8.09692	51.2028	47.6691	48.3699	4.64142	3.34387	41.7618	67.9447	65.1935	33.4228	29.0266	27.7258	17.5677	11.7435	28.9408	39.9901	27.9925	9.84837	18.4897
CBF86491	33.8421	26.7888	15.5937	28.1595	21.7921	37.979	35.3215	30.673	45.179	42.0099	30.8056	34.7575	40.6785	14.4695	39.9177	45.9008	35.8692	49.0223	24.7104	52.5321	43.3932	40.5993	50.9043	51.5488	59.8598	16.1606	39.7359	76.0035	17.0792	35.3111	71.4958	31.5843	35.6711	31.4188	8.81152	9.02195	92.7261	69.4817	78.4401	42.2827	26.2655	45.6948	41.646	43.524	41.2515	65.2841	66.9429	12.8992	20.4662
CBF85456	465.98	305.345	0.723397	10.5731	3.11707	1.84	3.96626	14.7189	6.75868	20.9455	6.04295	3.95331	2.2016	1.99461	0.858104	1.04848	4.72102	0.460881	0.51101	1.42712	1.92294	4.09919	0.926696	1.74093	1.57191	2.26953	2.92862	1.72029	3.08583	3.6496	2.62573	3.78387	4.08181	3.37897	1.17244	0.99718	16.8142	17.053	17.9702	9.42467	6.93587	16.6899	28.9362	31.9547	4.78089	26.013	28.5017	15.7141	14.9198
CBF85162	24.9804	34.0639	6.53295	7.27501	6.09918	8.30847	8.95475	14.0594	7.22808	13.6958	6.53745	4.32752	7.33759	12.2024	1.44061	12.5123	32.2197	15.5091	1.15372	8.68978	16.1599	3.88108	15.2434	20.7318	9.46387	8.87211	35.8519	13.2162	11.6116	40.3162	15.9125	0.569531	0.383985	0.254294	0.617644	0.353155	2.94681	7.57602	6.69918	1.61393	0.699078	1.07881	8.4783	9.3567	30.2413	17.2401	19.4735	0.280831	0.413082
CBF87099	0.840361	0	0	0	0	0	0	0	0	0	0	0	0.414059	0.169413	0.434498	0.19719	0	0.173357	0	0.597802	0.16877	0.609292	0.784283	0	0.0940646	0.0829957	0	0	0	0	0	2.2643	3.02271	2.22421	0.154351	0.154446	150.251	19.8432	53.3949	0.445782	0	0.0673996	0.677572	0.574312	0	0.0908387	0.0843202	0	0.131384
CBF86863	11.1479	5.0189	7.58009	8.44111	2.17748	11.0174	9.89532	5.93198	4.96986	11.9933	2.63837	5.02117	6.59126	10.7873	5.99441	5.23166	26.6546	9.65865	12.4941	5.89098	11.1941	7.85167	14.3343	15.0231	6.98778	16.2946	26.8231	7.01011	13.4728	20.4869	7.72312	55.7491	44.5533	36.8227	2.04756	3.68786	17.2969	12.2969	19.4324	8.67319	7.35425	6.07983	9.98707	11.0469	9.3006	9.64021	8.94844	1.73784	1.04573
CBF84886	29.711	27.4385	29.3538	23.7949	24.5527	16.7312	21.1884	22.9715	15.8494	18.8506	21.9366	21.446	15.5149	23.2929	7.35261	16.8035	32.5197	20.273	9.35135	15.1741	21.8275	12.5199	22.3302	26.7254	18.4759	22.7221	30.2917	20.8161	23.5087	32.9267	21.3861	11.8234	9.74297	10.1623	11.2873	14.9345	55.024	53.4844	55.4207	38.526	36.1163	37.923	26.2078	29.5027	25.1826	23.5518	25.1232	11.81	17.1511
CBF86794	0	0	0	0	0	0	0	0	0	0	0	0	0	0	0	0	0	0	0	0	0	0	0	0	0	0	1.99869	0	0	0	0	6.33854	7.8348	12.4526	5.40101	1.80144	5.30528	0	0	0	0	1.57228	0	1.67468	0	2.11907	0	1.27334	0
CBF85770	0	0	0	0	0	0	0	0	0	0	0	0	0	154.266	158.26	317.682	83.4916	425.002	235.614	263.204	413.756	207.294	256.366	566.612	329.44	174.404	180.042	647.766	99.5961	72.1174	446.032	38.0651	0	24.9274	0	43.273	0	0	0	0	0	0	200.39	160.912	234.387	63.6285	70.8751	38.2343	46.0145
CBF86544	8.92212	10.9317	7.64306	0	0	7.92682	0	2.3677	9.00234	4.44846	2.78926	0	0	14.1149	14.3106	2.65343	12.0922	4.82589	14.502	5.34297	5.4273	11.4394	3.94591	7.74337	5.90595	15.696	7.51136	6.77097	12.4242	8.99804	7.08717	1.66501	3.50508	2.74242	0	0.295258	7.69492	2.64177	5.09332	6.38911	3.00621	2.46642	7.2638	6.23305	3.33333	2.28878	1.61443	2.44858	1.67021
CBF84572	1.00492	0.452426	0.455536	0.760919	0.588862	0.579341	0.178402	0.802103	0.560007	0.8649	0.237835	0.339473	0.792221	0.263363	0.51958	0.613087	1.24211	0.663371	0.563136	0.469766	0.766908	0.81187	0.79197	0.838343	0.719897	0.178646	0.553261	0.473942	0.17003	0.98495	0.587416	2.70769	2.81136	2.57464	0.516813	0.480191	0.543913	0.467648	0.613105	1.70583	0.565453	0.870454	0.0720223	0.103016	1.20043	0.869012	0.846985	0.0130547	0.125689
CBF86658	0.655848	1.84544	0.371626	0	0.320262	0	0.29108	0	0	0.352792	0.38805	0.369256	0.323146	19.6341	0.881656	7.61775	32.8245	9.6059	0.787553	3.66572	10.142	0.951028	7.82106	11.8897	6.46021	19.8853	37.1778	5.81803	20.0536	43.1892	7.95139	343.109	325.285	338.839	6.92653	6.99104	0.236652	0.282597	0.114325	0.173952	0.0636271	0.263006	0	0.0560267	0.373071	0.283575	0.263226	0.0852001	0.0512686
CBF85650	6.72467	4.00703	1.79314	1.12321	3.47694	2.28048	1.05337	2.45571	2.64525	0.851134	2.80859	1.78171	3.11844	1.03668	2.12705	1.48512	5.85118	1.87684	0.31667	1.52756	3.41602	2.37636	2.29707	2.91923	2.92231	0.937612	4.033	1.24373	0.478068	5.57332	2.31226	1.44954	1.58092	0.921329	0.290621	0.290799	0.499572	2.04535	1.24117	1.32896	3.5306	3.4264	0.637884	0.743424	3.75024	2.73657	3.17525	0.462489	0.432911
CBF85626	0	0	1.16064	3.13287	1.32784	0.364265	0.650842	0	0.433411	0	0	0.0825488	1.32225	0.940154	2.06286	2.3161	3.64938	1.85245	1.35696	0.0327813	1.1673	1.75937	3.03892	1.58114	1.5225	1.42662	0.214361	1.01801	1.81393	0.737618	0.780837	3.64034	1.93385	2.65064	0	0	0	0	0	0.457678	1.34087	0.918988	4.27213	6.50924	2.70848	0.0437433	1.4114	0.822191	0.534195
CBF85243	515.978	571.746	4113.58	4807.99	4541.16	5155.39	4462.88	5443.34	5195.74	4535.53	5961.48	5204.33	4773.22	572.91	1361.61	1465.08	395.917	1182.81	1155.94	2047.83	975.191	903.978	1443.81	976.02	1386.57	821.665	180.655	1337.11	639.542	177.641	1151.71	118.982	97.5125	131.696	3255.65	3456.48	3419.84	3426.62	3853.26	6682.86	6778.73	6498.11	2619.78	2407.9	616.214	666.701	615.649	4461.38	6535.79
CBF84699	6.84918	7.70896	9.10021	4.02375	3.69056	3.69573	4.40249	4.81754	6.05427	2.03271	4.47172	2.12757	5.35296	5.09454	3.37032	6.20693	49.6748	7.06455	3.40328	4.27222	7.25707	2.64196	4.89818	7.12338	6.18609	4.89835	26.4392	10.6613	6.27958	34.0477	9.66393	5.04005	4.90832	5.45088	1.60504	1.60602	4.09062	6.51306	5.80491	4.92785	5.1783	4.39461	1.10025	1.41231	2.91086	2.34873	2.60675	1.25794	0.849271
CBF85575	21.0141	48.055	49.8973	56.8279	52.1223	25.2735	34.3453	33.7235	34.5738	22.9666	34.3404	28.9211	23.6662	16.004	5.31183	20.8195	37.9168	24.0144	4.8065	13.8301	21.8383	8.08442	23.6587	22.2614	15.9053	14.429	41.6254	14.7575	15.8831	52.0364	19.4978	12.5825	10.9313	11.6535	10.6602	9.19544	65.716	175.518	119.487	68.594	109.506	95.078	57.7331	66.3355	52.3683	56.6799	61.4483	20.4527	38.3819
CBF85589	208.551	205.389	192.029	194.308	254.597	201.279	228.506	239.865	203.382	199.826	150.387	198.143	215.145	99.1949	53.9143	78.7566	130.736	104.865	62.6077	101.332	136.121	72.9033	108.13	132.786	90.4572	126.799	140.865	88.5508	108.695	135.739	112.171	195.972	208.372	157.314	37.108	40.1251	74.0763	62.3417	73.8433	51.8572	56.2717	61.156	111.517	80.1707	177.947	134.555	124.246	184.144	153.857
CBF84381	0	0	0	0	0	0	0	0	0	0	0	0	0	0	0.383951	0.435624	0	0.382975	0	0	0.745681	0.384579	0	0	0.415608	0	0	0	0.897473	0.379085	0.80385	0	0	0	0.681975	0.341196	0	0	0	0	0	0	0	0	0	0	0	0	0
CBF86646	4.3672	8.84776	1.48476	1.24006	1.70606	1.4387	3.48887	3.09849	2.4337	0.939677	4.13435	0.491764	1.72143	1.05649	2.34833	0.717331	1.59285	1.08109	2.79691	1.33143	1.57872	4.34246	1.53974	1.82165	2.44418	0.776364	3.47299	1.76543	1.0556	1.15928	2.26916	1.41206	1.74539	2.12682	0.802136	1.12368	2.12738	1.95705	2.96896	1.62165	2.28789	1.96147	1.09549	1.19384	2.153	1.69946	1.75279	2.72321	2.32145
CBF87123	7.52593	33.8827	0	0	0.612507	0	0	0	2.79597	4.04833	0.742153	0.706207	0	0	0.778237	0.735812	0.25416	0.646882	0.502069	0.382405	0.629764	0.389755	1.04055	0.603696	0.421202	0	1.79037	0.422547	0.151592	1.40868	0.135778	3.78526	2.5065	3.58544	0.115192	0.115263	1.01835	0	0.983915	1.44164	0.121688	0.603603	2.24743	1.92874	2.97294	0.9491	1.25856	59.6385	60.5962
CBF85349	380.492	700.352	583.667	485.484	497.522	451.87	671.751	597.209	934.832	701.091	667.508	718.027	444.69	7735.67	15883.9	2440.21	512.852	2786.37	11465.4	2744.14	2762.88	12473.8	2412.54	1774.17	4960.19	8740.83	967.034	3654.13	9659.84	808.992	3203.54	147.117	137.784	163.059	157.404	156.47	146.903	38.4059	63.7606	332.555	410.33	483.546	452.112	483.909	126.355	193.603	194.194	147.104	167.506
CBF87056	25.8878	25.8879	3.25975	2.72252	2.80921	11.8448	7.65971	12.755	12.8235	12.3782	6.80765	12.9559	17.0071	5.81077	0.970651	5.97758	7.57694	5.93374	0	1.75387	4.04371	0.694456	5.96548	7.29491	5.15146	1.70449	10.5574	5.69095	1.39053	11.1583	4.98189	4.3402	6.8975	4.26334	0.369444	0.492893	9.86015	16.3603	13.5379	18.8187	19.5339	15.6875	2.57691	4.42092	54.5373	21.143	21.3575	9.71544	13.0415
CBF86260	18.9493	6.78619	24.891	22.0116	27.3392	19.1531	14.5265	16.0416	13.4398	18.9963	14.7793	17.4581	24.1903	3.82009	13.9837	5.05276	8.901	5.7747	12.7564	6.21472	8.04364	14.8987	7.50264	6.90921	4.24212	3.91307	10.2745	4.44911	4.26797	9.84919	4.38217	5.38427	8.26171	4.0123	2.45215	3.0077	62.0818	49.4355	58.1806	39.1416	39.9426	42.347	10.5715	12.1408	19.0267	13.5003	14.3464	12.8678	13.5336
CBF85035	53.5647	30.3293	44.317	31.4145	23.1077	36.8075	39.0872	35.8471	35.1606	30.7579	36.165	37.7438	41.4502	26.7641	5.57298	55.6733	57.3314	56.4693	3.41995	35.7997	52.0052	5.99054	54.2499	68.5366	48.9954	21.5501	59.3691	52.2517	23.6704	63.9479	54.2834	32.7259	31.5204	31.3115	1.32788	0.905926	36.6994	42.6492	46.0557	47.0083	38.3845	43.066	22.4922	26.5567	60.0046	37.5822	41.2821	10.9714	21.3729
CBF86175	119.823	168.581	143.336	148.066	143.029	142.544	132.951	115.123	133.547	107.425	157.548	138.674	137.757	215.39	255.385	203.063	200.981	230.017	335.734	154.917	198.53	246.839	189.141	160.195	121.456	211.697	283.016	118.854	211.589	260.984	148.442	86.0953	133.023	83.1613	24.4537	23.2452	42.6359	37.8624	41.7742	31.1925	53.6026	45.9155	83.4919	86.438	66.2668	94.264	90.1715	83.8837	60.3636
CBF84555	5.04672	3.78683	0	0	3.28587	0	0	0	0.937456	0.904906	0	2.8414	0	0	1.91352	0.394735	0.852169	0	0	1.19668	0.337845	2.09089	0.348885	0	2.63619	0.332282	0	0.188901	0.203308	0	0.364199	2.17569	2.68928	2.13717	38.6227	34.3179	0.607009	0.289943	0.879721	0	0.163202	0	0.301415	0.287415	0	0	0	0	0
CBF87177	43.8493	44.5657	14.092	4.64587	4.79381	7.54608	7.26166	11.3182	4.01184	7.39303	8.13189	4.79021	5.80438	38.9875	2.50404	34.7836	56.692	36.115	3.6675	17.5584	30.0333	3.38937	25.314	25.6192	24.6143	24.6911	93.3493	24.7664	35.1187	89.4706	29.3298	0.141074	0.261563	0.485015	0	0	1.12173	8.12165	2.16759	0.115724	0.190479	0.209961	7.32899	8.49812	4.83971	4.31541	4.07141	0.170041	0.255803
CBF86071	45.7815	40.0413	106.409	65.964	58.3817	73.7284	69.11	42.4123	37.7001	46.7437	48.6547	36.4475	45.9766	20.9277	13.5089	17.0376	25.8799	14.6175	10.0379	19.084	18.0373	15.464	22.3158	20.6776	12.2074	21.8298	22.8327	13.1632	23.4006	21.6738	13.3838	28.4111	26.3383	23.5242	17.4604	16.1312	94.4875	96.196	75.0771	34.1853	27.2147	32.1343	13.3754	15.4943	21.2319	23.0101	23.8752	24.5472	22.4302
CBF85640	0	0	0	0	1.0486	0	0	0.952215	0	0	0	0	0	0.432901	0.444109	1.00776	3.69849	0	0	0.218223	0	1.33451	0.222675	0	0	0.212079	0.656802	0.482262	0	1.97316	0.23245	90.0298	78.0976	80.4787	3.94414	2.95991	0.387423	0	0	0	0	0.172226	0.192378	0.183442	0	0	0.215463	0.139481	0.335727
CBF87105	0	0	0	0	0	0	0	0	0	0	0	0	0	0	0	0	0	0	0	0	0	0	0	0	0	0	0	0	0	0	0	0	4.10808	0	0	0	0	0	0	0	0	0	0	0	0	0	0	0	0
CBF84611	4.14747	2.74594	0.276482	0.230915	0.714805	0	0.866229	0.432734	0.815734	0.78741	0.288701	0.274718	0.961656	0.688562	0.70639	7.04138	10.9745	8.40479	0.78123	3.57018	10.3382	0.707545	7.18484	10.8027	5.57089	0.385517	16.3171	9.25969	0.648671	18.7311	7.55304	0.157766	0	0.0516576	0.492914	0.493216	0.924338	0.546641	0.510331	0.474528	0	0.430475	0.830548	0.91702	4.76473	3.16461	3.86774	0.158468	0.228857
CBF85157	0.684762	1.9268	0	0.648123	0	1.12791	0	0.910936	0.76319	1.10504	0	0.385534	0.337392	0	0	0.0803392	0.416254	0.423776	0	0.0695877	0.550083	0	0	0.329571	0.306591	0	0.837773	0.153785	0	0.769032	0.148249	0	0	0.0724952	0	0	0	0.118022	0.179047	0	0	0	0.552114	0.584967	0	0.296077	0.343538	0	0
CBF86762	4.45333	0	0	0	0.790777	0	0	0.359045	0.451217	0	0.479079	0	1.19685	0	0.334915	5.98482	1.2305	2.83953	0	11.6843	4.30921	0.335462	11.167	6.88472	3.26276	0.0799672	1.98125	2.36397	0	2.39736	2.62945	25.2202	31.0658	21.0019	0.594877	0.44643	0.657373	0.627999	0.776285	0.143172	0	0	1.16062	1.17588	1.38176	1.13781	1.21865	0.788897	1.3292
CBF84460	0	0.678493	0	0.570566	0	0	0.53509	0.53462	0	0.648535	0	0	0	0	0.374017	0.141451	0.366444	0	0	0.122521	0.121065	0.124876	0	0	0.134952	0	0.245841	0.270766	0	0	0.130509	0.129941	0.481844	0	0.110722	0.221579	0	0	0	0	0	0.0966962	0.21602	0.102994	0.114302	0	0.120972	0.0783113	0.0942467
CBF85134	0.349311	7.07688	0.395862	0.661241	0	0	0	0.309791	0.389318	0	0.413358	0	0.344221	0.281678	0.144485	0	0.920139	0.0720589	0.279638	0	0.280609	0.144722	0	0.224161	0	0.206992	1.567	0.078449	0.253297	0.998578	0	0.0752958	0	0.147925	0.0641588	0	0	0.0602055	0.0608903	0.247062	1.01665	0.224127	0.938814	1.5517	0.0662336	0.151035	0.210295	0.952944	1.25608
CBF85631	1.4665	1.23794	0.415484	4.51111	2.50641	3.92529	5.20692	2.27603	1.22585	3.15542	0.867694	0.412834	1.08385	1.10865	0.834059	0.860281	3.41726	0.680676	0.586998	0.521607	0.736294	0.151895	0.912426	0.941088	1.06698	0.579337	2.8408	0.576362	0.797558	3.44368	1.58746	0	0	0	0.134678	0.0673802	1.98436	5.18156	4.79313	2.33378	1.35159	2.35236	1.64225	2.19236	30.5873	8.95644	8.90232	0.904924	0.171958
CBF86003	51.8671	23.1659	38.2531	49.0919	35.3782	31.19	32.1545	42.3483	30.2802	44.286	37.0211	38.0092	34.0742	23.2359	2.72429	12.3637	28.5263	9.85043	3.95446	12.0478	15.046	5.28694	15.0255	18.7555	11.6113	17.4002	21.9917	12.7578	22.4868	25.0484	13.3679	22.7154	19.742	24.2307	3.02431	3.934	44.709	35.7582	43.3405	31.8809	33.5458	37.5052	24.192	24.3343	18.8888	14.0609	16.0258	19.3583	19.1785
CBF85251	210.534	75.9132	109.831	95.9059	143.284	116.806	111.624	126.899	107.488	104.265	116.736	140.361	164.452	146.167	4.59534	122.358	267.296	139.265	1.89231	114.855	186.565	7.24704	110.923	177.78	155.259	144.678	197.875	116.436	142.534	209.285	148.988	5.57082	6.42399	5.23861	10.2462	9.23883	71.5326	168.125	95.8414	169.946	99.4035	148.557	1.41177	1.64236	889.174	921.481	983.179	0.36849	0.0985494
CBF87058	18.6994	0.683967	33.3987	33.6867	49.2745	16.2361	41.2302	14.3823	11.5363	12.0763	16.9872	24.4533	16.5923	0.00170686	8.60637e-08	0.206208	4.11489	2.18201	1.39977	2.15532	3.15498	0	0.924516	0.305948	1.30723	2.44001	1.38665	0.0403801	3.04716	2.76652	1.26417	3.0094	3.58466	3.88169	0	0	9.38306	21.6119	11.1504	14.2631	16.0889	16.7072	4.31548	1.10638	5.47257	19.6823	13.0294	7.32058	5.54752
CBF86856	38.3435	43.1568	103.805	99.2988	94.6592	83.3334	69.4889	76.0401	81.3155	92.2425	66.8005	65.9638	85.0159	20.0762	8.37057	16.6199	33.6676	18.7859	5.54227	18.0759	22.6738	9.92873	16.5671	21.872	12.2797	18.9344	35.4008	12.0797	23.1702	32.7317	13.9507	24.4511	20.8581	20.6353	13.7919	11.6471	59.1858	52.6861	61.3617	44.2581	39.3689	52.6213	31.87	37.6688	68.9679	46.398	49.3739	40.6793	42.879
CBF87120	4.12372	37.131	0	3.90308	20.1368	20.3773	10.9812	7.31436	32.1722	17.7458	43.9184	0	4.06364	26.6023	996.978	168.367	5.01347	127.602	505.086	305.08	107.662	445.914	234.333	181.271	49.8509	21.1779	11.7721	37.0446	19.935	8.42038	24.9976	520.889	530.681	483.725	2.27224	2.27363	5.95191	0	0.718828	5.10414	1.60025	4.6303	39.1599	37.3411	37.5316	19.6131	13.2405	53.5705	28.3674
CBF84901	35.4834	56.9699	53.2219	40.9932	47.3948	32.2317	33.3493	37.0223	32.5685	33.6832	34.5795	34.6674	23.6537	47.5483	44.3547	17.3869	76.9743	19.4837	37.1784	20.9993	22.7408	44.4273	19.6962	23.4402	19.7421	55.5552	59.2662	18.3989	54.9921	62.6521	24.4018	29.5822	30.865	28.506	12.7471	11.9877	50.1789	58.8191	56.8502	47.3335	54.0662	41.6001	40.6707	41.7238	37.5982	36.6636	37.4882	26.1662	30.6748
CBF85230	0	0	0	0	0	0	0	0	0	0	0	0	0	0	0	0	0	0	0	0	0.570628	0.588593	0	0.911679	0	0	0	0	0	0	0	0	0	0	0	0	0	0.48972	0	0.502411	1.10261	0	0.509097	0.485451	0	0	0	3.32202	1.77689
CBF87017	26.1123	20.6431	19.0236	23.244	16.6979	11.5208	16.2801	13.5089	5.54344	14.3807	10.3	8.401	12.2533	9.65089	4.8218	5.47073	28.219	6.6051	6.22144	3.60134	6.8049	8.11387	4.19058	8.37844	6.47201	9.88579	19.9036	5.30585	10.82	24.7556	5.85513	8.57699	8.69666	8.35929	12.7326	13.2545	68.7597	117.123	91.144	29.902	36.1897	33.4588	22.0566	23.3159	47.685	43.28	44.7281	3.75565	10.3034
CBF85239	7.67572	2.15982	5.07421	2.42168	3.74819	6.32157	2.83888	3.40366	4.63388	6.19336	3.40616	2.52092	2.83646	1.74081	2.77805	5.85357	0.583242	6.00379	2.81634	10.5954	8.99219	4.37264	13.0005	12.0064	3.72307	0.631724	4.23894	4.81236	0.773047	1.24081	3.2543	0.413636	0.255639	0.47403	0	0	0.346208	0.992213	0.724749	1.13103	0.186165	0.615617	5.04275	5.4096	7.33771	5.11652	5.32699	6.68914	4.50016
CBF85115	15.4256	11.5746	16.0245	12.1668	6.90485	8.46945	9.12826	9.69026	10.0288	11.755	11.4087	10.8561	11.4006	5.31244	6.64633	4.37367	11.3304	5.83389	8.74709	7.57671	6.19584	8.12178	7.0648	6.5993	5.75546	5.20515	6.42187	5.19646	3.88389	9.84313	5.28767	13.7159	16.9536	11.8399	13.1038	15.1199	15.6546	17.2814	18.8224	16.1381	14.7157	15.0523	20.6139	20.8644	10.8464	10.5603	10.4475	9.93603	10.8525
CBF87194	0.350889	0.394936	0	0	0	0	0.311464	0	0.391077	0	0	0	1.03733	0	0	0.494014	1.35089	0.579076	0	0.570535	0.563753	0	0.36386	1.35104	0.31421	0.0693089	1.64563	0.630427	0	1.79123	0.759663	18.909	22.4377	20.9517	0.51559	0.451417	0.0633063	0	0	0.186134	0.0680829	0.0562848	0.691574	0.659453	0.133066	0.0758586	0.070415	0	0.164577
CBF85699	9.01591	11.4829	10.2174	13.474	10.1956	7.62073	9.89834	10.7313	14.5439	13.2732	14.0382	13.6254	9.81977	5.54836	2.64973	4.84355	5.81714	8.56525	2.08931	8.10137	8.86274	3.29301	6.49523	12.1805	10.7823	6.32673	6.28934	10.2839	7.39799	4.16646	13.3552	8.95	6.25833	7.18393	10.9382	11.0321	28.2091	25.8445	31.9286	14.9772	11.5089	17.4687	10.5853	11.6746	7.73787	8.30952	9.04639	6.87333	10.238
CBF86715	0.215832	0.48585	0.733784	0.408567	0.843154	0.711018	0.766326	0.957066	1.20276	1.39319	0.51081	1.21517	2.97762	4.17702	30.3087	7.54605	38.5291	10.5521	38.3577	8.55407	18.5952	29.2405	9.35526	20.0831	16.8145	7.33268	36.5282	26.805	8.03403	41.8238	25.0923	2.32618	2.58776	1.73659	0	0.119	0.467276	0	0.0376228	0	0.0837555	0	0.0386716	0.0737508	7.69378	10.4053	11.1746	0.0560766	0
CBF87175	0	0	0	0	0	0	0	0	0	0	0	0	0	0	0	1.52925	1.32056	0.672214	0	0	0.654426	0	0.675812	2.09112	0.729494	0.643652	3.32229	0	0	1.99616	1.41095	0	0	0	0	0	0	0	0	0	0	0	0	0	0	0	0.653924	0.423319	0.509459
CBF85026	27.3429	39.8459	25.1156	17.4349	14.6169	15.8819	18.9056	15.8259	16.36	13.9341	17.7108	16.5289	16.734	94.7518	4.04773	14.1151	34.5839	18.3466	4.60825	10.4127	17.1097	5.90266	20.2355	18.5624	20.1676	103.185	38.3826	15.0609	92.4578	41.4336	19.5037	21.5283	21.1654	18.2828	17.7097	23.3805	17.4477	33.4849	30.9558	19.2883	18.8758	18.1441	19.906	22.1778	20.7928	15.867	18.4827	5.34679	7.82975
CBF85089	127.623	557.678	2492.77	2728.54	1972.27	686.294	1446.04	1158.48	1757.09	1688	1661.26	1394.82	569.637	455.542	15029.3	1229.58	234.261	785.174	15782	3704.7	1243.84	11470.8	2321.42	751.544	1183.16	292.124	111.748	202.32	154.24	72.048	321.809	121.367	144.016	108.091	0	1.37972	238.381	293.719	372.96	1068.59	3216.24	1703.96	4874.69	6505.53	2028.45	490.144	696.016	8018.55	5335.67
CBF86164	42.287	29.3607	30.8073	30.668	27.8902	26.9115	25.1051	27.7618	19.8926	22.7469	22.4207	16.0784	26.7884	17.8247	4.48637	7.02313	29.0995	11.7255	6.37483	7.03201	16.8747	8.87364	11.7883	16.7401	10.942	19.9597	27.0438	11.3469	18.5177	26.577	14.6837	11.1868	10.0963	8.89564	5.24522	3.98679	31.8547	48.5103	42.0737	25.4906	29.1968	29.2906	26.125	27.8672	38.8932	29.5037	31.0785	12.0927	13.9523
CBF86724	0	0.603539	0	0	0	0	0	0.475559	0	0	0	0	0	0.216201	0.1109	0	0.217308	0.110617	0	0.108986	0	0.111081	0.222419	0	0	0	0.437364	0	0	0	0.116091	0.115586	0	0.11354	0.29547	0	0.0967443	0	0	0.0948163	0	0.086014	0.192156	0.183231	0.101675	0.115927	0.107608	0.0696601	0
CBF84683	1.36842	0.733429	0.147694	0.123353	0.381842	0.107334	0.40489	0.173372	0.217879	0.210314	0.0771108	0.220128	0.128427	0	0.0808601	0.0152904	0.066019	0.0134424	0.0521658	0.0662207	0.0130867	0.0269974	0.0270287	0.0209083	0.0583514	0.0257425	0.0664364	0.0146344	0.0157506	0.0266117	0.0423227	0.0280924	0.208343	0.0689875	0.0119687	0.011976	0.0587825	0.0336935	0.0227178	0.0921777	0.0252871	0.0104526	0.0233511	0.0333998	3.37311	0.549415	0.562296	0.0084652	0
CBF85834	31.0865	74.619	178.663	180.142	171.008	126.705	133.464	151.351	163.336	157.323	178.301	172.523	141.29	173.619	1337.99	162.04	55.0839	134.734	1696.06	191.545	148.879	1477.05	218.084	123.154	324.386	148.182	106.207	312.101	165.001	88.8673	309.174	26.7351	23.5802	26.1945	20.625	22.9695	278.881	316.117	329.832	302.49	509.002	305.752	142.942	164.214	63.6955	58.5651	65.0568	172.497	201.349
CBF84906	48.3135	52.8022	77.7638	54.6753	54.023	34.0234	36.3592	37.2587	45.2627	36.5348	33.9717	39.4224	34.4997	24.6318	17.3049	10.0223	36.9594	16.1054	16.8161	9.03683	15.6089	17.8409	12.7064	14.2663	19.1236	31.6028	28.6266	20.0496	25.3022	31.2402	22.8143	3.99967	8.11533	4.52188	4.69415	4.56833	58.9948	44.6525	52.5447	45.7477	34.5761	52.1146	29.7961	31.7619	43.2817	29.6695	30.421	23.8773	25.3424
CBF84414	8.24744	18.1014	0	0.780616	0.805473	1.01886	0	0	0	0.443644	0	0.928694	0.812727	0.997588	0.170569	0.38705	0.334231	0.340271	0	0.419066	0.331267	0.0854242	0.427616	0.264629	0.553899	1.38471	0.168172	0.463057	0.598051	0.336815	0.62494	36.2667	28.3469	33.6163	50.8983	40.8496	0	0.355372	0	0.0729162	0.160025	0.198441	3.25101	3.17047	0.156382	0.980656	1.2413	0.696416	0.257886
CBF86775	287.081	211.371	50.4197	48.3158	48.4822	110.31	86.0505	28.6583	26.098	32.7494	43.2269	27.4221	23.0749	91.3904	1.74341	45.1653	24.6727	18.7423	1.87456	50.7335	18.1523	2.52237	50.7002	18.1823	25.7911	102.958	21.1999	26.6097	85.8048	31.5574	19.4669	630.731	601.934	656.352	1777.82	1642.83	16.0537	11.3005	17.4701	46.6217	33.2578	48.9794	400.425	422.714	19.3583	83.1233	86.4626	200.586	182.827
CBF85795	102.335	65.9216	132.385	134.629	152.745	148.155	140.541	129.287	118.719	145.756	137.855	139.875	145.241	32.3079	25.9565	67.8855	77.8577	71.2319	25.247	64.491	73.4833	31.5987	82.6922	83.3279	71.4662	33.9438	75.2002	79.5	35.3922	74.1883	80.4	33.3659	31.3818	26.9151	23.8204	27.3836	84.7094	82.6992	88.2958	96.7918	84.3573	102.621	63.0225	65.2637	136.073	126.273	134.132	59.0715	78.7896
CBF85579	23.7114	19.1457	29.5	28.2973	26.4296	14.8584	15.0991	18.0573	19.2459	15.5275	16.1644	13.35	18.7943	10.0798	12.1531	6.471	14.4137	7.76244	9.90365	5.76215	8.28168	14.0416	6.68149	9.84089	8.13539	8.90896	11.4042	8.7402	9.28225	11.6833	8.36974	10.2778	11.5365	10.9144	30.6753	29.7467	54.0787	49.5744	56.2933	37.005	34.5054	43.9465	16.0242	16.8651	30.8365	26.4666	27.8775	9.10698	13.4181
CBF86379	26.1787	1.47325	8.90022	17.3446	7.6701	18.3262	17.428	10.4476	18.9651	16.8984	17.0382	25.0565	14.1885	17.4157	13.8061	38.3924	14.057	35.1024	13.6222	33.2545	28.1275	18.167	24.7032	27.7191	24.0282	12.4102	17.8825	29.1024	13.2882	24.0548	24.654	9.02872	7.32376	9.146	8.89537	7.45743	15.35	9.02406	15.9717	11.1095	14.2224	17.6367	19.2313	16.1017	21.3443	19.2425	16.2856	17.6843	17.8039
CBF87082	12.1169	11.3	7.45432	11.4686	8.11458	8.83873	11.0628	7.3687	10.4179	8.56635	7.37411	7.79661	8.18765	5.30416	3.72313	3.73679	10.7328	5.14199	4.71147	4.64397	5.42308	5.30696	4.02073	5.44298	5.19263	5.81247	10.4477	6.21997	4.85342	10.6744	6.29583	11.4922	9.13177	11.9484	6.10434	6.80795	6.24597	7.21992	9.11246	6.55	5.57531	4.6647	6.82326	7.39357	11.028	8.08316	8.96206	2.47356	2.27326
CBF86366	0.5065	0.570082	0	0	0	0	0	0	0	0	0	0	0	0	0.104752	0	0	0.208971	0	0.102944	0.101721	0	0.105045	0	0	0.100046	0	0	0	0.103424	0	0	0	0.107246	0	0	0.365525	0	0	0	0.196552	0	0	0	0	0	0	0	0
CBF87104	0	0	0	0	0	0	0	0	0	0	0	0	0	0	2.49883	0	0.0816079	0	1.93451	0.0818573	0	1.83548	0	0	0.0901622	0.0795525	0	0.0904502	0.0973491	0.0822388	0.174388	2.60444	4.82885	2.89943	0.221922	0.296077	13.0793	1.94364	3.08904	0	0.0781452	0.0646035	0	0	0.0763662	0	0	0	0
CBF85555	0.190611	0	0.0720044	0	0	0	0.0563982	0	0	0	0	0	0	0	0.0394212	0.0149089	0.0643717	0.026214	0	0.0516547	0.0382805	0.0526476	0.0263543	0.101933	0.0426715	0	0.116602	0.0428078	0	0.155686	0.0825333	0.451959	0.609434	0.753381	0.38511	0.280252	0.0687789	0	0.0110755	0.0337041	0.0246561	0	0.0683053	0.0868437	0.216853	0.178569	0.204006	0.00825398	0
CBF86462	196.013	308.301	73.2314	82.569	76.7837	37.5494	68.8312	41.7082	44.4129	62.182	56.0766	38.8077	45.9898	64.7734	6.31094	204.7	240.052	191.439	7.75964	117.912	137.851	13.9811	273.767	152.51	141.046	48.6448	248.89	168.506	54.9281	303.264	165.47	72.1994	71.1645	73.2013	76.0928	78.3825	675.351	1683.38	720.285	128.925	119.879	78.4893	121.764	136.104	100.608	104	115.052	113.654	138.128
CBF86938	67.985	55.7952	62.5991	91.1588	89.9119	72.3218	82.9763	60.2934	85.243	73.1406	73.7461	70.1743	64.203	6.85273	3.22216	4.65284	15.7846	6.42792	2.26771	2.87869	9.38674	7.33505	7.34355	9.54353	2.5366	5.31551	12.1299	6.99793	6.50464	17.3526	4.59954	11.9068	21.5102	17.394	16.3892	14.3167	44.974	45.6497	39.7497	55.3476	48.3674	41.1218	58.1144	65.0947	63.3798	45.3178	50.5927	135.237	142.605
CBF86135	51.9067	46.4725	21.3906	22.3315	28.8033	31.0904	40.8389	27.202	27.6111	30.4598	39.088	34.538	26.7377	9.9885	16.8346	41.2453	18.406	48.185	10.3884	51.0709	36.0117	18.3284	43.0604	57.535	43.0475	9.32073	23.0928	58.8165	9.98013	20.2345	53.3787	45.0093	45.2616	36.9685	19.0677	18.2121	36.8209	24.3992	35.9869	21.694	18.5406	28.1954	32.974	20.1554	10.5132	34.9403	10.6532	28.9647	33.5676
CBF84719	7.8637	19.4718	3.81929	5.7417	3.40112	2.86811	4.58696	4.28405	6.13505	4.35088	3.19047	4.42742	4.20667	2.69499	11.1055	5.98374	5.5769	4.82023	11.3314	11.1651	6.58781	15.1263	7.59523	8.5427	5.78425	2.72931	4.58136	4.66741	2.76966	5.29887	5.37493	5.9085	5.20805	5.44709	3.21883	3.13821	12.4444	12.5467	22.2651	9.37575	5.1441	7.26199	8.95706	9.67345	54.8069	103.922	109.202	3.35655	3.89906
CBF86341	33.7192	26.8827	15.3913	19.9469	22.4116	22.7563	17.4595	15.3675	19.3125	17.1305	22.1676	17.9299	18.9214	11.4238	6.48935	7.36271	19.5483	9.27453	5.99859	10.6607	12.2269	10.6716	11.461	14.8764	16.1456	12.4881	14.5152	11.885	14.4895	15.5874	16.628	5.45126	8.23542	4.1648	0.688144	0.774635	20.8698	18.4036	20.7355	12.6698	10.5407	13.0712	16.4466	18.2432	15.5399	11.8458	14.849	10.0993	9.00591
CBF86831	207.77	715.071	27.9011	26.7129	34.0146	59.8408	35.7124	43.6694	29.4477	53.6203	42.6355	37.8658	18.9357	104.35	194.11	109.623	69.1118	108.266	183.634	151.705	134.224	206.369	165.635	117.917	86.304	93.2283	86.3238	77.5442	98.5538	88.0385	82.1626	318.29	346.067	326.132	110.955	105.505	35.9684	45.7459	36.4268	38.437	48.7024	34.8687	73.4858	88.6424	63.1925	65.1695	84.2323	195.49	131.06
CBF85964	129.393	125.358	344.319	313.927	285.533	184.804	194.091	228.783	184.374	183.259	177.346	162.301	181.578	162.454	52.5048	64.5673	179.88	92.0721	53.1038	41.9449	89.9646	67.1803	45.8578	84.8742	56.1005	102.557	154.633	73.2005	144.107	157.859	76.7705	48.5453	47.131	49.0729	38.3566	33.5637	271.716	296.979	301.641	383.594	354.982	438.625	91.4155	94.7253	200.159	115.789	117.177	153.198	183.988
CBF85997	412.101	301.573	156.774	159.88	133.683	110.334	124.087	100.732	131.461	139.429	99.9448	106.582	100.448	573.031	190.334	263.787	417.22	244.222	190.016	265.481	248.872	182.199	245.529	206.051	259.816	635.091	471.524	279.614	651.159	536.707	293.507	204.656	230.463	242.965	159.407	182.253	215.431	181.962	207.13	198.264	192.13	221.436	262.217	308.753	303.17	212.814	227.933	284.513	194.881
CBF85808	146.736	150.184	217.168	169.18	171.319	105.786	130.618	116.495	126.016	111.354	122.975	119.827	142.14	54.805	30.1753	49.4525	125.501	65.1706	37.2705	33.034	79.6415	40.4717	48.105	75.758	40.0148	43.8453	101.883	54.5193	49.1325	115.521	54.9863	210.835	221.951	216.255	44.8935	40.49	127.269	156.545	123.472	202.497	187.361	195.9	64.723	68.9609	201.697	125.723	131.466	59.3466	72.2678
CBF85611	17.3388	82.9403	61.4046	45.1305	48.6843	53.5496	59.6389	74.9637	55.5585	67.6196	82.0717	63.4536	49.1228	50.6836	72.615	102.73	46.5514	94.3382	95.4282	132.152	112.735	102.815	129.005	123.785	57.7386	74.0619	43.3103	54.5158	55.5306	34.9622	63.3453	2.33592	6.92959	3.67129	1.59233	2.38996	47.3142	50.4298	48.7366	36.7905	40.3709	36.8516	53.5901	71.0971	187.807	185.549	220.512	16.0487	13.554
CBF86305	37.4522	58.4562	32.5946	35.84	28.2917	26.755	30.8565	31.747	27.9047	24.0419	36.2389	29.3578	31.809	33.8299	26.0187	28.0637	49.6839	31.032	26.0066	17.6212	32.9535	31.462	28.9237	36.9805	31.5454	35.1493	47.8462	27.8357	36.6107	54.2509	31.1788	73.4155	64.1726	71.9403	42.7559	42.9342	47.3365	63.0887	52.4805	54.6619	56.8902	50.9482	49.0126	54.443	71.4065	56.9459	60.4999	21.1549	27.6271
CBF85694	57.5139	91.8162	15.9621	29.9957	26.3656	20.7836	21.8794	29.1469	23.5474	22.7298	27.0848	29.7381	23.133	46.3782	250.518	95.7084	113.566	84.3832	191.217	124.29	131.299	265.03	118.063	135.016	79.2236	43.5868	101.839	72.8866	54.8979	113.965	86.907	98.8	80.6852	107.24	29.3198	26.6412	19.1647	27.8166	24.4501	30.6129	23.7992	32.8544	38.2759	36.5984	46.1809	36.4136	32.5051	32.7833	29.7283
CBF86824	14.8165	15.0088	2.51866	2.10357	0.723517	0.610131	0.65759	5.2561	4.95406	2.39102	0.876661	5.0052	2.1901	4.92846	11.3379	5.91036	6.75504	7.94687	9.48903	9.33537	6.24878	9.82174	13.0596	6.65569	6.79972	7.46288	8.30836	4.82492	7.34173	6.80725	3.84928	11.3379	14.2117	6.74505	0.952488	0.544612	13.6331	20.685	14.7217	14.0164	4.88725	7.4865	9.95531	11.8978	17.8397	11.3713	14.8666	1.63607	2.66393
CBF86624	415.867	735.781	341.599	347.599	448.518	490.957	523.172	468.318	536.023	493.271	540.798	592.091	441.501	754.079	200.014	596.904	336.458	614.871	217.955	616.444	623.536	204.989	674.782	632.38	686.521	786.57	473.562	628.745	790.781	424.74	656.632	150.586	156.639	163.757	596.367	582.023	99.0497	123.114	141.725	197.855	184.747	228.678	125.573	132.775	132.888	133.242	141.543	160.033	245.688
CBF86695	4.29695	2.95555	7.57492	8.58597	7.22739	8.84721	10.383	6.77477	6.1194	7.19104	6.49726	6.45138	7.9982	1.97311	2.66602	2.5767	4.88548	2.46226	2.67547	2.18335	2.63681	2.67038	2.57446	3.29363	1.97733	1.50889	3.01797	2.627	1.55793	4.72827	2.99755	4.32241	3.81625	3.68987	1.62231	2.06203	8.69995	8.39349	7.82315	8.2733	9.54165	10.5303	4.10616	4.85352	5.88434	3.561	3.97614	2.04677	2.98576
CBF84452	53.8587	72.8971	50.9924	51.2996	42.28	43.234	52.6486	51.0908	40.2715	60.1435	47.1954	57.1925	48.7072	67.3451	82.6245	44.5525	76.5309	40.6446	74.4984	39.8373	40.6644	100.696	44.8211	44.1874	49.8313	61.945	77.2234	56.3446	59.983	82.4125	57.637	31.5221	27.2469	31.9022	6.261	5.3251	69.3722	76.319	62.9261	32.0661	31.4829	32.5887	45.0746	48.2809	59.6579	59.9135	61.2919	34.8063	42.7416
CBF84519	0.626739	13.4029	0	0.296602	0.918142	0.258085	0.556321	0	0	0.674268	0	0.705733	0	0.694912	0.0648095	0.44119	1.39694	0.193934	0.250866	0.955369	0.377604	0.129831	0.649907	1.20658	0.841837	0.618979	2.61985	0.633395	0.60596	1.98363	0.474904	0.202645	0	0.132705	0.345344	0.172778	0.282686	1.02621	1.0925	0.110821	0.364818	0.351865	2.24591	2.51638	0.237675	1.49044	1.82369	0.366383	0.244965
CBF86200	169.913	13.0988	11.6062	14.54	8.63812	10.3515	9.09065	24.3581	32.1676	13.5221	27.5434	19.395	13.3032	7.41381	22.4322	9.28476	12.6397	10.1792	15.6519	15.0437	11.0318	23.7225	15.1575	7.4683	10.4213	5.97677	9.68209	10.4546	7.98895	9.50552	7.65947	16.6571	17.4884	14.4894	4.44612	3.84996	3702.05	660.004	1465.67	17.4504	8.03881	7.76584	98.2552	103.633	8.65021	29.0848	31.2949	2.84229	4.22123
CBF85710	63.0247	49.0517	60.7862	52.6719	49.1107	35.3402	32.7329	40.4342	29.8907	38.23	43.6375	46.0539	45.5887	27.7088	32.7248	18.4072	53.3917	26.1409	39.7191	23.9838	29.4887	44.7229	27.6713	28.6123	30.3197	25.9572	43.4756	30.2659	23.4989	49.8341	36.8696	31.0728	24.6524	26.2636	3.44814	3.57348	71.2485	55.2376	65.3327	44.2208	40.3286	43.2345	37.8416	40.2079	38.6477	42.3254	40.3645	29.7012	30.9231
CBF85527	68.7079	76.3414	139.257	107.552	141.948	106.281	97.3464	97.6515	102.594	92.3979	91.2083	88.2786	95.4839	32.941	3.64354	43.0959	44.9791	32.4359	4.93622	41.8939	43.5187	2.82836	70.0603	49.7442	34.5096	18.9652	47.3291	32.6416	22.6756	50.7228	36.234	32.4688	32.3883	33.386	16.9072	16.5129	95.8311	150.608	120.69	109.964	107.933	112.967	60.5277	66.0691	134.371	80.554	89.7106	88.0556	84.4898
CBF85945	22.9105	21.0777	12.1917	15.085	17.7056	24.2831	26.7026	27.0325	36.4145	23.7906	32.062	30.7335	29.0553	6.78742	10.1769	69.8871	11.5452	72.66	6.69841	71.5479	56.4538	9.49198	68.3388	71.7213	75.2835	6.02072	21.7334	88.1412	8.52331	17.8585	76.6436	14.2572	13.0578	12.1909	1.7564	1.64763	43.563	24.8256	38.6864	63.3024	39.4668	70.1764	33.0898	36.216	17.452	28.1246	30.8239	11.2322	22.5192
CBF84947	21.0228	21.4588	32.9434	32.7973	29.9477	33.792	33.3319	35.4242	29.4902	25.6586	32.4263	33.5496	30.8604	10.946	9.88005	20.3272	13.9839	18.02	9.92368	16.7965	16.1455	13.0648	19.3342	19.5151	18.387	11.3692	13.8358	18.0713	11.5647	15.2021	15.3805	15.3917	15.1234	14.8736	20.9842	22.356	81.8081	63.3967	69.1976	76.8835	68.8373	69.0716	34.8229	38.7914	37.3464	43.4587	46.872	11.4232	18.9499
CBF87025	65.2481	63.6469	46.2147	48.3763	41.4203	36.7203	38.1287	44.3641	36.9666	38.0229	43.1098	46.5322	25.719	47.7919	42.8444	22.5828	48.367	36.5662	36.1285	36.248	39.5298	51.8127	32.1385	47.2796	54.289	45.323	44.238	38.4656	51.5194	34.7515	48.617	205.694	198.619	196.756	5.69254	7.5947	41.2015	32.2381	35.1639	48.072	61.6124	52.1566	75.3083	83.3299	31.342	25.0381	27.0604	48.5973	52.6205
CBF87067	0.638329	6.46613	0	0	0	0	0	0	0	0	0	0	0	1.73724	0	0.374458	1.22876	0.263361	0	0.259476	0.32049	0	0.198578	0.307223	0.357252	1.3239	0.911126	0.430072	1.23433	1.69446	0.138196	0.137595	0	0.0675794	0	0	0	0	0	0	0	0	0	0	0	0	0	0	0
CBF86843	387.63	417.724	439.288	628.396	451.065	652.073	508.795	574.177	854.861	771.941	639.256	738.312	447	789.757	1148.79	595.09	340.916	672.886	1069.59	691.459	643.486	1094.28	561.887	572.921	537.282	698.869	393.523	677.916	690.749	292.187	607.978	337.778	313.135	371.089	372.648	381.97	190.461	71.0745	99.9171	277.082	244.038	209.686	508.34	449.502	167.328	301.329	271.431	1640.33	1600.82
CBF86527	31.9408	92.2725	33.3821	41.9886	32.5809	31.2746	33.7074	47.8414	27.2926	40.8538	26.0381	27.5744	37.071	88.5736	4.47729	33.7269	200.634	47.5142	4.54577	54.243	64.5744	7.57237	38.4945	70.7152	86.1236	64.1422	173.173	80.9789	94.5327	159.429	111.947	17.901	19.5736	18.2603	13.037	12.1318	28.173	59.1499	44.6659	33.6986	31.9513	39.5079	55.8308	64.819	21.7356	27.5443	29.5561	16.1364	18.6987
CBF84488	0	0	0	0	0	0	0	0	0	0	0	0	0	0	0	0	0	0	0	0	0	0	0	0	0	0	0	0	0	0	0	0	0	0	0	0	0	0	0	0	0	0	0	0	0	0	0	0	0
CBF86439	48.9075	91.1333	39.1056	43.2047	33.17	51.468	51.1302	83.1342	63.594	64.6013	61.7333	53.5421	68.544	9.09269	4.32689	19.2543	51.3669	18.2725	1.95763	14.6343	14.0784	3.37712	25.6395	20.5747	15.45	6.2256	43.2149	15.7434	6.76454	57.8669	14.7648	9.31235	9.99033	8.28449	12.676	11.3355	63.482	76.8019	84.8272	73.3631	67.112	128.049	252.812	280.343	19.1137	24.906	27.917	29.7908	22.3018
CBF85933	37.7503	21.2446	21.3906	8.93261	13.8256	18.4599	10.4715	11.5085	14.4629	12.6916	19.544	13.2839	16.2751	9.75068	8.29529	18.2698	24.1429	18.4952	16.9992	16.5441	16.8212	10.5083	15.6583	16.6549	12.6766	11.4179	16.598	18.2808	10.8356	21.4389	22.986	23.3947	27.3456	20.9821	8.23377	11.7078	10.0034	8.94638	9.45942	8.34383	3.66234	7.38	4.86155	5.84508	12.7501	9.69146	10.6532	8.88863	7.74636
CBF84806	18.5099	32.4077	10.3219	8.34264	4.87804	6.7753	5.73754	3.64796	8.51395	5.05743	6.95359	3.97008	4.34292	25.706	13.5504	12.2716	31.0766	12.6674	13.8772	17.0189	18.7638	10.7728	12.9789	15.0835	23.284	21.8789	27.978	18.6075	23.7197	25.4974	23.1535	103.231	105.681	101.839	49.3237	45.844	11.5027	6.17801	7.22137	5.09126	5.01667	4.76	26.5847	29.0144	7.85508	13.2118	13.7378	8.58783	7.39551
CBF86916	43.1007	95.0819	69.4989	60.376	49.7908	55.3751	54.2171	67.0567	43.3707	49.0189	47.2146	47.9784	47.8122	29.3437	19.3558	47.9092	67.3718	49.0286	16.1676	40.3464	48.6711	32.2445	44.4386	55.0014	38.7607	27.4862	80.8552	49.1727	22.6814	73.7766	38.1778	131.236	116.937	117.335	4.29749	3.44009	86.6924	87.4881	83.4601	61.3175	62.5539	60.4449	78.1523	84.6635	145.049	112.507	116.84	12.702	15.6333
CBF85559	0	0	0	0	0	0	0	0	0	0	0	0	0	0	0	0	0.076827	0.234646	0	0.154123	0	0	0	0	0.16976	0	0	0.170303	0	0	0.164171	1.7163	2.42451	2.24788	0.278561	0.0696828	0	0.0653492	0	0.0670426	0	0	0.13587	0.129559	0	0	0	0	0.29639
CBF85168	4.53085	6.27644	3.55476	2.30915	5.78652	3.15744	4.64051	4.01825	2.33067	3.74957	3.71187	5.88682	4.46483	22.7647	3.96443	9.32308	16.9491	12.3663	4.46417	8.14624	12.3191	3.68212	7.95103	13.9786	14.9805	19.7578	23.097	13.5412	23.2511	18.0764	19.7692	0.676141	1.95008	1.25454	0	0.192162	0.817442	0.901056	0.121507	1.04766	0.946744	1.34174	2.06076	2.26278	6.27808	3.6167	4.68605	0.090553	0.0544896
CBF84815	1.98289	12.275	1.12357	1.8768	1.93656	0.816536	0.880052	1.75856	2.21	1.06663	0	2.23282	0.977002	13.7911	17.4289	5.35076	12.2546	10.2262	24.6046	19.1433	14.3361	17.0467	9.04725	15.5878	32.627	15.4709	10.7147	12.2464	16.0562	10.7297	25.3281	12.609	7.9248	10.2865	0.728407	0.54664	0.536622	1.19617	1.03695	1.40247	1.73133	1.74938	3.3752	4.74296	1.69192	1.28604	2.38752	2.06075	0.310011
CBF84823	49.9485	42.5688	27.2542	22.1788	27.5023	28.4401	27.1857	29.1671	25.2001	28.969	27.9723	22.2198	27.1423	33.979	25.2939	45.965	51.8542	48.6781	22.379	62.3733	51.5594	25.1649	65.7347	63.9743	50.1571	28.5424	48.4937	43.6699	33.139	50.786	42.4537	31.724	26.6164	29.4214	12.9496	17.2263	73.0196	88.5333	86.638	48.703	41.9167	47.5777	41.4697	45.4787	37.7665	39.194	41.9501	9.10557	13.4008
CBF86656	31.168	42.4431	9.59352	8.37663	12.0256	13.31	14.0038	12.9677	10.7215	11.5912	14.1156	12.9986	12.513	18.85	65.6537	12.1892	21.9093	13.5736	53.2911	12.5914	14.9145	70.9423	14.5241	13.4576	20.9324	25.3857	25.814	15.6415	22.1359	19.8786	17.161	9.87027	6.15137	9.20665	15.5486	12.1636	78.3781	87.2115	96.3194	9.79763	6.6448	7.71534	8.54913	9.59838	15.3948	12.0622	13.2815	4.24892	3.72986
CBF85986	3077.8	4534.27	2099.1	2073.35	1950.76	1505.73	1546.92	1431.18	1750.91	2505.89	1638.92	1539.84	1285.61	6545.45	13174.2	4782.9	3626.32	4829.86	14679.2	5193.97	4692.68	11903.9	4778.29	3882.2	5010.15	7199.26	4718.49	5830.18	6506.55	4379.03	5869.19	2609.04	2494.85	2545.55	911.707	1055.67	5290.03	3034.62	3433.48	1333.91	1550.87	1092.92	3280.1	3425.39	2867.81	2351.63	2271.32	2765.65	2455.21
CBF84666	0	0	0	0	0.285862	0	0	0	0.326225	0	0	0	0	0	0	0.137364	0.0593093	0	0	0	0	0	0	0	0	0	0	0	0	0.0597677	0	0	0	0	0	0	0.0528083	0	0	0	0	0	0	0	0	0	0	0.114073	0
CBF85414	52.279	76.8864	30.018	50.1416	55.1421	51.9542	59.7079	46.9826	86.2348	58.1184	57.7403	60.0456	71.7808	28.2451	102.066	140.582	49.8585	97.6364	93.7477	195.368	70.1347	99.4173	139.866	82.8652	79.9743	32.4936	59.4125	93.8493	33.5287	60.9189	78.7749	37.6385	45.9662	39.186	4.54506	6.08513	253.407	220.098	251.945	90.8382	68.0979	101.749	66.2565	73.0043	64.1025	95.2398	102.883	22.8193	36.726
CBF84855	33.7723	23.0708	20.5745	16.6294	12.2019	15.9168	18.1946	22.68	28.2847	18.0617	16.6327	17.3658	14.4279	11.0587	17.724	22.0791	17.286	25.129	22.3479	25.0362	34.3438	26.9732	27.9356	33.8868	18.3987	7.6734	18.9079	21.088	9.81468	16.5825	22.2307	17.2106	17.4764	15.5005	9.35837	10.2969	54.7675	38.6598	48.2193	35.6575	31.7415	35.4786	18.3983	19.7117	14.1769	17.6411	18.9608	17.2703	16.2064
CBF87020	222.582	160.508	156.851	134.457	140.879	144.366	150.085	130.844	136.96	132.008	152.98	148.655	140.708	126.701	357.278	506.819	252.848	487.827	247.62	529.62	472.609	406.202	497.331	570.232	332.329	106.325	273.101	321.539	129.669	274.489	294.625	1064.23	1033.48	1027.53	67.2428	67.5188	209.287	244.373	245.051	303.881	235.565	306.454	132.043	143.037	198.039	199.901	211.06	149.51	227.094
CBF86406	74.7327	45.113	17.5831	17.1328	12.1223	20.2322	15.6085	16.7414	16.7161	21.6997	21.1143	17.471	15.799	59.9503	21.8735	32.0986	29.133	28.3792	19.2522	49.5619	29.8094	24.8019	54.488	33.9355	40.1756	55.0619	24.9935	34.3803	61.5668	27.0877	30.1754	38.9069	37.2052	35.9184	30.1125	35.3587	52.8125	35.1653	40.704	25.3313	22.7791	18.7902	25.9928	28.0991	18.9264	32.5365	32.7445	24.187	24.9446
CBF85440	29.422	8.95009	17.5726	16.9344	15.5322	18.0098	25.4104	15.1623	20.3841	13.6879	12.7033	14.3266	19.1983	10.5802	6.00268	15.3004	41.1679	18.6184	5.72925	10.9901	22.6771	6.25958	14.5127	22.0701	12.4612	10.7592	27.4026	16.6084	11.9168	43.0287	16.2687	11.0558	6.03826	8.67116	6.86456	6.35725	4.73436	8.01771	6.72276	4.56971	3.24009	3.57149	4.13185	4.00787	8.97127	5.2433	5.42556	1.80778	2.8594
CBF85455	3304.39	1413.71	0	4.2751	2.20562	0.619987	11.6937	5.34102	6.71213	39.6843	2.22706	4.66222	2.22548	13.279	36.3535	4.68103	54.3032	9.62819	47.609	3.21306	12.7751	47.4849	5.54242	14.7341	10.5329	13.1595	40.6779	11.6654	18.105	40.7348	17.3571	201.782	185.932	189.92	0.829608	0.830115	7.60576	8.88775	6.88926	12.3127	5.62349	6.94331	19.0858	21.9935	32.3305	96.1019	102.651	30.2673	17.1833
CBF86119	42.6266	29.7997	14.7022	18.5441	13.9631	16.3539	16.216	17.3758	16.2297	13.1026	21.3048	15.2047	13.567	57.7514	30.4447	28.3294	71.8882	31.6781	38.3635	31.6414	35.7848	37.6793	27.7843	37.9735	34.6145	56.6374	64.9466	33.1791	56.1885	71.8492	38.2324	21.1162	23.7024	20.6302	7.00264	6.22838	66.6356	63.5668	68.5819	27.668	29.5901	30.8753	13.6623	14.7014	25.7035	26.5588	27.6814	5.22799	8.19592
CBF85865	238.039	0	13.0794	16.3857	188.8	266.145	248.431	8.95613	30.5501	69.8431	11.9503	16.245	93.8285	2.90834	19.0953	146.579	331.202	216.954	4.61966	105.265	317.255	11.6552	62.5325	290.236	170.525	3.98945	200.625	351.86	5.57934	278.97	289.844	32.3413	35.7475	30.2413	0	1.3257	0.260281	0	0.502957	0	0	0	0.775466	1.4789	1.09419	0.935667	0.868525	0.562241	0.22555
CBF86579	36.2631	16.3261	32.8766	32.6066	37.1865	40.3185	37.017	30.5524	20.2082	29.2598	23.6016	28.5835	25.0143	16.083	13.1246	8.50908	34.9025	14.9613	8.70905	10.687	21.1199	7.51201	10.529	22.6891	16.2362	18.9815	25.5105	15.4737	20.5982	21.8438	13.739	26.9676	21.7392	24.9544	8.99172	7.6643	13.4121	11.8752	12.3264	10.2593	8.09153	10.1794	10.071	6.81521	16.5022	18.8153	15.6458	16.017	13.3232
CBF85202	3.72784	1.7982	0	1.51216	0.520106	0	2.83628	1.4169	0.593544	1.7188	0	0	1.04958	0	0.330417	0.499848	1.51073	0.109859	0	0	0.53476	0.330958	0.220894	0.170875	1.1922	0.315573	0.977322	0.119601	0.257447	0.869945	0.922361	0.229588	0	0.451044	0.684703	0.489373	0.576485	0.36715	0.278495	1.31833	0.206661	0.170848	0.286258	0.454937	3.43325	1.26645	1.38931	0.345912	0.666081
CBF85382	96.3974	58.0526	24.59	18.854	21.1913	20.214	24.9438	28.0765	19.0297	25.6399	19.3628	22.831	21.7327	74.6496	19.7157	23.8715	80.0051	29.7185	21.6419	23.6411	47.0058	25.4218	28.8448	42.0012	36.4714	92.9556	66.4397	36.9074	92.3418	69.22	44.0498	23.2326	21.6087	21.9174	41.7486	38.3747	18.4827	34.2101	23.9962	23.2091	17.3236	16.2616	18.8016	19.8731	27.1812	29.7606	29.8379	4.7596	4.17095
CBF84819	0	0	0	0	0	0	0	0	0	0	0	0	0	8.9228	0	10.3858	0	0	0	8.99588	0	0	0	0	19.8171	0	18.0504	9.94022	10.6984	9.03781	9.58235	9.54068	0	0	8.12953	24.4035	0	0	0	0	0	0	0	0	0	0	8.88212	5.74986	0
CBF84640	3.21735	0	0.607687	0.507535	0	0	0	0.475559	0	0	0	0	0.528413	0	0	0.377474	4.23751	1.76988	0	0.871888	2.47688	0	1.33452	1.20438	0.840303	0	3.28023	0.602134	0	5.14622	0.928729	0	0	0	0	0	0.0967443	0	0	0	0	0	0	0	1.32178	1.50704	1.07608	0	0
CBF85378	4139.12	303.083	1236.16	1402.79	1316.99	758.015	1317.44	1103.58	1886.31	1580.91	1288.31	1590.72	1980.84	302.388	160.33	173.268	365.959	190.951	246.727	130.412	262.582	400.281	203.754	237.604	125.746	182.838	388.22	164.654	195.01	484.987	199.034	162.571	174.882	176.173	485.513	506.108	4325.75	3778.21	3651.94	2325.67	3172.86	2521.46	902.202	897.679	1086.2	1358.06	1303.46	353.369	615.712
CBF85420	35.59	104.336	32.8291	16.4512	12.125	19.768	36.734	21.287	16.6045	12.4662	26.4446	17.7079	24.4684	47.5537	20.3699	12.4296	24.6533	32.7821	11.264	15.14	34.0755	29.4903	34.3308	37.1796	39.8371	22.8879	30.2098	45.3549	46.8137	36.1672	41.3926	22.8364	15.8778	17.7003	21.1309	26.0115	39.8701	30.3853	30.5866	9.95183	2.08771	2.92081	9.49108	10.6058	21.0296	16.9988	15.1146	10.4296	12.8107
CBF85210	232.812	208.667	236.363	248.026	259.754	237.252	216.148	239.989	215.767	217.097	190.697	224.819	225.555	56.6368	34.1393	87.2558	97.1656	88.5512	42.2414	54.8543	87.5684	57.3858	88.7294	95.2917	70.4763	55.9155	122.134	79.5091	54.0328	124.343	80.7375	19.9045	19.3785	16.6834	2.61937	2.35887	178.562	341.596	251.078	304.743	311.78	274.908	44.8441	47.5126	213.69	174.889	170.996	72.4841	82.0498
CBF85774	56.0738	8.38841	21.3162	27.8804	24.609	36.2435	47.2534	40.917	38.7634	27.1086	49.5564	35.5669	29.7268	35.1289	26.7169	136.323	32.9357	117.211	20.7401	179.319	132.57	38.303	180.328	161.927	145.075	26.428	64.6234	125.055	29.252	39.8573	125.777	28.611	24.9634	25.4743	4.10665	3.39169	33.3594	39.4536	47.8828	25.9172	22.6552	26.1299	13.5444	15.7045	9.69019	9.51392	10.8254	7.05392	6.82474
CBF86608	25.1224	21.207	3.6736	2.8764	3.16586	5.00572	3.95641	4.67165	2.93546	1.74371	3.35647	1.82509	1.59719	3.59421	0.251405	2.04421	8.82625	2.38227	0.16219	2.55302	3.21437	0.5456	1.72273	4.55047	2.53991	2.68123	8.22107	4.14054	2.3506	7.3638	4.38623	16.1585	15.7083	14.7999	1.71176	2.56921	0.29242	1.18725	0.988858	0.752305	0.86483	0.357482	1.01642	1.24613	3.61106	2.9784	3.29322	0.47375	0.380101
CBF85394	82.7993	100.649	138.058	119.394	118.836	109.344	112.865	113.66	104.159	100.078	107.523	110.099	103.02	55.7657	45.5949	44.6693	65.6216	44.1125	48.5318	39.8035	49.2207	51.7846	61.9089	53.9198	49.8055	52.0511	62.3075	42.85	52.3137	69.0104	46.7941	52.333	56.2842	49.7294	35.8115	42.6878	180.846	144.496	165.693	135.433	131.654	122.675	84.6529	93.4899	126.281	105.161	111.803	52.4908	75.1265
CBF84563	8.45141	8.43138	1.7414	1.2726	0.750358	1.42372	1.36397	1.53312	2.14077	1.23986	2.04566	1.08143	0.757116	0.425942	1.31091	2.88453	1.59573	3.8831	2.15273	2.6937	4.7833	1.35284	3.66487	5.91652	2.32199	0.455279	7.3241	1.98431	0.603556	4.94185	2.6198	3.80911	2.76355	2.96893	3.98657	3.10649	1.76736	7.51497	8.03571	1.56232	1.04353	1.38647	3.64804	4.36466	20.8324	11.5855	12.1418	1.87143	4.20419
CBF84842	40.6608	53.865	53.8275	71.5213	66.0675	50.972	58.7698	54.8887	49.3283	65.0358	48.5419	53.4842	64.1804	45.9905	49.1905	33.6046	64.0163	30.8793	33.703	54.2656	31.9411	49.3455	63.1339	33.0204	29.0801	43.2847	47.6188	25.8597	45.3141	61.7926	28.668	75.857	78.8074	75.6566	38.0684	32.6689	93.8087	115.417	110.833	72.088	78.7545	95.1787	83.5564	90.3726	61.269	43.7967	45.6363	36.5545	48.7185
CBF85806	136.199	94.1566	61.1131	32.7187	31.0597	54.0925	47.2538	34.3362	36.2159	37.9336	37.634	36.5897	26.5704	74.9843	56.05	63.1067	77.8898	82.5776	49.8121	62.8114	77.8932	70.0339	59.9347	94.5008	56.3377	51.7567	70.9106	70.9577	67.3458	59.2924	62.8649	46.0495	47.5253	44.3558	21.8414	22.236	51.3904	65.0616	65.199	44.3761	32.0608	39.702	44.2234	52.2098	42.6047	50.0711	52.0277	113.705	94.7949
CBF84779	77.0332	54.788	121.041	130.615	101.542	103.144	106.972	101.429	131.681	107.28	98.4278	98.4501	111.305	37.5377	23.8486	28.4998	86.8553	30.5148	21.9434	31.8898	39.8629	30.9364	31.6583	40.7907	25.8149	33.5123	68.2275	31.0981	37.4681	83.6666	32.6387	95.351	97.4606	88.9595	49.4778	48.9869	134.036	115.421	145.65	106.211	101.418	112.498	80.2741	84.1357	83.6063	73.2563	75.2072	60.9644	59.553
CBF86614	28.8883	29.6873	18.86	20.2097	20.24	22.4988	25.3638	30.0756	24.1477	24.9983	20.8083	22.9827	22.8977	27.5362	4.4809	20.1884	22.8416	26.2988	6.03295	22.2094	27.5578	5.91925	19.8622	34.6585	22.9864	34.4228	25.6112	25.8101	29.9798	27.9552	26.3765	7.51304	6.52568	8.11135	3.80647	4.73214	15.1826	20.1868	17.4059	15.8239	13.952	14.0527	16.8222	19.7962	36.1996	20.2295	23.1887	7.7096	8.0511
CBF85733	17.8228	17.1482	33.3919	30.8815	20.7753	18.5849	19.6478	23.9646	26.1117	19.0198	18.7095	18.4507	14.5887	16.4872	20.4812	7.65594	29.2406	8.95442	17.95	8.09203	11.2288	24.7427	10.1649	12.9131	12.4525	13.8262	20.7503	10.5232	16.4329	26.1502	11.2646	47.3719	48.2528	44.4027	45.0379	45.5409	87.9605	61.8087	73.611	48.4918	50.4779	51.2526	22.328	24.0168	32.3771	32.4407	34.3816	11.0165	13.9323
CBF85292	5.01593	13.5494	7.95815	2.37378	4.40886	5.78343	4.8976	2.66907	2.79521	3.77742	7.12275	5.64814	6.91999	1.21343	10.3737	1.29468	1.32128	2.27641	7.22785	2.14089	2.0147	12.5727	1.24832	4.1845	2.13351	1.08984	2.25014	1.12649	1.81862	2.15087	1.52031	0.648727	1.2028	0.849653	0.552774	0.460927	32.7595	36.9151	38.1219	4.7007	4.37958	5.39074	2.15695	2.57096	1.80706	0.975954	1.50987	1.95483	2.35262
CBF85310	9.88643	5.93466	2.98772	0.62383	0.643695	3.79972	4.68033	2.92264	1.46917	1.41816	1.55989	2.2265	1.94848	36.6723	3.13515	3.24777	7.34529	2.99121	1.5829	2.14334	3.44152	1.6384	6.42452	3.80661	3.39364	38.0146	11.8268	2.8124	37.1195	8.47873	4.13807	4.40422	5.26825	4.18668	8.47405	8.3581	0.237824	0.567992	0.459562	0.116542	0.255768	0.422892	1.6533	1.57651	3.87415	4.1322	4.62926	1.36995	0.309134
CBF86751	0	0	0	0	0	0	0	0	0	0	0	0	0	0	0	0	0	0	0	0	0	0	0	0	0	0	0	0	0	0	0	0	0	0	0	0	0	0	0	0	0	0	0	0	0	0	0	0	0
CBF84591	0	0	0	0	0	0	0	0	0	0	0	0	0	0	0	0.914993	0	0	0	0.792543	0	0.403888	0	0	0	0	0	0	0.471267	0.398118	0	0	0	0.412828	0	0	0	0	0	0	0	0	0	0	0	0	0	0	0
CBF87100	0.314003	0	0	0	0	0	0	0	0	0	0	0.35358	0	0.126603	1.16893	0	0.0636256	0.0647753	0.251373	0	0.0630613	0.780561	0.0651221	0	0.210885	0	0	0	0.151796	0	0.0679806	1.75981	1.75691	2.19405	0.230695	0	37.1067	3.19308	9.35979	0.22209	0	0	0.168784	0.214593	0	0	0	0.0407916	0
CBF85286	3.82917	10.7746	18.86	12.1274	10.4999	4.97303	6.66714	10.5797	14.6088	11.2495	20.7392	17.2472	7.11136	24.2271	155.279	29.2707	153.209	36.0323	135.232	44.5706	48.2408	129.143	29.4444	57.037	64.5556	34.5886	97.4799	48.5879	36.239	100.533	60.4853	9.04763	6.82775	7.7648	1.21727	0.947347	2.55082	5.53365	3.08069	15.2864	51.4366	17.1274	30.4518	35.5797	33.9292	17.4799	20.1563	9.70009	10.845
CBF85241	0.756461	0	0	0	0	0.623007	0	0	0	0	0.447581	0.425903	0	0	0	0.0887514	0.0766399	0.15605	0	0.153748	0.227881	0.0783517	0.31377	0.12136	0.25402	0.0747096	0.154249	0	0.0914228	0.0772323	0.0818857	0.163059	0.302326	0.40043	0.138941	0	0.0682393	0	0	0	0	0	0.0677694	0.0646217	0	0	0	0.0982706	0
CBF85801	39.4291	35.8055	29.4506	30.5341	21.8794	18.0816	23.8629	20.2657	20.9738	25.5479	21.2084	18.1631	15.012	38.2081	74.3174	30.9101	48.3904	33.9216	88.9551	34.1498	36.3534	70.8191	26.7622	37.5226	51.7576	42.304	43.7628	49.1054	36.3891	34.0345	53.2547	13.1351	10.3861	12.3332	5.76072	4.85843	42.8438	49.1152	51.8607	41.673	47.9021	51.3161	23.7631	24.7263	21.3243	20.0512	20.4106	27.5898	28.3005
CBF85846	18.9766	13.0526	5.37638	8.48169	5.1481	1.30239	6.08271	6.54486	6.46251	6.80522	4.99022	5.93566	5.19447	0.743865	6.65009	2.22641	3.73836	2.17481	7.1738	1.39278	2.43485	7.97131	1.74916	1.18394	1.53408	0.937082	1.5048	1.4206	1.78378	2.47563	1.36946	8.29463	6.32012	7.25485	10.6501	10.366	13.5997	13.2646	17.5503	5.49924	4.60253	6.34159	4.3446	5.40366	5.19739	8.54696	9.83771	1.71195	1.64825
CBF86811	47.59	45.1145	41.3227	34.1317	36.3969	41.0711	37.7212	36.8559	35.8585	30.1425	38.5486	35.7758	31.1764	29.4845	24.1761	36.8352	40.202	36.006	20.6051	39.0442	37.6109	31.4359	43.9278	45.8525	43.4857	31.2986	39.1714	43.0526	31.9494	42.5931	42.6925	31.8729	26.7884	30.4854	55.4253	55.4592	69.4624	61.7837	72.3244	56.9135	52.0999	60.8764	32.9308	37.2876	43.2628	49.0369	52.3781	11.2501	18.6114
CBF85054	1.2072	1.35874	0	2.28522	0	0	1.07157	0	0	0	0	0	0	0.7301	0	0	5.38147	0.996131	0	0.736079	0.969772	0.500152	0.250366	0.387345	1.08101	0.715354	1.2308	0.813349	0	5.17657	1.04542	2331.04	2220.32	2275.45	0.886921	1.77493	0	0	0.631303	0	0	0	0	0	1.1445	0.52197	0.484514	0	0
CBF86159	26.9177	40.0145	21.8714	31.0055	31.2489	31.371	35.1637	26.3496	35.3781	27.8662	30.6511	33.1698	29.5284	8.49807	5.04179	16.8631	17.289	18.911	3.86251	20.9547	19.8386	5.10264	22.9095	25.1772	22.1711	6.82166	18.3821	22.6981	6.50631	20.3264	24.135	7.28018	10.1489	6.18343	1.63247	1.68013	16.9974	24.8602	22.0001	33.3623	28.4299	39.9597	34.9892	36.0541	41.1203	47.7075	46.1695	13.3935	21.2801
CBF85960	60.3935	75.5659	59.409	53.6802	51.1979	48.729	49.254	60.6298	47.4933	49.1423	45.347	42.4603	52.2632	74.8426	12.3001	70.9282	54.2296	70.7669	12.0256	44.1144	56.2729	15.686	59.0655	67.577	50.7176	76.1165	50.0717	41.6538	72.174	52.7708	44.1364	791.331	802.271	722.144	35.0798	36.4534	40.7633	38.7833	41.1482	39.192	35.9872	39.4385	67.4527	72.3335	30.4013	29.3605	29.899	31.4223	33.0233
CBF86095	54.9752	40.8826	28.184	22.6099	25.2474	29.3758	23.8183	31.0526	27.7182	26.4037	27.4935	30.9521	22.5726	21.7037	10.6253	19.5034	18.831	18.2263	13.3602	26.005	22.0157	14.6421	28.1644	28.7691	14.4316	15.3835	20.6182	12.7139	14.6328	16.7047	16.2235	12.5556	8.89314	12.9568	4.86841	4.1497	28.7517	31.3022	33.3695	27.0215	32.7624	29.0271	18.9381	20.4067	18.0558	12.9462	13.5276	31.2026	28.6499
CBF86529	41.3077	30.5876	24.2276	27.4369	38.2193	51.9256	54.0349	45.6323	54.9236	43.2708	53.1695	58.3467	51.775	5.77078	4.04671	46.9336	15.7123	50.4553	2.03053	44.7768	40.1694	5.25432	56.8875	52.435	47.9407	4.50907	19.6537	57.9405	6.04329	19.1632	46.4408	48.0353	42.2861	44.7296	10.4489	10.7217	51.3185	32.975	43.772	81.0498	55.5421	91.5437	36.8767	42.469	21.8484	32.7445	34.3941	22.0297	37.1061
CBF86850	368.517	165.733	249.86	244.583	205.036	386.809	296.014	319.349	251.895	288.775	336.65	347.633	178.329	104.826	48.7579	259.354	177.365	213.935	27.2029	258.535	263.979	54.2398	295.059	250.178	221.55	91.0537	164.253	190.726	97.734	167.387	179.354	158.985	156.861	146.577	14.7081	14.5235	383.95	768.682	707.86	1248.09	1152.64	1051.73	121.816	138.256	224.96	238.667	261.133	127.195	244.627
CBF85717	13.1674	42.8143	32.3314	30.4648	21.4329	6.92838	9.41531	3.56819	2.03827	7.08298	2.16413	3.2949	2.52303	23.448	20.9537	13.1313	18.2319	11.6952	20.7894	15.314	13.7363	19.4726	21.164	14.9046	15.5576	17.4837	20.2117	11.1715	19.3615	24.3477	12.5906	13.3243	13.7409	13.7854	19.9526	21.7125	26.6598	39.8419	37.936	7.56692	12.2776	13.6116	7.07781	8.56132	3.60635	2.05592	2.20199	4.609	3.48824
CBF86201	19.442	11.2942	15.6363	7.71685	7.96259	12.3964	17.8142	10.5679	11.1839	10.1208	11.8744	7.06207	8.0343	23.1372	10.8953	11.3315	32.5325	13.9726	10.5435	5.48113	10.4541	11.173	10.7957	12.4764	15.8653	14.9894	31.2036	15.7751	18.3426	29.5824	16.5649	86.5202	79.7066	80.3404	4.60769	4.37998	6.90218	6.59376	7.10605	5.21209	5.9627	2.71621	9.10208	10.0723	18.3133	10.7113	9.69093	3.58483	3.43182
CBF86268	20.1182	26.3156	10.4753	11.3221	22.8343	46.5721	30.8891	34.7197	44.2388	35.0981	34.1018	33.6746	44.4724	8.65953	11.92	31.6415	31.7305	37.4636	5.2234	55.5876	43.7885	12.1647	38.4535	54.7816	53.1935	11.7067	27.3854	47.1357	13.537	25.5362	52.7371	9.02477	16.0808	6.33212	0.699084	0.399721	38.7491	22.6791	33.1735	37.4	17.5131	39.8588	31.8575	36.9736	21.6507	39.1441	40.4815	18.224	19.5521
CBF84799	138.723	157.185	221.044	238.368	286.422	259.171	247.1	263.397	196.119	224.867	277.087	251.61	215.145	87.8395	48.6191	209.071	266.66	191.965	28.3225	210.044	221.944	45.3235	246.671	245.109	174.662	94.1571	217.752	178.774	102.281	273.569	175.059	125.932	127.256	124.885	62.9297	69.6415	271.697	267.741	294.886	346.702	297.165	372.76	98.5054	100.85	151.82	157.4	158.717	96.2749	113.609
CBF84395	16.4275	19.3916	20.433	15.1693	12.1306	19.1391	19.5609	24.1632	25.454	20.2596	22.7585	27.5214	18.952	10.0159	10.6896	2.35042	13.8018	2.39697	5.77358	4.72323	6.43735	12.201	4.5703	7.45648	8.70061	8.23078	8.66023	3.32939	6.29505	7.52693	6.24556	39.6423	38.1113	40.3826	42.242	31.8113	8.74683	7.80352	8.45102	12.4691	16.0926	15.1678	8.83018	9.92608	7.14139	9.61492	10.6135	6.55836	6.13892
CBF84762	141.564	245.64	260.698	242.855	264.991	150.594	209.43	232.786	147.916	218.93	188.46	176.011	159.845	276.468	111.62	197.23	296.408	233.016	162.909	218.19	257.057	177.785	261.176	286.729	209.956	319.235	259.193	174.86	289.424	270.395	213.259	225.047	235.738	207.948	116.465	100.817	239.442	162.662	201.527	163.748	155.077	157.062	208.73	210.624	268.422	233.36	240.88	157.084	152.161
CBF84438	29.5353	19.9034	36.6693	24.5719	21.6798	21.0711	22.2091	24.3586	22.0153	20.2389	25.1556	16.9467	25.2119	46.344	4.27973	39.7285	77.61	39.3898	4.66862	20.3412	39.8587	7.79405	41.3563	45.5125	20.0465	44.9621	62.68	25.6452	47.4268	85.2011	25.3328	4.25784	4.66146	5.17827	6.7724	7.57174	4.44621	20.7513	14.3632	5.35553	3.65014	5.91452	25.415	28.7986	53.8267	42.053	45.8684	4.74111	5.67645
CBF87061	4.04119	0.349883	0	0.294228	1.21439	0.512037	0.551867	0	0.346465	0	0.367858	0	0	0.125336	0	0	0.0629889	0	0	0	0	0	0	0	0	0	0	0.0698138	0	0	0	158.875	142.874	148.558	19.8125	17.4823	0.0560846	0.160735	0.108376	0.164901	0.0603162	0.24932	0.111397	0.159334	0	0	0	0.282684	0.243004
CBF84941	397.184	47.4919	3.11858	1.73641	8.95851	6.42138	3.664	2.03377	4.08938	1.48027	1.08547	3.09869	2.71176	17.1976	2.37135	9.90102	25.5567	11.732	3.30447	7.08452	13.8164	2.75527	9.4168	13.5388	8.93271	14.9478	25.9053	9.88828	16.8506	29.8749	10.5252	2.37271	3.666	2.03936	0.4212	0.0842915	1.82043	4.18962	4.07737	0.648782	1.42384	0.80926	2.54749	2.42917	7.13107	6.04838	5.2462	0.536232	0.358527
CBF86899	11.5952	8.66649	7.90477	6.94496	6.28141	6.19228	8.36255	7.95351	6.86545	4.2881	6.4318	7.75236	5.4453	5.2777	2.1545	3.6348	7.70928	4.03642	2.17557	3.01949	4.38443	2.4395	4.84709	5.43533	4.27897	4.63432	8.25676	4.90297	5.16745	8.71224	5.11869	16.9881	17.9571	16.3037	1.59729	1.28194	11.9144	14.6295	14.2748	22.2967	22.0411	20.8952	8.22908	9.14694	23.4115	19.0748	20.5237	3.4598	5.14104
CBF85624	5.79658	5.25563	1.79986	1.50323	1.86132	3.40084	2.53757	4.56958	2.47816	2.5984	3.62024	2.86026	1.25205	3.00965	1.31386	3.35404	5.08467	3.60393	1.78	4.04185	4.21028	2.43462	2.10805	4.07676	4.76434	2.57241	7.57712	4.92223	2.764	7.26409	5.15763	4.31357	3.80844	3.29559	4.19954	3.78782	6.53625	15.7354	12.4059	8.08788	7.1493	6.62373	10.4721	11.2881	17.105	12.5797	12.9398	0.5777	0.844237
CBF84891	57.1885	36.9517	57.6087	45.1072	37.2348	33.144	42.3025	37.5692	31.8693	43.2956	33.8371	33.3908	33.3957	29.2493	11.3894	20.1288	50.2145	25.9979	19.4997	16.5741	19.9927	13.1631	20.6461	21.4079	19.2039	34.0975	39.0867	18.0761	29.4381	46.2776	26.3672	11.6424	10.1582	7.62419	1.55614	2.53028	51.2067	69.1797	65.1667	25.2804	26.7132	24.4624	39.0894	43.0639	75.3031	54.2623	56.5317	24.3514	28.9755
CBF86986	14.4524	14.2949	10.9189	14.0936	15.8256	20.1985	12.8286	21.3622	12.6909	17.433	15.5475	12.8219	19.4207	15.4506	17.1187	17.47	32.213	19.0627	23.4901	25.2794	24.0114	31.6623	26.6126	27.1207	17.1575	15.3115	35.5422	11.311	17.2549	33.4457	17.3512	16.6149	17.153	13.6315	0.723958	0.885378	26.0746	38.7984	33.285	25.0129	19.5444	25.4306	97.6165	105.952	71.9135	47.719	49.4801	20.0834	27.5936
CBF84377	0	0	0	0	0	0	0	0	0	0	0	0	1.04362	0.426998	0	0	0	0	0	0.215247	0	0	0	0	0.237086	1.46431	0.863795	0	0.767952	0.432501	0.22928	0	0	0	0	0	0	0	0	0	0	0	0	0	0	0	0	0	0
CBF86555	16.1826	12.7279	31.8174	23.8055	17.899	17.342	21.8061	22.3057	23.2513	16.361	21.2262	16.6854	18.8288	4.99176	2.05647	5.26121	10.8643	6.51569	2.65341	4.31936	7.20471	2.86761	6.63144	8.32031	5.01947	4.15923	9.2632	5.69231	6.03222	12.7398	5.614	9.83432	11.6883	8.33913	0.895271	1.28998	9.35683	25.9425	17.2651	43.9901	45.7745	45.9111	10.9692	12.5917	39.4458	31.4444	33.9614	8.78892	11.1565
CBF84649	1.70767	3.84407	2.17715	2.42445	1.04236	1.5822	0.947376	1.70378	1.42744	0.459293	0.505194	1.9229	1.68279	1.72129	0.264879	6.06063	21.064	5.2841	0.512649	3.1237	5.78731	0.486405	5.31238	9.17776	6.3078	0.505958	24.5052	8.53315	0.928718	23.7113	8.87292	0.230061	0	0.225987	0.0784131	0	0.462139	1.32447	1.11628	2.83081	1.57386	2.63649	0.497203	0.58352	2.14514	0.599918	0.642541	1.22012	2.00236
CBF86979	13.9214	17.41	9.64129	12.4445	9.81942	11.4654	12.3572	12.6893	15.5159	10.8168	13.2707	11.3216	12.5754	4.20974	8.8774	5.35366	14.9662	7.09981	10.216	4.5586	8.15453	13.2177	7.37841	10.2986	6.40623	4.2011	14.5877	7.9031	4.76704	14.1344	9.3767	15.5877	13.6004	11.9546	4.26164	4.97495	26.3026	39.124	30.8058	21.4023	25.5861	19.6635	19.1927	14.0728	27.8632	34.0259	30.4978	8.08803	14.4496
CBF85387	28.378	22.8664	27.0435	18.3134	13.8575	7.96759	8.58736	14.0137	11.1418	10.0611	13.3562	10.1674	13.3467	9.88152	7.00279	8.62626	25.6144	13.5708	7.48657	6.68533	12.3698	6.34622	8.62748	11.0714	11.0454	8.28062	18.2144	12.8913	9.66538	19.8861	10.6818	37.4669	33.2513	37.5545	30.7406	28.2109	39.8536	29.2355	27.9378	20.5276	18.9588	22.967	23.2853	26.6666	24.7029	21.6121	23.3616	15.3327	18.0493
CBF86628	11.2624	23.7678	21.538	14.6572	17.8737	10.4349	17.4947	14.358	24.3201	15.9028	19.1581	17.4376	19.422	611.032	0	17.6731	12.4087	13.359	0	8.87001	14.2778	1.16652	30.5106	13.3254	6.1456	436.158	37.8921	9.01073	423.139	31.4772	11.5818	2.57939	2.25055	0.894254	0	0	0.634976	2.79037	1.7178	4.23178	3.14127	3.38729	6.30603	5.41183	11.8786	5.93484	4.09641	1.82884	1.54069
CBF85345	103.52	171.511	114.814	99.288	84.9254	124.817	113.943	126.818	122.146	103.055	99.6344	102.269	96.8436	46.1906	56.5213	83.237	59.2924	90.4319	63.2042	116.086	117.644	82.4045	123.721	120.994	118.964	40.2957	65.2963	76.2563	40.8361	63.7529	97.4169	20.8863	24.0514	24.2573	186.691	169.809	109.571	146.592	136.326	93.7198	108.304	119.824	196.562	212.43	144.625	115.66	119.437	128.708	88.9079
CBF86639	0	0	0	1.6215	0	0	0	0	1.90938	0	0	0	0	2.41756	0.354308	0.401992	0.694267	0.353407	0	0.348194	0.68811	0.709774	0	0.549689	3.06817	0.338391	0.349329	2.30848	0.414092	0.699634	2.96715	0.738563	0	2.17646	10.6985	10.0753	0	0	0	0	0	0.274802	0.306955	0	0.649674	1.48147	1.37516	1.33532	0.803522
CBF85351	10.5748	9.31481	3.12627	2.82862	2.69418	2.27196	2.65275	4.07756	1.28108	0.989281	2.44834	0.258861	1.58576	2.17817	8.65301	2.37348	6.2419	3.50931	6.62523	4.06496	3.37028	6.33369	4.29092	3.68809	9.77817	2.36122	5.34385	5.6275	1.88925	4.45943	5.9226	1.04062	1.28627	1.4116	1.30894	0.549246	3.44246	6.37917	4.64845	3.98359	3.21155	4.35128	2.10068	2.1995	6.62559	4.87052	5.53593	0.657012	1.25794
CBF86727	0	0	0	0	0	0	0	0	0	0	0	0	0	0	0	0	0	0	0	0	0	0	0	0	0	0	0	0	0	0	0	0	0	0	0	0	0.164201	0.313727	0	0	0	0.145989	0.16307	0.155496	1.89827	1.18055	1.09583	0.118232	0
CBF84769	0	0	0	0	0	0	0	0	0	0	0	0	0	0	0	0	0	0	0	0	0	0	0	0	0	0	0	0	0	0	0	0	0	0	0	0	0	0	0	0	0	0	0	0	0	0	0	0	0
CBF87030	176.367	199.029	309.274	378.669	375.769	467.866	458.118	551.152	420.033	441.399	528.352	436.912	552.035	171.692	444.519	669.99	122.634	361.815	289.81	733.522	307.314	398.039	822.508	314.22	347.864	69.7651	79.7806	350.018	110.389	79.4182	253.012	423.288	401.031	428.175	322.745	306.309	225.417	186.306	359.861	567.165	489.803	576.007	1968.88	2069.17	99.9722	95.9239	100.217	297.367	489.216
CBF85580	14.2576	266.152	305.813	369.954	279.169	15.179	20.9899	16.9622	10.077	14.5906	16.8718	12.922	8.22432	15.0023	66.0218	115.462	24.3802	54.4478	46.4905	129.836	35.4079	84.211	139.336	42.9578	50.6797	16.073	27.158	35.4564	16.7268	21.6573	35.8361	441.731	445.847	464.172	13.413	14.7633	164.252	446.403	357.947	233.105	205.051	361.85	315.836	339.013	13.8468	13.0812	13.9569	78.6951	87.2601
CBF84504	0	0	0	0	0	0	0	0	0	0	0	0	0	0	0	0	0	0	0	0	0	0	0	0	0	0	0	0	0	0	0	0	0	0	0	0	0	0	0	0	0	0	0	0	0	0	0	0	0
CBF85017	43.4388	20.2032	39.0568	26.5036	26.6464	30.7491	33.4596	37.8876	34.8101	23.1734	31.4369	37.1907	26.8864	14.9811	4.30629	5.81246	23.6415	10.9605	5.46049	9.12065	13.1218	5.72632	12.0615	14.7442	9.40305	13.1185	17.6419	10.5618	13.45	21.0386	11.6583	40.3945	35.8692	37.9309	25.1884	27.777	63.215	66.8253	78.9748	36.1829	32.4599	34.0331	21.8057	23.921	22.2591	18.8597	19.8837	14.131	16.6697
CBF86571	43.4025	9.6628	12.4318	8.57718	15.3716	20.0331	15.241	9.72877	7.97366	5.64432	3.9508	8.59303	15.04	2.98068	1.38097	2.57406	9.95425	2.65652	1.52728	1.06632	4.40616	3.16166	3.16532	4.59105	3.73707	3.1089	5.44624	4.49881	4.26552	9.25207	5.05965	7.40226	6.09974	7.27119	0.876027	1.13953	10.0678	5.17891	6.73433	4.46976	3.7017	3.82529	5.12744	5.62269	31.6525	30.3148	31.1066	1.98271	2.75901
CBF84695	22.1628	4.10486	0	1.85872	0.273987	0	0.498043	1.99042	1.25069	2.71635	3.98377	1.26361	0.829364	96.1452	21.6416	35.2184	365.232	45.4301	12.3522	55.6507	66.7645	17.2602	25.3094	75.1627	128.12	118.419	205.48	91.2939	131.823	157.935	133.134	37.3719	34.7575	31.1264	0.515279	0.515594	1.16413	1.30553	1.41818	2.87714	4.24581	3.51006	0.904789	0.862764	10.1601	6.24698	7.09356	0.145779	0.263164
CBF86562	22.1259	25.0402	25.0745	16.4544	11.5168	15.3188	17.3737	10.9973	18.0208	11.6403	15.9686	19.9864	15.0947	12.5726	97.9557	62.3587	44.5374	68.7908	78.2474	44.55	51.9797	95.799	58.3931	80.0432	53.6693	9.19702	20.3768	56.1888	10.0791	27.8773	37.6897	84.9311	75.6981	79.9521	15.5858	17.2263	33.4046	28.0356	28.9266	32.1155	36.7978	41.01	40.1232	45.6124	59.9795	68.5706	73.8965	19.5833	35.1814
CBF85958	25.0792	9.32513	38.3181	28.6119	22.3063	19.3638	22.2614	23.2348	18.9672	19.0313	14.3088	17.1458	17.432	10.6985	5.78879	4.36106	22.0965	6.55934	4.30221	3.2313	5.93606	5.93741	4.45822	6.82554	5.01286	7.74022	14.4284	6.93985	8.82228	17.0091	5.62348	8.5916	7.69631	7.53863	6.49826	7.98376	37.1269	47.0461	44.8879	27.6763	29.5008	35.0564	16.4095	18.5549	26.9185	20.574	22.1084	8.84312	12.218
CBF86185	21.1098	12.3199	7.08832	8.14014	4.58147	8.37087	9.71601	9.01409	9.58533	11.7759	10.1772	7.04312	7.70455	5.20135	4.36583	5.13686	9.66383	8.54817	3.12951	4.2905	6.75179	6.31652	4.21589	10.0346	8.40142	7.10393	8.29011	10.0086	4.34657	3.83155	7.78629	14.9993	10.624	14.237	2.44126	1.58061	14.8111	7.54629	13.2199	6.91236	2.73063	5.64359	13.5884	11.6215	5.48517	5.57789	5.02073	9.44584	8.55652
CBF86551	34.8111	29.9013	28.3765	23.6998	25.9456	40.7412	38.2182	32.7684	37.4368	31.8662	33.2442	26.8201	25.5775	37.4896	19.3249	74.017	21.7179	71.0556	12.9561	83.9719	69.0527	15.055	88.3449	72.2102	85.8604	48.1925	35.5537	94.6384	46.8689	27.4975	97.3794	24.5516	28.0692	25.4747	12.5634	12.7394	42.8067	42.8412	43.9672	42.0076	33.3572	39.4793	30.9675	33.0768	33.4084	40.9298	41.4243	14.9155	23.0589
CBF86652	2.54237	1.22636	0.823195	0.687526	1.77355	0.897363	1.28955	0	0.404794	0.390739	0.429789	0.408973	0.357904	1.68403	0	0.681788	3.82686	0.599386	0.290754	0.369091	1.09411	0.150474	0.225973	1.04882	0.731768	1.29132	2.29582	0.815674	1.49241	4.15309	1.17946	0.313155	0	0	0.533673	0.734249	0	0.125197	0.126621	0	0.0704708	0	0	0	2.27259	1.25631	1.53058	0	0
CBF84723	48.5878	0.52083	3.67086	1.31395	7.68279	18.6741	9.03648	1.64155	1.54722	3.98266	0	3.12639	3.64799	0.0932865	0.669913	40.3924	78.5743	36.0833	0	19.7506	53.4361	0.57515	29.2707	48.5516	26.2089	0.36561	57.0859	54.8716	0.4474	79.9375	42.2768	8.07945	8.87704	10.2879	148.738	153.506	0.166973	0.0797558	0.080663	0	0	0.22268	0.165823	0.158121	2.19354	1.40056	1.30006	0	0
CBF84973	50.9778	50.9121	46.7867	51.9879	53.994	47.0106	45.5688	42.6633	40.4117	49.8228	42.4822	42.4459	54.834	24.6066	14.8493	21.4808	41.318	27.5494	21.2672	15.6875	25.1621	21.9385	24.1975	26.3783	18.1632	23.6842	38.7244	24.268	28.5487	46.9154	24.2493	17.7983	17.7911	18.9274	8.90167	9.30298	63.7979	73.0747	68.4615	60.6221	51.9637	50.5602	33.0623	37.7216	61.0594	55.9581	59.7232	22.5256	29.4105
CBF85022	17.4908	8.17171	8.60187	9.99542	8.05759	23.646	16.9902	14.9266	13.9769	8.52098	16.402	13.7495	14.9595	10.4451	8.12198	12.1577	17.8543	10.416	4.49125	12.2075	14.9786	6.22108	15.6049	17.0481	9.01328	10.5601	13.324	9.78323	13.2415	16.375	9.35956	12.8757	7.386	12.2284	6.84945	7.39951	11.3126	13.9924	14.2666	6.94408	7.55585	7.62284	8.8104	9.92356	17.6461	13.5557	14.5035	5.48756	5.5723
CBF86758	22.6204	13.2392	8.20318	3.42561	2.65102	3.72594	2.40946	4.81469	3.02534	3.89373	3.21215	5.09429	5.3498	12.4037	69.9865	9.1295	21.0842	9.14603	61.5693	20.413	17.808	72.725	11.6345	12.4838	22.6866	13.5829	14.76	9.95708	8.74819	13.4873	16.4547	11.5072	8.67881	10.3456	1.49571	0.332583	32.8121	32.2816	33.1219	3.83978	6.67133	3.62846	3.2424	3.40099	7.89196	4.69469	5.0841	2.4684	1.27315
CBF85058	22.3352	19.9735	12.1358	10.7149	9.86083	16.631	13.5793	15.1954	20.8013	18.4332	19.9134	17.5708	14.4722	17.0238	2.34127	34.3891	10.6634	45.1284	1.46962	31.2172	33.6727	2.53524	35.8518	41.1339	48.2204	18.0096	15.5971	51.7414	20.0417	11.8704	48.7525	109.612	122.036	113.178	5.90067	7.14137	39.6893	28.4764	37.0671	39.7099	22.8558	39.9497	20.5029	20.1779	6.43958	9.39271	8.9029	6.12104	13.2503
CBF84880	50.788	79.3144	35.2533	71.505	47.1213	25.0968	38.8829	48.4202	37.5008	43.0286	45.8264	35.7433	36.2848	1649.57	575.342	698.506	1230.42	716.366	486.372	412.125	580.877	469.101	448.841	614.765	882.863	1295.24	1233.67	851.465	1536.81	1406.25	763.221	75.4018	69.0127	77.9649	85.7045	86.5736	266.071	187.436	206.389	62.0771	99.7757	82.7911	187.8	201.204	178.637	135.327	145.363	121.647	102.331
CBF86151	20.5175	10.5943	18.5775	15.1153	12.7046	12.5427	12.6735	15.101	15.0878	13.995	11.8894	15.0054	12.819	3.85907	4.33082	4.14436	8.12195	3.66529	6.77326	5.39535	6.13833	5.41143	4.56227	6.65116	6.582	4.36605	7.39695	4.75038	4.42249	6.21953	5.74709	4.35427	5.4103	4.09802	1.12667	1.16623	20.5502	13.0333	14.8039	24.8719	22.9011	23.4112	8.03463	9.14314	12.0923	10.9977	11.5669	5.23461	8.2509
CBF86904	51.4318	79.6506	44.7005	43.9218	48.7194	33.7592	47.0262	39.7828	41.3757	41.6031	37.0664	43.1091	57.9228	48.8797	23.0332	16.4239	53.6747	18.8265	23.8373	16.1909	28.1137	25.9548	20.1302	30.3994	19.9112	49.7257	44.4729	16.8484	47.7638	46.667	21.1813	2369.41	2266.63	2215.44	20.1717	20.6816	23.9305	31.0592	28.1769	30.1546	25.9612	29.4022	21.2714	23.653	42.0148	37.4536	40.9742	9.89654	13.5427
CBF87071	42.505	14.175	58.8738	32.7806	29.212	42.7854	55.8952	32.1115	57.9006	38.9538	27.9436	38.9989	38.783	0.952089	7.48834	2.95518	9.88862	4.87128	2.52052	3.51959	5.3747	4.56558	1.63245	9.09215	2.8194	2.17667	6.09909	3.18195	2.2831	9.32215	4.7715	7.12613	11.325	6.33329	11.8551	10.1264	0.852068	1.35666	1.09767	4.4538	0	0.252521	5.64134	5.64829	6.86547	3.74372	5.37057	1.02254	1.23062
CBF87129	0	0	0	0	0	0	0	0	0	0	0	0	0	0	0	0	0	0	0	0	0	0	0	0	0	0	0	0	0	0	0	0	0	0	0	0	0	0	0	0	0	0	0	0	0	0	0	8.30395	0
CBF86783	191.297	88.3326	683.724	691.748	574.853	149.469	396.208	178.355	322.544	269.128	179.937	160.175	62.8366	22.7432	61.8807	16.1135	24.8474	10.1186	192.409	23.9264	6.89558	101.61	10.1727	17.3123	32.9424	32.9414	14.0025	15.4222	17.7841	14.0221	13.8051	1571.16	1536.91	1612.93	917.141	766.253	4.42477	1.69082	5.98519	58.1103	129.435	84.1877	461.402	573.22	50.2232	24.3897	36.4201	551.183	197.085
CBF86509	121.372	67.0841	341.41	341.043	356.136	342.717	424.205	346.947	379.851	309.535	387.917	424.041	447.444	52.2129	174.366	94.4661	89.1504	97.4679	279.344	60.6797	105.662	197.773	104.507	103.965	61.0137	48.3757	98.5529	83.8424	49.1132	111.746	85.2815	73.5815	65.398	74.9173	47.5709	53.1766	330.515	502.617	358.44	371.833	372.275	351.481	164.848	188.944	369.964	307.492	329.79	205.044	273.621
CBF85569	0.46	0	0	0	0	0	0	0	0	0	0	0	0	0.092734	0	0	0.0932087	0	0	0	0	0	0	0.147597	0	0	0.093798	0	0	0	0.0995886	0	0.367686	0.0973998	1.35183	0.845412	0	0	0	0	0	0	0	0	0	0	0	0	0.0719177
CBF84447	0	4.09746	0	0	3.55541	5.99644	0	0	0	3.91655	0	4.09931	3.58743	0	6.02323	0	1.47532	0	8.74307	2.95965	1.46223	15.8368	1.51002	1.16809	6.51985	0	0.742324	0.817585	0	3.71681	6.3052	0	0	0	0	0.669064	1.31361	1.25491	1.90377	1.28743	3.5318	1.16791	6.5228	8.0858	3.45139	4.72219	2.19167	4.72927	1.13832
CBF85534	28.2267	21.539	36.3258	39.8483	36.4448	35.8555	36.9459	41.1564	33.5925	28.3085	35.1006	24.2423	29.7013	12.731	3.85883	5.83754	19.4851	7.10587	3.06396	5.15356	7.68649	3.96424	6.84624	9.5174	6.64034	10.2059	15.1208	5.47967	11.564	25.0087	6.5253	5.05317	5.35371	5.06499	0.439363	0.615484	33.2313	45.4344	37.5282	23.5174	23.8567	22.7922	15.944	18.4731	42.8171	27.5122	27.5541	18.2101	17.727
CBF86065	5.25344	4.73033	4.16749	2.98341	2.56535	3.4613	3.26423	1.86364	0.585514	1.69555	2.48667	4.14091	2.58845	0.105907	0	0.123271	0.319347	0.108373	0.420561	0	0.21101	0.217653	0	0.337126	0	0.207536	0.214244	0.235966	0.253964	0.214544	0.341206	49.5994	39.892	50.056	1.54386	1.64136	0.379124	0.0905458	0.457878	0.278676	0.203865	0.0842685	1.12954	1.07708	0.498059	0.227148	0.210848	0.341233	0.164268
CBF86208	21.3219	15.7081	12.7407	10.6409	11.737	12.1326	14.4528	13.7525	16.4187	16.2657	11.4688	20.0805	15.2809	14.6927	23.3313	12.9172	30.3214	11.0362	20.7933	15.9949	15.1819	23.9316	15.5173	16.7925	15.0141	12.405	27.114	16.1068	13.5872	28.5767	18.4645	21.9775	24.4799	19.7824	12.4608	12.3259	41.266	71.4275	68.9286	19.3992	25.7251	23.4437	12.0167	14.108	22.9343	17.0135	17.2708	7.25207	7.6368
CBF86858	251.315	133.855	290.741	308.663	373.278	307.387	328.642	300.493	330.117	306.584	269.071	292.255	322.834	61.8221	9.59077	53.179	92.2986	63.2615	10.778	38.1572	84.8706	12.2405	47.4674	76.0776	36.0005	45.7995	80.5284	52.5774	50.0792	89.9575	49.551	33.374	44.2415	33.5749	24.3163	25.1559	161.259	246.357	177.058	185.423	204.919	204.082	100.78	116.29	185.079	150.868	160.455	104.065	111.91
CBF84890	401.893	419.565	891.102	1019.89	1029.61	1084.12	863.409	1120.93	928.305	845.943	992.518	806.715	912.608	578.881	216.828	679.26	371.767	651.234	247.128	1250.11	810.632	234.075	707.87	824.173	757.579	604.005	351.551	529.776	502.606	275.926	704.895	578.79	544.711	620.339	290.988	249.418	573.762	353.369	469.072	621.032	647.567	753.04	555.201	549.316	293.772	329.912	295.718	1461.1	1267.59
CBF85217	81.6724	39.0366	58.3234	49.2406	44.2527	43.3068	47.172	58.0451	54.8654	58.3768	58.9152	47.243	38.5875	33.2679	31.9311	72.4569	64.8361	81.9326	25.9738	78.9051	111.895	35.9233	95.2489	138.028	122.1	27.6237	100.379	135.305	30.0174	74.4753	125.589	6.51141	2.68283	6.75145	8.21972	8.8416	16.0471	32.2028	24.8656	42.1373	46.9979	44.0581	52.0196	54.191	42.6398	24.4292	24.5846	25.9434	29.6483
CBF84913	40.9838	27.8035	14.6335	15.9415	14.2559	16.1832	20.432	9.9581	11.263	12.0799	12.6229	11.3793	11.0648	20.8251	8.70829	10.9342	22.9794	13.0871	8.53941	14.1493	14.6576	10.2344	11.8764	15.4919	15.2078	18.4084	14.1954	9.45641	19.5411	15.3616	11.0607	352.645	350.477	379.448	202.833	205.433	20.0554	26.8036	28.7722	20.2514	14.8148	18.8216	164.67	181.673	7.34523	5.09769	5.29521	14.8784	7.63636
CBF86933	33.6916	85.7596	29.3704	29.9265	22.2737	15.7948	22.0845	22.5248	21.9525	21.7479	12.8808	18.6772	22.9851	37.1996	8.46871	12.7707	43.0616	13.1519	12.0335	6.32095	13.2203	12.1333	9.67486	14.8018	6.73017	32.7625	30.7565	8.73061	36.2079	36.6207	9.53846	12.4019	13.258	12.9506	16.375	19.6239	32.8241	36.1816	29.5455	29.4204	32.2835	28.7677	41.6995	41.2682	23.0963	27.4542	28.1886	23.2981	28.6873
CBF86395	185.762	192.249	286.341	287.203	307.879	268.705	246.987	268.759	229.409	264.632	260.807	243.3	247.436	103.698	122.255	84.038	113.719	79.2395	138.629	77.5909	83.2288	164.035	113.455	99.1297	54.9782	113.109	113.555	53.9164	113.965	120.786	64.5857	67.3589	66.3769	64.2496	86.0216	88.6781	248.094	207.094	250.955	172.446	145.548	154.101	170.016	166.087	220.964	208.202	198.158	147.144	144.844
CBF86906	68.6767	90.7132	81.0452	81.1184	74.2782	65.9097	95.7231	60.9069	78.4403	71.4424	73.8808	75.4154	78.8623	66.5929	18.664	18.5122	66.4738	23.1828	16.3573	14.8812	31.9162	22.1042	23.5423	31.8699	20.7111	54.2612	53.7005	18.3553	60.3635	71.7393	24.9443	28.0168	23.1373	22.7136	33.6722	35.9877	78.2339	110.346	84.1957	88.2162	88.8723	77.3864	63.3562	68.6562	103.1	90.1876	99.32	38.7835	45.8768
CBF85675	136.103	80.4888	209.141	151.747	139.682	139.64	151.526	149.347	124.696	136.497	139.22	135.074	136.393	104.868	55.8193	48.7166	153.784	72.5708	72.9455	46.1823	70.8821	52.5655	47.8421	52.5524	71.5247	93.8649	114.538	66.0544	98.4144	143.432	81.4058	70.8582	58.0825	67.4055	9.957	6.5714	94.2675	66.9947	87.0583	105.034	85.7143	106.939	50.6325	44.9307	97.3225	63.586	59.949	53.0427	59.869
CBF85385	59.7118	33.4429	38.5294	35.154	31.53	33.6477	37.2795	34.4595	29.2951	28.2779	26.0327	32.8146	29.8432	29.7197	10.5767	23.598	39.4817	23.8106	10.521	12.833	23.7543	12.4287	22.516	27.0429	20.0193	24.0405	38.4497	25.9221	26.5872	45.6791	21.8343	15.0882	14.3871	14.2161	32.43	34.4451	111.957	163.78	151.947	83.5067	84.0391	76.671	28.8715	29.8247	69.3411	63.1865	65.2457	11.3572	23.1378
CBF85657	10.13	12.4382	1.04364	0.871636	0	0.758443	1.63488	2.45017	0	0.990747	2.17952	1.03698	0	5.56954	28.1878	12.9654	206.381	17.8575	18.4307	8.23555	8.69249	17.5508	5.15674	9.751	57.9313	4.36564	54.6444	78.7984	3.33892	70.7045	78.7527	7.74177	11.7776	7.21471	0	0.169249	0.498443	0.317447	0.802644	0.48851	0.536052	0.443159	1.98004	1.41606	4.3654	2.98637	2.95687	1.4356	1.2958
CBF85757	3.43897	0	1.94863	0.813741	0.839654	0	1.52629	2.28742	0	0.924941	1.01738	0.968104	0	0	0	0.201737	0.522622	0.177355	0.688261	0	0.172662	0	0.356609	0	0.384936	0	0.350618	0.193083	0	0.175554	0.186131	1.6679	1.37441	1.45632	0.157911	0.158008	0	0	0	0	0	0	0.154044	0.146889	0.326036	0.557602	0.34506	0	0
CBF86157	213.181	226.14	59.8633	49.1045	58.0381	87.7859	70.3329	50.1937	62.0277	49.7259	49.1143	54.1707	40.8996	95.2706	28.6774	73.2634	125.958	57.7927	22.6541	66.9097	72.5552	35.9542	68.4704	60.8352	77.4991	88.5022	92.1323	78.1704	77.2926	108.055	69.0254	142.127	145.518	164.177	168.057	165.733	69.2648	55.1144	64.1271	53.2067	49.7826	41.761	129.801	145.69	109.461	132.349	131.37	141.411	107.362
CBF86516	56.0723	20.6743	25.1988	21.0458	28.3253	27.0711	18.8791	20.5773	16.1624	19.7615	17.1604	18.5064	23.817	16.1763	24.9927	26.0877	34.2813	26.5246	15.4787	22.007	39.0253	18.4247	25.4635	38.4645	20.3441	11.2666	27.5984	26.2713	13.5533	34.5463	24.2789	13.9622	11.5913	14.7385	6.92516	6.57404	11.8606	8.33134	13.4818	7.35062	6.00259	8.0639	15.0701	14.8657	18.1477	16.3023	17.4606	16.4524	11.9406
CBF84569	176.097	147.89	55.2642	47.4383	41.0112	74.7463	64.9294	39.6442	34.724	37.8903	67.3245	24.4052	16.0183	97.4895	48.466	26.064	9.05777	21.2373	28.1947	48.731	22.8517	67.6266	41.8591	16.5162	19.4079	92.8449	13.2582	23.4248	76.944	7.74479	22.5814	146.871	126.682	170.084	265.969	233.768	17.8406	14.2418	27.1546	17.7246	15.7699	23.4668	37.1345	50.9159	16.952	79.655	90.2491	114.91	57.6044
CBF86409	12.5189	6.26239	0	1.31656	2.71697	2.29118	2.4694	0	0	2.99294	1.64603	0	1.37072	3.64541	2.30141	1.30557	1.12741	1.14778	5.56772	0.565426	1.39676	2.88147	1.15392	0.446314	0.622792	4.39605	3.40361	1.24956	1.00865	0.852092	1.50572	70.7609	67.8221	71.2751	102.45	127.31	1.00383	1.19872	2.4247	0.737869	1.07957	2.45435	9.22149	8.79319	0.791245	5.11219	3.07052	0.542101	0.652412
CBF86586	176.225	328.035	46.087	35.2838	26.4781	37.6794	42.1145	39.072	32.1053	51.0433	42.1084	34.3448	23.377	216.573	106.184	168.983	395.192	246.434	94.955	212.837	253.865	117.59	202.419	279.458	286.02	212.869	349.319	306.722	237.143	370.221	298.614	482.864	480.819	455.299	178.023	168.789	142.462	59.8705	78.2739	68.6128	76.6054	62.2432	226.794	251.58	150.365	231.519	225.447	129.874	87.6881
CBF86606	17.9223	14.4087	5.80308	4.84668	5.00102	4.21728	2.27266	6.812	5.70715	2.75449	0	2.88303	5.04605	2.0646	0.529515	1.80234	12.9698	1.5845	0	1.56114	4.11354	1.06076	0.530995	4.92908	2.2927	3.54009	13.0518	2.87503	2.47545	4.70523	2.77152	7.7265	12.2791	10.3003	2.35132	0.470551	0	0.882573	0	0	0.49678	0.410693	1.83499	1.74976	4.85471	3.87462	3.59658	2.32826	0.400289
CBF85562	0	0	0	0	0	0	0	0	0	0	0	0	0	0	0	0	0	0	0	0	0	0	0	0	0	0	0	0	0	0	0	0	0	0	0	0	0	0	0	0	0	0	0	231.004	96.1381	0	101.748	87.8222	13.2116
CBF85744	28.869	20.6426	34.0635	32.95	33.3359	34.6849	39.1918	28.3138	38.4214	26.6736	37.7795	32.6989	34.1381	5.13518	19.9487	14.8631	20.6114	14.5731	18.7606	20.2257	22.0657	21.9513	21.3075	23.5389	19.7686	5.29981	18.491	17.6579	6.03391	22.1231	15.9193	18.0829	15.2027	16.4323	8.9206	8.64517	23.7445	25.2591	23.9183	47.8938	56.9371	53.4446	38.3381	41.809	44.8218	45.0467	47.369	25.4802	29.9216
CBF85184	1.1606	1.95943	4.60344	8.23875	3.40044	1.43377	4.63589	3.60253	7.1144	8.11598	4.1202	5.22752	1.71553	3.15861	7.32089	8.03382	2.46928	2.5139	6.96832	16.3942	2.56392	9.73708	13.4792	3.53772	5.58612	2.52171	1.30161	1.82455	2.38451	1.65891	2.51266	5.50381	3.71074	5.40636	6.50169	7.35887	5.96766	8.60151	6.27162	5.84873	15.313	6.60894	13.7247	16.2599	3.63106	1.25455	1.63033	10.1771	11.5222
CBF84843	23.2684	28.2569	18.0422	19.7052	13.1564	16.1376	9.78349	15.7485	20.4738	11.8577	15.2166	16.5481	12.0681	17.7757	8.86468	15.6613	31.0185	21.2211	7.35291	13.9388	17.7082	10.9087	12.9532	16.7001	20.699	16.9329	23.0988	19.2525	19.2408	28.0074	20.4153	18.3466	20.5566	16.9846	1.34961	1.12536	63.4121	66.6998	65.2169	68.5365	56.5533	54.9055	40.1551	47.7056	50.0411	48.583	53.4525	7.47734	12.9239
CBF85153	1.02317	1.64515	0.496938	0.138346	0.142752	0.12038	0.259488	0.25926	0	0.157252	0	0.493769	0.288075	0.383066	0.332525	0.720256	3.52447	1.1458	0.234026	0.71299	1.58516	0.393626	0.697223	1.21938	0.948937	0.259843	4.61973	1.73981	0.388633	4.9545	1.86704	0.315071	0.116834	0.247593	0	0	0.237339	1.20925	1.42683	0.0516909	0.0567215	0.0703383	0.209515	0.224757	2.27264	1.01119	1.02663	0.341789	0.617008
CBF84550	29.8659	40.905	17.1269	14.9854	12.2998	22.5225	11.4984	16.5943	21.2553	20.5173	17.4581	17.0177	10.9922	36.9955	12.5023	13.6783	13.9261	19.9676	10.6582	24.1343	24.9314	11.4046	25.7461	30.0185	29.8856	44.0666	15.4816	22.2232	37.6603	8.89049	26.253	5.73969	4.02666	6.24758	6.87347	5.48891	53.0392	23.8152	29.3548	24.305	20.8057	24.3574	12.1853	13.4022	5.86764	7.468	7.7264	9.44247	11.5889
CBF86539	66.499	43.3179	62.1108	50.03	39.7284	44.9372	55.1355	52.2787	41.5372	40.357	44.6785	37.5774	41.0463	51.5611	38.2364	36.6378	65.349	40.6013	28.8602	34.9527	59.5839	40.9228	40.1619	63.7765	37.081	43.447	63.1297	34.136	59.8197	60.7808	45.0889	49.7235	43.808	48.3272	41.832	37.0675	60.603	85.3102	81.6098	45.0525	41.7332	54.1158	48.489	54.6436	61.4749	46.3942	49.3219	25.41	24.9443
CBF85199	434.064	99.0448	7.23397	7.33641	6.67944	6.00817	7.68969	2.42619	3.5572	6.86737	3.77685	3.59392	2.69584	2.20602	12.3529	2.56771	6.46715	3.19795	5.1101	4.26283	4.9447	8.40617	3.21507	6.43706	4.28703	0.99067	5.11346	2.76475	1.43271	7.63436	3.75104	0.589694	0.728895	0.772336	0.418727	0.25139	0.082261	0.157171	0.476874	0.403108	1.76936	0.219412	3.34948	4.28451	5.53304	3.64715	5.0324	1.24386	0.926697
CBF85941	47.0741	66.0803	38.3622	34.5429	37.7091	33.5419	30.5171	28.1449	33.6016	31.2968	28.7915	19.6544	41.176	18.2334	19.69	14.8933	34.7244	19.8582	27.5226	12.6852	19.5451	23.0093	17.8803	19.347	14.801	20.3726	35.3754	16.155	16.6201	36.2889	21.1843	14.0235	16.911	15.3431	19.2354	25.0796	37.9798	47.0398	49.511	27.8704	24.9383	27.9132	29.6628	29.2792	50.9474	37.506	39.591	14.7729	14.1405
CBF84756	29.2623	29.193	37.1816	26.6475	25.1145	15.7014	20.8583	20.4468	33.108	26.95	26.7577	27.958	36.9188	11.262	16.1384	14.565	32.4317	18.9326	9.4058	40.4157	30.6749	20.6652	26.0223	32.2219	24.665	14.6252	23.5509	20.0141	16.0215	28.4274	25.1488	26.8553	27.4654	24.5022	13.3146	14.5857	70.4323	31.1017	31.4554	18.8937	15.6138	19.5222	23.1966	24.8841	30.1805	35.0338	37.2799	9.41714	8.07549
CBF84893	133.564	38.2942	143.809	99.437	81.7236	71.3774	63.6659	72.9884	65.8476	52.6792	64.7449	58.5027	53.9159	40.3657	10.2695	27.5647	54.5468	38.9818	10.49	22.4274	48.3381	15.1913	24.5536	50.0843	29.4889	27.5627	44.5321	32.5259	32.7286	40.6043	32.6987	112.436	97.9399	112.344	59.5357	58.0089	86.4763	84.3952	86.6775	114.833	106.07	125.745	49.7986	54.7125	76.4122	40.4054	42.9496	54.741	72.8527
CBF84821	0	44.5804	0	0	0	0	4.13624	0	0	0	0	0	0	16.9091	10.119	0	3.77682	0.480633	13.0563	2.36772	0.467915	4.34382	0.966411	0	3.12953	13.3461	1.90035	1.04651	12.9528	1.903	4.53974	6.5289	11.174	5.42663	1.28382	0.428201	0.420354	0	0	0	0.90414	0.373731	0.417459	0.39807	0	0.503701	0	0	0
CBF86948	1118.83	814.667	1359.07	1269.41	1494.64	1065.6	1175.79	1136.99	1149.43	1028.08	999.273	1134.66	1156.14	828.766	192.254	1261.59	995.488	1145.22	446.888	643.732	997.585	460.597	791.28	902.405	477.108	793.806	1165.77	767.086	682.087	1106.06	686.723	432.37	446.202	485.817	456.613	499.495	444.679	585.845	455.204	624.866	678.335	663.23	371.687	462.731	1363.91	952.173	1109.32	879.135	680.451
CBF84735	0.868556	0.977587	0.984306	0	0.424131	0	0.385484	0.385146	0.968035	0	0	0	0	0.875485	6.64633	1.63044	12.4075	4.38975	7.99614	2.11837	2.35484	6.11742	1.26093	2.92621	3.01384	2.31607	7.52701	3.51112	2.83419	7.89224	5.07707	29.3002	28.8114	25.9309	1.51554	1.51646	1.25362	0.22455	0.302806	0.307159	0.337051	0.0696609	0.389058	0.370988	0.658756	0.375546	0.610045	0.112833	0.135792
CBF84932	11.04	13.4614	7.29824	11.3201	13.4776	12.502	15.1077	17.9501	31.2738	17.321	25.0398	18.6472	14.9588	4.26576	5.7081	44.5786	13.2356	40.5193	3.31425	28.609	34.3661	6.47976	38.065	42.065	31.6145	3.7253	16.9774	38.2239	4.89225	19.5373	33.8601	43.4301	42.2839	42.6611	8.0265	10.1449	17.7603	8.24548	13.2306	22.2053	13.9236	25.6041	15.0005	17.2903	5.40775	11.0387	11.9081	7.17094	14.3835
CBF85848	65.2808	68.5772	54.2524	48.2534	40.9856	39.4269	45.529	46.0404	46.4263	42.8077	40.0965	44.8053	47.7877	27.386	27.9664	24.363	46.8638	22.3162	20.1575	27.5471	24.4727	29.1713	24.3698	30.6212	19.8336	25.175	34.1023	18.4308	24.6455	36.3082	19.7863	37.6583	35.0351	33.6346	30.718	30.7939	106.392	109.729	120.731	113.836	97.2298	107.158	54.8629	57.3072	71.9106	69.3555	71.9892	11.9939	27.8483
CBF86871	38.4075	30.7289	55.0629	37.2285	30.2792	24.7718	23.002	38.9869	29.913	31.3635	25.7366	16.6741	23.7119	30.4114	17.322	20.7391	79.6994	26.1556	19.2631	18.0577	28.902	25.019	28.023	37.4159	22.0652	26.5067	55.8593	25.1495	29.7521	68.032	30.2549	36.0084	39.2069	37.2324	14.4488	13.0119	53.4313	67.1544	60.2552	51.2209	60.6052	56.8576	34.7399	39.9256	79.5815	67.9271	72.6174	25.0074	26.9128
CBF87003	9.68212	8.23651	12.7586	20.8856	16.4928	15.1135	19.0873	16.9738	20.7038	19.3793	14.1219	19.0159	16.3085	5.12934	4.81975	10.3292	9.55838	9.84723	2.88408	11.0292	11.1241	5.06085	11.2075	13.2212	11.5936	4.29189	11.9604	15.4992	5.00712	12.4139	14.3806	7.5473	7.28913	6.8177	5.78995	6.95219	42.8783	24.4881	27.0824	29.4027	29.0531	33.6078	22.1489	24.6594	32.9172	42.399	46.3828	7.32734	12.7963
CBF86140	116.81	92.6936	108.092	97.4362	96.0249	73.3631	67.8806	84.9626	68.3726	70.9711	82.5389	74.283	71.2181	60.3957	24.3319	49.1988	82.8413	66.7425	20.1824	32.0251	54.0908	33.6852	61.7841	62.5564	32.6404	69.0524	84.8217	49.0699	63.7813	100.641	50.851	38.8555	36.6084	40.0358	5.94253	6.56395	94.0774	96.826	94.9242	91.311	96.8547	89.3045	34.1044	37.0431	97.4382	68.3107	74.5391	19.1047	29.7586
CBF87063	0	0	0	0	0	0	0	0	0	0.841137	0	0	0	0	0	0.183459	0.158423	0.322572	0	0.317815	0	0	0	0	0	0	0	0	0	0	0	0.168531	0.624942	0.165547	0	0.143692	0	0.134755	0.272576	0.138247	0	0	0	0	0	0	0	0.203136	0.122236
CBF86680	0.742007	36.3291	211.064	238.784	160.877	65.6935	104.065	110.554	155.061	134.111	172.099	116.139	78.9691	6.80613	276.915	39.0879	4.51053	13.3934	383.136	78.5722	12.741	308.725	58.1693	8.4519	24.003	3.6641	2.57213	6.08242	2.15222	1.89391	5.14055	17.034	21.9446	17.0466	0.340716	0.13637	205.625	367.552	304.927	200.478	684.656	269.646	297.673	332.528	90.7475	21.8965	26.2069	203.341	216.006
CBF84986	15.9562	15.2986	19.0872	11.7464	15.2948	8.51745	10.7537	9.17194	10.5385	11.1263	13.6369	12.3109	13.3943	11.8541	8.00552	8.04289	18.1416	9.32617	7.09647	8.64811	11.3937	7.22287	10.663	9.38619	11.047	10.1556	15.8463	10.7504	10.5705	18.8249	10.5553	33.3117	37.3174	33.4726	15.1963	15.5858	16.6329	12.1719	13.3405	13.7935	14.0466	13.6979	14.7712	14.7919	11.5417	13.5427	13.2232	8.63684	11.6416
CBF84491	1.3921	3.05848	1.51965	1.2692	1.96443	1.10438	1.78543	0.59462	1.49453	0	1.58682	0	1.32141	2.43297	0	0.786631	2.71713	1.10649	0	1.36272	1.75047	0	0.973364	1.50591	1.20078	2.78113	3.00775	0.451731	2.75505	2.46432	1.01609	0	0.535922	0.283931	0.246296	0.246447	0.518617	0.845578	1.1945	0.479884	0.962226	0.689098	0.240264	0.229105	0.254261	0	0	0.435501	0.209648
CBF84668	2.72579	6.5742	3.82453	4.79133	3.54947	2.24491	2.99561	2.64763	2.16999	2.09464	2.45758	1.16928	3.58143	1.93636	0.77849	1.21829	4.36596	1.41914	0.727371	1.37183	1.40765	0.99487	0.753747	1.66591	1.45289	2.128	4.6053	1.42838	1.44321	4.02865	2.21999	0.195853	0	0.164901	0.190725	0.166986	4.63677	4.63093	4.90986	7.25263	7.07698	8.28663	3.79086	3.94743	3.19951	2.75001	2.89129	1.43327	1.74522
CBF87139	37.8051	55.9377	33.697	31.3598	37.3367	83.2614	56.5576	75.3439	78.1157	50.7259	87.9657	55.9629	46.0447	25.1761	30.3083	40.6667	21.4318	30.4941	24.8238	58.3621	32.1611	40.1252	57.2623	39.1166	23.5832	16.9485	26.5044	28.5238	19.0973	19.1688	26.3014	12.1779	13.2417	9.7137	0.0780199	0.234203	29.4286	41.4383	43.9829	45.4414	41.5394	42.1086	32.5748	32.5859	52.353	33.7943	31.7103	31.1778	34.4008
CBF84613	17.1002	7.81901	7.26715	7.58683	8.35032	9.68232	10.9098	9.95239	8.93379	14.3726	11.3825	13.8399	15.2713	15.7284	50.7278	6.77116	10.0701	9.37014	45.3463	8.7975	10.41	52.6926	8.75533	10.2877	12.0827	16.4663	10.7875	8.40088	17.3083	9.82055	13.9987	5.98981	2.56284	3.96022	0.490756	0.78569	38.661	20.4469	35.2111	6.33083	4.76955	5.74311	4.78738	4.10852	7.90337	4.96769	4.71845	2.56856	2.58995
CBF85290	0	0	0	0	0	0	0	0	0	0	0	0	0	0	0.0913476	0.207283	0	0.0911153	0.35359	0.538629	0.177408	0.091497	0.091603	0.283441	0.197759	0	0	0	0.106761	0	0.0956239	0	0	0.0935223	0.0811259	0.0811755	0	0	0.076993	0	0	0	0	0	0	0	0	0	0
CBF86741	66.6127	2.42973	13.6301	8.46485	27.4079	31.4942	39.6926	38.5638	22.6851	43.1313	28.1001	30.2118	65.0343	5.40883	5.80399	63.463	32.1817	29.7732	7.15956	45.4427	35.6742	4.59968	110.136	37.0078	32.7244	11.3301	83.8241	25.5567	7.30511	94.9613	33.3829	7.91059	8.62759	9.72947	0.0566432	0	86.352	69.0989	51.9298	25.0294	4.6673	7.37074	2.04447	1.89683	155.251	52.7369	48.5194	12.4595	33.3647
CBF84398	1.61939	0.455669	0.917602	0	0	0	0.359361	0.718091	0.451217	0	0	0	0	0	0	0.0949971	0.4922	0	0	0.082284	0.0813058	0	0	0.1299	0.0906322	0	0.165104	0	0.0978566	0.248002	0.175297	0	0	0.085722	0	0	0	0	0	0	0	0	0	0	0.0767643	0	0.0812434	0	0
CBF84653	0	0	0	0	0	0	0	0	0	0	0	0	0	0	0	0	0	0	0	0	0	0	0.307774	0	0.332222	0	0.605206	0	0	0.303026	0	0	0	0	0.272573	0	0	0	0	0	0	0	0	0	0	0	0	0.192786	0
CBF86650	92.2046	165.154	204.491	190.495	274.992	260.475	268.416	291.921	286.195	347.723	363.702	406.373	262.814	182.682	1148.87	36.0595	12.0537	29.0425	1272.3	89.4697	52.3666	1550.63	97.4636	46.1271	39.7295	220.901	19.61	13.805	134.201	8.70524	23.8256	49.5811	59.436	50.1727	1.09261	0.728853	2317.49	1265.03	1564.93	201.08	171.787	147.266	255.983	275.939	55.0813	39.2244	43.1743	393.475	352.793
CBF85294	0	0.854194	0.860065	0.718319	0	0	0.673655	0.673064	0.845848	2.44944	3.59231	0.85458	0.747868	0	0.627829	0.712324	0	0.469674	0.607553	0.925494	0.152415	2.51542	0	0.487021	0	0	0.309503	0	0	0.309936	0	0.16359	0	0	0	0	8.62615	14.1269	20.9022	1.47614	1.9143	1.09563	0.679901	0.777987	0.287804	0.656288	0.456895	0.887316	1.89844
CBF85269	11.4437	30.054	4.55045	3.42045	4.31367	8.59808	10.3362	6.40991	7.6079	8.85568	9.74071	8.59072	5.34173	18.2132	16.7332	17.3835	10.8211	16.525	13.34	18.4031	16.1684	14.5563	20.1527	19.1967	19.2365	17.9643	19.4047	21.4622	21.5948	17.874	21.6458	27.1343	23.7505	25.2935	8.66573	8.70792	10.5405	12.0419	15.3636	4.11799	4.20712	4.25097	9.8924	11.0794	10.8113	8.59395	9.06506	3.96436	4.17467
CBF87037	2797.22	7991.07	564.604	2012.04	1699.71	1645.69	1382.72	3700.3	4145.83	6934.66	2787.29	2801.99	1292.88	5043.22	32017.1	6482.67	481.898	8345.01	35152.6	7281.12	7253.35	23531.2	8127.05	4338.53	9927.31	7462.85	2458.68	10228	5263.23	1444.8	10320.3	589.931	613.978	580.338	30.3381	31.3438	1804.01	563.819	438.208	1171.58	649.053	353.267	6575.89	6400.55	560.689	1077.37	1029.7	4764.1	4934.04
CBF85431	123.676	42.2095	67.8185	44.5579	45.1975	38.7715	65.8683	48.8271	49.8008	59.2311	48.1548	56.6042	53.4674	22.8415	13.3666	27.3354	37.3478	50.2031	5.74887	28.5424	70.3475	20.1654	31.1105	71.4294	28.4015	17.0215	24.4052	18.9949	16.9721	23.9505	22.6296	61.9179	56.7627	63.5247	4.25008	3.6661	38.8683	36.994	39.7793	25.9602	19.1975	22.5263	22.1597	23.7206	43.2701	24.15	27.541	13.3715	11.9758
CBF87206	2.26693	1.701	6.85077	4.76808	4.42793	2.90422	3.57729	4.02092	3.93022	3.79376	3.87484	4.82168	1.98569	3.60525	12.8148	2.24594	5.66522	2.64998	14.7199	1.89418	3.28805	16.9057	2.40297	3.7985	1.91719	3.03491	6.57418	2.54556	3.53119	7.14913	2.39938	0.651532	0	1.17333	7.12461	9.11952	3.90815	9.46404	4.56631	4.72103	10.6053	4.56558	6.00239	6.92857	3.58199	1.68808	2.02186	4.1229	6.02511
CBF84738	0	0	0	0	0	0	0	0	0	0	0	0	0	1.76394	1.80961	0	0	1.80501	0	0	1.75725	1.81257	1.81467	0	1.95882	0	0	1.96507	4.22991	0	0	7.54436	20.9818	11.1162	6.42848	9.64861	3.15726	3.01619	1.52525	1.54717	0	1.40354	6.27105	2.98989	3.31818	7.56656	1.7559	0	2.73597
CBF86707	1.31262	19.9448	0.743775	1.24239	2.5639	4.86472	2.33028	6.40264	0.73148	4.94257	3.10659	2.95612	0	0.132309	0.678674	3.69606	0.265973	1.08312	0	3.06803	0.790842	0.679784	4.90011	2.10585	0	0	0	0	0	0.536058	0	0	0.524599	0.694831	0.120546	0	6.39411	5.09033	8.35157	1.3926	0.254687	1.36859	24.2244	25.0055	6.09779	10.7835	11.3267	23.7876	19.701
CBF85688	11.8398	3.80744	12.4592	6.4036	12.3891	13.93	18.767	6.00016	8.48305	12.7377	16.0122	11.4275	20.8344	4.09174	8.74517	26.1944	44.3827	26.1688	12.1863	11.8601	32.4398	11.9129	27.1858	29.5774	25.1801	6.18069	91.3961	38.7455	6.54129	88.7608	33.6888	4299.79	4614.25	3990.51	4.65996	4.0411	2.74641	2.62369	2.21128	0.897227	2.29727	1.89918	1.36375	1.87837	2.72604	2.74247	2.71539	1.75781	1.58663
CBF85908	87.8287	72.081	60.1348	75.0474	85.7766	120.557	122.896	110.888	95.8488	110.894	110.428	117.442	113.596	57.79	32.6705	106.336	100.97	120.032	33.2023	132.642	142.947	49.5281	139.522	154.212	168.629	61.6828	119.145	179.304	64.13	114.952	184.732	122.006	119.443	131.598	163.558	156.932	72.5165	59.8151	62.8344	95.1213	86.272	99.5964	72.8915	78.5719	110.445	112.212	118.602	64.6548	74.7598
CBF85129	1.76603	3.69149	2.2873	2.38791	1.72477	1.24669	1.79155	2.01373	3.09305	2.44281	2.98549	2.27271	1.7403	4.37401	7.56573	2.01279	5.57218	1.9777	8.28075	1.84598	1.77336	7.63036	1.5697	2.26661	4.01004	3.98667	5.19586	3.6829	4.08576	5.20313	3.33182	5.16634	3.62988	4.43383	4.21684	3.75574	0.409657	0.652253	0.70365	1.38292	1.37065	1.65923	6.10255	6.55188	2.48754	1.96353	1.97452	1.6715	1.10443
CBF85523	15.6209	39.6336	47.4072	31.3244	32.0633	16.3539	22.0913	17.3758	34.8201	28.7688	28.8242	25.0431	25.0468	29.4095	73.7025	85.9823	45.0106	39.2153	82.4498	66.081	34.0302	66.0348	90.656	42.391	76.4008	28.7632	37.6291	44.4766	32.446	38.9251	45.2255	70.2541	67.9326	68.3935	58.7444	63.3056	22.4029	19.5309	24.276	27.2466	50.0873	38.0101	47.913	55.0513	34.9909	17.1716	18.4897	43.7501	40.8554
CBF86798	72.5261	167.342	34.9314	63.4972	54.8944	41.8117	46.6736	51.4566	66.6871	50.717	36.4752	42.8753	46.4551	99.0568	307.49	69.7745	161.286	84.9056	245.305	74.0719	96.8602	258.038	57.1574	88.4293	167.233	94.1911	118.679	98.9501	87.6521	126.62	129.539	177.83	208.697	183.895	45.9577	44.9861	67.0603	63.7513	67.9531	58.9912	78.8045	53.8056	71.4717	83.0216	112.765	116.028	124.439	77.7293	60.0964
CBF86813	0	0	0	0	0	0	0	0	0	0	0	0	0	0	0	0	35.7821	12.1429	0	23.9276	11.8216	0	0	0	0	11.627	0	0	0	0	0	12.6884	0	0	0	0	0	0	0	0	0	0	21.0937	10.057	22.3225	12.7257	59.0626	7.64686	9.2029
CBF85940	34.3834	33.3543	31.0002	26.9699	27.4577	22.3724	22.0892	25.6077	24.3479	21.6631	18.2083	22.4602	18.5324	19.2628	7.66102	12.3472	35.9128	14.1858	7.14748	10.579	16.9006	10.1527	15.0103	17.6761	12.8855	17.7856	30.6008	15.6571	21.0297	34.1346	15.5869	18.2217	15.4878	14.6812	7.4318	8.55355	64.9809	73.7986	66.9557	52.4334	48.2847	50.2168	29.4417	32.1312	38.2887	36.4274	40.294	9.82177	14.226
CBF86213	2.28702	1.28706	1.2959	0.541163	2.23358	1.88354	0.507515	0	0.63724	0.615114	2.02976	0.643819	0.563424	4.61053	1.18248	0.134162	0.231706	0.70768	0.91543	1.85932	0.344477	1.42129	2.01583	1.10073	0.639985	2.37164	0.699515	1.15565	3.0404	1.40099	0.742699	205.203	191.488	192.611	0.840126	0.84064	1.03154	0.78836	1.09632	0.505493	0.332812	0	30.9381	33.5063	4.01124	3.58462	3.78634	2.22827	1.51963
CBF86914	88.1138	125.919	118.93	125.255	97.6579	123.122	103.992	111.218	115.861	80.5943	95.6783	102.193	91.0577	56.9492	41.5654	80.4575	31.0945	67.6018	47.8186	114.227	68.9942	74.1061	126.893	44.7911	68.2645	48.1071	33.9156	52.7702	41.0009	37.6693	50.2987	269.393	245.321	286.006	218.031	208.581	73.4726	147.205	93.9985	128.845	142.216	212.804	74.6815	83.8428	10.5126	20.1908	21.6559	14.3191	15.685
CBF84499	30.4201	60.696	4.70101	5.88936	6.0769	13.0961	6.75055	7.97091	7.7055	8.92554	1.63626	3.89252	5.45034	91.4307	16.5862	71.7048	8.54546	56.1927	16.0506	90.4933	114.965	20.6235	138.796	164.6	44.5749	87.8088	49.0594	34.9354	87.5662	20.1877	49.6932	4.91791	4.97358	4.97722	0	0	3.49255	6.43466	6.62837	2.68946	1.87804	0.776296	24.4034	24.8055	105.529	39.9075	39.5411	4.76014	3.56697
CBF87096	0	0	0	0	0	0	0	0	0	0	0	0	0	0	0	0	0	0	4.19141	0	1.05149	0	1.08585	0	0	0	0	0	0	1.0691	0	0	0	0	0	0	0	0	0	0	0	0	0	0	0	0	0	0	0
CBF86693	27.7503	23.3065	18.8372	19.8658	14.5828	22.3906	23.7571	29.358	19.9388	24.7022	27.8377	23.6343	21.9323	24.422	22.4906	30.8722	27.7724	23.7701	14.3216	43.3748	24.6971	20.7766	37.5697	30.1471	30.9043	23.7062	29.1831	25.9729	23.6979	29.5978	25.1293	15.3643	14.6374	13.2131	38.0074	38.1342	43.2044	70.0442	72.7316	28.2207	28.4799	28.9449	40.2821	45.1018	46.9289	50.6442	55.6318	6.55121	10.417
CBF85784	16.6948	67.9773	27.823	20.449	20.3809	19.8154	21.5747	19.3784	22.1641	24.0358	19.7558	26.8162	37.2579	12.225	118.256	15.6696	15.8694	14.0797	142.493	34.0313	19.7224	164.324	29.4302	22.2934	12.5863	12.1236	14.8183	9.15282	12.4027	17.7968	10.6305	36.5157	36.8933	34.1016	3.51731	3.69995	26.2223	7.95525	13.3525	13.1537	14.672	16.3827	25.8658	28.3557	74.6228	99.944	108.341	24.3988	17.8101
CBF84456	0	2.66682	1.7901	0	0	0	0	0	0	0.849691	0.934609	0.889343	0	1.11454	6.53368	2.77987	1.28028	1.79219	5.05814	2.88942	2.062	6.70797	1.14659	2.02733	2.12171	0.468011	1.28837	1.419	0.763613	1.93526	0.854943	0.510735	0.631298	1.00338	0.145064	0.145153	0	0	0.137674	0	0.153244	0	0.424535	0.404817	0.299511	0.682984	0.633974	0.307803	0.123479
CBF84939	7.03713	3.4437	1.04021	0.868774	0.298813	0.251984	1.9011	0.271347	1.02302	0.987494	0.724123	1.72263	1.20602	2.15882	0.569498	0.502555	3.4098	0.504933	0.244936	0.373114	0.553018	0.697191	0.761453	0.687201	0.890433	1.87348	2.6827	0.961991	2.36655	2.87387	1.58976	1.97855	2.4456	2.78571	0.561969	0.562312	0.110402	0.210937	0.213336	0.216403	0.237463	0.343548	0.712669	0.836391	3.48085	3.43959	3.43836	0.158988	0.0956699
CBF85867	35.9985	20.2587	4.53287	0	5.85956	11.5296	1.77521	1.77365	6.68692	2.15158	4.73321	0	3.94155	18.1428	31.0209	15.4862	19.8566	10.7266	25.6163	10.5684	12.451	29.0002	8.29538	12.8339	8.05887	19.7516	17.1276	10.3303	21.7531	12.6595	9.52545	15.0882	23.9785	16.0914	36.733	31.9772	4.69064	5.17044	6.62371	2.4754	1.55217	1.92479	5.73335	6.49213	6.82576	7.35014	7.62537	3.11766	2.50138
CBF86289	185.161	30.8515	47.5462	33.3566	51.9013	49.2961	71.0063	31.7512	30.5501	37.9148	23.8309	32.1252	34.7287	24.1333	65.7133	96.2154	128.312	111.705	41.6476	142.802	166.382	84.7094	105.806	210.901	125.356	19.7786	75.9683	139.953	27.1779	66.2511	138.063	70.6609	66.6235	62.4213	6.16479	4.72923	25.7359	24.8752	35.8845	18.8926	13.7846	16.4208	13.1302	15.7699	26.3052	25.8804	27.8401	22.1646	24.2259
CBF86520	98.4058	84.307	64.288	58.7333	57.4378	55.3967	56.5201	65.1977	58.1931	52.1869	63.0194	51.2328	49.6268	47.6349	38.6924	60.0089	62.1181	60.3747	37.9062	55.3664	57.4053	44.3195	61.3461	64.7838	60.7245	43.6315	61.4957	66.2226	49.1947	64.1348	60.7806	24.8054	27.4838	22.7238	17.5641	20.1919	144.664	123.554	130.509	132.672	119.953	121.08	57.5005	63.9286	75.6237	73.8094	78.5958	28.7859	32.1819
CBF86297	202.662	216.858	205.409	193.845	140.779	133.997	119.083	149.989	149.522	145.866	110.622	137.405	130.796	175.219	124.56	196.916	263.452	196.964	112.54	146.052	185.876	145.607	178.631	203.551	183.395	176.473	220.737	183.5	184.904	258.785	171.795	311.332	312.004	336.945	276.031	284.724	215.52	227.659	201.887	169.207	186.228	184.061	280.395	295.291	239.223	235.42	241.296	78.7043	102.306
CBF86454	20.3736	17.1689	27.2328	26.9969	23.0607	22.1142	22.3506	20.3851	22.4742	23.6047	17.5564	15.7649	15.5466	11.5213	7.90853	8.13934	24.3461	10.1299	10.6224	5.35126	13.1352	11.6874	8.34234	13.7447	7.55484	10.298	25.4587	9.36227	11.238	24.1289	10.4729	7.5446	7.93368	6.08366	4.12587	4.08999	32.8932	33.9985	31.7808	46.2411	64.4656	54.1491	17.3536	18.7789	37.5809	34.8073	36.8174	8.30655	10.9769
CBF87158	2.20495	16.9586	0	2.08698	1.07672	4.53989	3.58822	4.56282	2.04791	5.93042	4.78361	8.69003	2.53497	1.18536	13.3765	2.75941	0.74464	1.81943	8.82581	2.98766	2.80454	12.6371	2.21025	1.06123	2.38581	1.01624	0.974153	1.15545	1.15475	0.450238	1.35254	0.792149	1.17497	1.245	0.472488	0.607856	2.05536	1.20345	0.960894	1.62451	1.99652	0.825273	4.9384	6.59264	1.1149	0.794481	0.811217	3.24634	2.24074
CBF84858	79.8823	39.0681	25.8651	24.3026	29.7203	35.636	34.1873	27.4102	40.8061	38.3662	43.3258	40.692	46.3877	9.77738	14.7508	82.341	29.0969	84.356	12.5615	142.257	114.018	19.4044	128.986	99.1683	129.758	10.4252	29.8626	95.4673	13.447	28.6422	90.692	8.19955	11.0219	7.24893	1.31002	0.786492	19.302	42.6976	22.0475	17.7402	14.4847	12.0509	40.1272	44.6813	80.3315	72.1628	78.7211	5.49754	4.75772
CBF85518	23.1383	12.298	18.2097	17.0336	15.0651	17.4682	10.8398	17.1005	12.8942	13.8295	13.6904	15.9223	15.2008	8.03345	6.64633	6.78673	12.763	7.82272	6.17441	17.8967	12.908	7.45606	9.33087	18.5605	11.2231	9.90248	10.3536	9.95988	8.85528	11.943	12.3843	10.5294	11.8161	11.5677	0.708313	0.708746	19.7131	16.8383	18.7104	12.615	9.7273	12.3718	17.0439	15.3737	13.0401	11.2551	11.4793	9.26807	10.4506
CBF87203	0.352481	0.396729	1.19837	0.667243	1.03274	0	0.312878	0	1.17856	0.379212	0	0.396908	0	0.284234	2.77014	0.248128	0.571379	0.363565	1.41088	0.859687	0.0707889	1.89846	0.365511	0.339293	0.078909	0.348117	0.215622	0.237483	0.0851989	0.503821	0.305244	0.0759792	0	0	0.0647412	0.0647808	0.317968	0.121504	0.184329	0.373958	1.57301	0.0565402	1.01049	1.14423	1.20303	0.0762028	0.141469	1.37371	1.15727
CBF85953	47.3261	86.0467	24.7537	41.3482	53.3311	74.9555	45.2402	71.0293	52.7466	86.164	90.4673	65.589	50.224	33.7595	66.2556	175.972	104.01	181.739	29.1436	177.579	142.568	75.4135	147.982	148.347	184.186	46.7402	100.214	156.976	49.2769	97.3803	164.723	62.7778	69.8373	60.8954	22.7343	30.7769	22.9881	24.4707	43.1522	21.8863	21.8972	29.1977	43.7028	47.2708	73.1695	66.1107	75.2473	57.6971	53.5012
CBF87050	25.5813	29.9216	7.95815	11.8689	19.1051	16.9372	13.3571	11.566	3.9133	10.253	13.0584	13.5555	10.8743	4.65147	2.90464	6.23801	15.3471	7.3466	2.40928	4.17983	7.35367	3.42892	7.80203	5.79392	6.51283	3.96307	17.3875	6.98424	3.15227	15.5682	7.60153	7.6766	10.8252	6.26619	1.01342	1.19841	30.5876	29.3073	30.6024	14.9003	15.0852	15.609	7.01008	8.22706	17.4999	16.3743	17.3132	4.23547	5.56786
CBF85788	0	0	0	0	40.9707	0	0	37.2048	0	0	0	0	0	143.771	17.3522	49.2187	136.007	34.6161	33.5835	42.6319	75.8252	26.0708	0	53.8418	140.871	99.4357	94.0957	94.2144	60.8402	94.2273	81.7402	27.1282	0	53.2958	23.1157	23.1299	0	0	0	0	0	0	15.0331	35.8371	55.6809	27.2081	50.5113	0	6.55873
CBF86273	100.118	69.5591	184.198	177.823	213.664	197.485	205.166	189.092	200.439	192.815	182.466	221.646	225.332	29.7766	21.8562	55.4684	57.4787	55.5214	26.4688	45.7843	52.3146	39.047	54.9855	62.4633	47.0398	28.1986	59.8584	56.4199	27.6354	60.0683	56.4625	28.9744	29.1452	25.9096	13.1674	16.5828	137.702	111.257	124.158	148.454	124.229	151.475	71.865	79.5612	131.245	131.604	138.778	70.1287	90.5827
CBF86696	1.11212	1.25173	0	1.05262	0	0	0	0	0	0	0	0	0	0	0.230004	0	0.225347	0	0.890304	0	0	0	0	0	0	0	0.226772	0	0	0	0.240771	24.2122	34.6686	25.9028	1.63414	0.817567	0	0	0	0	0	0	1.59412	1.33007	0	0	0	0.288948	0.521618
CBF84871	21.7394	23.9365	15.5318	19.2343	24.0008	21.7964	23.0724	15.9269	24.2294	24.9134	20.6922	26.076	25.1484	4.76367	11.0446	9.6478	8.42697	8.48176	9.45836	12.8712	12.0538	7.34249	11.0755	14.1024	13.8596	5.41425	9.34755	12.0996	4.45505	8.97462	13.1987	7.02908	7.55508	6.20415	4.51376	5.12451	21.7424	14.6618	16.3938	13.6211	10.912	17.5873	13.9718	15.4222	11.1117	11.7496	13.3723	13.0156	15.1469
CBF85264	27.3086	34.3958	28.0005	30.9759	28.9989	28.5598	26.1641	29.0244	28.7455	25.1825	28.7251	26.3576	25.6293	13.9817	15.9125	13.833	24.3736	14.3519	13.5335	16.4749	16.1485	19.0365	17.9797	19.124	13.0033	12.7147	22.5832	13.0449	15.2447	22.2165	13.936	13.0812	12.3	11.2433	2.62735	3.10695	48.0181	36.3095	41.2183	28.1677	26.9139	29.8289	25.3194	28.661	21.4519	23.5217	26.0961	12.0506	18.0946
CBF85892	3.15689	1.90349	7.92184	5.86925	5.39548	3.62137	3.00235	5.69946	4.14676	4.60926	4.40282	4.31653	4.66635	0.704603	1.16588	1.32279	2.92422	1.1164	0.54155	0.870781	1.47179	1.37799	0.818398	1.33851	1.46393	1.1135	1.81621	1.74714	1.11734	2.50941	1.36692	2.57612	4.32576	1.69496	1.57384	1.98922	10.2317	8.78345	9.61053	11.5828	9.90989	11.882	5.19173	5.933	7.31131	6.0449	6.78765	1.96265	3.36677
CBF84391	30.533	39.1242	12.7761	6.22446	5.96391	9.28481	5.83744	10.4148	6.80601	12.1287	8.338	8.99204	6.94341	8.61743	8.54911	10.2508	5.52055	8.91497	12.0335	12.9843	8.86774	18.975	17.5357	11.3041	6.41469	6.77327	15.517	4.2198	6.69893	13.7162	6.50859	2.53136	2.62829	2.28762	3.88251	4.31654	16.3565	27.2032	25.0561	6.89396	4.10144	5.27443	7.82736	8.98868	84.7039	63.3688	66.7398	3.60035	3.67201
CBF86796	210.716	188.029	233.749	217.572	227.981	278.106	255.055	264.313	195.625	198.418	233.009	187.612	201.939	121.69	39.6174	220.46	163.475	249.598	28.174	226.179	330.045	65.1527	326.048	407.951	134.436	99.5218	211.927	153.275	94.6504	216.59	159.523	67.1231	60.8906	61.8785	11.8645	13.1817	251.569	537.245	460.031	208.115	168.986	182.006	58.3485	64.087	415.593	276.698	302.794	177.437	156.571
CBF87109	1.92554	0	0	0	0	0	0	0	0	0	4.55719	2.16823	0	0.38818	2.78761	22.1394	4.682	10.7249	0	14.0889	9.28095	0.398881	28.7527	16.6815	12.0698	1.14102	65.5699	12.9733	0.465425	25.9501	18.7593	0.41506	0	0	0	0	0.6948	0	1.34261	0	0	0	0.690016	0	0.365106	0	0	2.25129	1.50522
CBF85573	2.61787	8.83947	2.96674	7.43339	5.1134	5.39006	5.80933	4.64338	1.45885	2.81639	4.64679	1.47391	2.57972	1.84712	0	1.22856	2.12181	1.35009	2.09572	0.532072	0.78862	0.5423	2.44317	0.839974	0.879081	0.775637	1.33451	0.587927	0.949154	2.40548	0.56676	7.90013	5.23126	7.20594	3.36582	3.60844	16.7669	23.237	19.8506	15.7384	18.54	20.9961	17.8241	5.59087	6.70113	15.5638	4.46542	4.25103	15.7575
CBF86192	0	0	0	0	0	0	0	0	0	0	0	0	0	0	15.3411	0	0	0	0	0	0	0	0	0	0	0	0	0	0	0	0	0	0	0	0	0	0	0	0	0	0	0	53.163	38.0203	14.065	16.0364	29.7714	9.63628	34.7914
CBF85629	48.79	40.5891	4.80801	2.0078	1.38116	1.74707	3.13827	3.13552	3.94045	4.56435	2.51026	3.1849	6.2712	72.8423	1.75487	52.7628	76.0808	58.7846	1.13213	28.1683	47.4305	2.49013	56.0196	68.2915	42.5819	61.5943	101.073	50.9756	58.9656	108.001	48.0688	9.14518	7.91277	7.63576	2.72738	3.89864	2.04117	7.31236	3.45125	3.62589	4.52756	3.74298	6.71483	8.93996	11.6646	5.80899	6.24354	1.19416	0.331651
CBF85703	43.7094	151.867	27.1362	21.9445	24.1281	23.7901	32.0508	39.1014	52.1045	51.5221	32.3835	45.7946	84.6469	239.906	18.0795	120.49	174.978	155.245	45.3365	65.3538	123.352	27.636	93.961	141.588	136.14	345.947	218.866	181.56	329.263	205.124	203.083	26.463	31.292	25.592	5.8641	7.26475	5.48586	11.7261	12.3233	10.6186	9.14465	13.0471	100.926	101.823	93.8329	148.809	150.03	7.90012	4.27846
CBF85857	188.989	212.713	91.5557	47.7916	66.2209	115.25	78.1148	61.4134	73.9633	60.5306	87.0662	66.6043	48.3359	169.847	36.1021	56.8712	70.1576	63.9852	26.563	113.768	108.649	32.5749	112.499	136.554	99.1502	183.8	79.1321	65.1233	165.637	48.017	93.3873	126.877	119.927	116.078	29.6775	30.4911	71.5773	53.7085	57.8401	61.4776	54.0245	57.8531	68.758	73.4519	36.6553	52.0855	57.3226	123.693	110.294
CBF86097	25.7373	19.8203	31.4699	32.3734	24.1437	14.7819	22.5449	23.4261	16.6071	25.1388	18.4341	28.2185	34.3726	15.4973	9.38504	12.1579	29.5064	14.1815	8.94639	13.9035	23.0557	11.5751	19.4546	23.2531	15.3141	11.1708	31.7645	13.1574	13.0968	38.5165	15.9096	8.17572	7.57924	8.10266	2.86122	4.23222	17.6573	36.655	31.5229	14.6108	11.6303	12.005	22.3899	23.2015	34.8671	25.185	27.0476	1.36379	1.58836
CBF86648	2.6819	3.7732	1.51965	0	3.27405	0	0.595143	0	0.747267	0	3.17364	1.50996	1.32141	1.08132	10.2612	0.471979	0.271713	0.82987	4.29396	1.63526	1.48117	8.47236	1.39052	0.86052	1.20078	1.32435	0.136716	0.602307	1.62062	0.41072	0.580623	1.58977	2.14369	1.84555	0.246296	0.36967	3.62895	0.808919	1.16874	0.829881	0.520369	0.537742	1.80198	1.48918	0.635652	0.724749	0.538194	1.2194	1.15306
CBF85786	47.7482	49.427	252.388	228.276	175.297	45.0652	68.6796	72.0193	95.169	97.4889	106.407	62.7928	44.9918	83.6111	89.3799	154.321	151.412	138.762	105.745	239.499	156.298	124.615	247.06	170.427	105.566	55.6935	91.1087	72.559	62.761	103.619	75.9831	48.607	40.116	46.3442	12.1628	13.8357	385.895	463.023	553.526	582.067	998.274	868.498	80.4944	90.6301	149.947	81.7525	89.2447	79.6866	99.4981
CBF84528	9.66082	84.4435	6.28944	8.36571	5.21941	5.58645	3.83154	9.29701	7.10184	8.40321	8.02684	4.16622	6.6843	21.7548	1.36034	14.3731	45.2318	24.2543	2.63282	6.80968	22.8694	2.34191	15.0056	22.49	16.4736	25.2132	58.3014	18.1881	26.1336	57.1657	20.2033	0.886145	0.985793	0.870454	0.641815	0.755538	4.41307	20.3	11.3582	6.65123	6.54076	5.86891	10.9751	12.3618	28.5685	19.1971	20.0882	1.12151	1.02836
CBF84634	51.9393	2.07303	0	1.04596	0	0.303377	0	0	0.410554	0.396299	0.871809	0	0.362997	0.148521	0.22855	1.29654	8.06119	1.67177	0	1.87172	2.95914	0.0763078	0.99315	2.48207	2.72133	0.363803	3.53029	2.97821	0.178076	5.03958	3.82798	2.7791	2.94439	3.43186	1.15019	0.744697	0.132918	0.126979	0.256846	0.0651347	0.142947	0	0.264006	0.31468	0.488925	0.238909	0.221766	0.0478535	0.057591
CBF85480	103.69	35.1525	65.1251	60.3041	65.2747	52.9873	56.5545	62.5985	70.3143	59.1367	68.0035	59.0829	54.7828	20.6516	17.8275	44.5575	29.6171	33.8891	22.0022	92.5506	31.8634	20.7033	56.4819	34.8735	32.1623	12.7082	18.0864	22.1647	19.1748	14.923	29.6159	77.0165	87.8739	69.5688	14.9148	15.0387	142.109	61.1507	96.5803	85.5984	105.685	88.2727	47.23	49.8388	9.83046	9.85795	11.0308	61.5084	65.626
CBF86397	19.9037	20.755	18.5757	24.9336	17.7234	17.3565	17.4076	20.7669	15.985	15.43	15.2402	12.5245	19.0368	8.61505	6.84046	8.03579	16.3694	9.96287	6.79528	8.44765	7.75939	7.21545	10.6839	7.23158	13.2363	8.67232	13.429	10.5834	8.77291	16.1971	11.0262	11.7984	11.2301	9.04851	4.83851	5.70217	52.9667	47.2703	55.1042	28.9315	23.5122	31.1755	16.4676	18.6533	24.0869	20.3758	22.7904	11.0651	14.6438
CBF85860	0	0	0	0.654374	0	0	0	0	0	0	0	0.778505	0	0	0	0	0.14009	0	0	0.140518	0	0	0.286769	0.221833	0	0	0.140975	0.621074	0	0.141172	0.299357	0.149028	0	0.146389	0	0.381188	0	0	0	0	0	0	0.123875	0.118122	0	0	0	0.269442	0.10809
CBF85078	463.215	681.04	136.956	120.666	130.181	89.5089	121.51	118.705	103.254	98.181	113.884	106.811	102.194	1692.58	2422.16	2248.93	479.162	1909.98	2428.62	2850.76	1510.49	2871.25	3112.53	1246.79	3550.51	1152.03	442.494	1945.58	1265.03	444.75	2015.27	389.2	387.718	395.367	148.776	150.747	151.377	191.705	173.832	54.376	92.3994	61.039	323.909	353.325	120.866	74.7928	79.2486	78.6052	117.083
CBF84506	58.9807	152.575	34.3437	38.5531	35.9618	50.9907	34.7097	49.9959	47.5769	56.0915	62.4685	42.931	38.5335	119.756	56.8121	190.774	117.134	126.04	74.6075	294.061	111.907	89.104	209.164	110.934	353.732	151.709	105.449	200.593	144.769	86.6998	227.446	68.9064	70.0652	71.6191	56.0212	50.0666	43.3288	40.1009	49.8158	84.4696	81.6888	94.0861	136.039	154.774	59.3157	76.9993	86.1218	63.4556	104.235
CBF86984	19.2157	15.1395	20.6877	18.1875	15.9517	22.1559	25.585	22.1542	19.2749	10.3365	20.4651	20.5557	7.57428	6.58545	20.864	21.4174	5.64575	22.7929	16.9213	25.7764	20.2602	30.0535	21.7193	38.8432	11.1846	3.22622	12.3425	7.98368	4.64466	8.63219	9.3603	12.0119	8.44767	13.2233	0.35294	0.353155	46.1089	61.933	59.2878	49.6071	64.1287	48.0841	74.7123	78.6291	32.7918	28.8719	26.6073	44.9329	72.7025
CBF85247	0	0	0	0	0.295899	0	0	0	0	0	0.35853	0	0.298564	0	0.0626604	0	0.245567	0	0	0	0.243389	0	0	0	0	0	0	0.0680435	0	0.0618662	0.0655938	0	0	0	0	0	0	0	0	0	0.0587868	0	0.054286	0.103529	0.172345	0	0	0.314875	0.0473684
CBF86353	0	0	0	0	0	0.411773	0	0	0.557243	0	0	0	0	0	0.310209	0	0	0.20628	0	0.203238	0	0.103572	0.311077	0.160424	0.111929	0	0.30585	0.112286	0	0.102093	0.216488	0.107773	0.399641	0.317594	0	0.0918886	0	0	0	0.088407	0	0	0.358334	0.341691	0	0	0	0.129903	0.0781681
CBF84576	15.6216	1.71537	0.863581	2.16377	0.372112	0.941387	0.338205	0	1.69861	2.86936	0.901749	0.429037	0	21.507	3.23078	33.1691	246.666	97.1484	3.66022	27.7234	100.929	12.2339	22.9947	110.028	92.7173	47.5639	107.759	151.2	37.575	148.055	132.064	0	0.609102	0.242026	0.139964	0.0700247	1.51231	5.6476	1.79325	0.134743	0	0.183351	0.273072	0.325486	216.88	107.33	118.284	0.0989937	0.119138
CBF85840	42.6506	21.4488	23.1388	27.2702	22.5995	30.642	27.387	28.1678	30.5947	23.9188	35.4369	26.5677	23.2502	10.3361	7.08478	28.9058	21.9732	29.5774	7.62784	26.5129	27.0634	12.3599	31.6177	32.6109	27.3745	10.2618	22.3897	29.0923	10.5833	21.1702	26.7679	25.4779	21.3977	25.7953	32.7934	33.4389	48.2977	41.2519	51.2517	32.7335	29.9326	32.8607	16.0968	17.7911	19.8306	13.6347	15.1148	11.6413	15.1451
CBF86128	0.588731	0.993952	0.667189	3.06477	0.574975	0.242433	1.82904	0.261062	0.98424	4.11695	1.04501	0.662934	0.580153	0.356056	1.88725	1.51959	4.35419	0.910865	1.41391	0.95726	1.83264	1.64643	0.91574	1.79456	1.64747	0.348865	3.36132	1.78495	0.355758	4.08731	1.59323	6.40865	7.29402	6.17052	1.45981	0.919699	0.902845	0.710296	1.28281	0.312301	0.456925	0.519399	6.06542	7.2925	9.71187	6.49115	7.6203	1.87378	0.414197
CBF85039	263.205	246.367	179.578	156.337	162.627	140.458	135.888	139.342	125.722	147.361	146.198	96.7769	109.835	368.99	74.7089	355.124	301.22	332.98	99.9784	278.668	300.167	94.8602	271.542	270.162	257.036	355.172	348.58	281.683	329.459	325.485	307.011	510.038	517.373	502.997	71.5288	65.8961	91.0968	126.605	134.833	109.465	187.342	131.829	100.335	100.493	125.531	105.385	107.794	100.833	87.5492
CBF84888	25.4035	21.0239	33.3049	26.1658	23.1073	19.2809	20.1175	28.2723	17.2099	24.3826	21.2198	21.8747	18.8978	25.3551	11.8469	17.9996	20.2365	23.2225	12.1621	19.3366	22.4579	12.8465	20.2993	20.9369	33.676	28.6802	15.3369	29.1971	27.4509	17.2908	30.6262	6.0664	5.37497	5.43164	1.60106	2.10553	69.6471	56.0611	59.6508	50.4677	44.6996	52.0147	17.0018	18.6376	18.2756	19.4373	20.6914	7.47381	12.3433
CBF86172	21.4545	20.3194	36.1739	39.3748	32.7074	27.1506	33.2107	30.8612	30.0355	26.7407	30.6516	29.7563	32.4863	11.604	2.00211	6.5077	21.5773	6.04502	3.14181	3.9883	8.82759	3.63137	4.50377	8.81477	6.85298	10.4394	16.3253	5.69968	14.2926	18.9125	7.36374	16.3554	16.5215	16.6198	12.1101	11.9733	82.9851	99.254	89.3002	76.7974	68.8893	81.671	20.955	23.0215	23.1183	20.8155	21.737	13.7656	20.9436
CBF84571	1.55586	7.00468	0.881603	0	1.51951	1.92206	1.38105	2.06976	4.33515	2.51077	5.5234	2.62794	1.53319	34.3452	38.2913	15.5159	3.31023	15.7269	28.0245	56.604	19.9977	21.7554	32.1062	17.9718	112.851	45.176	11.1039	77.7457	29.3334	4.60661	94.9885	1.50918	1.86544	1.15302	4.14365	3.43133	0.140352	0	0.542421	0.687774	1.05659	0.374355	2.78771	2.92405	0.295011	0	0.156112	2.93073	1.21624
CBF86917	13.6174	22.8033	9.40983	10.0595	3.89245	9.02671	8.2548	9.13122	7.77361	9.6476	11.7909	8.97583	9.16418	4.61998	7.3498	5.22159	12.6522	4.93308	6.38126	2.9702	4.53574	7.49943	4.89061	5.75469	4.75861	4.85469	12.4613	4.25168	4.65624	12.2074	6.04005	5.94219	5.30956	5.20405	4.81927	5.12742	66.6933	40.7009	53.6114	6.5188	6.76655	6.60622	14.4608	14.8106	11.2098	10.2679	9.79768	3.75375	3.53099
CBF85136	0	0	0	0	0	0	0	0	0	7.70737	0	8.06704	0	0	0	0	0	0	0	0	0	0	0	0	1.6038	0	0	0	1.73164	0	1.551	1.54426	0	6.06765	0	0	0	6.17383	4.99524	0	4.17013	2.29833	0	0	0	0	0	1.86135	0
CBF86941	29.4056	11.0323	66.6489	64.942	28.7186	16.1453	43.5029	52.1576	10.9245	52.726	23.1982	55.1865	48.2953	13.8321	30.4076	18.4	41.7087	12.1321	15.6937	13.9454	19.6851	34.5184	20.3284	22.0153	17.5545	32.9138	39.9738	26.4159	45.0154	36.0267	16.9766	14.7899	15.6696	12.4526	3.60068	9.00719	22.9895	97.9855	73.4707	53.7287	81.7798	53.4577	68.4937	60.2884	144.968	129.263	157.36	15.2801	33.714
CBF84995	3.31069	3.72629	0	0	1.61667	0	1.46936	0	0.92247	0	2.93829	0	1.63123	2.16912	6.16231	1.35949	1.34168	1.19518	1.98777	1.34577	2.16089	5.31511	1.02992	1.06228	1.85289	1.96182	0.33754	1.11529	1.40041	0.507017	1.6127	1.78409	3.30786	1.7525	0	0	1.04528	0.855923	0.144276	0.439052	0.48178	0.531056	1.03809	0.848462	1.88325	0.894673	0.996566	0.430086	0.258802
CBF85992	139.042	29.6075	72.3981	87.1425	51.3814	58.8038	81.7242	24.9956	37.6948	24.2573	35.5754	38.0839	42.5863	34.0909	12.8237	216.92	444.69	195.354	15.0418	129.843	190.185	22.9646	108.332	203.172	198.961	20.7837	405.357	235.887	19.5291	438.535	261.564	5.67026	13.5169	11.1397	2.7609	4.4892	47.7983	81.9334	61.9033	42.5266	48.4882	43.7024	122.208	140.93	229.083	173.858	179.481	17.8187	20.5633
CBF86595	1093.13	985.856	1467.11	1301.59	1320.79	1051.77	1175.56	1076.65	1124.61	1074.25	1015.77	1120.44	1139.35	671.35	190.57	824.584	791.569	802.982	293.101	481.377	717.352	313.539	589.293	741.956	428.251	673.016	896.236	635.381	596.192	948.283	638.674	333.431	385.068	341.251	135.782	136.509	759.797	925.424	857.47	959.317	822.224	989.966	454.811	493.846	1471.16	1036.18	1069.05	921.219	914.493
CBF85181	0.170004	0	0.19266	0	0	0	0	0	0	0	0.402349	0	0	0	0.0351593	0.159565	0.0688948	0.0350699	0	0.0345527	0.0341419	0.10565	0.105773	0	0.0380582	0	0	0.0763597	0	0.0694274	0.110416	0.403097	0	0.575942	0.1249	0.156221	0.0306716	0.029301	0	0.0601206	0.0329858	0	0	0	0.0322348	0.0367531	0.0341157	0.0220849	0
CBF85947	33.0453	52.4946	62.8102	59.1891	40.8521	32.3829	31.7459	37.2825	46.1542	47.7017	35.1443	36.7393	32.5638	29.978	52.2518	53.6893	40.2177	55.7431	53.7455	58.4491	47.8836	62.7787	63.7623	58.719	84.6059	26.3568	33.7337	75.9987	28.6132	38.7776	67.3762	30.8367	31.0945	26.5264	18.7464	22.2941	100.07	76.5291	80.8995	138.275	121.093	128.826	65.2046	71.6454	63.0149	66.6929	71.1826	33.3375	51.108
CBF86897	33.7505	39.2416	46.3671	40.835	48.6655	31.4675	38.2959	36.7092	25.0183	32.0282	33.9103	32.6264	34.0432	12.26	4.18149	10.7212	25.7422	12.4469	7.00959	7.92746	14.4835	7.12345	13.8012	15.4777	9.72966	10.9746	25.7427	12.4065	11.4288	30.7198	12.7181	15.3738	17.4335	15.405	26.3167	30.7509	76.0285	122.323	98.9883	85.6607	86.6455	70.788	37.7382	41.4798	134.058	113.199	116.769	13.8152	23.3467
CBF86802	42.9126	52.2771	34.9002	40.6165	53.7433	68.605	58.257	71.1902	77.0867	66.8062	58.5472	71.0607	59.2023	15.6735	15.7661	63.4964	30.5869	73.1104	7.679	78.4965	82.8356	19.4523	77.5851	93.4673	96.5192	17.152	47.0455	88.4374	16.3519	35.153	98.6972	47.8826	47.2139	45.0037	23.6456	28.856	43.9937	25.4952	37.0496	48.4731	29.0931	55.2296	44.5049	49.252	22.0171	31.761	32.9265	35.0222	45.4638
CBF84753	68.5741	91.768	90.563	88.925	56.9525	60.9233	60.8694	69.9144	77.6318	77.2599	67.7294	69.9211	68.1071	87.4084	79.5095	148.238	161.926	139.01	92.9352	128.4	131.103	89.2589	124.525	148.996	98.3946	92.6822	150.288	127.327	101.931	152.483	118.769	118.136	128.183	119.474	57.323	59.7397	100.924	98.8338	108.994	97.194	91.6713	100.99	138.54	148.342	144.973	148.834	150.831	36.8258	38.7478
CBF85566	0.332131	0	0	0	0	0.547074	0	0	0.370172	0.714637	0	0	0	0.468693	1.78593	1.48075	0.740288	1.98694	1.59531	2.22765	3.2684	0.963229	2.34198	4.04959	4.98167	0.131208	1.62539	3.87872	0.08028	0.610372	4.74575	1.21708	1.06191	0.773575	0.0610035	0.0610408	0.479377	0	0.0578957	0.117456	0	0	0.476076	0.51071	1.70036	2.80033	2.79934	0.302026	0.155779
CBF86755	0	0	0	0	0	0	0	0	0	0	0	0	0	0	0	0	0	0	0	0	0.0905058	0	0	0	0	0	0	0	0.108929	0	0	0.0971417	0.360218	0	0	0	0	0	0	0	0	0	0	0	0	0	0	0	0
CBF85460	17.7568	23.0139	0	2.03717	1.57653	1.32946	0	0	0	0	0	0	0.530244	2.38645	0.333851	0.757564	1.52643	0.777005	0.430759	0.437454	0.216127	0.78026	0.892759	0.517951	0.361377	1.16913	0.877759	0.483376	1.69079	1.42835	0.34948	24.7052	24.5156	24.3817	61.1766	57.3572	0.0970794	0.370966	1.40694	0.380579	0.417617	0.604184	13.9796	14.1577	1.93852	1.97758	1.61971	2.37665	0.92538
CBF85521	18.7807	18.9938	26.2189	19.3216	21.0002	16.1399	20.5363	24.8633	17.5948	16.6911	13.2057	13.1791	10.997	22.4423	3.99672	4.85395	15.3323	6.00791	5.2295	2.71071	6.39556	6.42777	3.49985	5.85136	4.56999	17.3117	15.0407	4.8291	18.4871	14.2281	5.89271	6.98183	5.6566	5.5903	16.0477	16.2076	25.4864	43.5817	31.4093	10.6844	10.5096	10.3038	7.4616	8.55664	12.0767	7.00238	8.63012	7.03645	6.51078
CBF87140	0	0	0	0	0	0	0	0	0	0	0	0	0	0	0	0	0	0	0	0	0	0	0	0	0	0	0.149634	0	0	0	0	0.474541	1.17312	0.155379	0	0	0	0	0	0	0	0	0	0	0	0	0	0.0953302	0
CBF86876	19.6472	11.0568	19.3613	14.9576	17.9367	13.7187	17.0606	15.1516	17.6132	15.6231	12.6356	19.7188	15.152	5.68287	2.82667	8.91972	9.60647	7.40113	2.05154	9.89625	7.80573	3.89302	14.2614	7.53743	6.11946	4.47135	8.7963	7.19415	5.47163	9.41909	5.36318	12.429	10.242	13.2037	8.94319	10.3616	29.2822	29.0044	30.451	14.878	16.1602	15.9632	13.3158	14.8136	19.5176	17.9135	18.428	10.1538	10.4838
CBF85120	2.32506	3.70731	5.05024	3.85114	3.97378	2.87231	3.4397	3.43668	2.59136	2.91827	2.2928	2.61811	3.05491	0.624961	2.48443	1.18207	3.10154	1.51884	3.25729	0.63008	1.51756	2.88986	0.803668	1.36771	0.73738	0.918509	2.33099	1.30542	1.59232	2.88814	1.25842	27.3978	22.6112	24.9844	7.22426	9.54327	2.3421	2.73836	2.87083	3.2547	2.78197	3.35659	2.67313	3.14484	3.63709	3.56046	3.61602	2.0388	1.9387
CBF86313	62.7791	47.77	40.082	35.9868	25.043	24.0313	29.8249	18.8202	31.5355	19.0253	15.6951	22.9002	27.8826	17.8253	22.4928	24.0676	42.4623	27.9077	19.8198	32.8875	26.8141	22.3464	27.3236	33.1941	35.4324	18.1639	26.3236	25.2195	21.1587	35.3879	24.8858	15.6289	21.203	11.4205	6.00902	6.5002	28.3958	52.4252	67.9723	32.5204	51.9838	51.06	23.9227	25.6819	21.2925	20.0716	20.938	21.9395	24.4685
CBF86779	164.464	126.711	392.732	338.198	378.606	282.185	322.384	335.992	304.409	328.595	281.502	277.789	297.124	190.839	33.6086	71.2099	97.5942	57.7567	39.1846	43.574	77.6581	55.1596	76.3384	73.8153	32.2157	146.185	114.58	32.3187	149.546	109.743	40.2685	16.4594	15.6498	13.4733	49.267	49.2971	170.614	193.361	203.24	232.299	241.611	216.073	114.889	118.417	102.649	74.9202	72.2943	177.916	169.888
CBF84711	12.5246	20.2416	10.5543	7.59903	11.2911	9.52157	12.8278	5.69623	10.0219	12.7834	6.46046	10.1254	7.59516	8.15739	16.87	12.8105	51.7327	17.4234	17.4821	10.1171	19.9936	19.8913	10.5899	25.6577	15.3133	12.0524	35.8853	14.5689	10.8674	50.2309	20.4408	25.8207	25.9263	28.8994	7.66811	6.72845	6.54721	11.9558	11.0281	5.67852	8.97286	4.79076	48.507	52.2347	22.6522	23.2584	24.8762	10.4715	9.53963
CBF86700	218.19	369.322	434.156	266.55	301.468	397.702	337.055	526.514	373.254	466.744	489.372	391.391	443.357	18.9243	171.23	434.39	1164.92	572.747	94.1057	307.331	405.243	183.598	344.295	362.527	385.843	13.1966	1003.11	339.023	16.5576	1031.8	290.932	64.897	59.4863	59.4503	0.621328	0.310854	680.348	631.873	573.163	369.807	156.543	287.997	839.768	793.539	1234.89	858.028	777.449	224.89	237.069
CBF85013	148.762	264.596	98.7775	97.1733	86.7622	76.6164	77.7406	90.6796	80.3312	103.239	75.8698	72.1951	80.5236	234.595	279.582	255.852	151.31	203.837	232.478	223.826	151.736	259.379	258.289	209.348	160.417	224.56	144.748	107.474	235.699	161.807	125.378	126.098	128.956	121.292	49.644	44.1293	89.5898	90.209	98.4666	79.2833	80.0067	83.7534	145.135	157.152	94.8711	84.7957	88.2974	83.0718	101.221
CBF85254	459.151	624.995	649.532	493.257	505.373	645.533	774.555	637.829	803.325	738.13	770.247	1052.38	822.609	2890.41	1722.41	443.654	194.908	499.923	1241.5	328.545	507.796	1892.82	407.483	458.154	353.998	3085.54	314.939	384.153	2988.14	222.375	397.277	42.805	41.9916	48.165	164.711	163.074	135.916	149.401	220.331	37.4355	49.0295	76.1788	107.024	117.94	183.186	239.641	254.072	160.652	199.092
CBF85966	52.2699	28.7898	51.6737	74.736	55.3931	60.451	47.3842	66.0823	66.933	58.6267	51.3254	58.8579	61.3716	25.7829	3.22006	29.7493	23.2107	27.3009	3.56122	39.7822	33.2789	5.75951	28.8309	38.8954	25.6437	24.8228	20.6362	23.228	29.3007	20.6651	26.4849	23.493	24.8903	24.4899	6.74081	5.72297	30.8995	21.0849	30.4361	34.2167	35.8204	50.1281	36.864	39.142	19.4003	20.9174	21.425	24.1272	29.5584
CBF86601	2.21544	2.49354	0.418447	0.698966	1.08184	3.34508	3.27753	1.30986	0.41153	1.58896	3.05859	3.742	1.09158	0.595496	0.610914	0	0.37409	0.45702	0.591185	0.600373	0.593236	0.305957	0.6892	0.829324	0.909266	0.656403	0.451747	0.497548	0.356998	0.150793	0.559574	1.19387	0.590278	0.860005	3.32314	2.44298	2.66468	1.08189	1.22292	1.76282	0.931365	1.00688	1.45548	1.45097	0.420075	0.0798258	0.29639	0.383738	0.173184
CBF85327	41.8411	33.3579	23.1441	26.6373	23.837	21.7423	24.3178	18.9954	18.5978	23.3109	21.5145	15.4245	21.1066	31.5809	33.9954	29.4539	50.011	26.2023	34.4925	17.7168	30.3607	32.3484	20.4542	26.0513	24.1977	28.5326	47.2294	27.5191	34.3738	54.8729	32.8369	19.0582	19.111	21.9375	76.7134	75.0668	34.3293	61.6843	49.0578	30.6946	31.2656	28.7639	23.2938	26.5522	39.8096	33.7057	34.6856	12.5211	13.4335
CBF84552	22.1653	0.860266	17.0348	29.6604	15.9245	12.5896	12.212	43.8342	50.8277	61.123	32.8621	24.0983	23.8508	34.412	19.9699	352.416	118.167	205.971	22.2313	455.887	174.323	36.6273	421.015	180.252	135.744	41.3158	150.241	161.582	40.2744	161.74	164.921	28.2826	22.8082	31.6659	77.5391	67.8941	66.6958	57.9193	70.3469	11.5326	8.00824	7.51957	2.83023	3.56935	18.647	16.2484	18.3546	2.78016	1.9916
CBF86826	13.6085	12.1052	8.95472	9.14089	8.57452	12.1115	14.4174	7.98102	8.31744	9.91774	10.1297	11.6163	12.1124	10.2214	4.49402	7.88002	28.8643	8.78406	2.8114	3.39043	10.5352	3.54653	6.64607	13.1697	5.30679	7.02348	26.1824	7.64055	8.27637	34.9586	7.41299	8.56357	12.281	7.43597	2.82202	2.90442	4.3956	6.696	5.01216	7.14119	3.66256	6.61907	3.10686	3.03756	2.87166	2.27769	2.55471	0.541761	0.549054
CBF84857	19.0907	14.743	15.3181	12.7936	8.7099	7.45968	8.53471	9.51588	6.52295	6.59629	4.78205	5.64882	7.27785	10.5907	14.035	21.3517	27.4452	20.0072	12.3825	22.6859	27.3697	18.6477	31.1829	31.3875	23.1782	10.1015	31.341	27.5397	11.9571	33.092	27.2421	7.8998	7.35129	6.93376	1.15175	1.33173	25.1156	45.0086	35.0998	24.5658	27.8488	26.9793	21.5471	23.8794	64.7078	70.6446	75.5863	7.53063	8.38764
CBF86533	49.8117	43.6309	27.0869	20.9117	18.0468	21.8353	22.6424	23.2459	24.4005	16.3144	23.7681	25.8964	18.0114	33.7089	19.0666	34.3578	36.2013	35.1566	15.838	36.7201	35.255	19.2851	35.4073	40.2789	52.4511	35.2498	35.3858	44.6796	37.3582	34.1844	42.484	7.68487	8.74973	6.23042	7.39671	8.9147	51.5477	47.1846	50.4171	64.4779	58.964	58.6371	31.6154	35.3115	33.876	35.6064	37.9889	10.0717	14.6333
CBF86734	0	0	0	0	0	0	0	0	0	0	0	0.723741	0	0	0.132927	0.452448	1.43259	0.265177	0	0.653165	1.03264	0.133144	0.399894	1.64982	1.72664	0	1.17953	1.01042	0	0.131242	1.66979	0.554177	1.54124	0.272182	0	0	0.11596	0	0.224076	0	0	0.103098	0	0	0	0.416856	0.257962	0	0
CBF85048	103.156	129.117	66.5139	47.9766	44.2933	65.9151	46.5722	38.6447	49.5564	55.4894	67.3489	40.0544	35.9291	144.674	26.6678	51.9582	116.764	55.7681	27.7642	76.4539	61.2575	33.3431	130.392	70.4776	90.183	145.265	100.457	68.3027	156.697	122.569	79.898	96.9942	97.3813	89.2513	35.6072	42.1664	153.06	91.5029	106.185	54.7206	68.6733	60.0537	113.606	132.184	116.515	105.546	116.889	41.4732	33.0896
CBF85037	134.85	118.049	106.974	100.689	98.0424	88.8476	86.4488	111.62	75.1472	114.449	54.9646	82.6717	90.0664	60.4113	23.8605	65.3941	108.69	79.1267	29.9869	64.2559	77.3338	32.2799	74.2676	86.0554	82.1795	62.7426	80.9634	78.7406	64.8273	79.8528	92.4493	80.4202	63.4748	65.9888	8.53127	15.6961	87.585	88.578	89.3243	68.3537	50.0039	64.8922	51.0079	63.9984	82.1054	71.911	85.0921	43.2112	42.8683
CBF86661	18.9195	16.168	19.0585	18.7362	14.3713	15.0046	21.3032	13.5164	16.4006	18.8465	18.8644	13.0192	14.5008	11.7601	44.3817	28.733	12.0688	37.8002	38.8464	26.0627	32.367	58.3531	26.4492	48.9016	12.4711	8.65059	10.6805	10.3077	8.29927	11.697	8.98847	22.6944	21.1437	22.6635	0.772221	0.965867	21.9343	24.366	30.9337	19.8554	21.9917	18.0402	15.5998	20.0232	26.8057	14.1642	17.1203	21.7333	17.0902
CBF86080	331.7	290.263	310.398	274.392	282.262	220.449	235.229	225.559	239.853	252.572	235.721	223.303	226.967	171.924	50.9446	152.118	232.627	190.602	58.3761	103.927	162.877	56.9228	122.092	187.179	109.494	151.764	221.586	146.391	145.95	214.27	137.27	134.182	128.657	133.877	40.0172	34.9752	245.474	186.684	223.221	265.112	233.8	277.16	101.815	101.037	186.491	129.001	126.347	155.38	160.721
CBF85475	1.88148	1.41178	0	0.593604	1.83752	0	0	0	0	0	0	0	0	0.126433	0	0	0.6354	0	0	0	0	0	0	0	0	0	0	0	0	0	0	45.4231	51.1326	43.5564	34.6729	26.2799	0.11315	0	0.655943	0.332686	0.608439	0.503003	2.92165	3.10741	0	0.406757	0.125856	0.407366	0.196104
CBF85446	65.7854	69.0599	30.5856	27.341	29.2412	38.2036	30.8815	36.4642	39.7151	26.994	40.1713	36.5637	30.959	29.117	35.8014	50.7128	37.17	45.3665	31.9023	44.3975	40.6514	42.7175	51.163	48.9138	42.6711	27.0296	34.1805	41.7657	30.9868	37.3282	36.1536	35.4056	31.3478	32.4571	14.4454	15.733	74.8268	61.9982	65.1291	64.9469	52.2438	60.169	45.4483	47.7684	47.896	56.2048	58.2223	9.6965	19.5482
CBF85577	55.7461	57.9175	42.1168	47.0135	34.5507	32.6677	35.526	35.4948	45.8016	36.5224	42.7096	31.3862	30.2841	33.6424	73.3135	99.7827	42.9381	66.5662	40.3361	210.989	67.7472	63.2178	173.198	91.3832	57.3587	21.5989	38.7648	43.8186	24.7896	41.1539	42.241	458.933	431.02	450.428	56.9054	58.8448	133.327	61.5906	94.7448	114.621	152.054	118.826	55.5119	68.5633	31.6427	27.1164	31.1226	50.5539	49.8907
CBF86944	10.6756	14.1677	10.744	11.3109	8.09192	7.34869	8.91036	8.61991	7.36983	8.14245	8.67338	10.7652	8.55733	6.66522	2.24082	4.01923	10.9934	4.50311	1.53067	3.80519	5.69594	2.73959	5.46901	7.00414	4.81548	5.97983	9.63333	4.312	6.39325	10.6391	4.88117	6.49137	5.7949	5.76915	9.27726	11.1132	29.7532	50.3663	41.0929	27.2726	27.7781	24.1018	16.0161	17.627	32.2365	29.6416	31.5115	3.53955	7.5979
CBF85927	207.493	352.289	141.486	105.685	101.322	119.476	126.429	105.265	165.604	148.504	144.618	136.623	77.1094	348.994	488.405	395.693	119.718	321.389	525.772	535.016	275.099	479.55	455.49	292.824	330.667	383.104	124.24	314.348	300.284	86.5329	295.417	152.562	151.797	154.142	44.4088	58.1707	42.194	22.1243	27.2802	83.0172	126.238	96.4649	116.416	129.035	78.5199	76.9807	78.1612	103.708	115.877
CBF85100	70.7365	46.1588	69.4021	73.4645	65.9924	63.2442	64.3769	73.1079	67.0279	63.368	66.4439	68.3397	63.332	37.9531	65.3199	67.8784	99.0215	70.0651	58.1701	90.4573	81.892	81.819	76.0343	96.4829	66.6388	39.4972	78.0961	62.2466	43.1771	93.6609	59.5288	15.9596	14.4102	14.2492	18.6291	19.3487	133.307	120.827	124.024	115.368	123.204	133.841	39.798	43.1458	88.6949	83.246	87.0488	37.7403	48.3246
CBF87012	10.5406	21.7502	9.95438	9.56088	9.00748	4.7022	4.67813	7.40053	4.40543	6.14244	11.4338	6.42908	11.2526	13.2808	9.53726	8.45054	15.1286	5.6172	9.84453	5.53435	6.7916	10.0987	7.10463	6.20045	6.88241	14.5741	13.9705	6.80576	14.7559	12.2861	7.3214	15.7152	11.9357	11.8102	4.03336	4.43941	43.1051	28.1592	31.6948	39.0621	32.7229	38.3242	19.7516	19.2844	14.49	16.9957	15.8643	5.02078	7.96504
CBF84717	7.92034	8.91459	5.98391	2.49885	6.44607	4.34869	7.03044	2.34142	5.885	2.84033	6.24838	2.97287	5.2033	1.06447	22.3866	5.26575	6.95448	5.99089	10.5676	4.29275	7.95323	13.6727	4.92788	12.2831	3.84173	1.56446	4.57591	3.854	0.95722	4.58231	5.42997	75.6891	67.5292	73.5103	4.36425	8.73384	4.76322	8.19068	7.59352	15.1719	20.2343	11.2225	1030.05	1142.34	44.8036	66.2088	73.1135	37.5555	13.4148
CBF85301	11.5081	20.0766	19.8886	25.0523	14.1426	10.3466	14.3011	15.2241	15.0707	18.3648	13.0507	11.3387	10.9624	11.7545	47.5809	34.497	33.3454	18.0423	39.9217	57.6751	19.876	52.2478	35.8998	19.9702	30.8724	11.0814	28.472	21.4299	13.4214	27.5327	22.6723	21.7675	21.0801	19.3514	5.95363	6.06302	37.8569	40.562	47.5931	37.306	65.238	49.6872	31.5651	36.0303	36.0223	29.2124	31.8889	14.6509	18.112
CBF85672	10.976	51.6614	4.52317	12.2776	10.7195	9.86138	13.2856	15.9287	8.8968	16.1023	11.8077	13.483	6.88295	9.65545	5.77818	4.68273	11.9289	3.91093	4.79277	3.85325	6.61293	6.82113	5.58739	5.44274	9.15851	10.0517	9.56278	5.37821	9.88854	15.2811	5.83265	18.7124	17.5466	19.86	0.366543	0.550151	12.0615	9.28686	8.52281	13.0562	14.3269	15.0453	28.4266	31.3683	9.27072	7.55012	7.00833	3.11099	5.77205
CBF85529	56.0515	23.5402	59.729	77.5991	60.4611	75.7898	62.3778	60.8392	65.2685	64.8023	96.0282	86.667	51.1128	31.538	22.4925	30.6235	45.4303	39.3481	27.4588	34.0068	46.8755	30.8478	40.4262	48.0489	28.28	21.6473	33.947	33.4432	21.6368	31.432	28.0734	43.2795	43.4655	39.3247	14.2903	10.4552	91.4666	55.3692	69.9987	94.0816	86.1936	94.2044	39.7224	44.3094	26.6495	32.3743	28.7081	52.0576	74.0298
CBF86706	0	0	0	0	0	0	0	0	0	0	0	0	0	0	0	0.149578	0	0	0	0.259121	0	0.132051	0	0	0.142705	0	0	0.286323	0.154081	0	0	0.274814	0.509529	0.269948	0.117083	0.23431	0.115008	0	0.111118	0	0	0	0	0	0	0	0	0	0
CBF84602	388.512	605.723	303.28	257.185	289.448	211.703	226.608	211.835	246.594	281.597	211.123	235.261	226.704	425.331	139.945	232.73	448.437	357.388	186.049	225.083	374.214	142.606	294.67	415.404	213.759	517.709	501.295	209.961	473.087	497.801	275.968	71.728	75.9942	71.5763	16.6002	15.8553	282.495	276.851	281.637	311.629	260.88	283.452	235.228	242.151	245.816	167.731	164.057	118.782	152.312
CBF86841	57.5331	28.7325	42.3155	33.899	36.4669	43.9314	38.8935	33.7908	44.5886	41.8107	41.4805	38.1843	39.7991	18.4346	15.6811	24.9439	35.1278	31.754	23.1814	28.6527	29.766	19.2585	31.6869	33.1305	23.7124	15.0519	29.7561	30.8904	16.6693	29.9533	27.9635	34.3302	35.6324	33.9643	28.6226	31.5811	45.7818	33.4259	38.0568	40.4903	33.933	45.2878	29.3553	30.14	24.4188	23.4758	23.4734	19.9967	24.4828
CBF87132	4.48417	3.36472	0	0	0.7299	0.615513	0.663391	0	0.41648	0.402019	0.442197	0	0	1.95864	0.386414	1.49062	0.832898	1.61881	0	2.35443	0.825511	0.387046	2.01497	1.9184	4.01543	1.3286	1.98112	2.34982	2.61937	1.29716	4.28774	0.483294	0	0.158245	0	0	55.2831	6.24737	17.3268	0.198225	0.145011	0	10.5118	0.957666	1.13367	14.6223	0.899867	0.0970885	0.175267
CBF84541	161.133	11.3512	47.2752	50.1141	40.0696	54.9325	40.4876	90.8646	47.2602	77.1827	55.603	38.7146	51.0463	282.188	108.697	74.2749	29.4919	117.499	108.81	113.902	185.693	156.498	185.534	147.677	82.7152	338.696	62.2077	57.7562	328.148	59.8609	68.5788	1.97628	3.29778	2.52367	1.47348	1.22163	35.6877	186.781	89.0187	50.8233	61.5065	60.7014	4.72286	5.71748	246.335	195.732	227.591	4.58551	3.44017
CBF86348	26.4989	41.6429	18.1315	26.0275	14.1606	17.7062	16.4207	22.1707	20.618	33.3495	11.2414	12.9489	14.7808	18.4452	14.373	16.3074	27.3535	14.749	13.6087	17.8849	18.4756	22.3716	17.4203	18.6092	20.2591	15.3075	21.8173	11.1164	18.7319	23.3792	14.9376	22.4168	23.5788	23.1844	2.02031	2.02155	12.7189	13.357	14.119	13.5263	9.60407	11.8696	23.2917	25.0289	14.3151	14.9165	14.0467	10.9118	10.7872
CBF87045	3.94899	13.8897	1.67822	1.40163	1.44627	0	2.62897	1.31333	1.10032	0.531057	0.584131	1.11168	0.972862	6.5678	5.4107	3.93815	12.3027	3.76767	6.71784	1.50491	4.46105	4.90827	3.1736	4.90993	3.31518	6.33765	10.9713	1.8846	6.20435	7.35802	3.95411	6.06498	5.91842	5.12143	7.5252	6.169	0.178116	0.850785	0.774416	0.174566	0.191555	0.0791803	1.14978	1.26505	3.1823	1.92089	2.17929	0.44888	1.23479
CBF85886	53.3113	23.8903	61.5347	62.6064	63.6358	57.3219	57.8373	55.5976	70.4205	49.3883	55.4924	55.0281	52.0481	12.3395	1.63342	15.0576	25.1054	15.3762	4.34684	10.2334	18.8356	2.7609	14.0252	21.2236	13.9238	11.2128	19.7282	17.9592	14.0791	28.6257	16.137	12.13	11.4423	9.82479	3.17328	4.44531	54.3254	57.7683	59.3719	69.652	64.7457	68.5701	18.3081	20.5782	35.1925	25.3985	25.458	24.3678	31.2556
CBF85701	1068.61	1080.95	6514.97	7041.61	7054.48	5547.87	5583.2	6538	5789.17	5675.47	6162.64	5818.46	5331.84	1690.69	1079.84	2409.08	1650.01	1964.45	1624.31	2171.91	2007.54	1059.19	1958.13	1523.41	1311.2	1504.25	1580.45	1148.31	1363.41	1309.22	1265.11	3213.16	3113.89	3190.63	1468.33	1389.68	861.477	1289.26	1176.6	861.051	1272.92	1074.03	2014.05	2197.83	1544.03	1041.06	1126.51	7151.92	4690.63
CBF86343	40.4697	36.44	49.1389	69.4951	64.9325	66.6602	50.805	71.7823	59.9251	74.6379	60.8888	69.6578	67.7962	23.1935	70.3059	51.1437	63.025	48.5404	29.158	43.1243	41.4505	48.3844	51.438	49.5293	68.2077	15.3023	36.8988	67.5167	23.3371	38.0129	62.082	31.1553	29.5754	35.8674	4.45991	3.71887	64.4612	42.6482	59.7618	70.3325	66.4083	81.2378	37.1881	40.696	29.7077	33.3717	34.8056	29.8167	48.1768
CBF85962	168.555	260.166	146.509	208.326	198.978	245.291	261.829	206.449	334.227	261.002	323.396	332.609	422.907	95.9189	79.0265	348.569	95.9125	290.574	54.3672	309.321	274.587	137.124	392.758	328.697	169.802	88.5674	100.106	183.943	90.6799	122.217	170.412	167.114	166.449	184.511	204.389	210.003	295.613	152.449	134.642	175.063	163.523	220.039	272.027	300.772	305.095	425.603	449.494	227.629	239.729
CBF86447	8.68777	20.4456	3.5802	10.4655	3.85672	6.50461	4.20635	7.00443	7.04205	5.09815	2.80383	1.77869	7.00461	5.57268	3.59352	3.33585	11.0424	2.60682	3.7936	5.13675	6.66184	2.45414	2.94837	5.32173	9.1941	7.17617	5.63663	2.12849	5.15439	5.80578	5.30064	59.4155	54.9229	53.1793	8.70385	10.7413	4.84476	5.44503	4.95626	1.53618	2.45191	3.42059	7.07558	7.69152	4.64242	5.12238	5.70576	4.71965	5.3096
CBF85215	6.22968	14.0234	3.17695	3.53782	2.43365	1.02613	2.48838	3.03869	3.4716	1.34042	2.94877	4.91041	1.84167	0.941907	2.25469	0.730894	0.757383	0.835325	3.74035	1.45609	1.37622	4.06507	1.87339	1.19932	2.78924	1.16899	1.07974	0.979354	1.27992	0.82684	1.1464	0.939989	1.49385	0.923345	1.48749	1.77463	1.18014	1.87901	1.41171	2.14801	3.32405	2.04853	4.85548	4.94927	3.60274	0.606057	0.562567	8.37612	7.59694
CBF85042	43.3604	33.8371	34.0697	70.0423	79.6129	93.8004	90.32	72.8078	79.2558	100.139	86.8862	95.6981	108.816	5.36131	3.94574	37.3064	19.3292	28.504	2.31413	42.1842	32.3941	5.98817	50.9584	38.0281	34.6863	6.05241	14.736	37.7834	6.70767	22.1939	32.2926	73.7756	65.6205	66.1038	21.7686	28.9009	63.7311	36.1713	46.2574	74.3194	52.7228	78.2702	52.1047	58.5746	106.882	148.485	160.57	53.0993	68.6044
CBF86494	50.8384	58.7597	41.0786	37.9767	44.9749	36.1429	33.9965	30.7318	30.4903	33.2332	29.8101	29.7782	31.6761	268.399	12.9187	28.8867	30.6959	25.5131	12.9578	26.55	26.1428	14.2622	33.64	30.9418	20.491	258.25	38.6299	22.8092	226.368	39.8244	23.8388	51.4262	56.3072	48.9468	7.20211	7.43695	27.7837	34.4203	35.6066	34.2844	32.8879	38.7993	22.7519	23.818	41.8652	33.4897	33.4426	18.1841	23.2387
CBF86943	16.6587	22.5259	32.3823	33.8341	25.421	24.2001	25.5691	27.1882	30.0419	25.5139	27.2424	27.3559	19.266	15.4156	15.7669	9.52804	22.4096	8.71058	15.9291	10.2985	10.3387	17.9255	11.8762	11.7296	15.4094	13.5047	20.3339	12.9904	15.4633	22.1104	14.0505	8.25401	6.47284	8.35281	7.71311	8.78088	59.9641	71.1223	65.9621	68.24	80.0438	66.2844	39.8804	44.3332	59.7739	57.4729	61.0098	20.4387	29.3545
CBF87072	75.8807	1.06226	25.527	24.4762	28.3281	46.8963	55.0122	20.4231	23.3519	17.8027	17.2737	27.4188	30.6293	2.35927	2.99291	8.50403	10.4926	8.65736	1.81331	4.79555	13.0784	3.16725	6.87684	14.4953	4.775	2.18734	8.0956	6.69788	2.06833	11.139	6.59296	2.79389	3.11813	2.83768	0.381366	0.346909	0.3292	0.368712	0.383873	3.10401	0.622619	0.524818	1.63466	1.85974	1.86112	0.97938	1.04799	0.48225	0.413153
CBF86178	31.6449	70.0605	36.6503	30.9392	26.8301	23.4846	19.4465	22.5135	22.8669	25.8141	25.9249	23.8862	18.162	28.7427	40.4905	42.5127	29.6649	24.6773	25.6115	99.727	24.3036	24.6366	37.3583	28.6757	276.753	27.544	24.2507	106.838	30.6799	20.8762	130.621	12.743	12.2302	11.6338	1.66066	1.85341	32.75	31.0468	25.8231	34.8643	31.375	33.2453	17.0099	18.6558	15.9568	14.8103	15.7015	14.7723	17.2345
CBF86981	33.9613	34.6687	20.5862	32.1442	31.6251	24.7175	25.2381	21.0133	31.6892	33.138	24.2998	26.6803	26.4619	7.80175	6.53368	11.6755	24.1652	12.3824	5.6904	13.805	16.3374	9.81654	14.2505	20.5267	14.6752	9.04822	24.8012	9.40085	8.20884	24.1907	14.705	16.5138	11.9947	14.5491	4.78712	6.09642	36.6207	50.7749	36.2082	21.3669	19.0023	17.483	21.6513	21.8601	39.5354	33.1247	35.0271	22.367	27.0419
CBF86229	23.1805	16.603	22.6874	23.9348	19.809	19.5249	17.5364	23.5949	22.3124	21.2543	13.7154	22.2461	15.5746	21.1351	12.7479	12.1765	41.7393	14.7803	13.7069	9.58332	15.7647	17.4069	15.8974	16.6504	13.9169	21.1765	34.376	14.8487	21.0112	38.996	15.9679	61.1525	62.9549	60.2928	19.5464	17.4282	56.6491	55.6161	56.2027	27.3409	36.5949	31.9435	23.7874	26.463	44.2528	35.9339	38.6414	8.14429	11.2841
CBF84425	7.92898	10.2973	45.6195	24.8234	23.2312	18.5858	28.6938	31.9142	33.3092	28.8717	39.6964	40.521	24.0414	3.31985	2.64896	2.71923	2.10098	2.01312	4.88269	2.23136	1.83736	5.43293	2.40338	1.1742	1.22887	1.92759	3.73105	2.73955	3.68563	3.2381	1.58455	5.91624	5.36272	7.23206	0.784182	1.00885	27.1799	34.0599	22.327	26.854	24.3787	17.0233	39.2324	41.9953	8.90496	4.61506	5.14067	39.3792	31.2771
CBF85372	253.847	89.0846	46.0605	63.4407	64.7645	46.6869	63.2937	34.4648	36.9546	38.7399	40.0802	41.3507	41.8085	68.4242	8.627	21.8349	110.53	28.3893	11.702	15.8694	32.2922	10.1921	32.682	31.9164	22.5875	55.7042	79.3872	29.6257	54.9807	102.867	36.2006	14.1406	12.824	13.5128	70.6575	78.8257	53.9674	88.4254	82.2841	62.0959	65.0953	63.2512	20.5695	21.6852	195.437	96.2697	102.741	17.3221	19.7321
CBF85376	18.4074	15.3468	6.18089	6.13014	4.32787	5.89555	4.53867	6.34856	3.7992	5.86766	4.84055	5.75763	6.04641	17.6609	7.61386	4.95917	13.607	4.07852	7.91374	5.75043	8.00966	14.8996	6.78679	7.21873	8.24163	17.5062	12.2334	5.51197	14.831	11.2064	9.37247	15.6508	16.6206	14.291	13.3359	13.5947	12.177	8.69531	8.14059	4.27949	4.76212	4.97579	12.0932	11.648	10.794	9.87504	9.02961	2.39127	3.09104
CBF87142	33.3208	32.187	21.2679	15.346	13.0917	21.6595	20.0579	20.9461	18.9243	12.7733	24.474	14.2319	11.0709	26.2516	6.25756	23.5459	15.0814	17.6978	9.60699	28.1791	18.5628	18.8827	35.8499	21.4237	18.4914	30.21	19.4721	16.0847	25.3964	22.2886	12.6864	38.0038	36.5322	35.1954	13.2954	11.7785	57.0299	33.4679	32.6691	25.1024	28.1894	25.639	26.1455	29.8171	20.9149	29.0628	31.8706	12.0572	16.307
CBF84617	2.55332	11.4953	1.44679	6.04175	3.74049	4.20572	1.13322	3.39667	4.26864	1.37347	0	2.87514	5.03223	10.2947	5.28064	8.68742	22.7644	9.48098	5.1101	4.15162	13.5888	11.9009	7.41357	11.8793	10.0031	9.83465	22.648	10.035	6.17167	20.5942	9.12095	3.85267	5.10227	2.9735	0.937949	1.87705	2.30331	4.40077	4.00575	1.80593	1.73397	3.07176	6.6336	6.76174	12.1035	4.69201	5.89248	0.497545	0.399193
CBF86957	115.283	50.1154	94.1751	93.4671	116.034	105.111	98.4168	98.9168	93.6011	98.4139	83.2085	99.5315	99.9186	30.928	28.6289	31.3957	40.1532	38.3779	23.9986	29.5685	39.443	28.8583	35.9776	41.3041	28.0286	26.9509	38.3396	28.6132	26.9062	37.403	29.5396	22.1415	20.9666	20.4426	26.8019	25.7245	97.9898	81.7198	90.7567	90.7752	87.3774	91.1875	51.5011	54.6828	52.9131	45.4141	47.596	32.3291	45.1452
CBF85031	65.225	112.766	35.2208	29.4161	32.5494	32.3318	31.3984	38.4429	32.5876	43.1147	46.6977	35.6869	32.4396	52.8435	77.1312	51.9121	69.0234	57.8278	59.5812	115.654	88.0805	80.6035	59.0702	98.8021	178.059	61.9134	68.5009	84.2626	62.3212	63.1691	128.992	33.2758	31.2159	31.4744	52.8399	54.4881	100.191	78.5873	74.5626	65.8729	58.9933	68.613	36.4888	40.4882	51.9511	53.7517	59.3318	17.0528	21.9293
CBF87156	0	0	0	0	0	0	0	0	0	0	0	0	0	0	0	0	0.6892	0.701654	0	0	0	0	0.70541	0	0.761443	0	0.693558	0.763875	0.822138	0.694527	0	0	0	0	0	0	0	0	0.592902	0	0	0	0	0	0	0.73533	0.682563	0.441859	0
CBF86560	96.1843	94.5948	93.6575	80.8735	65.2086	71.5247	80.8184	81.5756	92.6297	73.8414	66.3029	78.8646	56.1336	117.377	78.4107	93.0171	104.638	102.002	91.2036	80.8537	102.116	80.7635	71.7546	103.822	92.4016	109.104	109.584	98.3593	125.837	99.2499	97.2441	72.465	65.6853	70.2921	37.9057	38.3579	128.044	108.319	129.411	64.5623	89.3269	73.0985	73.7874	83.9218	51.7031	41.9919	44.2257	54.9543	58.2529
CBF84436	1.87475	1.64118	1.65246	2.16876	1.01719	0.171557	0.554704	1.29317	1.16082	0.896411	0.985998	0.469121	1.23163	0.503922	0.387727	0.342151	1.13963	0.214856	0.500274	0.254025	0.251005	0.647269	0.388811	0.735212	0.279797	0.576035	0.509704	0.280691	0.5035	0.80816	0.315683	0.0898029	0.166502	0.0441064	0.573902	0.267985	0.150328	0.287221	0.617286	0.99449	1.13169	0.367549	2.46333	2.98953	1.69839	0.49537	0.501624	2.11073	1.95403
CBF85690	2.49632	1.87313	1.886	5.5131	3.25066	4.11184	2.21584	2.95187	1.85482	1.79042	3.93871	6.5589	6.55987	3.85823	33.3859	4.68607	8.93621	3.60475	39.3022	7.10316	5.01337	39.8183	7.42066	5.07284	7.82382	5.917	8.82305	5.6063	4.82712	7.30618	5.22431	14.8873	14.6326	15.1523	4.27939	5.50544	4.20354	3.1552	4.06138	2.20702	0.807268	2.13561	2.53458	2.41685	7.41557	12.2327	13.6927	2.48625	2.34169
CBF85044	172.033	178.383	150.441	115.39	124.357	97.0586	92.5845	67.2751	80.0163	58.2928	68.9274	70.165	86.7657	97.7626	64.7147	42.2745	138.337	55.8876	68.3179	39.6456	77.8044	70.9939	41.0163	73.0191	49.1263	107.561	103.028	43.8074	84.4747	102.065	60.4126	221.62	221.964	187.867	5.22484	9.70921	65.497	51.5972	55.962	51.7366	44.6814	55.1905	27.4261	28.2352	77.3112	49.1987	55.1825	37.8342	36.4263
CBF86682	7.7551	15.9392	31.3333	25.8501	37.5402	29.1578	34.1195	33.4915	32.6943	32.6473	32.3191	34.1708	34.2233	3.6026	2.71961	2.92738	2.5279	2.92136	5.12859	3.97476	3.52121	10.1279	4.12578	3.78657	1.58514	3.92944	2.88765	1.81738	3.3415	3.44248	1.60596	1.16289	1.34756	1.57066	0.805096	1.05346	10.9499	16.9694	13.2245	35.8318	65.0301	33.5871	16.6138	18.7801	20.7783	6.6334	7.64599	16.2506	28.2554
CBF85024	98.2724	103.284	112.844	76.3826	50.2127	122.743	112.071	91.7717	69.6336	65.1153	67.0021	78.4137	64.1328	24.7969	16.1517	29.168	63.8261	29.6704	13.5461	21.5608	38.2958	28.8509	31.0439	42.3905	29.4304	24.8103	39.5464	27.332	29.2594	42.2595	23.2482	9.96028	8.32325	9.64612	2.62979	2.99023	218.044	252.384	225.305	104.95	97.233	86.6471	24.2546	25.4631	46.7693	45.0235	45.8414	72.7092	68.1722
CBF84644	0	0	0	0	0	0	0	0	0	0	0	0	0	0	0	0	0	0	0	0	0	0	0	0	0	0	0	0	0	0	0	15.0197	17.4049	20.2865	0	0	7.07137	0	0	0	0	0	0	0	0.825754	0	0	0	0
CBF84780	78.916	121.814	74.1015	80.3845	79.2742	60.6608	60.7094	69.9878	60.3117	71.1548	54.2526	64.3196	61.4723	36.9697	26.7354	19.752	58.4797	26.8224	18.6519	32.9953	50.1122	23.0425	23.6927	41.9607	24.0604	41.419	49.8075	24.6436	40.1482	59.2387	28.8005	403.884	427.134	400.711	35.6156	39.7813	53.1544	55.7017	60.9207	57.278	49.5819	60.2792	47.8058	47.3832	43.4653	58.3318	58.3691	54.7741	48.4118
CBF85652	7.57463	12.9461	4.76893	4.51404	3.83582	2.77259	3.98434	3.48324	1.87604	4.22544	4.31575	4.73852	2.48809	6.78672	8.06482	5.66128	7.84468	4.10896	8.0851	4.90365	5.97218	8.07801	6.10916	6.93117	4.89872	5.87386	6.69298	4.15831	7.52694	5.44207	6.74174	6.04723	6.9515	6.35597	2.5764	2.73265	2.22704	5.31882	6.30847	3.86926	5.71552	5.17508	4.12181	4.60141	4.04276	2.18341	2.13933	3.13424	3.465
CBF86738	51.3102	20.6254	40.3477	90.1918	61.8721	26.3035	31.138	29.7177	30.3441	12.3921	23.5438	18.2765	14.9624	6.1219	6.06384	5.89708	17.2927	9.18063	5.02972	6.17204	7.25531	6.18221	5.9722	9.4077	9.25966	7.03244	16.975	4.11549	6.70735	15.502	7.14117	7.56156	3.34801	5.32131	7.69329	8.56402	17.4754	52.4298	30.8482	49.0669	53.2325	47.7032	5.15961	6.08287	3.07756	3.05616	2.52165	2.31256	4.58399
CBF87133	70.021	219.694	26.6849	25.2195	20.576	15.8204	29.1517	15.3874	29.0063	20.666	19.065	24.4214	20.1507	1308.78	17.1726	59.9053	66.4207	54.4547	14.3858	41.3092	58.116	17.0723	103.709	67.6	50.078	1559.33	107.4	34.2342	1176.35	106.664	50.3075	3.33925	5.4483	3.54253	3.86966	3.30261	11.6268	25.739	18.1466	10.6281	7.93528	9.04508	32.9749	32.8196	34.6608	23.3096	19.5229	10.0623	20.1507
CBF85606	48.5992	66.1079	40.0551	33.2077	35.2805	28.8953	25.8371	36.8777	25.7793	32.4333	35.3671	30.4351	26.8907	78.7981	36.388	33.6624	94.4204	42.5681	38.2816	31.0062	53.8637	41.5081	37.5138	53.6187	50.617	80.2354	86.2735	46.518	86.5006	85.9165	52.8891	30.251	31.16	29.4952	25.1083	23.8341	43.3717	47.3912	40.5005	34.6952	37.2649	36.1016	18.9056	21.4465	29.0248	20.9571	23.3647	9.55455	11.4581
CBF86230	0	0	0	0	0	0	0	0	0	0	0	0	0	0	0	0	0	0	0	15.0763	0	0	0	0	0	0	0	0	0	0	0	0	0	0	0	0	0	0	0	0	0	0	0	0	0	0	0	0	0
CBF87179	21.9285	0.560936	0.564791	0.471709	0.97346	3.69406	2.2119	2.20995	3.88819	1.60851	6.48729	2.24476	4.91113	16.5776	146.361	39.7606	20.7018	39.9928	180.734	62.599	51.7459	187.587	38.3464	57.7273	57.6815	9.74565	22.1538	49.1356	14.4556	18.4195	50.7114	13.8581	8.7639	13.0851	1.46461	0.915938	1.34873	1.20256	1.38999	2.46745	1.93399	2.23839	1.87522	1.61782	3.96892	4.9562	4.30051	1.3596	1.40251
CBF85085	12.5027	18.2558	5.36122	4.47764	3.30016	9.18381	9.2983	4.49523	2.25968	1.81769	6.79777	3.04402	1.99793	7.15275	147.807	10.7042	2.05411	2.85801	217.493	13.5985	1.49298	186.689	30.7654	3.25269	4.99272	8.61019	2.06709	3.49089	7.35095	1.58699	2.92627	85.8768	88.8624	95.017	369.536	389.821	4.14562	2.97028	7.1862	8.78326	5.0485	8.99773	186.419	203.336	3.07547	4.23708	4.67895	51.7991	53.0414
CBF86720	0.658629	1.48262	0	0	0	0	0.292314	0	0.367032	0.354288	0.389696	0.370821	0.97355	3.12025	0.272429	3.70912	6.53936	3.3967	0.527262	1.8741	4.365	0.545749	3.75637	3.59259	3.17008	2.6019	17.2576	1.84896	2.94517	12.8436	3.2796	0.0709855	0	0.278914	0.120972	0.605231	0.534726	0.454073	0.0574047	0.11646	0	0.105648	0.177015	0.225057	0.811748	0.427167	0.462599	0	0.051486
CBF84660	5.90204	11.3879	0.955513	1.59607	1.37241	1.85174	2.49472	1.74477	2.50591	2.4189	0.997743	3.16473	2.21564	14.3346	2.84814	2.76981	0.455587	3.53662	1.57495	4.62691	6.77319	2.38703	5.30419	4.9598	7.29846	16.4877	2.29234	4.22896	14.3339	0.975606	7.24071	1.09047	0.89859	1.24969	5.11049	5.37188	0.557767	1.06569	0.930835	3.429	3.65364	3.42624	2.01428	2.1128	0.799358	0.850641	0.846	1.82553	1.62578
CBF85498	88.0082	121.995	49.3435	49.9796	63.3329	59.5114	64.9629	48.474	57.8204	55.8127	63.5832	43.8129	48.3839	136.147	31.8046	48.4755	73.5841	50.261	41.531	45.754	46.1403	43.5629	59.7523	43.9926	54.3364	120.588	58.9372	52.8456	119.127	80.017	51.3441	164.346	176.236	170.655	50.7061	55.8449	60.1699	41.9933	53.7749	38.9863	34.5119	38.339	60.4196	59.8292	32.4966	43.2602	42.5727	55.2394	47.0718
CBF85910	26.3022	48.3825	11.834	10.4038	9.04817	12.1889	12.5446	12.4292	12.9072	10.3896	13.8436	12.2448	10.0194	18.6771	12.7467	30.6654	28.8352	28.1172	11.628	20.9684	24.1802	13.2067	28.7888	27.2327	27.8766	17.5943	31.5871	30.3638	18.4938	31.1343	25.803	18.388	18.6076	16.7159	11.3132	14.2782	39.3581	36.4289	33.8802	50.0342	44.0264	41.7999	32.616	35.5949	45.3093	50.9896	54.4838	6.05857	9.45796
CBF86400	47.6756	68.7294	42.5572	35.8525	35.7185	33.886	33.9131	33.8834	32.7551	25.6456	35.9369	25.7392	39.5799	44.8961	5.47029	30.8026	115.461	45.7393	4.44404	27.2777	51.8739	9.47029	45.036	58.0459	46.7858	51.4069	104.473	60.8691	51.6201	108.553	69.4235	31.2525	33.9317	29.3855	1.91928	2.34055	16.0836	28.5912	18.1012	30.891	36.7485	27.29	32.9989	36.0411	75.2293	61.4889	65.2678	9.62955	11.1806
CBF85628	9.55411	19.0629	11.3195	8.22083	4.66544	6.79559	8.09516	4.62175	6.77625	5.13933	6.68076	3.91211	5.13541	4.28987	4.85002	6.01226	10.2076	5.55438	3.82424	4.14848	6.80286	4.85795	6.66491	5.29504	7.5832	2.91653	9.74083	6.43706	3.25407	12.2374	5.17109	32.5766	38.5309	28.5055	11.3266	10.296	11.596	28.8921	22.6347	16.6634	18.7064	17.5546	28.4012	30.5694	20.4214	20.9367	21.9616	1.63607	2.64795
CBF85400	8.96116	7.45492	8.38923	7.74415	7.61024	1.92528	3.4584	4.49197	5.64512	3.77246	3.68842	2.63234	4.99121	2.04216	7.57437	2.83411	12.3157	2.7327	8.73332	8.71068	3.91233	10.573	3.15134	4.8755	3.66333	2.69354	8.50072	3.85003	1.69514	9.54685	5.06103	29.2263	33.0112	28.0489	2.21841	1.71853	1.12469	2.68609	1.96957	1.10228	4.68702	1.62492	6.35264	7.85489	5.02357	3.87462	3.90933	2.27764	2.74111
CBF86766	0	0	0	0	0	0	0	0	0	0	0	0	0	0	0	0	0	0	0	0	0	0	0	0	0	0	0.114894	0	0	0	0	433.114	430.114	355.77	0.413968	0.20711	0	0	0	0	0	0	0	0	0	0	0	0	0
CBF85769	194.897	153.554	134.53	144.221	112.475	213.045	124.245	139.849	207.345	173.46	182.409	169.584	125.71	296.106	480.393	1316.67	131.758	1151.69	495.019	1411.27	954.688	597.895	1103.11	958.49	1395	316.373	249.285	1205.67	304.494	125.902	1052.94	358.239	308.736	374.781	291.585	274.179	76.0792	40.9205	56.2107	125.316	92.1329	111.977	107.301	148.33	51.4008	60.9037	74.3111	143.166	142.381
CBF86743	13.7813	21.328	12.2015	12.2287	16.4035	9.22188	14.1443	12.986	14.3997	10.6565	7.64445	11.1538	19.9464	46.5356	1.60323	5.15381	5.32315	4.97513	1.37907	2.88853	5.88137	3.56855	6.43083	4.28371	1.92824	27.0512	13.1725	1.9344	23.3177	10.113	3.63627	1.29965	2.7539	1.36783	0.474609	0.1583	9.86782	10.2434	6.30603	6.09208	8.69044	8.84243	2.23777	2.42815	56.4268	46.0872	51.8546	2.96519	2.69326
CBF85284	0	0	0.683156	0	0	0	0	0.53462	0	0	0.71335	0.6788	0.594037	0	0.124672	0	0	0	1.44775	0.122521	0	0.624381	0.125021	0.193422	0.134952	0	0	0	0	0.123092	0.130509	2.72877	3.85475	2.68045	1.66083	1.55105	0	0	0	0.319775	0.23393	0.193392	0.540051	0.720955	0.114302	0	0	0.156623	0.28274
CBF86854	14.2368	16.6402	26.0627	29.0231	20.8562	14.8819	18.9558	20.396	18.9188	26.5092	14.9032	7.399	16.7273	12.4738	2.83113	6.55279	26.1847	6.43856	8.32869	6.23231	8.35758	4.87751	6.13234	9.13607	5.88396	7.78736	17.083	7.13249	7.14709	18.4486	6.75716	57.7173	54.2723	57.3909	3.82179	6.84316	39.7138	33.7867	35.9845	23.8182	28.686	29.1607	30.1199	32.2759	29.0712	29.4763	29.1192	17.7123	19.2619
CBF84825	14.8648	17.0945	4.02835	7.95232	6.31196	6.38733	7.17102	7.7379	13.3259	7.30075	10.3248	11.2802	11.4639	4.8859	4.41091	25.5535	4.3216	32.3311	1.03478	39.5387	32.2543	2.81153	40.9485	42.926	66.5549	2.42552	5.13964	75.0409	5.3114	5.6747	49.9519	17.4141	18.3392	12.5898	0.534182	0.356339	13.4093	9.80256	12.5052	17.2562	11.3488	17.0537	13.317	13.6923	5.75966	5.93822	5.83634	9.94918	13.0347
CBF84743	165.966	147.284	39.7868	78.5428	105.98	147.2	96.3235	87.7472	181.417	116.745	113.305	147.351	160.402	36.675	66.6681	234.411	87.3065	269.286	61.3212	456.03	319.849	85.9508	231.012	332.825	328.672	44.1298	121.05	328.288	43.2017	107.533	345.49	168.554	132.659	140.565	3.51731	7.6255	289.065	136.424	193.611	336.354	224.177	311.784	124.666	149.958	36.3106	69.0001	82.6229	70.0709	75.3476
CBF85489	1.43379	6.45508	4.22464	5.69969	5.32108	2.59784	1.52723	5.34061	4.79401	4.31905	3.05402	2.2603	3.95611	1.79208	3.02459	1.0766	3.02145	1.30141	3.21386	0.757671	1.26697	5.10863	1.30837	2.11622	1.4765	1.24611	2.7482	1.41681	1.59419	2.51782	1.24164	3.21423	4.35498	3.40018	9.26982	8.90658	4.24234	2.57005	2.94919	4.66484	8.95795	5.05974	5.90866	6.81006	3.42548	2.29378	2.53199	4.433	5.02123
CBF85823	15.616	4.92135	1.41576	7.68582	1.83013	2.05776	2.21783	13.2953	7.65799	6.04807	2.95667	1.40674	2.46215	1706.53	216.255	907.126	500.453	849.419	184.019	752.339	802.355	186.33	790.618	651.374	1199.51	2083.78	855.284	1082.7	1846.82	763.498	1139.06	221.355	191.226	219.287	136.986	139.366	2.81738	13.7804	8.16631	13.9166	49.2066	22.8447	27.0845	30.0954	11.9624	12.0186	13.1618	11.8473	15.1369
CBF86603	0.383839	2.59214	0.434992	0.726603	1.12461	0.632244	0.340712	0.680826	0	0.825894	0	0.432218	0.378246	0	0.0793836	0.180135	0.311105	0.0791817	0	0.234042	0.308346	0.715621	0.0796055	0.246318	0.257787	0.0758173	0.234804	0.431017	0	0.31351	0.0830999	2.23394	3.37489	2.4382	0.493505	0.282175	2.49304	0.727723	0.936727	0.74658	0.446857	0.430991	0.687742	0.590219	0.218342	0.248946	0.385137	0.498638	0.300052
CBF86845	66.4838	49.441	82.071	83.7148	64.3506	74.31	71.1329	72.1233	68.8057	76.6346	83.591	72.1897	66.6851	30.276	5.40173	22.7041	43.4213	28.7768	4.27686	25.5774	33.6183	9.59145	39.3951	43.807	27.3751	28.3748	48.5376	21.5967	27.4049	48.363	31.6144	21.2405	22.3005	15.8368	10.0307	11.5642	100.992	89.8291	106.682	86.8037	71.525	87.315	49.457	51.9266	47.8359	35.9328	38.7148	50.0471	56.0548
CBF85413	13.6681	11.6803	25.2423	27.0714	25.7086	24.1812	22.692	29.4064	22.004	23.4184	28.7541	24.2263	24.1942	6.22521	10.1554	7.42407	8.97532	7.41444	12.5629	6.22475	6.60825	14.5764	9.71136	8.68992	4.75974	4.34963	8.20628	5.57077	5.2615	11.9907	5.6442	9.27516	9.71122	8.30702	10.1348	10.7922	24.1115	28.3128	31.591	39.3851	46.1156	42.5091	18.2766	20.0657	20.3012	18.2219	21.2825	16.6709	16.4225
CBF85819	34.8671	28.241	35.4515	33.0015	32.4611	35.1567	30.6603	33.5233	31.2337	29.7986	28.9206	32.29	37.8913	15.8975	17.0504	13.6104	26.9395	15.9987	18.7823	18.6769	20.549	19.3059	16.625	21.9568	17.362	17.7004	24.7843	16.5392	18.1945	23.0224	16.4376	9.2718	10.4186	9.03863	3.77065	4.73117	35.686	23.0833	28.9693	15.3843	14.9847	16.4651	14.0126	16.2568	24.3442	21.0639	23.2797	9.77868	10.4439
CBF86921	3884.1	6918.68	3241.21	2112.8	1572.39	2194.62	2466.89	2338.51	2833.11	2470.57	2271.72	2098.85	1927.5	7752.54	790.594	3787.02	4842.58	3937.16	848.828	2692.11	2286.9	1203.44	2425.29	3056.56	1921.44	4863.36	3654.47	2197.67	5110.97	4034.48	1928.86	263.441	294.404	264.094	26.1376	29.7433	3191.67	3989.74	2330.79	2000.68	1493.73	1826.58	2788.23	2369.35	2559.14	3601.91	2962.68	319.348	358.156
CBF86912	0	0	0	0	0	0	0	0	0	0	0	0	0	0	0	1.53968	1.32957	0	5.25287	0	0	0	0	2.10538	0	1.29608	1.33797	0	1.58602	1.33984	0	1.41439	0	1.38935	1.20519	0	2.36766	1.13093	3.43138	2.32047	0	0	4.70271	1.12107	0	0	0	4.26205	3.07759
CBF86054	0	1.03108	0	0	0	0	0	0	0	0.328518	0.36135	0	0	0	0	0	0.0618744	0.0629925	0	0	0	0	0	0	0.0683602	0	0	0	0	0	0.198329	0.197466	0.488159	0.19397	0	0	0.220369	0.210522	0.58552	0.0539943	0.059249	0	2.9545	3.1303	0.173701	0.132032	0.245114	12.7734	18.1893
CBF85595	329.939	89.7592	294.165	344.846	356.591	539.599	399.744	517.963	480.138	503.841	563.447	511.506	506.959	51.2254	433.188	59.2573	126.58	77.74	296.678	60.2259	108.029	358.584	73.1294	107.37	54.6092	55.596	79.872	79.7173	48.9462	98.0239	72.6156	86.4565	88.1169	90.7197	173.473	159.929	291.144	696.415	606.481	292.669	333.895	272.021	82.7915	96.5787	229.043	405.834	460.495	141.18	119.302
CBF84845	18.8329	76.3093	17.684	17.8253	19.4439	15.5104	14.3288	11.453	6.59684	9.26222	16.5553	11.5122	10.6049	57.4918	6.67703	14.8988	49.4998	20.3131	5.59987	17.9356	25.8272	12.2612	20.4219	30.5591	30.1148	63.0266	47.5087	20.6643	57.7471	40.3235	31.9192	4.52348	10.3224	7.06385	1.38364	1.58227	11.2612	17.0644	12.2873	5.61354	6.05544	6.12815	16.6791	19.3059	20.3034	20.8227	21.3801	5.45231	5.13165
CBF84958	45.0194	34.2192	24.5156	27.1159	42.8255	54.4119	47.2269	52.3706	61.9051	57.8686	49.1227	60.569	55.3103	13.6725	18.3796	99.4639	30.3283	95.1617	11.2333	131.19	79.6101	28.5833	141.142	98.6763	103.009	17.2074	32.5467	114.761	18.2304	30.5627	99.9972	33.2715	45.7988	37.0152	8.591	11.8199	38.1852	23.278	29.0463	53.5518	36.5286	67.0559	50.2837	54.3413	21.2852	36.2766	37.8972	30.9129	37.3861
CBF84993	250.595	229.729	69.2053	64.0483	77.6397	126.64	78.6228	111	134.283	89.0772	179.683	125.138	81.5918	99.8731	282.63	654.372	116.771	584.931	273.943	772.207	495.702	406.46	833.601	615.714	328.348	97.693	157.895	295.728	91.0904	128.739	255.96	189.801	175.239	184.285	3.03145	3.0333	208.738	426.319	323.568	187.554	91.7484	131.357	58.257	65.5147	103.69	117.986	124.479	97.3415	129.105
CBF84581	6.809	19.2576	6272.06	5564.9	4943.44	21.4245	10.5382	7.12252	3.89173	26.1084	7.64426	7.8638	5.84957	41.4615	0.613833	8.07056	90.4936	23.6265	0.279534	8.05504	19.0041	0.759504	4.16401	15.9655	55.8133	18.6567	61.2327	38.6608	27.5991	97.0754	40.3684	4.13972	3.48881	3.58584	1.21856	0.770088	275.144	234.142	460.797	1103.65	545.364	1156.14	0.531795	0.536925	4.40289	7.92635	9.1444	0.226807	0.0818876
CBF86953	43.9728	22.8996	20.0819	16.7722	12.8195	10.27	13.9817	12.8053	13.1666	15.5338	18.6395	14.7806	5.82073	32.6804	63.9311	18.0183	42.8216	18.6838	57.7945	26.2784	29.7884	59.5491	15.2448	33.0618	29.826	41.6135	29.7097	24.6151	41.7218	24.2566	32.8226	61.9644	67.6733	53.6409	19.2874	27.622	15.8669	9.95443	11.6693	7.65928	8.27734	7.26407	12.7002	13.9044	11.6978	15.7495	16.3315	4.00722	2.77045
CBF86583	192.828	277.45	58.9349	51.5368	43.1206	105.59	74.2696	94.1825	93.684	59.5488	157.657	96.2455	52.0078	663.908	703.966	809.672	82.5526	798.993	710.214	866.22	668.989	676.879	882.451	761.991	1238.04	716.633	222.084	1034.25	725.331	110.08	942.338	119.535	104.332	127.203	16.5974	18.3582	84.2333	39.4471	56.3657	319.043	332.809	226.737	184.812	206.095	62.9229	32.9214	34.408	76.5044	93.9236
CBF87188	0	0	0	0	0	0	0	0	0	0	0	0	0	0	0	0	0	0	0	0	0	0	0	0	0	0	0	0	0	0	0	0	0	0	0	0	0	0	0	0	0	0	0	0	0	0	0	0	0
CBF84404	0	0.303165	1.52624	0.509882	0.263059	0	0.239089	0	0	0.579558	0.31874	0	0.530857	62.4996	0.612768	48.4137	1263.05	58.7873	0.431257	19.7629	28.3995	0.557973	15.1944	53.8428	151.894	50.9159	315.864	161.15	97.5284	495.111	128.407	42.3261	43.9208	43.1735	0.593673	0.396024	0.291575	0	0.0939048	0	0.20905	0	2.22002	2.39302	0.102145	0.0582313	0.0540527	0.559858	0.968561
CBF86106	3.8326	7.72873	3.80044	2.5695	4.36689	10.653	8.50496	6.79799	7.47524	4.81045	12.8501	8.99096	11.3303	33.3199	52.116	6.07037	5.14491	5.23788	44.6162	6.42644	5.13135	43.7657	10.1344	7.83956	8.40118	36.4005	6.61019	5.77409	35.2798	5.31511	5.98108	13.8722	11.2327	11.8683	4.72229	4.22625	4.72502	6.68826	8.54588	3.19077	2.54076	2.43348	13.6769	15.2789	2.27096	2.83094	2.94826	5.74644	6.31656
CBF85894	8.44677	6.33807	5.42439	5.86287	5.22463	5.79716	5.74825	7.24143	8.7866	8.1786	4.33139	6.34093	8.04625	3.3489	5.35722	19.3578	6.16157	17.3086	3.83181	20.0863	12.3269	7.58236	19.153	19.4234	16.0731	3.05881	4.47816	19.8552	3.13058	3.79451	15.3001	11.5921	13.7283	10.731	5.84376	6.93401	13.2075	7.13364	12.1228	11.6996	7.53906	10.5683	11.0482	11.4971	3.79049	5.29571	5.48071	4.13318	6.0307
CBF86390	154.566	109.774	97.2779	127.942	110.57	155.012	149.603	152.254	166.23	173.958	143.086	146.752	152.314	77.4397	116.307	404.778	142.093	328.325	109.811	293.864	231.495	168.483	358.235	275.24	241.45	76.6643	168.461	281.353	87.9557	171.317	228.253	239.186	209.711	243.223	240.107	244.656	131.611	136.249	130.441	180.322	129.258	187.003	193.707	217.745	254.036	347.103	370.897	66.7956	125.107
CBF85228	3.21049	20.6486	0.519764	1.73641	0.447926	0.755457	0.814221	1.62701	1.02234	0.986846	0.542736	3.09869	0	0.369841	0.379416	0.538099	0.2788	0.0946128	0	0.279652	0.184218	0.190018	0.190238	0.882964	0.718724	0.362371	0	0	0.443437	0.187304	0.297884	7.51357	8.4318	8.35165	85.0824	78.3911	0.24824	0.948592	0.879433	0.0810978	0.444951	0.147138	44.0469	49.2886	0.0869642	0.991537	1.38058	5.77939	6.59689
CBF85245	12.1296	9.10152	4.86842	4.54442	3.20835	3.74615	3.81324	2.46522	2.25315	3.53424	6.87779	2.56096	1.99215	6.62263	2.56085	2.60902	3.43068	2.50221	0.606894	5.18742	2.3345	2.35565	5.71252	3.40545	4.356	8.6352	2.42181	2.6106	7.39077	3.19919	2.4619	71.0302	63.6262	64.9034	33.3254	31.2094	1.68689	3.39724	4.75737	4.42361	6.42312	7.25573	24.4952	27.5454	3.40198	3.16862	3.39764	12.6059	9.956
CBF85060	499.39	492.809	939.584	937.851	1000.34	1059.36	1030.16	1029.25	948.55	940.208	1007.12	983.093	1066.54	408.194	147.467	315.234	308.737	317.399	169.627	320.759	340.43	228.938	365.778	362.222	259.219	342.467	327.72	278.608	365.313	309.867	260.583	225.905	248.779	235.868	285.508	265.646	758.064	819.962	873.273	947.702	908.576	937.571	337.906	374.937	290.073	297.469	311.763	677.074	742.685
CBF86243	634.276	437.911	249.172	181.343	155.306	229.145	186.332	211.646	197.656	156.723	221.103	215.234	162.946	611.838	669.877	506.422	376.398	610.404	671.83	435.431	556.319	657.196	415.275	587.61	598.408	657.879	408.713	537.631	673.009	400.001	536.15	64.5088	62.5598	65.8093	47.6134	46.8942	109.618	148.113	115.454	258.825	259.48	226.053	115.308	130.783	262.193	240.652	259.925	58.9184	81.9062
CBF85236	78.2267	117.396	32.2868	31.079	28.2959	57.2675	29.5752	49.677	46.8223	50.3915	43.4279	34.2558	21.413	12.6551	8.98804	32.9725	24.6569	54.9864	9.27762	47.4035	53.3374	13.0039	51.5753	49.4253	38.484	14.2117	34.4623	31.2326	11.5551	18.2412	35.0216	3.01854	1.92987	4.08978	0.354768	0.0887463	7.66656	13.3996	7.57563	9.22145	10.1189	9.44978	20.3322	21.5329	14.8328	14.4064	14.4385	36.0071	32.0854
CBF85411	38.6527	38.671	31.1494	23.9832	31.0386	37.8466	32.785	42.6592	53.1317	38.8117	42.1823	46.4261	47.8236	23.8095	33.3082	29.225	22.191	46.6901	31.9746	59.5313	53.2172	51.1561	35.8953	63.389	75.2818	21.0382	23.2946	66.7451	27.4056	23.4149	70.7577	17.4042	20.5972	16.9142	5.9951	5.68304	50.5974	21.6885	32.3413	47.3868	37.9989	50.979	28.5488	31.4787	8.14338	14.67	14.5653	23.5444	29.0739
CBF85095	1.51292	1.70284	0	2.86395	1.47757	0	1.34294	2.68351	0	0	0	0	1.49088	0	12.2029	0.710011	1.5328	0	6.0558	0.307496	0.911522	8.14858	1.25508	0.485439	0	0.597677	0.925494	0.679551	0.365691	0.926788	0.655086	0	1.2093	0	0.833648	1.11221	2.18366	2.34684	2.10981	6.42042	4.10973	5.5817	0.542155	0	0	0	0	0.982706	0.236535
CBF84851	57.9133	21.7278	87.5083	36.5431	75.4136	47.6963	68.5419	68.4817	43.0309	83.0736	0	86.9503	0	50.5919	51.9019	31.7084	86.0554	55.7521	30.9081	66.7005	38.7692	99.9745	76.0686	55.7465	64.8244	30.5047	55.1088	34.6835	46.6611	51.244	50.1522	158.125	61.7214	130.8	74.4597	63.8616	24.38	6.65444	26.9205	34.1344	18.7282	9.28967	100.307	151.718	98.8298	125.203	131.714	82.7576	33.1992
CBF85683	121.622	160.765	64.1068	54.2107	63.5334	43.6766	53.9783	43.2701	33.0998	44.1221	50.2051	43.7924	35.5368	105.343	3.36351	27.3769	61.7529	34.2788	3.96246	17.3896	35.0759	7.03097	30.7961	37.4355	21.2118	90.0869	58.3946	24.6144	98.447	68.0057	28.78	151.962	144.691	142.983	1.68838	2.5991	38.7823	85.6765	58.7945	58.1393	50.352	56.3716	32.1805	33.4645	68.6466	59.16	54.7728	25.5366	22.5523
CBF85329	38.9364	50.5391	21.7068	36.853	43.8532	56.3762	66.0573	55.9741	84.342	58.442	86.9489	62.9372	72.4061	18.8639	32.8599	175.507	28.8224	193.549	15.5851	230.773	183.634	29.1409	227.667	236.867	237.456	20.7157	47.7648	190.826	23.7561	36.034	204.69	58.3445	61.7429	60.1038	14.9952	17.7744	55.3485	33.3379	49.3715	90.4461	54.0413	99.1243	44.5028	50.0002	29.948	42.8349	46.3145	31.6135	45.4102
CBF87144	831.901	591.024	321.44	412.088	405.02	404.544	453.629	467.532	473.268	473.739	522.552	540.076	622.984	1162.28	1022.21	2873.35	2443.12	2226.52	1088.99	1477.36	1697.45	1259.85	2042.84	1495.68	1673.25	1176.38	3058.01	1666.06	1302.72	3407.51	1681.63	387.518	357.924	410.072	771.506	707.234	3315.24	3600.81	3459.71	2913.96	2161.35	2018.74	1097.91	1164.47	1165.79	806.994	833.303	513.551	754.19
CBF86321	25.0574	15.5858	14.9457	14.7709	15.0266	13.2148	13.6574	14.6201	16.1685	10.6412	12.7451	10.6427	11.4798	17.9903	8.22796	11.0889	10.6	10.7009	8.09421	11.2578	14.523	9.78953	16.1828	16.5736	12.3508	20.0583	10.3085	10.6132	23.7485	12.2977	10.8497	23.6898	21.9614	21.4087	16.7946	16.7241	28.5523	24.4352	27.5484	21.143	19.6608	24.6451	13.1933	14.5333	14.6287	11.1194	12.13	7.99514	9.14095
CBF86486	14.4864	17.264	30.2588	25.1374	20.5284	19.0658	26.9782	23.5537	20.5778	19.4049	18.151	21.9097	19.8735	13.285	2.81978	16.0297	19.1949	15.7623	2.27393	11.2577	13.206	3.91295	16.7892	18.1369	11.5096	12.4836	15.7252	10.0154	14.5898	18.5602	10.2697	5.75543	6.58427	5.68359	4.30418	4.09799	44.5849	57.5736	55.7279	48.8948	47.7836	49.0714	22.4189	24.5563	28.8684	23.8878	25.2232	7.58298	13.1894
CBF85644	0.397594	0	0	0	0	0	0	0	0	0	0	0	0	0.0801532	0.0822284	0.093295	0.0805635	0	0	0.0808096	0	0.0823629	0	0	0.0890082	0.0785343	0	0	0.0961032	0	0	0.171407	0	0.084186	0	0	0	0	0.0693068	0	0	0	0	0	0	0	0	0	0
CBF86306	24.8579	18.0199	20.0537	25.9205	18.9279	16.3086	21.317	17.9354	12.6785	19.4907	15.4557	16.1304	13.701	26.67	21.0868	17.5975	42.2587	20.7724	14.5033	20.466	22.9304	22.1686	26.5632	22.4408	20.939	27.3797	34.2784	21.479	31.7735	36.4771	24.1718	26.6096	30.9827	27.7442	15.3996	19.1258	43.0236	49.5972	44.8	18.0286	20.2737	21.9643	20.1558	23.2507	26.6825	25.8682	28.3239	8.37414	9.94643
CBF87122	33.5884	33.5451	8.30989	8.95528	8.0854	12.4677	13.6475	32.5155	31.372	24.6842	22.6726	30.3641	20.0459	359.068	5.91928	76.0952	223.685	78.3651	3.97654	56.8734	52.967	4.80197	37.3319	66.5609	84.3543	212.678	219.215	78.9397	335.669	268.739	86.5445	15.806	17.7725	17.1288	0.130337	0.217361	30.4276	34.8572	33.0683	84.9048	59.71	77.0607	1.31383	1.45487	152.447	100.536	110.647	0.614565	0.517735
CBF86645	280.112	200.361	4.15344	4.95559	35.7938	51.7446	34.856	26.4673	22.1745	47.8787	26.6416	30.6573	12.3827	2.9554	44.6125	56.0223	17.8232	78.3054	67.0629	52.9944	110.407	84.3818	59.5049	111.548	46.5327	3.51622	162.704	58.7927	3.03729	60.0836	81.9534	0.902872	1.674	1.10861	0.769329	0.481125	5.95108	19.0408	20.9001	5.64732	3.6572	3.69532	3.18958	3.4887	16.4798	17.3183	17.9667	62.3031	42.0745
CBF85794	0	0	5.38857	0	0	3.91604	0	0	0	0	5.62673	0	4.68562	0	3.93354	1.11573	0	0.980883	0	1.93283	1.90986	0.984992	0	0	2.12893	0.939206	0.969565	2.13573	0	0	0	0	0	0	0	0	0	0	0	0	0.922592	0	0	0.812387	0.901588	1.02796	1.90839	0	0.743394
CBF86130	43.5895	40.7883	28.8642	23.7836	18.0301	19.4279	23.9738	27.1364	21.719	19.6776	20.835	17.3236	19.8769	38.5958	69.8925	52.9862	65.4639	56.8085	59.9378	64.8995	58.7382	80.8778	61.7567	63.1299	137.343	41.4967	57.4775	79.4671	46.2349	64.1898	85.2659	50.5539	45.6359	48.7901	45.0545	48.1608	129.344	63.8153	62.6341	39.233	38.3414	38.3876	26.4932	29.4099	81.225	122.322	132.308	7.83886	12.2936
CBF85826	27.8428	56.5824	7.45009	9.15037	13.5961	14.3317	8.58142	10.6316	8.61993	5.82444	10.525	5.6608	8.76464	45.4496	35.8295	19.1461	45.3688	20.741	23.8373	25.6225	42.7142	25.4741	21.1728	33.7495	62.7637	49.3438	51.9639	33.4362	47.6704	32.4537	51.7393	6.91859	8.9639	7.86053	4.40369	4.05103	3.48841	8.13139	4.85343	5.05996	5.1022	4.15601	8.31454	8.39085	12.1718	9.1962	9.23471	3.16488	2.35789
CBF85449	14.4939	10.1959	13.9617	15.0903	19.8174	21.4865	14.152	19.9239	28.6733	20.271	20.5818	24.8891	18.2105	7.88916	4.94598	9.77783	10.1322	12.5578	3.19083	19.0743	17.0283	6.15506	11.122	20.1136	22.3074	6.36995	8.79244	19.9374	8.1453	9.76659	21.573	3.12425	4.34447	1.91808	0.332768	0.332971	20.1351	14.3017	19.4542	18.004	11.7412	18.5994	12.0758	11.8864	9.27528	8.93031	9.08934	8.04932	10.3104
CBF84430	0.907165	0	0	0	0	0.249041	0.268413	0	0	0	0	0	0	0.0609601	0.0625384	0.070955	0	0	0	0	0	0	0	0.0970249	0.13539	0.119458	0.123319	0.067911	0.146182	0.123492	0	0.260726	0.725111	0.256109	0	0	0	0.0521182	0	0	0	0	0	0	0.114673	0	0	0	0
CBF84976	351.241	708.964	151.259	241.579	149.792	99.3179	160.046	119.41	212.699	287.187	128.849	151.613	115.375	973.855	645.303	570.61	953.456	681.098	698.274	375.266	441.345	603.672	358.883	471.837	632.721	879.952	833.909	676.55	1052.47	849.897	667.401	70.1598	77.675	72.8839	3.65576	3.22765	416.552	348.701	412.057	517.973	611.317	587.077	233.903	261.246	234.209	147.82	160.708	309.518	325.274
CBF86161	139.654	153.235	120.886	94.6526	112.745	103.168	104.963	88.067	69.2207	74.7447	86.3669	82.9741	91.9765	43.4329	8.34544	53.3535	85.8884	64.1327	10.3934	38.5825	57.5732	9.23134	65.3492	62.1479	33.7775	47.5459	87.7909	49.6461	46.7325	97.5147	48.6944	15.3541	15.1454	16.1224	1.54677	2.12811	85.9699	140.126	122.147	68.5594	76.5251	80.1495	61.3615	70.0819	212.706	124.711	140.478	8.66083	11.1364
CBF84834	17.4109	100.121	5.0225	5.69287	3.09166	2.34643	3.65293	10.9492	8.46768	7.49252	7.86672	7.4857	6.55096	76.0706	4.97571	7.94807	50.4174	6.59564	2.53422	6.88441	8.90055	3.21327	6.95921	8.53212	15.0949	24.6988	47.3151	8.53132	57.4642	68.4539	8.56685	65.0979	63.7645	65.5539	2.09318	2.90897	11.8796	19.0419	22.8453	20.9907	7.67782	19.499	121.835	131.915	31.3327	32.9185	35.5749	10.6923	5.93908
CBF86457	52.8716	50.6267	109.104	97.0977	122.154	97.8115	91.0604	90.9805	91.9088	100.603	81.7091	96.412	108.091	17.1811	8.73139	15.6467	39.7349	18.8835	7.89665	12.831	27.1002	13.7315	18.9845	29.8777	13.6911	16.4445	35.1589	15.5071	13.4473	32.1464	17.3406	20.5822	22.0767	17.2102	11.233	10.7322	99.3758	124.926	104.062	84.4186	75.2557	74.493	44.0436	47.0538	169.529	137.761	141.732	33.4196	46.6356
CBF85673	10.287	39.9084	12.8981	14.7085	10.2604	10.8156	11.8511	15.5288	11.2213	11.7736	10.8782	8.37962	8.19599	8.56001	10.5018	8.57683	10.9987	5.95994	13.4917	8.54115	6.32971	12.8313	8.98776	9.27009	9.45669	9.07885	14.8172	8.4055	10.3163	11.3966	9.28751	10.4738	9.97207	11.864	9.16582	8.44737	33.4861	35.4982	34.0324	30.6515	35.1634	36.4076	36.3145	39.9005	7.84369	8.84848	8.87236	10.3497	14.0641
CBF85451	18.5732	18.3497	19.4113	18.1654	17.7361	15.9763	17.5854	19.4002	16.5603	17.3174	15.385	17.4284	17.2858	12.6889	4.39605	9.05531	23.166	10.3449	3.96497	6.16572	11.9362	5.34374	10.4431	14.3026	9.00883	13.1256	23.6071	10.2426	13.6676	22.9237	11.3929	8.18503	7.58787	6.72921	6.59535	6.03047	23.4192	37.6673	33.2033	20.6536	19.4202	22.0134	17.5636	18.8986	39.4822	38.7256	41.5789	7.50651	11.0666
CBF85951	12.4623	9.75768	9.82474	8.20554	9.52519	7.13995	11.543	11.5329	9.66234	9.90977	12.1825	9.15196	11.2128	9.94011	6.27537	3.0514	13.2847	4.24745	8.24153	7.0481	6.42023	7.96928	5.84342	7.47576	9.46137	10.0604	10.1647	7.05785	12.0491	7.96607	7.50759	4.32145	4.331	5.85112	3.58275	5.37741	7.82054	12.1405	14.1676	7.76049	8.41061	7.9961	8.93169	8.70199	11.815	11.5968	13.2655	5.34957	7.36998
CBF85467	6.28545	5.46663	0.97133	1.08166	1.39513	1.41179	1.52161	1.2669	0.63685	0.922105	3.38087	1.28685	0.563079	1.20952	0.295438	0.670397	0.752584	1.00193	0.228717	0.58068	0.401644	0.473473	0.88879	1.46674	0.319797	0.507897	0.524314	1.02662	0.759633	1.10843	0.618536	0.615846	0.913466	0.72593	0.262379	0.262539	5.82464	11.6212	9.66165	3.38473	2.99348	4.49119	2.76429	2.92878	7.96339	4.69421	4.93069	3.78574	5.2261
CBF84784	139.506	143.6	165.998	259.259	261.044	415.644	376.686	464.742	432.038	394.683	524.237	524.998	492.044	29.5566	42.4023	439.982	105.129	347.913	25.6008	465.572	381.628	50.1971	555.915	496.384	359.419	28.9016	137.892	326.772	35.4311	138.494	311.113	233.002	225.561	234.692	316.091	318.642	281.011	213.913	318.082	488.721	356.289	579.002	465.431	415.052	228.829	359.228	313.979	318.962	533.304
CBF84936	50.2578	78.0331	54.3268	54.1552	44.8045	42.6649	37.9766	56.2291	59.1738	59.6147	45.7483	51.3684	33.525	45.0993	42.2692	44.1479	51.2314	47.4785	39.8209	43.3733	40.632	47.9977	44.5255	49.9487	62.7752	39.5558	41.0446	66.4487	43.9817	40.3652	58.644	108.111	96.8246	108.762	1.56217	1.61049	132.895	74.184	80.2841	86.1779	81.5127	78.7977	39.2523	43.726	49.8467	47.5284	53.3241	24.3076	30.906
CBF85761	0	0	0	0	0	0	0	0	0	0	0	0	0	0	5.99855	3.40293	2.93855	2.99165	0	5.89505	0	0	0	4.65321	3.24657	2.86453	0	3.25694	0	0	0	3.12603	11.5919	3.07068	0	5.33058	0	0	0	0	0	0	0	2.47774	5.4996	0	2.91025	5.65187	0
CBF85429	309.513	60.5376	247.693	163.831	135.143	134.099	168.401	291.408	206.541	214.099	148.704	175.088	193.699	106.064	20.4272	42.5664	184.878	56.284	14.4831	31.404	75.4163	31.6025	55.5712	70.9139	67.7572	117.733	181.062	66.6559	117.715	199.187	79.0764	14.018	12.1159	15.4263	12.214	11.4127	44.0203	94.2195	79.4377	46.7743	55.5008	51.2164	41.0013	43.1904	98.5541	85.4124	86.0538	5.08161	5.80987
CBF84548	69.2673	40.3988	12.1316	10.1322	10.4548	9.85361	11.738	8.37692	13.3347	7.45202	8.94194	9.92699	13.6516	50.9051	0.390696	4.43277	8.29368	4.80633	1.00821	6.7832	3.92037	0.52178	10.1865	3.43481	7.4714	21.6424	13.097	3.25266	26.3317	15.6869	8.04339	3.8006	5.53665	4.26664	3.93242	4.74493	26.3573	24.7454	27.4418	4.56515	5.98688	4.54538	4.17459	4.51863	10.6266	3.26725	3.66463	2.61772	2.06744
CBF86570	227.108	249.284	205.783	181.551	209.812	187.463	211.58	172.835	180.148	210.763	184.614	213.11	202.629	107.654	174.866	142.708	187.804	139.916	194.504	87.7434	141.248	204.926	125.708	138.519	89.4315	98.8115	212.459	110.51	114.858	243.672	104.095	268.036	267.799	264.914	206.407	213.489	258.118	297.63	288.799	219.6	228.169	200.034	163.043	191.738	385.429	322.899	358.545	168.447	182.252
CBF85130	21.0003	7.6659	14.1507	16.1162	17.1838	14.4908	17.1294	7.55045	15.8146	14.0442	21.4926	16.617	9.50822	238.682	196.03	44.0829	52.558	42.5018	176.75	49.2578	72.3815	145.911	78.6313	65.3788	68.8674	251.463	65.8525	49.2025	242.552	55.1663	66.723	670.324	677.334	742.579	396.248	370.829	2.56001	5.08689	3.26493	5.11835	13.1051	4.64319	278.747	315.159	10.5467	10.5526	12.0733	25.5116	20.8531
CBF84968	64.3486	64.7896	98.9685	65.256	49.1645	25.2363	36.5248	36.1045	35.3715	30.3758	27.4544	23.4136	28.4703	31.1955	33.6781	16.6914	40.4912	20.9049	31.5391	15.3919	21.0111	36.1815	19.5643	24.2989	18.6684	26.4151	27.5368	18.9247	28.3566	32.8936	19.2858	29.6285	28.6916	31.6065	21.0653	19.4289	88.1775	73.2598	81.2658	72.6039	89.8195	90.2291	32.6673	37.0585	62.542	36.009	39.1789	29.7129	36.0328
CBF85367	29.8671	21.4193	15.5758	20.764	17.2951	16.9791	21.5845	15.2365	17.3804	12.796	14.7003	13.6907	18.2322	20.5676	21.7561	38.0184	45.8981	34.7321	15.0231	24.4965	31.1589	28.6905	31.026	36.2975	30.2953	30.4371	49.6376	32.351	37.6295	49.5451	32.3879	5.92526	6.12677	5.65245	0.242734	0.145729	8.48814	12.1633	6.9571	74.8709	56.3613	71.6512	12.2657	14.27	66.4046	87.9976	105.551	0.927076	0.909109
CBF84849	18.5073	20.2118	5.60683	10.0593	13.6009	17.355	16.5905	16.2509	23.0777	18.3337	26.8879	27.649	16.7931	4.54367	25.0877	54.0474	16.9311	62.3708	20.2435	61.2647	49.2019	21.8643	46.6294	64.1452	79.5817	5.46535	24.8473	82.9224	6.1565	20.6913	77.517	14.1799	16.5508	14.86	1.48088	1.17869	35.1755	17.4019	26.0005	38.1358	21.1547	42.1788	23.9346	25.9849	6.49725	15.014	16.4371	8.68862	16.9312
CBF87043	12.3712	21.8808	2.67044	1.67275	1.15068	0.485173	3.13748	3.13472	1.96973	0.633777	5.57694	3.31676	0.58052	5.93802	3.89873	2.90288	6.32652	1.82288	5.65923	2.27493	2.83943	4.51528	0.977407	3.21335	2.50573	8.8435	6.96714	1.98453	5.98051	6.61601	2.55078	16.127	10.3593	10.4778	4.11168	4.00593	0.212568	0.40614	0.616139	0.208332	0.34291	0.188992	1.58328	1.71105	2.90423	1.40094	1.65506	0.306117	0
CBF86252	48.4719	32.3403	23.2185	22.7027	22.4496	21.1949	27.9446	25.9258	21.7208	24.1923	30.7494	24.4772	19.2048	11.4843	5.89082	19.1128	35.1861	20.7201	6.40064	18.3324	23.6341	10.1446	20.3646	25.6541	20.6398	12.1407	34.9501	23.1747	12.2598	39.1315	21.5831	18.0423	16.9756	15.2893	19.7793	21.123	71.5841	80.9601	81.8374	50.1441	56.5754	47.8937	50.498	53.446	70.3055	58.2294	62.0734	13.1781	19.0628
CBF85767	25.4655	10.6948	7.75321	7.19491	5.93922	10.6429	10.7961	5.73038	5.08337	3.68015	2.24886	3.4239	7.86542	16.0142	16.9004	35.4959	24.4908	34.2637	8.21535	37.6209	31.1434	14.2511	34.053	34.8788	106.36	13.3634	26.8157	57.0202	12.8618	24.292	73.0704	17.6966	19.1397	15.8542	24.2243	25.9854	8.22879	10.94	10.0706	2.62106	1.99117	2.13386	3.67746	3.96122	24.7194	16.1053	16.5513	1.4319	1.36673
CBF85659	2.22957	2.50945	2.5267	0	0	0	0	0	0	0	0	0	2.19709	0.449471	1.38333	7.32432	53.7609	2.29968	1.78487	1.35946	3.58212	1.38559	1.38719	2.14615	4.49215	0.440393	7.72869	8.51228	0	40.5185	7.24042	2.88358	5.3464	1.88834	0	0	0	0	0	0	0	0	0	0.380928	0	0	0.447422	0.868919	0
CBF85258	12.7621	11.786	4.82095	5.57504	3.83505	5.39006	6.0998	8.12592	8.7531	3.52049	8.90635	5.52716	5.80438	2.77069	21.7919	12.5159	3.44794	6.54795	18.5995	24.0098	5.84893	27.7251	14.4555	5.98481	7.6187	2.06836	3.53646	3.60105	2.29379	4.2096	5.31337	13.2609	13.8628	11.5711	51.3888	48.9544	148.482	20.0785	54.8172	6.36481	4.76198	7.0337	9.20521	9.39266	5.95656	5.7303	5.45044	8.71461	15.5528
CBF85803	23.8776	19.6394	19.7744	21.7308	15.7856	18.4549	19.2383	24.2712	24.9747	23.3171	26.5168	24.1984	15.3848	11.5897	7.10347	24.5663	18.1993	31.9791	4.99932	30.3128	28.8827	8.52289	33.2168	38.5428	47.9442	9.43279	20.3742	42.8174	11.321	18.0024	47.9165	17.7767	19.2326	17.5786	6.00498	6.7513	31.4147	22.6348	27.1826	32.6723	27.5839	34.7951	23.3659	24.8225	16.9607	20.2513	21.0465	7.46841	12.1756
CBF85677	202.417	151.291	111.709	106.769	92.1511	94.2065	138.031	103.315	99.8752	90.7363	94.8142	90.8156	119.992	296.59	514.019	324.067	173.46	340.684	392.027	307.161	314.625	492.583	326.328	386.304	327.232	198.87	152.522	273.229	259.922	164.145	275.261	87.6049	81.3188	85.0492	7.1646	6.29707	111.841	142.185	117.431	98.1474	67.1969	87.5985	58.7466	69.347	171.414	157.492	168.722	60.1923	78.0447
CBF86104	48.058	77.7127	57.2201	54.987	52.5792	43.8382	48.8682	43.9697	49.8333	41.2311	51.8306	40.7577	50.9546	62.238	32.4594	20.0555	67.7953	21.8355	43.099	30.972	39.8277	43.0349	29.7746	39.9163	31.7992	65.3067	60.3472	26.5726	63.2273	60.3695	37.6666	34.9458	34.2804	33.8118	23.1847	20.292	50.0473	61.3889	42.3105	42.2733	50.2235	40.1541	48.3403	51.8115	125.209	100.017	108.282	33.8631	38.9942
CBF85783	6.47837	29.1665	144.737	136.212	170.829	214.562	303.954	210.529	509.552	297.704	266.127	383.504	463.751	931.559	368.548	319.23	358.085	282.175	460.462	208.322	376.098	371.643	291.747	283.589	310.259	882.856	569.35	387.011	825.005	546.429	437.294	38.8013	31.4395	36.8405	3.6547	3.31675	4.09083	4.38657	5.40442	6.79127	5.5667	7.19998	352.125	373.403	106.957	133.053	134.834	15.9302	3.03854
CBF84724	10.6958	10.032	8.48483	9.44861	6.26753	4.69805	7.91171	4.42667	5.16569	4.60277	6.32846	2.81024	3.86465	4.24057	5.08772	14.4729	13.5093	10.5908	2.28332	19.9997	13.1746	6.42544	19.0029	14.1851	10.6153	4.15493	16.9388	7.12619	3.27471	12.2305	9.87992	11.9119	10.5442	11.7765	15.5852	15.2671	2.31564	4.91594	3.356	1.76516	1.72942	1.65848	4.53552	4.62943	7.84182	4.62464	4.72206	1.01895	0.780365
CBF86180	24.006	19.6169	18.6337	15.4071	13.0072	12.1875	13.8653	17.9362	15.7601	14.6822	14.2038	15.1822	13.1244	45.2461	18.601	12.8864	30.7516	11.7699	17.2434	12.2981	13.5388	24.4218	14.902	14.9832	12.9937	43.8126	25.7828	13.0352	42.8832	28.0347	14.239	18.3239	16.9542	17.1987	1.81202	1.96422	42.0057	36.4446	35.8273	40.0929	54.0123	44.5998	33.2612	37.5315	32.3929	27.4778	29.9275	10.8296	16.1952
CBF86599	76.1057	24.0447	33.2887	64.4511	76.9354	52.7824	84.1471	30.1953	26.786	19.392	33.18	54.8768	20.3939	2.69168	13.6688	12.6886	3.65236	9.91564	20.8431	8.41254	5.09477	36.7862	8.58417	6.64036	4.03521	2.76918	8.16769	7.34655	3.2273	5.1801	4.33595	2.87807	3.20171	2.40304	2.32976	2.45387	29.0273	56.0358	81.6931	59.0224	83.9374	118.33	17.4639	19.3902	4.68361	2.88654	3.08131	21.5947	28.0765
CBF86883	21.6132	9.73053	24.4935	31.9125	28.7071	25.6323	26.8587	26.8351	35.6512	31.623	22.5069	17.5229	23.8541	8.36567	2.32436	6.89725	12.9631	6.95536	2.07628	4.56852	8.33392	3.93997	5.37891	7.21224	5.4191	8.19671	8.46166	6.79551	7.10486	12.0041	7.29953	9.13132	10.3655	7.32215	2.06427	4.13107	24.6441	22.9469	24.5642	16.8154	15.4325	17.1958	14.2509	13.8844	12.6222	14.3915	11.6238	10.4448	13.6514
CBF84662	1.73711	1.95517	0	0.411042	0	0.357663	0	0	0	0.467211	0	0.978028	0	4.99026	0.17963	1.12093	0	1.25421	0	1.85358	2.52927	0.179924	2.07152	1.67212	5.54157	7.3771	0.974083	4.29137	5.77335	0.0886768	7.05148	0	0	0	0.079765	0.0798138	0	0.1497	0.0757014	0.844687	0.252789	0.417966	0.389058	0.29679	0	0.0938864	0.0871493	0.225665	0.54317
CBF86173	0	3.85644	1.94147	1.6215	1.67313	0	0	0	0	1.84308	0	0	0	1.38146	6.37754	0	0.347134	0	1.37146	0	0	1.77444	0	0.549689	0.767041	0.676781	0.698657	0.769492	0.414092	0	0.741788	0.738563	0	1.08823	0.314661	0.314854	0.309084	0.295273	0	0.908772	0.664809	0.274802	0.920866	1.17079	0	0	0.343791	0.890216	0.267841
CBF86056	0	0	0	0	0	0	0	0	0	0	0	0	0	0	0	0	0	0	47.1229	0	0	0	0	0	0	0	0	0	0	0	0	0	0	0	0	0	0	0	0	0	0	0	0	0	0	0	0	7.64686	0
CBF86206	8.52403	10.9646	2.3	7.29957	3.96422	3.67726	3.2427	3.59984	4.52396	4.36688	4.32297	4.57066	2.79994	11.0469	5.54054	4.47653	14.0644	4.35417	6.49891	9.15739	6.92905	7.31538	6.31366	8.33535	6.90605	6.97533	12.6635	4.83144	6.08296	8.78565	6.85443	7.61209	8.11118	7.64919	0.372769	0.820594	7.61617	13.7821	12.5238	7.24907	10.4748	8.46429	12.9456	13.8007	14.3155	9.21404	9.44886	3.69114	2.60188
CBF86489	33.8051	12.3099	19.9063	28.5458	19.0971	25.9305	26.7709	27.6291	25.118	22.8196	28.6299	34.3339	27.1073	7.81716	3.42716	11.9763	16.5202	14.7677	3.44914	11.0471	16.6399	5.69839	13.747	20.4175	10.9066	5.30258	11.421	12.2812	7.45011	10.8956	14.7809	12.502	8.74208	12.421	4.50462	5.2383	39.1653	33.9307	44.3112	28.8911	23.0858	27.3254	17.1022	19.0824	12.1913	10.5326	11.3065	11.2372	14.3011
CBF87145	12.914	23.6196	7.3175	4.07434	3.67858	3.98839	5.73152	6.6809	1.79914	9.84111	7.00417	6.05903	6.36292	2.06103	1.55797	3.5353	27.5847	4.21803	1.72304	8.63972	12.2112	3.00957	6.36091	8.11457	15.9006	1.3817	5.92487	9.90921	1.04049	10.5478	7.45557	9.85888	7.31168	10.4818	4.44741	3.26343	7.86343	5.28627	5.90917	25.7842	4.48938	10.8753	95.1576	107.102	10.1007	21.8697	23.5398	247.311	257.592
CBF87046	414.794	140.059	65.8101	117.78	81.0204	191.305	206.186	44.1439	55.4762	44.625	137.437	56.0489	73.5751	41.8103	53.1871	21.4128	35.3004	22.2475	33.2061	43.8388	39.9855	56.7111	43.0127	39.9275	33.4291	50.7977	21.9908	33.5359	42.1094	20.3276	35.9206	2952.35	3143.11	3200.45	1039.18	926.992	41.9081	58.6234	63.6284	32.2716	48.2894	87.827	769.961	680.339	47.1901	60.9785	66.5914	572.26	317.765
CBF86070	12.4737	18.0508	89.8645	61.5612	56.9953	41.826	50.6156	47.0154	45.1825	38.821	34.7932	37.6228	50.4847	11.8547	13.4515	17.3525	52.8971	19.6664	10.699	42.6462	33.103	14.3041	38.7119	34.5915	44.5793	14.7831	72.3985	29.5144	16.2596	53.124	47.1624	7.87424	6.05346	6.79154	1.7183	1.39186	2.97382	4.2998	4.03808	8.34981	11.7556	5.07359	3.51209	3.95787	5.40608	2.79299	2.95016	2.60426	2.43771
CBF85206	32.263	0.412648	8.30968	5.20513	22.9157	48.9151	46.5368	5.20234	8.17232	13.805	5.64001	6.60535	20.5931	1.77384	0.151647	12.4741	22.1379	13.5379	0	8.34571	18.4073	0.227843	10.2648	22.8214	6.89432	1.08626	15.8487	13.3387	2.21544	28.5975	11.1122	1.10639	1.46525	1.55257	1.95283	2.15617	0	0.189569	0	0.0648272	0	0.058809	0.26276	0.250555	0.139033	0	0	0.142883	0.0573192
CBF86037	0.543667	5.4567	19.0751	13.9314	17.1484	6.52987	10.7898	11.6667	10.2146	12.0988	7.6987	11.5311	19.0519	2.05644	1.8872	1.97032	2.60542	1.37946	3.78228	2.37955	1.22333	2.5844	1.2362	1.51044	3.48926	1.87268	1.78103	3.10373	2.04394	1.97744	1.80925	0.738091	0.550819	1.24886	1.07756	0.494316	7.10297	2.49327	3.76705	11.2358	9.92397	10.9376	0.595943	8.17787	7.44819	0.47124	5.87587	6.48356	0.741548
CBF87187	2.86837	2.05446	0.295512	1.23405	0.764005	0.859031	0.462926	0.23126	0.290627	1.12214	1.23429	1.46814	0	0.473114	0.215717	0.734248	3.17024	0.75309	0	0.688984	0.8379	0.21607	0.919362	1.17136	0.642134	0.0515066	1.43563	0.644186	0.252116	2.23632	0.395178	9.55544	10.4215	9.93838	2.63421	2.53997	1.74069	1.25842	1.27273	0.276649	0.151786	0.250967	0.467218	0.490069	0.642767	0.789235	0.837257	0.4065	0.489218
CBF85850	97.4483	69.7971	28.1107	53.6636	34.6078	53.9908	40.8906	37.712	43.4438	41.9353	56.6096	31.9217	47.1413	121.8	97.471	123.893	145.041	150.586	46.807	199.861	185.743	102.035	155.802	218.872	103.128	123.89	165.106	124.944	114.346	137.841	125.049	64.9261	72.2272	59.2746	33.1938	37.1216	55.9406	50.9979	64.8585	39.1613	43.3162	47.1782	53.6507	73.5597	89.6995	54.7751	66.1334	64.2174	56.7863
CBF85020	16.6314	10.5508	17.477	21.1795	19.196	25.4022	24.694	19.0406	11.7958	20.1698	15.3868	25.1971	26.2225	9.44881	4.00246	13.5524	18.014	15.6572	5.8098	10.8168	13.1174	4.82333	15.8037	17.1734	10.6958	9.01906	20.4093	10.2546	10.5982	18.8942	10.671	25.4859	23.4453	23.3699	10.997	9.3365	19.3128	17.3032	16.7621	14.1692	13.964	15.9581	11.703	11.4177	14.2195	12.0287	12.4398	5.93169	8.69883
CBF84793	39.3398	24.353	31.6536	32.9529	26.126	18.1437	22.6978	25.6435	23.2382	23.0661	20.7161	22.5921	17.8327	17.1304	7.28178	14.4004	41.411	16.5959	6.14118	14.6721	17.7369	9.0458	17.2967	19.6913	18.4064	13.8704	36.0978	17.6259	15.7372	40.5664	18.865	14.5006	12.4208	12.6612	30.8535	33.8367	70.4789	104.113	97.0343	57.8402	69.2322	62.157	35.0321	39.3869	40.989	38.357	42.4728	11.4988	15.3455
CBF85186	1.35263	1.52242	1.53289	1.92038	1.98153	1.671	1.80098	4.19859	2.26132	2.18281	1.60064	3.80778	3.3323	0.954393	8.67206	4.91958	1.91856	1.53468	8.6627	10.5843	1.08659	6.72483	7.01314	1.51902	4.23932	1.33588	1.93069	1.2151	1.7982	1.10479	2.63556	3.49879	2.16235	2.43443	5.83836	2.11304	1.09817	2.21476	2.23995	1.7938	4.1992	2.06122	7.2707	6.35525	2.0518	1.60833	0.950041	4.48079	2.96063
CBF86374	0	0	0	0	0	0	0	0	0	0	0	0	0	0	0	0	0	0	0	0	0	0	0	0	0	0	0	0	0	0	0	0	0	0.601622	0	0	0	0	0	0	0	0	0	0	0	0	0	0	0
CBF86852	18.8064	42.3343	5.92018	13.8445	11.2243	7.74428	13.9111	9.26595	13.9736	15.7364	12.3637	17.6473	10.2958	10.742	8.6432	25.0064	18.4183	23.0618	6.69126	31.8528	22.0319	10.8217	22.3185	34.5293	24.3252	12.7951	20.4522	20.1793	8.08128	18.774	22.1672	24.3229	25.8889	20.7951	2.68661	1.34413	14.5145	11.3448	13.2951	11.0846	9.32522	12.4018	16.4737	13.745	4.55646	7.45387	6.70932	10.0439	14.2112
CBF85571	19.721	48.1985	0.638549	0	0.550293	0	0	0	0	0	0	0.634477	0	12.6086	0	2.6443	2.0551	1.39482	0	1.14521	1.47107	0	1.75286	1.44634	0.882979	9.46021	4.94045	0.8858	8.98884	4.25702	1.21987	6.07283	7.20611	6.20391	0	0.310666	0.203315	0.874035	0.491098	0.199263	0	0	17.2637	19.1574	0.534194	0.730884	0.678436	7.46619	8.19262
CBF86837	3.067	2.76161	4.86603	3.48348	1.79721	1.17876	1.27046	1.99468	2.96251	1.53981	1.45174	2.07214	2.41785	1.07171	0.888024	1.96709	1.86438	1.2232	0.982108	1.20516	1.14977	1.35539	1.52658	1.90256	1.60207	1.252	1.91786	1.33167	1.28497	1.71179	1.46079	1.58666	1.63434	1.55857	1.0891	1.31523	10.329	7.71777	10.443	9.50854	9.04537	11.2824	3.29718	3.73791	4.14834	2.96165	3.03634	0.743734	1.27868
CBF86465	4.86119	3.90816	3.14802	3.2865	6.10407	2.28776	1.84929	6.77477	4.64397	8.21833	3.28715	6.25588	4.10603	2.51999	1.86711	6.51813	6.05078	4.8708	1.11189	6.21042	10.5996	2.30174	6.1931	5.57061	4.35305	2.88061	8.21313	5.30273	3.02145	6.09756	5.26216	4.04173	6.66108	3.38199	0.127553	0.255261	0.75175	2.51356	0.605273	0.859564	0.26949	0.668371	2.86187	3.91544	4.08201	2.85255	2.5085	1.1728	1.30288
CBF86221	16.4996	34.1463	14.7778	11.3348	9.09665	9.64362	8.97643	8.96855	9.49128	10.8795	10.7072	6.89228	9.44082	20.7085	55.6435	13.3633	19.089	11.6384	44.7389	21.7976	14.5372	53.6948	16.1712	16.9069	31.754	21.657	16.3879	16.8541	23.0283	10.053	24.4286	42.7363	40.8415	42.5994	23.6088	22.3516	77.637	60.5452	73.6662	12.1405	10.5337	14.1296	13.9709	15.7773	8.67914	7.13408	7.79705	10.0603	10.1519
CBF86549	191.799	185.036	426.955	213.954	374.634	265.15	218.891	279.449	221.401	346.363	178.33	285.393	236.255	196.09	104.834	159.126	259.554	144.133	186.445	128.085	166.457	116.357	126.436	160.446	148.747	230.015	201.134	152.299	187.096	179.036	163.129	287.926	399.695	327.79	90.5867	99.4546	164.368	162.926	192.243	140.501	135.568	151.631	180.419	155.654	275.353	291.735	284.547	182.422	175.634
CBF85805	102.818	81.7502	99.4159	97.3162	72.7779	82.3479	73.6821	65.2518	62.0277	61.9036	61.3929	70.1032	65.9971	70.3595	28.0922	50.6867	100.919	54.0955	33.226	25.1151	61.7572	37.5175	40.691	58.7165	33.7871	61.2994	101.557	37.7082	71.5926	97.269	45.132	22.3662	31.6671	25.3655	20.4441	19.7631	47.6514	75.1116	58.3721	41.8648	35.3237	38.4323	30.5912	26.914	84.9574	72.5982	65.3064	37.3746	36.5738
CBF85331	101.116	84.3617	101.77	105.075	117.399	108.318	106.074	110.37	141.856	123.998	143.921	112.268	104.52	51.0324	46.2116	139.207	57.5979	160.454	36.2282	193.729	162.741	47.0196	209.854	198.068	156.239	44.1356	72.5247	164.837	57.2565	51.8345	159.821	59.9009	48.607	52.2525	11.1693	13.2554	152.322	71.6612	102.551	111.152	90.9628	115.012	56.5059	58.2306	27.6195	37.4527	34.1976	76.518	93.3045
CBF86279	79.2647	68.9388	100.716	87.5275	110.841	100.394	101.807	107.043	99.7207	111.117	76.7439	104.131	105.33	28.3271	46.6956	45.3712	57.3093	42.2412	24.9974	51.0159	52.4595	33.0887	54.0493	55.2975	38.447	27.0433	50.3249	31.5571	36.1412	60.8177	37.9612	104.975	101.756	105.659	83.382	68.3135	93.3879	94.2863	110.851	75.3875	72.3545	89.6762	56.5937	54.7859	50.7817	63.8713	60.1315	66.8534	68.0647
CBF85015	24.1357	12.6772	1.45878	3.04591	1.25716	1.32518	3.71348	1.99781	2.51067	2.07728	0.380815	2.17422	2.53697	26.2096	1.59732	24.466	54.1874	30.0728	1.28811	14.3895	30.8927	2.73322	15.0168	35.3137	20.5321	21.2943	55.908	27.825	22.8688	62.4916	36.6468	4.57827	4.88732	4.90604	2.12788	2.54318	0.987019	1.71943	1.5146	0.39832	0.749288	0.877545	1.21086	1.42953	18.0006	12.8012	12.141	0.250834	0.301876
CBF85670	50.0257	74.0313	37.795	49.1027	36.1903	37.3854	37.8265	47.6524	42.3328	45.8462	46.043	45.8993	29.2129	48.9307	85.0677	22.1727	43.5498	24.6527	83.8037	25.2306	32.5587	68.319	26.5139	37.1559	38.5747	58.5557	36.8358	30.3758	54.637	35.7523	42.1182	20.1688	16.2907	20.7924	12.2511	14.3017	101.286	75.524	91.0783	29.3216	19.9522	27.0453	27.222	32.6053	32.321	24.434	25.0974	21.3015	21.7254
CBF87151	1.79137	2.26827	6.59783	4.66269	5.90461	3.87276	4.96906	3.57458	2.99482	2.40902	3.17974	2.77359	2.86856	0.0451415	0.138931	0.0525429	0	0	0.358518	0.136534	0	0.371088	0.232199	0.143696	0.0501286	0	0.136978	0	0.0541244	0.320063	0.0484782	82.0547	81.9746	76.5716	0.205641	0.164614	0.807984	1.2736	1.48325	2.6924	2.08548	2.01143	0.7623	0.765151	0.551958	0.580914	0.539228	2.44349	3.57087
CBF84432	79.4966	52.335	5.09948	6.62518	4.88297	8.23545	9.31986	6.20779	7.24416	4.30316	9.46643	7.88194	10.8393	54.9324	0.827225	33.9053	39.8146	34.5519	0	14.3283	30.4245	0.93215	28.9301	33.5286	13.7672	43.8484	54.2374	19.0887	38.3097	66.156	19.0509	0.646639	1.59856	0.952783	2.75497	2.75666	2.52573	8.53122	4.96778	0.795663	0.679075	0.561398	2.32917	2.30641	4.0765	1.0809	1.10367	1.03922	1.32886
CBF84454	18.6807	57.2367	21.1702	16.6989	19.2578	23.9323	30.4	12.8856	17.3503	23.4469	15.9654	22.2039	27.6128	17.5744	13.9514	37.259	18.9261	47.0999	7.47737	53.366	61.6939	19.7788	51.011	65.9333	29.971	16.8095	35.9754	25.1722	19.3157	27.1252	37.747	7.82975	4.97727	5.27391	0	0.572206	5.6172	6.43944	6.15087	2.56912	2.41641	2.33062	12.2727	12.5893	17.7105	11.2183	13.329	38.9633	43.3222
CBF86967	15.9497	20.4158	13.1134	14.8003	12.8281	19.575	22.7632	16.364	15.3365	14.4676	17.7638	13.0298	15.4091	30.7037	20.6973	29.2801	15.9057	54.6438	21.2807	32.5443	46.9171	24.8126	31.003	51.9791	55.5194	20.5087	22.5108	66.0916	24.6432	20.7542	63.509	11.2579	9.99908	10.595	6.26113	6.55234	102.69	111.523	113.174	17.8615	12.8036	17.8588	15.0734	16.6174	35.3423	19.6748	20.5222	6.54099	4.84055
CBF86977	9.67541	24.239	8.8426	15.0659	8.23007	8.48257	8.86536	10.7952	6.95714	7.05136	9.60275	7.73186	8.61175	20.1973	65.4527	30.3198	33.5183	25.8183	89.9488	31.6542	25.0725	86.5725	38.514	28.5411	55.1982	25.1529	32.3937	28.0378	25.1972	32.5665	41.0831	13.8591	13.9706	15.0675	1.26117	1.54875	253.17	175.314	206.143	75.2209	85.6299	71.7423	50.1063	54.9246	47.344	52.9004	58.1861	7.58204	18.1034
CBF85362	9.4012	5.78979	6.83468	5.2046	5.71681	6.13568	8.18746	6.13521	6.12862	6.29748	6.71695	6.99084	6.99187	2.86074	8.3642	6.1601	7.83542	5.30581	6.53206	8.43619	6.16287	8.5616	7.4311	6.48829	5.63879	2.38252	6.00415	4.93975	2.87263	7.31646	5.68356	3.82355	3.82816	2.62909	1.3032	0.8802	16.1613	21.0034	22.7264	17.2506	14.6962	19.2058	13.2214	14.2135	16.5814	16.4896	17.4421	2.2352	4.35397
CBF87065	0	0	0	0	0	0	0	0	0	0	0	0	0	0.115832	0	0	0	0.0592642	0	0	0	0	0.0595815	0	0	0	0	0	0	0	0	0.0619264	0	0	0	0	0	0.0495155	0	0	0	0	0	0	0	0	0	0	0
CBF86471	16.8137	5.40696	5.44412	11.3672	7.03751	5.93462	4.26417	8.52085	10.7083	2.58411	11.3695	8.11411	2.36696	3.38957	1.98705	3.3817	9.24736	4.45948	3.84575	2.92914	5.30625	2.98544	3.48705	7.70697	3.76404	4.27	6.85693	5.93381	6.3864	6.37605	3.64012	8.28409	0	7.62881	6.61762	1.76578	6.93367	8.27981	6.28049	4.24718	4.19447	2.69703	9.46815	11.0803	10.9306	10.3856	8.67629	5.61662	4.50635
CBF85772	1.96986	1.72444	13.3942	11.3939	12.1843	11.8971	12.2397	12.8113	22.4426	16.483	12.1732	20.9491	15.7449	18.179	32.3653	7.44694	14.0145	4.0636	42.9282	6.62829	7.95609	36.6802	9.3509	7.37393	13.5726	16.5581	15.7544	10.7649	16.7177	13.363	13.0309	1.32102	1.57454	1.76106	0.442211	0.201128	1.22414	2.94246	2.28918	6.26963	12.4006	5.61737	10.3924	12.1534	23.5726	6.67185	7.42291	5.74354	5.68039
CBF86839	9.79666	4.3147	8.6887	5.64412	6.23984	5.26196	8.69594	4.15528	4.27254	8.70662	3.52828	10.0722	13.4315	4.12166	9.69003	9.89472	11.0474	10.7198	6.13773	9.0034	12.4891	10.6765	10.8655	13.1202	8.00976	3.28121	12.9411	9.5659	4.01525	12.9592	8.576	7.80419	9.53294	8.11695	11.1874	10.8029	16.3684	23.7859	23.5367	14.31	10.8265	13.8697	5.64753	6.62237	13.003	8.93217	10.0862	2.26867	2.59712
CBF85084	63.96	61.5427	36.3562	33.6109	27.4888	32.2372	32.327	38.3826	32.3821	25.7225	40.1119	34.7612	32.5082	35.2248	34.4259	35.0585	40.6177	36.0033	38.9271	29.8131	35.5773	48.7767	37.7652	40.5915	37.7838	38.0803	43.3842	34.1888	37.9914	42.1059	33.4821	19.5061	20.4013	18.2208	14.0824	16.3716	61.6834	52.3546	57.874	65.3597	59.9563	67.011	37.453	42.1597	41.1077	47.1749	50.5717	10.799	16.2771
CBF85839	23.6158	39.5463	10.4441	7.08729	11.8133	18.0264	14.8271	12.2599	13.4813	11.1542	8.86088	9.7289	9.08165	19.9723	13.1037	6.48752	23.9261	6.29754	10.1444	17.6774	18.277	12.2899	10.6317	13.3067	25.0156	19.2276	19.9666	14.6175	19.6307	12.3495	21.0745	12.7884	11.5101	10.3666	3.59702	4.44609	4.98813	3.37538	2.61053	6.92569	4.91745	5.26642	7.53388	7.97124	8.19119	10.9581	10.9809	1.49653	1.711
CBF86012	21.0745	43.7502	13.2683	8.86528	6.86069	15.0423	10.8083	10.3834	8.35137	11.5883	16.6257	10.547	8.76847	17.3717	77.1942	47.5829	16.7964	38.354	86.6047	52.0661	55.4914	100.022	75.079	52.2928	60.0744	17.7609	29.8899	75.0962	16.0742	19.8907	60.6313	54.9164	62.5143	59.8937	13.9349	13.7713	1.85885	2.66368	1.46944	4.30609	2.90779	1.95317	92.2187	95.4568	12.6984	50.5219	51.4076	79.1514	57.6232
CBF86976	5.23571	17.6789	0	0	0	0	9.29488	4.64336	0	0	0	5.89561	0	3.16648	6.49694	7.37131	11.6699	4.32028	4.19141	13.8338	15.7723	5.42297	5.42925	5.03982	14.0652	10.3418	10.6761	8.23093	5.06213	10.691	13.6022	7.90009	12.555	9.97741	3.84663	5.77347	1.88922	3.60961	0.912665	2.77736	4.06353	3.35936	14.0716	5.36721	3.97102	16.9786	10.5068	2.04048	3.27426
CBF84788	81.0756	43.3222	117.867	101.542	128.77	110.613	98.1358	97.3234	111.355	112.775	87.2192	118.959	118.631	35.9909	17.6145	44.1979	62.8916	52.3713	10.4896	48.7692	58.551	17.9826	39.2339	54.9186	48.0338	36.7198	71.3048	46.348	43.9446	60.8694	54.9627	17.6528	24.2201	20.8083	10.8301	13.0944	97.0729	71.9863	83.3689	95.1384	74.3652	105.223	54.5852	59.3257	66.1503	73.8289	81.5141	58.1941	59.1528
CBF85564	1.24427	1.40047	0	1.1777	0	0	0	0.551751	0.693392	3.34658	0.736208	0	3.06536	1.8813	41.4308	14.0144	16.5141	15.7858	24.9024	32.244	24.7389	13.9188	22.1926	34.7339	28.4123	2.8264	30.0656	17.3254	2.25567	19.3095	22.628	5.4983	6.96197	4.3471	0.228539	0.114339	0	0.107228	0	0.220014	0	0.0997947	1.22618	1.27552	1.41558	1.345	1.49818	3.96021	0.778133
CBF85340	1.2072	1.35874	0	0	0	0	0	0	0	0	0	0	0	0.486733	0	0.566537	0.244612	0	0	0.24536	0.484886	0	0.500731	0	0.270253	0.238451	0.492318	0	0.875385	0.246503	0.261355	0	0	0.511223	0	0	0	0.208068	0.420868	0	0	0	0.2163	0.206254	0.915603	0.260985	0.242257	0	0.377475
CBF86008	19.0489	21.5479	12.8006	14.4056	11.4988	12.6137	9.77132	15.2808	13.6559	12.5638	12.3469	12.8268	9.81016	27.0742	60.6778	75.1556	33.7493	72.9835	47.5876	73.0939	66.4001	64.4256	76.5704	84.4325	51.6231	24.4664	34.3335	49.4233	27.95	37.8412	40.4735	29.9188	28.4629	26.5312	9.7227	10.3796	66.9043	52.8938	49.5241	25.812	21.8049	25.9493	29.3971	31.6951	24.63	24.7298	25.9903	12.9202	16.6567
CBF85288	1.21507	6.83801	18.5895	13.8007	12.4602	3.00213	10.7855	7.00443	13.5424	11.1113	12.9407	16.4186	10.7763	20.3311	162.714	26.9434	144.277	36.0945	159.526	27.536	40.8739	147.626	21.1678	38.987	46.9225	24.7206	81.762	41.3419	30.3977	82.1245	48.929	14.0125	14.5684	11.9634	3.01287	2.90306	0.438439	1.57068	1.90625	8.59404	23.8118	8.28348	27.1049	32.1778	20.9658	8.40596	9.75344	11.7597	11.1131
CBF84928	7.06745	19.0911	5.33953	20.9598	11.5039	8.53689	10.8738	16.7143	32.0328	55.7583	18.3992	16.447	12.0718	3.22947	14.1293	20.3426	3.15053	15.3569	16.5962	22.1211	13.8151	28.3049	15.7323	15.1178	6.32867	2.23358	6.43697	5.18493	2.16383	4.71422	5.40628	13.8124	12.8047	13.2685	0.865398	0.779334	23.7166	14.861	12.4839	16.1625	8.31919	8.16238	15.449	16.0999	489.753	561.659	591.796	3.30523	2.13623
CBF86963	68.9364	23.3194	30.9505	26.2062	23.7296	32.4205	31.4314	24.8892	18.6832	21.074	21.6199	22.4816	21.3448	2.61998	0.5064	22.4075	14.5791	20.049	0.904699	18.1455	18.8755	1.79481	23.4767	22.4213	14.505	2.9019	15.8618	17.7238	3.64213	17.4224	15.3731	16.037	14.453	14.9554	1.66056	1.76542	45.8413	44.8967	46.9176	56.0182	42.6488	53.9297	16.2327	18.4071	30.6423	25.9791	28.3482	5.799	11.0133
CBF86017	21.3466	91.7099	125.972	112.603	75.764	27.8717	24.9561	4.84832	5.8028	2.80066	4.92889	4.69016	3.33491	26.9748	10.4986	16.3096	39.1396	21.803	15.6301	11.5344	22.9514	20.654	16.0349	27.0631	23.8357	18.2542	34.2912	17.3639	25.484	42.3126	20.9657	10.4373	8.9475	10.6934	11.858	11.5303	90.834	123.971	83.0428	94.3634	122.741	121.724	79.7604	86.8193	18.9545	24.369	26.5906	8.01492	15.5066
CBF84557	9.21213	15.1208	1.73997	5.08622	1.87435	7.27081	8.85851	1.70206	3.85021	3.30358	3.63374	6.05105	5.67369	0.541661	0.555685	1.98148	1.86663	1.58363	0	1.09219	1.61882	1.27222	1.59211	1.84739	0.687431	0.303269	2.97419	1.03444	0.463892	3.29185	1.4127	0.165477	0.613617	0.24382	1.41001	1.83414	14.612	10.5189	19.0022	12.0132	0.670285	1.84711	3.57626	3.73805	5.09464	2.90437	2.92704	6.53216	10.5618
CBF85208	13.3774	23.2124	65.6942	44.8434	28.8516	11.0174	25.2331	19.7733	24.2281	28.1841	16.4898	20.7123	8.23907	3.03393	66.5149	84.8837	2.25886	21.1571	70.0561	153.052	11.6419	76.3228	119.645	14.3077	26.9529	2.42216	4.43263	10.2648	2.15565	2.61777	11.102	177.58	164.847	200.401	285.429	290.214	21.7216	21.9999	32.8408	29.4691	94.5238	64.5535	86.3881	99.1366	31.1781	6.74814	8.83658	75.6683	61.4368
CBF87197	0	0	0	0	0	0	0	0	0	0	0	0	0	0.142117	0	0.0827093	5.14241	0.72713	0	0.573125	0.283156	0	0.292409	0.452391	0.867998	0.0696235	0.934362	0.791611	0	1.22357	0.763111	15.4998	14.9324	16.7926	0.582671	0.388685	0.0635936	0	0	0.124653	0	0	0	0	0	0	0	0	0
CBF86225	19.1775	29.1586	7.24442	4.1398	3.94304	1.38546	4.18104	2.98384	1.12495	3.25766	1.99068	2.27312	2.98391	69.2507	3.40954	14.921	53.6526	19.85	4.04012	10.5308	25.6762	4.32117	17.7931	24.7213	14.5367	68.6496	56.1186	17.0011	77.2572	58.739	23.1631	3.7712	3.22714	3.8469	0.803352	1.29852	0.789112	3.13138	2.16998	0.951859	0.261124	1.0254	3.37585	3.50646	7.59157	4.21872	4.38861	0.611903	0.368208
CBF86548	78.5215	53.6066	72.9392	76.7569	77.944	69.9695	85.6957	77.6292	77.4722	74.7822	65.5001	84.0699	88.7938	17.9056	11.4475	19.9352	43.2977	21.7745	7.21343	21.9766	30.7635	11.7328	19.2214	30.9769	26.7998	15.7641	33.3348	23.9945	19.6019	26.8103	29.8191	20.8103	17.4915	13.6279	13.9494	16.3237	45.519	59.6809	43.3064	50.7573	38.4634	46.2518	40.3621	32.1095	51.9883	51.4832	47.5305	57.8591	50.3126
CBF86807	54.5268	52.7737	44.4793	45.3763	50.1656	36.6634	36.7095	43.6856	34.0558	29.756	33.0415	27.5852	35.0428	20.1261	18.8494	10.5695	32.0784	11.357	17.9244	13.7593	20.7374	24.3915	20.2132	25.694	14.1528	21.3326	32.7646	13.3698	18.7191	27.3241	17.9069	35.7717	37.2676	27.9433	8.9023	10.0212	83.9757	92.8448	89.8601	59.9916	61.5368	60.211	27.0912	30.2884	46.85	36.2186	38.4828	24.3987	25.5334
CBF86415	11.4362	9.60278	18.7204	17.8687	12.5873	14.6512	14.5018	18.3529	12.3414	12.1082	13.3183	14.9217	10.9118	5.78202	1.83959	2.25754	7.099	2.69619	1.74385	1.66026	3.13523	2.55707	2.71062	3.31997	1.99126	3.69316	4.62687	2.73144	4.25609	5.59707	2.2401	8.76493	7.69017	7.3029	7.06842	8.44058	44.9666	31.3184	35.7566	44.2309	43.1466	42.9492	16.1975	17.3681	12.5977	13.7355	14.0613	5.75398	12.3739
CBF86597	62.5842	25.6495	68.2264	59.5575	42.5196	42.5791	59.4774	50.074	48.5233	39.154	40.2496	41.3642	36.5342	17.0737	8.15994	18.4364	40.456	27.3645	6.80725	20.8083	29.1678	10.6394	21.0918	37.9791	24.3662	15.6539	33.4988	22.7635	15.374	36.8099	25.0367	52.4951	45.1309	49.1169	8.49631	8.06393	96.8962	97.4908	87.2159	84.0793	89.2921	97.552	39.4911	41.4923	59.8497	54.5615	58.9052	16.7023	25.0996
CBF85600	0.982045	0.276331	0	0.46475	0.239775	0	0	0	0.273631	0	0.290527	0	0.967736	0.148482	0.304652	1.2674	0.397978	0.354524	0	1.24748	0.788897	0.305151	1.27293	0.866527	0.384733	0.145483	1.00124	0.385962	0.118686	0.902373	0.372067	1.21719	0.784964	0.883731	0.315656	0.315849	0.0885888	0	0	0.52094	0.0476365	0.118145	0.351915	0.545301	0.23276	0.106154	0.0985365	0.191364	0.19192
CBF84812	29.4065	76.3799	2.56349	6.42303	11.0459	11.1778	4.01577	12.0367	7.56336	17.0351	8.03038	5.09429	6.68725	12.3125	15.906	18.5775	26.126	14.9323	12.676	21.1486	14.5372	15.932	27.6788	18.1451	38.4861	11.617	21.2175	18.7965	13.1223	15.7044	23.5068	44.3711	37.9698	37.8379	88.0807	78.9885	5.71355	7.79749	8.28048	4.79973	3.51123	5.07984	23.5074	22.4156	11.1517	7.82448	9.98663	12.6359	8.13404
CBF84713	12.5941	5.67	2.85449	2.38404	2.45996	4.14889	8.94323	8.93538	2.8073	0	2.98065	0	0	1.52334	22.3999	5.31933	5.61418	6.75484	26.2134	5.1194	8.59951	22.9583	5.74623	10.5065	4.51103	2.48763	8.21772	6.22249	2.43531	7.71488	6.54378	18.4601	12.08	17.5999	13.4165	11.573	4.54437	6.07783	4.39068	2.2269	4.39852	2.02017	42.4229	52.0719	9.55196	13.069	15.6694	6.54429	4.72558
CBF84458	2.7029	3.95486	0.306311	0.255828	0.527949	0.667817	0	0.239711	0.903743	0.581575	1.2794	0.608715	1.06541	0.599382	1.7329	0.317116	1.36921	0.669095	1.73103	0.714162	0.868519	2.18367	1.17718	1.12744	1.08916	0.320333	1.70855	0.789131	0.653323	1.43498	1.46292	0.69915	0.648142	0.228923	0	0.198701	0.243825	0.559031	0.8952	0.525724	0.524443	0.173425	1.59816	1.98573	1.28126	0.818076	0.759371	1.22895	0.845158
CBF86191	6.93858	24.6618	16.3473	22.9856	16.7628	10.0755	13.4525	13.2788	14.449	12.7687	11.668	17.8879	15.2944	9.86512	45.2026	7.28373	22.2361	6.96843	47.2144	5.34407	7.77413	45.2008	7.46015	7.26485	13.4893	9.05274	13.1803	11.031	11.0338	17.4492	10.8315	24.2846	22.4764	23.7773	50.474	58.7602	101.135	18.1588	23.9672	17.5962	26.111	21.6448	22.3125	23.8655	44.0393	43.3041	45.5097	15.5606	17.4995
CBF84804	58.2475	51.511	58.9375	49.2241	56.8866	30.8388	38.7773	31.3636	27.8224	44.7605	32.002	39.8219	34.8493	59.9703	127.779	53.2064	95.6849	49.3507	129.897	93.0176	76.8717	137.899	43.5748	56.7357	134.123	65.3336	79.7468	75.2178	70.8984	77.3096	116.196	38.5635	44.8954	34.3569	3.82089	4.97019	27.0227	26.8909	33.3613	19.8632	27.0435	30.3656	16.4002	20.6143	22.0889	22.4866	22.5429	23.241	19.1889
CBF85814	0	0.514696	0.518233	0	0.446607	0	0.811824	0	0	0	0	0	0	0.184376	0	0.107303	0.0926598	0.188668	0.366082	0.371772	0.091838	0.0947295	0.0948392	0	0.511863	0	0.186491	0.308099	0.221066	0	0.198004	0.59143	1.46208	0.580958	0.167984	0.168087	0.825032	0.315266	0	0.080859	0	0.146705	0	0	0.0867082	0.0988618	0	0.0594059	0.0714943
CBF85885	696.585	1312.08	12.6162	13.5475	18.6386	41.9137	31.0571	45.1343	35.4506	27.3757	118.565	84.1688	56.4194	4364.5	1185.73	4095.65	1688.61	4901.47	1047.82	3980.36	3627.7	1349.76	2978.06	2871.92	7253.46	4814.15	2811.28	9671.82	4865.89	1967.3	7537.66	143.639	134.749	127.289	6.13428	7.30718	51.9345	13.4314	12.198	89.7069	27.1551	30.3577	113.982	111.949	14.1731	18.9103	21.0639	86.36	85.7821
CBF84542	0.434278	2.44397	0	1.64417	0.424131	0	0.770968	1.92573	0.484018	1.40163	0.513904	0	1.28385	0.437742	0.359261	8.05032	0.703973	5.73355	0.695317	12.5337	5.05854	0.989583	11.0782	8.63928	3.20828	1.02936	0.796977	2.04815	0.944731	1.33015	2.72657	0.187222	0	0.643674	6.30144	4.70901	2.97734	12.7245	3.93647	0.460738	0.337051	1.32356	0.311247	0.370988	0.576412	0.0938864	0.0871493	0.112833	0.271585
CBF84974	1.53283	0	0	0	0	0	0	0	0	0	0	0	0	0	0.317012	0	0.155297	0	0	0	0	0.317531	0	0.245913	0.171575	0.302771	0	0.172123	0	0.312994	0.165926	1.98246	1.22522	1.29824	0	0.140856	1.24447	1.58515	2.13757	0.94863	1.78449	0.983503	3.7077	0.392832	0	2.31967	0	0.896072	3.95417
CBF85705	5.50704	40.0508	0.960145	1.60381	2.0686	1.39553	1.88011	3.00554	4.24923	10.4821	3.50903	0.954022	9.18382	40.9918	3.94248	25.5462	28.3261	31.6344	9.4955	13.087	27.1391	7.72235	16.6926	28.5438	23.8034	91.8749	32.7378	36.4375	80.1741	33.2161	41.2704	4.8396	4.40187	4.8436	0.54465	0.778547	0.076428	0.438077	0.295373	0.14981	0.246584	0.407707	15.3321	17.3703	20.0808	21.9797	21.7626	1.10063	0.331148
CBF84463	0	3.00559	0.756561	0	0	0	0	0	0	0	0	0	0	0	0	0	0	0	0	0	0	0.138294	0	0	0	0	0	0	0	0.136318	0	1.72684	1.60086	1.13084	0	0	0	0	0	0	0	0	0.119616	0.11406	0	0.144327	0.13397	0	0.31312
CBF84926	8.3709	6.28114	3.16216	5.28201	10.9004	4.59607	0	27.2208	37.3186	33.0209	16.5096	3.14199	8.24894	10.1252	9.8103	13.0948	0.565391	8.63413	13.4025	13.0437	12.8887	28.901	15.6246	10.7436	4.99725	9.36957	5.68967	1.87996	9.44228	2.27905	6.645	31.2761	26.764	18.9061	1.53751	1.53845	1.00684	0.961846	0.972786	0.493385	0.541401	1.79033	16.4984	17.1623	42.3261	68.7687	54.3149	9.42456	6.10741
CBF85746	50.6667	75.6039	33.4944	29.4274	24.3666	39.8314	41.5669	25.531	28.6627	20.6474	27.7072	28.0941	16.2646	31.5711	47.7096	90.6978	119.542	115.605	48.5502	116.553	139.835	68.8586	119.647	162.078	107.927	34.876	109.732	126.547	41.7502	100.088	122.738	46.2508	43.26	41.612	1.33951	1.41088	20.4983	36.0554	29.44	73.1649	71.5716	65.8801	79.0903	90.8282	107.934	78.6669	90.199	13.7624	15.6027
CBF85538	180.561	190.115	52.806	49.616	56.8845	115.127	98.2322	25.8279	77.8998	50.1299	55.1399	32.7933	17.219	14.0904	0	9.56704	11.8021	8.41077	0	43.8012	9.35795	0	24.1594	5.60662	10.4314	33.3641	4.7507	11.7728	21.1179	14.272	11.3489	2424.39	2337.14	2208.8	24.6056	40.6776	7.35592	11.0428	13.199	21.628	15.8219	13.0801	1109.36	711.524	34.2366	151.105	111.04	290.556	191.231
CBF87010	114.229	159.179	108.904	92.6715	112.445	105.276	87.3118	88.8431	86.8953	84.8534	76.7052	83.1985	85.7633	133.416	46.5922	103.704	117.383	130.818	54.4315	113.135	158.49	62.6314	134.527	152.424	133.035	124.096	134.762	158.605	136.299	129.767	157.213	46.9002	45.2901	45.1099	21.397	25.2422	101.654	120.627	106.987	99.5477	90.9418	93.5055	86.1721	96.5746	209.974	155.912	161.37	95.9839	99.2157
CBF84919	39.572	39.0857	18.3043	21.4027	19.718	34.2535	28.3157	17.9056	22.9522	20.4176	38.7045	30.0095	21.8852	16.0365	13.8628	74.4736	31.0916	57.7259	15.8395	61.0601	48.8999	16.8968	75.1188	55.3233	43.3	17.7863	27.1714	49.877	24.0101	26.7146	44.7593	144.922	133.623	146.887	119.111	120.742	76.9313	60.34	72.9218	71.257	47.5575	56.8693	34.3662	36.9094	12.8629	18.5942	19.6908	23.1333	34.6587
CBF85681	260.123	168.612	218.277	185.92	184.625	183.808	261.879	245.381	176.903	148.285	197.775	224.057	238.006	304.417	129.883	275.417	398.434	456.141	130.533	238.041	427.493	249.847	329.975	436.529	423.887	266.666	354.094	361.501	344.118	474.919	313.13	21.1982	18.7353	20.9308	6.50449	7.11717	214.015	268.914	236.755	252.952	158.484	174.953	75.9598	85.1857	292.12	245.874	264.786	5.8251	9.32068
CBF84860	100.652	83.9161	76.0435	38.8122	58.2518	79.8246	76.1069	69.4279	74.7865	52.1371	57.3476	92.3493	88.1647	46.594	32.3809	30.6157	53.6308	39.9887	53.7174	38.6412	45.6685	46.3341	33.2445	56.2178	26.7053	44.9166	38.007	34.3255	33.3393	46.4333	37.9321	74.7307	83.4323	90.7727	25.334	15.7578	47.0796	46.2609	62.3828	48.778	62.9282	43.6518	46.7555	39.4885	41.7039	58.0263	40.3968	61.9875	68.7729
CBF85868	36.5539	34.4708	37.3201	27.7408	24.4431	22.7822	26.016	28.0375	18.7187	23.383	17.926	19.6535	17.1994	28.7461	17.5036	11.3592	51.1138	17.8666	19.245	13.1856	20.2377	23.6036	13.7961	20.6046	14.3022	27.1899	33.3065	14.8656	30.2477	32.2099	21.3887	14.978	16.8465	13.5274	5.08083	5.38656	24.0032	36.8934	35.1317	18.1677	19.2968	20.7599	17.7605	19.0736	34.7803	32.8918	32.9767	9.9679	13.9012
CBF85712	24.1198	29.4098	65.2982	49.7804	39.9146	22.8994	21.7071	27.3329	25.3888	31.3549	23.7852	22.6332	33.6718	29.4447	26.6044	12.4984	49.9593	15.9635	32.7179	8.78321	17.0212	28.3828	13.4089	18.7028	13.874	27.3281	34.086	16.5515	27.5307	49.3878	15.6655	67.3	69.352	61.0722	2.83037	3.2015	13.1757	15.0697	16.8178	17.9481	23.5298	24.4497	14.5856	15.5107	43.1933	23.1029	22.8568	8.44265	9.68925
CBF87059	2.87864	1.215	1.63113	0.340577	2.45996	0.592698	0.958203	0.957362	0.802086	1.54847	0.425807	2.02592	1.06376	0.507781	0	0.591036	1.82279	0.519603	0	0.438806	0.650383	0.52178	0.970143	1.15456	0.886096	0.355375	2.20118	0.969738	0.608826	1.98383	0.467413	1.93908	2.87618	2.05713	0.66091	1.45489	0.454437	2.23267	0.94086	1.27251	1.39636	1.78929	0.322362	0.491824	4.02547	2.64492	2.59954	0.327214	0.506312
CBF84592	0	0	0	0	0	0	0	0	0	0.23448	0	0	0	0.043938	0.360605	0.51142	0.264978	0.359688	0.523439	0.310085	0.306399	0.496643	0.406815	0.419594	0.0487922	0	0.666633	0.391584	0	0.756574	0.188743	0.0469806	0	0.276892	0	0.0400562	0	0.0375651	0.0759847	0	0	0	0.117154	0.111713	0.371937	0.329832	0.349901	0	0.0340751
CBF86034	1.93928	2.18272	0.941879	0.262216	0	0.912657	0.245912	0.245696	0.92631	1.19219	0	0.623915	1.09201	0.2234	5.72959	5.91563	1.74021	3.02896	4.43564	11.543	6.17581	12.4535	10.5145	3.55566	5.51978	0.766107	2.48559	4.1064	0.669637	2.88505	4.97819	4.41908	3.54307	3.28496	0.865038	0.560073	0.0999652	0.334244	0.482923	0.14696	0	0.177756	3.12722	3.7393	11.1364	28.3893	31.6893	1.22365	0.649697
CBF85797	183.51	43.2557	97.9942	91.8471	108.847	85.4585	75.0494	84.3564	84.5953	86.8262	98.9144	108.188	87.1043	35.6389	26.6264	32.0134	45.9448	37.2614	29.2277	51.7481	48.4316	34.8302	37.4609	48.0915	30.1123	31.5031	43.4925	41.8604	31.3514	36.4906	38.4812	19.6747	20.7352	12.4095	2.11764	3.00182	76.097	50.01	64.4796	85.7931	65.9929	75.3627	25.6501	26.5927	35.7066	28.0411	27.9569	36.0712	39.2052
CBF85155	0	0	0	0	0	0	0	0	0	0	0	0	0	0	0	0	0	0	0	0	0	0	0	0	0	0	0	0	0	0	0	0	0	0	0	0	0	0	0	0	0	0	0	0	0	0	0	0	0
CBF84523	2.36939	1076.51	0.895051	0.747539	0	0	1.40212	0	1.76051	0	0	0.889343	0	11.4638	6.86036	16.6792	108.503	60.7716	17.0712	5.77885	31.0886	12.5979	8.35373	22.3006	68.0717	19.3445	42.8384	76.6258	13.3632	27.2549	73.1831	2.72392	2.52519	3.8463	0.145064	0.145153	0.427478	0.408377	1.51441	3.21202	2.75839	2.91383	2.68872	2.29396	58.2548	31.7588	32.9666	0.615607	0.246958
CBF87032	10.9521	11.164	14.5193	15.6469	15.7416	14.4659	13.7569	15.944	22.1098	24.8992	15.65	19.5458	25.0468	6.83196	43.207	23.7594	14.1526	33.8894	46.3195	20.7478	31.3327	48.7569	31.0709	28.3781	33.8628	7.14297	20.6468	38.4726	7.59211	18.4815	35.8795	12.8729	11.0666	13.9576	7.89458	9.26661	114.791	36.4708	32.7792	23.0926	21.2904	24.5287	49.947	55.2532	43.022	53.7877	58.4289	13.127	18.6089
CBF85492	16.0911	10.6681	6.74463	6.88485	8.8263	13.7969	14.8701	14.0751	17.6884	12.0942	13.0421	15.6371	15.205	1.82191	1.41321	14.3272	6.02968	18.7797	1.41168	20.2052	16.335	2.69405	18.8802	23.0568	19.8865	1.56742	6.20265	18.3659	1.97134	5.76123	19.7567	10.4531	12.6857	12.0882	1.78139	2.10657	19.248	10.0678	13.5636	16.9936	11.676	19.2346	13.3097	14.2733	3.88698	7.10042	7.16594	7.64558	12.1651
CBF85988	585.864	364.292	194.388	186.24	171.401	198.622	224.859	171.605	136.219	149.842	155.139	150.519	145.541	295.858	205.551	301.759	549.144	376.89	285.858	214.496	355.09	233.82	283.768	362.766	319.545	291.082	522.262	404.958	335.752	610.937	410.717	40.8528	33.436	35.874	13.7353	15.0751	218.356	311.509	270.446	323.259	368.095	336.358	198.136	219.358	317.93	306.363	328.086	61.749	62.4765
CBF84434	2.90783	9.81857	0.823838	0	1.41995	0.598708	0	0	0.81022	0	0.860249	0.818584	0	2.93103	16.3877	2.04696	2.20953	1.34967	15.713	2.51178	1.16796	13.2521	1.50766	1.86603	2.27839	1.57951	2.51996	1.79588	1.40571	2.67193	1.10169	1.567	0.58107	1.2314	1.46875	2.13766	0.524623	1.12766	0.760321	0.128542	0.141052	0.466435	1.69328	1.98724	0.413521	0	0	2.26651	0.909238
CBF84642	0	0	0	0	0	0	0	0	0	0	0	0	0	0	0	0	0	0	0	0	0	0	0	0	0	0	0	0	0	0	0	0	0	0	0	0	0	0	0	0	0	0	0	0	0	0	0	0	0
CBF85405	26.6947	19.4414	31.142	22.2939	17.6363	11.6393	12.8931	15.667	11.8134	15.6266	14.8656	14.1456	15.0871	14.1661	19.6478	12.5278	24.2613	15.9536	23.2559	13.564	15.1373	18.3788	17.4231	14.9893	14.4129	13.4147	20.8926	16.2222	13.1895	22.0441	15.5532	12.9469	14.1204	13.2164	6.12887	5.62758	30.8802	32.1392	32.2994	21.8657	19.8804	25.5031	16.1075	15.6277	25.2338	21.0476	20.719	10.0976	11.3545
CBF86892	47.262	111.226	43.8222	99.4483	101.471	129.318	111.987	126.091	176.745	266.837	134.966	135.466	78.9054	34.8041	321.67	68.9228	23.9019	85.4906	280.794	87.2465	105.193	254.229	140.142	71.3112	94.6116	58.7126	42.8494	93.3349	39.5584	31.0255	103.251	46.0546	50.8901	42.5099	3.4436	4.01999	190.551	89.6045	78.0956	84.6054	57.9772	54.8849	227.171	261.131	163.825	189.489	202.856	216.666	235.046
CBF85104	1827.35	2405.88	778.304	702.599	854.621	727.382	816.427	577.845	670.325	565.44	674.848	738.258	678.108	669.319	163.888	891.898	854.998	905.937	285.2	1076.21	1182.03	443.923	1289.2	1145.7	666.238	550.648	1186.34	807.698	507.175	1185.78	871.291	529.962	638.822	552.415	94.0471	80.4122	469.721	484.92	547.106	809.822	331.956	632.953	560.415	545.263	699.654	701.081	678.499	2554.42	1548.75
CBF86216	44.7389	70.9394	28.0912	42.7743	41.4794	66.4724	68.4231	71.0439	82.0382	72.5228	81.0227	92.0757	97.1108	10.5122	24.2883	218.896	29.3398	155.867	16.4558	194.609	113.526	43.0828	180.65	148.206	169.96	12.6584	43.9182	150.137	12.6406	42.097	126.145	90.0189	81.307	88.3609	25.1794	26.6671	67.0275	63.6417	57.0938	188.389	126.456	219.802	123.789	134.696	83.6843	148.676	158.147	24.5045	63.2823
CBF85872	78.3	66.6342	33.5461	14.4606	18.6513	28.3111	23.7325	20.3243	15.9637	16.4367	19.2093	15.0532	22.5832	38.6923	6.71442	20.3895	72.9436	25.8045	6.87979	20.3779	38.3537	8.11005	20.5957	40.4427	19.2389	43.0033	75.3519	21.8738	42.6989	72.3376	31.2159	44.0474	65.6394	36.7976	15.0831	14.3904	29.8038	37.1947	31.792	19.4169	17.7864	23.5879	32.6782	32.1393	80.7513	75.968	75.3071	14.0172	14.0331
CBF86068	10.5505	7.91661	54.2029	51.9271	46.0244	40.5495	42.455	34.6204	40.7641	35.9435	28.2993	39.9969	44.013	7.51516	12.7283	37.7126	43.0414	31.0507	9.57228	54.8954	42.1653	14.9347	60.0269	46.7165	50.4661	8.26643	52.4926	42.8081	9.86069	46.462	52.6116	11.2195	8.15208	9.53151	7.29919	6.01097	5.58357	9.94077	7.72429	11.9396	14.3298	7.44641	3.08762	3.72533	3.66759	2.43297	2.7524	1.3706	2.74916
[truncated: 9,462 more rows]
[truncated: 182 more columns]
