# Supplementary material for: Fungi.guru: Comparative genomic and transcriptomic resource for the fungi kingdom
Source: Comput Struct Biotechnol J. 2020 Nov 20;18:3788–95. doi: 10.1016/j.csbj.2020.11.019 (PMC7718472; doi:10.1016/j.csbj.2020.11.019)
Supplement: Supplementary data 5 [file mmc5.txt]

gene	ERR574574	ERR574575	ERR574576	ERR574577	ERR574578	ERR574579	ERR574580	ERR574581	ERR574582	ERR574583	ERR574584	ERR574585	ERR574586	ERR574587	ERR574588	ERR574589	ERR574590	ERR574591	ERR574592	ERR574593	ERR574594	ERR574595	ERR574596	ERR574597	ERR574598	ERR574599	ERR574600	ERR574601	ERR574602	ERR574603	ERR574604	ERR574605	ERR574606	ERR574607	ERR574608	ERR574609	ERR574610	ERR574611	ERR574612	ERR574613	ERR574614	ERR574615	ERR574616	ERR574617	ERR574618	ERR574619	ERR574620	ERR574621	ERR574622
KHC82799	10.8044	19.9064	36.3938	16.2949	15.7647	56.6378	15.3807	21.3577	25.3731	12.004	14.9218	18.1445	8.33501	100.102	27.94	180.646	32.8631	23.8891	7.23007	13.6994	14.4985	38.0025	31.6145	12.029	31.3383	14.3666	32.7276	56.5124	46.2298	7.68851	51.3703	10.8764	11.8702	38.6454	114.09	9.1645	39.3617	49.0637	27.1171	157.83	13.5007	15.244	12.84	29.244	100.454	77.3386	13.2987	95.9666	42.3623
KHC82800	225.316	159.778	166.982	225.056	92.3363	150.293	189.806	249.188	210.043	208.73	251.249	180.777	254.395	378.004	163.767	564.335	118.9	196.74	204.463	247.551	170.035	167.871	189.351	258.436	150.228	147.75	237.814	187.445	168.326	93.3575	155.665	104.152	100.947	162.618	369.408	176.151	161.029	190.564	295.217	510.158	259.349	192.393	166.834	113.613	393.037	179.015	167.673	350.549	170.345
KHC82801	2.73989	3.03284	1.6826	3.26922	6.1754	2.28515	5.01247	3.46135	1.09965	6.15202	1.4512	6.54811	0.260205	2.52762	2.15219	1.29789	2.12862	4.34098	2.06327	5.80308	5.57686	0.353941	5.35275	3.71871	3.51831	1.32401	0.580417	3.86184	1.03168	5.73022	2.07014	9.7405	7.73392	1.56002	3.03438	5.95274	5.60607	2.61923	1.33398	0.376545	1.52197	2.85748	4.23062	3.30708	0.844279	2.83807	2.56409	0.921869	3.84456
KHC82802	231.679	150.238	323.175	230.694	121.685	259.4	223.471	237.802	257.082	253.732	240.595	179.401	231.871	258.467	334.437	314.612	259.36	301.057	253.341	281.885	200.858	243.496	123.048	339.262	218.322	247.333	277.421	277.508	260.923	143.241	242.646	128.268	119.341	287.808	285.478	229.309	146.584	330.706	271.919	284.252	233.43	219.682	282.778	259.668	235.855	354.802	262.787	258.624	266.584
KHC82803	244.153	187.654	168.922	259.134	153.283	100.855	218.581	234.981	116.949	254.096	229.025	214.749	188.886	137.264	161.734	146.506	208.276	318.187	198.49	287.135	236.215	130.658	164.794	281.526	126.639	177.993	125.399	164.623	123.797	226.63	117.012	169.478	164.938	136.158	162.967	247.196	153.405	164.92	155.839	101.431	207.578	249.766	318.056	200.305	105.302	148.86	205.62	96.2539	176.1
KHC82804	37.454	39.4456	37.2413	34.8881	34.3373	41.453	35.4558	36.7258	42.4675	39.9485	34.8792	27.7482	31.3489	62.8655	41.1895	80.7748	21.1551	40.0867	34.721	43.3654	42.2354	34.162	55.9262	52.6086	29.8039	24.4105	45.8236	27.0414	34.4282	36.1121	33.4785	27.0412	22.1442	31.8586	65.3605	32.7169	57.8829	39.3851	36.6478	63.5801	30.1554	34.6871	38.2726	20.5359	60.4265	50.7705	32.3542	59.1083	24.2704
KHC82805	8.79882	9.95815	10.2874	11.7308	13.395	9.31426	9.79722	9.51758	5.85171	10.216	7.99632	11.7563	4.00668	21.3206	10.5999	19.9851	12.7466	10.8707	6.89143	15.1118	12.3879	7.05299	15.6935	10.6663	8.76369	5.51658	5.91444	14.1011	11.0968	18.5367	11.8365	11.9737	8.36104	8.36043	19.9264	14.769	18.915	8.65938	4.83313	18.0764	4.36545	12.2941	8.90375	10.3772	13.0004	16.0666	7.43196	14.7518	14.2775
KHC82806	53.2887	64.6578	70.4029	55.357	57.2001	67.4552	52.4358	43.4418	50.4682	53.4713	46.9857	76.068	34.0156	74.2573	62.6983	66.4991	67.0235	60.4451	45.8966	69.1727	58.5325	64.6776	47.7585	71.7875	61.2012	44.2944	40.5487	75.8623	70.697	68.8105	64.7456	72.5667	64.5964	65.0549	71.5719	60.1007	48.0694	66.3451	37.5774	43.4021	35.5849	63.1416	55.9001	65.1472	35.6031	84.734	47.2876	45.2678	67.3717
KHC82807	157.157	141.825	155.313	146.75	130.933	168.092	147.931	128.237	96.9395	156.772	134.308	158.346	99.54	268.709	178.044	259.726	189.789	203.463	122.356	178.245	168.113	121.14	117.942	190.169	145.921	136.044	84.8121	193.631	146.083	172.365	209.948	156.398	136.918	148.406	294.293	158.83	132.423	142.156	79.533	149.601	96.2938	171.83	174.777	174.179	138.725	192.965	163.954	167.036	161.527
KHC82808	79.9238	108.989	51.9272	74.3964	84.699	59.7797	83.2652	57.8565	30.0841	90.9679	57.9452	96.5114	36.277	116.227	48.7335	134.808	113.91	94.0134	40.5014	100.548	79.4667	52.5183	92.5754	74.3382	119.705	53.2896	28.3489	141.913	88.0226	81.9893	114.229	96.5692	91.9292	49.4304	123.349	87.6878	92.7154	51.9004	23.6701	131.3	37.7172	91.6894	83.4688	125.963	133.018	87.996	61.7461	125.675	127.324
KHC82809	27.0782	31.6159	32.5747	29.3297	24.3797	46.1208	31.0373	23.9131	22.7758	31.9856	23.3177	27.0551	20.3948	80.4346	32.0929	79.2972	33.739	34.745	23.5503	34.7728	28.0169	33.734	27.1602	29.9827	28.5071	22.6024	24.9984	40.2578	45.4248	27.4185	45.2089	24.8669	26.3983	31.3226	83.3371	32.5791	33.109	33.4836	18.1092	64.2804	21.9497	29.4742	31.9502	34.7524	55.2115	50.8514	27.8749	62.405	35.9795
KHC82810	18.2708	20.8317	18.5238	23.8876	18.2326	19.4339	25.4858	17.5041	12.0965	22.1305	13.0635	28.737	9.75367	39.0387	22.7211	33.2064	25.9187	26.7983	15.8662	29.3615	25.6272	15.9245	10.7953	20.4471	15.4994	13.7225	9.03252	19.7937	17.1712	21.7654	21.9089	18.898	17.832	16.7541	39.7229	27.661	13.9412	18.1341	8.94362	16.0974	12.2591	26.249	25.092	27.0195	13.5129	20.6109	21.1076	19.5128	23.3973
KHC82811	7.53371	5.7276	15.0124	7.65112	5.1328	9.78648	9.25041	9.19863	27.1772	5.62616	8.97718	9.05561	13.6277	20.3249	25.0108	33.0898	10.6566	8.79419	21.0551	7.79229	10.4017	11.9369	4.02173	16.5895	5.98389	14.7191	23.2259	11.4566	9.11278	6.13511	11.0128	5.02815	5.25315	14.4755	20.9005	9.79096	3.52629	12.409	19.3764	15.6893	10.2523	8.64276	8.28198	9.48415	14.8145	9.47031	16.4029	11.4328	10.382
KHC82812	423.066	628.18	432.661	612.326	1328.35	283.132	723.211	558.45	210.726	641.23	348.932	933.223	242.74	40.4187	410.747	7.84907	216.463	463.542	459.266	757.136	669.01	193.72	709.885	700.152	165.257	339.499	82.2184	155.996	109.855	1151.08	175.232	1031.81	998.887	199.028	47.2387	726.368	896.289	298.53	177.223	44.7053	454.526	411.939	456.116	212.828	29.6535	208.109	684.758	35.5253	175.351
KHC82813	26.2994	10.9479	52.5763	22.7107	8.17088	58.9943	27.6765	28.6868	36.1773	24.0663	33.7463	11.1704	34.5186	51.3845	79.961	19.2319	13.7212	41.5534	49.3261	31.2815	16.3053	39.5614	16.9433	51.6813	17.6047	59.1449	25.058	17.5733	29.6269	7.54573	28.8485	7.57935	8.22576	45.83	33.7112	27.2021	12.5485	44.2436	27.009	28.2528	31.8111	16.6051	39.0292	11.6942	25.8235	36.744	75.2446	25.9386	11.1272
KHC82814	5170.19	4770.98	3637.52	5301.77	5031.37	3168.16	5398.38	5215.77	3161.27	5443.38	4816.36	5833.31	4417.53	1100.6	4053.6	390.002	4437.17	5312.04	4684.37	4779.81	5365.24	3281.32	4219.6	4221.58	3573.01	4674.12	2566.96	4186.35	3035.22	4808.32	3881.5	5757.01	5841.54	3610.35	941.064	5330.15	4077.9	3586.29	3149.7	947.955	4898.65	5216.66	5231.24	4435.14	1038.14	2884.11	5267.93	1111.56	4486.77
KHC82815	2.36174	0.171172	7.88207	3.23607	0.55032	5.12667	4.55619	5.77697	13.0334	3.29856	3.35811	0.39597	6.52049	0.213986	25.5083	0.109878	0.560645	5.36123	9.51978	4.22504	1.97846	3.59571	0.477009	8.31132	0.744642	13.1817	6.19134	0.735614	0.69873	0.184806	0.701025	0.0785354	0.168967	7.39593	0	3.50577	0.474605	6.47485	11.3837	0.255024	7.64502	1.16117	4.21365	0.559948	0.571807	1.15329	12.5903	0	0.607557
KHC82816	13.9485	8.8458	13.1803	13.5798	12.3508	13.7109	16.3565	17.8012	17.8693	14.3547	15.7214	16.6041	16.1327	30.0155	20.7148	18.8194	17.029	12.5122	17.022	9.86524	15.4028	8.14063	13.241	15.1228	19.7905	11.9161	11.0279	15.206	8.76929	11.1876	11.6445	18.3214	22.2038	10.1402	19.1166	18.3759	17.0985	5.23846	10.6718	3.76545	16.7417	12.8586	20.1577	14.6456	12.1013	8.79801	22.0512	13.5208	15.8909
KHC82817	205.558	155.279	92.7475	140.514	88.3459	106.981	175.777	128.434	76.3966	145.664	181.51	133.513	132.615	95.8776	125.746	53.3024	148.961	203.57	127.827	151.044	164.154	86.3322	91.5498	141.227	155.562	127.323	64.6807	124.405	106.045	83.9513	124.905	80.6779	99.9697	101.714	91.465	170.792	72.2591	91.8919	68.86	22.712	117.143	213.194	205.919	160.926	16.6239	81.655	160.812	25.0004	159.069
KHC82818	79.6017	64.8522	91.5126	62.7288	44.4487	108.892	93.1794	61.6457	91.0805	57.2907	84.2732	76.2423	85.6407	92.8427	168.88	109.183	102.924	106.141	105.25	78.307	76.1073	86.818	51.7694	111.281	105.48	118.586	73.2328	104.209	66.9851	57.0787	131.054	46.9725	44.2656	92.8587	101.381	89.3726	42.6959	67.3724	62.9784	42.8603	70.0903	66.9185	99.6723	98.8009	41.5821	55.7743	141.725	26.496	90.8725
KHC82819	22.8204	15.1947	47.0843	20.4227	18.9618	44.869	28.289	23.6675	37.6489	22.6074	26.9624	16.59	32.5701	32.6683	44.5793	36.2154	22.8027	32.627	34.4373	28.2921	20.2574	41.6371	16.2814	28.9266	17.7373	43.7347	36.2462	19.8988	32.5314	18.3854	18.3922	12.3231	14.8623	42.4081	40.9321	26.5833	21.4584	44.407	34.6373	27.0212	27.7909	19.9186	32.4111	25.0389	28.289	37.3511	44.4202	28.7426	23.6928
KHC82820	0.957443	0.665319	0.739879	0.871486	0.788043	0.607147	1.30451	0.788273	0.830405	1.06073	0.934793	0.149124	0.884919	0.805883	0.228728	1.48308	0.502718	1.52718	0.448857	1.29514	1.30349	0.526619	0.92471	0.953942	0.0467393	0.696915	1.24409	0.376699	0.822328	1.22176	0.660023	0.246473	0.159084	0.285385	1.12928	1.38304	0.865093	0.577187	0.632554	1.28057	0.554841	0.812983	1.222	0.251047	0.802028	0.241296	0.436005	1.02252	0.544783
KHC82821	0	0	0	0	0	0	0	0	0	0	0	0	0	0	0	0	0	0	0	0	0	0	0	0	0	0	0	0	0	0	0	0	0	0	0	0	0	0	0	0	0	0	0	0	0	0	0	0	0
KHC82822	8.23096	7.51875	1.42205	4.14447	1.95031	1.44847	7.06792	3.02984	2.92751	4.15951	6.45948	0.751062	4.86006	7.34327	2.20545	7.95261	1.05942	8.04973	4.49022	4.7083	7.60859	1.10679	8.59536	5.40574	1.15223	2.79747	4.04696	1.59112	1.1771	2.3292	2.14323	0.509611	0.737972	1.4503	7.77046	6.89023	4.33525	1.6381	1.98424	5.72827	2.78697	10.3603	8.51813	1.17788	4.9948	1.46314	4.26907	5.97324	1.53797
KHC82823	43.262	22.9607	82.7074	36.0907	20.006	68.4173	37.1953	39.8769	79.8728	34.1438	55.968	22.3492	78.1976	22.8798	93.0091	21.4319	37.7837	52.4483	57.5012	39.6037	29.3418	84.8144	13.508	47.4116	29.5313	69.207	106.192	37.5523	70.5496	13.4127	29.7832	14.6314	17.3272	102.072	22.2732	35.2126	18.1454	107.452	102.221	15.0798	56.0533	36.4	45.2444	34.8598	8.95466	73.8625	53.0311	12.0029	42.1826
KHC82824	42.6136	35.5408	57.5871	34.4701	25.3278	80.2641	34.9556	32.3828	36.9146	33.7043	37.6344	32.4115	34.2131	133.291	52.9908	150.228	39.1428	37.853	30.8344	40.5079	33.7046	71.5141	29.6054	38.9529	49.3417	36.5653	42.5781	48.0328	90.2159	30.6834	61.48	30.1405	28.3703	63.7537	135.637	37.9065	34.4368	66.2188	34.1994	127.025	34.5762	38.5146	39.6069	39.7537	115.868	95.9566	32.152	120.042	38.2544
KHC82825	113.566	112.113	108.998	95.2816	93.5355	124.521	101.191	85.2551	102.405	95.7028	99.6714	110.908	91.3876	136.523	110.175	133.574	85.9869	109.359	88.4953	100.3	111.133	129.131	126.17	91.9258	97.0758	82.8567	100.814	83.5377	135.054	104.431	91.7641	90.6343	93.1442	113.233	163.023	98.0613	142.24	117.303	79.2779	142.347	83.3663	111.793	108.91	85.8801	156.947	138.944	85.1424	146.254	81.7251
KHC82826	134.027	153.861	80.519	143.796	188.322	70.1324	146.546	143.119	113.991	142.53	133.696	140.844	118.505	76.7149	79.8765	54.4338	76.2688	117.683	139.759	144.057	135.026	74.1015	127.692	157.868	72.1651	79.5591	98.0816	55.8482	73.4941	173.98	61.4228	129.583	146.656	70.2703	78.1314	137.857	142.52	71.9997	110.045	37.8812	133.181	117.007	118.887	77.0089	48.1306	61.5788	127.373	50.1309	63.8347
KHC82827	138.858	114.531	693.239	114.901	90.0606	695.184	110.958	156.278	469.399	124.285	195.682	51.1099	254.958	50.0671	722.291	24.7088	43.9336	171.354	349.205	131.168	97.4325	644.141	11.3468	235.549	242.417	505.637	260.532	67.8895	434.766	93.8059	227.124	13.6283	14.8252	691.436	56.699	108.399	42.6289	773.152	296.881	13.4255	233.529	105.529	166.012	96.0242	14.8034	526.685	307.389	17.1106	73.953
KHC82828	18.6475	16.5931	5.24869	18.5697	11.9763	12.9061	16.8575	17.859	10.9339	15.4799	16.5514	11.9001	13.621	30.8149	6.76599	25.8575	38.4914	17.1008	13.7649	15.0191	21.9009	7.34904	8.73315	13.8477	25.9799	6.93086	10.3965	20.6463	11.6158	15.0021	25.9565	12.5472	12.6584	5.24652	29.7718	18.9222	12.05	4.28947	10.416	21.473	15.3927	21.142	16.4841	39.7906	19.4231	10.4162	13.0849	18.602	30.9937
KHC82829	16.9457	23.9725	24.4272	22.9159	26.2685	27.3442	23.9436	22.9993	33.308	22.2719	18.6112	24.5746	24.7949	33.5242	30.8448	37.7002	28.8976	22.2985	26.1216	20.5881	22.5888	24.0279	24.0044	18.0982	18.6559	22.8335	33.6343	24.3224	24.7468	25.2637	24.1474	23.2348	24.2653	24.0347	35.8106	22.0714	29.1886	25.3605	30.8818	30.2676	25.9138	20.881	22.7864	29.5349	28.2361	23.6427	24.5081	32.1559	28.3751
KHC82830	37.8997	33.9768	337.24	56.1424	53.2591	259.671	36.4528	102.147	421.455	38.3527	107.81	89.9114	255.7	117.641	373.774	50.4224	341.888	51.9344	236.064	68.6484	36.1461	269.025	10.7893	89.6489	191.838	233.046	336.708	352.659	280.196	50.91	306.735	111.355	123.001	321.704	109.722	36.78	46.9613	371.838	409.913	35.3344	251.284	37.5184	41.6253	333.959	40.0591	249.309	88.5227	144.827	389.314
KHC82831	41.9181	88.7535	94.4769	74.1517	138.148	83.4644	76.7133	60.8419	87.3568	76.6691	37.328	105.893	49.5854	126.91	103.165	142.138	78.6421	54.6681	57.6832	86.921	77.0557	89.8197	85.4118	59.9581	48.629	70.7293	89.2132	65.0747	80.7033	122.1	58.5245	91.6632	95.5534	96.7291	136.398	80.0902	119.8	116.751	70.2992	101.344	56.6536	58.2176	56.518	75.321	115.204	78.6987	66.1548	122.129	71.1125
KHC82832	10.0179	21.831	48.5635	15.9576	13.0045	62.4724	23.1177	12.2366	26.6396	16.9068	8.64413	34.0899	9.27238	58.4348	57.1275	41.6185	33.4169	14.6868	17.4137	19.1978	22.3856	45.0294	4.90219	14.259	23.3703	22.4593	19.8365	25.1995	41.87	12.8511	29.5509	25.7354	29.7382	49.252	56.0253	21.7627	9.87178	48.1418	20.738	12.1627	12.9245	14.3807	15.2729	32.6124	12.8437	52.1936	21.0528	19.6592	32.1004
KHC82833	138.946	80.7232	130.921	70.2871	24.9345	160.333	86.3461	75.9648	131.364	68.0374	146.95	37.9106	158.844	130.147	140.685	141.287	74.8577	133.83	102.31	64.0385	81.2883	154.596	88.0807	74.7863	76.8879	141.336	181.859	81.8364	182.506	25.6146	98.1117	20.9211	25.1986	162.58	131.601	80.619	74.6155	147.978	131.548	188.275	93.78	144.088	136.472	77.4055	172.341	163.295	98.799	151.87	83.7892
KHC82834	13.1076	16.5868	25.9527	13.6901	14.0239	25.8303	14.2553	14.0575	35.6962	14.3679	12.9962	16.5739	20.2247	37.7763	26.1987	38.5659	21.4829	13.4376	20.3322	16.9656	15.501	24.87	16.7566	15.4455	12.1924	19.6744	34.3471	18.225	21.1132	13.314	16.0956	14.0747	15.4928	23.669	38.0236	12.7066	18.509	23.9493	29.263	26.4962	17.7215	14.1153	14.5762	19.5273	25.8745	22.9747	15.8972	29.8632	19.1722
KHC82835	84.0588	97.2776	277.438	89.4383	140.356	471.059	103.002	97.3635	296.925	93.1399	87.6794	97.0209	128.494	844.648	242.677	1030.08	174.495	99.7899	136.3	94.8471	101.32	309.437	173.129	96.5551	198.147	142.748	319.593	272.572	409.104	145.158	443.865	136.017	124.58	264.957	882.297	103.168	252.211	283.116	239.061	834.825	118.577	99.4596	105.31	158.897	782.526	427.142	114.152	844.344	163.4
KHC82836	207.628	219.868	147.891	201.071	189.137	148.963	194.994	181.002	126.918	189.465	189.555	260.38	160.272	133.076	158.287	123.15	236.417	198.176	171.113	183.995	203.454	142.017	194.019	149.066	230.769	157.978	130.404	204.028	170.061	184.878	173.807	222.843	249.233	160.606	147.563	206.633	189.752	159.333	122.701	177.593	176.181	212.044	196.934	259.818	202.729	155.664	182.902	175.934	237.255
KHC82837	203.209	304.349	162	196.565	217.927	221.178	235.528	176.946	176.271	211.318	160.4	373.016	127.752	390.894	199.108	330.895	265.459	174.02	157.179	159.466	258.497	209.652	250.829	107.184	336.505	160.409	134.331	291.244	240.661	208.618	263.258	291.74	308.96	218.154	355.028	233.593	259.835	203.45	140.437	327.893	133.524	245.338	185.705	267.438	409.358	221.488	199.167	355.031	303.01
KHC82838	26.1141	34.1493	50.2748	29.1251	40.8653	50.8693	30.9723	29.9089	60.8069	31.6192	24.6544	31.1042	30.3077	35.7568	52.2486	37.0212	26.8916	28.4596	36.3485	31.6095	32.5471	51.6141	26.8175	27.9584	20.8447	37.1449	59.2791	23.6139	44.1248	41.4509	25.6586	32.7772	33.2147	51.1843	38.7534	30.8987	29.0911	52.1854	51.5689	27.0818	32.7987	28.7117	28.1309	27.92	30.8076	45.9268	37.2557	27.2198	25.0416
KHC82839	54.9027	60.0841	46.5784	59.3112	26.1328	47.5475	66.7114	54.5147	43.9888	65.0985	45.4463	73.1464	44.0291	66.3472	46.2619	75.3047	58.0432	64.627	43.3605	70.0302	59.094	44.7381	26.2023	54.035	39.8204	39.7049	45.9739	45.9114	55.861	27.8296	45.1168	47.0204	59.6896	47.1403	65.7853	61.3228	25.7657	51.6433	44.294	29.1845	47.5523	59.7974	61.3076	62.7279	30.7614	48.619	49.6088	39.064	59.3169
KHC82840	751.711	373.771	3810.95	625.823	3800.26	4952.41	343.765	1403.07	6790.02	350.387	1866.38	278.113	3377.37	6860.38	950.576	7660.05	1793.55	337.7	2756.35	473.951	381.928	4121.69	6359.62	1646.89	2136.39	1945.58	7476.68	4117.69	4690.86	4232.65	4993.89	2439.92	1376.78	1348.46	6170.49	401.443	5627.41	1390.65	7288.29	9050.36	2890.31	391.65	494.94	1509.96	12221.6	5675.41	968.886	8638.51	1553.66
KHC82841	171.122	132.619	565.5	169.7	219.794	652.773	154.581	245.31	795.994	172.424	282.531	116.921	453.194	1169.27	335.068	1438.63	403.61	174.285	417.898	187.933	138.683	564.669	439.947	289.461	369.407	352.105	924.213	610.987	666.045	234.294	704.652	227.817	183.087	385.399	1122.63	151.652	423.489	390.03	783.556	1332.13	403.957	137.014	175.081	327.415	1694.22	735.695	250.633	1331.72	327.554
KHC82842	38.5853	44.87	47.2719	36.8552	46.1094	55.8358	41.2442	35.9819	58.7812	41.7467	35.1508	48.7644	32.1408	39.7353	38.1105	28.8359	45.0751	39.1404	32.5932	44.6524	43.4665	47.2542	126.16	31.0269	45.3142	33.3024	58.2069	42.0638	53.5183	47.3315	43.6726	41.6936	50.0382	39.6945	38.0995	41.9925	110.155	39.6138	46.0607	40.7549	34.5899	41.8192	39.4642	46.1747	48.2425	51.2537	38.7275	42.0907	43.2568
KHC82843	42.4825	50.0769	68.1887	39.7025	42.4519	85.3937	46.7518	40.7576	80.7038	41.6069	42.1724	48.7093	44.7098	58.8963	64.3058	54.5183	49.4867	44.6045	48.8123	39.0936	45.8834	70.8024	96.8146	36.782	59.6031	45.0801	90.5303	49.9661	83.7286	40.5707	60.1315	48.966	56.6291	57.7812	53.6775	42.748	78.1099	61.2799	78.0672	86.784	41.8968	46.1093	41.1038	53.9184	78.3335	83.1348	43.9763	67.1206	54.2776
KHC82844	6.38681	7.28644	10.5812	6.73229	6.73633	16.9447	8.5171	4.73006	9.405	5.82358	5.14143	7.7365	6.82762	25.2281	12.6169	29.5726	16.0256	8.82062	5.84222	7.76767	10.7611	11.4268	17.0864	6.40631	8.48686	5.66415	12.0103	11.6404	14.649	7.83055	12.3422	6.43969	6.97713	13.2474	28.361	8.3557	13.7604	10.37	7.6563	23.4376	4.63388	10.0604	6.86057	13.9029	21.3495	15.3463	6.30219	19.6168	14.2678
KHC82845	18.3869	28.4058	30.3308	22.8245	44.3966	34.4377	28.8527	22.0471	34.3914	19.9887	19.4094	31.9976	21.2155	50.7094	32.4542	39.1189	22.2713	23.0023	32.4399	28.1782	27.0557	22.8617	18.3036	27.4138	11.5423	27.8592	23.2009	15.1521	14.0845	36.9217	16.7143	27.2235	29.5117	21.3565	53.1072	27.0531	27.0944	15.9276	25.0421	15.8632	26.054	20.2508	22.8316	22.6188	19.5827	18.2887	34.3844	25.8448	22.7779
KHC82846	5.33282	6.29097	56.9411	4.92454	19.0092	87.1854	7.16367	5.8959	35.3153	4.88577	6.1046	6.69633	10.0323	120.607	43.1986	125.045	14.9443	7.31168	15.2861	6.1112	6.86451	54.3082	19.5418	8.45804	11.2723	24.1066	31.2437	18.6749	48.2621	17.1938	28.3993	7.38746	7.57785	36.5003	114.642	6.91529	28.7624	33.6467	20.9212	102.084	8.36713	6.06813	6.56267	12.9726	99.5652	70.8656	16.7593	119.761	15.704
KHC82847	33.074	65.8045	70.3129	52.2814	89.6468	60.4768	52.9089	55.2201	104.676	56.3888	36.1122	70.9786	55.0907	26.1485	70.9916	16.8766	41.6084	37.149	81.5125	55.1731	51.5537	48.4056	43.7438	49.8338	40.0639	56.1452	68.1469	37.3664	29.4736	83.6938	37.5667	78.6192	72.9715	45.4227	31.2865	49.8078	47.1252	52.2491	81.8314	11.6358	65.502	35.7572	40.6207	40.7256	9.08394	38.9876	60.0139	12.6453	41.4044
KHC82848	9.52442	9.04408	15.7122	10.696	10.5674	16.4909	12.9469	7.19583	12.8357	9.22522	6.62734	11.5248	6.49131	25.7998	14.2661	28.132	24.117	11.644	8.06892	13.2903	12.7613	14.8851	9.35165	7.50274	9.81729	8.64557	10.8993	19.8243	17.2988	11.9591	16.9147	10.1485	11.2232	15.879	24.7571	11.2727	11.6736	14.1217	8.07416	17.4527	6.65659	12.5431	10.5168	23.0727	16.5351	15.9012	8.45891	18.0548	24.0037
KHC82849	4.01084	7.72732	19.1488	4.76708	4.76994	24.9777	8.17355	3.22527	12.1037	7.00133	2.46499	6.29218	3.92478	54.3543	18.644	51.9178	18.3193	7.07859	5.62496	7.21535	9.85169	19.6231	16.5955	3.33514	15.2392	9.82341	11.6532	21.1057	20.6082	4.56073	18.7244	7.89436	7.78033	17.2239	53.3765	8.49345	17.6545	18.579	8.32029	40.8317	3.25735	7.10577	6.59428	20.1262	40.6705	25.9161	7.26468	38.5205	17.9192
KHC82850	238.799	452.729	158.256	264.266	386.351	185.939	360.714	179.461	95.0984	257.544	152.913	761.799	100.581	384.1	157.523	275.333	393.085	256.627	142.775	333.357	371.189	149.731	208.255	249.493	359.559	121.94	71.096	341.22	209.235	379.743	331.471	464.265	477.164	150.666	404.32	375.298	289.925	158.595	74.8758	131.552	123.342	322.235	238.142	388.4	191.215	188.065	211.892	268.75	365.622
KHC82851	6.83505	8.54967	6.34965	8.74505	6.40363	7.76118	11.1087	6.40853	3.52111	7.7791	5.88512	7.84	4.15053	11.3181	7.06412	12.2483	9.87119	8.94878	5.59562	10.5508	9.92594	6.20789	3.57027	7.52356	3.65616	4.12543	3.49146	6.20733	6.71155	7.93964	6.93472	6.44243	8.13601	6.16827	12.367	10.7582	4.3764	6.36427	3.16469	6.94793	5.58061	9.80155	7.94755	9.61145	6.07731	7.05906	5.69304	8.35969	9.21602
KHC82852	44.894	51.3189	44.5188	43.6836	42.2131	52.052	54.0178	33.5854	37.9952	50.8847	32.8328	46.8663	27.9571	54.8833	50.8824	50.7115	47.8904	56.3943	30.3473	51.8576	57.6191	44.1598	40.0833	36.3994	29.8084	33.8405	36.1533	36.5346	46.3652	43.4728	36.1803	46.1253	44.6828	53.2621	53.1115	51.2791	38.5015	47.2583	28.0339	44.2354	25.4052	60.1858	50.7202	45.1475	36.9507	46.532	42.0642	42.0337	44.8858
KHC82853	35.8642	33.9072	51.2886	35.3522	26.5931	59.7458	34.494	30.9385	48.7354	31.357	31.6729	32.4066	31.987	56.391	54.1654	54.9835	47.0032	34.7701	37.3423	34.854	42.7113	48.0526	27.7962	38.6295	37.0858	31.3839	37.3049	41.0457	44.0679	27.7432	36.792	31.0209	32.5699	56.1556	57.1391	31.0895	27.5999	48.7438	33.6532	33.7537	33.1157	37.3045	29.7939	47.7975	35.0472	49.5153	32.5487	32.0442	43.689
KHC82854	2.49499	2.72636	3.13316	2.76122	2.28523	5.83253	2.59176	2.26223	1.827	1.77761	2.39944	2.59031	1.60395	24.5275	3.21298	22.345	6.17336	2.87753	1.78853	2.82258	2.76242	4.26124	2.55063	1.48043	6.75617	1.78532	2.06842	10.0428	7.45252	2.57557	11.8136	2.63578	2.18663	3.80644	21.3056	2.46786	3.23971	4.71749	1.38761	15.4498	1.80793	3.05493	2.54072	6.3022	12.6855	8.88387	1.67934	16.7518	5.87528
KHC82855	17.6247	39.4777	27.108	27.3136	67.7001	32.0471	47.724	19.2448	41.913	25.5519	14.3121	66.144	21.3949	35.2315	31.6651	22.2284	40.2545	26.7688	31.3528	39.1244	45.0922	19.3066	25.0342	23.8948	19.2304	21.5493	29.8508	31.4194	19.1632	67.3303	39.1809	49.5104	58.7799	20.0292	38.5476	44.1855	34.5262	21.7259	29.1919	7.2858	22.5406	32.0702	24.6667	41.0882	10.2794	17.9584	29.9327	18.8015	37.4264
KHC82856	60.1354	80.0815	117.725	56.9051	105.296	169.096	74.9468	47.8444	118.807	61.8074	52.3376	70.9196	57.834	309.614	101.791	351.765	105.795	68.2801	56.3671	65.2082	77.086	137.751	134.988	50.9638	124.667	69.4974	109.448	127.513	171.979	93.208	166.704	75.42	74.4997	113.489	296.881	66.6459	164.115	116.27	79.9174	402.979	50.8907	72.5212	65.775	110.045	365.3	173.799	65.63	372.179	106.407
KHC82857	30.3279	38.9516	75.3658	30.0682	36.5439	91.8586	36.6074	25.1768	77.6015	35.2883	29.4496	39.2063	35.8211	116.624	67.6273	125.819	43.0237	33.7992	38.9943	35.4881	38.6467	76.4203	42.0283	32.7694	43.3775	45.4586	80.1154	43.3767	80.0667	35.7684	54.6412	36.9723	40.3655	76.2928	124.819	32.3649	57.4977	75.8503	56.5315	114.138	32.8335	37.3523	33.1674	47.0729	105.886	89.4517	32.2046	107.471	46.2958
KHC82858	3.05889	5.72263	17.5963	3.81217	6.29909	23.4044	4.45478	3.24977	11.0252	3.39391	2.9239	7.06779	3.94445	36.1641	17.4999	30.415	6.87565	3.6504	5.39434	4.17575	4.17858	17.6243	7.54123	3.4965	6.39251	8.12993	10.1908	7.1093	14.1298	5.47158	10.2536	6.45275	6.9654	16.2895	33.9165	5.21463	11.5372	15.4799	8.13992	19.075	4.59972	4.85256	3.86799	6.66313	18.4687	17.0728	4.96934	22.0528	7.42638
KHC82859	2.94976	6.55344	6.94599	3.71783	6.31453	8.5122	4.77826	2.54521	3.29824	3.11503	1.90956	6.33551	1.47026	16.0673	7.37139	12.9091	8.47604	2.9845	2.49536	3.66076	4.85108	6.93117	7.52312	2.49459	5.61673	3.23843	2.76294	8.16415	7.74592	6.653	9.63408	5.31348	5.56142	6.19849	15.1256	3.98656	8.0493	6.44698	1.77596	7.95673	1.80633	4.44564	3.42871	8.11811	8.14689	6.96366	3.53271	10.9173	8.37189
KHC82860	2.9633	8.74223	7.55442	6.77444	6.81367	9.91044	7.61832	5.20898	4.3224	6.91868	2.40846	6.50822	3.04109	13.8598	7.71236	18.5019	10.5238	5.00518	4.10913	5.77859	8.33694	7.79093	5.64022	2.80649	5.35891	4.80184	4.97356	8.33621	8.77283	6.62128	7.87944	5.98007	6.72064	7.07223	14.6785	6.87712	9.9455	9.66397	3.16007	15.6495	3.97498	6.75412	6.78216	10.7707	9.05612	10.8284	3.9374	14.1884	9.73875
KHC82861	44.4467	207.231	107.088	174.562	149.344	97.1002	122.868	146.472	83.1503	165.125	37.333	172.557	59.8969	79.4953	108.252	108.852	123.447	80.1957	126.791	114.684	232.439	68.5267	46.7526	52.6439	86.5212	130.18	75.0893	92.8156	67.8856	111.503	77.5745	185.4	195.435	63.7944	76.6172	100.681	99.2862	142.318	94.9776	134.048	84.8703	107.078	122.564	125.612	78.5921	105.845	102.261	113.232	152.529
KHC82862	167.218	258.992	133.231	236.444	152.227	132.712	273.826	200.036	117.121	251.927	132.098	202.624	126.821	305.203	136.378	258.029	245.612	229.078	164.999	250.158	239.512	113.034	55.7624	184.054	127.954	131.256	93.9959	162.288	119.764	161.181	153.723	210.606	233.177	114.337	288.714	258.318	82.6959	116.503	97.1536	151.304	167.568	221.205	223.641	247.876	161.063	109.557	198.592	195.198	225.918
KHC82863	27.3057	44.2381	45.9091	38.7798	47.864	51.4333	38.5853	30.808	34.5577	34.7749	24.0623	41.2546	26.1719	68.927	42.9846	73.394	60.4556	40.1469	29.1924	37.0303	43.0142	38.9628	38.3994	24.528	40.2773	33.94	32.4242	52.5669	52.1905	49.7808	60.6595	41.7379	44.899	35.9853	68.5253	39.2491	47.8597	39.7683	29.9058	81.3886	26.487	41.7933	43.1048	60.5531	64.4285	55.8471	33.8246	78.8836	62.6576
KHC82864	91.9783	233.398	139.43	187.964	263.801	134.399	184.135	155.367	129.216	202.305	76.6733	211.95	90.6653	126.873	153.128	100.606	285.93	144.754	131.028	170.281	222.726	105.259	148.755	95.2324	179.547	136.852	138.456	214.81	122.738	267.646	194.61	231.887	235.772	105.515	128.724	185.596	213.471	149.245	134.762	79.2721	120.773	163.134	169.362	292.999	60.2416	152.241	152.851	87.9409	277.318
KHC82865	9.80855	11.7489	57.5501	10.6115	21.7687	88.652	14.2571	9.87851	56.2061	8.09177	10.3143	14.3305	16.9111	178.456	50.5062	206.516	25.7906	11.478	20.94	10.7386	15.423	57.7004	28.6279	12.0961	25.1329	27.6375	58.4043	42.8871	66.6045	19.9355	67.9666	15.5478	16.1343	54.2235	175.351	12.2468	47.383	54.6237	40.3333	155.947	15.3164	13.32	9.94328	26.7568	123.113	72.8168	14.9405	157.074	29.721
KHC82866	42.312	56.7302	68.0798	40.1352	36.008	101.449	50.745	34.8538	51.9087	43.5442	38.6789	40.4777	35.7624	158.378	83.1063	167.441	49.9747	47.4773	41.1615	42.4876	49.3762	76.1506	37.8153	34.6305	79.5804	50.1698	43.3343	61.3082	96.5723	40.2191	87.4997	44.3116	49.2699	78.1491	147.135	51.7781	46.1758	75.5298	39.5812	109.187	37.3069	53.8628	44.672	57.3464	114.772	91.0451	46.274	120.09	54.321
KHC82867	8.51565	28.2434	38.9941	18.5427	26.7848	30.6089	21.4715	16.0223	28.7575	21.8437	8.63929	32.936	13.6759	17.4927	37.4077	10.762	26.4908	17.5904	19.0168	25.54	18.0229	39.2819	3.73766	13.3462	14.7551	30.47	20.5099	18.5359	20.7286	20.3982	17.2315	32.8988	25.2698	40.9297	17.1094	22.2532	11.085	50.5206	18.1065	2.78604	15.856	16.9139	22.1592	25.6141	3.1593	26.4295	24.8594	6.42888	26.0263
KHC82868	0.942563	2.57425	0.983271	1.4703	3.03793	1.70887	1.28871	1.32588	0.925801	2.11542	0.449088	2.6359	0.625907	8.75554	0.684288	8.92	3.71488	1.14072	0.815364	1.83583	1.99301	1.16859	2.24795	0.868957	2.68457	0.437096	1.13718	2.74567	1.45514	2.36478	4.18633	2.98374	2.9354	0.733697	7.75783	1.74318	3.79891	0.684226	0.862545	9.68303	1.01189	1.39493	1.20068	3.62924	7.76353	2.1471	0.722903	8.51099	3.0721
KHC82869	6.63841	10.9901	5.7694	9.99469	6.68673	6.98962	11.0606	7.28295	6.04146	7.91044	5.42835	7.39916	4.78548	7.04185	7.63116	7.38345	8.18347	5.61159	6.06977	9.81334	10.2648	5.40611	2.81016	5.6027	3.49577	6.64471	4.56836	4.40137	4.14049	6.80456	2.66184	7.12076	8.16555	7.05111	6.57375	10.2459	4.58719	6.44999	4.6572	5.10581	6.91865	7.70473	6.55497	8.50465	4.82487	4.33488	4.6757	4.31041	10.2664
KHC82870	110.686	182.165	48.5802	182.904	134.747	26.5655	175.03	171.563	61.4879	184.338	91.0856	118.627	83.6761	10.2431	53.2111	3.71895	70.7134	118.992	125.251	176.257	189.323	26.1947	44.2832	130.546	44.2857	69.1123	41.9106	32.9598	17.9904	131.89	22.5406	127.362	143.054	32.2696	12.6197	180.867	58.6549	37.1395	73.1272	4.80901	136.23	151.123	131.859	81.2233	4.60797	19.4242	128.133	3.52201	61.9422
KHC82871	7.60735	10.5861	5.68954	11.1917	6.73598	3.67657	10.1292	9.76251	3.77834	10.3453	5.32922	11.377	6.69827	3.8599	7.57087	2.83141	5.67564	9.02442	6.58291	10.1278	11.8765	4.86448	4.60946	4.11036	3.02218	7.97199	3.79863	3.31726	4.3888	6.48849	3.10483	7.79145	9.36121	6.52294	4.56756	9.65497	5.19772	6.57108	5.35466	1.23218	6.19781	13.9636	10.478	5.46245	2.02602	3.15761	8.61428	2.07814	6.20646
KHC82872	1.57555	8.08222	10.9881	6.23032	6.96726	10.2889	5.70156	5.51711	8.69476	6.39566	0.934953	6.94441	3.20039	15.7664	12.2901	17.1037	8.85169	3.72398	7.47724	5.71001	7.74585	6.96528	2.52455	2.65718	5.95011	9.91042	7.44481	6.82795	4.35058	4.93832	5.81983	6.84591	5.96166	6.94407	14.2888	6.04827	7.14146	14.773	6.84418	13.1	4.05589	4.21747	5.37837	10.1689	3.51086	9.92353	7.02826	10.4747	8.82678
KHC82873	1.87767	2.82257	4.77611	3.2766	5.17253	7.39035	3.26546	2.37001	7.16387	2.38562	1.68824	3.89589	2.08261	39.6082	5.03247	38.8643	6.44939	2.47154	2.97635	3.13243	3.85558	3.68929	2.49082	2.58413	2.94694	2.78481	5.13167	5.43606	4.70475	5.28214	6.86356	5.52544	5.87426	4.18621	36.1755	3.1795	5.21739	3.41269	4.668	19.975	2.2191	2.42002	2.31606	4.81455	16.2387	4.78075	3.19766	24.7377	4.77068
KHC82874	17.9751	33.2087	3.16384	34.1684	26.5533	1.3335	34.8695	22.2186	4.43844	25.0553	11.2678	38.9394	5.89656	1.65937	2.27634	1.0414	72.4133	22.9973	10.4349	41.4833	42.8752	1.4458	1.37	15.5521	20.8092	3.14202	2.54027	27.3246	3.11053	36.1191	10.7716	44.2771	52.7503	1.66898	1.2395	32.7739	1.09048	1.88509	4.07385	0.695821	14.309	30.376	19.484	83.2132	0.273711	1.18691	11.6959	0.418412	75.9299
KHC82875	3.79257	8.24624	4.95619	8.00004	4.24188	4.5823	7.24479	9.00799	3.81215	8.01513	4.07731	10.8733	3.7497	15.2914	3.5842	11.469	10.4821	4.02692	5.39962	8.83593	6.57079	4.13813	0.9192	4.71851	9.0879	3.23996	3.86645	6.03764	7.29331	4.08056	5.98046	11.3504	10.7177	3.95889	11.2206	5.70007	1.60049	7.05041	5.65821	7.98577	7.65568	5.05012	3.78921	11.9463	5.66242	7.56231	5.43792	10.2768	9.96546
KHC82876	3.07363	10.7062	31.3513	8.05912	23.825	42.2979	10.0093	8.74291	35.6455	8.26195	5.07831	5.38401	12.9395	112.019	23.4859	143.665	14.7235	6.63125	14.1554	9.99328	10.3203	28.422	33.623	7.16867	13.2029	17.1673	39.4996	14.5365	19.5238	19.5497	18.1105	9.56792	8.50056	20.3999	109.202	8.62791	58.079	31.501	26.9275	139.049	12.1936	7.68375	7.37936	17.8812	95.5273	37.1124	10.6728	131.812	14.3505
KHC82877	18.6917	31.7995	44.0672	22.1468	28.1448	41.8081	32.1707	18.9368	43.4342	22.5944	13.8753	26.1793	23.9845	35.7364	34.8289	40.3725	43.9682	22.6463	20.4339	24.4282	29.2754	58.7188	15.8123	17.9507	24.3601	21.2058	61.127	33.1379	69.3422	25.2786	29.6094	26.0156	31.7187	67.02	40.437	29.2336	23.0991	71.2102	44.3234	33.92	20.0187	27.4243	23.4404	40.6539	28.6241	59.7785	16.7966	34.6851	39.6001
KHC82878	2.31469	2.05838	29.3985	2.67832	0.848426	11.4828	3.80137	3.30438	10.4199	3.26534	5.8843	6.78837	10.1613	0.626814	28.3429	0.372677	11.2859	4.63928	6.89397	4.09001	3.21655	39.9132	0.647155	3.96054	9.78106	15.3454	16.2116	12.9791	29.4891	0.940217	8.29489	2.05832	4.06373	56.3869	0.380201	3.78338	0.790232	56.0921	12.1458	0.511119	6.62151	1.70067	3.53392	14.0096	0.558317	22.0474	5.30103	0.641712	14.4515
KHC82879	8.74589	12.8677	14.5775	11.4983	10.3208	17.3994	12.4047	9.73808	10.5133	9.23539	7.86489	11.3533	8.60022	21.5609	12.588	21.1515	11.6807	9.84321	9.84336	9.30217	12.8924	18.2094	12.6662	6.90717	7.48609	6.95323	11.2312	9.93045	17.3447	10.1851	11.6341	10.0374	12.2449	19.2711	20.6142	11.3399	16.1755	20.273	9.57156	16.843	8.84866	13.8286	9.83992	11.7022	14.3928	16.6593	6.85026	16.3723	11.719
KHC82880	144.732	257.403	116.578	246.642	342.58	104.523	224.592	248.639	215.955	232.809	136.842	199.758	149.345	22.9206	137.474	4.50002	110.684	139.023	232.222	210.387	242.326	80.0497	317.381	200.653	120.11	123.64	119.61	83.2564	46.3179	283.533	87.603	246.013	263.403	88.3914	24.9261	223.465	395.324	93.2352	188.991	11.9173	224.338	152.32	131.152	102.482	9.30722	45.1131	201.146	6.88432	96.248
KHC82881	15.1103	27.7054	18.5045	25.0917	15.9986	18.4684	22.5321	17.1036	7.31464	24.3486	13.5787	19.8494	9.20799	13.5346	22.3328	12.9499	23.5986	16.1701	10.9109	19.6092	29.8888	20.7182	3.59801	10.2242	20.1851	13.9504	5.94565	15.9908	17.3622	15.6095	14.1832	22.0292	23.9631	24.282	14.9362	23.9644	4.99691	23.6947	7.09866	4.60864	12.9585	21.9725	15.428	22.9407	5.24156	16.2353	16.51	6.2956	23.5273
KHC82882	4.58047	7.67027	8.54525	5.59273	5.41788	10.2951	8.87085	4.14156	5.86618	6.25715	2.98172	6.9729	3.39961	13.5356	9.49777	12.9703	12.4088	6.73516	4.34142	6.63111	8.48377	9.94439	5.49229	3.64518	5.70988	4.43577	6.38276	9.49994	10.5424	5.77784	9.68678	5.89857	7.32623	9.93539	14.4659	8.80875	7.65734	10.5344	4.82975	7.94232	3.30374	8.57848	7.14491	12.5288	6.99644	9.53147	3.94861	9.59018	11.757
KHC82883	18.6438	30.9509	41.5774	27.6224	37.0439	38.1647	39.172	19.5372	26.0464	27.5881	14.301	40.6112	18.2952	49.1761	41.6236	47.7117	36.0698	33.2408	20.8182	37.2037	35.1976	34.3961	23.4579	21.8048	16.4592	27.786	26.9387	30.5916	36.2311	38.6329	31.8422	32.0476	34.8247	37.1572	54.0599	39.1939	34.0784	41.7817	21.309	39.2472	17.3671	30.3635	29.8974	36.8794	30.7145	38.1077	30.104	42.4064	35.1433
KHC82884	110.706	161.971	132.951	126.249	143.083	164.682	131.549	118.47	132.195	135.848	104.019	159.576	80.625	233.78	140.524	212.614	140.161	110.035	117.687	121.593	143.213	153.118	188.419	92.1381	153.769	109.4	109.331	139.971	153.939	147.845	162.331	163.354	179.739	145.497	233.254	133.876	191.266	159.654	100.737	200.512	104.582	129.665	121.143	144.187	290.192	156.415	128.724	215.403	126.502
KHC82885	47.0701	77.5371	11.3764	75.4294	59.0587	6.51813	79.2856	58.9669	24.9303	74.0479	35.0366	77.3594	30.2159	8.70511	12.6188	6.38951	40.3777	55.6791	45.3164	84.3815	81.0685	5.11517	14.0954	48.9659	11.5037	17.5458	15.9916	15.5644	6.75743	54.817	9.81952	61.075	75.4418	5.8012	7.94997	75.3551	18.0517	7.59279	24.758	7.06486	47.893	59.1433	51.0878	45.2387	5.58942	6.42823	48.8234	6.07712	33.6837
KHC82886	9.07517	11.0887	11.5607	10.2005	10.9146	16.4771	14.7742	8.13877	12.1457	9.52233	6.79106	12.4175	7.65068	16.9052	12.0775	20.486	16.403	11.9842	8.98942	12.8634	14.6016	12.2464	5.88594	7.70619	7.46272	7.79935	12.1856	12.3732	14.6282	13.2233	12.8301	11.8061	14.5182	12.7987	18.4158	13.4919	8.22735	11.4784	9.4487	12.4337	7.75559	13.0321	10.0943	17.2854	11.9889	12.7267	8.70194	14.3747	17.3315
KHC82887	4.71049	14.0493	10.6068	6.62936	11.1757	20.2983	9.97827	4.53398	7.8773	4.55388	2.91078	12.866	3.4297	51.9658	10.6378	44.8134	17.3492	5.2681	2.51263	5.48726	11.5664	18.0523	11.9472	4.54636	10.3333	4.70432	7.15141	14.9386	21.1366	9.53882	20.0196	12.4932	13.2964	14.9002	42.0822	11.1241	14.9391	12.4585	4.43393	28.9157	2.90735	7.20524	4.13586	19.0875	34.0298	17.5655	3.52661	40.3271	16.7445
KHC82888	109.224	318.164	173.572	132.963	220.264	207.363	169.375	78.3293	128.049	119.396	55.3138	388.61	54.0481	328.139	184.009	281.163	248.117	102.866	83.3331	149.759	251.291	221.298	137.133	74.3819	334.489	104.45	88.8983	298.277	218.083	196.943	282.864	290.493	281.088	198.023	292.222	168.881	151.732	233.557	85.0848	176.178	51.0924	194.249	93.4628	256.73	281.062	211.388	108.671	292.063	273.718
KHC82889	34.0598	50.7245	34.6345	52.8557	103.727	31.7924	60.1913	46.6174	52.3744	51.7956	30.7016	63.2185	32.4907	13.8907	32.947	6.54046	35.8719	40.8575	49.4161	64.067	51.0854	20.5742	64.0012	53.2275	19.0117	30.771	35.3834	25.1152	16.454	106.422	26.8273	63.5646	75.0522	20.6097	16.4979	56.1884	67.4657	20.5906	40.5229	3.44631	46.2944	35.182	39.046	37.9636	4.17025	17.9817	51.182	4.73766	31.6127
KHC82890	25.7671	22.7296	44.124	28.1552	14.2627	34.8876	24.6502	37.0036	80.6854	26.2182	39.9931	25.2853	57.6565	23.354	50.7229	19.6526	20.5603	29.1853	66.529	28.2249	23.4845	32.7171	16.3583	51.4998	18.2717	44.139	63.8206	17.6394	24.2717	16.3449	18.5658	24.1463	24.1852	36.8751	24.5047	25.0036	18.8481	38.7206	73.3619	16.775	54.8523	20.2631	28.9416	22.7419	19.4871	26.2815	51.5959	19.586	20.5273
KHC82891	245.601	233.423	211.227	215.454	185.701	203.729	244.955	210.739	188.244	221.861	250.148	305.537	210.387	173.077	227.686	171.168	219.606	238.636	214.182	207.423	255.017	203.387	210.038	233.586	224.652	232.962	172.487	193.964	210.235	168.459	189.947	253.196	284.399	219.34	162.066	233.365	240.15	221.102	161.202	232.465	199.677	233.075	247.019	237.449	311.873	207.705	245.804	270.509	217.904
KHC82892	140.044	200.352	130.087	197.073	338.702	106.947	200.564	185.539	119.643	219.859	135.505	225.327	114.045	64.6807	124.941	26.9115	101.816	153.997	163.543	224.064	201.509	75.2195	179.462	204.763	78.9375	118.126	73.8944	78.9792	57.3409	310.402	96.1796	246.056	243.049	77.4812	68.9473	198.266	202.264	94.8805	119.112	28.2234	173.372	146.191	149.676	102.504	24.1074	71.2856	181.02	35.692	89.4495
KHC82893	52.1097	32.5855	104.035	34.2585	36.3705	179.798	27.7565	31.4256	70.2205	32.8935	45.4523	29.7252	37.5045	573.187	74.9335	676.455	170.305	38.6686	30.1154	33.1747	30.3633	136.901	66.4776	34.5268	232.292	43.9648	75.7161	325.578	231.208	38.8318	347.322	73.2014	49.4625	107.841	581.67	29.4341	76.3707	114.69	44.4579	498.077	28.231	49.0063	42.0746	159.606	588.938	237.154	30.408	487.202	174.891
KHC82894	110.486	121.981	206.777	134.741	111.188	277.797	156.012	135.706	213.999	152.517	106.069	112.682	157.335	335.456	201.073	313.076	169.393	145.763	163.269	132.795	155.068	235.535	84.3507	114.861	153.284	151.477	263.245	220.543	280.125	101.753	225.607	123.7	123.172	225.638	317.341	143.154	105.203	245.445	208.271	213.2	138.516	144.184	153.632	172.321	174.19	300.811	144.404	226.703	188.211
KHC82895	1048.12	828.765	1494.49	874.792	669.138	1906.3	855.148	958.664	1536.15	925.271	1143.13	722.939	1220.29	3939.81	1447.41	4375.44	1666.59	1053.63	1136.85	918.826	745.193	1672.61	1383.76	1130.17	2345.64	1218.06	1666.21	2388.13	2123.38	711.739	2659.34	944.429	885.636	1648.06	3400.42	874.805	1271.81	1661.59	1518.64	3635.92	996.804	911.665	962.641	1584.95	5032.55	2033.08	1033.91	3621.74	1691.92
KHC82896	6.29649	16.6788	11.3493	8.16033	12.9168	10.2757	13.7547	5.49875	8.82052	7.00947	5.40867	12.2499	6.86231	9.25413	11.7376	11.3571	11.8427	8.41015	6.83312	11.0727	15.8148	10.7109	7.29287	7.32155	5.93284	8.52832	9.62873	7.80281	8.21264	11.3747	6.25833	12.7681	14.766	11.4389	10.1045	12.0471	8.34623	10.1227	7.10098	9.65595	6.07319	10.3489	7.25876	10.7944	11.3553	7.82969	9.13054	8.88834	11.4007
KHC82897	8.60385	11.9572	9.78274	9.20272	6.03962	9.83429	9.3534	7.30008	11.3766	7.2764	7.4172	7.65157	8.48383	12.2825	11.8076	12.0589	11.5401	8.15094	9.26164	8.76567	12.1402	9.4822	5.20294	9.52449	5.2142	7.87904	12.7043	4.98039	8.67398	8.15011	4.98548	8.14316	9.52782	10.1964	11.4155	9.79576	5.65604	9.67452	9.33743	8.97168	8.70426	10.3591	7.2912	11.7143	8.887	6.92384	7.19082	10.3343	9.84683
KHC82898	117.749	265.659	159.921	159.76	235.097	211.257	175.101	114.2	140.015	141.664	97.9584	335.465	74.7213	324.831	205.524	272.058	237.713	133.512	101.661	124.196	211.875	234.441	199.199	69.8486	263.008	134.149	113.213	209.241	237.568	212.157	260.08	272.047	280.147	216.243	322.651	168.277	214.142	216.42	105.163	239.722	83.1503	178.821	117.982	248.617	314.494	196.059	144.137	289.702	227.053
KHC82899	3.92269	5.15028	4.811	5.63823	6.84455	6.54037	10.0396	3.04651	3.31264	6.17756	2.29973	6.33117	2.39732	10.2098	6.0255	9.85189	7.49251	6.92456	2.56931	7.80247	7.70773	4.20869	4.66054	3.08295	3.41814	2.63197	3.71428	5.62509	5.77681	6.69984	6.67073	5.06808	5.85388	4.53724	10.2186	8.69234	7.29588	5.30181	2.44594	7.51088	2.40036	7.055	6.30803	7.62257	4.96216	6.35016	3.28751	8.28419	7.64833
KHC82900	100.018	161.977	72.3615	164.013	267.246	80.1976	173.506	153.776	93.6493	150.709	106.192	170.431	103.437	59.421	85.6201	30.9838	97.9639	121.574	141.183	148.571	163.39	49.8051	191.498	139.126	69.7871	80.9269	71.0181	72.8183	48.1893	261.447	92.2919	181.968	196.253	50.8488	63.963	163.409	240.048	59.3168	103.936	35.1975	149.422	130.928	114.249	97.3398	29.9293	45.5278	148.371	43.275	82.2318
KHC82901	108.254	16.8326	35.4201	104.13	29.1437	30.8456	51.7524	156.908	185.297	40.171	178.074	28.7921	210.488	30.1583	48.6641	41.2954	30.7675	71.4928	192.41	70.4338	45.4189	27.8255	43.3349	144.135	17.4177	59.7627	156.413	25.4375	25.1929	26.754	28.519	24.2697	26.922	27.8261	37.5831	50.4262	35.3622	26.6523	193.816	34.1825	215.203	52.0072	64.1935	30.8519	35.2325	21.3857	78.1213	38.4248	30.4526
KHC82902	9.62911	19.4223	10.3144	10.2138	11.6492	14.1497	17.28	9.38379	21.6857	10.5916	9.40703	10.3584	14.4168	77.5139	8.84218	111.573	31.6684	12.4893	8.51723	12.8518	17.2699	12.1595	79.1695	6.20827	15.2292	5.13917	29.1378	26.0092	18.4077	13.3674	21.7892	12.1779	11.9484	10.6211	85.7941	15.3727	71.7072	11.7858	21.129	100.836	11.1561	14.535	11.4512	30.9266	78.0068	17.5234	6.16014	104.606	31.5503
KHC82903	18.8838	33.4311	16.3252	29.5196	43.3291	15.8552	30.8416	28.136	35.5544	29.0894	19.377	38.6446	29.1763	11.6749	21.0171	9.76747	25.0319	23.3043	31.055	31.4253	30.7713	15.4181	29.3008	24.4221	16.0582	16.5119	31.1539	19.7981	11.5845	43.6126	18.3199	38.5818	43.1132	15.9021	13.3148	29.577	26.7423	16.1446	31.5726	5.8774	30.3011	24.6902	22.5335	25.678	5.26678	9.53779	22.6657	6.87649	21.84
KHC82904	59.4775	95.0645	32.8695	82.2637	115.47	40.2042	76.9522	74.6972	76.9871	77.7561	64.7396	82.4029	65.6699	22.2351	37.2773	9.13385	50.3928	53.539	80.2366	70.2711	77.3339	33.3258	73.0834	64.3127	49.6266	36.7566	60.4249	37.0176	29.6676	100.319	36.0445	89.822	99.5308	36.9739	27.8343	76.3104	78.973	33.1153	65.7794	6.39636	85.5633	64.2113	54.4728	48.8398	8.46845	25.1382	61.9741	8.94844	42.2322
KHC82905	10.2254	16.2537	19.2979	16.6555	29.4937	16.978	18.8361	15.535	22.3281	15.8037	11.5008	27.1269	16.561	20.3658	16.6059	21.8972	23.9768	14.4799	17.0433	17.0961	15.863	15.2096	13.1464	13.5273	11.3814	12.7478	22.1991	20.138	15.254	26.4736	20.0233	28.3397	28.6071	15.6076	20.769	17.1796	16.5364	17.8501	20.6445	12.1218	17.0623	15.4862	14.663	23.0401	10.5766	16.9316	14.9374	14.2259	21.7819
KHC82906	0.982067	2.54914	0.642838	1.45269	4.88752	1.04766	2.1287	1.33753	1.05871	2.32689	1.15322	2.31587	0.739622	1.24573	0.690687	1.7851	10.3228	2.13065	1.25336	1.6495	2.06977	0.778887	8.08538	1.52303	3.36716	0.607009	1.91591	7.17054	1.34801	4.90389	4.79285	2.10523	2.95094	0.357605	1.27986	2.23075	6.86235	0.336228	1.27208	2.52042	1.1862	1.86026	2.16776	9.96339	1.90954	1.19705	1.29309	1.15522	8.4134
KHC82907	23.8295	24.4634	30.1563	20.6668	16.8463	50.9091	21.9441	19.0523	29.9747	21.354	18.6988	19.9492	19.694	100.152	23.2846	106.338	32.0503	22.484	17.3943	22.0332	21.8576	36.4695	37.6841	18.8257	27.1342	16.7678	32.5124	39.4903	50.6067	17.926	46.0866	18.6247	18.6019	31.3042	96.3745	21.5606	41.8353	36.4422	21.4257	102.146	17.5197	25.2318	24.43	30.5058	92.8631	52.3184	16.0762	97.4827	31.627
KHC82908	6.30749	9.2834	14.1544	6.73769	9.85979	22.6877	9.66748	5.25656	12.9254	7.3995	3.78359	12.1878	5.10493	33.9697	11.3464	43.6071	17.9473	7.17251	6.82083	8.20022	9.84639	15.0503	28.8043	5.93513	10.4526	5.7444	13.4439	15.6662	18.9922	9.7634	18.2494	11.1845	12.7862	13.1008	36.6366	9.3277	34.3037	11.545	9.2925	49.1083	4.88887	8.71779	7.01168	18.9662	39.9137	20.1134	5.89472	45.8659	17.4776
KHC82909	21.6522	18.5238	47.7992	19.1816	33.8859	99.0385	16.7501	19.3851	45.4525	17.8408	21.1969	29.5305	22.9888	315.133	44.1732	352.712	51.4666	20.5652	21.8335	19.0818	18.2569	54.2956	42.497	21.1634	65.5597	21.063	42.7464	80.3261	90.0489	33.332	125.997	39.2333	37.1727	50.5216	349.501	16.2121	58.1687	42.3748	32.9692	218.11	20.6813	21.1867	20.7847	50.0941	203.467	96.3455	18.3923	225.308	43.8686
KHC82910	1.60778	1.35949	7.54232	1.14981	0.349662	10.525	0.922398	1.79538	10.7211	0.827303	3.38265	0.377386	4.61887	22.4338	10.8532	23.7369	8.5875	1.99165	2.28906	1.09253	1.14279	11.0424	3.86429	2.13367	8.27978	3.20487	18.1862	9.73737	15.053	0.880662	9.3955	1.18512	0.738086	13.9858	22.7694	1.11375	3.24171	13.455	9.1847	22.8877	1.84202	1.92132	1.60636	7.81444	20.8906	14.8845	2.82744	19.7525	7.65165
KHC82911	7.28304	8.85025	13.208	6.47254	6.82888	15.1039	6.0048	5.49766	6.93128	7.71955	6.6063	8.3121	7.42608	10.4001	13.9424	10.6237	10.7254	8.85239	7.58635	6.90914	6.23063	15.1828	5.47524	5.55607	12.7438	11.8228	6.75801	10.6073	13.9089	5.87643	10.5566	8.03996	9.3041	17.0713	10.6257	7.02389	5.54579	13.1158	6.72663	6.461	5.46282	7.35456	9.19379	11.4152	6.40567	14.2614	7.36264	7.6938	11.3087
KHC82912	32.1971	38.1072	53.2029	29.6677	33.4894	62.0385	39.4256	27.0355	38.6157	31.0154	27.0932	58.2141	32.4784	78.7051	51.3254	84.2023	52.3351	37.7977	31.2518	36.1392	37.8693	60.2575	31.9835	31.0986	41.835	37.737	39.9387	50.2114	62.8961	33.0643	53.6016	37.772	45.1795	59.1279	86.8637	39.898	44.8802	61.6367	30.5971	45.5603	27.6476	39.3247	37.5669	52.5431	55.5931	62.5477	33.8054	68.3241	49.6507
KHC82913	27.9078	21.9424	11.6799	25.0785	10.2958	15.2482	33.8918	20.1597	9.51479	26.7657	21.1405	18.383	15.7219	29.0988	13.4141	29.8834	22.4763	33.7034	13.3138	27.9142	30.6895	15.9872	13.8821	22.5416	11.9964	18.4851	13.1085	15.2915	16.4917	9.28394	15.4833	9.93132	15.513	12.6593	32.0402	35.0715	17.594	12.5991	7.8253	22.7513	20.3858	34.5305	32.9926	24.804	16.1787	15.3166	23.7653	18.0261	19.245
KHC82914	38.3102	29.7792	17.407	31.5303	11.6495	19.1034	41.953	31.1685	30.2401	30.1326	34.4771	15.576	37.5913	27.7689	23.6813	25.7105	17.8639	43.7984	32.6553	32.2753	36.1775	18.5188	9.71076	28.3257	11.0825	28.1825	28.2562	12.9269	16.2575	11.3166	14.3565	14.1089	15.0404	18.067	29.8776	38.1369	10.7781	20.97	24.2912	16.1852	30.6197	43.0473	44.8379	19.7556	15.3817	15.1221	33.5569	15.9091	17.5636
KHC82915	4.48345	31.0867	34.4932	17.6035	21.7764	52.2729	19.2584	21.757	39.3125	21.0194	8.46535	16.1364	14.3113	51.1844	36.8563	66.5169	24.8339	12.0015	25.7909	17.6994	22.8386	33.2704	12.9593	12.8915	26.3873	32.3059	37.1467	25.3433	23.7287	16.6449	31.8284	22.264	22.7028	29.3804	60.9911	19.4111	30.8334	50.0273	30.9483	49.3274	21.8149	13.4301	20.1577	26.4566	31.5197	40.8682	18.205	46.708	28.9624
KHC82916	2.91538	3.57522	5.3766	2.87122	2.70731	7.4251	4.60334	2.34347	5.25103	3.81018	2.51833	3.10669	3.77428	22.1205	7.43737	21.0394	5.46865	5.5375	3.92619	4.45872	3.24181	6.2268	4.61239	3.32898	3.42643	5.83752	4.85551	5.23418	7.44526	2.62558	7.95283	3.46388	3.63666	6.32918	22.4427	4.40459	6.4409	6.3759	3.31431	13.0867	2.78686	3.30352	4.48536	5.15654	12.893	6.15457	5.22901	14.453	4.61953
KHC82917	121.598	141.9	142.493	116.277	115.426	214.323	137.754	108.686	123.616	133.557	112.109	98.8986	110.434	512.15	142.772	537.476	169.155	146.567	107.404	126.394	133.225	163.519	144.165	107.665	221.253	124.197	140.685	229.57	245.121	120.729	287.969	134.349	131.407	145.734	532.065	132.786	175.361	143.379	110.244	510.521	103.565	139.933	154.32	170.648	480.541	228.728	128.583	485.158	155.968
KHC82918	0.478877	0.242954	0	0.241744	0.624879	0.823761	0.507204	0.475337	0.528541	0.246412	0	0.449617	0.500264	2.42978	0	0.935737	1.59151	0	0.495851	0.278922	0	0.34024	0.812454	0	0.634147	0.763656	0.278975	0.928086	0.495873	0	1.4925	0.222939	0.239824	0	3.5003	0	0.808359	0	0	1.08591	0	0.274686	0.239227	1.36245	2.43479	0.272821	0	0.590789	1.23191
KHC82919	97.8129	87.8777	168.302	95.7354	116.184	223.766	111.827	98.2826	202.774	97.0089	98.888	150.507	128.398	341.84	139.089	361.87	140.909	99.3301	125.298	108.278	103.869	184.501	118.281	104.337	100.933	117.683	216.206	162.079	234.574	106.542	214.354	148.37	161.091	177.25	350.055	110.667	128.409	174.591	175.534	295.82	118.339	102.305	102.808	139.409	327.661	211.595	110.616	341.948	137.43
KHC82920	280.659	245.111	213.235	267.359	89.7903	188.722	259.211	259.706	172.594	295.9	268.427	142.977	193.025	62.6577	227.669	46.97	236.902	265.384	223.323	291.707	254.735	208.696	32.8644	272.246	184.809	232.521	144.958	129.263	171.636	111.844	104.143	186.182	178.588	228.445	50.2001	252.378	41.1707	224.437	169.762	32.9443	236.996	259.852	251.776	258.527	39.3957	165.236	245.409	46.9268	202.363
KHC82921	4.83358	7.83598	27.6478	9.03101	10.0046	44.2813	9.29748	7.22434	19.3772	8.29057	3.88436	6.72911	7.0228	111.138	29.5833	97.706	16.5124	7.34748	8.05387	7.31336	7.87829	28.4212	14.4531	5.47452	18.8345	14.8254	17.2188	24.9805	31.7566	10.1643	30.0717	9.67349	6.90032	26.3877	97.8697	7.90897	24.8216	31.49	12.259	76.0108	5.94092	8.98694	8.10435	15.7015	53.0434	42.4771	8.9221	70.7355	16.3505
KHC82922	1049.98	941.673	826.156	1059.07	953.864	630.801	1142.79	1041.03	766.38	1078.45	1095.85	1021.13	961.742	274.182	855.755	171.423	864.969	1251.59	1094.34	1128.01	1201.39	612.599	699.388	1172.92	591.37	898.635	635.666	668.232	498.703	969.931	660.573	992.943	999.628	777.264	290.086	1201.9	716.347	762.998	774.315	121.571	978.355	1165.99	1093.55	809.136	108.266	579.441	1302.46	147.068	765.398
KHC82923	50.7391	33.2672	8.33815	23.755	4.45192	5.41555	42.0405	16.8087	11.6181	24.6633	33.4121	15.1179	23.71	24.1191	14.3576	12.1408	10.3707	66.9668	20.6359	29.2259	40.9887	7.03556	16.9178	27.7044	3.96697	20.3028	14.2279	6.65241	6.8933	4.94542	5.1005	7.55419	10.8976	11.6178	18.9567	43.6	6.62531	11.4629	9.38106	14.1206	14.025	66.4421	62.0012	10.1605	7.96812	5.9496	27.6043	7.87912	10.318
KHC82924	12314.3	10147.4	7730.04	11939.2	8585.35	6158.01	9527.94	12180.8	7532.53	10610.7	11952.2	11563.5	8977.35	1585.06	7598.59	533.681	7426.93	9197.74	9523.82	10927.2	10521.3	6949.3	8174.13	12611	8160.84	9145.07	6003.12	7536.69	6109.21	8723.52	6301.78	10964.2	11494	7080.56	1225.47	10470.3	7345.71	6971.42	7912.12	2270.29	10099.1	10407.1	9441.07	7504.28	2970.68	5498.82	9721.57	2415.17	7471.24
KHC82925	30.4647	54.4061	5.53493	43.9511	81.1679	5.31647	51.9884	37.0662	14.7317	43.5939	24.5119	54.9107	18.3076	6.46218	7.92337	1.22774	57.8554	31.6235	28.9598	47.031	50.9212	3.07664	34.6301	34.3532	32.8767	10.5883	8.45828	37.7652	7.5436	73.25	31.7025	63.4665	73.5545	3.45661	5.95797	50.0504	34.7423	3.48212	14.2149	1.11671	32.0368	38.6899	33.4918	54.2566	1.41022	3.45379	33.6423	1.257	45.7119
KHC82926	14.4113	11.9578	17.4595	18.2163	19.9673	13.6981	17.6585	17.0251	11.3433	11.2584	14.881	20.028	14.1244	24.5959	19.9559	19.3683	25.4599	20.1827	18.9659	20.672	19.0906	11.8131	6.97461	20.4132	10.3434	19.2543	9.28686	18.1919	13.22	23.894	16.4428	19.5425	22.8984	12.7069	26.8213	19.9106	10.3835	14.2657	11.2775	9.08041	15.6764	15.1179	18.8481	23.1757	11.9217	13.1155	26.8492	16.4267	24.3002
KHC82927	22.1457	24.0043	49.8665	22.0655	19.4168	50.4933	28.0422	20.7416	34.8353	24.974	19.8676	25.5951	22.9223	54.4501	57.6627	53.836	38.6901	29.0197	27.4446	30.1649	23.6423	44.0233	15.1537	26.4678	29.9163	38.7758	32.507	35.5128	49.264	20.1217	38.5262	28.3588	28.5854	45.2934	57.1792	28.5375	19.787	49.2645	28.5459	35.895	21.4284	23.7721	28.5433	38.8901	33.395	47.9167	35.5422	46.6467	36.4249
KHC82928	32.7053	30.6808	75.9762	35.3787	36.8675	59.8482	30.1115	46.5077	117.972	33.6124	42.8863	35.8799	62.9445	29.2414	81.5497	31.3505	44.4901	32.0827	68.6418	35.8905	28.8075	62.0069	37.5398	51.7675	35.7994	60.4017	121.096	38.3552	47.2846	35.2009	35.992	36.7307	39.4243	65.9326	32.1104	29.1287	39.8307	76.8016	122.279	23.6548	74.2894	30.6934	33.2048	39.3351	23.1077	49.6197	52.3616	25.0682	40.5932
KHC82929	0.185565	0.376578	1.25353	1.12411	0.484282	1.91524	0.786167	0.552579	1.84329	0.572907	1.08115	0.348453	0.387705	0.706155	3.80803	0.725196	2.11443	0.380474	0.768569	0	0.791383	1.58211	1.2593	0.369392	2.2935	0.986389	1.08103	1.25872	1.1529	0.203286	1.54225	0.518333	0.371727	3.09925	1.35637	0.192817	0.626479	2.14646	1.19258	0.280526	0.566934	0	0	1.75984	1.25798	1.90292	1.14615	0.915724	1.33663
KHC82930	27.2788	38.2345	68.1571	36.8965	65.8391	63.0481	35.8538	31.1976	46.8254	30.0821	24.7613	61.5941	37.4541	79.8303	81.8504	52.8527	52.1335	28.7255	31.3415	37.7065	38.1729	65.6581	43.5139	24.5196	26.2201	38.5362	43.3275	40.9197	49.6368	55.8157	43.9727	53.3978	58.4814	84.7805	96.204	32.2475	54.9733	93.1492	51.9271	16.3609	38.8525	35.0646	28.2175	45.0856	20.5754	52.3945	32.4055	30.6969	43.4016
KHC82931	7.0221	9.41446	16.2178	7.76363	9.33723	14.4371	12.047	4.78372	7.38199	7.84485	4.30384	10.1778	5.06248	13.903	17.8218	15.7908	12.2328	9.44342	5.3634	10.2173	11.2729	16.9214	9.19564	5.11568	6.80035	11.1412	7.74607	10.3233	14.2109	10.0327	9.75004	8.44001	9.80129	18.0185	15.2876	10.8893	9.49483	17.4637	6.84945	7.97178	4.01068	10.6135	8.20299	12.1543	8.3865	13.9791	8.01204	8.49844	11.8964
KHC82932	120.609	97.9378	192.963	131.778	142.856	220.914	121.652	141.679	181.323	130.005	132.195	123.817	134.76	280.96	160.594	259.801	98.9112	119.206	144.501	137.423	116.002	184.364	135.114	132.368	91.1246	152.715	156.33	121.856	187.912	125.419	155.702	128.552	137.034	178.27	277.786	122.369	157.543	183.82	167.925	199.616	154.008	104.869	117.933	100.713	192.653	196.248	159.332	191.659	104.855
KHC82933	3808.43	3905.96	2832.55	3740.16	3632.9	2155.47	3950.24	3599.82	2043.79	4213.24	3483.02	5392.36	2817.02	596.024	3150.67	143.197	3561.09	3774.98	3200.3	4322.35	3557.99	2282.92	2664.5	4517.37	3904.65	3063.28	1654.31	3287.35	2164.08	3883.76	2726.45	4914.54	4612.45	2416.96	540.004	4145.81	2903.93	2712.24	2166.04	565.634	3258.58	3457.88	3701.89	3569.75	513.312	2123.11	3739.85	620.149	3365.72
KHC82934	524.175	441.734	848.514	391.397	283.616	794.331	461.387	399.663	523.482	444.901	514.347	666.632	504.208	272.324	800.103	256.212	997.726	565.531	466.468	455.337	455.143	970.416	198.143	466.586	1054.05	703.461	633.525	979.734	1156.8	248.07	683.707	409.107	461.623	1109.96	290.075	470.398	226.401	1114.09	556.634	130.819	426.884	483.305	580.708	1035.86	98.8113	1058.85	558.321	152.998	1083.48
KHC82935	0	0	0	0	0	0	0	0	0	0	0	0	0	0.23897	0	0.245413	0	0	0	0	0	0	0	0	0.166316	0	0	0	0	0	0	0	0	0	0.229504	0	0.212006	0	0	0	0	0	0.188224	0	0	0.214656	0	0	0
KHC82936	1.12417	0.0674555	0.59345	0.944944	2.33254	0.604397	1.13131	0.919395	1.7369	0.683078	0.900716	0.37433	1.03134	0.668665	2.13519	0.514418	0.626217	1.22434	2.74305	2.01174	1.27739	0.655782	0.831034	2.56938	0.173662	1.89291	0.766956	0.95631	0.409009	1.59132	1.23023	0.554811	1.06119	0.481004	0.321664	1.58799	0.450632	0.485907	0.779716	0.199801	1.87961	0.611118	1.26278	0.815307	0.148694	0.375989	8.45279	0.407811	0.815196
KHC82937	0.940363	0.190834	0.846982	1.26589	2.04511	0.718936	0.531194	1.18232	2.24876	1.00001	1.73495	0.470883	1.30981	0.994025	2.43757	0.734996	1.0715	2.15302	2.72634	2.44646	0.768658	0.668123	0.886335	2.93267	0.581123	2.63259	0.693903	0.850485	0.357037	1.92298	1.17232	0.96312	1.28723	0.654402	0.878279	1.82395	1.02297	0.494424	1.10797	0.379089	1.11727	0.755156	2.19224	0.772901	0.460408	0.178578	11.1969	0.386708	0.64509
KHC82938	259.644	185.833	416.028	246.741	310.38	527.47	199.494	269.373	646.729	246.071	303.049	277.936	422.951	2757.63	279.166	3850.23	771.879	239.714	300.137	252.477	183.379	472.029	1011.92	232.878	619.154	278.684	942.246	879.325	693.565	260.978	879.253	320.015	250.806	385.032	3053.62	202.725	966.626	455.361	767.554	3242.01	371.009	235.264	247.909	626.377	3148.67	732.922	213.072	2875.3	712.616
KHC82939	182.854	225.969	143.343	215.443	303.676	123.784	260.706	212.164	162.155	235.955	168.926	247.026	179.505	100.328	152.753	94.6663	156.135	209.261	212.139	218.417	235.827	107.369	321.06	215.552	79.3601	154.963	154.373	111.228	83.2806	299.086	111.629	261.919	282.557	102.581	105.45	258.652	319.116	133.134	169.96	173.019	203.621	199.548	207.649	150.65	194.145	94.6018	222.915	154.905	129.729
KHC82940	16.4223	19.9687	35.0059	15.7865	19.2599	69.8701	19.7256	15.8103	41.1107	14.7735	15.9685	16.811	19.174	138.524	31.7134	153.292	33.406	15.4539	19.0281	14.3674	21.4852	47.0229	75.3143	14.9143	27.7663	15.3571	46.3036	36.0504	62.67	19.0981	55.1039	18.3655	19.1039	40.218	137.169	18.6048	68.7407	37.5382	29.8866	162.508	17.1819	19.381	17.9116	30.126	146.586	62.5861	14.1303	151.937	29.7747
KHC82941	19.061	23.5188	44.5169	18.6388	23.2711	61.2303	23.5099	18.081	42.3765	19.56	17.3704	25.0139	23.701	69.4568	40.6441	78.4341	30.1914	20.2118	22.9837	18.6146	21.8052	50.3347	33.7727	16.8547	27.6366	21.7136	39.2061	30.0707	49.6683	20.1345	37.9331	20.388	22.9154	48.2763	73.2499	19.8626	40.7832	45.6791	31.7494	57.2182	19.0505	22.5239	21.1147	27.6453	53.6403	54.933	19.9586	57.9981	28.5368
KHC82942	9.3178	10.3671	13.8657	12.8208	13.6364	14.8968	17.2244	7.14952	13.3538	9.80339	5.44171	16.8168	5.41934	20.956	11.314	24.2979	16.5015	11.4134	6.32858	16.3445	17.8625	12.6607	9.60654	7.93152	6.60872	5.00166	14.5528	13.5559	15.2617	17.4415	14.1699	12.6453	16.4804	13.4032	23.5445	18.1958	11.7883	13.5634	10.5156	14.9924	5.60531	15.227	9.50091	16.2835	14.4981	16.2052	4.63739	16.3441	15.8344
KHC82943	41.5941	117.987	67.9159	56.6114	87.2606	73.6582	74.2356	31.2501	36.777	63.4987	21.5337	104.967	19.5653	68.2107	75.8256	66.1582	87.5013	51.0047	26.4121	74.1519	76.8107	70.6972	61.9905	42.8861	93.1195	38.8448	31.8619	85.399	69.9595	94.5313	73.0542	98.2106	96.3268	72.6836	71.1078	74.0227	77.3239	86.9941	26.2145	53.8471	23.1688	71.444	52.0041	96.3279	60.4971	74.7554	46.7212	57.4099	97.6606
KHC82944	98.7071	222.09	99.1752	113.201	204.069	129.093	127.989	77.117	78.7161	97.9004	68.9285	264.489	44.1423	194.689	108.904	157.563	163.677	86.6381	68.1758	115.375	181.279	124.695	160.574	89.9002	215.139	64.2935	68.8992	148.295	144.576	187.611	156.2	212.017	246.437	121.939	181.53	140.896	184.924	120.724	56.9946	122.688	54.9858	141.323	80.1914	166.124	216.483	133.74	82.5088	195.557	164.03
KHC82945	41.9823	52.3944	69.8632	51.3106	65.9706	84.8671	61.9	40.7473	53.4749	50.8198	31.6388	59.1754	30.8085	140.264	73.4807	155.271	68.6718	53.3163	37.2337	58.1659	54.0718	62.6799	48.8372	43.7454	43.5112	44.4635	51.9979	71.4446	77.4083	73.5796	93.7516	57.9047	59.8199	59.0943	139.815	62.8608	65.352	65.4969	40.1153	139.175	35.2515	54.5138	51.1254	72.1202	115.655	87.252	45.7238	142.883	70.0718
KHC82946	70.0963	177.758	93.8468	92.7156	168.896	122.012	130.587	70.9804	94.5184	89.529	47.5409	227.949	46.0364	163.77	111.392	136.828	160.775	80.6627	78.0385	98.6192	148.428	111.343	82.7859	58.8431	137.533	89.0205	67.4257	145.012	130.314	156.974	159.475	172.424	206.11	107.26	174.296	129.015	105.606	124.622	62.3352	76.8058	54.3969	125.236	85.3441	155.525	104.923	103.21	91.0653	132.867	156.783
KHC82947	0.991148	3.96692	14.4448	2.00138	2.73037	21.2174	2.33284	2.51421	17.3815	1.98336	0.748568	2.22307	3.85404	105.399	21.767	110.824	5.49	1.41125	6.78485	2.37332	2.52444	12.6757	0.747362	1.53457	3.93754	8.78091	16.2315	6.72312	10.0352	2.11128	10.869	3.07616	2.97823	13.7374	100.554	2.23142	2.66455	19.1658	11.9729	35.1282	3.08421	1.26339	2.14559	5.90094	26.1301	16.8772	5.44165	45.1069	6.74262
KHC82948	1.71648	5.41331	13.2666	7.35354	10.291	17.0244	6.87896	4.69693	8.49961	8.21167	1.62172	26.0904	2.47162	13.005	15.4325	18.9155	25.5053	3.13891	5.47606	5.99857	7.86437	11.0748	1.67907	3.32453	15.604	5.77038	4.54032	18.1615	10.232	7.21666	13.4465	30.0633	31.8756	9.87885	15.5417	6.31476	4.22873	13.7568	5.61504	8.13525	3.73231	3.8851	3.89342	27.1895	8.43892	14.6419	7.02015	11.9044	22.5794
KHC82949	63.4364	56.6808	109.501	66.6739	50.7248	99.2505	73.0244	90.6914	193.83	73.5526	103.953	87.5085	158.359	206.945	142.321	174.545	55.8036	81.1939	164.727	79.9587	56.0495	105.692	25.6188	102.744	43.1002	140.901	192.49	55.391	75.1171	59.3512	58.2718	92.7657	92.3569	106.157	216.553	81.5796	33.24	102.032	210.074	75.5395	139.727	46.2634	83.6406	55.0085	79.3692	63.6488	141.476	86.4745	52.2839
KHC82950	67.9109	76.4305	47.9378	71.6167	68.7297	67.0533	89.0355	55.8489	34.7156	66.4586	53.1843	429.152	41.6719	40.3931	68.5712	11.7736	117.74	58.7466	52.4767	84.0724	88.2015	42.5188	60.4018	75.385	106.764	47.9354	29.4029	106.94	54.2928	60.523	107.84	60.5776	78.2936	43.0344	32.5388	86.5091	66.5068	49.35	35.0578	17.0134	45.4454	72.7239	63.761	102.224	19.5568	52.0823	74.7574	20.1578	123.261
KHC82951	35.1069	26.9075	79.4046	35.8563	14.6021	85.4455	36.8848	43.4658	108.321	36.4519	43.952	23.8973	69.5511	95.824	91.883	112.209	34.8834	48.4269	70.0086	39.618	33.7541	78.7939	48.2166	48.3267	43.7502	74.6457	129.614	34.9306	79.2297	14.2163	50.7029	17.1902	17.927	83.7634	100.582	35.7624	53.0884	95.3908	101.832	122.541	56.3742	36.2115	49.3567	35.1076	90.3816	84.9316	67.8911	95.2461	36.5766
KHC82952	1.6647	6.96182	4.94346	4.82894	7.59741	5.39161	6.24976	3.40175	3.82155	4.74761	1.17829	6.05459	1.77371	10.9529	6.30228	12.2283	6.14646	3.35923	3.65299	5.12116	7.22654	3.1139	1.94727	2.49578	2.39524	3.65131	3.56727	3.53319	3.01289	7.25483	3.9976	6.13333	7.35668	2.95343	10.8388	5.74509	4.11331	4.71602	2.98078	9.84878	2.67547	3.93759	3.81857	6.73059	4.17918	4.89939	3.88778	8.20512	5.9083
KHC82953	45.8594	121.608	74.1208	80.3105	102.871	94.8812	96.7686	68.5152	77.8799	87.3349	43.0393	159.467	42.1043	108.397	92.8072	87.1467	124.576	56.5864	67.0662	76.4149	113.163	81.9609	62.4305	59.5262	112.797	61.6964	53.7071	110.066	80.1648	95.428	110.021	122.045	143.127	83.5267	114.615	91.2504	94.8363	105.521	44.0569	43.7763	56.2119	86.3732	63.0599	115.566	64.9019	82.0156	63.6343	83.115	112.865
KHC82954	394.992	403.08	443.088	436.507	420.442	362.347	400.711	394.169	312.805	458.82	354.042	548.825	325.712	730.09	358.946	746.023	526.237	416.996	317.619	493.124	358.426	386.08	401.413	361.125	425.596	376.589	329.539	471.804	425.168	379.117	420.628	357.089	361.051	407.503	740.592	385.734	384.046	445.347	348.979	574.624	384.899	412.875	417.092	510.011	538.884	417.073	366.382	575.496	537.466
KHC82955	9.38034	21.7735	20.9131	16.5549	21.1379	25.6161	21.1418	13.0452	18.4117	16.1104	7.70273	22.506	10.2647	44.2044	21.5058	53.0859	23.6543	16.6069	12.7113	16.1601	21.6384	21.1722	24.6346	9.66898	12.7495	14.9981	19.5803	19.5106	23.053	19.9694	21.9973	18.5971	22.8564	21.1594	45.7852	19.8025	34.5931	24.3346	13.8517	48.1169	11.1786	18.7257	16.8524	22.2518	36.9409	24.8309	14.7902	46.1526	22.7939
KHC82956	4.10542	8.56049	4.85328	8.08264	4.92853	4.61391	8.19648	9.57641	15.5873	4.87985	6.67743	7.59351	11.3224	13.0451	8.49136	17.5951	19.394	6.71301	14.2619	6.57581	8.33841	2.88771	13.3035	7.1917	7.37558	7.02693	14.0629	14.7593	4.9313	5.68932	9.95897	7.30101	7.17548	3.23552	14.829	7.29463	13.5136	6.86418	13.566	11.6369	12.71	6.54659	6.72693	18.2603	6.79548	3.92934	8.3045	13.2952	20.0452
KHC82957	0.203452	0.498893	0.629916	0.239645	0.0884937	0.544407	0.502802	0.437553	6.32487	0.139585	0.263413	0.509388	1.68259	5.82817	2.92989	13.6713	2.07676	0.312861	1.45709	0.256751	0.469985	0.626389	0.671169	0.388123	0.463998	0.84715	4.4051	1.24861	0.596905	0.0928672	0.845457	0.505152	1.81703	1.06187	6.67134	0.598975	0.591467	1.67588	4.54003	11.1749	1.1223	0.194502	0.220211	1.23808	12.4131	0.328407	0.663219	17.1724	1.22122
KHC82958	5.20846	8.38069	9.37267	5.19259	5.43146	15.4699	8.81726	3.80716	13.3012	4.17149	4.63439	5.52451	5.48661	13.2413	11.1568	11.9234	9.27056	6.03218	6.97263	4.95034	9.75869	10.0953	20.5078	5.42266	5.8487	5.86157	13.1018	8.82718	9.97423	4.46442	9.93907	4.58577	5.30415	9.59984	11.2035	7.65381	15.0335	8.18113	9.17366	10.6741	3.97264	7.72525	5.50868	9.1557	9.2089	10.4787	6.23662	10.9424	9.19414
KHC82959	6.87845	7.97094	3.19262	6.46106	6.42542	8.19579	8.30001	6.21901	4.73695	6.46751	5.30247	5.73859	5.084	13.8047	3.49731	15.1753	12.4625	8.13197	5.57481	7.41009	8.96792	3.89335	9.27521	5.83551	9.03258	2.52581	6.60783	11.2884	7.77729	6.00308	12.1621	4.62049	5.85321	3.16005	15.5454	8.24226	11.4493	2.78041	4.59709	18.3928	5.1708	9.60552	7.48495	12.7014	18.5308	7.94659	5.50293	16.7118	11.5534
KHC82960	5.77402	10.3842	9.10112	8.36247	10.0805	14.8872	7.63392	6.83807	7.3837	7.90924	4.83345	9.34692	5.5743	26.8723	9.72007	28.9975	10.0201	5.7561	6.92702	7.09725	9.84983	9.50627	7.43152	5.03356	8.40199	5.63046	8.81525	9.724	12.4939	8.59386	10.5906	10.6781	9.57237	9.97611	28.3304	7.65476	12.6819	11.641	5.11835	21.1297	6.36685	7.76608	6.80333	9.93213	20.2464	14.8368	6.4358	23.8265	10.3259
KHC82961	10.5404	18.1324	13.2633	17.9974	20.5444	14.1955	20.2405	16.3312	39.1289	14.8354	10.9878	21.6848	18.3674	14.7748	21.8121	14.2212	24.7273	12.463	19.7187	18.65	19.3832	11.8942	34.0874	12.651	11.1234	10.5701	33.0758	14.0334	11.6253	17.6844	14.8612	23.7312	28.434	14.678	15.889	17.372	37.4043	17.4176	34.7004	14.8632	21.8069	13.2861	10.7966	22.2605	15.2869	10.8746	12.469	17.6479	20.2795
KHC82962	14.9622	20.3524	14.6794	18.8729	18.5231	18.9922	21.2169	12.1032	13.6875	13.525	10.376	20.0773	8.73185	25.2452	14.714	22.3189	30.7475	16.1652	11.2661	18.6409	21.7319	14.2603	12.571	13.1972	12.222	8.34717	11.4502	21.9433	16.3951	21.7883	20.8785	20.8181	22.8765	13.9358	25.4962	20.6662	17.8033	13.3825	9.00871	13.2648	10.4186	23.6519	14.9619	29.797	12.5137	14.4265	9.23341	17.7692	28.0902
KHC82963	30.7019	51.391	49.6441	45.7411	48.9859	69.3556	48.3621	37.3336	44.893	37.2408	24.2791	48.5561	26.4175	93.883	43.4698	119.242	45.9277	30.3795	33.0441	40.5776	50.3538	60.6325	55.1902	31.2671	40.3107	28.929	48.2209	39.9669	60.0425	50.8801	48.1029	49.4125	56.1515	46.6969	104.309	42.6344	72.7084	55.506	36.3953	124.379	31.9195	49.1958	34.8739	46.276	85.0723	60.8741	31.9719	109.588	38.3359
KHC82964	14.8619	12.0245	34.2501	11.5423	7.02226	76.6482	11.5474	10.9603	21.2042	12.3678	13.2131	9.68653	13.8071	275.989	27.3153	239.044	86.7643	17.8088	10.7403	11.9532	12.9321	53.0145	9.65057	10.4351	78.9444	14.4661	33.2674	125.237	116.705	7.36168	134.469	12.5657	10.4452	46.5993	271.036	13.5305	15.4384	47.2658	19.1445	149.431	9.59798	17.2417	17.4397	78.9613	152.545	105.321	11.5677	177.434	86.2201
KHC82965	14.5975	27.6817	33.9684	20.118	28.058	43.766	23.2114	18.6614	33.4654	21.3947	13.3731	25.2267	16.0335	38.2233	30.5194	34.4144	24.0519	17.7349	20.5548	20.4143	24.5657	38.6597	26.2302	17.3304	23.5545	17.1147	29.9496	22.5816	37.6918	27.5433	26.4709	27.7423	28.1896	34.5492	40.1836	21.6018	33.1504	39.4211	22.8306	26.7195	16.8915	19.5016	16.5717	25.6235	27.7713	43.9547	18.5037	30.555	23.3615
KHC82966	39.2961	43.9006	116.192	25.1472	25.6384	166.375	40.5696	36.4446	187.395	29.9219	44.1323	32.7956	79.9253	376.364	118.324	451.664	47.9611	42.4218	79.5284	28.2055	38.088	125.921	68.5771	53.1371	57.5565	69.311	240.832	70.6766	155.981	22.068	107.731	33.3544	36.477	128.341	392.525	43.9252	82.9721	135.758	164.325	365.734	59.8262	42.2349	47.4904	45.9252	380.98	171.184	52.6084	380.613	43.1927
KHC82967	6.56775	5.9237	5.28174	3.57862	3.53689	9.32516	4.96875	2.17307	6.32839	3.54044	4.75785	5.18765	4.02952	10.0501	7.20621	11.0002	5.93942	8.33623	2.69863	3.15746	7.11356	11.2585	3.53737	2.80157	7.17868	3.54657	11.0532	8.18267	12.954	1.71309	5.95674	3.20318	3.96787	11.3175	11.8111	4.008	3.98881	9.42775	6.14154	6.61915	2.86652	8.25217	7.60352	7.61278	6.36055	11.7596	3.7561	7.71677	6.54368
KHC82968	26.6016	40.8158	68.9576	29.7035	44.2137	75.2225	32.9643	31.3012	66.4984	32.8153	27.3708	36.5545	30.6115	109.499	68.3086	100.365	33.8465	27.6325	43.4144	34.1349	31.743	63.0843	51.4083	31.7958	37.3782	38.8937	57.1987	36.0203	49.9227	42.2655	43.2539	40.406	42.3487	57.6205	108.309	32.0955	57.0307	54.8347	49.5649	61.8755	31.9947	30.5176	27.8688	38.4268	65.0883	61.2897	37.2981	70.4904	32.4488
KHC82969	99.1056	116.64	71.5392	109.336	122.451	93.2909	119.401	94.7352	58.9077	104.329	85.81	113.986	73.2272	145.552	64.7262	143.896	113.858	95.3566	85.355	118.214	123.055	62.1257	70.117	99.9773	106.541	61.4058	55.5098	115.143	84.6639	129.436	112.344	111.212	114.155	50.9716	149.408	110.112	88.9907	51.8906	58.6059	106.904	87.7341	94.4497	98.4507	120.57	112.909	84.4568	92.7226	123.858	112.603
KHC82970	172.811	268.152	150.967	227.142	342.033	131.405	277.045	207.517	127.261	255.296	139.132	240.519	131.286	58.737	167.133	40.1515	183.022	204.549	175.129	235.439	239.988	116.699	187.304	170.629	126.492	149.027	90.6992	121.362	103.868	298.29	114.028	241.515	267.862	122.878	61.0646	265.616	221.692	145.292	120.058	60.4043	185.76	198.283	199.636	206.876	69.1302	114.751	222.931	67.5098	189.35
KHC82971	2.19645	4.52814	5.24023	3.04479	3.00259	5.97733	5.76055	1.69572	2.52044	3.39062	1.1172	4.41909	1.22011	8.07098	4.48103	9.33319	7.36592	3.86014	1.9133	3.77704	4.57211	4.21104	1.67592	1.99531	2.01602	2.59454	3.06689	5.65886	5.59575	3.49473	5.81334	3.65195	4.62695	4.62194	8.40961	4.94496	2.31484	4.60106	1.69914	5.21786	1.45573	4.31964	3.91876	6.21605	4.88458	5.40259	2.5123	5.74209	6.72663
KHC82972	19.7415	18.164	43.1972	20.1005	17.4647	48.1889	23.6559	19.6233	61.7045	16.5	21.3901	19.0065	33.3234	62.8519	43.1865	84.4518	28.3566	24.1834	32.1921	22.8995	21.9399	43.3863	36.9938	26.4763	19.2007	27.3313	76.0212	25.8039	40.7111	16.6478	26.7664	17.2648	19.2427	43.5431	75.9539	22.0197	43.2714	42.3691	55.4624	65.716	29.1347	20.0567	20.1698	26.8669	56.5506	42.033	26.2928	53.8357	28.5774
KHC82973	21.7501	22.4691	43.8436	20.7947	27.4267	74.2155	23.5135	21.1983	40.2787	20.5303	18.4699	22.8516	21.8102	100.971	37.1063	95.4466	31.981	24.3169	18.7044	20.9773	21.5995	58.8545	34.6571	15.235	27.7465	22.2854	50.4206	39.317	71.3245	24.8752	54.8091	23.0021	23.9551	55.5115	99.0968	21.606	43.4118	54.2939	35.3523	96.3444	20.6028	24.3063	23.9236	31.1674	81.7986	77.1044	19.088	101.257	33.9621
KHC82974	109.882	165.503	91.1924	149.016	261.937	83.2053	156.008	141.101	92.1881	157.45	100.624	182.636	99.6572	69.5283	94.4718	50.5795	88.7931	119.986	127.089	151.815	146.123	72.1025	116.43	125.747	83.5375	94.3562	73.1004	62.0845	56.8464	214.789	69.9446	200.829	206.253	71.263	63.3807	154.387	138.607	83.2355	99.7944	49.8857	136.474	126.303	126.27	89.4956	48.8567	64.1633	137.202	62.1761	75.9377
KHC82975	46.3554	15.4432	35.2621	64.5654	66.6588	20.3297	34.9937	91.9442	69.1021	36.519	70.347	28.3683	83.2828	42.0136	27.8248	40.8664	16.7067	39.401	96.3361	51.1618	29.1367	11.6062	31.662	64.231	8.09619	51.6644	44.2667	12.4077	3.93204	61.7932	12.76	32.5924	30.9602	8.54729	44.8382	35.6175	38.9663	11.6993	76.7971	39.6728	119.495	25.9967	40.915	18.9476	43.7944	8.38513	60.5526	62.1131	16.43
KHC82976	23.6996	17.8269	9.54279	15.038	7.8387	8.11584	17.9982	12.4974	6.76644	13.0841	20.8558	6.68319	16.9782	90.344	11.0655	64.6405	22.7384	23.1996	9.84144	14.9063	16.4067	12.278	29.784	13.1048	12.5681	16.972	11.9368	15.9483	11.9295	12.4857	12.2252	6.28283	7.70654	12.6272	91.3268	15.947	15.3726	8.3072	6.39037	29.4832	9.59556	24.2619	24.9531	19.9396	38.3064	9.00127	11.309	33.0452	18.5443
KHC82977	81.9378	116.641	99.5772	117.642	90.4097	108.613	96.1012	104.057	102.671	99.0807	80.6179	104.083	103.724	98.4338	110.623	85.8619	88.1014	81.5302	97.3189	86.7466	116.909	105.132	70.5974	65.723	104.25	87.8783	85.0783	80.684	90.0862	79.7305	84.4985	99.5155	95.587	106.159	98.7918	83.262	78.5132	104.155	93.7024	73.9568	104.183	107.685	81.0226	85.0207	69.0253	93.0868	80.7513	80.8691	92.7455
KHC82978	30.2679	56.9751	58.8836	58.959	64.8965	68.441	67.5152	51.383	67.4043	56.5753	24.8217	50.109	38.8822	127.8	75.8949	120.378	60.1222	48.5735	56.8121	48.5903	80.3927	56.0807	66.5338	30.1262	47.2107	53.4412	58.3194	56.4842	60.0263	47.8045	54.2234	51.5844	62.5616	54.929	110.49	52.0106	70.5315	70.8551	50.2921	108.168	38.9937	62.5763	44.6672	64.1047	87.9737	64.4667	57.1422	92.2321	64.9328
KHC82979	23.6984	3.39752	40.3071	35.1701	4.12791	22.4211	15.0195	44.7781	19.6821	31.7831	33.2247	18.5934	26.1297	36.5563	92.0037	27.1116	7.78876	40.4861	39.3113	40.7076	8.49255	21.2745	3.271	29.7801	5.2426	63.3842	9.00138	8.60387	9.371	4.49888	8.71826	8.75438	10.5096	34.6791	46.8855	13.9346	6.3258	35.1886	15.4258	11.2007	42.2124	13.4632	33.2367	7.29987	12.6144	9.84166	37.9839	17.4341	8.29342
KHC82980	0	0.0907417	0.402742	0.0902898	0	0.358948	0	0	0.296111	0.0460167	0.086839	0.0839646	0.186846	18.2636	0.62783	48.5794	0.127375	0.0458402	0.138898	0.0520879	0.0476737	0.0635387	0.252872	0.133515	0.07895	0	0.208391	0.0866587	0.0463014	0.146954	0.325174	0.1249	0	0.140026	38.1308	0	0.805113	0.799338	0.143684	36.4346	0	0	0.0446749	0.169623	27.635	0.152845	0.04603	33.7604	0.0460112
KHC82981	19.063	32.425	63.6617	28.2189	47.1664	93.3068	36.2846	16.3626	42.3341	26.3471	10.8651	32.1217	12.6509	294.728	50.6776	294.817	46.4336	24.5467	18.9282	31.1106	40.551	63.9258	53.3824	17.553	40.2033	21.7348	38.3054	71.0343	75.4776	42.1705	80.7005	41.9726	37.68	55.4673	267.964	35.0229	84.9814	68.6596	29.6418	227.971	13.13	33.4378	24.1987	39.9129	163.984	100.576	18.3914	198.539	50.4611
KHC82982	2.25753	5.33173	4.95191	3.81187	2.86963	8.01227	3.73089	2.82037	3.22197	3.48491	1.49293	4.53154	1.85009	7.47999	5.71735	8.01125	6.67113	2.83311	2.70027	2.74315	4.73087	5.58621	5.19482	2.73121	3.81419	2.77244	4.48964	6.4685	6.26732	3.34724	6.14637	3.44287	4.3079	4.99747	8.70105	3.84219	5.78187	5.68924	2.66823	7.79647	1.9423	3.9741	3.90829	7.49338	4.94746	8.18247	2.46419	6.53059	7.42959
KHC82983	16.679	13.8226	15.6323	13.4893	10.1414	25.6367	15.1684	11.7017	14.2644	12.7612	12.465	18.1196	13.7749	31.0154	14.9963	22.6375	10.2819	13.6075	11.6642	12.6138	17.3173	21.5912	19.5563	11.8205	9.94491	10.3049	12.2093	13.4545	22.0634	7.84446	15.7854	12.5213	13.907	20.3274	26.3827	15.1532	16.0182	20.0183	11.2242	20.3299	11.9167	16.2291	14.6576	12.588	17.7597	22.6858	11.0569	20.1459	13.0293
KHC82984	14.8452	25.054	52.0174	16.9763	29.4522	70.8771	15.5629	16.6902	45.3089	17.46	16.0333	28.0185	18.3566	81.2799	58.2453	64.725	27.7609	16.6166	20.3906	15.5286	23.0955	52.9524	33.5814	17.0373	35.8401	21.9019	42.0056	31.4129	46.9005	27.3814	44.3792	30.4653	27.4623	48.0699	69.9406	24.2399	39.8901	50.6548	38.4545	65.0362	19.9005	18.4208	11.5024	29.594	54.0844	62.3089	16.8413	63.54	27.434
KHC82985	9.35978	7.09807	154.36	9.68037	15.9158	163.736	6.77015	31.2546	216.418	6.09155	37.4791	12.003	123.704	83.2535	165.956	183.551	39.6998	12.337	81.3819	8.2249	6.41521	141.181	90.8698	20.2873	38.0474	93.0049	322.066	45.6968	109.448	11.7184	67.931	10.643	10.8284	149.873	102.363	6.62491	117.607	163.051	247.947	205.957	91.4501	6.24803	10.5082	40.8412	141.771	149.101	29.5098	151.943	48.4749
KHC82986	15.4274	20.5033	23.9069	19.2224	21.1061	28.5287	24.7161	16.8277	25.962	20.1383	13.6201	22.5968	18.3119	33.57	23.6236	33.3801	29.1355	23.1253	19.4399	20.9092	23.0709	26.1031	25.2847	17.9118	15.5713	17.0798	32.9024	22.6279	31.8854	20.7038	23.4832	18.0315	20.4419	28.1292	32.1265	24.3448	28.8187	30.4158	25.579	22.5927	17.3124	22.1097	23.1129	28.243	20.8607	28.9305	18.7018	29.2694	28.1614
KHC82987	91.1092	105.732	264.735	90.8847	59.0875	309.071	90.7203	76.3559	205.933	94.324	85.8219	83.4934	123.675	391	216.253	409.361	193.229	104.589	103.377	112.488	102.374	314.748	74.6646	96.6557	227.814	139.2	254.259	262.218	376.241	51.3992	231.247	61.9723	85.245	316.636	380.83	99.7719	99.4603	352.821	184.66	328.251	92.785	108.277	107.381	195.058	347.656	403.435	103.899	277.301	243.642
KHC82988	0.0931317	0.188998	0.104854	0.0940283	0.364578	0.106803	0.0493204	0.0924432	0.359766	0	0.135652	0.131162	0.0972911	0.708813	0.201177	0.788586	0.0442165	0.0477383	0.289298	0.0542446	0.198591	0	0.263343	0.0463478	0.205547	0.0495051	0.705313	0.13537	0.144655	0.153039	0.0967537	0.216785	0.279845	0.291648	0.907649	0.290314	0.366821	0	0.448899	0.77435	0.237112	0.160263	0.0930493	0.132485	0.999646	0.159174	0.143808	1.09151	0.191665
KHC82989	15.8549	36.6173	6.03899	23.3343	47.965	6.33214	28.3638	20.5138	10.4908	23.8255	11.451	37.4374	10.836	16.0092	11.8422	8.16905	10.2239	14.7176	18.5404	23.8907	27.7531	4.09119	27.9697	17.2723	9.018	7.71501	6.01975	9.82208	3.75725	43.336	10.4483	44.6174	48.7077	4.24047	16.6243	24.6298	27.4736	5.84776	9.37838	6.20078	16.508	21.1298	16.6289	9.20127	7.35267	3.55015	17.8235	9.24482	9.53718
KHC82990	9.38622	15.5715	9.95177	15.6974	22.993	11.6226	18.5411	15.0327	10.9317	16.9487	8.86277	18.6256	10.407	10.1166	14.3981	7.91396	13.7791	12.5447	15.8901	15.3613	19.2167	8.55086	12.9936	12.5232	6.17666	11.8152	8.31947	8.28636	6.79757	21.0699	8.8539	18.3099	22.2921	9.91807	11.0137	16.9631	15.585	9.59768	9.25194	4.52672	13.0481	14.071	13.3189	12.3421	4.84712	7.47981	14.5232	6.53581	10.725
KHC82991	4.76344	7.30317	4.037	6.42121	3.68846	3.36166	6.37582	4.65029	3.03315	5.54861	3.10061	5.06216	3.25366	6.80592	5.79501	7.39857	5.34324	5.63467	5.7182	5.57943	7.19947	2.71496	1.48014	5.18399	1.91779	3.75635	2.10412	1.77534	2.05973	3.52669	2.09368	4.1184	5.71485	2.84134	6.31314	7.20685	2.44465	3.49532	2.38291	5.38103	4.71779	5.94508	5.15148	5.23732	4.7906	2.26645	6.08908	5.32773	4.36295
KHC82992	1.98928	1.02511	5.3103	2.45642	1.22308	4.84869	1.58889	5.16781	8.38491	0.916536	5.39307	1.26285	8.43772	17.8161	13.9598	13.5746	1.63974	2.13547	8.59748	1.77426	1.5441	3.57313	1.57136	4.82314	0.677274	4.9707	8.96817	1.64281	2.05923	0.58681	2.02607	1.11521	1.47656	4.94987	15.0104	1.52831	3.6874	4.13626	10.6246	8.52778	9.21477	1.27135	1.57588	1.55435	8.36639	2.05988	4.44239	12.5385	1.04824
KHC82993	112.787	248.343	12.701	148.867	36.603	8.33006	114.956	126.605	48.8244	105.688	105.665	142.539	110.578	75.341	27.9255	45.6081	19.7826	82.3203	86.9175	101.566	128.22	12.3131	76.6625	83.9907	10.7221	29.1013	58.0993	11.7237	11.101	77.0415	14.583	81.6807	119.402	19.4312	120.215	97.8283	47.9157	21.5149	74.6767	18.8547	130.132	158.998	78.8741	13.9325	18.578	7.21198	40.465	24.2618	12.6657
KHC82994	17.2222	11.8082	25.0273	16.1936	5.2772	12.9355	18.4158	25.4511	26.9031	20.0454	28.0772	16.5573	35.2355	15.7738	45.344	15.2673	8.25501	21.83	33.7567	15.2229	14.1088	19.5468	3.6718	27.1088	3.08455	39.5141	21.3801	4.79867	5.75455	4.76193	4.14431	8.09456	10.5263	31.7334	17.6291	15.6369	6.19203	41.9774	24.8122	5.61468	33.7891	10.8571	19.7907	6.44447	6.4655	7.27252	28.944	8.01004	5.60525
KHC82995	0	0	0.286195	0.256646	0.3317	0.291514	0	0	0	0	0	0.238667	0.265551	1.61223	0.274552	0.662279	0.241374	0	0.263209	0.296116	0.271022	0	0.287512	0	0.224413	0	0	0.492649	0.26322	0	0.264085	0	0	0	0	0.792399	0	0	0	0.384282	0.258874	0.291619	0	0	0.287209	0.579277	0	0.627208	0.523141
KHC82996	8.19773	4.07668	8.58992	4.42514	1.03264	6.49236	6.40453	10.3325	16.9984	4.74029	16.1965	5.29634	22.9571	6.07445	20.4696	5.97391	1.71482	8.38333	17.3128	3.87655	4.08889	8.90967	2.77703	10.1386	0.949429	15.4673	19.15	0.96348	3.9922	0.889169	1.07511	2.00267	2.96731	15.2929	5.908	4.95484	3.88195	17.4328	16.214	3.37429	17.7716	5.86619	8.27157	1.2316	3.64531	3.3987	9.52512	4.73132	1.35719
KHC82997	34.2211	30.6887	32.9663	33.5773	21.6983	36.3427	37.0111	45.211	48.2766	34.2256	47.1539	26.6997	49.7219	61.9032	42.0367	67.3396	36.1559	30.512	41.6724	27.3715	33.7879	38.3543	16.7635	34.7804	24.4668	39.0713	48.8568	29.3078	33.6888	14.1244	31.7965	23.8972	28.0002	39.7468	70.1671	33.9308	24.0014	43.0812	53.0464	42.261	49.6987	32.2088	36.8394	43.196	41.9325	35.1478	39.4453	39.8399	39.5532
KHC82998	9.08394	8.77368	10.8836	11.2313	5.51472	9.6375	10.1358	16.1048	23.8051	13.0479	16.0851	7.34306	28.2659	15.8361	24.4495	12.9092	8.71788	12.5497	27.0106	9.22378	8.70107	11.3896	3.51638	13.1995	9.69204	17.5588	26.205	6.21356	7.49488	4.62982	6.71204	6.46786	6.95772	12.4234	15.0905	10.0951	7.65332	14.7116	25.0795	10.2811	22.6081	8.69361	13.3955	10.0431	7.62908	7.97036	15.252	7.61105	9.6473
KHC82999	26.2337	24.9356	22.9337	36.0681	15.354	13.0514	35.1405	46.2972	50.7979	43.5537	41.8073	45.1685	57.0676	21.9725	56.7934	14.1722	15.2392	41.686	63.2752	31.4585	30.191	16.1172	6.93795	39.0895	6.50517	57.2967	39.5553	10.4301	6.79119	13.5665	7.17421	29.0238	34.6997	26.7801	25.473	29.103	10.984	36.1462	38.5128	9.15646	54.3754	23.4569	39.3929	13.6836	6.93063	6.90134	48.2128	10.2329	11.2345
KHC83000	21.9167	62.9496	8.80862	56.3067	99.9976	5.92403	48.8167	55.0588	20.7024	56.4133	19.9671	61.2148	22.0573	10.1788	12.242	2.09066	25.6684	28.2785	38.5323	40.2534	61.2787	4.20472	33.9218	20.017	17.489	21.6472	12.7386	15.1629	3.06402	79.5563	15.2141	77.0029	78.6153	4.03111	11.1809	45.7029	46.5062	5.69576	22.5622	1.36472	38.6639	36.5352	33.6728	26.9208	1.24664	3.25726	34.6942	2.10369	20.7977
KHC83001	9.24916	11.3918	7.26971	9.57313	8.19787	9.93979	8.81049	8.19919	5.90674	7.54298	6.43943	8.52017	5.52996	19.4801	7.2881	18.6414	9.39011	7.63334	6.38467	8.60593	9.73724	8.76197	13.1589	4.86347	7.75455	5.68952	4.87987	9.92092	9.45695	6.81869	8.94411	7.63689	8.04049	8.3189	19.8424	8.94575	11.8488	8.68615	5.67003	12.4874	6.63496	10.8777	7.788	8.7716	14.8538	9.3456	6.46729	13.5636	9.33783
KHC83002	16.5464	16.8142	17.9668	18.3886	17.8167	18.0195	17.8627	17.6164	23.8088	11.9324	18.7808	20.7829	21.9717	18.1281	20.5453	19.7665	13.0581	18.1693	20.5595	17.276	18.6346	22.3628	27.1158	16.1273	7.85563	17.7211	33.559	12.8983	17.2606	17.6432	11.7655	12.9184	15.7628	23.4388	17.6788	15.9705	27.8619	19.7968	26.1516	26.8667	21.3942	18.476	14.499	13.5068	22.545	17.1216	13.8537	25.01	13.9237
KHC83003	10.9694	21.4724	27.7362	14.905	17.4747	30.4531	20.0899	12.1132	21.4394	19.4262	8.78764	17.0364	12.8439	45.0478	28.7305	56.9797	25.6492	18.4146	14.8603	16.5052	23.0983	34.7468	16.7494	11.2819	19.0452	21.0397	37.0105	22.8978	35.5431	14.3702	19.8005	16.4267	20.0971	35.4486	51.4484	21.7038	24.3802	41.4777	26.926	51.8904	11.8693	17.041	18.2204	26.4843	46.0638	32.9132	20.3258	42.4593	25.9142
KHC83004	20.7996	39.4395	23.1192	32.5143	33.7419	28.4597	37.2565	26.9642	23.4083	29.5498	17.5637	36.1321	17.9808	29.3934	29.1184	25.0835	51.1569	27.4067	24.2439	30.1205	38.4643	21.5875	13.2873	18.7334	29.9171	25.2774	20.8618	29.7209	27.1967	36.9953	31.0569	37.7373	41.6661	23.9042	28.3239	35.3912	20.6768	29.3599	19.2454	16.1302	22.4697	32.7511	31.4592	55.3548	10.744	23.379	28.2548	19.4526	43.967
KHC83005	26.5246	29.6736	43.9003	34.817	44.5204	50.8489	41.2503	30.575	35.0765	29.7814	24.8959	49.2626	31.492	53.5116	40.7611	43.868	44.2792	41.8694	30.1701	38.3739	37.1908	43.8789	17.7654	27.6017	18.3313	31.9673	39.5205	36.8665	49.2361	47.9719	41.0643	40.8009	48.3903	53.6212	60.3823	40.0876	27.9925	50.8518	35.0883	21.0654	30.5446	38.7377	40.6218	45.8471	19.0069	49.1987	34.8704	32.8741	40.7835
KHC83006	12.384	59.2865	8.32518	48.5091	21.0907	6.31281	48.3012	32.2768	11.0397	45.2536	9.51425	13.18	10.385	1.35782	11.2229	1.46782	24.4525	27.3859	24.9717	32.1581	63.2618	3.52248	4.21273	8.78503	14.7335	11.0614	8.15465	13.3338	9.47263	16.1322	8.39011	16.013	18.8967	8.54398	1.30832	44.6384	5.74264	19.928	8.62185	1.17108	17.6314	36.7881	37.3545	29.1131	0.47741	8.43426	25.9895	3.06255	27.7632
KHC83007	35.0699	46.2904	36.118	33.4307	32.7256	40.6832	39.4474	31.9789	32.2414	36.5765	19.1522	33.7006	26.2972	55.6592	26.6322	50.9422	51.2627	36.8445	34.2507	31.6655	50.2449	38.0798	37.8505	20.8597	39.168	29.9898	40.4395	39.099	51.1037	38.9334	40.6924	37.326	47.6633	33.5336	61.7057	40.196	50.3555	36.2091	31.0167	50.0236	31.5312	42.3778	38.657	52.6914	43.5431	44.181	29.936	46.0104	55.9086
KHC83008	1.76274	2.36699	5.65071	1.03737	0.776993	10.8851	1.20829	1.49093	2.96659	1.33987	2.93097	2.69684	0.979827	16.8582	9.14053	17.4868	2.35956	3.38924	1.91087	1.92146	2.87789	10.3503	0	2.20988	3.36433	3.68252	2.52142	4.93719	6.83126	2.07444	5.54226	1.40928	2.09054	7.14745	16.2386	1.4701	1.50983	8.19223	1.6505	10.6438	0.625216	2.58564	2.70079	4.43946	7.28088	11.3017	2.42001	7.59729	5.04296
KHC83009	18.2501	68.55	15.461	34.8925	22.0076	9.92013	52.6922	31.4044	9.09151	38.6713	12.3685	14.1938	23.8243	5.43128	23.3091	0	34.0588	39.3234	19.5091	24.1186	60.1759	22.8961	1.20364	10.9813	21.1393	21.4314	18.348	15.8736	22.1028	19.9732	9.6809	22.0178	20.8858	32.6225	3.92497	45.5137	6.69975	46.4986	20.1176	1.17108	19.5904	64.6035	51.1594	34.9357	0.95482	26.0695	25.9895	1.02085	25.5714
KHC83010	18.8839	44.0323	22.9842	41.2312	38.8616	37.971	48.6518	38.7623	24.9138	48.3753	29.7923	38.6933	34.1864	49.9014	39.9482	55.872	49.3283	39.5737	29.7832	34.9987	44.6622	27.8276	37.8505	28.4449	42.9341	28.8791	30.9244	42.7645	31.1066	31.1474	44.9019	33.2908	37.0715	30.4851	42.5084	41.6847	49.0644	31.683	27.915	50.0236	30.4439	40.9652	42.281	47.6249	47.8974	35.6299	37.42	52.228	37.6775
KHC83011	1.23155	2.23898	8.66135	2.36549	1.02325	10.4888	2.98942	0.46903	2.379	1.88534	0.00191702	2.30025	1.57804	16.9878	13.5979	12.1413	4.73969	1.70192	2.03157	1.00312	2.11057	7.65542	1.79019	0.957538	6.14594	3.79083	3.7343	5.78953	7.80615	0.000508915	4.07027	1.95302	1.87104	8.8443	14.7343	2.28895	3.18097	6.70407	2.91704	7.5461	2.44599	1.87656	0.992082	3.03074	4.75538	6.7931	2.25163	11.1571	2.99127
KHC83012	2.01336	7.64052	4.8207	4.62111	6.30789	4.60244	4.42329	2.99772	3.64436	3.70197	1.95506	6.46497	2.07524	5.73778	4.68257	6.87166	7.85106	2.88968	3.58573	4.08094	6.09637	3.52853	1.6396	2.64519	3.47194	3.15544	3.40924	4.95553	3.3913	5.79347	4.6435	6.34873	6.68168	3.71293	6.08281	4.26994	3.32309	5.29293	2.88979	3.65242	2.31349	3.83419	2.88327	8.07043	2.72978	3.76226	2.52857	3.87485	7.73455
KHC83013	20.1502	54.9068	52.7565	49.9357	56.3641	48.7372	49.3585	49.6394	49.211	51.4655	22.1992	60.0936	34.4074	59.5317	52.747	56.0303	44.5638	32.8267	50.9092	42.3794	55.389	44.9281	22.5838	28.1146	35.9663	55.191	45.2047	40.7206	35.0537	43.0252	38.8989	50.7588	54.3096	44.4771	65.9215	43.4362	39.3327	68.8839	45.6389	35.3911	44.9592	38.8778	46.8535	46.7668	29.9281	47.5888	53.6679	41.6731	49.8007
KHC83014	4.6669	83.659	42.2849	48.9133	63.5076	36.1896	41.4268	44.5593	43.4148	53.7458	6.68973	52.581	14.626	62.0176	58.5666	60.7949	67.1047	19.5933	39.3489	26.1469	60.42	22.4212	11.3111	12.1656	73.18	52.9224	41.4286	52.9759	18.8699	50.639	43.4048	67.2489	53.4219	23.6619	53.605	34.176	52.019	69.6401	43.0851	57.1131	32.1376	30.0839	39.7446	66.5998	18.832	61.5317	43.0091	44.6895	67.4602
KHC83015	39.7798	59.9819	51.7927	56.7663	35.3787	59.1267	49.1943	50.7358	42.9242	50.3152	30.8591	44.6521	32.2701	54.1245	58.5666	55.0049	55.9206	46.0214	51.7749	40.3853	54.0226	47.3687	24.8845	34.5061	54.3455	50.3236	35.2143	44.7927	52.6976	32.8666	48.0223	48.6261	51.1959	54.9791	60.3733	49.6475	27.51	61.2272	33.0874	35.9476	45.7168	38.7522	49.5142	52.9005	38.9194	47.0983	53.3038	41.6736	51.91
KHC83016	24.1636	29.4325	80.1573	41.3141	27.5767	84.3201	57.0835	44.448	64.5444	48.4019	25.9032	32.4137	41.5843	96.1252	99.0785	106.915	33.9126	53.1283	62.6977	50.4435	44.7051	67.5315	19.1869	39.0787	23.7101	84.8584	50.1211	27.7819	53.1264	24.9958	38.2066	27.683	34.6046	68.1542	99.9844	53.4452	36.1985	82.1109	45.3284	86.0175	46.6313	33.7224	58.4537	32.5441	61.2747	65.8948	88.3805	94.2243	31.8999
KHC83017	1406.68	5599.62	3357.66	5170.49	5082.86	2834.56	4904.83	5197.43	3821.2	5542.65	1407.83	5367.5	3054.28	809.47	3811.71	211.417	4323.16	3551.78	4836.79	4254.59	5699.24	2454.99	2681.3	3485.86	4018.14	4238.81	3044.87	3775.76	1807.67	4487.02	3210.81	5736.41	5996.06	2192.93	676.718	4580.71	4091.19	3407.12	3702.57	1124.53	4338.12	4087.1	4636.22	4249.1	496.164	2555.75	4551.55	1021.9	4265.44
KHC83018	30.7037	63.176	54.4985	56.267	66.5887	58.1714	64.9751	51.8043	45.7453	50.8832	27.325	92.6725	31.246	115.292	58.3467	105.201	58.9468	44.2426	50.2478	48.566	75.7541	54.3852	41.3554	32.3218	63.2113	49.7737	35.3468	56.4293	61.7537	61.454	72.0395	72.237	82.8438	52.2488	108.792	56.5437	64.5713	70.8639	32.6912	87.2952	38.9145	55.4614	48.9117	55.458	63.1057	61.8311	56.7418	99.3289	56.7187
KHC83019	0.451287	0.719576	1.13716	0.607509	0.729086	1.15848	1.02425	0.618599	0.972461	0.840397	0.16694	0.766718	0.493892	0.517929	1.60152	0.531894	2.50989	0.616866	0.979069	0.77604	1.05396	1.28255	0.243062	0.406395	1.70746	0.891006	0.701072	1.895	1.24614	0.612095	1.7414	0.780352	0.77488	1.27864	0.706851	1.07183	0.217653	2.28238	0.690548	0.487306	0.459587	0.567028	0.472359	2.22211	0.218525	1.64056	0.818519	0.344656	2.49878
KHC83020	5.85744	17.8543	5.10998	13.462	12.4966	5.8076	14.386	8.05713	4.69572	9.05881	4.346	12.4276	4.85342	3.23817	8.39527	1.4056	44.6835	11.1807	5.57448	12.166	20.9845	9.53666	0.772688	4.97115	17.8746	4.39774	6.22434	28.5589	14.1674	15.7613	16.6193	20.0966	17.9096	12.9016	2.69761	13.8585	1.75263	13.88	5.63486	0.783982	5.66246	17.4298	10.0747	44.165	0.380994	10.7272	4.88991	0.935153	45.4574
KHC83021	4.30933	8.38824	12.2779	6.48182	6.77076	14.8257	7.82441	4.27747	7.86237	7.51205	3.07435	5.78003	3.39931	16.3989	12.1583	12.8313	17.4533	6.9423	7.64927	6.14686	9.56411	14.3715	2.68572	3.41381	11.2579	7.66672	5.43075	13.6354	16.392	4.81721	11.1466	7.86098	7.48739	18.0851	10.9281	6.67093	4.65158	22.1027	5.93462	6.38163	3.49296	8.27314	6.85368	18.066	5.76324	16.3337	5.70358	8.02886	18.8232
KHC83022	4.38692	8.16124	19.986	5.90608	9.81098	31.3144	7.07112	5.13677	15.6342	4.39689	3.3331	7.30992	5.30388	45.4621	18.4304	41.5342	18.395	6.51626	6.808	5.87578	8.85077	24.1023	6.41772	4.2045	11.9882	7.55785	16.0535	21.4002	29.1355	9.62315	26.5486	9.10937	9.23005	23.4664	41.9324	7.08496	14.6925	27.9304	10.8627	31.0033	4.44863	8.28382	5.73476	16.9698	20.1245	33.3634	5.32759	31.7468	18.0417
KHC83023	1.0101	41.7906	7.96069	16.7448	43.3685	7.73497	12.5621	14.3603	13.1265	16.934	0.980847	26.9524	5.00374	12.1516	10.2059	9.42309	29.7332	4.60978	15.5198	11.2353	24.5614	3.5189	3.28001	3.27556	19.158	10.3575	8.80767	19.9867	3.30654	32.5187	14.3867	37.6804	30.2538	4.04752	12.1069	10.5635	13.934	10.5875	9.21393	3.49734	9.2581	8.41062	9.83161	33.2809	1.2149	7.72233	10.8678	3.29628	31.8859
KHC83024	18.0687	48.159	19.388	48.5615	30.0531	14.4951	41.9139	35.2388	28.135	39.416	14.6212	28.832	20.3822	22.6508	24.9669	23.5378	40.9193	29.6118	35.3981	39.132	50.332	15.2486	6.14061	25.9208	28.3083	22.5911	20.9534	26.9622	14.7133	25.2307	20.1815	36.0958	32.4571	15.142	22.7353	40.15	15.9424	24.4418	25.7142	11.221	26.8241	37.8565	34.6223	44.4485	7.71558	16.045	30.3019	14.6516	45.5653
KHC83025	28.0694	34.7247	53.2666	38.6977	46.6567	45.6746	61.3339	37.6364	44.6966	46.1315	28.9289	39.7281	37.317	31.9301	60.787	13.3733	76.4197	52.6986	40.1768	55.3413	42.0823	35.0589	12.2989	34.862	26.271	36.5763	45.1297	60.5258	35.4508	49.795	54.9963	44.1456	39.2022	39.0649	30.4597	57.3995	23.6834	58.7138	45.7715	7.83124	41.9019	42.7236	51.811	82.6339	5.44092	46.4813	52.2562	13.2734	79.8397
KHC83026	84.7474	95.1298	115.718	121.611	122.616	140.361	119.349	140.3	162.741	111.77	101.649	131.126	138.762	83.2984	114.86	54.5739	164.631	104.8	140.035	113.291	112.154	106.536	39.8768	97.6478	116.022	111.764	157.175	139.345	125.279	123.889	159.48	134.546	144.138	98.8453	87.2787	113.451	60.018	106.868	159.787	34.36	151.943	102.511	114.546	169.406	35.2773	118.837	127.291	48.8403	153.24
KHC83027	41.781	21.713	65.7728	51.8891	16.8262	101.712	40.5321	78.3108	113.857	34.9119	66.4665	18.7028	101.199	122.588	70.9342	90.5517	27.1216	40.4165	93.6544	36.0723	35.627	65.2154	13.0165	50.7856	26.1135	66.2834	108.345	27.1405	54.8934	17.7717	40.477	18.6333	19.8131	61.8498	123.926	41.733	21.2207	59.9735	112.426	46.1837	98.7957	28.5257	45.392	27.4386	42.8725	71.409	73.6979	52.2863	28.0594
KHC83028	71.096	145.867	76.7726	203.152	287.214	113.325	155.576	214.152	169.277	128.847	71.6422	152.816	96.1088	72.1753	70.0272	31.0174	85.1293	79.189	218.301	149.883	219.656	58.7733	65.7468	118.383	84.1804	105.056	73.9788	66.8355	53.2466	216.635	88.9583	193.386	220.349	30.9224	68.9079	166.334	108.69	45.2567	103.572	21.6309	171.902	113.11	127.659	86.0836	17.3035	69.5446	212.774	28.9611	74.4232
KHC83029	6019.34	5135.1	7788.39	5511.76	6236.9	9670.24	5380.75	6121.72	10152.9	5367.22	6774.56	5427.01	7438.09	9183.87	4771.44	9266.67	5497.52	5106.55	7591.36	5385.11	5001.92	7672.91	6004.22	6824.75	5489.07	6548.69	10051.6	6566.95	7204.57	6335.43	8490.79	6035.31	5829.79	4100.57	9385.74	5392.9	6392.87	4170.45	9377.4	8662.32	7334.06	5175.24	5561.07	5071.14	9840.67	9013.1	6175.94	10412.9	4776.79
KHC83030	13.2351	11.0758	23.6574	17.7708	5.87548	20.0287	18.9316	20.4509	21.3846	14.1823	14.5743	12.9389	21.5233	12.8077	32.8634	10.6646	11.79	15.5267	26.5609	22.5701	18.3298	15.5109	4.93845	19.4202	9.27517	27.2708	19.077	7.93309	13.5636	7.62323	11.1984	11.5609	12.0265	18.6581	11.8017	20.1324	10.4413	19.8002	23.9684	10.9323	22.6496	12.679	16.2226	11.5166	8.479	15.7022	31.7438	11.1099	11.513
KHC83031	62.3631	464.671	334.126	445.495	197.95	226.713	326.329	435.419	261.937	437.456	57.3394	215.792	204.307	107.268	349.738	89.8725	357.88	242.145	357.248	339.61	426.923	192.961	59.9669	167.48	331.094	453.739	256.898	231.771	115.839	175.407	188.375	227.882	226.355	173.641	88.5676	278.414	126.265	381.136	343.717	104.195	295.751	254.85	388.944	403.506	26.2078	233.712	342.548	69.4969	385.712
KHC83032	6.88107	23.0326	17.626	15.6623	24.8915	23.0198	17.3362	13.4785	18.2003	11.8583	6.4248	28.6141	9.67667	30.3948	23.6593	25.6186	25.2657	11.4998	16.3579	13.494	21.6187	17.7912	14.5986	8.57119	16.0317	17.8773	16.0583	19.5895	17.2862	20.2506	22.6939	25.476	28.7309	18.9559	26.5123	17.0711	24.239	25.7322	13.04	32.8383	10.7188	14.4101	12.5092	23.6704	24.4971	20.2505	17.3525	38.7789	23.651
KHC83033	15.4348	25.6038	50.3757	36.8574	17.4251	56.2839	35.9102	43.8104	57.8061	38.4615	13.9774	31.2631	33.0636	49.3869	60.2205	47.8946	37.052	31.7358	57.0142	35.4551	33.5598	46.9459	14.123	24.8563	35.367	48.3054	52.94	29.7454	34.7487	14.819	25.5841	29.4691	29.4429	46.7059	42.8883	31.8058	29.5674	69.1171	54.056	44.7006	45.1251	28.2516	36.647	34.5389	24.8852	55.4278	49.0058	43.6466	39.26
KHC83034	20.4713	32.6415	26.2623	27.6282	18.8079	28.9063	28.541	27.6462	31.586	23.2889	20.0137	29.1576	21.2401	42.4841	30.7591	42.0877	27.4387	22.1289	30.4255	28.7138	30.6605	28.5948	11.1046	23.4249	28.5842	25.5388	27.5023	19.4998	27.6149	18.7649	24.5227	23.8583	28.0365	28.2741	35.8814	28.4342	21.5487	31.9974	27.2226	27.0526	28.9317	26.6003	25.7405	30.9045	21.2416	30.4658	30.822	32.1276	29.0182
KHC83035	0.555006	0.0244849	0.108672	0.462897	0.314877	0.0830188	0.562278	0.62276	1.14523	0.149001	1.17159	0.0679688	1.86542	0.306092	0.260628	0.157173	0.389525	0.222644	1.17434	0.309208	0.43737	0	0.109172	1.15285	0.0213032	0	1.60256	0.163682	0.0499742	0.0264351	0.125346	0.112339	0.0966781	0.125945	0.0587936	0.451328	0.108622	0.0507497	2.0936	0.218876	1.30245	0.138415	0.168765	0.228847	0.0817929	0.16497	0.621016	0.11908	0.223475
KHC83036	179.387	59.9825	82.2314	224.606	30.7869	47.4656	117.019	405.06	434.742	105.754	335.603	120.442	430.596	202.594	285.006	156.151	30.9088	152.677	636.112	154.388	92.5391	33.9652	10.642	403.186	9.29229	210.236	218.309	14.436	6.59365	24.5453	16.4889	103.18	121.561	62.1784	195.061	116.9	16.9253	71.8568	361.03	12.2483	536.228	69.2616	128.926	21.5191	20.483	8.69026	310.849	43.9395	19.8526
KHC83037	1.83728	1.86425	1.24112	4.45191	1.91795	0.842792	1.16757	2.91791	1.62226	2.26894	1.42726	2.76002	1.91933	2.33054	0.396877	2.39339	0.697832	2.63695	3.04384	0.856098	2.74242	1.0443	2.07806	0.731469	1.94639	2.34389	1.71252	0.356073	2.66347	0.805094	1.14524	3.42134	1.84023	1.15071	4.92411	0.763632	0.827034	1.1592	0.393589	3.88848	0.748427	2.52929	1.83565	0.696965	5.81243	1.25606	3.4044	2.26664	3.0249
KHC83038	0.843477	1.66137	1.25689	1.2774	1.94231	1.67854	1.76047	1.00961	1.23214	0.714858	0.79496	1.77022	0.570154	12.9336	2.4383	10.7293	2.14364	0.991878	1.10456	1.21376	1.56055	0.881303	2.13251	0.740759	0.854148	0.712099	1.04056	1.99529	1.3615	1.68499	2.73193	1.84789	2.26117	1.13943	12.1493	1.392	2.81971	0.834792	0.797176	4.72544	0.808462	1.45147	1.09059	2.56447	4.51279	1.27201	1.48121	6.64144	2.3996
KHC83039	0.113063	0.200765	0.159118	0.228303	0.331952	0.291736	0.299378	0.112227	0.499156	0.174534	0.109789	0.185771	0.177169	5.55745	0.610579	3.7926	0.348916	0.144887	0.38048	0.428049	0.602729	0.160662	0.863194	0.337601	0.299445	0.21035	0.526929	0.520414	0.234152	0.340617	0.587302	0.157908	0.169868	0.295054	3.99438	0.558039	0.986079	0.178339	0.423865	2.39291	0.345428	0.259414	0.197686	0.348483	3.57688	0.128826	0.290974	2.71997	0.349027
KHC83040	48.6835	120.228	50.9402	58.4647	39.0274	72.6666	99.1958	45.6149	62.9489	62.065	38.6351	516.479	36.7179	894.463	62.19	821.249	160.448	57.3509	56.1734	60.2082	88.6233	45.1368	106.856	56.3323	99.3528	38.005	90.4248	125.713	80.4772	26.3674	110.396	66.1637	115.946	47.3433	954.91	93.5163	144.274	66.9764	71.7299	1163.27	46.0773	61.1097	59.819	141.667	1026.91	83.7038	68.4879	978.141	142.143
KHC83041	14.6162	32.737	17.8968	19.9932	6.67975	19.2336	34.1005	16.7144	26.4654	19.1316	13.2772	142.29	12.2433	84.7557	26.917	88.1817	21.4257	18.8511	25.4562	21.2634	28.079	14.8353	52.033	25.7435	10.0493	15.2523	25.2698	15.2077	12.6241	4.87002	6.7876	21.3856	37.3076	17.718	87.3885	33.6643	46.389	18.2738	22.0767	91.7437	16.3255	18.6223	14.0649	23.3793	90.3337	13.2771	30.0231	74.7869	22.2482
KHC83042	9.4227	10.6344	5.32439	9.87241	8.06169	4.91363	15.4597	7.65008	4.05205	9.87093	5.74885	14.3638	4.38316	10.8023	6.24071	9.49558	14.4592	10.7535	6.23139	12.3537	13.1644	4.7495	4.60488	8.36993	5.40708	4.23379	4.11179	10.6383	6.59065	9.93303	7.95138	10.0977	12.5363	4.7231	12.0422	14.5294	5.16188	5.73012	3.41824	4.39435	6.17403	11.7276	10.3025	14.5002	5.0319	4.74022	7.42136	6.13041	14.2604
KHC83043	152.37	199.317	167.375	166.043	111.148	180.148	203.279	161.112	117.446	195.781	138.181	201.913	154.246	135.727	201.151	48.1269	212.643	191.835	153.67	172.686	178.353	168.687	210.408	154.759	199.784	169.287	114.655	175.122	166.458	113.157	157.814	162.266	161.518	179.016	106.795	192.117	193.087	179.894	108.067	174.811	149.423	180.019	190.325	228.04	160.305	169.389	178.449	145.154	235.031
KHC83044	12.8595	8.40549	62.7945	13.9796	13.5021	63.55	12.2898	21.1058	155.134	12.9877	26.8617	16.2013	59.2336	21.6607	65.0203	27.4262	73.264	16.5557	59.671	16.5128	10.7452	80.7418	42.2474	27.2356	65.4229	48.1034	160.456	72.6512	103.244	15.1359	74.2855	14.73	17.5529	87.9389	23.3166	13.0513	65.1888	83.9023	128.547	40.4174	44.1608	12.8656	15.597	80.6604	42.811	70.2969	26.8142	34.0906	83.8257
KHC83045	264.357	340.227	251.761	253.545	343.733	302.358	299.835	245.203	247.064	282.056	222.596	386.047	208.529	301.174	265.165	239.292	429.557	257.33	225.237	275.627	310.811	266.68	297.545	214.527	437.511	241.09	186.878	403.992	371.572	299.735	397.726	325.825	358.828	287.194	267.28	295.491	355.729	279.587	187.226	218.58	214.016	284.872	274.3	437.017	341.148	312.018	283.825	314.292	452.128
KHC83046	241.786	254.75	195.063	233.169	234.829	188.048	259.493	208.266	149.45	248.543	210.609	362.253	160.744	155.331	218.679	128.166	241.014	254.748	190.62	241.848	260.823	193.065	182.558	199.417	236.405	211.048	102.323	207.145	205.753	212.042	175.126	315.79	327.285	197.73	129.817	258.299	208.826	203.827	117.782	170.121	175.974	257.882	248.639	241.15	227.515	195.631	229.702	215.558	260.519
KHC83047	25.1353	46.4586	44.1759	32.228	52.0468	62.522	35.4337	27.1751	39.6595	35.7042	19.652	65.6466	17.9367	112.79	42.2513	112.296	44.2048	24.014	24.0713	35.8785	39.1917	51.1441	39.1739	26.7794	43.7551	25.1537	36.504	44.654	57.187	50.9347	53.084	62.0242	59.8664	47.5481	108.754	34.1492	51.0612	47.0304	28.9454	82.686	25.7178	32.22	24.5826	39.4495	111.798	60.8425	28.183	107.004	40.375
KHC83048	0.0166575	0.219727	0.075017	0.100907	0.543404	0.152822	0.1235	0.0661376	0.11031	0.0342853	0.113226	0.0938384	0	1.141	0.14393	1.08497	0.142354	0.136615	0.120736	0.135831	0.177599	0.0710105	0.546377	0.0497386	0.294114	0.0531269	0.0388161	0.290548	0.172487	0.364966	0.432634	0.170606	0.200212	0.104328	0.913174	0.173085	0.562369	0.087582	0.071369	0.931729	0.0678556	0.191097	0.133142	0.284354	0.903393	0.0759196	0.0342952	0.719262	0.188547
KHC83049	2.15032	3.50719	2.86932	2.17102	1.72512	3.56197	2.37875	1.53363	1.98657	0.934355	1.28376	1.71983	1.63069	9.88011	2.92462	9.33729	4.09879	1.24103	1.13801	1.65139	2.93797	2.37657	3.54911	1.25244	1.96867	1.47323	2.44971	2.90176	3.13379	2.32078	3.69016	1.8835	2.44095	2.52728	8.98424	2.35022	4.3737	2.84743	1.72318	7.272	1.57346	3.21607	1.27314	3.71605	7.46867	2.35937	1.16418	9.31444	3.96644
KHC83050	0.356856	0	0.803547	0	0	2.0462	0	0	1.96932	0.367248	0.346521	0	0	0.452664	1.15628	0	0	0	0	0	0	1.01418	0	0	0	1.51752	0.41578	0	0.739041	0.390935	0.370734	0	0.71486	0.372505	0	0	0	1.87627	0	1.07895	0	0	0.35654	0	0	1.21982	0	0	0.73441
KHC83051	0	0	0	0	0	0	0	0	0	0	0	0	0	0	0	0	0	0	0	0	0	0	0	0	0	0	0	0	0	0	0	0	0	0	0	0	0	0	0	0	0	0	0	0	0	0	0	0	0
KHC83052	226.498	274.068	213.935	226.562	255.297	230.495	278.748	210.653	167.843	232.267	197.122	279.922	201.985	148.446	238.894	89.5456	246.847	243.421	191.042	232.093	273.248	236.093	276.488	177.577	218.673	212.211	175.475	213.442	227.904	254.202	222.684	250.608	276.407	258.53	143.37	267.079	283.208	247.48	167.994	141.045	199.831	245.572	241.71	263.158	152.833	212.123	222.694	153.589	253.108
KHC83053	16.1507	20.1725	31.9578	18.6033	20.1013	44.3575	21.6887	16.1053	23.3421	19.6151	13.7633	18.9811	16.7161	51.2879	30.5368	59.0846	30.2467	18.7369	18.268	21.9423	22.5087	36.2535	26.2408	17.3002	18.539	17.646	23.8152	27.1442	37.3487	18.4286	30.8838	18.6496	22.9014	37.0274	53.4368	21.8591	34.9653	33.4569	17.619	40.3168	16.2958	21.2668	18.3351	30.8458	39.4461	35.3597	16.1267	37.6413	31.6645
KHC83054	3.50123	9.34614	5.70064	7.12425	6.04473	7.72152	7.70192	6.89722	12.7226	6.09771	5.91047	10.1653	8.72195	9.56572	9.13392	6.66605	12.9403	4.80424	9.59317	6.52573	8.2699	6.35295	2.92436	5.14682	8.4645	4.75299	11.2967	9.08218	5.91233	6.66803	10.6883	8.07467	11.222	6.97218	9.25244	6.10075	5.6374	6.967	12.52	4.47864	8.50264	7.10637	4.9512	11.6982	3.59074	6.13747	5.26773	6.11368	10.1986
KHC83055	8.5329	10.0664	14.9892	9.28972	6.30505	18.5689	9.74542	6.47992	10.2121	8.464	6.2393	9.0733	5.96056	16.1705	14.2683	16.6065	9.51787	6.79794	7.07893	8.92203	8.33035	14.1704	4.06977	8.33946	5.12792	8.30643	7.96547	8.61726	13.2536	5.80013	8.65115	7.84919	9.37041	16.7947	18.2227	9.13345	5.49543	17.0268	6.55201	10.2575	5.49659	8.19684	6.67648	10.8223	9.93138	14.9352	7.67273	10.7173	10.2614
KHC83056	50.9138	43.5757	50.4697	49.3156	44.3353	51.5243	61.2521	49.2079	60.6476	42.8874	54.6911	40.1939	61.0693	61.4431	54.3677	58.6827	46.2039	57.0972	61.3908	54.4115	57.6817	44.2086	32.1202	61.6609	27.8249	50.2342	56.9898	40.1692	44.3114	47.5108	45.6194	37.7443	44.7974	47.9258	69.7496	57.6602	36.919	44.4642	47.5614	40.5987	51.3495	53.838	54.2566	46.452	45.9553	44.2963	60.3006	53.4416	42.987
KHC83057	161.229	169.284	250.658	144.177	145.058	323.792	178.452	136.657	165.91	187.347	143.351	172.839	125.437	556.325	231.683	602.858	267.935	200.84	138.999	183.715	162.586	269.305	159.944	156.105	265.337	208.366	166.433	350.958	344.251	155.44	402.268	168.125	159.965	253.447	552.341	185.818	195.768	284.702	122.842	513.093	116.352	180.925	193.868	250.54	650.887	342.407	187.311	553.562	249.84
KHC83058	169.398	284.685	77.4802	144.306	189.961	75.8848	249.504	128.737	99.3259	187.951	120.799	131.711	113.367	147.729	100.057	106.888	125.665	168.236	106.886	181.915	282.202	124.118	161.661	97.4747	161.232	112.557	40.0906	105.159	90.4459	185.576	151.238	118.294	198.833	104.991	99.9588	203.521	166.804	69.5829	59.537	180.06	83.5614	206.481	219.494	153.121	155.51	87.4601	155.309	97.9622	133.457
KHC83059	116.508	76.3243	148.484	79.4905	39.2614	132.167	83.46	81.7686	116.083	96.4394	118.99	44.9878	125.866	253.459	131.062	273.071	98.9252	116.248	96.4143	99.3586	75.5347	148.888	60.2667	98.6804	112.218	127.385	150.494	126.064	166.348	46.175	114.705	36.8387	36.177	161.327	260.051	85.5971	53.9219	156.873	115.495	190.557	96.5137	99.9785	117.067	106.91	212.134	164.543	97.1496	189.604	105.975
KHC83060	327.281	339.009	300.369	347.807	397.746	284.77	372.923	335.473	255.269	371.741	298.56	381.83	274.117	179.598	304.811	133.434	331.443	355.97	301.218	397.196	342.454	263.809	234.903	360.006	321.849	291.99	225.016	293.981	278.776	374.675	281.904	378.29	377.908	272.908	181.537	369.378	247.657	279.218	235.164	89.0193	301.303	341.01	360.12	342.777	111.214	263.627	349.928	127.011	323.178
KHC83061	0	0	2.9983	1.34436	1.73751	6.10804	1.41031	2.6434	1.46964	2.74065	3.87895	0	1.39101	6.75615	1.43816	19.0804	0	0	1.37874	0	2.83934	0	3.0121	0	4.70209	1.41559	4.65423	3.8709	8.27282	0	1.38333	1.23979	0	5.55976	3.24427	4.15076	4.49538	8.4012	2.8525	6.03885	1.35604	0	0	1.26279	4.51339	7.58594	2.74144	1.64272	10.9613
KHC83062	25.2085	11.409	85.5519	10.2091	16.3548	113.165	15.5235	18.3569	135.938	8.25375	42.8946	13.4066	83.8494	129.701	74.4112	189.923	37.5401	28.2292	48.4264	11.083	13.7654	103.351	65.153	27.1566	34.5274	51.6099	204.021	65.0388	123.986	15.4015	85.2488	18.8006	17.342	112.315	138.051	15.1966	63.0903	105.901	134.636	136.435	39.4772	21.0176	25.5476	27.7249	113.324	112.921	28.3299	119.937	33.3509
KHC83063	9.83272	10.3428	48.9219	9.13431	21.6094	80.6815	15.5237	8.9253	61.8815	9.14902	11.8363	33.3703	24.6756	120.869	43.1787	93.2859	73.7717	13.3867	24.4388	10.636	12.6412	48.9815	83.9223	14.2845	20.0371	21.8204	71.8173	52.9242	64.0375	20.1261	52.6694	48.6153	51.8252	42.8693	124.998	14.25	86.1512	43.5744	45.1967	65.5631	16.9214	11.8209	12.7602	77.2383	73.4759	62.8727	15.9536	84.6292	72.7366
KHC83064	9.63851	16.4199	23.6982	11.2339	20.4995	33.7291	15.9135	9.35621	25.7088	9.96783	10.0246	16.48	13.9929	38.5366	26.9186	40.1912	29.6326	10.3413	15.117	10.8977	14.6842	26.9896	19.9597	9.56986	21.1268	15.3955	25.4878	28.4319	30.749	19.5652	31.1936	17.1128	18.5745	25.1284	40.2335	13.3781	28.5258	26.9534	18.8261	30.4632	11.6923	13.2797	9.96043	29.9766	26.9585	29.0169	10.5057	35.0318	30.0215
KHC83065	41.0106	21.0426	68.6932	29.996	41.8708	88.2424	23.3409	53.3357	171.477	13.0676	66.9111	15.8346	116.67	56.934	72.1204	57.6069	24.2541	29.2518	100.259	22.159	24.9855	66.6703	62.4384	58.7026	26.7914	53.5282	183.96	32.2102	60.8689	39.8248	58.8277	13.1238	17.9725	60.1323	61.368	23.6118	61.6272	58.05	154.73	39.2069	91.1937	28.4311	33.186	23.8055	41.8494	66.7266	41.0564	55.0704	24.5683
KHC83066	9.89814	19.6573	30.2546	14.9393	28.3309	27.3953	17.551	14.1071	36.5787	8.63043	14.4075	33.2933	22.7864	35.4676	32.3333	32.6686	25.8035	10.8087	27.1149	15.8983	23.5137	27.1277	18.1041	20.4861	13.7571	22.096	29.7826	20.5896	19.9144	30.8518	23.8752	27.6294	31.8623	25.799	41.6513	18.4124	20.7125	25.0991	27.2934	18.9557	20.5094	15.7262	9.52684	26.0391	19.6794	23.5669	21.4163	23.577	24.3117
KHC83067	62.0081	65.7148	129.801	71.4161	59.816	153.81	71.8058	78.4189	133.633	69.2972	64.1373	74.3482	97.0222	95.0862	120.254	101.36	95.2541	72.6103	91.3152	60.783	74.437	138.239	63.2769	61.0777	93.2646	97.3693	119.127	82.5199	136.598	51.9286	120.059	63.4659	75.4496	143.935	95.0129	75.9814	78.8784	142.872	105.187	91.2403	87.3789	78.7242	75.3535	99.7532	83.0347	147.691	84.0697	95.4256	88.5728
KHC83068	20.2788	33.8808	51.7927	22.9421	27.3315	50.4615	30.717	20.5149	46.9713	24.2428	19.6376	28.4292	23.39	42.7781	47.4054	38.2863	32.3918	21.1881	28.8214	27.1824	29.3215	52.895	19.3546	27.0961	28.5461	34.6122	39.2277	30.3643	45.7365	26.6585	36.0167	23.8992	31.6079	46.4539	45.483	28.7494	24.9466	42.9409	33.5635	33.26	26.3098	26.8333	22.2037	33.9322	42.2464	46.9717	29.626	40.1657	30.8144
KHC83069	47.4516	124.607	261.824	63.0304	392.268	409.042	83.3196	49.5348	200.421	55.1082	46.5279	246.033	82.2488	941.792	137.791	1051.79	177.65	55.5084	87.9737	85.6167	100.407	261.426	374.643	62.7966	220.632	113.364	186.246	260.221	317.804	329.324	408.009	189.685	178.163	167.138	960.599	90.3486	480.748	185.794	145.452	911.509	67.5596	71.8477	53.5014	172.59	1065.83	421.362	95.6487	1195.84	175.262
KHC83070	23.1956	25.4618	84.2811	29.8059	81.7225	108.579	26.3545	34.5362	85.415	23.2201	30.1001	47.7143	45.1588	177.876	61.2656	232.392	32.0369	24.8605	51.3107	28.0032	23.6066	66.2211	100.41	37.1491	26.2486	56.9415	85.4995	32.694	46.5092	51.5146	39.4326	48.8883	51.1125	46.2246	191.895	27.6079	135.974	58.9833	73.1808	222.827	44.4528	20.8044	25.7033	35.3967	306.155	97.7891	57.5244	293.708	31.6798
KHC83071	10.5769	18.3627	14.273	16.0939	24.1774	16.1297	18.671	12.7511	9.97659	15.3817	8.21285	21.3051	8.09106	19.1258	15.3938	19.1529	14.7266	12.8619	11.2043	17.9354	17.6352	13.111	9.84196	11.554	8.47665	10.1081	7.88784	11.3578	13.6515	23.3384	12.7417	20.3073	24.1557	12.1762	22.2292	18.551	14.3509	12.1083	6.84973	11.17	10.7715	13.8551	13.7528	15.0284	11.6114	12.7567	13.2819	13.5577	13.3923
KHC83072	3.55465	6.29668	31.881	3.52805	5.89629	42.7337	5.42404	4.96365	24.371	3.34816	4.38777	6.1941	8.96882	57.2796	34.1304	66.4763	9.66827	5.28093	12.352	4.98302	5.90968	32.233	5.2471	6.3864	8.5102	18.6069	23.8668	13.4863	30.9126	5.94018	21.3124	6.7877	6.69833	32.2628	62.5706	5.91598	12.1702	29.1749	16.5205	47.908	7.30142	4.56176	4.33404	10.599	44.8937	34.427	11.1017	54.3711	9.70232
KHC83073	75.4847	80.301	126.176	68.0122	64.8005	156.135	77.6275	60.296	110.158	69.9524	62.8894	69.3475	59.0465	144.888	115.956	152.974	72.486	74.9292	66.514	74.3096	77.6231	136.574	80.4173	61.2285	69.6151	82.7099	105.17	73.4612	140.896	62.7652	86.6042	64.9524	70.3191	133.685	146.816	78.6036	93.0807	125.15	83.6369	152.969	59.5053	82.2181	77.3247	73.7437	163.739	147.728	79.9628	159.2	72.9107
KHC83074	8.54011	23.8059	24.7704	10.834	31.236	39.794	18.2251	5.01056	10.8274	10.3244	3.42193	43.579	3.11756	148.037	18.6193	139.415	29.0908	10.057	4.8652	14.2384	19.6661	28.1957	22.1195	5.65621	26.9345	7.96537	11.1709	35.7172	40.6327	26.4672	52.0461	32.4568	30.5904	26.5782	145.538	17.4179	32.5476	29.345	6.18902	87.8293	3.29782	15.9889	9.8965	28.2718	113.709	43.1915	8.36651	132.58	27.8008
KHC83075	45.4634	49.6613	150.555	44.496	45.0987	190.327	39.6769	44.782	124.038	39.5067	52.0302	46.7145	58.1557	243.476	113.364	256.991	63.9836	48.5104	59.2039	46.3403	41.5476	167.935	81.1989	56.3323	104.436	66.8279	126.21	108.34	177.019	38.7514	119.284	49.7816	45.5366	151.209	228.181	41.3352	100.106	154.521	105.965	264.746	55.0398	45.6366	43.8009	63.6841	228.794	209.322	53.9644	216.626	72.9177
KHC83076	8.70808	10.0982	15.4066	9.21057	10.8219	23.0638	9.88198	13.583	18.7647	13.4425	12.0798	9.344	10.8297	39.187	17.6909	37.8128	16.1437	12.3282	13.0957	10.144	9.28438	18.2665	15.4775	8.6673	15.3754	15.65	18.6009	18.0821	25.7632	10.4482	22.1861	7.14277	9.55276	18.3964	36.1193	11.4182	20.066	17.442	15.9898	32.5974	14.5693	15.9364	7.87177	19.2697	32.3279	27.404	12.8061	30.9504	15.3611
KHC83077	11.3511	26.4956	23.4298	15.3513	24.2598	25.633	22.4866	9.5748	15.4413	18.4119	7.55237	28.2227	9.75972	40.2925	27.7237	37.7278	28.5428	16.4258	11.173	19.3446	23.856	27.6463	23.6169	11.6699	20.0008	14.6251	17.144	24.398	29.4816	24.4865	22.8572	29.1189	28.0959	33.2306	45.0416	22.8129	25.2589	30.9707	12.6838	19.6668	8.46773	19.3992	15.8915	29.8585	18.8947	29.6463	14.3298	22.2448	28.2394
KHC83078	85.0086	94.2681	105.695	76.3804	56.6432	134.145	100.684	68.8437	124.345	85.2649	77.3116	89.8402	79.8302	312.376	118.751	237.337	154.537	104.194	78.7658	82.6572	89.114	123.268	251.153	77.9981	119.204	96.4757	142.489	145.741	146.877	63.7865	142.301	80.7376	84.3092	119.816	288.943	95.6677	189.529	107.68	99.698	371.914	67.5503	100.156	105.645	165.956	454.695	138.276	96.7476	365.989	157.016
KHC83079	11.6258	11.4788	20.1371	6.77174	4.90116	51.6373	10.798	5.28168	37.8034	5.98216	11.8535	9.57197	19.0116	716.478	20.1872	410.478	25.2203	14.623	11.297	6.09428	10.5359	33.8026	79.6548	10.4587	16.2637	10.981	75.9064	22.7046	60.1455	4.65354	31.2167	19.1096	18.8551	34.8665	613.58	11.4296	80.3603	27.2245	39.8483	215.025	7.87788	13.7989	13.8492	22.1782	238.106	57.6227	10.6329	297.169	20.0609
KHC83080	15.3697	26.0371	4.11117	22.3213	8.53341	2.70289	31.1513	15.1243	9.52604	21.5566	11.3143	13.8696	10.2995	7.07418	5.73661	2.11894	179.04	19.4661	13.199	25.9862	26.7216	4.52841	1.12639	19.7251	87.6839	5.54072	6.22703	104.641	10.7247	13.0554	56.0412	22.1613	24.4715	5.57892	6.26825	30.0781	2.42821	6.00408	7.07581	0.301101	12.4746	19.803	18.9049	167.673	0.975175	3.06374	14.4892	1.55624	161.229
KHC83081	2.09087	3.25468	3.66483	1.94308	2.23228	7.02992	3.54832	1.60373	3.04199	2.44519	1.56888	3.2793	1.58855	2.98375	7.23677	1.42377	9.13727	3.41014	2.53402	2.21424	2.98922	4.25408	1.96178	2.48311	6.58641	4.62251	1.88246	7.64394	6.12619	3.53994	10.1945	3.91571	5.80675	5.90285	2.89451	3.6539	2.19254	3.59784	1.09434	1.29308	1.33083	2.56222	3.25223	9.37378	1.74495	4.30452	4.42707	2.16913	8.14151
KHC83082	5320.28	5995.43	3321.2	5128.74	4970.06	2751.36	5274.56	5205.62	3272.8	5677.11	4899.59	5835.07	4481.51	677.214	4137.93	175.157	4410.22	5407.04	4841.21	4766.45	4563.02	2984.49	4249.77	4304.74	5062.18	4248.76	2692.97	3802.1	2657.08	4713.9	3250.98	6177.44	5477.5	3270.77	626.272	5176	3878.29	3131.27	3225.63	1050.06	4683.32	5263.92	5303.84	4466.77	1039.01	2681.4	4997.7	989.621	4117.38
KHC83083	6147.09	6724.31	4167.03	5992.96	5904.22	3640.31	6462.48	6070.65	4028.96	6223.36	5595.68	6685.8	5150.99	1254.43	4910.26	386.771	5202.88	6052.41	5299.94	5613.43	6390.61	3721.83	5519.03	4417.93	5775.3	5215.35	3332.62	4642.87	3357.39	5712.44	4319.53	6874.45	6497.43	3975.82	1093.59	6245.11	5266.49	4038.58	3970.11	1631.02	5653.58	6169.42	6228.56	5232.55	1610.72	3393.5	6165.62	1703.25	5127.34
KHC83084	4703.83	3818.5	3472.65	4571.86	4152.4	2783.3	4708.28	4472.53	2654.16	4779.04	4456.67	5384.21	3701.4	871.129	3522.39	334.431	4070.74	4516.89	3969.49	4759.76	4440.69	2880.14	3523.5	4677.14	2663.31	3936.29	2298.17	3864.65	2820.77	4089.94	3211.41	4895.17	4927.81	3159.55	855.298	4680.93	3372.45	3375.12	2784.75	869.63	4136.32	4503.1	4658.24	4040.59	843.573	2751.61	4517.65	986.991	4077.79
KHC83085	17.9782	28.5901	14.2043	23.671	29.6331	22.667	28.5069	20.2456	18.6824	25.4265	17.1513	25.8625	17.3534	34.4076	16.5789	26.0221	26.3555	21.1255	20.4662	20.453	26.9025	18.3758	23.7829	19.673	26.0815	14.3068	18.1294	21.2927	23.7331	31.328	32.7674	25.8433	32.0128	13.6086	41.8822	25.4541	29.9337	16.4729	15.3154	25.4301	19.1655	23.0371	18.9077	26.5222	23.639	15.5732	23.4857	25.2926	22.1779
KHC83086	10.1411	10.8249	14.8937	12.4943	14.1993	16.0917	14.7157	11.3618	13.6725	10.7335	10.1643	12.8799	11.4856	16.7006	14.7216	18.3935	19.5807	13.5617	13.3077	12.6321	12.766	13.2868	12.62	12.0549	13.0082	11.355	15.062	17.2215	19.0266	14.9594	17.9417	12.9481	14.0922	15.3416	19.4641	12.8327	13.7852	14.3198	12.2067	13.0349	12.1426	12.6419	13.405	20.3063	13.1172	16.1169	13.2948	13.7188	17.7192
KHC83087	99.6281	149.495	63.4038	153.532	244.725	65.8659	149.755	137.354	80.8785	147.636	96.074	171.074	78.0807	26.3238	70.2177	10.8807	77.7581	89.866	127.055	164.506	133.121	43.3154	143.364	157.099	74.4988	63.4401	46.6522	56.5734	42.7101	239.793	67.8986	179.513	216.826	46.5606	29.582	141.101	136.343	46.2704	74.4322	6.37855	124.348	98.1924	95.8406	76.0282	4.57269	38.5589	129.241	7.01134	64.4168
KHC83088	25.7232	28.901	34.1394	26.8151	22.981	29.1156	35.0923	25.0516	28.114	27.0059	24.4748	29.679	27.2389	23.931	41.4213	25.4913	30.762	35.0297	29.8388	33.355	29.8329	28.6382	18.4252	30.5468	20.199	32.8055	26.7358	25.8988	32.4898	26.7872	26.8974	23.9818	29.3328	32.5079	25.0206	33.2282	20.365	33.3458	24.2206	21.3144	26.2474	26.2097	33.9553	31.5486	22.4686	26.4891	39.8578	23.8319	28.3451
KHC83089	86.4439	30.2008	39.7159	97.3856	17.5013	19.911	119.384	90.9112	46.3357	95.8627	80.1047	35.2766	60.0751	17.5956	65.9807	17.1127	25.3837	97.3788	101.969	113.968	102.547	27.5434	5.61076	115.664	14.1113	76.7625	21.9416	14.9551	21.1176	17.4102	12.9794	28.3971	39.473	28.7678	16.6748	123.136	7.02979	30.4291	29.6176	13.0542	77.088	70.504	105.825	22.4771	12.6628	12.9792	150.361	12.0132	20.7962
KHC83090	2864.51	2721.96	2448.85	3105.84	3278.64	2284.9	3387.39	2901.94	1960.16	3254.42	2589.9	5467.37	2380.18	961.951	2701.78	347.976	3765.19	3030.22	2689.39	3182.46	3060.52	2126.45	2394.07	2516.13	3291.15	2621.59	1595.69	3444.69	2277.72	3189.82	3314.84	4976.55	5028.78	2225.89	863.381	3293.53	2558.92	2330.33	1840.71	740.255	2717.32	2958.17	3011.92	3853.74	715.638	2120.64	3263.38	970.475	3727.46
KHC83091	21.1329	24.257	27.3583	23.0089	20.9477	34.5631	32.765	18.0332	18.6172	22.4359	16.2461	28.495	16.7511	38.8806	27.8071	50.0633	45.678	29.1149	18.3945	27.6243	28.6693	31.4472	14.4305	21.6078	20.6928	17.4072	24.2811	40.0076	46.5142	23.5822	40.2108	22.7445	27.2997	31.26	44.8332	31.6401	18.663	33.5407	16.8617	36.6932	15.5656	28.0343	26.7837	46.2722	29.9784	41.0358	20.4827	40.4793	44.7912
KHC83092	4286.77	4518.83	2975.51	4163.83	4473.48	2734.93	4761.99	4283.38	2474	4584.41	3860.21	5092.14	3071.51	1098.23	3449.44	465.844	4689.54	4071.53	3169.08	4036.03	4427.34	2889.42	3771.34	2724.38	3394.55	3956.61	2135.88	4101.01	2759.56	4216.97	3729.98	5222.16	5395.64	3041.02	980.779	4498.68	3417.58	2925.93	2551.94	945.338	3711.37	4585.56	4513.17	4553.63	979.604	2489.98	4557.32	1049.08	4325.17
KHC83093	18.3052	21.0141	17.0532	19.0613	13.2545	17.4525	30.6407	20.4857	24.799	21.2393	17.2523	11.9633	18.7853	46.1664	23.1824	55.4067	16.6319	25.4263	23.5625	21.491	25.1038	18.4631	42.058	16.4333	11.0587	19.5751	21.0769	12.1733	17.2452	12.5825	13.5357	14.7045	15.9979	22.1054	48.5354	29.538	33.1618	20.7588	17.3773	47.2607	18.4226	24.5411	24.4571	15.2837	47.7722	15.2545	26.4552	42.5094	14.2564
KHC83094	50.8276	52.3724	107.522	51.2206	58.8545	120.325	66.4149	46.3087	71.2359	52.5042	48.9388	56.6796	55.1906	144.257	107.656	175.706	67.9671	69.1993	58.7294	58.4034	54.6746	114.558	75.186	49.1415	50.3045	81.4975	78.2286	66.7957	123.07	55.76	79.6898	50.9006	58.2675	116.346	161.352	63.5206	93.6765	111.085	61.2638	173.904	49.2849	61.101	70.3475	71.7959	158.163	117.241	71.4255	165.754	67.6903
KHC83095	15.3525	22.0799	39.6802	14.0177	20.73	68.1282	19.937	16.2991	40.0779	17.9978	18.7969	14.7905	22.5929	181.026	51.0429	143.126	22.4373	19.9817	25.9876	20.3724	14.8029	45.1491	51.7915	22.323	30.9964	28.5272	36.8638	27.5547	50.4568	20.1824	41.6076	14.9161	19.9235	42.6425	177.596	18.8656	79.6244	45.063	30.6009	153.381	17.9461	17.9188	20.0073	20.3837	143.596	64.9519	27.3481	142.794	24.1774
KHC83096	113.564	47.8182	466.519	59.6957	43.0357	432.992	61.6139	114.46	468.036	65.4284	188.834	34.8453	357.652	146.876	463.762	118.847	59.841	123.919	227.855	56.9342	63.2937	522.516	26.8759	113.823	79.6305	317.757	600.653	78.0874	375.496	32.9959	94.8635	40.6971	44.4162	628.891	134.281	65.1532	48.8304	614.312	548.193	98.0339	235.919	97.7343	116.402	53.8126	80.2734	452.301	136.294	93.141	69.4277
KHC83097	49.8841	54.5137	77.2985	39.797	33.7055	87.4345	52.6315	43.4629	65.6557	48.5699	47.9732	38.677	55.4724	57.8566	89.6068	60.1046	32.8699	52.8135	55.1819	47.0361	51.0355	99.0612	56.5302	50.1761	32.3828	62.2203	65.0574	29.8221	77.7552	28.5074	36.7607	31.6946	35.0087	98.4802	55.6234	52.2328	66.3489	98.4498	53.0205	47.3229	48.6013	47.4234	52.2864	33.9218	78.3319	74.0163	56.739	66.2804	29.4942
KHC83098	0.356654	2.49065	3.80288	0.78372	3.28512	4.81187	2.1554	0.22907	1.55141	0.993169	0.203721	3.28952	0.328749	9.39411	4.71316	9.64742	5.25919	0.967854	0.629975	1.05089	2.75128	3.72648	2.84749	0.271458	2.68559	2.18578	1.68662	4.04562	4.01898	2.55113	3.87961	3.00823	3.06796	3.94195	10.3255	1.52597	3.80113	5.11823	1.05617	6.4383	0.341848	2.02172	0.691716	4.57617	4.40896	5.06777	1.87893	6.00474	4.79255
KHC83099	10.7711	19.3103	34.4957	16.2841	24.1048	32.4488	12.9452	12.298	20.2038	14.3011	7.4786	21.3788	9.96956	31.5735	29.1743	37.0777	20.4024	12.1866	13.1177	14.6927	17.3152	28.2322	27.1429	10.7207	19.56	18.0368	15.6708	19.0362	28.8371	20.7872	19.4811	19.0186	19.1733	29.5943	32.1585	14.0916	32.5957	34.449	12.6132	45.306	10.4009	14.4056	13.7726	20.9063	37.1402	31.6041	16.2012	40.4158	22.569
KHC83100	659.594	953.308	486.577	837.407	518.357	402.802	1053.38	656.263	360.106	771.957	526.232	931.276	472.111	402.721	593.946	207.443	510.216	749.176	565.719	955.557	975.142	481.613	183.086	802.059	338.421	496.853	359.066	455.223	410.59	543.777	395.876	785.632	853.275	565.872	389.297	1046.53	220.192	537.388	370.739	141.596	585.145	824.625	733.171	521.653	151.16	343.145	667.571	172.477	510.52
KHC83101	6.28656	7.18249	16.0924	7.59651	7.78339	18.6763	8.78179	6.36292	13.0029	6.45691	5.47963	8.84204	7.16201	8.11564	18.9663	5.69066	14.3359	7.87844	8.76461	8.46207	9.84281	15.8616	4.89893	8.59738	7.48367	9.3804	13.1929	12.9511	17.4787	9.39496	11.4936	7.51258	7.7345	19.2605	9.2113	10.1584	5.86301	14.9912	10.697	4.37766	7.01972	8.88724	7.39378	16.3602	5.15942	18.5985	8.14036	5.48091	16.2231
KHC83102	124.431	127.999	137.574	119.943	75.9276	134.142	133.056	121.253	136.183	136.615	124.739	98.4424	141.444	116.155	166.905	102.864	138.023	153.337	135.291	127.092	122.446	136.375	53.0722	123.329	105.537	151.874	139.371	92.7095	116.797	82.3769	104.044	99.4297	106.96	149.667	107.782	135.379	58.4713	149.242	124.971	65.691	132.19	124.477	144.519	139.832	69.9999	104.082	142.683	82.3231	126.581
KHC83103	1115.44	1195.51	924.656	1034.58	822.304	862.646	1105.25	940.868	623.227	1119.8	989.902	914.982	827.841	1372.18	918.044	1416.89	1163.06	1195.62	780.304	1167.36	1085.23	912.282	933.209	958.622	1178.19	998.173	704.627	1068.58	1005.12	844.252	999.295	845.336	819.671	926.134	1429.35	1081.72	889.263	904.747	660.986	1401.03	855.22	1143.63	1279.83	1174.54	1300.05	969.058	993.456	1359.68	1170.16
KHC83104	119.029	173.186	95.9423	189.556	393.964	83.3296	196.384	188.281	146.488	187.191	119.196	229.476	117.374	18.1574	110.179	3.3933	84.3794	129.275	187.056	200.617	185.573	53.3717	251.636	185.881	54.6655	103.624	80.2099	58.8251	28.1804	371.514	63.0665	252.999	294.474	55.5213	20.7626	187.61	284.958	58.6441	129.249	8.6258	186.047	119.02	124.551	88.3212	6.16655	32.6482	193.961	6.3966	68.6182
KHC83105	121.149	154.115	276.293	123.8	173.659	325.863	132.644	104.349	200.118	133.762	108.115	174.994	125.364	91.2506	295.248	85.8308	294.344	133.25	133.569	150.839	128.469	325.948	99.4869	118.791	452.06	172.075	218.301	298.322	413.59	167.644	284.162	150.705	154.422	356.345	103.57	148.138	128.975	384.764	174.071	108.75	122.378	123.79	135.089	347.316	116.746	395.86	162.076	137.964	315.104
KHC83106	18.3749	24.5771	24.6536	17.8552	17.3432	45.9759	20.7696	16.2205	20.8417	16.8546	13.9287	16.8089	12.0257	79.5519	32.4755	68.0256	28.3786	19.0609	14.4389	16.371	21.3333	30.8579	17.8258	13.9516	24.9739	15.2109	18.3203	26.6382	36.5876	19.6523	32.0674	19.1036	18.841	29.6051	80.4708	22.5268	26.0726	26.4632	14.4307	49.9018	13.6833	20.8299	17.1614	27.999	45.9124	36.6186	16.3735	55.3735	27.7265
KHC83107	10.2172	9.85496	9.04799	9.56124	9.986	13.9863	11.0996	7.97703	10.5859	9.3926	8.64682	9.25164	8.14223	20.1576	11.1225	17.9655	16.6808	9.83271	9.36668	10.279	11.5392	10.4441	8.06192	8.98358	7.89693	7.79237	9.69278	12.4639	11.9598	10.4187	11.2229	10.472	11.5078	10.6231	22.5077	10.5326	9.90731	9.36382	8.80265	11.6606	9.17129	10.8873	9.50204	15.5111	13.3007	10.0081	8.00266	13.0782	14.6898
KHC83108	6.6899	6.50527	11.0289	4.50287	4.31281	37.4464	6.62168	3.20164	15.2069	4.09805	4.98812	2.39281	5.7407	171.74	12.1716	142.238	19.6999	7.26656	4.78294	4.63873	5.39193	19.635	24.5465	3.76526	19.3351	3.72542	14.4292	24.8116	24.658	5.49658	30.4893	5.22783	4.30757	15.0057	157.127	5.4204	39.2109	14.614	8.0614	99.3278	3.56868	7.26357	7.87755	16.3899	115.809	31.5339	3.73031	117.069	15.7756
KHC83109	104.918	162.226	132.355	103.937	148.847	151.399	143.684	75.1327	99.1681	109.534	76.1025	236.227	67.3466	174.262	143.081	163.021	180.764	115.956	88.2703	129.817	144.099	142.836	109.746	93.5558	180.382	93.801	86.5411	163.991	168.538	155.76	161.527	183.323	197.258	161.032	180.726	144.219	136.05	160.891	79.7758	108.388	70.9054	136.14	113.766	180.108	134.767	151.231	105.194	159.066	168.262
KHC83110	17.8186	28.0478	44.3882	19.3689	23.4237	52.4877	23.1884	22.2999	52.655	17.6576	22.2859	21.9412	34.8129	55.5425	45.4847	58.5895	25.8919	20.9543	33.2743	20.0129	22.1916	50.9532	24.1149	21.9443	19.2308	31.0493	59.1774	24.9716	44.0407	24.2013	28.0535	22.2509	24.973	50.0294	58.9504	21.3758	31.925	49.9586	52.1147	43.5856	31.1113	20.3407	18.353	25.609	39.7674	47.8084	24.4874	44.5906	25.724
KHC83111	28.366	45.3769	126.047	29.914	142.11	160.072	38.1992	27.5143	126.387	27.0051	27.5146	62.7216	52.123	343.096	57.1163	468.338	60.9764	29.7749	46.1142	36.6673	45.3814	130.245	189.47	35.621	58.4319	48.7219	134.747	87.1775	133.278	140.428	112.565	69.2545	56.5766	77.3526	350.442	39.9076	227.092	83.9151	106.128	450.052	42.5945	34.2025	26.71	60.5793	556.989	188.099	34.3369	520.329	60.7543
KHC83112	41.6235	66.8848	64.9931	50.2933	72.952	64.4314	53.3889	45.4003	65.0675	58.4716	39.4192	55.017	46.9131	82.5604	64.4429	87.5699	55.9791	52.7309	48.5887	55.6313	65.7236	60.3835	92.2774	45.918	42.37	42.2318	76.156	47.0437	56.0883	82.3114	49.0381	59.3855	55.9572	56.9544	89.9425	60.2297	99.6488	59.4135	59.7983	98.6327	45.9349	57.7369	49.8487	58.9114	90.4365	76.3694	53.6009	85.7148	51.7876
KHC83113	0.963238	2.12724	19.8077	1.28715	1.14601	22.0927	1.23026	0.984238	15.8845	1.25369	1.3755	2.26096	3.93624	12.7216	21.8782	11.4777	5.89136	1.30697	3.78418	1.05607	1.44986	22.7454	2.78777	1.12791	6.35276	5.84304	20.1682	7.13776	24.0262	1.5518	8.27049	1.79372	1.61744	26.6748	12.2522	1.44245	2.90125	26.4248	13.0789	8.35153	2.91401	1.82006	1.83986	5.53476	7.29818	27.0186	2.5956	8.84267	6.50093
KHC83114	5.12271	3.70893	7.78014	3.85208	4.90896	21.6936	6.38655	4.31682	10.8074	3.84409	5.02618	4.3588	5.8532	38.5483	7.72297	35.0694	13.1234	5.79874	5.27666	4.35127	6.08756	11.3739	9.6266	4.46138	7.49032	3.60234	16.6001	14.0389	18.5934	4.70584	17.7952	3.90023	3.92839	9.27434	35.3312	5.15658	10.1486	6.90189	11.2027	22.7083	5.18976	5.7544	4.26515	13.0564	23.9657	17.0547	3.57055	26.2011	12.2722
KHC83115	63.8474	82.8141	86.8113	68.028	53.1788	107.119	84.3144	51.6712	55.5955	79.9106	41.5257	84.741	33.6616	150.536	91.496	123.874	120.066	75.6492	46.5868	80.5158	84.7579	94.8188	45.5415	47.3774	136.19	63.1982	42.4181	108.417	110.789	54.9438	134.58	69.7183	74.1277	91.3778	134.909	85.3138	54.6067	100.966	33.9904	85.0203	38.5703	84.6541	72.043	130.841	82.9441	106.554	70.5924	100.086	127.484
KHC83116	210.566	195.888	102.485	227.222	284.16	113.844	263.648	214.613	121.292	217.247	187.097	262.091	174.467	81.6377	92.2424	27.2708	206.548	228.262	185.354	241.509	248.054	76.0425	186.307	204.161	102.138	126.848	112.038	176.823	95.7992	295.288	194.837	249.11	293.776	74.9294	71.1213	251.771	208.601	72.0472	132.826	17.3691	206.473	220.76	222.104	216.85	27.5951	68.166	199.786	41.2624	193.165
KHC83117	21.1969	25.5035	23.72	24.5034	21.2608	21.08	30.7919	19.8896	19.232	25.7624	17.4116	26.8639	18.0301	17.0966	24.3747	20.6257	20.5206	29.5589	18.2045	30.7475	24.6302	19.8843	19.5732	20.942	12.1099	17.3511	20.956	17.0902	20.625	25.0051	18.418	20.8156	21.3232	20.3594	19.2438	30.8106	21.245	24.3408	16.4962	16.9122	19.029	27.6208	28.3938	22.1616	14.615	21.5839	20.2768	18.9433	21.9347
KHC83118	529.831	650.249	442.456	621.284	1270.9	376.379	806.762	506.765	241.678	619.978	398.424	954.238	277.102	392.206	374.154	272.924	527.066	656.166	360.764	757.74	708.22	308.408	753.448	515.641	288.62	460.004	165.702	455.826	265.807	1201.32	504.881	1011.06	971.085	293.086	381.27	787.688	982.508	318.443	203.723	272.364	404.241	623.967	619.64	516.066	295.412	291.609	621.581	408.799	477.129
KHC83119	47.5642	42.1133	54.9733	27.6624	19.4655	69.0668	48.4346	24.9721	54.5219	33.1488	44.5367	23.1408	54.9668	120.23	53.419	154.932	42.737	64.4247	34.3957	35.4903	39.2164	62.3743	133.414	38.1366	21.865	41.4699	89.9863	45.6828	77.1561	20.1968	50.82	19.042	21.7493	65.2374	133.365	46.0949	98.3548	69.3243	57.712	202.097	29.3574	58.9135	63.463	38.5624	144.521	78.3204	35.7126	135.596	40.6806
KHC83120	310.077	72.0699	371.994	263.264	85.7255	294.219	209.729	406.181	702.238	237.304	501.362	77.0537	689.569	108.857	514.263	88.2691	30.5701	274.16	634.8	196.932	154.976	357.919	247.893	409.891	29.3937	506.157	636.193	22.8312	152.153	75.6624	37.5558	60.3682	75.2412	439.574	113.261	193.961	240.334	446.255	628.672	60.473	565.147	159.77	262.207	25.4108	80.4063	171.735	414.66	73.7925	26.7219
KHC83121	21.5344	33.5071	57.7012	19.7516	19.3879	51.7732	27.6348	20.0498	52.6587	18.9333	25.4387	17.7709	45.2138	17.879	64.0528	16.0694	22.3801	27.574	26.6651	23.6041	25.7618	72.6453	11.603	19.6404	14.5016	36.2784	77.6167	19.1832	55.8784	16.184	18.5625	16.0838	19.6797	89.0303	19.0041	25.151	19.7258	83.6251	64.3623	8.5872	30.284	29.7135	26.2589	18.8145	8.95646	55.6182	21.7098	11.7669	21.1121
KHC83122	12.5093	21.4758	19.2235	18.1366	11.2947	12.9179	16.8285	20.8909	31.8666	15.3751	14.8528	14.4725	20.8097	4.81299	20.8747	4.55661	9.06346	12.1557	27.4401	14.1578	20.6695	15.0798	4.29156	17.9975	5.12923	24.2028	23.1402	4.13636	6.20039	12.405	4.61937	12.9169	17.1612	14.0481	5.63348	17.5568	5.87115	17.2689	29.0206	4.21237	23.6072	13.1266	11.4913	9.22087	3.95211	8.37638	21.0554	5.11986	8.78476
KHC83123	21.9993	16.8296	75.2803	17.0955	13.1666	64.4623	19.7688	21.3638	52.72	19.8323	27.712	15.2474	40.8515	36.6399	66.1839	37.5714	19.2034	24.4622	32.1956	20.9859	17.0374	86.2748	22.8252	25.4738	14.9867	39.8239	80.5284	21.9893	65.6496	12.9989	21.3252	15.7254	16.2658	89.2796	40.3059	18.7192	27.8272	92.9897	67.8622	30.6385	29.328	21.9589	24.8355	17.4136	29.6512	76.7288	24.8755	32.6434	22.3699
KHC83124	54.7701	63.6959	48.3323	51.6957	60.1245	71.3705	63.6617	47.0451	33.6828	58.4014	45.4407	58.9668	39.9919	128.682	50.5752	112.704	69.6271	61.3737	38.5526	54.8968	56.7328	58.9991	54.8275	42.489	55.3658	39.9974	34.7885	69.1089	87.1663	61.4457	82.6875	59.1464	61.2239	62.1789	124.9	60.8355	66.4263	58.5083	30.1837	86.3331	42.4971	58.3964	62.4792	67.3799	85.3215	81.7735	48.2962	94.605	64.6874
KHC83125	8.29661	12.1502	12.9823	8.5949	9.34405	21.2619	12.9806	5.32555	9.30031	10.0744	5.16782	9.99353	4.77992	29.2945	14.3935	39.2577	16.3004	12.5198	4.86096	10.0553	12.6054	18.3681	15.5868	6.29829	9.51128	5.72686	17.4804	14.7795	25.8292	10.5702	16.0361	8.87306	9.81594	19.1727	36.5282	12.8919	21.0348	19.8147	9.22268	36.9565	4.76989	12.732	12.6663	16.3827	30.0408	26.2647	6.53637	31.654	16.2953
KHC83126	5.71278	7.37138	1.8678	6.02442	4.25972	2.08662	9.9617	3.05439	1.90486	5.21826	3.14392	5.53958	2.36201	2.2062	3.67032	1.39427	34.707	8.68205	2.41044	7.80811	12.6096	1.76804	0.302645	3.76849	9.85054	2.03394	2.36938	15.324	4.1284	7.00583	6.894	9.2306	8.60306	3.50537	1.76025	9.84243	0.511903	2.03996	1.77697	1.07194	2.03012	13.2763	5.68099	32.4688	0.997673	1.61588	3.99402	0.973823	29.7915
KHC83127	0.367759	0.124386	0.379545	0.526007	0.119971	0.773197	0.714107	0.4563	0.202949	0.378469	0.178554	0.057548	0.192092	0.971862	0.529606	0.558918	0.611108	0.188509	0.190397	0.214201	0.784195	0.435484	0.242641	0.39654	0.297611	0.162905	0.499897	0.32667	0.539482	0.134293	0.4139	0.0570695	0.122784	0.447868	1.00804	0.796107	0.241418	0.418947	0.229783	0.463296	0.374523	0.351581	0.336814	0.871926	0.623274	0.45395	0.189289	0.604937	0.599172
KHC83128	12.5696	18.8852	12.0922	15.2092	13.2011	12.603	18.4652	12.6968	11.64	13.2067	9.93136	17.5918	10.887	28.4079	15.6267	25.9785	20.7127	15.2587	11.3076	14.82	19.1345	14.1591	11.1917	9.88999	8.68656	9.85652	13.1435	14.8795	14.5656	14.2407	13.26	13.6003	17.5175	15.3921	28.2788	18.0001	17.6855	15.9429	10.2424	12.0465	10.8814	20.1435	15.8124	20.1612	10.945	12.4904	10.3715	17.9862	18.7667
KHC83129	61.5652	49.3466	74.6981	47.6745	12.5502	66.4899	48.5167	39.05	64.8914	53.0128	50.6012	43.6204	53.4159	65.4115	82.8101	36.8792	61.9676	75.0921	47.0369	56.0193	42.6976	72.5039	10.0179	39.5352	45.4286	66.8376	63.4372	45.5992	67.5763	18.9893	37.3709	28.6867	32.601	84.6847	54.6784	47.0892	13.5752	81.2529	54.1868	14.6218	43.1633	71.1269	73.8889	65.8586	15.717	58.4467	51.3501	26.0103	64.4689
KHC83130	292.625	249.428	331.13	264.232	219.465	370.13	275.066	248.682	297.721	273.737	263.884	262.611	256.798	656.863	328.505	807.897	347.762	280.029	268.186	276.386	269.35	342.978	215.909	275.697	373.59	306.268	269.621	354.472	380.775	203.095	401.258	230.994	249.538	327.426	628.078	269.309	241.944	342.791	246.933	630.886	254.075	276.196	284.688	357.019	672.795	373.52	286.312	651.456	327.889
KHC83131	460.971	316.564	434.823	311.856	375.702	412.363	312.541	322.63	584.328	337.581	514.609	89.4732	580.887	2612.3	338.35	3261.08	370.99	425.977	374.65	331.162	292.15	544.393	1211.16	310.098	349.359	506.555	973.984	444.101	535.475	428.366	454.454	252.644	177.186	476.61	2634.3	311.508	897.291	427.942	628.823	3380.7	388.521	417.175	463.449	341.013	3677.49	488.192	335.036	3028.49	315.089
KHC83132	123.125	124.751	276.139	108.054	170.567	448.443	126.152	102.333	226.358	109.558	117.247	107.274	137.64	749.419	244.654	907.222	205.678	141.572	137.689	118.154	113.694	314.52	211.231	115.942	254.862	160.195	261.458	314.586	434.596	165.759	471.705	141.409	128.629	273.234	788.042	123.854	281.472	268.303	180.56	801.715	109.81	128.788	133.602	205.705	767.025	428.162	130.822	784.607	210.638
KHC83133	24.3128	31.93	44.4604	29.1213	24.6825	58.6882	32.333	24.1331	46.3999	28.4606	22.1422	27.7554	26.7178	68.213	44.5235	71.6004	27.7175	25.2042	26.9691	28.87	32.6795	46.9674	24.8108	21.7347	25.2672	28.0585	46.7892	26.4147	51.6333	29.2385	35.5984	24.8505	30.0804	45.8219	71.0909	30.6141	30.091	44.572	33.494	59.9603	26.5754	30.5903	27.6308	29.2563	61.6819	51.6812	25.6398	70.9243	28.2535
KHC83134	41.9075	63.9642	66.9751	43.2074	49.8184	81.4564	45.5149	39.8351	78.3961	42.9452	36.3831	61.1877	36.5444	64.4212	71.1549	60.3752	64.4109	35.6808	36.2221	42.6124	58.8804	87.3065	32.9387	32.3439	65.5285	38.7004	57.9307	52.4824	79.0668	44.5479	49.8097	61.0096	56.5594	73.9593	69.2245	43.9143	44.3631	88.3232	59.5337	46.978	42.3166	54.7993	35.1286	64.6677	42.3338	76.8858	35.8285	48.415	59.3853
KHC83135	72.7641	80.0985	68.5547	64.3682	56.9148	77.3556	72.2654	58.6634	62.1015	76.0806	62.6033	56.6657	55.7248	80.6061	61.9957	79.3207	52.8325	83.0987	51.4336	78.2989	69.0234	70.4999	73.3919	63.1886	53.6765	58.0733	62.8108	56.6047	80.1967	55.9201	63.1965	50.75	48.9759	67.36	85.8088	71.237	67.3817	72.5002	52.8542	86.8187	49.7662	82.6886	85.04	53.6722	77.6291	85.1863	60.9006	75.93	51.1442
KHC83136	70.1418	127.658	95.3645	80.095	245.037	151.204	102.032	70.4164	150.227	86.7128	70.4383	109.579	81.5757	330.215	72.5933	428.351	117.103	82.6939	75.9376	102.704	101.384	90.9022	332.852	93.0108	100.527	61.5431	188.947	123.807	105.729	253.476	144.586	132.683	128.593	64.7839	329.141	107.756	342.215	63.1613	135.853	376.495	73.828	84.2361	77.5756	122.936	398.559	136.017	81.7567	393.728	118.725
KHC83137	0	0	0	0	0	0	0	0	0	0	0	0	0	0	0	0	0	0	0	0	0	0	0	0	0	0	0	0	0	0	0	0	0	0	0	0	0	0	0	0	0	0	0	0	0	0	0	0	0
KHC83138	71.8659	84.3559	103.431	81.0764	71.4489	145.885	78.3667	74.6143	85.18	69.3439	58.2684	76.6154	63.5491	278.495	91.1302	258.795	106.226	65.8117	77.3457	75.3999	94.8024	115.619	72.2081	57.0825	106.992	66.3656	73.7642	120.126	142.906	66.5771	131.484	73.5061	77.5958	104.766	266.817	74.1227	108.165	110.999	64.5899	234.946	69.1617	84.5436	70.1517	111.13	194.463	146.156	65.9627	209.059	113.961
KHC83139	34.9051	53.6597	39.6538	32.6936	36.9042	45.4547	39.8651	35.2732	38.9893	35.5971	31.5462	48.1714	25.8104	52.0114	41.9014	49.0312	29.4503	30.6104	32.2233	42.1307	37.8877	47.2095	47.209	39.8692	47.3365	27.1606	33.1964	37.6953	51.4942	44.9188	44.1268	40.6248	43.9122	37.5334	52.2567	37.1433	46.0246	42.1221	29.5047	44.3437	27.1957	41.3703	33.0885	28.9152	53.455	52.8291	30.7371	51.8824	33.4292
KHC83140	61.0605	238.347	76.7286	72.3039	232.796	87.1442	52.0986	86.6643	83.2588	51.0227	73.0537	255.94	88.5931	68.2913	106.487	42.5783	103.415	42.1954	81.0682	57.7496	64.6964	79.9889	132.579	82.7243	132.104	71.8302	67.5784	120.205	86.0166	215.565	125.879	276.794	261.038	70.3551	58.7686	51.7259	145.805	92.0154	79.7467	38.5016	77.9818	64.3643	57.7523	102.382	69.2249	77.6584	74.4866	81.9457	100.056
KHC83141	3.92125	6.24437	4.30226	5.88803	8.46514	5.47777	8.11815	4.42152	3.3103	5.48729	2.76138	8.90689	2.49496	9.22941	5.53097	9.2178	8.5438	6.73033	3.92221	6.94885	8.10096	3.8515	5.88002	3.91394	4.50128	3.31847	3.19681	6.86759	5.3487	9.86921	6.9473	7.43653	9.16801	3.80333	9.75697	7.67575	6.70044	4.67244	2.2012	7.00265	2.87342	6.30809	5.64915	7.67986	6.20014	5.01219	4.87138	8.09926	7.42983
KHC83142	40.9324	51.3316	61.0946	54.1318	38.1783	67.5191	49.6125	46.1377	47.2454	47.835	43.4558	45.6711	38.1682	39.2156	64.6801	33.7955	60.08	40.0421	44.5472	47.3464	47.022	66.8687	31.4622	45.116	65.5285	45.2015	37.6995	50.9772	63.8761	40.1046	47.9147	48.7133	48.6493	70.2596	32.6582	44.3292	34.1421	64.2611	37.3597	27.0176	43.8869	49.5209	40.6802	61.0988	30.2077	62.3223	45.6233	32.6282	60.2872
KHC83143	169.057	245.998	128.338	169.225	206.606	148.825	196.797	117.333	95.6222	141.119	117.475	303.2	76.9116	214.751	121.685	182.241	188.56	136.748	104.181	168.159	223.797	141.774	132.472	160.59	212.436	92.1057	79.6029	173.628	162.829	205.134	173.504	223.601	263.588	149.428	219.602	180.923	157.84	126.709	68.2762	83.247	85.6536	193.667	134.476	193.011	120.896	158.852	129.004	139.588	184.747
KHC83144	47.6611	46.5697	157.006	36.5355	21.8825	196.362	54.2197	36.7957	120.794	44.5076	53.9943	42.2629	59.9321	208.241	156.338	187.412	222.93	47.0514	43.8671	41.1263	38.582	213.211	38.9331	30.7468	326.482	77.8809	155.281	313.03	339.071	36.7423	231.069	41.9115	40.6656	231.251	177.413	40.3527	42.7098	262.658	116.283	118.751	45.8412	54.6773	50.2645	226.838	126.648	303.711	34.5261	143.732	278.821
KHC83145	26.1925	32.3509	50.782	20.3193	11.4655	69.2876	34.7438	16.8203	33.8502	25.1468	20.6397	32.724	25.1768	50.2615	65.0752	45.0216	60.0321	36.1172	23.265	23.688	31.3163	65.8768	10.506	18.3655	41.297	39.4556	34.4174	50.7217	70.4914	12.1926	44.2942	21.232	29.5454	68.877	49.6468	33.6506	12.7132	56.4939	26.2178	28.9065	17.4703	37.2964	34.6555	55.2752	46.7072	66.4104	33.1224	34.43	57.2194
KHC83146	12.9592	38.1578	2.03827	22.6973	34.9418	1.48484	32.9127	7.7567	1.13818	19.1736	4.46166	28.9176	2.09473	6.32248	2.89589	5.269	11.9463	22.1659	3.06099	30.6194	42.831	2.19806	7.58149	7.584	4.24853	2.54591	0.894459	6.8951	3.14418	38.7869	3.82111	16.9844	24.3304	3.10977	6.58851	34.2654	8.51036	2.32545	0.99412	3.63757	3.05725	34.742	18.2482	13.2572	3.46956	2.16724	5.992	4.04287	10.8354
KHC83147	42.9363	38.4075	44.2309	41.3314	32.3232	51.9802	33.969	38.3484	36.0695	38.3727	44.5625	40.7209	35.4564	92.9413	39.4744	97.2589	50.1786	47.6261	37.3485	39.7399	42.2102	46.6236	39.6666	43.2111	47.3816	30.1692	34.7347	47.9231	61.7402	36.3249	53.5003	37.5903	36.9551	52.7126	95.6128	37.6152	41.7163	49.0345	33.8408	76.6026	34.3435	52.8466	40.684	44.4699	77.8256	71.2049	39.7259	78.9195	48.6981
KHC83148	6.10578	6.47421	8.00859	9.48315	10.1185	7.08377	11.425	5.76772	6.05388	6.33596	4.16015	14.7904	2.9341	8.13231	8.30927	7.79481	22.9977	7.90785	5.7216	10.1236	14.7123	5.68294	2.69333	7.29263	5.78563	4.80347	3.81783	9.62441	5.54271	12.6643	7.86562	11.4269	13.1995	7.49955	8.77716	12.4562	4.21431	6.59181	4.14202	3.16909	4.09357	11.4059	6.28339	22.004	2.97793	5.51925	4.83978	4.38151	19.3617
KHC83149	11.3701	13.6577	7.58281	8.72603	5.1858	7.1468	11.8636	7.04975	6.84032	8.25865	10.0323	11.4632	10.3434	32.258	7.28312	33.2867	17.0491	15.6506	8.41194	9.39232	9.47941	8.09496	8.8973	8.23204	9.54675	10.4352	7.75779	9.74658	7.26695	7.53072	10.5694	8.57661	11.3172	7.5346	30.9395	11.9548	11.5451	5.65126	4.08196	31.073	5.33116	13.9197	15.6145	16.3877	49.4269	7.34584	8.73269	58.048	13.1877
KHC83150	22.5289	36.1734	50.3998	23.2911	24.1407	57.9955	32.896	19.5028	37.683	25.8486	16.9154	35.3525	21.6541	49.2467	50.7073	46.5286	56.9961	30.641	25.4947	27.581	31.3386	59.741	20.1356	21.0793	43.891	34.2156	39.8584	45.3413	61.7586	24.0147	49.5925	25.7543	29.0574	58.7569	49.8733	33.1847	28.3163	59.4983	29.8204	33.1732	20.2845	33.2039	29.7946	56.5624	29.7774	58.6225	25.4159	39.6777	53.2659
KHC83151	3.3535	4.92613	8.89401	4.8166	8.69693	8.27083	6.68762	3.16158	8.67247	4.0432	2.3435	10.671	3.91369	5.8913	10.4568	6.48884	7.46114	3.40916	4.70731	5.9006	6.83671	8.45389	9.07778	3.95228	3.50559	5.37013	7.35671	5.90098	7.45356	9.14596	5.39352	7.27692	8.81183	9.32996	7.48695	6.85248	9.99523	8.80863	5.71114	2.8848	3.22942	5.08663	3.12623	7.63816	3.28167	5.86745	3.66883	3.16781	7.81112
KHC83152	74.4363	80.7563	52.5561	36.1965	20.7157	56.547	65.6995	42.7871	107.685	36.6791	76.5684	18.5578	93.1371	41.7425	86.8688	43.6898	39.4335	79.8672	77.4013	32.2104	72.6369	67.6768	147.335	41.5435	47.058	87.7411	133.398	38.816	65.4292	19.6952	39.7578	18.6972	21.4822	78.7981	34.8378	60.6309	92.1675	75.8419	102.478	68.6613	51.7146	96.8523	79.3074	41.0795	59.0381	49.4748	62.0153	44.3594	40.1366
KHC83153	26.7662	36.8047	145.365	43.059	37.7307	137.058	50.8114	63.6388	162.971	39.1793	46.5616	51.0729	95.4745	47.314	181.654	40.1619	63.2955	48.2237	108.272	43.8043	38.4486	134.315	108.416	52.8168	42.5997	129.267	158.95	52.6889	97.5385	30.5249	59.8364	48.9519	55.8877	141.065	44.0741	45.2617	120.459	158.587	124.211	48.8316	90.9092	28.8576	48.7479	67.5804	44.8881	111.32	99.78	50.4253	59.0745
KHC83154	96.764	19.9062	417.491	99.133	21.4432	375.439	54.6943	269.894	424.641	39.5348	298.827	36.6352	435.021	31.803	496.287	29.2027	57.3747	96.7018	453.246	73.8446	43.4798	323.521	43.205	258.454	61.9496	323.11	322.2	65.2157	211.741	16.2312	87.3409	30.8484	41.9341	380.227	27.9857	49.3953	67.9432	298.18	427.275	27.4689	463.082	30.5897	73.2201	63.2534	24.5924	255.153	256.703	29.502	75.3606
KHC83155	33.6018	73.1979	24.2441	55.1456	69.238	21.907	71.439	36.3146	20	57.7645	22.5432	73.8633	18.8915	37.2505	25.8037	28.1634	55.851	52.5339	29.4029	65.4	68.4574	18.806	26.6052	36.9025	24.6355	23.0234	15.5485	38.069	21.8911	70.9451	30.993	62.4126	68.1848	20.9017	40.0524	68.0058	40.3422	23.6121	15.1883	16.5179	25.2804	61.2379	52.7316	57.0157	16.9228	20.5631	36.3218	25.6724	52.4519
KHC83156	187.295	384.013	175.35	332.746	703.094	165.459	379.394	338.047	279.283	343.291	172.186	395.721	194.703	38.3415	196.869	6.23112	143.443	200.01	357.026	300.734	377.245	90.1448	371.921	239.7	114.645	165.468	127.549	89.481	56.6616	572.992	129.414	469.217	535.878	94.0185	42.0714	349.362	440.024	122.573	233.9	31.5399	335.98	207.005	199.06	145.291	20.5446	78.0806	351.667	28.1246	115.79
KHC83157	5.73703	30.3941	5.48743	17.1205	50.3494	7.51076	18.2292	14.2617	14.7934	14.6296	4.92999	23.691	8.59209	16.6154	9.15748	9.25923	15.1857	7.07859	15.2452	12.3607	24.4127	5.62722	15.1025	7.4788	10.8467	9.66148	10.3518	8.95394	3.83776	31.4246	11.6566	29.2611	29.7992	5.24667	17.1943	17.0924	27.0246	6.72687	11.8007	6.52386	11.7368	12.5225	9.78997	13.8187	5.56423	4.45433	14.6339	8.14255	12.0158
KHC83158	10.4144	9.72187	48.2227	17.7793	11.3658	49.4229	14.4799	31.2001	80.3774	9.97716	26.7712	8.78244	50.1247	21.8572	55.0549	24.1239	17.0449	13.666	60.8974	15.5286	14.6971	43.4274	9.38053	30.8329	15.1785	50.8494	55.5957	17.4312	29.6069	11.1185	20.5765	10.6135	11.1139	44.3145	26.7121	13.3004	14.7883	42.969	58.6958	17.1178	47.9773	9.81864	14.0753	16.5568	12.8365	35.8578	40.0762	13.7826	18.3153
KHC83159	38.4981	16.6587	169.294	43.3931	171.864	168.422	21.488	109.222	302.471	17.357	117.371	8.79739	260.796	245.875	109.649	326.006	25.9565	26.7292	200.663	24.2503	25.2791	122.494	356.365	84.0965	25.6791	134.521	405.593	33.4368	80.1085	151.249	53.7927	18.814	15.424	110.608	275.84	18.2869	367.314	114.809	383.911	346.177	203.291	21.592	31.9516	33.5741	240.134	149.003	80.8132	283.965	34.7519
KHC83160	43.5166	73.2762	63.8871	66.8708	108.628	61.3757	68.2698	66.393	106.223	63.3517	48.0661	64.0733	64.5036	37.4719	66.5383	26.9132	47.7123	49.7396	86.827	63.9238	71.6132	61.9695	63.7582	54.1992	37.8398	60.7735	80.2193	35.5104	42.8346	86.7935	37.051	77.9459	87.2669	60.7944	35.2474	66.0047	79.1646	65.421	86.4642	22.2583	73.9251	52.3357	49.1289	47.3871	22.0225	41.9144	76.073	24.5077	42.1814
KHC83161	7.83901	55.1483	28.8307	38.5171	86.6055	32.9624	39.2995	28.0118	21.3416	38.1852	8.62692	59.8616	14.7404	28.505	46.2844	30.6352	38.21	15.0012	30.8441	21.916	31.2025	37.8731	40.1941	18.7255	40.6001	27.7794	28.0091	33.9296	37.3392	61.8309	34.2043	64.7163	69.6177	32.7312	35.0157	41.2699	70.5733	46.1618	17.3528	19.7509	19.6919	34.1734	22.4519	46.0924	18.3044	35.7276	36.5824	22.5656	46.7848
KHC83162	4.73932	6.58558	8.77044	7.65277	8.87528	10.3792	10.4597	5.08279	9.05303	4.94942	3.61213	9.65937	3.89412	13.4745	9.90977	13.7264	19.7374	6.9489	5.36661	8.02289	10.9937	8.29374	5.14038	4.35308	6.36873	5.50177	8.15134	12.1713	9.85533	10.5629	12.0787	8.08639	9.7745	9.10635	14.4292	9.92994	7.99573	9.29631	5.9683	9.41165	4.05774	11.0347	6.38348	19.27	7.38589	9.37252	4.89478	10.0808	18.9625
KHC83163	12.6527	42.0466	5.42946	35.588	11.3529	5.98648	31.9101	30.7194	27.1068	26.7587	11.9966	13.8401	14.1267	66.6267	6.22881	46.5006	32.5733	17.5839	25.8421	32.0555	39.7282	3.60294	3.31766	19.4469	15.4933	6.87103	20.882	30.4472	5.86877	16.5298	32.7458	20.6685	18.8727	3.503	67.5307	30.8404	5.95847	4.4176	23.4308	26.0797	25.2393	24.4679	22.1537	26.6392	23.508	5.46646	17.0425	43.6088	23.6861
KHC83164	0	0	0	0	0	0	0	0	0	0	0	0	0	0	0	0	0.214881	0	0	0	0	0.321568	0	0	0	0	0	0	0.23433	0	0	0	0	0	0	0	0	0	0	0	0.230461	0.259612	0.226099	0	0	0	0	0	0
KHC83165	0	0	0.0966578	0.0429705	0.444295	0.0488085	0.0901567	0.0422461	0.281848	0.0438003	0.0413282	0	0.133385	0.0539874	0.091937	0.221772	0	0	0.352555	0.0495791	0.0453775	0.0604784	0.240693	0	0	0.135742	0.0495884	0	0.0440713	0.0466253	0.088432	0.118884	0.0852585	0.222136	0.0518489	0.0442241	0.478959	0.0895104	0.227939	0	0.0433436	0.0488262	0.0850462	0.12109	0.0480877	0	0.0876259	0.0525071	0
KHC83166	8.6636	29.2234	21.3536	24.7044	34.8316	26.1811	28.8922	27.1932	27.1357	24.4585	6.36637	27.2607	13.5758	26.5829	25.7957	23.4869	14.0073	15.243	24.0026	22.0938	30.9563	18.4663	27.1459	16.8965	14.0566	22.1549	19.6426	11.2315	13.3354	29.2424	14.8387	26.816	30.9577	15.3985	26.2431	24.4519	40.0525	24.8686	17.4309	29.911	22.892	16.6545	19.3004	14.9892	12.302	19.7429	21.8142	23.6875	13.3723
KHC83167	2.52321	6.94466	11.1342	4.71817	11.9419	15.0424	7.26406	4.58171	10.4887	4.40069	2.99032	7.6684	4.20397	25.5928	13.7988	29.7233	8.2696	4.94942	8.04505	5.64921	7.95555	9.76823	9.16178	4.66684	6.43084	9.2872	8.64969	7.39831	9.65339	9.1106	9.7278	8.72491	8.54076	9.02645	25.6292	7.02328	14.4406	11.7896	6.82183	23.8464	4.7548	4.11624	5.16264	8.51653	16.6621	12.4985	9.90174	20.1876	9.27814
KHC83168	3.047	6.82409	9.33351	6.56838	6.80573	9.22365	8.31523	6.43041	8.11968	5.62172	3.11869	6.44329	4.33014	9.50594	10.7327	12.1224	6.77703	5.54389	8.92496	6.42738	8.22406	7.4893	3.91204	4.94526	4.74985	9.89307	6.2367	6.17123	5.74178	5.56331	5.2188	6.61974	7.86346	6.07471	10.1995	7.07377	6.27096	9.58343	6.99785	9.08804	6.26199	4.7552	7.10337	6.58637	5.98593	8.03832	9.07084	8.9405	8.02202
KHC83169	4.27791	16.1842	13.269	11.8131	15.3787	11.7611	12.1226	10.0111	10.944	10.5543	3.65884	17.8483	7.93167	29.9712	12.7903	34.2484	12.3745	9.93299	12.0859	12.2108	14.1664	10.1851	5.89598	7.33144	7.75337	15.2702	10.1336	10.4047	8.91814	10.4281	12.4793	13.875	14.2164	9.99566	30.3026	10.3915	10.6485	15.4617	9.71054	22.1851	8.48237	7.44275	10.9259	12.0099	14.1162	12.1697	12.5989	25.5843	12.7978
KHC83170	353.09	358.74	402.192	384.331	202.559	331.001	432.635	369.755	311.209	415.166	341.972	459.678	316.646	138.462	425.79	74.8396	285.197	421.466	414.147	415.197	433.301	366.711	169.077	440.068	268.606	477.376	235.082	233.483	277.815	187.3	221.789	346.412	429.385	373.493	87.3451	421.691	205.594	440.649	257.838	139.481	349.521	424.578	423.38	322.546	204.599	295.356	453.964	189.24	304.805
KHC83171	1.09802	11.9213	5.31577	5.98638	12.4652	5.41456	7.09411	4.25061	2.18141	7.11897	1.81257	12.6804	2.75293	11.9782	6.64123	13.1594	10.3219	6.86654	1.36432	4.60469	9.01428	7.95738	10.5563	1.7486	8.23953	5.48642	4.3497	8.93764	7.50411	6.8564	6.38804	10.6325	9.34817	8.13781	12.4401	8.67107	12.233	8.77519	2.46983	15.9352	2.34825	5.92039	5.81434	11.9752	11.6617	5.37973	4.86039	12.598	8.81292
KHC83172	2.78478	6.32203	7.27697	5.02983	6.24391	7.10981	7.32259	3.68804	4.13005	4.31721	2.4419	7.75829	3.26298	9.96063	8.11208	9.90977	10.7555	5.39357	4.15067	5.78771	7.64562	6.57667	3.33298	2.67274	4.03604	7.34562	4.1561	7.33861	6.03677	5.39377	6.72976	6.03386	7.31997	5.95937	10.4589	6.8634	4.54859	7.25092	3.17157	5.34038	2.9236	5.30837	5.47117	11.4827	3.97988	5.8352	6.60731	5.37307	10.0548
KHC83173	1.66799	2.53872	0.938972	3.78911	2.72067	1.43463	1.32499	0.82783	0.920489	2.57485	0.809843	1.95759	0.435621	3.70267	1.35116	2.17286	3.56363	0.854994	0.431778	0.485761	4.44595	0.592549	1.88659	4.56549	3.31322	0	0.485853	4.84897	0	1.82728	0.433215	1.94131	2.92368	0.435285	6.60401	1.73318	1.40781	0.876996	1.33997	6.30392	0.424667	2.39192	1.24989	3.95467	8.00954	0	2.5756	6.17339	6.00728
KHC83174	3.49697	19.4584	27.433	18.3365	27.8204	22.2507	10.2751	23.0661	35.7328	16.601	3.94339	8.79077	8.01335	39.4932	14.8642	77.4424	7.92644	6.36051	21.3751	10.5126	25.8583	9.45742	11.1002	3.70515	5.57689	26.1438	24.8406	8.19833	5.84045	12.2342	9.02383	13.129	8.02207	6.24088	35.7301	10.3148	29.7054	23.7243	33.8319	55.7641	10.4541	5.69411	12.7357	8.13056	16.9514	26.3492	13.7027	22.8235	8.47362
KHC83175	15.4977	24.7259	263.563	30.213	217.062	579.484	26.4575	38.9133	376.366	24.1859	23.7119	18.4278	70.6709	1224.91	115.243	1429.61	33.7883	19.9122	99.3967	24.2888	29.0246	184.073	233.582	23.7466	52.4318	123.461	380.557	73.1617	125.848	180.947	180.23	30.4735	22.7223	84.612	1166.45	24.9497	417.595	137.558	258.337	1386.91	61.6255	17.4283	30.7134	32.6343	1075.96	379.016	63.6573	1332.77	38.2942
KHC83176	8.50257	38.0816	26.6359	26.175	26.3163	27.8494	26.0686	21.5583	19.8883	27.8471	7.15549	20.896	11.6249	29.6313	41.019	24.6007	46.4869	19.6966	18.4728	21.0257	35.5613	23.1043	5.56766	8.43306	29.9988	24.8342	17.7275	33.9686	20.0801	18.6945	23.7103	29.0833	28.0289	26.1592	30.4565	23.3427	13.7315	47.5283	18.0228	13.3047	14.8266	24.4369	26.4688	48.1267	6.23594	28.792	18.5804	11.1153	47.399
KHC83177	2.37085	1.42893	20.6775	2.46647	2.5867	30.3994	1.66414	3.53251	8.61241	2.0177	4.57503	2.71224	7.51278	25.6819	22.3608	13.9397	11.0699	2.72755	5.77953	2.25661	1.15746	30.3777	2.36408	3.4499	19.9993	18.0441	12.0082	11.5075	27.2063	2.65287	15.9778	3.79506	3.20148	30.1931	20.6862	1.34596	6.42629	19.434	10.4383	8.43386	5.75501	1.55549	3.56558	12.8233	6.15979	23.8032	6.50502	14.8218	10.6224
KHC83178	1.81423	0.751782	12.6121	1.62208	2.66471	18.3419	1.16724	2.37086	6.64715	1.41628	3.70854	1.26368	6.37101	29.0155	15.0289	12.0615	6.09334	2.19999	4.41427	1.88051	0.946631	20.7116	2.00432	2.83925	8.0065	12.6655	8.15489	6.40372	16.6282	2.09122	11.2545	1.95854	1.6452	19.1687	23.5607	1.33773	3.70174	8.97547	7.08717	4.4316	5.3738	1.11196	2.66746	6.55672	4.75862	12.5871	5.34967	9.13606	4.89741
KHC83179	108.015	29.0635	624.046	60.1823	34.0483	781.865	35.1605	101.702	323.172	55.8614	199.559	10.8598	342.512	94.6161	521.886	58.8462	597.403	90.1934	171.349	61.2157	29.2278	960.14	49.4451	104.88	718.642	482.471	561.869	570.736	1046.34	42.3534	629.77	20.4789	21.8019	927.112	101.353	41.9703	49.3496	731.639	395.861	68.0835	198.207	63.1071	109.694	730.365	55.567	804.598	162.054	91.7971	650.436
KHC83180	3.65655	12.1029	15.7187	5.07369	11.0737	21.572	8.13919	3.26074	7.81255	4.44723	2.60128	16.7985	4.02412	38.0982	17.6769	30.5413	13.0899	5.61289	4.63652	6.33233	9.25643	18.5608	11.412	3.09448	11.1343	10.8305	6.19683	11.5583	16.7853	11.2675	15.1747	10.5961	12.652	17.9211	39.0188	7.88336	16.9878	18.3618	4.85911	26.3381	3.10649	8.41209	5.07947	12.3133	27.3953	18.0467	7.64903	40.865	11.7506
KHC83181	27.0222	66.0162	15.6585	58.1323	124.744	14.9527	64.0662	52.2756	31.66	55.8322	23.8542	72.6181	29.6898	12.3685	19.3075	2.83087	39.1522	38.9385	48.8182	57.7173	60.6029	6.47131	63.585	39.704	21.854	20.7122	16.1604	24.354	5.79191	113.401	27.9553	82.307	92.7614	6.15431	15.4007	58.8858	88.2089	7.41186	25.5031	2.68528	48.4184	38.8694	40.1953	39.3902	2.17776	4.17705	50.5573	3.6601	31.2281
KHC83182	0	0	0	0	0	0	0	0	0	0	0	0	0	0	0	0	0	0	0	0	0	0	0	0.158537	0	0	0	0	0	0	0	0	0	0	0	0	0	0	0	0	0	0	0	0	0	0	0	0	0.163903
KHC83183	0.754652	0.761584	0.881722	0.6196	0.598361	1.57472	0.518061	0.542288	0.402372	0.372971	0.601937	0.9	0.643111	7.04634	0.602363	6.22828	2.63441	0.566305	0.542706	0.985614	0.760381	0.612224	0.736719	0.591846	1.77112	0.745374	0.596753	2.92902	1.19308	0.753072	2.83954	0.729924	0.870555	0.948411	5.16683	0.824466	0.925786	0.792232	0.340163	2.43248	0.42227	0.887312	1.27569	1.99375	4.19168	1.1215	0.706692	6.07407	1.83763
KHC83184	2.78347	23.0859	20.211	18.613	19.6345	17.0244	12.4334	20.982	23.5531	18.0175	2.38949	13.4079	7.12197	20.3659	20.173	26.3278	16.7776	4.75593	20.4673	10.6673	22.7093	7.7386	2.00759	3.61362	11.4329	20.5426	24.8636	11.6099	4.67845	13.8323	9.01045	18.7051	16.6469	8.1271	19.5101	9.72469	9.39718	25.1976	26.228	16.8925	13.6804	8.23761	13.8648	17.6366	5.05925	18.2478	13.7039	10.4512	19.8003
KHC83185	6.65704	15.7893	8.99396	10.2497	10.424	11.0697	11.8101	10.0769	9.00061	15.1576	5.73702	11.1724	4.52033	17.4164	12.4927	18.6448	10.983	6.90995	7.23765	10.1782	14.1952	10.642	4.6118	6.70869	8.44818	7.51956	6.78672	7.17654	7.66879	10.1187	6.05145	13.7138	12.1686	10.5972	17.0306	11.9322	7.49152	14.3506	5.25874	11.5733	5.8473	10.0236	10.2261	8.75973	11.4703	10.8088	10.1937	11.1899	10.1895
KHC83186	7.02527	14.9287	9.2062	12.994	13.7883	11.4575	12.1371	10.9458	12.2981	11.1411	5.84328	9.97512	8.09097	14.901	8.80056	15.2278	12.8222	8.32379	10.5537	8.01604	16.6381	10.5556	6.83874	5.81742	6.45626	10.7439	11.1374	9.06756	9.92803	10.6926	10.2897	13.4844	14.1597	9.25686	13.1533	11.7276	9.46117	11.384	9.59118	10.1851	7.77023	10.0413	10.1258	13.3797	8.94604	9.02171	9.12887	9.19986	12.7989
KHC83187	935.533	864.276	944.2	1080.41	741.472	665.196	964.022	991.809	652.177	1096.99	912.155	1164.37	835.594	1315.69	782.327	1187.09	808.96	968.511	729.964	1144.81	845.502	849.555	751.837	796.068	613.75	977.527	741.485	640.203	768.13	681.853	554.44	580.427	683.063	844.664	1274.57	925.878	732.112	918.744	825.446	922.973	976.464	967.86	1035.62	819.164	863.616	753.037	885.942	928.262	777.065
KHC83188	1.45046	8.96915	3.37591	7.04067	6.06194	2.31996	4.21964	6.78373	2.39794	5.58645	1.40343	4.80661	1.99514	6.37118	2.39727	7.82104	5.36093	2.49582	4.92172	3.60776	10.1341	1.46696	1.98765	0.514238	3.19926	2.6889	3.19271	4.23034	1.65693	2.99836	3.39347	7.76834	6.64282	2.4811	5.27945	3.43823	3.08382	3.86247	4.09576	4.46135	2.20967	4.03697	2.83969	5.34788	2.42948	3.06639	1.9129	2.54413	8.71712
KHC83189	11.531	27.8397	13.029	18.8003	33.8453	10.1101	14.7169	18.1542	18.3688	17.57	11.6926	12.0754	13.3428	10.801	13.5163	13.2254	7.88336	11.3305	17.8561	15.2793	27.2353	9.00407	16.6837	12.4181	9.60528	16.2303	13.7289	7.08432	6.6351	19.5513	8.00261	18.1071	17.2295	9.60659	11.8401	13.4995	18.5354	11.8481	17.2384	9.75812	12.7883	11.2485	13.2337	7.70821	8.26017	7.54604	13.0153	8.49671	9.6469
KHC83190	34.4136	99.7428	22.9628	84.7106	172.043	23.824	94.35	75.1345	40.9097	74.4869	28.1745	89.7589	40.6835	15.5388	33.8442	4.7092	46.5877	54.2147	67.8996	71.5523	93.9326	15.8593	49.3152	47.1678	25.1132	33.6824	26.6325	29.4927	11.5732	161.937	37.2608	102.359	126.207	15.193	17.231	89.1339	79.4268	17.9114	37.1148	2.79213	64.1126	59.2556	59.7131	45.4818	1.83711	9.65896	68.1058	4.03136	37.7507
KHC83191	49.8862	12.459	40.1862	27.8688	21.1639	59.7522	13.6725	40.233	33.395	10.2719	81.7688	1.19253	112.862	18.5084	24.7509	13.0923	17.6136	17.4185	36.8305	14.6351	14.1306	79.3027	30.0767	27.4687	18.6725	85.9109	110.491	17.7079	57.6652	21.5178	30.1411	2.14127	2.75683	34.5144	14.2154	13.7381	45.3758	18.6931	58.7998	16.5294	53.8832	27.3805	36.9237	18.0902	12.004	40.3437	30.5546	21.8831	13.7627
KHC83192	5.19197	17.7558	11.7992	16.9878	8.02954	12.3493	17.5156	19.1828	24.5135	14.8422	7.00224	8.3051	16.5729	7.31767	13.7077	6.51299	15.8856	10.744	22.6987	9.74421	22.2448	8.74398	4.78492	7.273	10.4404	17.2746	22.0686	7.63988	5.77448	8.42637	5.59367	10.7427	10.1117	10.3375	6.55929	15.2855	5.6264	12.8403	18.2285	5.08726	16.1561	13.7877	12.8724	16.8689	2.82447	7.1209	14.3516	5.575	12.0702
KHC83193	3.90389	10.5104	6.38781	7.72529	5.97711	3.82034	7.82859	6.35505	5.45776	6.96381	4.0941	7.91717	3.69761	10.6963	9.5011	10.9847	7.41386	4.53581	4.95851	5.63908	8.71298	5.25152	3.06142	3.26391	5.88194	7.85791	4.60915	4.18648	6.03671	6.38655	5.02909	7.22129	8.08102	6.68316	9.76534	6.70668	4.51041	9.19559	5.90991	8.81315	4.87685	7.04631	6.81276	6.71354	4.6461	6.93913	6.16208	7.77016	7.81997
KHC83194	1055.47	3447.45	673.944	1782.6	2128.87	178.67	2378.79	721.902	109.786	2211.69	380.139	2369.43	166.89	99.1724	1542.75	73.3785	1135.39	1531.22	250.663	2311.03	2506.86	1001.2	68.6658	537.661	862.615	912.391	77.7023	704.845	577.818	2284.44	348.573	2525.95	2920.01	1294.67	92.4901	2365.68	66.57	1539.77	100.088	42.4349	268.598	1999.08	1436.53	1160.24	49.8082	500.951	954.067	49.7373	1029.37
KHC83195	1994.21	3826.77	955.31	2874.23	2142.78	492.301	3272.82	2475.26	1089	3015.44	1441.75	2032.95	1361.78	167.833	2206.12	117.975	1303.57	2261.91	1882.23	2190.23	3417.39	1317.9	194.429	1081.13	1146.78	1653.33	777.797	763.109	795.283	2426.12	479.114	2549.83	2950.72	1593.07	136.483	3000.62	158.207	1742.26	973.826	71.6038	1891.58	2787.51	2404.84	1376.51	67.9609	706.884	2310.58	93.0075	1212.41
KHC83196	21.7191	30.1572	21.407	30.6225	26.551	20.9746	34.0618	27.6857	23.5931	28.2728	19.1661	26.617	18.8678	38.8603	24.1577	38.2701	29.0897	26.9535	24.0671	28.674	36.0347	22.0911	20.6867	20.4038	24.1191	22.8875	23.3076	23.7048	22.4899	26.6318	21.9304	27.4954	26.7918	21.0408	38.0637	30.4469	24.8276	26.0043	19.3865	27.419	21.3037	34.4458	31.5981	32.9202	25.6589	22.1856	22.5542	30.6025	30.9357
KHC83197	11.7867	44.159	47.637	37.1041	32.1014	25.4396	29.8334	40.3185	43.6305	41.1797	12.854	30.0215	19.8904	28.7522	36.8856	44.8818	31.1655	21.3165	46.8151	33.7273	54.7781	25.5956	6.15295	12.5136	13.7674	43.5682	41.903	23.7218	14.0827	25.1625	17.3943	34.8932	31.845	28.7084	28.7915	26.6301	15.0328	69.0274	53.6076	31.2508	25.7921	24.0619	32.9132	33.8783	12.4978	41.1164	31.9826	17.4495	42.9785
KHC83198	96.8758	145.855	83.2233	117.198	64.5412	78.5892	139.53	108.45	89.1901	131.186	90.5261	86.9532	99.6701	89.4377	103.417	86.9169	129.755	128.795	105.466	118.93	127.945	80.5114	34.9935	89.3602	96.9075	104.623	90.0989	78.9012	74.0699	71.5986	78.2822	81.7836	92.7268	81.932	90.0505	134.901	43.1472	85.0477	79.6877	42.904	104.355	128.394	135.54	145.284	39.2732	67.9394	119.074	53.7398	131.627
KHC83199	56.9199	31.4661	51.1325	40.7022	22.8435	62.7517	41.5333	44.1865	69.558	43.6501	72.6592	23.2928	81.1986	53.8023	71.8496	62.5506	37.7102	70.6595	76.9605	37.9891	58.0205	51.6	57.8171	54.0646	33.3824	71.0413	64.8034	22.4892	43.1951	26.8491	25.4617	22.4471	21.7425	77.0635	52.8898	46.5672	38.6131	50.2821	58.718	63.6665	47.5756	57.8396	49.0737	34.0583	55.9477	53.0015	90.0029	56.6465	30.9838
KHC83200	76.2131	92.573	193.854	86.8012	102.881	304.697	97.4971	89.3409	181.007	98.0408	77.2977	69.7455	110.389	521.183	206.735	542.622	111.66	99.2228	114.075	78.2959	93.4704	224.237	154.356	69.2828	176.359	142.91	182.702	176.362	261.628	94.8242	254.351	93.817	83.8874	196.326	503.316	93.3417	195.277	216.09	150.872	577.044	104.697	92.0589	103.649	113.627	450.758	293.879	114.073	524.27	119.199
KHC83201	1421.47	2747.54	961.755	2014.1	2093.25	400.486	2089.39	1277.2	429.36	2126.37	821.611	1864.35	398.389	408.454	1916.23	468.236	861.796	1513.86	777.719	2229.1	2391.41	1300.77	133.852	1325.58	984.788	1042.21	267.326	970.297	850.144	2053.3	604.735	2140	2252.38	1456.23	389.279	2136.69	188.541	1777.5	318.89	404.693	700.71	1859.33	1383.22	778.226	386.592	898.506	1149.6	382.198	746.314
KHC83202	0	0	0	0	0	0	0	0	0	0	0	0	0	0	0	0	0	0	0	0	0	0	0	0	0	0	0	0	0	0	0	0	0	0	0	0	0	0	0	0	0	0	0	0	0	0	0	0	0
KHC83203	1669	4202.3	887.928	2409.14	2903.22	335.375	2816.22	1291.9	121.387	2626.94	757.8	2706.52	272.506	259.589	2406.2	217.189	1169.18	2099.7	569.096	2291.96	2980.67	1422.18	84.4381	914.617	963.937	1382.68	73.269	1057.2	1003.35	3132.86	747.459	2880.86	3630.65	1813.07	229.587	2746.83	72.8265	1995.11	105.217	147.478	538.711	2750.26	1970.81	1038.68	153.575	866.349	1424.29	172.898	881.507
KHC83204	0.393677	0.43577	0.402936	0.903334	1.07411	1.72378	0.833928	0.639436	0.86901	0.405142	0.417028	0.302418	0.448646	3.99496	1.12098	1.86486	1.35933	0.917247	0.667032	0.541975	1.18288	0.610266	0.242874	0.569939	0.6635	0.190239	1.00076	1.42189	0.815297	0.627306	1.59877	0.399872	0.466003	0.560375	2.74674	1.19	0.281925	0.451609	0.613347	0.81155	1.16631	0.780088	0.5006	1.35764	0.606545	0.652454	0.736835	1.01551	0.920668
KHC83205	1.27976	15.6207	6.18715	10.1466	12.4754	5.223	8.33209	9.15361	6.06536	12.7442	1.20615	10.0366	2.90975	8.68967	6.95178	9.70851	11.4014	3.4343	6.00201	7.93627	14.8485	3.31613	4.98102	2.54753	5.48286	6.68264	5.87658	7.65954	3.27397	11.2158	5.1617	12.0209	11.7626	2.59318	7.97864	7.35287	11.6909	9.49936	5.64437	6.99892	4.25488	6.43396	9.17602	11.7798	3.23212	5.44673	6.6258	6.36177	12.2004
KHC83206	369.353	416.557	205.749	445.271	296.059	124.427	409.287	328.182	161.188	471.863	276.326	415.862	223.725	639.154	187.782	357.689	276.416	463.856	212.002	524.434	369.864	162.971	348.775	264.348	123.7	265.809	140.98	153.176	125.527	346.314	123.054	194.268	258.061	176.71	499.326	405.563	286.311	190.214	167.63	323.261	282.021	462.389	442.554	286.087	432.11	127.979	283.015	425.129	257.195
KHC83207	1522.22	835.491	2039.32	1054.97	832.235	2479.17	1307	1190.59	1598.27	1092.23	1595.02	1355.96	1559.29	2407.17	1891.53	2297.39	1655.04	1632.99	1722.71	1020.84	1120.16	1990.57	646.158	1669.93	1462.12	1922.89	1445.84	2050.16	1944.93	1128.32	2474.89	1101.88	1091.91	1860.48	2412.24	1307.34	1115.73	1704.37	1391.5	1719.81	1353.6	1316.11	1594.58	1519.19	1823.04	2369.01	1772.39	2298.42	1493.47
KHC83208	10.0323	8.71586	20.3016	25.5539	9.15515	13.6857	24.2378	30.5904	25.8364	31.4458	9.2324	4.9867	19.4537	10.1473	34.4897	9.56678	7.84507	21.7126	35.1695	22.6095	19.435	13.5104	9.2705	17.1643	5.9624	34.5062	19.0994	5.78209	5.02443	6.10577	3.6104	6.83785	8.14384	15.4004	9.18624	20.8488	13.725	20.6165	25.0034	8.52481	24.3735	14.819	30.7254	10.0118	3.40794	10.385	33.0074	4.77276	9.85096
KHC83209	128.915	94.6257	106.846	73.7915	24.5853	109.049	101.452	108.006	157.219	74.1103	150.538	15.0779	194.315	61.1119	162.182	79.5615	27.1358	135.661	148.215	57.6685	98.4847	126.767	268.594	111.447	32.0945	147.605	219.668	27.2023	98.465	23.6879	39.7387	11.9502	15.6417	149.682	60.5398	95.7845	153.115	164.55	165.918	124.158	128.325	149.126	155.711	25.6031	75.7928	86.9517	135.572	62.5562	21.9247
KHC83210	204.174	24.5629	219.191	221.213	93.6323	215.397	152.556	331.991	554.611	114.609	329.244	44.4451	440.259	405.556	204.17	496.064	35.9893	177.653	505.775	160.409	108.115	151.227	298.446	411.249	22.5544	252.27	501.438	35.5813	74.6829	89.2617	63.2139	29.3184	32.0654	130.571	414.371	155.21	307.767	127.527	539.559	345.77	467.359	98.6012	192.15	37.2407	316.276	131.144	351.61	384.967	36.5665
KHC83211	3.80013	11.3174	13.4466	7.62361	9.27348	13.9795	8.10212	6.22142	15.0884	8.63424	2.97123	11.5379	5.82589	12.8335	13.859	12.5366	17.9952	5.86901	9.1472	8.79606	10.5763	11.7116	4.07488	5.50158	8.14749	9.33921	14.4904	12.0037	10.7829	8.54235	10.9722	11.8095	12.704	11.4367	14.7902	8.82036	8.94176	17.3855	12.1584	12.6834	5.93069	7.75661	7.19907	16.9431	7.36049	15.6328	7.92549	14.0646	15.6414
KHC83212	1.16245	2.13354	0.981579	1.3635	2.87758	1.23507	1.99167	1.08598	2.2264	1.42501	1.12879	3.03352	1.10722	3.27436	1.66173	2.22692	2.36993	1.33192	2.05329	1.21474	1.93198	1.19029	1.39214	1.8376	1.26771	1.29035	1.37431	1.35836	0.796571	2.94021	1.86477	2.61037	3.52721	1.33834	2.56154	1.54538	2.38549	0.862862	1.22682	1.52474	1.39274	1.11785	1.2639	1.78334	1.37135	0.75965	1.68939	1.89809	1.79425
KHC83213	0	0.324636	0	0	0	0	0	0	1.05936	0	0	0	0.334228	0	0	0.833559	0.607596	0	0.33128	0	0	0	0	0	0	0	0.372768	0.620058	0.331294	0	0	0	0	0	0	0	1.08014	0	0.685388	0	0.325824	0	0	0	0.361487	0	0	0.394708	0.329218
KHC83214	1316.42	1001.28	1257.72	1376.94	943.912	1235.54	1135.21	1496.91	1526.01	1324.63	1366.27	1697.27	1452.38	1882	1378.92	2107.96	1332.06	1195.96	1374.62	1086.19	1287.63	1401.23	1064.09	914.889	1472.24	1347.65	1360.03	1322.24	1198.61	805.428	1248.88	1236.74	1256.41	1497.09	1734.45	1203.49	1056.38	1578.49	1354.06	1796.24	1406.63	1179.23	1195.5	1269.6	2378.69	1130.72	1284.13	1688.54	1287.91
KHC83215	124.935	155.292	72.6057	134.021	148.161	65.4217	154.509	117.446	83.8503	119.403	93.6636	227.616	73.8943	110.584	87.3129	74.0753	118.98	115.272	101.588	140.828	165.818	70.0986	96.8376	98.7483	107.376	88.8727	48.4857	99.4333	74.8627	141.697	98.8722	178.423	201.045	72.2071	115.94	141.845	118.163	82.9796	58.3496	40.829	91.8695	139.743	116.289	120.575	77.4298	58.6159	135.325	75.5925	116.364
KHC83216	43.3317	44.624	83.2889	48.2694	60.3729	124.146	51.7437	45.8261	74.621	48.9454	40.8208	57.5462	44.1235	199.604	68.2404	235.316	64.2455	52.0729	47.4947	57.4894	48.321	86.3164	72.6435	46.6939	36.8049	50.5095	69.9045	61.3209	93.7572	59.5689	81.7126	52.7598	56.357	78.8314	198.122	50.453	102.286	82.3951	55.5256	210.658	42.5074	52.7925	49.9041	58.4096	230.516	104.358	49.2157	221.566	59.0757
KHC83217	61.3545	105.877	19.6245	97.0123	216.935	20.8291	101.345	80.6379	39.608	89.2571	53.6039	117.601	46.1153	22.1566	23.4535	5.36652	50.3834	65.1705	66.3161	96.533	91.866	10.7452	169.253	64.9671	31.4065	28.633	21.8019	36.7972	9.89666	177.532	40.1351	125.658	141.63	11.5629	22.7288	93.4883	192.59	10.9359	36.1636	5.28667	76.3184	65.2614	61.9771	52.8906	4.07534	7.63548	68.6067	5.75998	47.0631
KHC83218	187.294	189.312	177.941	199.934	169.687	199.191	225.123	177.314	129.564	216.012	156.94	116.967	147.421	426.635	172.725	464.227	189.267	231.8	145.733	229.272	189.612	172.645	234.849	166.14	146.155	164.332	140.836	200.605	219.243	171.909	264.416	100.997	108.199	175.325	461.513	214.165	249.489	184.088	123.563	427.41	161.981	203.263	224.583	180.424	417.779	202.342	181.77	415.844	164.38
KHC83219	116.324	124.664	166.015	107.713	198.339	208.485	111.354	96.4402	130.222	123.588	107.362	95.4866	99.646	331.788	158.065	455.466	134.966	112.666	99.914	117.31	108.195	183.872	313.134	98.4678	224.068	128.26	125.722	164.143	229.434	179.62	214.65	99.8501	88.3268	167.452	322.694	110.05	321.53	169.736	102.645	615.315	96.4634	115.655	115.336	124.922	627.611	237.566	115.983	545.334	136.342
KHC83220	142.025	135.415	124.18	131.701	122.09	135.651	138.959	118.389	116.687	136.985	135.776	136.446	122.541	172.224	129.946	157.861	203.307	152.843	118.103	145.751	138.214	147.187	172.098	128.74	204.355	128.523	110.565	187.167	182.079	136.18	189.534	119.3	122.653	141.424	163.004	145.41	168.82	139.85	106.296	206.74	120.875	162.667	155.841	202.724	207.896	159.583	126.654	229.717	203.577
KHC83221	31.7268	34.5883	56.3218	30.0954	35.7194	63.8838	30.165	29.0022	59.122	38.2698	29.805	33.7369	30.6773	171.461	44.6269	186.561	98.2251	32.9795	29.6426	39.1073	27.8479	65.9476	42.8948	26.5845	95.2313	37.1808	55.9784	121.689	102.378	27.5629	104.018	40.1202	36.1381	62.6935	162.243	30.3601	43.9356	76.9668	46.2331	161.978	29.0793	33.5503	35.0161	95.3041	195.074	86.0877	28.9385	171.584	99.3074
KHC83222	58.4052	138.458	100.416	61.0306	83.0934	89.1286	135.589	75.3785	319.329	58.4101	84.6226	244.165	139.794	374.777	103.166	395.788	277.48	54.3341	188.525	61.893	129.882	106.411	261.032	147.626	153.521	66.9974	280.939	261.197	160.615	70.1211	199.014	352.307	341.883	94.0646	379.205	135.623	273.133	120.684	239.151	723.17	123.792	58.3542	58.4194	232.561	930.783	114.468	120.858	787.148	246.501
KHC83223	3.09781	2.83512	56.2141	3.74089	1.18891	53.2187	3.02372	8.74239	65.8341	3.81313	12.0324	2.11011	29.8235	13.1754	68.0978	12.7394	13.6117	4.91939	27.6106	2.90107	2.13712	64.9936	2.67937	11.3659	27.6164	27.2508	59.2354	19.306	58.1798	0.998132	20.8242	2.9409	2.98112	75.7058	13.5415	3.28199	2.93929	73.518	50.0973	10.3762	21.4649	1.81176	3.88401	15.611	11.9415	65.1264	11.8804	10.566	16.6258
KHC83224	49.6372	13.0578	143.335	38.5143	7.94642	96.5858	19.9584	115.306	413.297	20.102	147.388	11.2195	315.685	15.7409	167.784	15.7163	48.333	28.2705	241.278	20.6126	20.4584	176.498	11.5664	71.0193	81.9614	143.652	377.657	55.7822	135.16	6.92306	58.4911	9.09357	16.2271	204.977	16.2372	17.3118	20.9473	222.802	394.571	13.896	251.464	22.145	33.2918	56.1186	17.6558	111.675	40.5705	15.4511	54.6237
KHC83225	10.2746	5.68402	20.2385	8.14123	4.7519	15.3305	7.26147	15.4916	46.4885	5.51635	21.235	6.04451	39.6342	17.8527	24.1109	32.1906	10.1708	9.40947	30.7043	7.73756	7.34927	17.9927	22.7064	16.0887	4.93719	16.6316	53.5778	7.22868	11.6108	6.01463	8.50267	5.25902	5.6201	21.1982	20.7105	7.16247	19.5079	20.4657	45.9617	26.9642	28.1078	7.32165	7.30465	9.70884	22.8188	13.5171	9.9744	23.8501	9.24382
KHC83226	94.4109	87.1475	59.8926	81.5983	75.5018	61.8356	92.9687	86.6486	110.327	82.305	100.032	75.5422	108.793	60.4402	79.3439	83.8074	82.0498	91.5116	106.834	83.796	82.9538	60.3935	108.376	83.3633	54.3823	81.4332	111.546	47.8862	48.3395	77.306	44.3628	80.6796	88.844	64.5536	56.9684	89.2432	107.784	60.4636	103.925	86.6196	105.033	86.7673	84.6456	86.1424	83.7287	42.8828	83.3637	82.4449	66.3245
KHC83227	100.389	4.895	236.367	60.3545	1.99841	105.905	5.29879	526.914	3509.15	2.78442	771.029	3.42702	1923.89	1504.42	177.072	2739.75	56.8114	12.351	1481.11	6.63064	4.59917	198.145	1030.97	549.261	39.5244	105.857	3691.29	64.3333	174.891	1.20238	65.1799	6.44055	8.53899	255.89	1780.1	4.61488	774.782	314.52	3604.11	2818.61	1599.79	3.89454	10.0989	46.7676	2860.15	181.771	30.5061	2559.71	41.0522
KHC83228	7.02784	19.0262	18.5522	9.20905	29.853	22.1893	11.5613	8.54917	25.7126	9.14066	7.34703	18.3914	12.2778	20.0295	22.5778	20.6865	17.0949	7.20479	13.7488	11.1131	11.7974	18.7831	15.2889	8.60228	10.9038	12.4948	19.7564	14.7505	16.1338	24.9972	16.9946	22.9164	21.6267	17.6689	20.0377	11.5286	21.8754	18.8057	16.9453	17.0892	10.9032	9.81213	7.49969	14.5495	15.6444	17.5487	11.5446	17.4511	15.9097
KHC83229	68.0118	72.9799	89.2703	66.5055	63.4129	108.919	75.8521	59.0795	57.4108	72.2477	58.8689	68.5934	54.1684	119.623	94.279	126.053	108.934	75.6059	54.8808	71.941	77.3198	102.13	69.7366	57.5347	106.831	73.5965	58.2614	110.592	124.111	60.3309	121.974	64.5478	70.6933	103.009	123.024	79.261	74.3937	108.011	50.4672	123.03	56.4465	82.528	76.722	111.829	125.513	116.316	68.2256	129.735	112.026
KHC83230	21.9242	26.8945	31.7758	23.5394	31.5975	38.3393	30.7015	19.0554	20.5261	25.0322	16.7349	27.3181	13.9015	37.2189	37.8167	33.9952	30.3985	25.1599	16.8001	26.8419	28.8701	33.2077	31.1202	18.7546	25.157	19.1915	16.7436	26.8998	36.2559	32.5318	32.0689	25.3644	28.0502	34.8694	38.1364	28.5046	32.5591	33.7217	13.1145	26.383	16.4123	26.3092	24.602	30.3866	28.3145	36.6945	23.6079	29.8737	30.0239
KHC83231	8.90599	10.9752	15.7522	10.41	10.2465	17.5592	13.1077	8.89593	12.9305	9.7147	8.03425	10.9996	9.72931	24.8749	16.5679	28.199	15.2193	11.7656	10.2253	10.6201	13.0599	17.945	10.3909	8.31901	8.92894	11.2154	14.0591	12.4824	16.9459	11.6955	13.2656	9.69178	12.5363	17.0095	27.3977	12.9907	14.591	18.1986	10.2767	20.344	9.25577	12.7149	11.9998	15.1205	19.0775	17.7664	10.3683	24.1235	13.4284
KHC83232	40.6815	56.1246	59.4625	52.2422	55.413	101.492	52.5371	46.4025	57.1104	53.9855	39.1569	46.9072	36.1609	157.98	70.5334	142.715	77.9358	46.8276	45.8186	53.6255	59.7342	87.7262	74.6703	40.1358	74.0346	51.9751	48.6462	67.0855	103.835	44.9575	101.581	58.8109	61.8354	66.306	121.291	57.4743	94.7749	76.9273	43.5749	146.197	44.3371	51.9923	47.7764	75.1315	206.84	99.2123	51.4297	156.73	66.8313
KHC83233	3.55414	5.66707	12.8756	4.71125	4.76394	16.553	5.83863	3.35987	9.60671	5.15057	2.8408	5.01682	4.49586	31.8038	13.5269	32.3464	10.1934	4.95732	5.78305	4.98517	6.13515	14.2923	11.3214	3.82627	6.10461	8.68793	10.8737	9.09041	16.1982	5.40331	12.1069	4.27724	5.0613	14.5624	33.3717	5.72799	16.0259	14.2123	7.71743	29.0212	3.59489	5.76931	5.29026	9.05714	24.3127	17.6587	5.47562	29.0526	8.11057
KHC83234	6.93354	9.3909	7.52747	7.65656	5.37193	4.54363	11.4417	7.58894	9.49743	7.7407	6.342	6.77144	7.98692	4.6331	9.79547	4.11287	8.7587	10.4718	13.7817	10.06	10.7256	4.70632	1.01529	9.79705	3.08787	12.1756	4.86868	3.59933	3.14108	5.56113	2.34747	6.54221	7.93679	6.30059	4.26104	10.5495	1.74167	5.20788	5.33791	1.77815	6.68279	9.12605	9.83444	9.33492	2.0634	2.15139	14.2751	1.98572	7.54868
KHC83235	28.6755	25.4445	20.6597	27.5219	17.1693	16.2395	30.9342	22.8411	17.9738	27.6283	21.3708	17.6166	16.5191	28.0666	27.4028	23.5967	23.9793	33.3293	24.8044	29.1427	30.6362	19.0323	19.2866	24.0193	10.1574	24.6519	16.774	16.1235	17.0461	17.6462	12.5048	16.2065	17.2566	22.0495	26.0204	32.8617	18.3926	19.3581	12.6399	17.3935	18.9278	29.6478	29.4165	23.6137	22.6662	13.9837	30.3088	21.4009	19.3679
KHC83236	1634.58	1119.04	601.828	1877.55	337.746	245.205	1388.59	1871.04	1785.47	1424.5	1953.32	97.7351	2703.92	103.493	525.687	32.9846	69.4577	1684.39	2429.54	1517.4	1544.79	319.824	216.383	2382.98	27.321	1495.49	1350.51	24.5362	37.8721	323.617	26.3053	31.4343	115.535	387.654	119.958	1359.36	174.133	343.18	1497.7	25.5187	1922.51	1784.84	1675.3	53.3626	34.9662	83.3463	1656.61	17.3544	63.6897
KHC83237	71.6161	112.48	63.9467	79.6746	105.11	73.5052	100.496	56.9045	46.5277	85.7654	47.8505	184.36	39.6947	136.406	79.8346	103.204	130.209	86.1168	54.6426	92.804	106.115	67.6343	70.8452	63.1797	121.802	63.9095	32.8818	112.905	89.4108	114.461	110.43	125.454	140.671	69.5853	144.097	104.521	102.148	75.6342	32.6928	55.169	44.8231	98.5499	89.8056	136.928	79.4669	70.9659	85.6992	96.5384	129.771
KHC83238	1151.89	846.57	895.381	997.198	686.054	670.026	1096.84	1009.2	706.778	1020.16	1170.32	1363.97	1071.83	914.998	1089.18	1033.88	1015.45	1421.95	1078.32	1085.56	1095.2	713.195	804.051	1243.89	544.427	1099.37	701.663	712.683	619.173	829.47	613.961	903.717	907.999	913.305	1107.98	1046.51	807.5	831.682	790.943	903.48	953.33	1114.69	1274.79	941.989	894.599	721.14	1222.45	949.158	883.492
KHC83239	31.2505	34.4377	52.7215	37.7393	31.8323	44.7835	42.8492	36.526	45.7747	41.2104	29.2869	39.508	34.5442	32.45	59.7343	18.7137	55.3681	41.8968	45.2513	41.8219	38.7426	46.2311	14.385	28.5242	41.5328	54.4188	31.7534	43.0293	36.7996	32.1383	42.9103	38.9314	44.3064	50.4487	28.3905	39.6458	19.9285	50.0569	38.1697	10.6204	40.5834	38.6022	40.4687	61.2497	11.0853	30.8045	49.5018	15.6904	53.8439
KHC83240	5.66894	9.22862	11.2423	7.18	10.8974	16.1688	10.3732	5.70534	8.44615	7.57381	4.43227	10.497	4.33269	28.8781	11.7223	27.0581	14.8646	8.60775	5.86988	10.4373	9.79316	11.0823	6.19518	6.14718	6.57673	6.79359	8.04944	11.5546	14.016	10.6304	13.6171	9.96896	11.5593	10.3881	31.2353	10.4811	9.75325	10.7373	5.57718	15.8621	5.13047	8.90833	7.74709	14.44	13.3323	14.4211	7.30917	18.7705	13.4063
KHC83241	10.294	11.0859	62.4515	10.9031	26.5078	104.604	12.9318	11.1999	48.0252	11.0704	10.7931	18.3417	17.0212	158.294	57.819	170.871	27.105	12.4739	20.9471	11.4765	14.8581	65.6597	38.7625	10.2038	22.2827	32.5402	44.3939	38.3704	65.1547	24.03	62.1101	18.3656	19.5457	55.5509	171.027	13.2555	66.0237	52.729	31.3195	128.79	15.4141	12.3648	12.3881	27.7302	108.482	77.2827	17.423	133.93	29.0481
KHC83242	0.093767	0.380574	0.527848	0.170405	0.171297	0.623683	0.337666	0.0930738	0.227681	0.328092	0.0910515	0.21129	0.0783638	1.73654	0.992492	0.928329	0.605446	0.192256	0.0970906	0.327688	0.459874	0.319781	0.0636334	0.130659	0.314563	0.27912	0.15295	0.345277	0.543731	0.267076	0.409138	0.384145	0.356888	0.430668	1.48499	0.409213	0.0633126	0.414127	0.0803487	0.340203	0.133688	0.279683	0.262315	0.924826	0.402586	0.427359	0.193052	0.508992	0.598216
KHC83243	0.955608	1.94646	2.48651	1.26497	2.74331	3.32825	1.79935	0.906386	2.01568	0.998008	0.893566	2.23972	1.05005	50.525	3.30279	17.1697	4.41599	1.39331	1.42925	1.4925	1.82638	2.43418	1.80141	1.09204	1.36231	1.5728	1.93814	3.1347	2.46281	2.40392	3.00038	3.05154	2.76509	2.32015	36.8735	1.68435	2.67654	2.03209	1.44817	5.06156	1.05969	1.67285	1.33667	3.6922	4.7587	2.77452	1.61768	7.09978	3.64922
KHC83244	76.0407	52.2805	178.155	96.4958	41.6491	155.717	107.749	123.478	175.041	111.176	98.0253	38.6205	149.543	42.112	214.373	49.7833	53.5535	121.657	170.773	98.528	70.4126	180.459	43.7879	99.1302	46.6176	209.497	148.421	39.6528	111.164	37.6947	51.6056	39.6246	47.8648	186.088	46.2526	96.575	73.4395	192.663	142.888	47.7136	154.009	73.3963	133.78	57.2327	41.8119	116.239	182.014	49.3859	55.5448
KHC83245	1153.24	500.436	2433.43	971.358	474.726	1962.89	795	1281.74	1637.97	988.919	1472.98	451.153	1786.94	573.73	2840.27	647.354	966.506	1550.41	1695.82	957.104	626.491	2448.78	801.862	1360.12	1081.18	2162.53	1464.66	870.203	1924.11	400.582	859.544	334.873	380.392	3173.99	607.213	748.803	1113.32	3025.5	1481.02	893.824	1533	1058.73	1222.37	1077.71	717.887	1980.73	1702.39	879.169	1093.69
KHC83246	0.0868648	0	0.0488993	0.0877011	0.0850114	0.149424	0.207007	0.15089	0.119842	0.111743	0.0843492	0	0.11343	0.165279	0.164185	0.169736	0.144344	0.0445259	0.0899438	0.0758917	0.115767	0.061717	0.0245622	0.108073	0.0766864	0.0461739	0.12651	0.042087	0.134921	0.0713702	0.0676823	0.0404395	0.0217511	0.15868	0.211643	0.0902596	0.14663	0.205523	0.232607	0.196975	0.154809	0.124565	0.086788	0.0617848	0.122681	0.197951	0.156486	0.348286	0.067038
KHC83247	3.07203	6.04128	8.86087	4.63763	4.96307	9.54561	7.34417	3.87699	8.81562	4.21532	2.68475	3.25516	4.34009	19.818	9.68539	21.3433	10.3624	5.26395	7.0586	5.74281	6.73783	9.5829	8.63693	4.8631	4.58467	6.68738	11.4878	9.12905	12.3152	4.50323	9.14897	5.13498	4.04402	9.66606	20.8508	6.85538	14.2071	11.7218	7.92857	20.1687	4.27565	5.30317	4.89628	9.53101	13.2062	12.8345	7.01753	18.8775	9.91989
KHC83248	24.8056	78.9943	28.5724	69.739	115.157	30.5258	77.5051	58.0516	50.5443	66.0783	22.2344	70.4073	33.7871	16.2168	33.9018	6.71133	58.0699	43.6225	69.9418	69.3505	92.9723	18.1665	51.257	42.3519	35.7964	41.2813	25.0109	40.6783	17.4862	92.7069	38.4572	77.4613	95.0819	16.8307	18.5963	69.6918	82.2421	23.2755	30.7597	5.62494	47.9003	49.034	54.6194	56.0976	2.80269	14.6755	76.7044	3.41337	51.7372
KHC83249	62.5827	77.0123	154.412	145.191	104.251	138.958	115.646	182.395	298.337	131.551	81.458	81.2621	208.652	92.897	201.342	67.6486	116.322	143.332	226.114	130.294	139.128	121.095	144.581	213.375	124.605	151.468	232.712	112.256	113.062	125.449	100.983	96.7037	86.6898	126.485	98.9501	136.975	187.308	147.021	300.938	50.3238	233.238	108.457	141.019	118.703	34.6026	110.755	182.306	64.0662	87.6904
KHC83250	96.5498	124.764	112.701	107.34	132.823	130.44	132.274	92.388	77.3044	119.193	86.4073	133.417	79.0249	125.011	131.657	111.389	150.08	117.322	97.3442	123.617	110.093	119.531	78.289	111.108	124.683	106.28	70.829	123.027	126.727	135.339	125.658	134.867	151.514	117.222	119.622	132.357	101.642	123.253	67.9997	75.2224	88.0171	111.137	116.422	153.991	91.4601	118.021	121.435	106.431	139.209
KHC83251	8.18543	12.3932	19.7342	11.2497	9.00339	31.4539	10.4853	11.1877	24.7853	10.8936	7.61546	8.61074	12.9832	191.298	21.8937	194.614	23.8464	10.3686	15.398	9.23568	11.3316	22.532	9.0158	8.70161	28.3377	15.7184	28.2615	29.1112	29.1111	9.67136	37.6214	10.9732	9.82974	21.6965	179.439	9.39594	16.8315	24.876	22.8141	112.923	13.2677	11.4553	12.8881	21.9878	76.3598	31.4957	13.8967	121.286	23.0194
KHC83252	5.72127	5.76707	7.37373	6.38439	6.13947	6.17264	7.4949	7.5097	14.1248	7.16618	6.94448	2.79187	9.27975	11.6499	12.2774	10.444	10.2576	6.8686	12.1209	5.96317	7.06305	6.0974	3.10782	6.40629	6.11422	7.96314	13.6389	7.07595	7.01564	6.9274	5.51364	4.24059	4.10936	9.39046	10.3172	7.97864	7.07383	11.3201	14.3125	8.53527	9.31474	6.47714	6.84441	9.92363	8.93086	5.27518	9.53185	13.3736	10.3801
KHC83253	4.93945	8.15806	1.78321	5.12252	2.46957	1.03132	11.4726	4.05025	7.31834	4.24069	3.42787	6.25073	3.37927	6.64016	3.29085	5.68267	5.79908	7.76085	5.75385	5.44125	9.71698	1.31604	2.23168	4.70257	1.68265	2.61134	4.62907	3.34271	1.47327	2.82322	2.39844	4.77404	5.59271	1.84946	6.60606	9.66527	1.75218	2.20186	5.53516	1.90737	4.03244	10.2245	6.94666	5.71549	1.18291	1.13174	4.43536	2.74883	4.82028
KHC83254	0	0	0	0.184583	0	0.20966	0	0	0	0	0	0	0	0	0	0	0	0	0	0	0	0	0	0	0.1614	0	0.21301	0	0	0.200282	0	0	0	0	0	0	0	0	0	0	0	0	0	0.346766	0	0	0	0	0
KHC83255	27.1982	119.041	7.29708	36.4965	18.6766	1.72545	44.2525	30.8265	13.2424	56.9731	19.143	24.7032	10.5591	19.281	7.62523	15.3784	9.41457	28.0016	16.7775	53.6142	72.1047	1.97353	13.1341	18.0856	4.22325	12.2222	10.4282	7.36464	2.1572	16.06	2.96587	25.0366	20.9821	4.55061	21.8542	38.0022	12.1562	7.13999	15.1241	10.4978	14.5761	55.19	37.0416	13.2079	5.53579	2.02205	21.1279	5.37821	10.9566
KHC83256	3.90901	10.5669	7.69758	9.219	13.2936	8.06565	9.30356	6.80144	6.28006	7.25356	3.40011	12.3567	3.91016	22.5908	5.94992	27.8203	13.9013	6.86989	5.87601	8.50945	12.6319	6.13372	9.83271	5.13754	7.16843	3.69043	6.77016	9.98901	6.62642	13.3761	9.75277	10.68	12.6076	5.75043	23.5898	9.14294	16.0675	6.79274	4.97917	23.1129	5.3335	9.10744	7.97698	14.886	15.5179	8.63285	4.61442	22.7348	13.9774
KHC83257	39.9978	59.7304	40.9066	55.3395	62.7735	43.3657	52.1909	50.8466	43.9739	52.6369	38.9152	56.5138	39.585	64.3847	46.232	59.4173	45.6794	50.1171	49.5695	49.1366	56.4442	37.891	44.2697	44.8547	44.7411	38.8753	34.7927	34.7545	42.5477	57.4839	38.8804	57.1328	54.3534	43.7052	62.4043	54.1184	52.8207	45.4216	36.1614	45.1434	43.9096	44.2759	45.8828	40.3727	42.9015	40.3327	47.6759	52.7118	43.1636
KHC83258	0.0388008	0.0984261	0.0218424	0.0391744	0.0759459	0.200235	0.082192	0.038514	0.0428248	0.0399308	0.0565157	0.0910751	0.0405337	1.15662	0.16763	1.11199	0.294746	0.0994443	0.0803523	0.112998	0.103422	0	0.329144	0.154476	0.0685086	0.0412499	0.0678115	0.244393	0.0602668	0.0637594	0.342634	0.0903177	0.0194316	0.0202512	0.850832	0.0604759	0.109162	0.0204007	0.0831208	0.527911	0.0592717	0.0667691	0.077533	0.312778	0.854871	0.221052	0.0599136	1.00524	0.239557
KHC83259	13.0319	7.55891	26.5054	12.8853	10.2232	31.7221	12.8241	11.7127	20.2898	9.0532	12.505	13.4104	11.0198	43.8539	24.741	40.5227	18.9363	13.0245	13.8924	13.7009	13.6481	25.5753	22.077	13.8522	10.7741	15.9009	18.3461	20.4439	27.0885	11.9357	20.6181	10.5746	11.5297	24.7554	44.3915	12.1611	25.8866	23.8248	15.9587	32.3012	11.8797	14.1553	12.0587	18.785	29.6007	29.7195	13.8513	34.5771	20.2831
KHC83260	51.7008	80.5398	55.0685	74.2908	84.5393	51.4176	64.3021	48.9762	40.7252	49.674	36.2465	142.604	29.5821	78.9152	54.2184	90.5447	81.8884	48.1641	47.5358	62.2255	79.8245	57.3097	40.7636	58.2913	88.4445	46.5256	26.7445	74.4213	69.3075	75.2042	76.8898	96.2762	103.568	55.5356	88.5951	68.6563	43.938	61.3596	28.9527	48.9704	35.8293	73.0936	33.2221	78.5315	73.2001	53.5312	52.7802	72.5168	85.8708
KHC83261	66.0276	71.3221	76.2422	77.2358	53.1375	79.6145	90.9871	66.3434	50.2615	77.8353	58.2378	71.625	55.1723	82.6731	83.3765	84.199	108.083	94.1571	59.673	83.3045	79.5473	67.8799	40.7715	61.6172	61.803	75.0139	49.5319	79.6508	79.5822	59.7873	88.1984	54.9158	66.7316	72.3197	87.707	87.565	51.8708	75.3636	43.1007	67.1887	58.6902	88.1847	96.7889	114.794	57.8418	77.4834	81.3975	75.9188	103.032
KHC83262	31.1063	30.2569	64.7297	41.1523	19.5952	47.7274	38.8539	52.1703	89.9742	36.4276	35.6216	26.7886	54.9062	25.5794	80.4008	20.121	32.7961	39.8068	73.3029	45.9819	34.5372	53.3468	11.6467	60.8536	29.9234	66.1394	59.4878	25.1536	26.6567	20.2111	33.8761	28.1638	29.0076	47.2501	26.1343	38.1176	20.2791	51.4338	65.0287	15.2424	60.2982	27.0717	40.2952	34.5864	14.3007	27.6211	63.1596	16.9382	35.0989
KHC83263	0	0	0	0	0	0	0	0	0	0	0	0	0	0	0	0	0	0	0	0	0	0	0	0	0	0	0	0	0	0	0	0	0	0	0	0	0	0	0	0	0	0	0	0	0	0	0	0	0
KHC83264	12.7361	19.8132	38.0852	20.6308	16.517	34.2354	28.1721	17.0216	27.3195	20.2724	12.899	20.111	17.9142	35.7047	40.8788	39.4598	32.3137	25.52	23.5723	25.8997	24.1385	33.6388	12.9718	17.6442	17.6253	31.0555	28.5296	24.1373	33.5211	15.5293	23.4069	16.8262	20.655	37.2543	39.6846	24.9232	20.3016	44.637	23.2113	30.8437	18.9615	19.6727	22.9484	34.9148	22.4159	36.2436	27.9933	30.7493	32.9729
KHC83265	3.45567	1.36894	7.99448	6.18929	0.833903	4.39725	5.56534	7.51809	9.14329	4.65244	4.59671	1.24448	5.58809	4.11323	17.1791	2.86748	12.2038	7.15815	10.6365	7.36173	3.40678	4.30507	0.481877	9.02277	5.53733	8.27862	4.21932	3.66973	2.35287	0.777881	2.31141	1.76304	1.94398	8.4745	3.6908	4.23017	0.905624	8.28816	6.54091	1.78907	8.53293	2.19942	5.69918	16.9474	2.0057	3.18233	10.7451	2.24843	10.2293
KHC83266	65.6266	148.335	58.8549	79.2816	126.386	80.9697	95.3946	48.5192	44.9582	47.7423	41.7516	211.834	28.3687	195.771	71.8589	147.692	135.375	48.2552	46.6297	62.4769	120.638	70.1018	79.3464	54.2826	144.243	50.2818	33.2218	127.845	105.449	125.442	138.239	158.661	174.304	80.7883	185.536	95.2329	118.42	79.4808	24.4817	93.7367	29.9599	105.922	59.69	131.988	117.104	68.5878	54.2789	147.688	115.965
KHC83267	475.548	494.031	383.516	505.924	432.241	331.778	526.145	499.215	363.95	505.452	462.902	495.773	476.58	210.755	413.008	151.716	589.391	539.913	463.079	487.635	502.871	352.254	416.171	439.36	446.182	448.25	358.265	443.161	349.784	443.09	432.865	479.249	478.336	385.219	211.431	514.309	408.937	387.905	371.598	144.788	480.141	531.39	557.137	601.254	135.858	322.312	471.823	165.606	524.218
KHC83268	3.64343	5.5635	5.771	3.01133	6.17587	9.60592	4.67236	2.32236	5.73625	2.84891	2.37595	4.37663	3.05985	14.0008	10.5709	10.4231	11.6847	4.32107	3.82805	4.18182	4.93186	7.02993	7.0096	1.9554	7.00064	4.76581	5.51439	8.08223	7.10162	5.79141	10.2236	4.45664	5.40239	7.51321	16.0789	4.15698	7.69783	6.53572	4.15125	8.34288	2.89196	4.50761	4.33613	11.2636	7.72866	6.45093	4.02641	7.60165	10.5673
KHC83269	31.212	33.8475	26.1359	35.0576	32.137	33.2211	31.7153	29.3354	27.9898	30.9164	27.7508	34.6164	27.766	84.8747	24.5459	86.3374	50.4759	35.4476	23.5823	33.2343	29.7419	27.4427	35.3576	19.7559	42.3223	24.0052	32.786	42.3904	41.5106	34.727	49.8547	27.3357	31.5064	29.9336	83.6516	29.1379	38.0333	27.3852	27.0589	62.0032	25.8262	38.6041	34.4977	52.7257	63.4773	33.3408	23.194	73.2218	47.8245
KHC83270	1.54945	1.72193	1.82755	0.968417	1.44418	2.3692	0.547035	1.09857	3.25741	0.531524	1.14634	0.900575	2.00404	11.1375	1.91258	9.41938	6.86595	0.605128	1.60437	0.859502	1.10133	1.67752	1.83596	0.807815	4.55964	1.17661	3.69656	3.0744	2.29206	1.77825	2.7595	0.824387	1.33024	1.77144	8.35933	0.613335	3.23826	1.55175	2.44996	3.68086	1.35253	2.11612	1.32692	6.50755	6.08563	1.17698	1.21527	7.6462	4.09985
KHC83271	0.878414	1.22555	2.34883	0.88687	1.14623	2.89616	1.74445	0.87192	2.54497	0.677997	1.27946	0.309278	0.802939	2.08922	4.26936	1.71644	1.35541	0.90053	1.93279	0.383724	1.17069	1.87232	1.11773	1.53003	0.872421	1.05059	3.71004	1.1704	2.16027	0.962302	1.25479	1.02235	0.989806	3.89698	1.60517	1.36912	0.86496	2.30926	2.117	3.15384	2.34825	1.13369	0.987342	0.937191	1.73685	2.37709	1.24335	2.70924	0.903889
KHC83272	1.96755	9.31038	5.93171	7.32459	10.8903	5.23992	9.80733	6.09966	14.5322	5.1149	2.13694	14.7699	5.01679	28.3172	7.07019	42.0176	10.6341	4.09153	8.31329	6.97376	10.9561	3.31263	9.69263	3.77745	2.48613	4.92699	15.3299	7.9788	3.38919	9.1632	7.67252	12.8498	12.6742	3.34843	32.2507	8.85602	20.8511	6.50115	14.1531	23.9504	6.93236	4.97438	5.18936	10.0903	11.2522	5.48246	5.43316	25.493	9.94074
KHC83273	7.74136	14.9329	34.7233	10.4908	15.4495	53.9549	15.412	12.4918	49.1863	10.6295	9.12512	10.5527	18.3149	88.2202	38.229	110.633	14.564	11.9681	22.8899	9.52427	15.6246	34.6483	23.1774	9.16784	13.1569	23.1496	60.5568	20.3184	35.7938	12.653	35.5028	11.8719	12.0661	29.5146	88.3064	12.0874	36.7338	38.3518	48.377	86.6141	16.695	11.0418	15.1795	15.7433	50.913	46.1079	18.4526	73.0842	17.3801
KHC83274	4.5569	35.1815	11.8066	16.9689	43.6637	17.5251	27.222	7.85411	9.09097	14.4907	2.11064	64.3739	3.92386	65.5305	11.2953	66.5151	38.4903	10.7408	5.76476	17.9573	36.1337	10.9457	15.6564	3.90931	15.5784	6.77018	9.98555	30.7901	14.9555	38.3701	37.6452	41.1507	48.0295	9.74236	69.0669	23.8533	33.2684	13.4432	8.34262	39.4451	4.60188	20.7359	12.0013	38.7408	24.6339	18.4552	9.04827	58.2412	36.0802
KHC83275	35.2587	46.595	43.5958	37.195	49.5312	51.3484	42.3698	30.6131	49.2687	34.9666	27.8561	48.1843	30.139	75.6484	34.1941	83.7981	59.839	34.8046	35.3226	36.721	41.9241	41.6162	57.6449	31.6195	36.1105	29.0191	43.3364	52.0821	47.4094	49.7984	52.6927	41.6139	43.4273	38.6552	77.9671	40.3202	73.9561	40.0301	38.3505	78.7369	31.575	40.9497	33.8653	58.032	77.2717	50.9248	29.3905	95.0711	56.0073
KHC83276	30.8018	35.8051	16.0881	25.7283	26.26	20.666	38.2994	21.0394	14.3257	27.7365	25.5158	25.4911	19.6962	23.3623	20.3209	22.5961	31.3207	36.5418	20.0568	30.9798	35.718	20.7	22.672	25.6006	22.1115	22.745	12.8105	29.463	25.9352	29.7428	28.4946	23.3204	26.7166	23.12	25.3866	36.7899	21.441	21.5794	11.0967	11.041	19.1201	36.9299	31.6074	32.1476	10.8531	19.6737	23.5767	14.1031	29.8163
KHC83277	32.2585	84.9966	18.9521	40.8863	30.3841	17.3522	66.4636	27.2848	9.69541	40.6161	20.5903	51.6169	18.573	24.8181	33.9107	14.3178	17.8797	53.7748	23.1528	42.0334	69.5933	20.2766	8.91353	22.3601	8.31166	22.4311	8.37398	15.3954	18.9757	32.0239	15.1518	54.6706	67.8202	24.35	23.4766	57.6268	15.9871	29.3472	9.2966	11.8183	17.7207	74.8342	62.4022	16.3228	5.6749	17.025	28.1886	9.72243	15.5698
KHC83278	12.6739	25.8655	25.2537	28.3924	39.8159	24.6261	20.7179	25.92	27.132	25.643	11.9353	20.0271	16.2876	92.2734	21.0237	80.8681	24.4776	15.4935	22.7302	24.235	29.4219	19.2327	17.4182	13.1382	15.5377	19.0668	29.7561	19.8355	15.9465	31.698	14.8561	16.3872	16.5265	18.5216	87.5696	19.7787	32.0236	29.119	29.507	33.3305	19.4823	19.5873	20.7859	24.9008	27.2886	24.6857	13.8345	38.5878	24.3605
KHC83279	4.92757	11.0242	6.17024	6.55244	8.12364	8.65554	7.66309	5.29675	6.15491	4.99686	3.59448	10.4491	4.11811	32.899	7.03556	29.4337	11.0013	5.02699	5.64978	6.66415	9.43099	6.86539	31.3467	5.02411	7.72422	3.88423	6.55338	9.27034	8.58704	6.50411	9.51423	9.42221	10.7377	5.74585	30.8345	7.26811	30.7559	8.34116	4.3254	23.3287	4.67549	7.3902	4.63502	10.2125	18.6035	8.70941	4.75087	25.2654	10.0915
KHC83280	49.2444	47.2318	21.7522	39.0126	18.4097	21.7442	45.2093	36.4818	32.1348	30.4256	38.4815	18.7304	40.3664	20.2899	25.526	14.5156	33.534	43.2985	34.3344	30.3573	51.8327	24.3893	52.039	29.1578	31.0983	24.1701	28.4784	23.1628	26.4265	17.0308	26.8868	19.5787	15.0311	23.5445	19.2672	42.4851	26.8996	25.9862	22.427	14.1282	28.6441	57.1122	48.2132	34.4297	12.0822	17.5087	29.1393	12.86	36.2475
KHC83281	39.2072	66.0667	25.7626	59.533	144.904	29.332	66.8896	53.0429	42.4777	58.9867	36.805	69.0137	37.5152	20.4683	31.2407	7.31234	42.9015	47.1985	51.3328	64.1295	61.6964	20.5631	81.2742	48.7454	23.2926	30.3308	28.1207	28.5445	16.1044	129.494	35.2571	75.1847	87.894	20.9471	20.975	64.4448	80.2078	18.1775	34.0158	5.52748	52.76	46.3181	45.587	42.3761	7.95205	14.3956	53.3667	9.4029	36.5819
KHC83282	56.1594	106.054	24.9295	77.0376	202.406	50.9204	80.111	74.0274	75.1762	74.6937	51.3744	94.1596	54.6963	55.8263	26.8782	39.6165	54.2935	51.2254	75.112	63.8679	83.6927	20.6048	124.556	65.648	58.2975	31.7894	42.0539	45.2295	21.0209	169.412	60.5013	112.315	122.038	14.809	53.615	74.1542	138.968	14.1765	59.23	38.8056	73.1167	59.8408	49.4141	55.118	38.7887	20.6747	60.6357	50.5243	48.2306
KHC83283	3.16947	9.14263	7.83352	7.86282	8.15342	6.36944	9.35152	5.06363	4.46434	6.10418	1.65609	11.6623	2.38078	7.8685	10.1556	8.17898	15.4634	4.7656	4.48514	7.68312	9.88022	5.68334	1.89485	3.65036	4.85002	6.5786	2.58497	7.99998	4.37594	6.97737	6.14644	10.4411	12.4564	6.47514	8.53131	8.2804	3.61773	8.15764	3.44339	3.39962	3.41221	6.94312	4.85556	15.2009	2.54085	4.454	5.32911	4.93426	14.3812
KHC83284	0.825273	1.50237	1.8583	1.10279	3.16731	4.34239	0.951216	0.554145	1.01802	0.524572	0.400686	1.45854	0.78606	15.2715	1.57297	14.7347	4.49438	0.597212	0.502661	0.848259	1.29396	1.86253	2.85519	0.966362	1.86428	0.69673	1.38575	4.98642	3.71986	2.26021	6.22853	1.58201	1.77476	1.16551	14.2527	0.781862	5.70892	1.71012	0.831969	12.1824	0.667417	1.30876	0.436523	4.05142	11.0796	3.95492	0.724619	14.8229	4.54575
KHC83285	34.0371	36.3026	62.745	33.0572	39.7671	71.755	38.4081	40.4542	71.3372	33.9454	38.6713	32.5654	47.0996	59.6035	67.3175	63.3195	34.8947	38.8357	55.8198	42.3372	32.3198	59.0058	36.1632	44.5123	33.9076	47.5876	59.1795	32.9435	47.65	36.9329	40.1962	37.1557	36.4025	57.5405	65.3778	36.7551	43.0861	54.3052	55.9223	43.5014	47.3578	28.9724	38.0506	32.3181	50.3464	51.5101	51.0371	45.8361	31.8175
KHC83286	6.25707	13.4448	19.6836	11.6437	11.1265	23.2151	13.7092	13.883	22.2075	15.1513	8.87552	11.1735	11.9836	23.0327	21.3343	23.8136	18.6979	10.691	14.2916	12.7912	14.9774	19.1771	14.1542	10.6238	15.9218	17.217	16.5102	12.1265	16.9601	10.8195	14.9127	13.1368	12.9644	18.6339	20.1774	13.9593	17.3964	21.3517	13.7984	20.1237	13.1816	12.597	12.9321	20.0127	12.4065	22.2969	17.7448	21.1903	19.2525
KHC83287	428.586	361.787	391.055	401.268	417.945	403.957	457.981	386.08	394.472	405.757	418.816	461.796	378.203	629.41	398.039	365.401	483.459	425.723	403.415	436.681	418.983	347.869	790.211	462.791	343.344	402.973	365.657	476.377	357.434	405.194	510.64	442.341	452.539	333.873	551.946	443.353	747.89	358.754	344.159	548.407	398.384	392.597	421.148	480.085	631.786	350.373	450.015	673.468	466.252
KHC83288	7.95768	11.9377	10.0406	11.7398	11.4133	11.6826	16.3845	9.70334	7.98796	12.3547	7.16101	8.43759	7.91893	17.6212	14.5223	16.3985	15.6661	11.5338	10.2642	12.826	17.6269	10.5767	21.6091	9.25187	7.20692	8.56937	7.87292	11.9656	9.80288	8.94309	9.12239	9.96427	11.4404	9.73885	17.759	15.3612	17.5244	9.66646	6.61317	10.8892	8.24377	10.9392	11.2063	15.8418	10.0762	8.71538	13.4882	9.85968	16.3416
KHC83289	0	0	0	0.154836	0	0	0	0	0	0	0	0	0	0	0	0	0	0	0	0	0	0	0.173458	0.152641	0	0	0	0	0	0	0	0	0.153606	0	0.373655	0.159353	0	0	0	0	0	0	0	0	0.173275	0	0	0.378398	0.157807
KHC83290	0	0	0	0	0	0	0	0	0	0	0	0	0	0	0	0	0	0	0	0	0	0	0	0	0	0	0	0	0	0	0	0	0	0	0	0	0	0	0	0	0	0	0	0	0	0	0	0	0
KHC83291	0	1.09315	0	1.0877	0	3.70644	0	0	0	0	0	0	0	4.09972	1.16359	4.21026	0	0	0	0	0	1.53088	2.43704	0	0	1.14533	1.25522	0	0	0	2.23846	1.00309	1.07907	1.12458	2.62488	0	1.21238	0	2.30791	3.25729	0	0	0	0	2.43447	0	1.10903	1.3291	4.43431
KHC83292	8.85059	5.77319	13.4816	8.14734	2.47479	11.4292	6.105	24.6575	83.0731	5.31958	30.6939	3.42169	72.1411	67.7852	20.4841	186.7	9.71057	5.14669	35.8486	6.06474	6.66094	11.4669	56.0252	11.067	6.66447	10.6348	110.269	7.67554	6.43069	1.67029	6.49045	2.56224	2.97978	13.5087	80.9562	5.48698	46.0757	19.2395	102.01	143.692	57.5644	5.29005	5.61033	8.53468	95.7557	8.68625	6.12503	77.4419	9.83432
KHC83293	51.7249	41.2426	122.727	47.4092	29.9879	139.405	54.4577	53.9301	91.729	50.3721	58.687	46.0847	68.7979	200.317	129.478	253.483	72.9564	66.706	68.4396	56.2188	44.4696	125.068	53.2275	56.3647	99.8674	90.1789	85.7229	89.3766	141.112	26.9796	113.103	39.0267	36.7261	129.72	202.828	51.0021	63.2655	136.124	84.0975	208.502	61.6187	46.9442	60.3495	70.0357	195.285	136.984	70.16	197.701	80.2964
KHC83294	205.282	269.559	232.254	284.472	235.042	237.724	300.558	251.709	219.908	249.577	242.331	350.52	252.294	134.027	296.711	129.776	244.611	276.474	268.823	221.55	313.281	227.357	124.06	243.382	238.084	225.728	207.522	177.47	219.861	188.507	190.266	306.38	369.9	237.393	114.008	255.129	137.023	253.96	202.636	129.305	278.743	260.899	262.408	287.252	214.885	176.573	244.47	188.7	231.945
KHC83295	340.437	538.922	474.259	485.116	461.101	481.837	511.195	465.175	531.511	480.07	380.793	577.57	441.175	307.479	489.872	290.508	465.455	430.738	476.327	450.54	581.208	483.757	398.457	394.602	402.313	493.639	479.495	359.122	410.529	400.094	396.208	532.643	700.314	461.077	301.862	550.763	509.2	475.809	443.118	381.103	444.345	462.237	482.218	509.832	486.894	391.583	514.59	517.021	397.979
KHC83296	17.9958	9.15708	26.5136	18.0073	10.7308	23.577	17.816	16.1136	17.2689	17.9154	19.0821	12.8852	18.2974	60.1502	40.4883	51.0594	13.9948	26.0584	21.5642	22.1452	22.8305	21.1707	9.24094	18.9745	6.50571	21.9134	13.5634	15.7307	15.9803	9.47694	13.8137	11.6843	10.0554	26.7561	56.2714	18.5881	12.3793	23.6967	16.0154	24.2988	15.1726	20.3999	23.9554	13.2684	17.497	25.3115	22.868	21.6084	16.4846
KHC83297	38.0805	87.9206	39.7802	47.9026	83.4237	53.3011	71.5256	36.4161	40.8765	49.2258	29.8753	119.07	30.2806	81.538	47.3574	57.6225	83.9306	51.3382	35.7036	57.118	77.1165	43.2236	29.4144	36.3999	56.6456	38.5916	26.4677	64.989	49.6506	85.5117	60.87	87.4519	92.9512	44.8809	82.9756	71.3765	42.6798	50.1363	27.9387	26.2097	32.278	56.7389	48.2931	83.8996	32.9251	39.862	46.4514	41.4892	78.8476
KHC83298	6.67723	16.5442	12.9374	10.661	25.9364	24.575	12.0063	6.16546	12.6828	8.15015	9.95197	20.8489	7.78654	60.8653	14.4237	48.9533	18.1363	8.1189	11.2552	10.4917	14.0727	16.9906	12.1188	8.96432	5.89482	12.5465	7.59885	17.3045	16.4011	23.1355	18.8749	14.7476	24.73	15.399	54.8601	11.2947	17.1255	11.2671	8.64908	21.1275	7.59075	9.79792	9.46397	17.3775	27.1947	16.101	11.5094	32.5676	16.4582
KHC83299	29.3851	69.0232	26.4241	50.8594	83.162	32.6046	59.6193	45.7405	36.2234	66.3728	24.7357	60.733	28.6045	27.4717	38.3328	15.9083	33.0663	33.7438	40.1079	46.9005	63.8803	24.2672	62.048	31.3366	28.4687	33.2684	24.0105	22.2806	21.3391	77.1338	27.3562	70.9766	76.6389	21.3123	21.502	55.1189	78.9137	31.6024	30.3509	10.9614	40.3218	42.467	38.6053	33.93	11.9653	21.3067	50.7762	12.1233	29.2556
KHC83300	87.4046	91.9858	229.382	80.1315	116.983	358.244	97.019	75.4077	162.543	82.7127	83.324	90.6644	91.9565	713.127	214.018	808.84	183.61	99.5109	88.9117	94.3828	83.5804	254.952	183.381	95.3772	229.245	122.042	178.542	284.414	358.11	119.188	374.543	111.205	98.4663	229.452	715.153	95.0883	231.77	238.665	123.594	721.505	74.9893	96.4071	92.8775	172.257	603.448	372.067	97.0332	677.132	187.146
KHC83301	16.5259	20.2098	16.9765	16.8813	17.8152	22.2219	19.9287	14.2594	15.2117	18.6078	13.1315	21.6414	13.1116	38.8838	15.7025	41.7895	29.0458	19.2673	12.8393	20.9119	17.8729	18.5102	27.4877	16.5775	21.8174	12.3327	17.9962	27.3807	27.4693	18.5064	27.8512	19.2288	19.5817	18.2428	40.0805	19.5062	27.9812	18.5592	15.503	59.077	14.0138	18.2895	19.2955	28.9277	60.5312	24.2204	14.2546	55.1673	27.6973
KHC83302	69.9519	109.576	131.449	77.8173	119.351	151.128	80.8047	60.3842	119.112	69.9365	57.2046	163.459	65.188	195.898	119.253	176.961	105.857	70.0335	80.2499	85.0552	106.328	126.326	97.167	64.874	129.422	99.0554	90.798	105.75	126.355	103.009	119.517	110.498	121.65	131.837	186.403	86.6752	130.907	133.259	74.164	133.532	62.7508	83.6001	67.2567	104.104	204.19	130.271	87.116	196.766	104.526
KHC83303	8.09303	12.9737	19.6252	10.4917	11.904	20.1272	12.0715	8.50853	14.1385	8.87082	7.18439	13.1513	8.10428	20.4405	23.1714	20.4303	17.0064	9.15592	10.1897	11.4637	12.5855	19.9721	16.6012	8.31728	11.8374	15.4259	14.4509	14.6174	17.8762	12.7218	14.9997	11.905	14.4614	19.7952	20.6226	10.126	15.6552	19.9413	10.6947	18.3156	8.21749	11.427	8.30117	15.2141	18.802	17.3241	11.9298	18.9939	16.3844
KHC83304	157.857	220.641	161.464	174.045	229.208	177.861	219.926	150.662	122.63	205.943	131.519	233.978	124.572	200.88	163.299	181.326	228.803	209.153	135.242	206.462	189.19	144.428	275.52	158.167	161.215	142.085	130.215	203.193	180.731	219.826	212.958	223.924	221.621	147.61	206.769	214.071	279.352	166.661	111.375	261.303	133.68	189.247	199.411	232.498	232.749	179.649	174.18	250.783	218.981
KHC83305	58.2732	51.4985	37.8685	35.3515	16.8358	53.5912	54.5583	32.8655	32.405	34.7744	49.9818	25.687	47.641	82.3232	46.5904	84.6442	58.7834	66.1348	39.4546	37.3026	51.5435	49.3134	32.043	38.5444	47.7397	42.2236	42.5619	53.8509	67.2024	17.3272	61.6296	15.5591	18.781	54.0948	82.2816	53.1206	33.5434	48.9773	29.3669	74.9048	32.433	65.5587	64.104	60.074	72.9977	54.0656	43.0655	77.1893	58.4037
KHC83306	7.30722	8.8291	8.47055	7.93574	6.77492	10.2543	8.96149	7.32478	11.6466	8.38582	6.30202	11.3744	8.03534	17.4709	9.5019	17.9733	15.0183	7.86083	7.84001	9.52021	10.1998	9.63204	8.42799	7.51224	11.4802	6.49075	12.7427	11.2036	12.3703	9.69033	11.1873	9.6684	11.9415	9.66005	18.1552	9.84067	8.65601	8.26533	9.21723	10.9739	7.29475	8.98958	8.90981	16.9373	12.2213	8.98329	6.80463	11.4169	14.9146
KHC83307	7.30918	14.833	67.0041	10.7194	53.6081	122.769	13.6144	10.3198	86.6877	11.737	9.66729	16.7719	27.35	167.847	50.2248	190.8	36.0483	9.26961	27.859	11.4138	15.2835	70.0177	48.2484	12.2922	34.739	28.1682	90.4099	47.3202	66.323	52.3574	70.1412	19.9472	21.1108	49.5932	172.636	13.0291	78.4959	55.4256	63.6108	158.933	20.0849	10.1923	9.15987	33.6729	214.682	99.5077	17.7079	182.639	34.7205
KHC83308	6.22327	11.5326	12.9141	11.2464	17.6743	19.2914	15.2691	9.0323	26.3396	9.38251	6.05997	24.485	9.87018	34.2961	20.7107	52.9789	18.6714	7.72028	13.4834	12.5292	14.1995	11.4194	21.9249	10.1153	11.5421	8.02455	21.7119	16.3009	12.798	18.2566	20.1384	21.7169	26.3649	12.0825	43.6833	14.5994	27.5035	11.4568	22.649	37.0521	11.3085	9.5192	7.73302	19.2929	35.2556	13.725	10.2825	38.3021	18.7628
KHC83309	13.0419	9.6391	21.6627	10.8916	8.29897	33.2364	8.69729	10.2285	25.7678	10.1905	12.8987	12.0938	13.4561	50.5491	24.4333	71.8379	16.359	10.4816	15.5048	9.94076	10.9867	24.8242	20.7608	10.016	20.5398	12.3245	31.0473	16.7725	24.0918	7.58465	17.2291	8.77007	11.6114	23.9502	46.5853	10.6238	22.1963	23.0265	21.9027	59.3912	15.4134	11.1752	10.0543	15.8805	50.4827	25.8677	7.29291	54.9235	16.8994
KHC83310	27.8865	46.8563	29.0911	34.6362	59.5669	33.1675	41.7697	30.5123	29.2803	37.1756	23.2807	48.9087	22.1134	17.8618	34.7664	10.9102	35.3716	29.5557	31.8053	38.0064	39.2502	29.7852	39.6346	33.3437	28.0517	20.6695	20.9638	26.3315	26.1125	58.9568	30.1901	46.8525	56.8998	29.1815	20.602	40.1653	41.9983	27.0016	23.1417	4.76529	28.9149	31.1734	29.7699	36.0696	5.97922	23.9619	28.4464	6.67065	29.0504
KHC83311	3.04757	5.4637	6.16768	3.77534	5.19657	9.134	4.81205	3.1735	6.08755	3.7328	3.05008	4.91521	2.65632	22.4831	6.26005	23.5765	9.10751	2.97096	3.65893	3.81147	5.24266	6.34971	5.37134	3.53574	5.579	2.26596	6.2302	7.37385	9.48653	4.34224	7.30337	5.25732	6.17985	6.9089	23.6197	4.29346	7.93224	6.80261	4.30569	15.1215	2.87513	4.24692	3.75472	7.99684	13.4353	9.26697	2.77154	17.7609	7.15689
KHC83312	5.66091	8.55325	3.62207	7.29261	8.34551	6.03073	9.76361	5.56533	3.90073	7.30609	3.56702	8.30653	2.52061	11.5265	3.62507	9.21795	13.0637	7.84098	4.13192	8.43218	8.58335	3.52753	3.03521	4.61066	4.99076	2.23628	2.88334	7.77869	4.42839	9.87838	8.35562	9.80719	10.0775	3.50352	11.117	9.16072	5.11731	3.39114	2.65072	4.10355	4.11113	8.42834	7.00034	13.1355	3.85335	4.74068	4.41836	6.05839	10.7509
KHC83313	22.2558	32.6057	27.0834	23.5401	24.6837	38.3187	35.4538	20.9004	33.723	26.0936	17.456	27.1854	21.7457	41.0909	30.5817	37.3278	31.9178	27.9616	25.2187	25.3435	29.8048	34.2678	25.3534	22.1516	19.8775	19.2814	34.4811	23.2328	34.3511	29.9891	29.1873	26.1959	34.9496	31.8524	41.6557	32.3925	27.4759	29.1227	26.6016	25.2111	22.6651	29.3401	27.2307	31.7643	25.2589	29.7332	23.7546	28.8384	25.5556
KHC83314	9.67756	18.7812	15.9733	15.6521	16.674	28.8768	19.5049	12.4039	17.5255	14.2139	9.3973	26.2884	10.2079	27.8887	18.1649	21.2969	21.9473	9.8249	11.5772	16.7459	21.1369	16.4219	15.9406	12.1572	21.2346	9.48931	19.2669	26.2214	16.4423	14.616	23.7195	18.8962	23.527	15.202	28.7298	16.304	19.9839	16.895	14.794	32.8109	11.1952	13.258	11.2649	24.415	33.546	18.9489	8.89836	23.9943	25.3306
KHC83315	182.542	143.861	261.505	164.932	151.406	396.08	141.996	154.081	190.197	191.935	154.377	147.603	148.983	1300.04	223.055	1374.75	550.881	184.466	116.257	169.896	127.266	333.014	182.175	107.912	627.399	191.071	258.475	676.636	542.988	145.384	667.588	183.94	149.631	333.539	1279.79	137.68	192.754	325.038	190.499	811.949	162.33	183.222	194.358	510.551	871.631	522.294	135.327	874.825	500.43
KHC83316	47.1407	64.1966	77.4002	57.0926	65.5601	99.9413	48.3963	57.4642	70.8562	56.5992	46.1771	59.4991	44.6023	97.039	75.5912	72.1829	45.155	44.6183	53.0934	52.6262	56.6533	85.6428	48.7586	43.936	51.3824	40.4447	69.4989	50.2886	78.8942	56.8522	57.1364	63.2396	59.9526	78.0207	87.2761	51.5611	64.3347	85.7714	60.57	77.6721	55.3774	60.366	46.8925	50.3931	79.3097	100.241	43.8452	72.4416	49.5717
KHC83317	8.63592	8.22841	16.4077	10.2818	10.7433	17.9343	9.91786	7.56343	11.5244	6.30142	5.95673	14.6206	5.27862	20.7819	16.2254	23.7768	17.8517	8.29532	6.83997	9.80356	13.9207	15.8228	8.45653	7.68442	8.31621	6.59644	10.496	14.2328	17.6764	13.3871	15.0046	11.7002	11.0099	19.6697	22.9322	11.9519	11.7024	16.8757	8.31795	17.0198	5.71655	11.7622	7.21053	15.8147	15.1203	21.68	5.5199	17.367	16.3255
KHC83318	0.166639	0.410637	1.01848	0.480696	0.217445	2.15671	0.403421	0.401704	1.2349	0.538976	0.18493	0.581128	0.571983	18.1786	1.69697	19.0719	1.9666	0.39048	0.591586	0.69328	0.659909	1.01483	1.10394	0.355412	1.07183	0.43024	1.16493	2.09921	1.28183	0.469423	2.34949	0.443304	0.572255	0.64609	20.0686	0.568928	1.44665	1.12649	0.841458	8.02531	0.339409	0.245791	0.689753	2.07704	6.61668	1.46473	0.539133	8.66384	1.81271
KHC83319	8.02908	9.24913	9.66138	9.05684	8.36272	15.5815	12.5595	6.46922	7.90266	8.77526	5.15962	11.1505	5.74938	19.2442	11.4583	21.9917	18.093	11.2101	6.53284	10.0912	11.9094	12.0781	12.3576	7.53199	9.12604	4.82128	9.94545	14.8941	16.7499	10.4618	15.0746	9.41428	10.9161	11.6222	22.0217	11.7007	14.465	10.2706	6.02105	19.1031	5.31904	11.9006	9.43283	19.2466	16.2923	17.049	5.83324	17.9124	18.2377
KHC83320	10.5539	24.9577	35.696	13.6496	38.071	55.9144	18.7073	8.35471	51.6477	10.6817	8.42726	45.9008	15.7633	145.103	32.0771	160.719	33.0872	10.596	16.6177	15.19	22.5512	40.405	45.7749	9.89675	29.1067	17.1082	42.8854	33.1742	41.0945	41.1828	42.2262	30.0077	31.3194	39.9697	153.435	18.8059	62.3288	36.7794	33.5864	119.528	11.4586	19.0118	11.111	33.0874	142.058	47.2066	10.3256	151.24	30.1565
KHC83321	1.24648	0.979185	2.53513	1.0961	1.62651	8.39231	1.95903	0.917972	2.08582	0.579321	1.13229	1.43459	0.924107	21.0648	1.99771	14.2473	6.56703	1.56642	0.874321	1.49887	1.97203	3.54247	1.86463	1.36071	9.26486	0.384724	1.92079	11.0656	10.8254	1.93816	21.0118	1.7596	2.29561	2.85413	19.5446	1.54588	3.03171	2.87519	1.249	9.48256	0.859921	1.47611	0.964165	5.64368	9.85846	8.06343	0.99341	12.1534	5.75115
KHC83322	90.5476	78.1331	82.8827	76.2397	74.1446	106.868	79.6209	76.3662	88.5017	75.0634	73.6547	106.571	74.5695	138.138	75.9997	141.069	115.046	75.6088	66.3382	66.7428	84.987	114.713	111.53	50.6903	105.527	71.0632	96.03	101.524	141.308	68.0341	115.669	97.7393	102.7	107.173	143.227	76.4935	111.272	115.869	74.935	159.818	67.8665	96.6515	78.6262	119.977	176.989	118.528	64.1396	156.993	113.662
KHC83323	8.83557	31.5781	5.81962	14.4825	43.5503	11.7325	20.9708	9.39163	8.88332	10.7127	6.37399	45.492	5.11957	35.3475	8.90553	19.3619	19.9215	10.1215	9.92658	15.543	23.4364	6.65886	6.251	9.02562	14.7637	5.60934	4.27201	17.4877	8.76022	36.6013	22.5764	36.1876	41.9917	6.0678	37.9565	20.6105	10.7885	5.4355	4.98104	4.38026	7.15839	16.1688	9.63191	21.2029	8.64921	6.82709	11.2866	12.4891	19.4535
KHC83324	17.6815	97.9283	324.32	79.5889	129.782	533.118	70.2278	87.7539	477.31	68.9948	24.3234	51.1868	98.5129	1227.03	264.178	1683.35	235.052	58.1564	187.659	70.3737	98.9713	246.018	92.4941	35.9307	254.307	169.961	413.738	354.812	270.058	91.2007	502.09	100.15	107.736	194.567	1136.24	65.0694	241.262	415.247	388.25	1004.6	102.038	66.7695	69.9274	257.817	395.391	499.468	82.6661	732.574	272.156
KHC83325	0.929308	2.88904	0.868191	1.91643	2.08987	1.2698	2.19892	1.1187	1.17845	1.13951	0.787196	1.85644	0.991467	2.25729	1.1532	1.67422	2.66604	1.37838	1.31029	1.75051	2.65621	1.06767	1.67728	0.905276	1.65829	0.798781	0.668083	1.87768	1.33083	1.97113	2.19794	2.3933	2.57456	0.846225	2.81824	2.15725	2.46987	0.977222	0.889508	1.61411	1.10749	1.63319	1.04702	2.62522	1.49679	1.01381	0.834524	1.90268	2.05494
KHC83326	22.4789	89.9041	52.6722	79.5775	93.6923	47.6644	65.2923	60.1141	38.8839	62.5604	17.0911	83.993	24.1682	74.035	47.3558	74.0246	80.7201	37.0238	47.2898	66.5276	99.9114	34.6582	22.5533	27.1152	46.3887	47.7045	32.14	66.951	34.1765	72.5955	51.0924	78.8058	87.5459	34.4526	70.5117	60.9723	53.0653	64.5242	35.1692	44.3753	35.2681	59.3648	57.1736	86.0305	21.0791	54.6711	39.6438	41.0703	97.1611
KHC83327	57.229	23.4845	68.8095	35.736	7.31436	66.5113	21.4496	76.549	151.474	17.2593	106.71	7.42744	148.046	41.9163	108.585	70.3113	12.1475	39.3913	111.354	19.4838	15.8084	66.4193	133.958	60.7404	10.0168	90.9737	141.626	11.7834	35.3876	5.99212	14.1358	6.52389	7.6066	80.1236	47.8006	17.5203	59.9771	81.7133	148.213	36.2873	113.985	31.7378	39.2932	10.6748	25.9461	33.7886	54.3059	26.4344	11.0707
KHC83328	204.825	163.214	351.405	203.867	106.84	358.239	146.428	281.266	448.252	192.96	280.278	119.069	426.108	290.383	437.7	337.508	265.223	205.564	317.354	173.342	151.994	433.644	269.865	192.749	408.699	420.267	495.018	251.999	385.485	111.567	276.016	100.309	109.756	507.575	275.773	143.288	245.544	440.112	455.176	407.893	344.818	178.478	219.318	311.099	374.71	342.406	226.695	331.462	300.175
KHC83329	2.69494	4.43524	4.49574	3.19373	3.98833	7.47197	3.36779	2.202	2.37592	2.39293	1.97863	3.82627	1.87115	21.9387	4.53469	25.8268	7.38827	2.90599	1.76956	2.96706	3.98582	4.79853	4.53502	1.98721	3.75734	2.23614	2.71872	6.52866	5.59819	5.01352	7.22985	3.6644	4.24643	4.50272	22.7613	3.23567	6.31518	4.51868	1.66332	12.3961	1.76552	3.7609	2.74181	6.483	11.2606	6.37538	1.97072	17.242	7.59221
KHC83330	11.6783	16.0075	19.6071	13.5342	17.1103	24.8384	11.9971	10.3427	13.0833	9.72918	10.2885	18.6318	8.9588	33.5257	18.6197	37.9756	17.1756	10.6521	9.66773	11.8652	15.2597	21.3777	17.4131	10.5166	9.58639	8.89928	12.5836	16.5919	22.0337	18.6292	19.0349	16.8145	19.0261	20.9285	36.4052	13.5033	21.5414	20.1904	8.74681	25.3978	9.95562	14.707	10.469	18.1535	25.2984	22.6777	7.26134	31.3065	16.6551
KHC83331	3.93996	4.81877	3.32691	5.04339	8.17082	8.55254	5.06724	3.21247	3.06729	2.93242	3.10851	4.02951	2.7562	7.22889	4.06545	5.68242	12.426	3.17362	3.35111	3.81106	7.20121	3.89905	8.51473	3.81647	6.73919	1.79513	4.30362	9.71522	6.84821	7.55338	10.7812	5.40443	5.95468	3.41505	8.35677	5.22708	8.74893	2.58944	3.54193	8.56202	3.15262	5.20602	2.74147	12.7442	9.61864	6.05248	2.13658	7.68166	13.0314
KHC83332	94.0567	186.822	76.5225	157.863	315.688	61.483	209.699	133.271	62.5615	166.633	70.7642	231.241	65.7278	28.9439	83.1136	10.4846	96.7398	133.16	106.976	182.169	173.745	39.5823	151.403	124.314	43.5008	64.9234	35.9629	60.8884	29.3964	302.287	68.1478	230.897	256.445	40.213	34.9597	200.971	210.574	55.8412	62.568	31.8783	114.123	127.716	131.693	99.1939	18.2944	37.5061	140.959	28.472	81.3063
KHC83333	39.0409	58.4242	32.0167	49.3739	84.7614	49.9167	49.3612	47.3271	44.3175	46.8552	38.1623	52.9468	35.9043	41.5275	37.2814	27.5299	36.684	38.3515	43.5343	46.4722	46.8031	32.559	60.3862	45.9803	32.3715	28.7738	30.5409	32.7299	30.4063	72.0945	38.7104	56.58	66.287	31.1163	43.8573	48.8111	75.0189	30.0984	34.5899	13.5639	46.7442	42.2787	40.8586	36.9548	21.8669	28.8955	43.7391	21.3608	32.314
KHC83334	30.4194	42.8358	21.6384	43.8938	66.8482	44.233	49.8374	40.7856	28.3076	38.9441	26.5782	44.2411	24.5777	88.1853	32.3539	78.3902	31.4018	31.7288	36.3698	36.1304	45.2219	25.4268	52.3961	37.5988	31.9451	21.0665	21.3117	34.3578	36.9204	56.7023	49.7102	48.3778	52.3073	23.7978	91.4741	45.312	70.3297	21.8827	23.5676	54.8027	37.4581	36.342	35.6897	31.7399	53.6137	32.3195	37.7956	67.1258	25.7096
KHC83335	21.8659	44.5491	28.9994	36.3137	50.006	31.0189	47.9076	28.4998	28.2981	39.0453	16.4829	45.9255	19.2523	29.6624	32.0716	25.8787	43.183	38.4482	28.233	40.3628	46.2286	25.1929	31.4775	23.4286	20.6603	20.7813	25.4553	30.1838	26.5207	51.6831	34.3437	41.8527	43.1557	28.187	34.0477	46.1779	40.5988	31.9038	21.337	18.7888	22.6014	38.2687	37.4526	44.5435	16.6826	27.2142	31.2041	21.9958	40.0511
KHC83336	73.3817	54.113	126.898	58.4607	47.7396	140.471	64.57	57.58	115.703	52.3491	68.1139	54.035	80.6279	100.803	119.304	124.647	83.2078	70.1803	77.1483	60.1983	64.0233	140.166	44.762	66.8407	72.7025	84.6331	118.698	85.3916	162.172	44.2798	89.7577	51.686	52.3237	147.324	108.595	64.5526	49.4453	143.529	97.7045	118.911	67.6738	77.7272	72.8599	84.3721	132.236	145.26	71.9556	115.919	86.4056
KHC83337	445.197	416.014	285.677	414.585	260.847	238.195	381.78	410.126	282.339	432.918	465.249	247.207	377.056	229.728	299.344	266.424	242.751	383.577	383.625	428.804	382.615	272.06	171.51	489.88	314.987	331.562	314.194	206.982	230.251	258.252	178.716	234.325	265.314	287.811	210.926	395.399	187.854	283.57	310.343	163.74	406.343	376.975	408.359	268.432	299.287	221.418	358.109	213.21	247.985
KHC83338	0.0677244	0.137437	0.457494	0.0683764	0.0883726	1.16499	0.0717305	0.134448	0.224244	0.139394	0.197289	0.0635864	0.0707491	3.86581	0.219441	3.52893	0.643076	0.138859	0.0701249	0	0	0.192471	0.3064	0.0674073	0.179366	0.143998	0.473443	0.393759	0.280512	0.148384	0.8443	0.189173	0.0678334	0.282778	3.21766	0.0703712	0.152428	0	0.507788	1.53573	0.0689701	0	0.135329	0.321138	2.60165	0.771664	0	2.9243	0.278754
KHC83339	24.3277	32.2524	180.133	26.8925	41.0133	364.721	37.8037	26.7917	154.244	27.0463	33.4517	25.1753	37.101	829.817	130.419	1027.07	143.491	31.4938	46.3348	28.753	36.5399	187.986	92.7908	32.1671	143.285	66.2627	134.482	203.735	297.88	34.6267	287.236	30.4221	28.1019	137.724	859.25	35.2422	128.893	147.143	85.7818	803.727	35.2638	32.7981	32.6447	139.945	680.35	366.017	49.904	795.891	153.123
KHC83340	1.48452	2.47648	1.16147	1.82906	1.96996	2.42381	2.05203	1.04896	0.6665	1.29471	1.14834	3.47272	0.578272	2.58525	1.60338	1.90108	5.35178	1.59928	0.885809	2.11035	2.25343	1.28714	0.540718	1.07687	4.0872	0.615239	0.381108	4.73009	2.99625	3.30771	5.6985	4.35752	4.96476	1.3395	2.63611	2.32688	1.04767	1.11126	0.32341	0.760748	0.973717	1.73192	1.1564	5.94169	0.995009	1.51947	1.01016	1.30374	4.78985
KHC83341	2951.72	2535.22	1960.54	2958.02	2736.97	1555.37	3010.33	2810.85	1621.53	2792.57	2718.39	3531.21	2377.8	581.45	1999.74	206.046	1987.85	2755.22	2419.9	2959.28	2824.05	1611.23	2464.13	2867.1	1595.25	2216.92	1447.06	1781.18	1471.94	2755.51	1775.2	3298.12	3349.49	1636	528.735	2997.78	2274.18	1715.32	1854.26	880.223	2652	2687.73	2700.73	1984.11	912.171	1457.66	2735.89	883.751	1869.39
KHC83342	9.75002	10.691	9.16248	10.3202	4.71969	9.73853	10.0353	8.35113	9.67639	8.77972	7.78792	6.57041	7.35161	6.23371	11.6772	4.2508	14.2231	8.38333	7.89738	8.56415	11.066	12.7932	1.77868	8.29567	6.90687	6.5202	9.20706	7.39077	10.1368	6.33116	6.00401	7.17467	8.78127	11.4088	4.98101	9.15065	2.1679	10.7075	6.61138	2.3179	7.80735	12.7639	9.03436	15.9206	3.28708	7.61528	5.94928	4.1712	12.0151
KHC83343	5.6903	9.9744	4.86726	8.85283	11.1826	9.93294	10.8727	5.95908	6.30573	8.47354	3.7974	11.3952	3.72624	23.4368	4.47125	24.0389	13.7075	8.13568	4.94295	9.58261	10.0979	5.48102	7.17035	4.84261	7.34987	2.0219	7.37742	11.857	10.6061	11.9319	14.0133	9.92788	12.118	5.0708	26.6026	10.2698	11.0022	5.64636	4.85146	18.059	4.92377	9.83139	8.02043	14.7263	13.4022	11.0613	4.25373	19.515	13.5341
KHC83344	14.5061	45.8775	12.9383	27.009	4.67074	3.45673	54.872	16.0818	1.66343	37.4183	5.48805	24.5863	4.72331	1.67279	17.0919	0.73624	0.536658	26.2662	12.2893	45.4275	49.2104	5.08632	0.852321	26.6262	0.166316	12.4175	0.877992	1.09533	1.17046	5.7787	0.587153	21.0491	52.6456	5.89958	0.459008	49.7214	0.848025	10.1033	2.01789	1.13919	8.05794	21.6124	24.8456	0.535991	0	2.36121	31.999	0.464834	0.193854
KHC83345	7.91267	9.7641	6.92576	9.27737	12.2902	11.7965	10.2732	6.61271	5.63438	9.32518	5.00668	13.9717	3.86638	48.9225	6.14777	57.5901	21.6921	9.65577	6.02592	9.69322	9.68818	8.48727	10.9994	6.834	18.2299	4.3146	5.79919	18.229	14.7483	9.61905	21.4791	11.0036	11.07	7.93995	51.649	10.2907	15.7697	8.21328	4.019	39.59	6.00466	9.5753	9.84384	21.9072	34.0017	12.2441	6.41128	40.0235	21.1433
KHC83346	33.567	49.3569	38.9678	41.5116	43.8579	46.0537	45.276	36.6443	44.0113	40.5222	29.1728	41.7286	33.4981	50.8575	37.8054	57.0465	45.2798	35.6388	37.4824	41.1549	45.53	41.9177	36.3914	34.8605	32.0921	29.2101	45.0914	36.3217	40.0295	42.3017	39.2796	41.3411	45.8231	38.6952	56.2901	41.2082	44.3358	42.2063	37.9816	43.345	35.7352	40.7546	38.7972	46.0487	40.851	41.1966	34.4874	43.3976	41.9948
KHC83347	97.5329	228.518	95.8337	123.537	171.235	107.783	125.841	68.6484	56.7598	114.973	70.6008	244.751	33.3454	276.679	99.5962	281.829	154.915	94.5346	56.9216	117.748	162.599	128.514	170.487	68.8358	241.092	75.4103	59.918	182.15	139.556	170.956	167.649	193.182	227.351	88.8525	224.674	145.568	203.553	91.3731	47.4862	203.741	55.9842	156.647	56.6962	161.449	348.628	113.151	102.228	323.786	142.331
KHC83348	16.0773	20.2773	17.7626	19.5695	19.4105	26.1052	19.8133	16.555	24.4611	21.6483	14.3715	21.937	16.5599	38.8814	19.88	34.7429	19.5464	16.7131	15.6359	19.7786	19.8647	19.5362	22.7728	15.5533	19.7647	14.696	19.3447	19.2921	21.3933	19.341	18.4977	22.8738	24.3052	18.4292	35.5109	19.1256	24.9408	17.2222	18.7497	26.6897	16.2965	16.5479	17.7144	21.0895	34.5476	21.6572	16.473	29.2883	18.4762
KHC83349	110.271	128.687	84.0198	109.176	124.032	106.096	121.743	109.588	88.2598	114.444	109.8	122.46	97.4841	107.532	81.8993	107.301	114.722	100.319	107.821	94.3971	137.211	92.7643	117.777	96.0685	119.153	93.9553	86.3267	99.4813	117.502	117.292	110.399	127.905	141.738	85.1457	110.103	116.245	128	90.6875	88.2277	85.9741	106.725	119	108.173	129.392	111.468	89.5941	106.781	101.125	113.881
KHC83350	11.2972	9.94387	14.2006	10.9021	9.29489	18.9391	10.62	11.2137	15.6737	11.7196	12.9085	10.3514	11.6122	25.783	12.6428	23.0502	14.6046	11.2096	13.154	10.5704	11.1258	13.6678	19.7568	13.2313	10.8547	7.18689	15.8057	14.2007	13.9063	10.9844	14.4704	9.04021	10.0884	11.7453	22.8825	10.183	22.7207	13.5973	13.8502	22.8399	10.3037	11.2947	10.5166	11.4024	26.5538	14.4231	9.85481	24.8522	10.6445
KHC83351	0.051403	0	0.578732	0	0.13415	2.24005	0.163331	0.153069	0.226936	0	0.0499144	0	0.107397	1.43448	2.10971	0.736579	0	0	0.266125	0	0.164415	0.803474	0.116279	0.102325	0.317659	0.0546476	0.239563	0.0498107	0.691955	0.056312	0.373815	0.0478609	0.0514857	0.751202	1.31504	0.053412	0.34708	0.594587	0.330353	0.77708	0.104697	0	0.154073	0.048749	1.16157	0.761404	0.0529154	1.14148	0
KHC83352	106.739	14.0039	86.8559	87.4009	163.928	77.0562	19.537	205.927	661.885	12.3367	263.049	13.7886	430.865	262.431	22.4072	467.041	8.82064	20.5882	383.827	38.0285	26.741	45.8857	674.831	218.553	5.62342	73.6911	728.347	5.4438	19.8334	149.012	9.37485	16.8865	12.9817	15.7917	240.126	29.3707	870.847	24.0485	623.627	1128.46	376.965	29.7883	35.9311	7.21554	1342.69	39.3135	97.2199	1442.02	5.55315
KHC83353	67.5215	45.2414	31.7199	61.1805	34.0383	34.4521	59.4088	60.5128	82.2474	58.6292	69.9063	33.3318	75.2446	49.2612	34.5052	45.3397	69.4374	65.428	65.2487	63.1636	56.3655	34.0995	42.6398	53.859	43.3083	43.1168	90.1105	39.0165	43.8551	40.6171	32.3143	40.1158	43.5578	38.5876	40.6598	56.2272	41.9714	33.7485	77.072	53.5575	69.5469	64.6842	64.9726	70.602	50.6253	32.0598	52.989	58.035	67.7832
KHC83354	6.7016	11.0676	16.9115	9.33257	46.1364	21.042	9.83932	10.0928	23.4141	9.27496	8.0783	12.7578	11.8291	71.4656	8.03688	98.1378	11.6298	7.15462	11.4376	8.7758	9.85533	12.1499	64.2982	6.53221	11.7919	8.64779	33.4944	12.0475	14.836	37.7206	13.6844	13.4263	11.3416	7.04374	69.3668	8.21214	93.5687	10.2548	26.9307	120.385	10.9668	9.27879	8.91217	12.3167	109.139	23.3817	8.42126	151.499	11.7945
KHC83355	27.4788	17.5769	29.1809	22.5684	54.1344	27.2673	11.5265	58.0373	274.791	8.93794	95.1648	15.3284	202.182	54.7225	14.7626	98.1147	10.1395	8.75771	141.527	13.4896	13.2572	21.4455	336.199	55.9756	8.58909	30.3233	294.699	7.27399	6.58522	51.8059	7.39572	11.931	13.6427	10.0072	50.9361	11.7367	330.725	9.9313	198.685	171.798	122.715	11.5969	12.8026	10.6328	186.038	11.41	25.2094	219.739	8.20435
KHC83356	29.907	29.3425	208.757	35.6158	324.546	215.668	25.8743	54.4632	256.116	23.8469	54.4232	37.6754	116.115	142.067	93.9545	113.994	30.0976	28.777	101.923	33.9609	24.3039	189.934	285.998	48.4241	48.8969	129.783	268.747	35.9557	129.19	307.9	57.5899	30.9158	33.2573	119.663	124.219	25.9373	485.367	99.894	220.885	145.564	94.2492	23.6115	32.751	33.7567	206.554	175.642	64.8223	280.586	31.8891
KHC83357	0.30314	0.175766	0.243783	0.262336	0.282545	0.297977	0.458674	0.257913	0.382375	0.267401	0.126155	0.691214	0.0452398	1.75783	0.140319	0.676962	0.616812	0.355168	0.358726	0.252234	0.738747	0.0615369	0	0.258617	0.535239	0.0460392	0.403651	0.587499	0.358741	0.569296	0.764829	0.322572	0.737382	0.180819	1.10789	0.269989	0.146203	0.136616	0.185543	0.392802	0.132307	0.198723	0.17307	0.698185	0.293577	0.29606	0.312059	1.0151	0.668424
KHC83358	2.81076	5.0395	2.10458	4.65623	8.26127	2.19064	8.02064	1.95028	8.90019	4.68998	2.10664	14.7836	4.43295	16.1654	2.32844	20.6894	16.9595	5.39937	2.82562	7.85187	8.62666	2.98585	5.55575	2.52599	6.64922	1.90025	11.8118	15.4034	7.68603	8.98346	10.8582	11.256	13.1471	3.70314	18.4838	7.6418	5.49704	3.31438	8.18434	8.25076	2.33443	7.88916	4.32147	17.6501	7.36902	3.84005	2.06475	8.41658	18.0276
KHC83359	9.00881	11.3282	44.149	9.56985	12.7291	48.8041	10.5369	8.25646	55.1141	7.53638	10.6531	13.2065	19.4574	59.6262	38.3236	92.8409	23.5637	9.51893	18.4846	8.72385	12.5513	51.0093	23.8796	10.3419	18.0045	21.8284	75.2453	22.6813	52.3657	11.1406	23.2544	12.2475	13.5903	54.7791	75.8812	9.53318	33.151	60.9662	52.3916	67.3847	14.2402	11.9835	11.182	21.2281	48.302	56.5509	9.473	55.4343	21.9809
KHC83360	0.158433	0.502372	0.267563	0.419891	0.568527	0.0681339	0.524391	0.314524	0.131148	0.550284	0.173076	0.725169	0	1.55751	1.51868	0.902948	1.39157	0.974533	0.410122	0.761306	0.401181	0.281415	0.156797	0.256248	0.996565	0.610572	0.115371	1.20901	0.164056	0.498995	1.13159	0.921973	0.694261	0.496144	1.83358	0.637922	0.312013	0.416505	0.0848506	0.419142	0.403368	0.318073	0.692532	1.72791	0.358015	0.135391	0.489284	0.439782	2.07861
KHC83361	3.48334	12.1071	9.26746	6.81504	10.8121	8.75722	10.6584	4.74207	7.67874	5.46913	3.0764	13.0633	4.76284	14.5169	10.8504	13.8463	10.7453	6.70331	6.57975	7.86344	13.4485	8.44687	8.22482	4.39393	4.72352	6.8953	10.3136	7.45589	7.79157	9.78819	7.43331	9.03623	10.9568	7.99113	14.2808	10.8261	10.8087	12.1743	7.80418	9.17522	4.67176	8.68568	6.41128	11.0208	7.4819	10.126	6.35976	11.3727	11.1783
KHC83362	21.0039	44.338	5.21377	24.0966	12.0167	3.79766	46.1415	20.8224	12.392	20.9367	19.6525	66.8292	18.703	31.3958	9.98907	31.0221	19.0798	29.1882	25.5188	23.9449	51.8492	4.08699	8.56548	25.7773	11.3912	10.8001	13.0046	18.6273	6.70786	11.4037	15.3239	33.3763	32.9969	5.1094	35.0705	44.0196	10.4227	5.00838	10.4575	4.5674	15.2633	33.8432	29.3161	18.4179	5.3515	2.67583	24.9765	8.67545	20.4998
KHC83363	18.7865	47.6736	1.31448	32.1837	18.9742	2.27208	29.2658	18.7178	6.32587	24.9771	11.1997	35.3436	8.98115	45.8653	2.522	33.0452	11.5901	26.8399	10.5871	28.4785	41.3043	2.21204	4.60184	10.9515	5.15358	5.11531	4.49312	5.82819	2.1981	18.7977	4.7782	11.9248	19.5254	2.21586	44.3503	25.9908	6.76844	2.1206	4.92643	9.09235	10.737	46.0669	29.8338	11.3408	7.63499	2.29778	8.48593	14.4037	9.64744
KHC83364	63.3416	77.5308	5.79364	89.047	53.7593	6.08014	65.9323	54.484	10.5331	83.0956	35.16	44.3326	29.3548	493.517	4.58109	210.774	9.68375	93.328	21.5716	94.3859	78.174	5.89415	52.2417	25.7954	3.08369	17.7053	23.2557	5.6816	7.07244	72.7047	7.16047	10.3376	16.3685	4.75305	398.628	62.6413	40.5017	5.31285	15.2997	68.3634	30.8082	134.312	115.167	7.77878	58.9874	6.43192	23.8219	100.768	7.41322
KHC83365	0.0232246	0	0.0522959	0	0	0.186437	0.0983938	0.023053	0.128166	0.047802	0.0676562	0	0.0485238	10.2226	0.0752526	8.10816	0.0661587	0.0714282	0	0	0.0247617	0.0990059	0.0262683	0	0.18453	0.0246906	0.189417	0.157537	0.120244	0.0508852	0.33779	0.0648728	0	0.0242432	7.61083	0.0241323	0.0261359	0.0732663	0.0746293	1.61504	0	0	0	0.0220255	1.28579	0.0793877	0.0956318	2.06296	0.0955928
KHC83366	3.982	15.3856	22.0406	8.31793	15.9209	43.3483	11.2399	6.56164	13.5746	6.94433	2.97144	14.6048	4.5082	75.5173	20.699	75.6115	15.7577	7.05848	7.02762	7.92909	12.2765	23.3025	8.96334	5.17383	13.8884	7.88277	11.6559	20.2626	26.9945	15.9449	32.7485	15.2139	15.541	19.6979	77.7594	10.1912	21.4345	25.0001	7.92109	44.5105	4.63455	10.3966	6.80064	15.0126	26.9724	37.2136	5.85593	44.915	14.5329
KHC83367	6.89484	12.1351	20.8922	8.33628	10.3854	38.5587	10.8188	7.43532	21.1386	9.06665	5.57931	18.062	6.84708	52.7997	24.1794	53.6135	33.0582	10.3409	9.38677	7.68476	11.9797	24.6147	37.163	5.59171	25.8131	13.9361	20.6784	31.8391	29.8362	10.5839	35.1517	16.9211	17.7338	22.2136	50.8638	11.6309	40.3284	25.779	13.3572	71.74	6.89163	11.6206	10.971	39.4752	61.36	35.595	11.2599	64.3212	40.0287
KHC83368	0.128153	0.0780203	0.288567	0.258773	0.535118	0.470287	0.271466	0.228969	0.198021	0.105508	0.099553	0.264709	0.321302	1.30047	0.470606	0.968263	1.72795	0.105103	0.291929	0.238856	0.437228	0.145683	1.73937	0.127552	0.769326	0.245235	0.358352	0.844443	0.424642	0.589642	1.65089	0.214779	0.308061	0.321054	1.59242	0.159793	1.81713	0.350376	0.247081	0.736187	0.13051	0.294036	0.102431	1.11813	0.781891	0.292039	0.184692	0.948609	1.00221
KHC83369	24.3712	62.6946	52.259	61.1062	50.8034	55.5496	57.945	54.1538	70.7068	58.3314	24.5001	51.6508	41.2531	60.3535	61.7651	43.4722	74.8982	38.9286	66.1765	58.3115	66.2541	41.6006	12.3528	42.5757	51.6461	46.7124	51.1942	61.7354	37.3306	46.5841	51.8988	57.2003	66.4956	38.3183	60.7347	55.4809	25.0364	44.5562	56.1626	20.0266	55.4061	45.3027	44.4053	77.1068	12.7397	43.2666	51.1134	21.5208	82.2059
KHC83370	8.3934	22.9641	21.6551	18.4595	18.7643	24.7712	21.5285	17.8873	16.8089	17.9834	7.05053	19.0462	11.8953	44.2293	22.041	55.987	25.9647	14.2237	16.1462	18.212	22.8143	19.5142	13.9084	11.736	13.9806	16.0832	18.0505	20.5589	19.4769	17.5923	20.9276	18.2853	21.8377	18.3675	45.0644	18.3465	25.0136	25.8192	14.5362	51.5189	13.9236	17.9819	18.2471	27.6395	26.0507	27.6307	15.2403	42.3179	26.1394
KHC83371	2.05368	14.8845	17.7543	10.5154	14.2605	17.7478	9.39982	11.9398	18.0524	9.1333	2.49276	8.74576	8.04526	22.9803	20.4384	20.2558	11.0736	5.48905	12.1513	5.041	14.6234	14.3829	6.63665	2.92009	12.4323	17.6224	16.1513	8.38671	8.96197	12.1329	12.8013	13.8632	10.5788	15.2359	22.1594	8.00229	11.7207	21.5186	14.6911	21.178	8.51521	8.16188	7.98762	12.6597	10.0273	16.2965	10.193	17.9163	11.7738
KHC83372	1.95747	6.55128	7.26918	5.68987	8.13659	8.14651	4.93235	4.21505	4.98304	4.58131	1.67085	6.80306	2.4077	14.1171	7.92825	18.3433	8.40916	2.99395	3.74314	4.74441	6.29471	5.7874	3.76738	2.89103	3.79067	4.86691	4.92923	7.06723	5.49235	7.26331	6.87159	6.07037	6.79892	5.86629	14.6349	5.26536	9.34433	9.77738	3.77066	12.147	3.69757	4.50937	3.51717	7.76993	7.09874	8.25599	3.96512	11.1203	8.593
KHC83373	1768.16	1606.87	1063.2	1549.44	1153.62	1009.54	1576.58	1471.92	1169.05	1619.09	1667.59	1842.22	1400.59	1104.72	1308.75	1172.53	1037.05	1566.55	1448.68	1363.28	1706.5	1241.55	1362.01	1192.93	983.298	1453.37	988.375	988.073	1002.23	1172.73	903.792	1395.6	1684.25	1227.52	1027.7	1591.71	1220.58	1114.8	1009.48	1480.26	1361.54	1805.95	1573.76	1105.41	1769.06	944.043	1587.57	1595.96	1112.2
KHC83374	75.3268	233.606	216.89	188.78	220.184	199.46	218.528	184.193	208.628	211.361	80.1697	281.863	138.982	228.603	217.408	221.861	248.625	155.092	193.771	175.863	217.295	186.144	107.966	160.279	222.825	218.677	170.399	208.161	151.604	192.433	207.159	256.531	280.37	161.364	234.299	202.948	176.971	222.253	176.865	215.149	173.764	160.203	199.542	241.306	123.843	203.373	207.699	224.469	230.916
KHC83375	47.3475	180.212	87.9918	103.122	157.83	96.3846	114.859	80.7577	104.516	88.7288	42.0613	231.105	63.6095	188.701	97.8107	132.38	141.158	76.3068	91.95	90.9217	172.495	92.5471	90.8523	75.216	149.219	81.7686	76.2441	145.456	93.3456	157.986	141.875	169.024	209.782	86.7616	159.565	125.358	129.135	101.208	75.5187	87.9867	81.2763	111.126	75.9162	151.081	95.8958	91.4063	94.3948	139.017	161.799
KHC83376	14.3251	64.6265	92.4022	66.4853	44.8047	89.8229	50.8861	64.927	67.0862	63.6412	15.9219	49.6608	33.7515	119.649	81.1688	168.179	79.1866	39.0867	67.0901	51.6536	68.6586	63.6353	23.3315	29.3057	61.9875	83.3159	79.9601	69.7484	54.0395	40.8987	63.5585	49.5762	54.5671	54.016	131.18	43.0518	62.7967	119.258	72.9898	143.128	52.1148	44.2451	62.6664	82.3905	53.2872	114.105	52.4523	109.898	86.9918
KHC83377	8.54356	17.2919	11.819	14.0399	26.8628	10.1278	19.1568	11.1719	16.9365	9.26005	9.19342	22.6139	12.1375	12.413	14.8067	13.537	14.6716	11.554	16.1556	12.617	19.8492	10.0739	10.0059	11.7602	5.37601	14.1557	11.8781	10.3193	8.47032	23.8467	10.1663	19.3934	27.0071	11.464	15.5383	17.0151	11.3192	10.2584	11.5526	7.80892	12.4957	15.9531	11.0635	15.9606	7.01728	7.19745	13.5978	9.30674	14.2625
KHC83378	276.333	477.664	414.908	425.691	618.367	499.439	495.199	390.157	287.743	468.3	249.962	507.77	306.382	607.928	412.848	450.303	478.14	407.708	360.647	414.012	449.495	364.486	269.03	287.494	366.97	406.163	267.519	500.526	370.155	565.108	637.646	560.898	599.929	324.369	620.501	457.544	418.704	372.113	273.202	221.273	361.625	400.602	455.151	468.447	196.755	437.441	441.069	341.223	416.578
KHC83379	16.3502	27.3125	89.1123	24.1986	41.0033	142.039	27.0829	26.4417	84.0515	25.2395	18.2221	21.762	33.6027	216.148	81.0972	287.265	46.2229	24.857	44.2721	24.4572	27.1636	89.7654	41.5302	24.9189	46.522	52.7391	98.3613	63.1947	92.9249	37.3243	104.787	26.0789	25.6813	73.675	222.27	23.8186	75.6636	91.0212	66.7434	221.366	31.5279	23.0467	29.6548	43.7647	146.764	126.544	33.6863	194.147	43.7337
KHC83380	2.97565	9.98058	18.5192	8.76254	7.76576	20.0956	6.91617	9.68142	14.0493	7.82591	1.76579	5.35485	6.13075	29.777	16.6945	40.163	8.55505	4.40638	9.92807	3.65891	8.90086	13.1549	7.94661	4.03123	9.92414	11.9509	18.3943	9.2111	10.1853	5.70469	11.0774	7.08043	6.37483	12.9423	26.0801	4.80969	14.3248	23.8157	14.2542	34.8627	8.92279	7.586	6.93705	8.15248	14.4756	22.6034	8.16853	26.2072	9.61112
KHC83381	38.7944	30.2095	54.3429	45.4612	25.8462	79.2434	54.2499	56.5402	83.7344	42.794	43.1264	33.9983	57.406	108.927	94.3869	90.763	67.5606	68.0229	70.7848	48.3922	38.651	54.2522	31.7725	40.9801	73.1313	77.952	65.3156	55.316	50.9146	22.0133	90.1495	25.2389	30.9293	55.5638	103.414	45.5091	45.7341	53.2141	56.0928	66.0863	56.2131	37.6836	61.3769	73.3492	53.0527	52.9875	87.4702	77.2041	71.3993
KHC83382	0	1.05337	2.04539	0.26203	2.37061	1.48815	0.274883	1.28806	0.859342	0.26709	0	3.6551	1.08449	2.63368	1.40156	4.73321	7.14668	1.06426	0.268731	2.72095	0.830122	0.737582	0.587088	0.774948	1.37472	1.37957	1.20954	7.54476	0.806227	1.13727	6.471	1.44988	2.07959	0.812739	6.00723	0.269674	0.876194	1.09165	1.66794	0.784688	0.52861	1.19095	0.518604	5.66101	1.46617	1.47857	0.801502	2.56146	9.07998
KHC83383	0	0	0	0.0711011	0	0	0	0	0	0	0.0683837	0	0	0.0893302	0	0.183478	0	0	0	0.082036	0	0	0.0796524	0.0700933	0.0621713	0	0	0.272967	0	0	0.219486	0	0	0.0735115	0.171584	0	0.0792509	0.0740541	0.150863	0.319384	0.0717184	0	0	0	0.159137	0	0	0.173762	0.0724655
KHC83384	0.0962307	0	0	0.0647714	0	0.183928	0	0.0636796	0.106211	0	0	0.030117	0	0.854466	0.0692905	0.543218	0.21321	0.0657691	0.0996417	0.112099	0	0	0	0.0638534	0.0849548	0.0682032	0.186867	0.124333	0.099646	0.140561	0.133298	0.0298665	0.0321285	0	0.351694	0.0333305	0.144391	0.0674616	0.0343583	0.339444	0	0.0735979	0	0.182524	0.434909	0.036549	0	0.514451	0.132029
KHC83385	0	0	0	0	0	0	0	0	0	0	0	0	0	0	0	0	0	0	0	0	0	0	0	0	0	0	0	0	0	0	0	0	0	0	0	0	0	0	0	0	0	0	0	0	0	0	0	0	0
KHC83386	618.579	359.236	413.299	602.526	142.532	319.175	410.624	715.756	515.893	521.123	757.686	377.967	723.032	622.018	472.765	962.002	240.561	488.474	543.808	559.066	373.547	365.485	432.188	708.626	323.331	455.933	702.7	320.846	335.898	183.021	257.484	188.471	175.452	409.878	654.056	410.578	339.519	532.892	883.807	910.674	720.258	478.886	468.912	242.269	767.707	419.775	434.901	619.681	275.326
KHC83387	14.8357	16.8686	15.4409	14.1838	11.5157	17.8067	18.1384	15.815	17.5326	15.5377	15.9578	11.7121	17.4916	22.2678	16.0235	23.8314	22.9652	20.8576	17.3126	14.7537	13.7831	16.5397	10.9798	14.3389	13.1604	15.341	21.6761	15.2082	18.894	14.0837	15.8834	12.9028	13.7845	15.6855	23.7684	16.3572	15.5412	13.3934	18.4967	23.3291	17.2461	17.047	20.1129	23.5927	19.8344	17.9911	16.9418	22.9814	19.561
KHC83388	9.59443	19.1165	25.8268	19.902	33.6892	26.7069	19.2615	24.5879	35.5228	18.9398	9.65536	19.04	20.8659	47.0217	28.403	46.358	21.1195	14.2622	29.4423	15.6472	21.2027	21.5039	13.2688	14.6281	12.7438	30.4146	23.6276	16.566	13.0509	30.2421	15.7669	18.4757	19.3945	18.0729	46.5936	16.087	28.9559	22.2419	22.7958	35.008	24.9158	16.0099	18.344	21.4655	28.185	19.9262	22.492	45.0329	17.8606
KHC83389	0	0.681736	0.612358	0.613737	1.2942	0.917263	0.372751	0.603391	0.706241	0.592663	0.0932022	0.120156	0.200537	0.568171	0.587446	0.583491	0.759494	0.131198	1.02697	0.186349	0.852784	0.227315	0.217121	0.318441	0.790861	0.510201	0.596429	0.744069	0.397553	0.385543	0.631527	0.238314	0.224318	0.133588	0.740546	0.332443	0.72009	0.47101	1.09662	0.870598	0.553901	0.183519	0.383588	1.06197	0.180744	0.838453	0.559899	0.394708	1.0535
KHC83390	34.1626	11.3446	58.768	61.9055	15.6603	31.8253	26.3387	102.743	77.223	29.3816	53.8742	15.8918	77.147	11.8185	87.5007	8.98729	13.2494	36.228	108.463	36.8501	25.0471	24.4615	2.05744	52.6378	5.97316	81.6468	46.7562	10.6407	7.41957	14.0952	9.37982	16.4413	15.7312	27.4403	12.1881	24.3413	5.06775	40.6828	73.1133	3.65539	106.88	21.3009	42.6655	14.0745	1.52892	15.2669	72.7332	3.3936	15.3853
KHC83391	18.3382	9.96825	34.4107	14.7677	11.9646	30.5438	19.4229	24.9202	26.2638	10.3348	20.139	10.8635	20.0694	13.0154	31.8318	7.10976	52.4462	16.7856	22.831	17.0389	15.1294	24.197	2.2223	15.8621	8.0947	34.8137	21.6206	27.0783	16.5024	11.0014	17.0102	13.2124	18.149	29.6251	8.7765	16.1059	2.2111	22.4976	21.747	1.32012	22.0104	14.7765	18.7582	46.998	2.46662	10.9449	27.1929	4.84795	41.7836
KHC83392	14.7756	17.482	24.0359	16.3967	8.86376	21.354	14.8158	20.7365	26.109	9.98654	16.6412	11.5177	22.9333	10.0564	33.6773	7.58468	49.2012	17.3062	25.2904	13.9275	15.3045	19.2528	0.994024	14.998	20.2211	24.3896	19.7753	29.1681	14.8829	13.8199	16.7769	15.9054	17.6786	22.973	8.27516	13.8121	2.01924	20.5433	22.9847	2.4911	24.2026	17.0348	15.5492	46.8653	3.43404	12.851	19.5265	5.24045	45.3298
KHC83393	0	0	0	0	0	0	0	0	0	0	0	0	0	0	0	0	0	0	0	0	0	0	0	0	0	0	0	0	0	0	0	0	0	0	0	0	0	0	0	0	0	0	0	0	0	0	0	0	0
KHC83394	3.03559	7.33017	5.38942	6.32118	5.1418	5.27201	7.69782	3.9113	5.10615	5.39189	2.09739	6.30313	1.82952	14.0694	6.17898	10.6655	10.7953	3.97979	3.38497	5.98427	8.12234	4.2928	1.28753	2.74538	3.59466	3.83229	4.31901	6.05282	4.44297	5.80361	4.56369	6.20995	8.03971	4.66167	11.6809	7.11217	1.90514	4.71142	3.97056	4.72139	2.74958	6.86446	3.95152	10.9064	4.33671	4.29025	3.1249	7.61603	9.31081
KHC83395	0.0785294	0.0796822	0.0353656	0.158571	0.204944	0.0720457	0.116445	0.155898	0.0866736	0.226286	0.0762552	0.471879	0.0984439	1.79303	0.0678536	1.75954	0.178962	0.0483039	0.0975755	0.219549	0.150708	0	0.230935	0.156323	0.152521	0.0166972	0.109795	0.182632	0.0975797	0.154852	0.212117	0.453332	0.519128	0.0327893	1.81767	0.163197	0.353493	0.0165157	0.100937	1.28213	0.127958	0.0900897	0.047076	0.193634	1.11796	0.107373	0.0323359	1.10445	0.210098
KHC83396	0	0	0	0	0	0	0	0	0	0	0	0	0	0	0	0	0	0	0	0	0	0	0	0	0	0	0	0	0	0	0	0	0	0	0	0	0	0	0	0	0	0	0	0	0	0	0	0	0
KHC83397	2.09659	5.71301	1.54193	5.10415	5.67018	1.51242	7.36024	2.43353	0.989059	4.22829	1.42839	10.1917	0.777176	4.26803	2.53838	2.97347	8.95864	4.16008	1.57565	7.6027	7.67948	1.03312	0.210362	1.29582	3.08984	1.9593	0.453096	5.37402	1.34812	6.03839	3.60094	8.42243	8.33211	1.34136	4.36674	6.23691	0.323467	1.72463	0.796861	0.255604	1.39473	5.93548	4.45976	9.44459	0.191036	1.15591	2.99373	0.730076	9.15152
KHC83398	0	0	0	0	0	0	0	0	0	0	0	0	0	0	0	0	0	0	0	0	0	0	0	0	0	0	0	0	0	0	0	0	0	0	0	0	0	0	0	0	0	0	0	0	0	0	0	0	0
KHC83399	0.117711	0.358106	0.23834	0.403841	0.476321	0.310126	0.299768	0.280617	0.259625	0.339003	0.0913632	0.552447	0.172662	1.22379	0.330204	1.24068	0.926966	0.253208	0.170532	0.287806	0.300871	0.167111	0.319539	0.140506	0.352965	0.250094	0.205574	0.820806	0.268337	0.528388	0.476814	0.592554	0.541619	0.319196	1.17566	0.305638	0.582681	0.359223	0.227255	0.817871	0.191621	0.216404	0.187973	0.769854	0.58513	0.428932	0.14645	1.24808	0.835257
KHC83400	4.5185	11.3144	2.32807	7.28374	7.65497	2.54698	8.71175	5.38212	5.03783	6.02148	3.406	11.1885	3.63223	8.52943	4.78103	5.96598	15.8968	5.74715	4.94828	8.18982	9.86371	1.67592	2.75457	4.98519	8.51898	2.29601	3.60491	9.89994	2.83904	7.34952	8.94291	10.9528	9.86465	2.12649	6.96004	9.99498	5.13662	2.86699	3.34689	3.70484	4.45742	7.57343	5.8306	15.572	2.40554	1.8325	3.91037	5.04536	15.1938
KHC83401	6.68479	10.2498	11.1221	8.99887	11.7274	13.7422	8.83717	7.29891	16.587	6.06413	4.92851	12.6224	6.18155	15.6714	11.9264	17.0938	15.1871	4.6195	7.66519	5.22026	12.5122	13.5801	8.14893	4.41102	9.94512	7.68581	15.7503	13.4833	12.7673	9.57439	11.6261	12.6558	12.9943	14.3694	15.7142	8.078	11.0334	14.137	13.074	13.8859	7.71544	9.31625	5.51626	15.943	13.2875	13.1178	4.40924	13.5617	15.6681
KHC83402	0.451222	0	0.127004	0.683348	0.147198	0.129365	0.238956	0.671829	2.8636	0.232181	0.657232	0	1.06059	0.858547	0.852863	1.1756	0.749799	0	1.40165	0.262814	0.120271	0.320591	0.382767	1.01049	1.09546	0.359777	1.18289	1.74898	0.116809	0.123578	0.703155	0	0.338961	0.117753	0.82454	0.351642	0.253892	0.237243	1.20828	0.341065	0.919042	0.388235	0.112706	1.60471	1.01964	0.128533	0.348373	0.139168	2.08939
KHC83403	29.9873	50.9134	33.7618	43.1658	63.1503	65.7142	48.4279	35.0704	39.3235	32.9995	28.5423	50.1773	22.0216	158.932	37.5191	153.548	49.9006	32.2642	26.4388	42.5412	51.5982	36.7051	58.0959	37.8257	44.5594	18.623	32.8632	66.748	64.8701	49.114	68.4761	55.0125	59.4763	38.1207	140.339	44.4251	66.8244	44.9585	24.8056	108.62	24.7939	47.0044	30.2574	50.6833	124.12	52.0978	34.5372	104.759	46.4382
KHC83404	4.23782	28.5365	61.3754	22.9489	41.055	85.3429	18.294	21.3511	58.2539	20.4846	3.42924	22.6675	8.58585	260.471	42.9973	373.89	42.9227	6.71425	20.6104	13.6131	31.2856	33.9416	19.7538	5.81569	48.126	27.5779	56.9316	71.3667	35.2387	26.0263	88.9865	30.3109	20.773	26.609	238.108	13.8108	73.7034	87.3033	51.1006	279.749	12.7511	13.7747	16.808	41.4079	87.3473	113.766	14.3434	174.273	54.4429
KHC83405	18.6716	40.9485	33.164	28.0349	52.8353	43.0451	23.7191	23.9623	30.1602	23.8366	16.0439	40.8811	17.6813	57.4466	30.0323	57.7457	52.551	23.155	20.7442	26.4673	26.6591	32.5858	30.5167	17.8393	27.7835	22.9307	27.7915	49.6681	40.5364	50.0753	51.2955	42.7567	50.3773	31.2689	58.1167	24.825	37.1654	33.7396	27.3376	35.131	21.2429	23.5337	22.087	53.9235	31.4602	35.5527	21.2162	38.2577	52.6831
KHC83406	0.814606	4.30351	6.35032	2.02548	5.45883	6.95523	2.66377	1.18252	6.15494	1.46838	1.08068	5.06223	1.88754	12.9388	5.73082	15.8421	6.53692	1.54419	2.78804	2.0536	4.05397	5.49052	2.94047	1.28046	2.04245	4.19441	4.98268	5.45956	5.31935	4.86359	5.87601	4.4029	5.94172	5.57727	13.7919	2.26479	4.57521	5.45315	5.11803	10.5098	1.90593	2.0028	1.45047	6.68399	7.99703	5.25488	2.57841	9.82091	6.00495
KHC83407	5.50309	10.2339	9.81173	7.45234	9.14155	13.3972	8.81255	5.61155	7.54562	7.05503	4.3224	11.2154	3.414	18.4877	11.1368	19.9649	15.6407	6.31556	4.57019	7.43887	9.17139	11.9566	7.24397	4.18744	9.96524	4.39283	6.84943	12.6491	13.8667	9.64992	13.3855	9.26845	11.8892	10.8027	20.3181	9.4457	10.3568	10.8824	4.3253	13.2313	4.60969	8.61871	6.19254	15.7459	12.7962	12.7332	4.0409	15.2466	17.0654
KHC83408	0.0634953	0	0	0	0	0.036408	0	0.0315129	0.0350402	0	0.0308282	0.0298078	0	0.281898	0.0342896	0.330856	0	0	0.0657459	0.0369828	0	0	0	0	0.0840828	0.0337515	0.0739796	0.153821	0	0	0.197894	0	0	0.0331399	0.232056	0.0659768	0.0357273	0.0333845	0	0.0479942	0.0969947	0	0	0.0602168	0	0.0361738	0	0	0.0326684
KHC83409	5.09785	24.0406	13.8302	12.5108	27.4099	16.5349	20.6544	10.0289	13.8122	13.5266	4.18979	22.9371	7.09001	22.2627	19.9842	17.0423	16.4903	12.7507	13.7846	17.1894	19.2198	12.3061	6.86009	8.81833	10.709	17.3526	8.69474	15.0876	11.8931	24.3069	18.2493	22.346	24.3307	11.877	25.2156	20.598	12.9253	16.7764	8.20708	6.63884	7.64669	12.1018	15.8783	16.1058	6.52322	12.7019	22.6511	11.385	14.9629
KHC83410	6361.91	6116.95	4367.1	5988.31	5870.22	3525.75	6046.21	5612.55	3399.23	6170.21	5960.72	6972.2	4546.62	1290.85	4425.93	519.966	5003.1	5700.26	5068.33	6346.81	6017.48	3782.84	5306.5	6470.45	4808.15	4913.01	2726.35	4705.08	3530.77	5596.47	4069.24	6523.4	6707.44	3916.67	1143.64	6077.02	5089.93	3858.36	3428.06	1681.75	5180.07	5922.38	5806.38	5103	1785.7	3323.56	5762.45	1896.23	4986.57
KHC83411	5698.72	6253.74	4378.27	5731.34	5519.17	3517.82	5818.82	5430.77	4312.97	5922.57	5527.17	6855.92	4592.64	740.997	4464.8	156.788	4327.08	5292.09	5537.21	6506.75	5941.25	3454.22	4430.56	7144.79	5239.04	4626.64	3157.9	4048.95	3012.96	5617.91	3613.89	6344.16	6230.2	3500.37	639.458	5939.12	4794.12	3754.71	3920.91	845.589	5102.55	5518.41	5533.13	4402.08	965.471	3065.33	5649.36	1082.3	4223.41
KHC83412	0	0	0	0	0	0	0	0	0	0	0	0	0	0	0	0	0	0	0	0	0	0	0	0	0	0	0	0	0	0	0	0	0	0	0	0	0	0	0	0	0	0	0	0	0	0	0	0	0
KHC83413	121.604	196.072	283.855	308.076	123.941	205.431	250.785	347.336	356.954	298.701	128.927	142.135	260.552	95.4418	319.823	77.5894	171.918	234.414	407.061	254.141	282.877	186.423	50.1425	187.727	165.713	362.176	242.623	139.044	126.154	97.2561	136.178	151.561	186.767	193.938	84.7902	244.86	86.5772	286.353	304.004	60.0274	336.484	218.964	282.666	198.985	37.7265	171.334	354.295	59.7029	191.991
KHC83414	43.8478	40.7112	53.3195	51.2865	29.1691	45.4367	45.1515	50.6353	62.0756	40.4058	46.6131	40.5632	49.6981	40.0791	59.5077	43.2131	40.0708	45.1721	66.3967	50.9114	47.5135	48.8684	16.8556	53.6973	38.8996	55.6034	42.6568	38.3933	44.0685	25.9013	37.9609	38.1579	40.402	51.3051	43.3793	47.2737	19.1894	49.9509	53.7964	25.8864	57.6419	44.2203	44.1669	38.3903	21.8567	42.2056	57.7499	31.2902	36.5674
KHC83415	18.2624	36.7156	26.0325	28.2824	43.7429	35.4971	32.6531	22.6132	46.189	28.8285	16.4111	34.4966	21.0505	44.5249	25.6086	46.1287	38.503	20.4358	27.339	31.5864	32.6718	28.8537	56.5409	28.8674	25.7687	14.6436	50.3458	39.0528	38.366	46.9983	37.045	40.1755	46.9077	24.33	48.1535	33.4495	43.5766	24.1515	41.6423	43.1434	22.4441	23.8982	18.7102	38.4258	49.2069	36.9969	21.1258	40.7837	38.2212
KHC83416	2.51263	2.60629	4.17089	2.66111	1.6503	7.78445	4.73573	1.8997	2.67439	2.77585	1.71171	2.03334	1.68364	14.4099	4.73858	16.6355	3.70366	3.53396	2.24243	3.07689	3.86026	4.5644	2.39253	1.94944	2.76658	1.65985	3.48824	4.51169	7.12742	1.61231	6.67411	1.43808	1.6591	3.99556	15.8161	4.19244	3.64627	4.91951	1.87614	12.402	1.61281	4.25636	3.37702	3.53984	8.54204	8.55053	2.11993	12.4476	3.72565
KHC83417	15.4985	18.7136	34.792	20.4175	22.8798	42.1484	25.2696	16.1921	28.8301	17.9082	14.2958	22.0894	17.061	34.2749	33.4379	30.7222	21.7556	20.567	20.871	22.7745	22.3081	33.176	9.61612	16.7357	12.5624	19.5869	31.8572	21.7982	35.8126	23.0045	29.714	19.0056	22.5122	31.8226	38.0268	23.2168	12.4656	34.3573	24.4397	15.844	18.9074	20.1152	19.3441	22.6265	14.7085	36.3109	20.7008	20.1249	21.6763
KHC83418	39.638	51.7693	46.1163	64.1365	71.6486	64.0253	68.5986	63.7316	61.3102	54.7335	39.5408	58.364	44.3809	54.7537	53.5471	46.9367	42.7377	51.3188	64.3241	66.7169	68.7119	44.8209	32.0039	60.6744	36.0194	44.6964	43.2411	38.7985	44.1573	65.9473	49.6736	61.3492	70.4114	39.5355	58.3951	68.6729	45.0577	44.5054	45.1616	27.8708	59.3464	49.887	52.1765	39.8719	23.638	41.6935	78.0189	35.0071	38.313
KHC83419	22.2846	28.4779	10.0575	15.8803	8.22542	10.1824	36.7459	10.9288	9.97876	16.1375	14.1949	49.2186	11.5082	11.7654	14.8356	1.72833	33.9237	28.9202	13.6943	20.5465	28.2207	7.15731	3.63274	19.4256	8.93041	9.54158	10.0094	11.6349	7.16757	7.18835	8.35118	20.0279	26.4875	8.96134	3.76647	35.6004	5.33719	9.32419	8.12155	1.01646	9.45807	31.9151	27.8011	36.2728	0.976752	7.2508	18.7626	2.37744	32.4442
KHC83420	8.52101	12.5639	19.5619	10.3505	12.2916	22.8264	11.1403	10.2421	15.65	10.0023	8.40353	13.1568	9.52746	31.2017	18.5863	38.2002	16.1506	10.3393	9.68466	10.7404	12.4208	23.3179	12.0472	8.8124	9.43258	12.3144	14.1552	14.9982	24.2299	11.7414	17.3244	13.1094	14.3357	21.9935	36.4537	11.2405	16.9308	21.7708	11.7297	27.2726	8.94891	11.6846	10.4423	16.0043	26.2877	22.3383	10.8618	32.5226	17.3308
KHC83421	3.98113	3.45608	23.6065	4.51072	1.96252	25.9221	5.24736	5.22503	19.5778	2.91347	4.93968	5.10843	7.90197	26.0354	35.928	14.6365	12.8529	5.94066	10.672	6.23503	4.33893	26.7143	1.40089	4.44679	11.5983	15.0956	16.0286	14.1882	26.9332	1.84145	15.9924	3.45968	4.82935	31.1679	17.2981	5.60756	1.99119	31.491	12.2243	3.00922	6.12658	4.11048	4.86152	11.2009	3.84839	22.6305	9.38047	6.00296	13.3822
KHC83422	6533.59	7369.27	4892.63	6670.49	6469.72	4403.55	7093.92	6234.36	3959.26	7325.06	5814.06	7562.46	4958.73	1443.24	5694.86	559.321	5985.58	6617.06	5451.22	6467.76	6771.46	4727.81	5810.19	5343.35	6764.24	5890.76	3141.58	5697.26	4343.25	6371.62	5371.11	7629.98	7686.2	4963.66	1224.89	7016.61	5784.05	5082.75	3821.73	1594.89	5478.31	6518.29	6458.93	6033.22	1866.08	4130.7	6759.55	1625.31	5924.14
KHC83423	87.0159	84.355	119.069	87.5177	89.5728	146.674	97.9968	90.849	97.9578	95.903	87.7624	81.8379	93.9142	129.602	131.153	135.168	77.7468	100.5	92.8178	93.8723	89.74	128.744	96.0366	80.3538	87.0341	109.957	99.7043	74.8998	138.104	83.3393	94.2019	83.2913	87.1189	133.161	131.089	95.6788	110.736	131.462	92.0564	132.272	91.0633	88.5029	94.8056	81.892	118.405	127.83	109.059	129.013	75.3136
KHC83424	201.991	153.216	230.581	170.057	148.035	247.66	193.239	146.526	154.686	173.16	178.485	179.959	129.709	371.713	212.851	350.554	245.349	217.883	148.211	206.597	209.225	222.432	149.328	186.576	206.046	180.375	151.114	291.793	290.477	169.942	299.69	161	151.638	224.649	359.718	215.499	170.669	231.203	122.927	322.754	133.559	211.622	199.619	250.084	322.012	290.456	192.381	324.025	273.426
KHC83425	0.0499726	0.118315	0.187542	0.134543	0.0869446	0.573083	0.1235	0.0661376	0.275776	0.0685706	0.0647005	0.140758	0.191416	4.01465	0.449782	3.25492	0.126537	0.0512308	0.103488	0.135831	0.195359	0.331382	0.131884	0.0828976	0.235291	0.0708358	0.116448	0.500388	0.155238	0.0364966	0.882574	0.124077	0.216896	0.208657	2.8004	0.103851	0.187456	0.157648	0.107053	2.24119	0.101783	0.0573291	0.0665712	0.205367	2.01381	0.436538	0.102886	2.32219	0.239969
KHC83426	0	0.0748664	0	0.223481	0	0	0.0781478	0	0.244306	0	0.0716465	0.069275	0	0.280777	0.478146	0.384464	0	0.075641	0.0763985	0.1719	0.0786663	0	0.0834529	0.0734378	0	0.0784405	0	0.0714977	0.0764019	0.0808295	0.153306	0.206097	0.147804	0	0.17977	0.0766669	0	0.0775875	0.0790309	0	0.0751403	0	0	0	0.16673	0.08407	0.151908	0	0.0759231
KHC83427	13.7888	17.9486	5.73953	16.8205	8.93627	6.4449	18.9955	12.6961	7.05013	16.292	9.64697	11.3027	8.82241	9.48552	7.92735	5.76076	24.4366	19.1418	10.4776	18.9245	18.434	4.69114	2.43142	12.1042	6.85921	7.4275	7.15616	9.49301	5.75578	11.6067	7.13061	15.8409	15.8257	5.49773	7.8565	18.6674	2.86844	4.8763	6.49658	2.90159	11.3528	19.9406	17.8727	22.2801	3.22691	3.83157	11.776	5.11472	17.1117
KHC83428	0	0	0	0	0	0	0	0	0	0	0	0	0	0	0	0	0	0	0	0	0	0	0	0	0	0	0	0	0	0	0	0	0	0	0	0	0	0	0	0	0	0	0	0	0	0	0	0	0
KHC83429	48.5091	50.6539	51.5493	42.5613	38.2951	75.1757	45.0764	41.6437	58.5489	44.7324	48.6712	54.0671	46.4614	140.847	46.5111	151.739	63.2989	41.8728	44.2763	45.1126	49.2464	59.186	146.805	41.9581	65.7066	36.4535	67.7992	70.8517	69.6546	35.1332	77.0079	46.1993	43.2335	47.4783	145.834	41.1832	143.681	49.9497	56.8202	161.302	48.3743	47.8985	41.2114	66.2808	171.718	87.9068	41.1118	153.906	66.6238
KHC83430	120.333	31.5904	266.786	90.9066	33.7901	245.448	72.0478	179.361	527.76	73.6413	228.274	36.8173	389.512	70.4588	247.446	81.2104	48.1449	120.576	324.493	88.1066	44.9961	278.959	136.215	200.19	52.2003	242.434	648.012	52.7957	217.251	27.3936	64.0467	36.9022	45.2903	293.082	75.8254	68.8339	149.849	273.445	534.436	130.402	306.441	62.1071	119.881	45.109	133.475	232.974	168.285	119.16	46.2747
KHC83431	24.4739	12.7182	86.4425	25.9627	17.9068	81.2127	28.1805	34.7737	68.8616	17.3788	38.6014	16.84	54.0376	48.5627	89.6096	56.6812	33.2984	34.6065	52.9093	31.7476	19.0484	81.0557	44.4484	36.452	26.8071	75.2313	67.5604	32.4568	69.1851	15.3781	42.2068	12.9237	17.6671	79.2512	49.8975	24.0863	61.438	77.3545	61.9787	58.5101	50.0084	17.2672	31.3863	33.2902	58.4843	70.0936	57.1364	65.5197	36.2466
KHC83432	3.60245	5.31207	14.8084	5.20711	5.96897	14.8904	6.16252	5.40231	12.5575	4.50751	4.13986	5.90083	7.33715	15.9937	16.9771	17.3365	7.43201	5.61943	9.00332	5.76641	5.44352	12.8344	4.38236	5.55894	3.91249	11.6135	12.8485	5.66322	10.9762	5.94811	7.18893	5.27262	7.19053	13.4997	16.4337	5.5206	6.27062	14.158	9.64665	11.4013	7.74651	5.38151	5.38595	7.77917	11.6544	11.9597	8.36399	15.9388	6.82714
KHC83433	22.2873	11.5299	14.221	25.6531	18.9003	11.7448	29.7008	33.5469	30.9502	17.4658	27.4193	29.0759	39.3819	5.81503	11.1668	6.09889	27.044	24.6483	30.1974	32.4957	28.286	11.4345	13.4591	25.7749	4.0471	15.9689	43.3547	14.1301	15.3014	17.7909	12.6157	16.9826	29.3083	11.556	4.63411	30.4555	17.0683	11.1285	45.4986	7.00393	41.5205	22.6589	22.6087	29.3692	4.68366	11.8915	20.6839	6.01658	27.149
KHC83434	24.5991	37.7666	18.2524	41.0144	27.2387	14.8733	37.8041	44.6053	46.0194	33.5609	29.8454	37.7135	47.5603	7.85183	20.4909	7.47013	36.1057	30.3006	42.7291	39.7681	39.512	12.6417	18.7001	36.3258	17.7187	20.2548	55.7919	19.4488	17.3144	26.4786	16.0072	28.5925	35.1061	15.4962	7.31231	39.1482	24.6671	15.667	56.859	10.3298	54.9878	29.6959	30.0122	39.0849	7.14518	16.9454	29.0468	7.80183	30.5239
KHC83435	22.4104	28.4355	27.7393	22.1763	25.0571	45.3711	25.3404	22.2889	26.2589	23.5215	17.4783	24.0947	18.8965	61.0927	28.6318	59.0256	29.4024	20.3711	20.9442	24.5488	23.6085	35.8334	32.8558	19.6891	27.2577	17.9042	28.7582	26.5947	38.5685	22.8422	31.058	21.9032	27.3552	34.4619	60.5182	21.5733	39.4087	35.8407	21.7136	49.5719	19.7826	22.796	21.6783	31.8588	41.5801	41.2719	18.8961	52.2171	28.6993
KHC83436	11.3483	11.6274	34.8343	10.8977	12.4447	41.2045	12.3719	9.83342	22.5209	10.6897	10.3735	18.2556	12.975	25.4141	29.7041	29.5183	22.0429	10.9898	14.2384	11.325	13.2817	42.9146	12.7519	11.0376	19.6455	17.9594	25.7982	24.9666	48.8032	13.0395	27.7268	16.1764	18.8826	39.5509	27.4696	12.6368	14.726	41.2033	17.9361	21.3468	12.1217	13.2309	10.8951	21.3144	29.4864	47.6363	12.9379	28.7304	22.7462
KHC83437	72.3413	86.9366	117.6	70.1104	57.5084	101.997	89.6722	75.8358	162.728	84.7425	78.9743	85.6161	103.438	152.541	106.866	159.109	77.0199	85.681	113.409	93.3899	83.7753	100.015	47.7978	102.954	61.625	102.877	140.196	82.3926	91.4217	57.8095	83.1371	81.3946	83.6386	101.391	149.501	90.4584	51.7987	102.216	132.379	98.0745	100.173	78.5002	88.4999	82.9736	96.1499	91.0992	98.5716	101.141	84.5088
KHC83438	67.4234	100.392	54.3877	94.4147	191.915	53.3247	88.193	100.687	96.4649	96.0606	61.9589	94.43	69.0852	21.2993	57.2902	7.51557	43.9894	60.8229	94.1542	91.1804	100.805	39.3999	175.504	74.4783	52.3772	59.4122	54.0765	39.6348	23.6287	131.782	46.1603	114.089	130.665	38.9203	21.2949	83.2111	173.457	36.3101	84.8546	9.37256	99.7067	64.8031	55.061	52.591	7.7833	26.8833	90.0608	7.01134	49.7967
KHC83439	11.4498	15.0231	26.2264	16.3434	14.9406	20.8277	12.9634	15.4801	45.3196	13.2053	16.8689	11.1208	24.3347	39.8151	24.3066	27.5163	19.4948	9.30947	28.0037	13.5678	17.0484	22.4413	14.9598	18.4696	16.7307	18.4686	44.6211	18.7469	20.0327	14.057	18.2527	14.5207	13.4454	17.3096	37.2761	15.9997	11.5521	21.5891	35.735	18.8012	22.7176	12.9088	10.4534	15.3518	19.628	16.42	21.5411	18.0222	17.0633
KHC83440	48.0146	64.1469	17.5935	69.5305	136.88	16.528	68.552	63.7995	43.9045	62.2076	46.7523	79.9757	39.5702	13.3262	19.244	1.89122	41.7322	45.895	56.6588	71.4297	66.0236	10.2023	92.4923	67.7306	27.7308	23.6565	27.71	28.0596	8.96521	122.463	29.5343	86.8313	97.2677	9.50604	15.2744	65.4701	96.571	8.24387	41.9861	1.9154	62.7686	50.3589	47.2337	42.5565	1.3719	6.19571	51.2478	2.37723	34.9842
KHC83441	29.5806	47.3121	29.7676	33.8064	52.1289	40.008	41.6985	29.1803	34.7689	35.2751	22.2981	40.4859	23.0966	60.1905	32.3114	44.1752	39.9605	33.5142	31.0396	38.4727	43.5683	32.717	32.319	31.1115	32.6566	23.2454	27.6075	34.2198	34.104	51.9825	42.0096	40.0356	49.4822	31.2917	60.1097	41.1618	39.8777	28.7328	24.7596	32.5936	26.9259	34.6349	31.474	36.3536	34.1111	31.7241	33.1821	41.7982	34.2982
KHC83442	6.86149	12.2978	48.2101	6.11826	9.07897	51.5696	10.086	6.17425	46.9957	6.36839	8.28178	12.2523	20.499	105.603	36.9505	124.489	18.8914	10.0599	16.467	8.72129	9.11031	46.9964	22.6838	8.82392	8.03892	23.9119	58.8004	16.9175	39.31	8.57051	17.7376	11.2697	12.605	45.9699	111.478	9.52842	27.8916	45.5337	44.4576	90.6165	12.8815	10.851	8.44114	16.4353	80.6952	50.1053	11.6017	99.3451	16.7769
KHC83443	89.5172	177.945	184.712	104.048	194.128	207.508	123.998	76.2069	139.763	97.2057	77.7992	267.546	85.0289	271.147	175.821	257.294	161.078	96.6698	100.277	115.226	156.239	186.957	150.072	70.7076	203.616	134.284	126.754	171.173	206.995	184.266	208.999	190.426	192.405	170.592	270.886	131.248	202.373	177.211	104.073	238.868	75.429	120.603	102.806	184.594	300.366	212.162	115.435	358.233	161.936
KHC83444	25.3371	60.823	69.5837	50.8936	105.58	78.1955	50.6542	59.2359	108.547	47.0288	33.1242	48.3626	70.9139	35.2234	51.1211	24.9897	33.7256	35.3993	72.6483	44.1622	54.1089	66.8256	60.4088	37.3551	30.5174	68.1285	105.735	26.2455	39.2955	86.8492	38.3196	51.0375	60.1155	44.5299	34.5686	48.6681	92.4649	53.3669	91.6302	33.8239	70.5234	41.0076	46.2648	35.1967	28.2411	55.0123	61.8239	42.1776	29.4726
KHC83445	355.595	38.7047	3267.32	138.274	2919.27	3768.22	44.2102	597.377	4249.44	34.7961	1280.94	15.333	2888.97	3765.38	673.828	3855.04	837.404	89.694	1706.21	69.6397	60.8152	3404.92	3242.85	661.561	521.339	1621.16	5392.7	2123.01	3725.83	3642.65	2954.48	908.243	250.908	1332.23	3809.36	60.3415	3711.6	1159.88	4375.84	5081.46	1697.53	99.7958	200.245	562.086	4744.2	4834.88	489.775	5080.52	446.139
KHC83446	104.281	76.6436	46.3629	80.1316	71.5444	33.7165	67.8737	90.1943	99.0516	54.9337	129.447	67.1892	120.901	39.4878	58.7132	23.2599	56.012	75.424	114.801	77.5906	80.733	33.7411	25.1121	119.61	49.4352	61.8667	96.4484	46.7886	31.17	80.0856	41.6642	70.852	64.467	50.2554	43.2762	72.0757	26.8791	50.3314	109.094	7.27813	107.96	91.4803	75.9349	64.4092	9.9286	27.6944	75.6399	11.8214	58.294
KHC83447	46.0982	81.6579	113.478	44.5699	65.2505	122.307	42.6185	46.5329	132.372	33.7713	65.248	108.937	103.66	121.905	139.663	124.683	63.4329	42.0523	72.4072	48.6939	62.4775	149.884	148.023	51.7148	89.3256	86.3868	152.482	62.8411	129.853	55.6362	71.0248	52.0152	62.9979	153.739	117.552	44.6523	114.744	128.993	117.165	90.3588	72.4083	46.1617	37.0801	62.9836	127.563	102.825	65.5515	114.706	59.0929
KHC83448	17.1368	20.6144	90.9532	15.9289	15.9427	67.2124	20.7343	21.2179	70.2489	14.2404	31.4946	21.8159	57.2784	27.4193	97.922	34.5406	27.9684	27.2441	48.9466	19.8927	19.6993	78.2533	54.122	28.9583	18.1474	71.8959	82.5914	25.9649	61.6829	13.0997	26.6114	15.6394	18.6865	87.0828	29.0616	19.5518	52.5216	93.2137	72.3727	39.2676	41.6648	18.696	25.9921	30.9489	29.2127	66.9623	43.8245	31.478	33.0659
KHC83449	0.0286587	0.0872382	0.64532	0.115738	0.0373963	0.52585	0	0.113787	0.37957	0.0589866	0.0834862	0.0269076	0.20957	0.617999	1.51671	0.111999	0.136064	0.0587605	0.178047	0.0333845	0	0.570131	0.0324145	0.0855734	0.126503	0.335144	0.367299	0.0555419	0.326434	0	0.0893198	0	0	0.86755	0.384042	0.0297787	0.0645023	0.843817	0.214878	0.0866489	0.262672	0.0328775	0.0572667	0.190253	0.129521	0.522467	0.0590037	0	0.0884695
KHC83450	26.4966	64.1118	32.1265	47.3299	5.31923	7.01219	58.2867	38.4395	67.4874	29.3658	23.7501	42.1006	44.7138	550.693	61.639	201.79	9.67684	39.7008	71.7551	49.8603	43.4618	17.3776	29.9691	66.9456	0	32.5028	28.497	0	8.44215	6.69854	2.11747	49.3415	53.0785	29.7862	337.688	38.1214	36.6991	30.006	37.1137	21.5686	66.422	32.7354	20.364	3.86592	11.5144	4.64472	52.4542	72.9211	4.19462
KHC83451	0.169337	0.243416	0.921482	0.41317	0.386689	1.40791	0.582899	0.33617	1.79111	0.275925	0.438488	0.370977	0.781307	0.3759	1.03641	0.202209	0.73697	0.245934	0.847472	0.312329	0.421269	0.922399	0.494784	0.519677	0.660268	0.510072	1.47973	0.724737	1.24204	0.386476	1.45136	0.473004	0.452292	0.810164	0.34382	0.469213	0.762255	0.57872	1.23943	0.362657	0.876628	0.453285	0.253781	0.709288	0.223215	0.707466	0.464851	0.417821	0.66795
KHC83452	5120.5	4962.64	3377.66	4530.38	4532.59	2875.87	4525.78	4498.86	3349.24	4744.35	5507.49	5189.49	4435.57	991.663	4223.97	301.17	4034.63	5205.11	4979.2	4603.8	5987.74	2841.29	4221.39	5505.68	5189.86	3732.73	2448.72	3882.98	2610.76	4689.93	3693.47	5830.74	4753.08	3586.47	801.055	4639.18	3927.41	3174.46	3183.01	1105.93	4361.17	5392.43	4147.53	4102.28	964.201	2738.22	5443.97	1121.22	4360.55
KHC83453	582.619	575.251	505.254	582.029	340.243	420.759	601.331	466.577	309.925	633.849	556.472	767.622	391.411	300.981	596.847	315.14	684.988	691.987	471.314	636.891	659.583	488.788	281.029	617.781	704.431	556.294	301.893	597.494	549.466	392.97	445.241	410.601	437.189	568.86	292.218	621.977	312.779	606.346	302.382	335.187	404.496	651.325	633.226	723.604	328.831	491.589	614.79	327.068	697.095
KHC83454	17.0411	24.8741	51.7873	18.3451	33.8881	80.0958	22.8171	17.1216	47.8163	17.2927	15.8262	27.243	21.9151	97.6217	49.3595	97.6992	35.9882	17.5158	23.5063	20.7165	22.4299	55.6506	27.9117	18.1295	29.354	24.4189	49.9748	45.2493	63.4297	36.7185	61.7241	27.2516	30.9971	51.194	106.479	23.3727	41.2971	52.2593	38.6067	70.0529	20.0174	21.8847	16.9666	36.1549	67.834	68.7971	20.586	79.1819	35.0094
KHC83455	10.2646	12.0427	8.12576	10.5577	3.18111	5.48106	10.2603	10.9529	14.6217	10.4645	11.4002	7.13772	12.8006	6.38815	9.4235	4.09503	17.7878	12.2988	8.80168	11.9573	6.97676	8.75154	1.85032	8.4925	10.2795	7.53646	22.7231	8.45465	10.8946	5.48188	6.56491	9.43782	8.80322	12.7908	6.05696	9.66586	1.84099	12.2443	18.0381	5.62506	10.5187	11.4813	12.2105	15.8492	4.31285	7.05396	7.92496	5.34238	12.0146
KHC83456	52.4882	35.4919	41.7032	53.1289	35.4566	47.5751	54.7193	39.8275	28.8862	42.9163	39.1824	68.4901	28.6227	70.1381	35.0503	65.1514	99.6409	69.3289	30.8474	59.3897	63.9	40.15	28.4938	46.1252	41.4401	23.2962	35.4075	65.1417	56.9351	44.1932	67.7923	40.8829	46.3135	44.7578	75.8144	63.8831	36.9841	42.811	27.2933	48.3418	30.5284	69.6791	60.8593	98.9303	46.9542	60.7342	33.4917	57.2486	91.8284
KHC83457	7.57408	5.67718	11.2645	4.52653	5.61116	18.7168	7.36223	3.07999	12.6338	4.52593	6.038	5.37935	11.843	9.70053	10.0277	9.61199	10.2311	10.2194	3.5165	6.27575	7.05941	15.7795	16.1247	4.19487	6.29833	4.63648	56.8909	9.67151	24.9834	4.92491	10.3562	4.27679	5.17579	18.1461	10.7896	7.38773	15.1224	15.0685	36.2588	13.3522	4.88929	11.0015	8.89777	8.97876	9.27539	25.4308	3.68467	9.08791	10.773
KHC83458	479.042	444.245	350.123	452.784	450.299	315.701	447.132	454.884	299.127	467.223	477.967	436.259	380.766	183.426	355.921	123.407	365.37	418.9	408.084	473.659	414.521	321.142	390.134	494.691	366.038	390.913	263.808	312.227	284.186	408.709	275.864	447.014	465.293	324.562	195.684	445.068	380.455	338.821	307.913	85.4329	443.293	433.082	452.02	367.866	136.281	280.153	443.372	125.132	348.532
KHC83459	27.7392	25.2517	17.6946	23.4028	12.7967	17.7021	24.4429	25.9666	29.2666	24.6674	26.3175	14.7321	32.7833	56.1241	23.3849	71.3748	29.8468	31.9107	24.9508	28.6637	21.6449	19.4733	21.3485	23.274	16.4383	19.8226	33.566	17.8953	15.6147	12.7525	13.9988	17.3845	15.1038	19.9154	60.4796	23.5563	20.9256	20.9195	28.5116	48.4422	27.6009	27.7316	32.9064	29.5682	44.2349	14.7149	21.9213	46.9175	26.9973
KHC83460	17.5498	43.3294	28.1834	46.542	71.8384	25.4677	44.4009	46.2645	49.0548	43.7296	20.1055	50.8149	27.5632	52.9092	33.1063	72.9698	52.5327	19.224	48.5412	47.7138	39.2488	23.0592	31.4061	45.0449	32.8438	23.3858	38.8295	41.4671	22.5602	65.0187	32.9368	49.3011	37.7145	25.1578	60.2586	47.3066	34.9678	26.576	45.5464	48.9728	43.1818	17.2719	18.495	52.4959	52.3223	20.0993	37.5553	42.0046	52.5683
KHC83461	6.75917	21.48	10.8226	10.0293	25.2729	15.1142	15.3191	5.13369	5.01937	8.88314	3.91381	36.503	2.6083	34.6347	12.1737	25.4858	18.6448	8.86737	5.22598	14.3348	15.2306	11.8855	10.3278	8.27182	12.2492	6.88245	3.63633	16.6423	13.3148	25.0469	17.4532	24.7751	26.6872	11.8958	37.0649	15.733	15.6946	10.6521	2.63616	9.51712	2.99677	10.9868	8.19648	18.554	12.9767	12.8223	7.94941	20.0218	15.0482
KHC83462	9.93923	11.3768	10.5288	13.0998	11.9473	12.072	10.216	11.0321	9.51096	7.86047	7.84473	14.4806	8.74638	11.8003	13.2734	10.3964	22.1299	8.1817	9.48037	10.9508	15.1386	10.0882	4.8733	11.1597	13.5293	9.05708	8.72809	14.5182	10.5455	16.4667	10.0715	14.7249	14.3689	10.5796	12.4662	12.2101	6.06092	9.93683	7.81415	3.25676	9.27438	13.593	7.72911	21.6381	3.5958	10.6555	6.7035	4.71151	19.2458
KHC83463	11.6029	15.473	18.2368	13.2337	17.4044	22.7883	18.3477	10.7368	15.7086	11.6479	9.80587	19.5989	9.03418	27.8714	16.8654	23.8907	23.1161	13.9655	10.9896	16.0426	17.8769	20.4169	23.6407	12.5064	10.7579	11.3265	13.4082	19.1113	22.8644	19.5862	20.6019	16.1798	20.3242	19.7382	28.7654	17.7888	25.9317	19.6986	10.2938	12.0079	9.16591	15.5035	13.2719	22.9589	13.1709	20.186	9.60006	16.8061	22.5398
KHC83464	20.7768	25.1328	17.521	23.8971	11.9609	17.8934	30.0745	17.2264	19.6491	24.065	15.1906	21.1902	15.4061	12.4023	30.3604	6.36835	197.556	34.9568	14.6374	36.7789	29.5791	17.1931	2.58035	19.5036	68.2978	17.5406	19.271	106.587	26.5763	22.0022	61.6648	28.4486	26.4412	32.4043	10.7696	28.2347	4.95131	29.6019	14.9236	3.94153	13.3177	29.724	31.7888	200.865	2.8538	21.5382	18.6621	5.47826	212.326
KHC83465	0.0983126	0.24939	0.0553437	0.099259	0	0	0.104128	0.0487929	0.162763	0	0.0477327	0.0461527	0	0.187061	0	0	0.186705	0.151182	0.0508986	0.114524	0.209638	0	0.0555984	0.146778	0.0433964	0.052259	0.057273	0.0952671	0	0	0	0.045769	0.0492354	0	0.179651	0.255387	0.110636	0	0.157957	0.0743115	0	0.451141	0.147338	0.372946	0.277699	0	0.101205	0.0606439	0.101164
KHC83466	7.116	10.389	7.50032	9.20993	11.36	10.548	10.0626	5.8799	8.08377	8.04388	5.71539	10.626	5.23926	18.005	6.52064	16.3456	14.5563	8.12946	6.23164	8.53195	9.60475	9.35876	9.1831	6.55525	10.81	3.94354	8.3792	11.6454	13.1693	11.0506	13.6255	9.86798	11.639	7.98123	18.2371	9.81293	12.5871	8.27896	6.44635	12.6744	6.20611	9.29256	7.18535	14.2869	13.0224	11.1486	5.20179	14.9196	14.2747
KHC83467	68.3142	126.97	72.4757	93.5099	96.4277	86.2519	97.0533	75.3073	78.6615	98.3575	63.1466	90.0428	60.0428	152.063	86.5542	145.467	96.3657	85.8592	81.2779	85.7007	98.0475	71.4052	105.871	50.6688	109.311	81.0061	61.2263	103.116	91.4841	85.2723	123.858	95.7159	103.623	73.7099	138.037	92.484	122.708	101.193	64.7298	150.938	60.5398	99.8473	88.9268	93.7542	154.742	93.5557	83.1717	155.592	101.388
KHC83468	3.22277	10.5629	15.9247	4.18345	13.8843	16.3087	9.1295	3.04661	13.2399	3.42191	4.09807	13.8565	6.43948	29.9139	16.5753	28.4881	14.7908	7.15847	6.48861	7.32964	11.6444	12.5755	11.1379	4.35327	4.42577	9.62596	13.321	13.0122	11.9713	13.87	16.6342	10.7882	10.5549	10.92	30.2869	10.0462	16.8673	15.1964	10.4655	21.9626	4.40211	8.7735	5.26431	14.5056	17.8885	15.242	7.31975	23.5084	15.2126
KHC83469	5.84933	4.2979	15.5556	3.56375	2.89516	27.1789	3.52493	3.50367	10.797	4.04771	5.582	3.31409	5.7945	82.1289	20.369	74.3589	11.683	4.13559	3.86373	4.46427	3.54832	21.3528	5.36117	3.81437	20.0325	7.50513	15.7454	19.8385	48.5598	1.65722	33.0034	3.84994	3.23241	35.2666	69.5384	4.50605	6.24209	32.9816	11.4505	36.7428	4.72445	4.74357	5.84416	10.2338	29.1704	35.8522	7.26724	40.3117	11.6228
KHC83470	25.2281	46.1845	33.8626	36.09	62.2954	44.0661	41.9727	33.9075	51.2628	32.0408	23.4532	48.0065	32.3722	32.4868	41.6989	22.3448	49.8145	28.7972	37.7867	34.2721	43.0285	38.2577	30.2043	26.9242	34.293	26.9368	49.6763	40.344	39.6382	59.3684	44.2944	50.9678	57.877	39.9774	34.3311	39.4158	36.5754	36.7072	49.4564	14.4121	36.2177	32.4551	27.6826	50.1847	13.5931	36.8871	31.4121	18.3954	46.3299
KHC83471	3.94606	7.19705	11.36	3.88319	3.71522	10.2536	7.03635	3.32192	8.4901	4.11239	3.34675	7.5037	5.53119	16.5371	11.2755	18.4796	8.91685	6.50339	5.84444	4.9459	7.29606	8.6594	5.19767	3.9773	5.51216	8.44338	8.08952	6.48599	9.31013	4.97956	6.01957	4.83685	6.00367	10.7931	15.943	6.53969	6.97024	12.2385	6.68784	14.1962	4.22212	6.13146	5.33994	10.8006	10.1586	8.70786	5.65618	14.6664	12.0273
KHC83472	15.3956	20.052	21.5737	16.4736	18.7259	24.1816	23.265	13.7208	17.9287	15.2584	12.4481	19.5744	14.062	29.6873	23.7021	32.4017	21.889	18.9442	15.9735	19.7302	20.2755	20.7155	12.311	15.2411	10.5043	15.5534	18.3959	18.2774	20.7311	19.8696	17.8754	16.5119	20.7367	21.9894	31.1961	21.4373	16.8132	21.7926	14.9058	19.9582	14.5724	20.5226	17.036	22.3328	18.0145	19.8291	14.1764	20.3849	23.3799
KHC83473	113.943	148.615	66.0837	179.396	83.2368	55.8138	207.185	127.994	69.6227	160.085	91.6147	195.434	77.4217	55.1308	92.3794	16.3634	143.087	136.385	105.684	225.982	195.41	48.7129	12.7093	139.937	83.7555	67.6208	34.3534	144.385	57.184	89.471	110.497	151.683	172.024	67.9212	49.7196	206.7	20.6899	67.75	59.7878	3.65978	110.247	137.345	121.258	147.458	3.50943	36.9005	112.569	7.0722	160.959
KHC83474	14.7574	24.0898	14.1968	18.7934	30.7385	19.5987	20.2045	13.3646	12.1586	17.0648	10.1589	28.2102	7.72032	23.436	14.6669	18.2014	26.5346	14.8922	10.9283	20.6614	22.0622	16.6711	16.169	12.7575	23.2428	7.63577	8.69127	25.8256	20.9488	30.9167	24.9045	28.2336	25.7688	15.6216	23.2392	20.7575	16.6073	15.0812	8.70746	12.0101	10.7248	18.758	14.4213	28.5166	12.1857	18.4201	9.96133	13.3626	30.6798
KHC83475	20.1492	31.8732	38.7816	29.8001	56.2136	63.1602	36.1353	23.4507	41.0317	30.2454	16.7671	41.8476	18.0251	79.1138	35.1832	65.8506	32.1558	25.5809	24.4628	32.837	32.8844	39.7504	62.9938	24.71	18.0114	17.0804	39.9862	33.4523	50.1974	53.7435	48.0379	40.3227	45.491	36.9197	78.3053	34.2815	73.9284	40.8742	31.033	49.0538	21.4081	24.8556	23.8318	32.0079	36.7624	56.4597	24.0472	52.8506	31.1654
KHC83476	26.5328	87.4974	34.5401	61.1106	125.505	54.1992	55.3263	53.4963	62.2295	54.6109	39.4517	92.6399	30.3163	88.3476	32.2393	48.6053	42.5151	28.0508	47.2196	69.5431	62.7656	34.1681	145.361	70.1476	38.0636	25.5631	49.269	48.2079	37.7773	106.275	38.7628	93.4136	117.929	36.3515	76.7674	57.7241	160.491	39.2355	50.6228	56.4056	38.8424	36.1459	34.7935	46.3939	36.5361	37.7899	45.2378	47.0542	45.2194
KHC83477	57.0668	111.949	21.4166	36.4902	14.8931	8.72586	40.295	20.7698	18.8955	45.0254	38.7899	1.786	21.859	2.41293	24.6544	2.47799	7.22502	58.5036	15.7572	35.4545	62.8716	5.40609	58.0911	35.9731	0	22.2452	8.86529	0	0	6.25166	7.90483	5.31344	3.81058	13.8995	6.95207	49.4142	21.4068	16.0024	10.1876	2.87567	25.1838	76.3789	45.6131	3.60802	2.14925	8.66972	21.5401	2.34677	1.95739
KHC83478	1.6308	2.73282	14.0209	2.79406	3.99806	10.8244	3.14048	3.60538	15.2176	2.69544	2.61529	11.53	6.01433	8.77601	15.025	4.92477	10.2765	2.30514	7.98248	3.07984	3.6882	9.51516	1.20173	4.25465	5.69339	10.0084	10.6807	7.08732	6.47325	3.84376	6.64853	6.99394	8.43934	9.15639	8.94011	2.95259	1.58497	8.99013	10.7718	2.0918	6.99546	2.52284	1.75279	11.1308	1.64715	7.06664	4.88372	2.98738	8.9244
KHC83479	104.837	94.0758	501.337	89.1628	596.78	727.032	95.7603	117.574	540.279	79.8725	126.002	65.5575	208.71	1601.31	195.229	2026.76	182.762	87.4118	210.445	85.7559	102.966	508.413	944.631	126.523	226.002	231.765	567.342	372.299	527.292	604.665	631.325	160.04	100.258	204.024	1679.54	96.7604	975.691	248.26	427.992	2370.85	177.46	86.1628	98.7225	189.472	2412.19	764.256	137.482	2097.89	180.424
KHC83480	10.8703	16.2292	30.9835	14.0658	21.7467	29.1187	13.0565	12.4475	31.9456	12.1472	12.2565	21.3806	16.6233	35.5102	30.6602	32.3518	26.8151	15.1888	19.138	15.1802	19.2697	21.9602	15.3501	15.724	13.4844	19.8061	29.584	20.7816	20.1559	26.5429	23.9978	17.7732	18.6929	27.1885	37.155	15.6159	17.8336	22.9304	26.5134	20.4671	14.2713	16.6775	13.5595	26.6421	18.1455	28.036	17.0043	21.5298	25.2012
KHC83481	87.3558	139.619	74.8067	105.89	177.685	97.2649	126.897	91.1769	47.0391	142.805	66.3185	166.82	45.3521	71.455	95.0364	30.001	94.0586	92.3776	70.4979	114.404	124.013	71.9211	110.541	82.8892	94.8341	64.8962	25.7226	105.479	79.8207	169.357	106.869	171.102	169.743	71.2915	65.0773	128.893	135.126	83.2306	36.6336	20.4092	64.9696	100.519	90.7697	104.636	19.2614	77.7578	102.352	24.8852	95.2281
KHC83482	24.4696	26.2678	45.2485	26.3069	31.8045	51.9608	31.2634	25.243	44.7292	24.4648	22.5239	31.6181	31.0616	52.1079	48.2364	48.503	32.9125	27.9441	31.9822	31.1647	27.8829	45.2228	31.8089	28.446	21.666	34.9836	39.8804	32.8655	40.4711	30.098	32.4882	31.0642	33.7781	46.5941	53.3821	30.7708	35.1921	45.75	37.2551	35.1021	29.1055	25.6451	27.8582	34.9688	35.3873	43.5744	32.5632	39.0843	34.6524
KHC83483	22.0602	12.4824	75.5627	33.304	26.6186	110.034	8.05409	66.7732	197.133	18.6429	56.3254	34.6017	152.018	276.273	94.9135	209.208	67.7456	13.6758	81.6941	18.563	8.82697	72.615	69.9516	27.9756	63.6955	57.9693	267.399	77.3589	58.3439	30.7915	104.695	25.7354	33.6114	67.9179	287.999	7.49695	77.5139	78.9264	282.993	68.3855	139.606	15.2739	15.4025	65.8401	62.5176	73.7512	26.3961	87.538	69.8891
KHC83484	195.098	82.2989	455.267	119.72	46.6986	512.018	96.759	211.923	582.301	111.014	299.493	37.3821	440.216	313.89	416.703	405.366	127.505	192.223	323.158	111.646	80.1167	510.493	331.144	194.286	210.582	377.809	689.66	178.977	481.221	43.1704	293.251	23.5434	26.0413	480.16	294.377	91.4822	238.372	498.553	577.394	480.67	334.813	138.958	191.869	146.25	443.287	475.557	207.503	378.113	156.272
KHC83485	134.17	113.079	459.277	126.41	183.918	708.234	112.073	167.74	402.026	124.774	180.495	98.1738	251.79	607.373	424.153	600.663	227.678	130.494	216.97	117.676	107.481	510.336	387.46	133.956	495.421	274.416	436.055	385.495	577.963	173.935	574.88	138.416	122.795	425.493	562.74	105.616	472.323	413.286	365.924	615.108	217.749	108.115	139.676	266.546	676.927	697.026	193.707	564.996	255.203
KHC83486	21.4075	21.2904	26.4672	17.6242	14.163	34.9321	21.2964	13.951	22.9928	17.1924	16.8534	15.145	16.5375	47.7432	25.1744	43.6551	20.6124	20.7671	16.7542	19.6354	24.0241	29.1049	17.2829	16.528	14.66	15.2877	22.8152	22.1499	30.6871	14.63	25.4617	14.2507	13.827	26.1055	46.3091	21.0488	20.2635	26.193	15.5903	29.0734	15.0265	25.5917	20.7639	20.8002	28.9628	34.4795	13.8506	33.9694	21.1019
KHC83487	10.9388	10.581	17.1008	9.63722	9.15226	21.8398	9.74099	9.15202	19.712	7.88733	11.028	9.81251	13.9991	26.3961	19.1643	26.7146	18.1054	11.619	12.8175	10.1454	11.0685	19.1081	18.3616	9.20012	13.7372	12.2218	18.4275	16.2038	21.139	11.7036	18.7956	8.90919	9.93288	19.2006	26.9633	10.2804	20.7781	18.0479	15.1497	24.3661	11.3529	12.3093	10.9291	19.1402	24.1414	21.8316	9.94571	24.8128	16.8482
KHC83488	21.3787	24.824	31.7569	21.2294	22.0754	33.429	26.5556	19.7129	36.8852	21.1127	21.4894	21.6038	29.1155	29.3902	32.6583	32.2032	26.7227	26.1135	28.9414	23.0042	25.1633	33.2646	24.2529	23.1407	16.6574	25.6011	39.9622	19.26	28.0485	24.2437	22.6089	18.4316	23.7194	31.8804	32.3167	25.205	29.0791	29.8962	31.2745	26.8077	24.8822	26.3787	26.6798	29.6769	26.1423	27.9121	22.0571	29.5312	24.9275
KHC83489	79.7996	97.1653	85.8511	64.4543	74.0475	95.5811	93.9111	52.8065	70.4605	83.9486	72.3227	66.5989	53.7232	85.4781	88.1043	50.8217	84.1928	70.901	77.1196	82.6299	86.9715	131.034	100.286	58.2457	126.808	62.2135	53.7196	97.9484	113.848	89.3631	81.0608	92.4631	108.347	124.023	101.535	53.4363	97.7853	96.9674	53.1845	80.4242	84.8792	87.4782	97.4466	89.1335	82.148	117.192	93.1004	48.1304	87.5882
KHC83490	1.21185	1.99817	1.87604	1.37646	1.97666	2.08462	1.76486	2.40579	1.33753	2.49429	1.47095	1.84894	0.791235	2.88227	1.6361	3.94664	2.01375	1.55296	1.41166	3.35276	1.93808	4.30507	1.71334	1.35695	2.13971	2.57669	1.23546	4.1101	3.76458	2.15732	1.7311	2.67982	2.42761	2.53	2.95264	1.57402	1.7047	2.07079	1.29804	2.29001	1.85121	1.73781	1.51348	1.86758	1.36922	3.79722	1.87126	2.61635	3.58512
KHC83491	1.09238	3.09789	1.00913	1.30085	1.42543	2.28063	2.87767	0.667266	0.649208	1.26832	0.353582	3.83956	0.614476	20.5362	1.39161	16.9304	4.28206	1.29218	0.609055	1.85983	2.74744	1.47266	2.75621	0.669087	2.44805	0.595556	0.7506	4.77702	2.2623	1.77971	5.81983	4.27707	3.50686	1.28648	19.9616	2.93955	4.88574	1.41379	0.750048	14.7779	0.484925	2.08865	1.28731	4.19705	11.7095	2.10638	0.634346	15.8265	3.57394
KHC83492	44.6136	40.586	36.7937	41.6963	31.8557	34.6898	51.3831	37.0838	37.8486	39.8794	39.6357	33.2221	42.5321	30.4393	42.3731	29.1264	34.9566	58.1172	42.978	45.2318	46.8454	38.6062	23.4952	39.5786	17.9601	37.2029	41.6659	22.4658	32.9651	36.1572	23.7145	30.4283	30.91	42.9742	30.738	50.9362	27.546	39.4093	35.4222	18.5707	36.7895	51.1364	49.3017	34.1858	17.8746	31.4451	44.9493	21.7304	32.7719
KHC83493	41.796	34.688	37.0392	23.7588	17.4158	55.7187	24.4282	25.2176	56.8557	24.338	46.952	16.4883	48.5548	94.8966	41.7284	86.627	17.3423	35.1668	31.6398	20.4572	33.2031	49.909	70.4469	22.6063	24.289	30.9919	78.707	18.946	40.7335	21.6753	27.7314	14.8251	18.5277	42.6513	99.2673	25.5468	47.167	38.5341	53.6722	100.883	29.5688	40.9647	30.1788	18.209	101.061	46.4225	23.9835	87.817	16.2636
KHC83494	13.3339	21.1971	9.90313	17.1861	17.1514	10.3279	21.9356	14.2572	12.3559	15.9029	11.2298	17.4555	12.3631	5.9084	10.4719	4.0625	25.664	18.1271	13.3201	19.2353	19.8858	6.66138	5.82226	13.2814	7.71235	9.74434	11.4595	9.2693	4.81282	22.1518	7.11314	17.5709	21.2544	6.71935	4.54193	19.7958	8.50378	6.75843	10.6314	1.70748	12.3271	19.3216	18.3354	27.3384	1.46815	5.2617	12.9648	2.74988	23.6253
KHC83495	1.59175	2.55019	4.07941	2.41062	4.31809	3.57877	3.72675	1.85025	2.82018	2.56493	1.01688	5.64368	1.31277	14.3728	3.7551	13.3962	8.63115	2.36186	1.90841	3.22133	3.1267	3.3928	3.79023	1.5843	2.57011	2.36021	1.95264	5.31738	4.16399	5.36896	6.04891	4.58271	5.28641	3.14822	15.6661	3.48203	4.4075	3.67801	1.32373	10.0052	1.19444	2.93133	2.15534	7.70674	7.92742	3.91371	1.37986	11.3451	7.95252
KHC83496	1.78993	2.73849	3.24325	2.47072	3.95965	3.27146	4.08783	1.61013	3.93568	2.69112	1.26283	4.39834	1.56309	8.99324	4.86331	10.8206	1.7129	2.39409	1.91129	3.33939	3.42913	3.6761	2.37246	1.64236	1.2839	2.09617	2.41134	1.46347	1.69417	2.98725	1.56899	3.54149	2.26902	3.07998	7.90448	4.33003	3.91844	4.27909	2.62121	4.88331	1.60923	2.95179	2.26337	2.01579	3.00195	2.94768	1.91456	5.72759	1.71233
KHC83497	22.0825	32.5393	115.472	26.2188	53.0963	199.494	29.6584	21.766	92.207	28.1818	20.0684	33.0088	28.2578	304.107	115.75	344.091	58.6283	27.3086	35.9234	29.5015	31.0352	125.406	68.7581	26.0777	57.826	50.8927	98.387	98.9865	148.177	53.486	152.274	39.54	38.4359	112.407	317.897	28.4011	113.16	122.628	63.4607	277.958	24.6903	27.9315	28.1573	57.628	240.574	170.322	33.9923	257.476	61.4684
KHC83498	8.13435	16.4468	19.5286	10.9603	11.2388	26.5449	11.3079	9.61782	17.8569	10.3717	7.17279	14.9939	9.27868	11.5322	22.1902	8.76546	22.32	8.73772	11.9837	9.78925	13.6467	18.1032	6.0885	8.45345	19.3259	12.6538	18.6763	20.1986	17.7132	12.2856	24.7308	14.3401	16.864	15.3901	11.9862	11.6219	11.3416	19.7806	15.0233	6.1033	10.1113	10.464	10.5474	22.9729	5.20355	21.9103	10.775	7.04687	22.3104
KHC83499	304.051	320.855	311.548	292.547	217.763	373.415	310.748	301.181	311.92	324.131	298.776	216.724	297.066	634.267	343.562	660.843	440.745	296.795	302.624	292.115	310.003	384.482	266.326	261.819	484.601	331.773	325.331	448.813	411.696	221.28	477.265	211.069	239.237	388.191	587.76	305.902	295.038	376.158	295.861	517.267	279.764	306.09	319.942	431.636	685.795	360.584	304.349	549.743	403.568
KHC83500	9.95487	23.0114	26.7939	13.8511	20.6621	33.8918	17.2654	13.1853	21.3565	15.6553	6.16244	22.9576	10.9519	16.692	29.635	14.7511	23.8974	11.545	13.9154	14.713	20.6635	24.3572	5.38345	11.2397	19.6915	13.1298	19.1377	20.6495	26.769	17.6874	19.5852	21.724	24.6468	26.1085	17.4331	16.3563	9.41731	29.1799	16.1609	5.17315	12.1339	15.7743	11.438	27.1425	6.29163	30.8381	12.6496	6.56281	25.897
KHC83501	0.240058	0.438448	0.486494	0.193895	0.375898	0.385417	0.559368	0.190627	0.529909	0.14823	0.186485	0.766327	0.100312	2.00976	0.414846	1.31342	2.23388	0.492204	0.546848	0.335573	0.460702	0.272896	0.380126	0.621228	2.16168	0.306253	0.391575	3.67543	0.745734	0.210387	2.69346	0.178813	0.288533	0.400937	1.57921	0.598656	0.648361	0.201948	0.565689	1.45162	0.195579	0.0550794	0.287815	1.91237	1.84438	0.328232	0.395394	2.01388	1.92676
KHC83502	8.60609	12.0336	12.6058	10.511	12.9601	18.1901	14.7585	7.16544	9.05147	9.71586	5.63879	13.567	4.69401	32.5007	12.1195	38.015	20.0042	11.0379	5.94923	12.0989	14.6994	16.5905	18.8847	6.45183	11.597	5.61227	12.4159	18.3683	23.9378	13.2072	17.0653	12.9398	13.7599	16.2498	36.5228	13.943	23.8599	16.3826	7.52181	32.0336	5.46367	14.1546	9.66562	21.1553	26.6881	22.1018	5.48493	28.9287	21.7539
KHC83503	3.52992	11.2973	21.9604	6.05723	10.3046	16.6244	9.87142	4.97183	12.5966	6.94955	3.14318	10.4012	5.81557	18.3353	21.9711	16.0488	13.3543	7.50936	6.13989	8.20776	8.3006	16.7728	3.99253	4.04109	7.75995	9.30024	17.0363	10.4916	13.8406	8.52885	9.10278	9.26245	7.39262	18.5984	18.9348	10.4672	10.0331	32.2922	11.4027	14.7223	5.24307	7.12274	9.10276	12.1072	7.04655	25.5472	7.88515	16.2489	12.7346
KHC83504	29.7488	59.0664	48.3647	54.3467	71.5364	66.8241	47.0462	49.6016	41.607	53.0503	27.128	59.6486	27.8415	66.2785	53.7196	52.9907	62.101	33.7334	41.0307	41.0543	64.8685	44.349	31.7966	30.9475	49.9461	40.7604	30.0304	55.8423	51.1998	61.1459	63.6332	69.1111	72.999	47.4038	63.0124	44.6971	53.9988	58.3861	37.7492	42.852	44.6405	42.9117	40.5838	59.9176	43.1872	54.1409	44.3418	49.3914	58.2763
KHC83505	56.7695	200.178	101.338	164.415	305.859	97.6819	180.383	152.861	83.4019	179.944	51.0851	198.834	78.6901	56.1163	120.254	29.0951	132.561	112.132	124.15	141.51	194.786	78.0863	132.043	84.446	108.004	114.553	58.0634	85.552	57.4471	239.804	99.223	233.027	241.239	71.041	54.4179	162.95	229.063	96.9628	76.9437	35.2103	126.635	126.083	137.522	132.079	21.5607	78.9615	148.192	45.3142	111.91
KHC83506	15.8908	25.5595	5.32775	24.3473	13.1587	7.22779	20.3545	21.0243	11.0844	20.6068	12.8823	13.0185	16.2335	11.1402	6.00375	6.59514	41.127	18.6	17.8234	17.8372	24.5435	4.75691	2.4541	12.2171	14.3572	6.74435	10.9066	17.8415	4.92145	17.8838	11.2921	20.9912	20.387	4.72393	9.36468	20.6344	3.46493	5.12821	12.3286	2.4054	18.6874	26.5984	21.2653	38.0775	2.35812	3.60242	12.8484	5.0222	32.7459
KHC83507	0.354936	0.675275	0.149855	0.559926	0.434203	0.635998	0.634384	0.308273	0.244841	0.342443	0.215411	0.458217	0.278091	5.57158	0.335435	4.16132	0.821507	0.477583	0.390487	0.465148	0.709549	0.157613	0.451633	0.353274	0.842118	0.235837	0.180925	0.945838	0.551299	0.437436	1.26754	0.495716	0.533261	0.439971	4.29692	0.48406	0.773893	0.326582	0.19009	3.45417	0.248507	0.636228	0.509769	0.736334	3.83483	0.581354	0.319706	4.95356	0.730459
KHC83508	2.07698	7.47196	6.70819	2.6477	5.83109	8.49295	4.86632	1.31195	3.19545	2.20224	0.916743	7.95789	1.20541	12.1352	6.02741	8.77286	5.93651	2.15079	1.54235	3.69032	6.66569	6.20086	2.80004	2.04638	3.85244	2.92181	2.61549	4.85881	5.84381	6.15949	5.57967	6.2704	8.95171	6.56991	11.2967	4.40351	4.81634	5.95656	1.86515	6.31144	0.833255	4.21191	1.8865	6.84436	6.61344	6.74109	1.77095	9.88712	5.54814
KHC83509	17.0572	23.3139	25.1671	21.1925	20.4282	30.5028	20.2935	16.3512	24.9726	17.3135	14.7481	20.0735	14.5644	40.26	24.4797	47.3318	31.5427	16.6482	21.6538	17.3748	25.4106	25.8982	29.071	16.3959	23.0347	15.0287	21.9609	22.9441	26.5745	20.9899	22.8182	21.8284	23.6766	30.0006	43.6941	19.5447	34.7971	25.4717	19.5634	58.6955	17.0536	22.7849	15.7581	29.9154	51.4806	25.6918	14.4321	47.756	24.805
KHC83510	0	0	0	0	0	0	0	0	0	0	0	0	0	0	0	0	0	0	0	0	0	0	0	0	0	0	0	0	0	0	0	0	0	0	0	0	0	0	0	0	0	0	0	0	0	0	0	0	0
KHC83511	10.3571	9.93003	23.5253	9.51515	10.9717	30.891	10.7191	7.73877	21.4336	8.09434	8.55671	9.76349	10.078	51.6858	19.8167	81.5505	20.0143	13.9859	9.71522	11.3028	13.2986	24.2915	19.9829	9.11702	12.0316	10.4929	31.5631	17.6579	27.8928	12.3832	21.8814	7.25848	6.86008	25.8077	56.9647	12.2518	26.1464	22.5142	18.4001	78.6786	7.49958	14.4051	12.1978	19.9219	62.4898	41.2086	9.44375	68.9884	21.0428
KHC83512	19.7577	33.0347	36.7013	25.0499	29.3488	41.5635	27.2877	15.3768	24.5955	23.0186	14.8014	38.1121	14.063	42.033	40.1293	38.6879	35.0439	22.6331	18.3993	26.7311	30.9576	38.5523	20.0514	18.717	25.8165	24.4836	19.7867	30.1032	38.3872	27.8611	30.9828	32.1259	35.5132	38.0055	39.9644	28.5352	25.3109	36.8487	18.146	33.3124	12.697	23.474	23.2165	33.5076	48.4845	38.5116	25.4131	43.4355	33.1173
KHC83513	3.70642	9.84745	12.2443	5.85935	14.8912	18.5121	5.42362	4.744	11.8957	3.36266	4.02529	10.2567	6.82687	30.065	14.0638	27.8262	16.671	2.44983	6.31217	3.40864	7.69545	12.4047	17.0445	3.44636	10.4191	8.08813	16.2509	13.8939	14.8974	13.8374	14.1863	13.3954	12.7491	11.5051	29.7058	5.72624	20.3612	12.2054	12.2757	26.0989	6.6552	6.7697	3.16716	16.2802	22.3163	14.4477	6.17504	24.3672	16.5102
KHC83514	6.87141	11.4838	6.95029	9.42322	13.8572	10.577	8.91248	8.20663	7.30015	8.43289	5.45925	11.3506	4.49124	19.3435	8.49316	19.7215	10.0837	6.25334	6.31597	8.7322	10.6562	8.14554	14.1308	5.41287	9.01828	4.53153	5.73694	9.25789	9.39826	13.4853	10.3071	12.3168	13.9858	8.05497	19.4278	9.81268	17.988	7.6121	4.68371	14.7207	5.68805	8.64175	6.2045	12.0227	21.2154	7.87128	5.63617	21.0344	10.4359
KHC83515	0.178428	0.543142	0.0401774	0.252204	0.465655	0.163696	0.188982	0.177109	0.275705	0.0734497	0.138608	0.502577	0.111838	0.49793	0.0770857	0.557843	0.0677703	0.109752	0.443405	0.0831403	0.190236	0	0.766884	0.319666	0	0.151752	0.20789	0.0345801	0.221712	0.469122	0.11122	0.365492	0.679117	0.149002	0.52168	0.333722	1.04413	0.150102	0.152894	0.59342	0.218051	0.245633	0.106962	0.270744	0.927354	0.162643	0.220413	0.792453	0.220323
KHC83516	3.75119	10.0249	12.1247	9.19765	9.86744	11.5626	7.67385	7.80778	8.37413	6.90878	3.60382	10.3255	5.42522	23.2218	10.2058	29.0903	16.6942	6.64856	7.86931	8.18918	11.236	7.18161	6.74781	5.42111	7.85	9.33498	9.04669	13.1211	9.07633	9.0334	11.5932	9.99191	10.5428	7.62912	26.1707	7.77849	12.7434	12.6936	7.9505	22.6527	6.65615	7.06727	7.71976	16.6374	11.3776	12.9892	8.30598	19.7365	18.2344
KHC83517	111.681	495.327	317.613	426.54	408.668	271.555	327.971	418.898	249.541	467.464	96.2861	485.697	181.603	374.883	338.382	559.543	453.046	217.197	313.322	290.43	450.433	244.435	168.68	110.364	356.889	430.259	246.978	341.211	186.728	297.197	260.078	498.406	519.392	230.423	397.896	281.773	310.293	450.72	302.168	426.984	249.845	269.433	356.698	473.429	287.997	316.635	329.195	342.413	495.758
KHC83518	1.84072	6.05756	4.4249	4.01826	3.83011	5.64817	3.68845	4.14805	2.58071	3.68627	1.59418	3.64334	1.50716	8.07756	5.05087	9.13786	6.89694	1.53006	3.03925	2.54993	4.87984	3.67605	2.1945	1.73307	5.09471	3.12048	3.13005	5.78499	4.53331	3.32452	4.90999	4.12258	4.08601	4.56993	7.39396	2.89484	4.75877	4.60366	2.07821	6.5431	2.07724	2.68243	2.63438	5.89758	4.55299	5.89527	3.32885	7.42644	6.91094
KHC83519	0.344916	0.69996	0.660543	0.627264	1.1702	0.909761	0.18266	0.20542	0.647168	0.212977	0.401913	0.518146	0.288256	1.31256	0.782319	0.718906	0.491271	0.3536	0.714284	0.441973	0.441292	0.490122	0.702214	0.343301	0.426301	0.696706	0.562617	0.334232	0.464305	0.415641	0.35833	0.417493	0.760037	0.396047	0.672301	0.394236	1.08683	0.25389	0.332502	0.573566	0.140504	0.47483	0.344611	0.752347	0.740444	0.628806	0.355064	0.808492	0.354919
KHC83520	139.766	159.101	227.846	176.646	178.698	280.721	178.023	174.9	188.998	178.199	136.266	206.424	150.368	401.514	220.526	396.47	209.087	153.809	177.191	152.169	170.304	228.1	186.535	117.442	242.097	182.287	165.867	233.488	263.171	136.554	308.802	218.257	213.093	216.9	370.631	169.14	231.55	229.889	162.514	428.889	175.652	169.27	170.186	217.813	432.453	269.404	183.941	449.651	222.984
KHC83521	4.36904	1.14543	6.01145	14.7557	3.09771	5.33969	7.82829	21.5661	6.42126	6.87294	7.004	1.37794	10.8883	3.02721	8.08256	2.85696	4.14878	8.89293	16.0909	9.88579	6.58025	3.20577	1.45686	8.91854	1.83771	13.2785	5.56041	2.93292	2.50157	1.35909	3.2697	1.49736	1.62368	2.88691	3.35062	7.3002	2.77254	4.30254	9.04606	2.69272	18.4771	3.41045	11.8931	4.78116	1.43711	3.56675	17.6673	2.47278	4.99641
KHC83522	7.34202	6.55898	7.66326	5.73246	13.375	13.8111	9.15677	5.91953	6.30228	5.45067	9.47031	3.60562	10.1745	8.17633	8.16521	5.38514	9.46765	9.83168	7.88018	7.06016	9.17534	6.44891	17.4588	12.8388	2.87996	6.23663	7.37399	7.78445	6.35202	15.4364	10.3184	3.49164	6.41621	4.5092	9.73049	7.77323	19.7264	3.71399	4.22867	6.3351	8.45164	7.41202	9.57094	10.4813	7.68771	6.4832	7.43757	7.00602	8.97014
KHC83523	0	0	0	0	0	0	0	0	0	0	0	0	0	0	0	0	0	0	0	0	0	0	0	0	0	0	0	0	0	0	0	0	0	0	0	0	0	0	0	0	0	0	0	0	0	0	0	0	0
KHC83524	0.375828	0.0953363	0.105783	0.66403	0	1.40074	0.597089	1.30567	1.65922	0.193386	0.273708	0.088216	0.196306	20.1418	1.42072	27.0495	10.6168	0.38529	0.972873	0.547252	0.60105	0.667559	0.637622	0.654619	3.152	0.39955	0.437885	14.1122	1.45937	0.10293	6.83277	0.524895	0	0.490387	24.2658	0.390516	0.528674	0.395205	1.00639	1.42038	0.76548	0.215577	0.469369	8.73236	2.65396	1.07056	0.677049	6.14346	12.8587
KHC83525	17.4136	20.579	33.4556	22.9941	22.6685	26.0704	25.2319	27.9281	58.9674	20.7539	21.5906	24.0865	30.1755	52.0852	38.0412	98.3711	27.6766	19.918	48.6247	21.4954	22.9971	25.8512	18.9113	31.1894	13.4772	34.2861	38.8347	25.6639	25.7568	18.3026	23.0196	24.5333	26.9592	28.5457	65.5068	22.9308	22.5148	32.8394	45.0944	30.5971	31.8866	16.2105	21.2598	28.4964	29.6768	23.0403	35.4244	27.6358	29.9582
KHC83526	11.0246	29.0929	36.0746	33.623	42.8646	31.4103	25.3841	36.0699	61.1191	25.8904	13.2763	27.9154	29.4208	33.8959	35.1767	46.9208	34.6143	16.9443	49.207	21.5206	35.8156	21.1449	16.5826	15.0514	15.0868	39.9414	65.9337	27.7386	20.3382	33.8537	28.5885	31.9448	32.1784	21.7334	35.3243	22.1455	27.6312	44.0831	69.0105	22.203	32.1719	18.9334	25.6171	35.2852	12.2934	30.6123	31.1359	21.2556	38.803
KHC83527	71.6442	231.964	100.328	266.243	202.503	74.8518	235.85	237.129	123.242	214.633	68.9035	177.067	118.966	41.9599	118.337	23.2273	260.167	144.911	210.312	208.599	289.5	58.8134	27.9237	128.042	135.295	131.276	80.09	181.302	55.6819	168.86	134.696	214.77	223.723	63.6693	43.1482	214.111	55.112	101.214	130.276	7.74495	180.474	169.102	181.612	271.474	5.83409	64.9936	184.048	11.8945	295.511
KHC83528	71.8333	243.575	80.7872	161.382	289.211	120.823	190.895	139.507	113.7	157.325	60.6361	298.102	77.3236	174.683	78.0904	153.679	221.05	93.932	118.167	152.391	208.937	64.9698	67.7453	87.1578	118.888	68.1279	128.875	183.093	103.091	227.532	208.048	235.69	292.771	58.8303	195.804	172.144	106.535	66.2658	134.217	95.6973	123.451	116.153	116.593	216.705	76.3424	101.436	130.571	97.7007	193.65
KHC83529	1.80943	0	0.535075	1.4379	0	0.90093	0.820952	1.48826	1.41052	0.613217	2.06798	0.838658	1.59407	0	0	0.683889	0.971115	0.884548	1.60643	1.47018	0.939425	0.950974	0.379729	3.10351	0.752557	0.253639	1.55254	0.21003	0	0	0	0.60083	0.232678	0.51121	0.792202	1.42091	0.402914	0	2.09259	0.318908	2.92028	0.596545	0.60816	1.74445	1.6758	0.54278	0.4262	0.25694	0.992105
KHC83530	10.956	17.0078	17.5888	15.111	13.1151	20.7257	16.282	12.2537	20.7049	11.9496	9.59301	14.9463	13.6952	23.8949	21.5425	25.0271	19.1615	13.7278	17.4851	14.1807	17.6048	18.5401	11.0679	10.5319	11.4634	13.7049	20.675	14.3672	17.1142	13.182	16.4408	12.497	15.1161	18.6861	23.6518	16.1843	15.2448	19.0209	17.1681	21.3049	15.1468	14.6815	13.0825	20.7214	20.5783	16.6446	13.5597	24.1061	20.2991
KHC83531	32.0867	77.2217	14.6331	58.1276	130.113	27.8888	60.0111	54.88	51.6647	61.0265	29.0376	82.7994	30.3375	25.7603	25.0049	8.46558	50.9084	32.8946	53.9365	51.5129	72.4803	11.6873	58.9168	43.8621	45.1349	19.9707	21.2361	39.0136	11.8287	101.004	42.4067	102.674	116.247	11.1293	26.781	57.133	83.7019	10.464	30.7797	4.29807	49.0671	41.8775	34.341	52.1451	7.28513	9.25575	48.6054	10.2721	46.3914
KHC83532	2.73092	11.3233	10.153	5.8318	20.2019	14.4423	10.1132	2.24269	8.60873	5.03455	1.33545	25.9541	1.97034	22.3547	11.8407	17.6596	17.2005	3.74633	3.98728	6.47693	11.877	10.0505	6.53318	3.12878	9.43555	5.97368	5.3336	13.0984	11.291	16.4652	15.1858	22.5736	25.9166	9.37239	23.0489	10.4319	12.0056	10.7638	3.59856	11.1082	1.96081	6.7392	4.00442	17.0673	14.2513	9.89462	5.98658	19.2937	14.9401
KHC83533	0.232852	6.92453	2.78294	0.92229	6.31062	2.95791	2.84568	0.302247	1.46293	1.29033	0.278287	6.97916	0.767177	5.49838	4.56561	5.8333	5.86775	1.12012	0.574943	2.00307	4.20136	2.64704	1.82332	0.623973	2.07149	2.17082	1.23129	2.77709	2.33697	5.33725	2.17717	6.75435	8.46791	3.58986	5.60789	2.94065	2.31805	3.31499	0.882537	2.57239	0.437787	2.13704	0.751625	6.69282	2.57019	2.26539	1.84387	3.13786	5.47405
KHC83534	10.4935	13.4269	31.0126	11.9578	15.7568	38.9331	14.0153	10.5308	23.3338	9.88593	9.25305	24.1599	12.816	31.3684	26.1258	35.2798	23.628	10.8368	12.0638	12.853	16.0827	42.3761	11.5196	10.6363	13.8618	14.478	30.7902	20.4864	47.1388	12.3831	22.0437	20.331	22.2573	47.6002	33.9327	13.9101	17.1489	49.5742	26.5292	24.3783	12.2187	15.4904	11.2551	22.6474	26.2841	43.9136	11.5568	31.6981	23.7393
KHC83535	4.25783	10.7041	15.8838	8.46931	8.20957	20.2602	8.88476	8.20038	15.992	6.21304	4.62819	8.83066	7.23627	27.4885	19.0127	25.9117	17.0168	6.58012	9.87033	7.99513	9.48576	13.094	11.213	6.51496	11.7817	9.93145	17.1039	14.6563	15.1352	8.70232	13.7984	10.059	9.99335	15.7218	30.5028	8.78243	14.5892	18.2436	14.8391	22.0001	7.31319	8.96729	7.61921	15.6698	15.8683	19.0437	7.98116	22.8147	15.825
KHC83536	50.9249	52.8493	122.03	44.0169	31.9186	166.193	48.6329	49.9729	103.976	48.9901	54.0573	53.9014	63.9933	137.486	116.496	156.027	94.4587	56.4766	59.0619	43.4786	51.0352	150.795	36.9086	39.3528	114.116	84.2354	116.518	114.276	175.61	30.4929	138.507	40.2003	45.2514	149.679	150.279	45.9036	46.3926	147.624	84.8694	133.09	56.6934	61.7479	63.2575	100.441	124.011	175.696	52.3689	138.984	102.2
KHC83537	6.04095	8.28411	3.77104	6.18969	4.6438	6.31041	6.77839	5.7885	4.42297	4.70883	5.0529	5.84031	4.52999	14.1497	5.20033	15.6999	16.243	4.47617	5.10935	5.60879	7.20599	4.972	3.5178	6.04243	6.65318	2.67064	3.58891	9.88195	6.28632	6.61786	7.3633	7.57382	7.3986	5.02597	13.9171	6.52564	6.09146	4.27688	3.36343	10.4886	5.60386	8.23395	5.16911	15.2018	8.17701	5.31572	3.29406	10.8839	12.1861
KHC83538	3.13086	4.28335	2.89125	3.26755	1.83614	2.42053	4.35931	3.21247	2.67903	2.31697	2.04957	2.8735	2.42545	6.0687	3.6855	4.03269	12.259	3.20969	3.05971	3.23735	5.43841	1.99951	0.716192	1.92574	5.06215	2.6927	2.74612	6.85178	2.36773	2.38934	3.91046	4.84761	4.7567	2.86423	5.22834	3.94773	0.95011	2.33049	1.77097	2.07403	2.43611	5.60959	3.585	12.3439	1.94758	1.48306	2.93327	3.42854	11.6559
KHC83539	93.7861	91.7683	190.943	83.0246	68.3058	203.827	100.539	102.546	257.071	87.5887	119.658	77.3759	196.066	95.2291	203.916	88.1799	96.5938	114.782	164.314	89.8694	90.6952	198.303	86.6276	97.2984	88.6643	168.445	323.061	89.9084	164.852	63.0383	109.761	73.0152	83.9737	207.509	95.424	94.8095	81.4472	190.723	244.464	79.7745	152.772	96.3598	109.591	102.46	71.6179	161.728	138.998	81.2264	100.178
KHC83540	12.972	41.6545	110.059	25.5929	357.021	163.378	30.3527	36.6822	218.818	21.7633	29.3575	25.6245	92.2262	217.176	25.5066	283.009	43.5852	14.8421	95.038	21.3718	33.6898	74.7027	274.631	35.9983	27.6487	58.2156	248.147	38.932	47.8745	325.718	63.2543	38.4186	30.913	19.4799	244.53	30.4142	317.829	25.8459	177.405	283.649	72.2752	18.3761	19.2747	54.3723	243.525	132.846	44.2961	299.1	45.9893
KHC83541	67.3576	149.081	47.5511	100.068	215.538	44.0824	142.666	79.9448	39.4606	111.16	54.1551	317.928	44.858	30.3338	55.9914	16.7353	80.2719	91.0383	75.1355	114.225	116.111	32.5729	66.0233	87.0662	41.0813	50.9173	24.3989	56.1093	32.7786	169.178	54.6593	150.012	196.443	31.8865	32.6306	136.211	93.6222	37.19	35.2916	9.74859	68.3741	91.4333	91.9118	80.9207	8.76598	28.9696	101.269	14.9168	73.7866
KHC83542	27.9578	147.135	70.3797	118.076	132.567	58.7048	104.266	130.254	102.459	113.467	26.2878	302.424	68.2854	299.07	87.0802	544.634	237.804	60.9566	141.482	89.7915	132.982	41.2665	51.3297	86.4201	97.9451	88.5395	107.816	147.574	24.9745	111.079	71.6923	240.881	247.095	31.7529	459.798	100.551	99.8156	78.3636	127.799	167.72	97.7472	74.7628	95.3068	199.324	76.4128	50.3633	101.542	108.332	207.256
KHC83543	27.3964	100.594	42.8126	58.3076	120.165	51.9864	77.1852	44.2716	44.2679	61.3883	20.502	138.318	28.5818	85.5819	50.658	62.4792	96.3218	46.4358	44.8584	60.9346	80.9298	40.2276	29.1689	25.7411	62.4327	48.7369	31.9627	80.9175	44.8982	102.724	91.7232	112.68	119.531	42.363	97.0996	71.4334	50.4389	56.0814	31.8098	27.6108	32.9223	62.4398	56.2772	93.0497	30.1699	47.1153	52.1557	50.0674	91.5266
KHC83544	26.4685	26.857	26.8201	37.4126	34.5383	33.3893	47.6581	34.1546	29.2135	54.4786	46.2635	54.6726	55.3011	43.6471	37.1641	51.72	37.6996	32.5619	52.0726	27.7498	33.8642	41.3725	38.9185	42.1512	44.3973	16.8835	18.5034	53.862	41.1118	26.0966	52.2459	36.9668	47.7199	30.3922	48.3671	38.5041	23.8291	36.1831	8.50528	40.0134	26.9553	48.5838	55.5346	60.2444	68.7831	45.238	46.3202	52.2465	27.2361
KHC83545	5.20506	24.751	21.7418	16.8849	15.6738	12.8919	20.1272	17.4563	17.2346	20.5708	4.69543	13.3019	10.875	9.76702	24.8824	8.0243	20.9981	10.1039	19.2302	15.284	24.037	11.554	5.39951	4.93544	12.0181	29.7963	13.8515	16.5342	9.88659	11.573	11.5189	14.5391	13.4809	14.4031	9.53022	15.6174	10.4326	35.1077	15.4721	4.70259	12.1071	11.8013	17.3246	24.2726	2.60991	15.8621	22.2888	4.55962	21.8361
KHC83546	23.8671	64.105	38.2108	54.6031	91.2807	36.4009	58.3806	52.8343	72.5593	54.5895	24.4799	59.4319	45.5936	19.8993	48.853	6.75895	36.5737	36.7333	65.2273	46.1483	57.2061	31.8331	37.4201	39.9162	30.9859	46.1396	49.1441	20.6434	15.1698	77.7035	27.5856	75.6471	81.0096	30.4572	18.2931	52.2002	57.2211	35.0468	53.9405	4.15252	59.9259	40.4056	40.9224	33.9232	3.8622	16.4837	63.6539	9.33797	27.1973
KHC83547	19.2411	51.9166	24.5839	40.9627	70.8085	28.5117	41.0639	42.3465	57.2672	36.0431	22.2527	45.3328	33.6513	14.3516	34.714	4.69382	23.4709	23.124	52.1583	28.71	47.3293	24.1669	40.3466	25.7498	20.0403	35.3951	32.5778	17.8769	12.4618	53.5255	22.9092	56.7651	62.7244	26.1781	12.6419	38.9378	45.3335	24.6284	39.135	2.0699	44.3273	27.0339	25.3441	25.1503	3.41974	12.8914	46.5135	4.35635	23.9517
KHC83548	3.61324	9.3009	12.3961	5.94015	9.95823	11.5998	16.5497	3.8616	8.04652	7.56856	2.75306	11.3082	5.70089	13.8175	13.0315	10.5523	13.5315	8.73058	5.74992	9.49834	17.0459	10.5717	7.71544	4.01006	4.78949	8.48714	8.39488	10.442	10.1649	9.58633	9.51175	9.86451	12.5012	10.8589	15.0881	14.2093	8.69609	12.4634	7.05544	7.25081	5.39472	11.4817	6.94321	13.6157	6.03337	10.42	7.15382	8.25782	12.9308
KHC83549	10.044	1.15648	96.4812	10.2845	1.20838	106.28	6.86576	26.0911	122.178	5.13161	29.8128	1.87269	60.2766	10.1202	135.641	21.8997	6.69638	11.1732	70.1449	8.29807	3.94932	94.3398	37.2232	31.1962	12.7032	81.9403	86.9802	12.9081	59.0098	1.17055	28.2697	2.38772	1.92642	94.1374	8.41764	4.8852	54.0303	83.1467	79.8102	20.5683	49.4752	4.49463	11.0315	8.91741	18.592	64.6077	43.338	16.9611	11.5081
KHC83550	74.6276	12.53	385.969	56.425	36.463	304.298	31.9358	128.586	256.668	30.7204	182.076	14.5477	288.699	41.7283	436.484	58.5475	57.9928	79.457	210.092	46.1177	20.516	382.713	173.585	130.336	71.5259	330.338	272.236	79.4826	261.803	29.4756	98.0076	21.8114	24.0667	402.951	43.7854	28.4097	217.902	421.339	316.515	79.2252	231.374	28.5634	71.1177	59.7297	69.1943	294.561	134.251	70.3101	74.2436
KHC83551	3.43948	7.15132	12.7316	5.48708	9.91844	7.78871	8.36112	4.21946	8.64301	5.10128	3.07278	11.6778	4.72548	6.58427	13.0438	4.32184	8.37059	6.34907	5.67794	8.81446	7.47623	7.41686	2.41757	5.30769	3.52456	7.34174	5.37633	6.71347	4.62403	9.13907	7.72757	8.55108	8.09984	8.86449	6.50477	7.90663	4.33878	12.1802	5.59739	1.1694	4.84334	5.98326	5.36577	8.9685	1.51493	7.01216	6.67972	2.71926	9.312
KHC83552	164.836	191.036	174.917	140.819	114.517	174.982	182.433	122.465	137.352	168.903	146.297	155.567	131.343	139.424	181.034	116.644	227.542	190.31	145.6	167.455	173.998	202.547	118.196	139.745	245.197	183.343	109.97	172.638	220.992	118.304	201.144	114.942	129.712	204.336	124.008	177.495	128.823	199.178	98.9616	129.871	119.481	189.265	182.127	251.444	137.79	175.074	172.105	150.716	228.256
KHC83553	38.0873	41.6348	50.1613	35.5476	30.4843	57.6707	43.1782	33.5196	47.292	34.7527	34.8556	34.5543	43.0501	40.2233	51.2058	38.0771	46.5739	40.431	37.2362	34.9011	39.5928	61.233	34.1876	32.4871	33.7222	37.0308	63.9586	36.2638	59.021	36.0967	39.6836	32.7412	39.6124	66.8714	41.0849	37.7811	38.0024	63.6393	48.9079	20.8218	38.3143	43.2369	41.4608	47.692	23.3681	53.7421	33.6914	26.226	40.8325
KHC83554	602.984	508.794	771.405	510.79	375.717	698.515	476.668	529.505	633.785	572.907	653.242	428.291	647.169	860.319	654.788	928.676	994.868	604.159	510.761	615.476	473.743	857.703	455.287	531.153	1227.58	670.094	823.957	1051.04	1012.91	408.36	882.136	341.948	337.822	921.685	879.652	497.723	428.438	895.466	681.253	741.698	539.729	567.295	577.595	1014.13	800.865	947.28	508.839	704.906	1065.52
KHC83555	30.9921	15.0946	227.503	32.5421	16.1764	172.021	14.4432	57.8344	188.819	19.1368	98.7102	34.9181	169.652	28.3052	195.486	19.379	28.2513	27.9597	92.421	20.2175	22.4694	250.144	23.8366	39.4841	31.7383	104.117	258.544	30.0321	180.999	8.14844	32.1974	28.8565	33.5253	340.335	16.6125	21.8983	25.1115	371.527	308.062	28.1112	122.461	21.3327	27.2489	23.5135	40.6194	224.59	29.3516	30.5879	36.9935
KHC83556	272.572	285.925	271.599	241.82	197.08	237.186	289.736	218.104	223.528	228.784	251.79	336.454	235.062	95.4011	297.979	64.6753	213.894	278.3	242.023	255.103	305.285	282.545	189.174	241.206	149.5	296.701	226.228	155.285	235.416	177.573	143.373	311.115	372.343	336.479	80.8431	298.42	210.762	325.652	238.647	100.321	220.391	269.416	275.154	216.542	176.339	209.896	289.573	134.326	213.456
KHC83557	340.765	226.307	242.71	240.419	104.966	164.746	210.271	219.093	166.984	240.676	320.033	115.873	303.3	118.256	237.439	91.6037	153.946	302.195	187.73	257.122	237.794	292.199	229.567	217.217	212.889	297.521	269.378	167.944	277.653	131.504	109.397	56.8761	54.2473	321.788	93.2368	214.036	155.271	291.859	206.751	161.604	199.105	326.962	304.093	182.046	145.46	229.039	208.39	114.356	217.259
KHC83558	26.2413	17.5249	18.6828	11.3445	1.85826	12.0593	28.0235	10.3689	14.376	11.0095	24.0395	1.4186	28.9282	10.2988	23.4655	19.2073	2.39939	32.7952	13.8465	12.6037	24.2933	23.2591	52.5152	17.5362	1.01957	13.6719	52.4579	2.7936	23.522	1.51252	2.23724	0.978293	0.930622	38.242	13.752	26.9511	45.9183	44.5052	38.2272	36.8609	13.4504	34.1687	30.3218	1.67172	19.838	23.2906	14.3201	17.4296	2.09979
KHC83559	310.525	367.564	242.483	277.639	313.237	238.613	348.548	268.648	256.012	292.955	281.98	417.217	247.471	210.845	284.003	209.844	300.482	295.677	279.015	260.318	382.432	232.548	165.005	232.049	242.246	259.189	211.605	234.144	243.255	270.111	217.392	384.523	436.384	265.002	182.292	319.789	188.388	264.052	217.159	236.656	263.162	331.099	286.78	291.122	394.79	231.005	285.927	345.101	285.404
KHC83560	176.218	181.945	204.063	196.342	286.617	247.778	227.63	179.019	149.199	202.314	152.358	248.47	154.077	304.607	167.372	252.316	232.773	225.792	162.288	240.302	185.22	190.26	185.492	191.527	167.195	153.787	137.296	266.834	243.826	270.104	317.351	232.836	244.233	184.462	303.405	209.782	216.082	185.468	143.945	150.197	168.684	189.558	191.804	227.663	152.235	238.127	175.609	198.38	242.245
KHC83561	191.859	201.353	199.581	202.331	212.86	179.572	218.75	193.159	164.028	215.072	183.287	201.358	171.051	62.5792	187.532	30.9885	190.485	196.061	183.89	228.354	200.025	175.113	166.52	217.323	183.848	175.768	140.629	168.885	174.502	223.525	168.79	194.699	206.906	185.426	68.8143	210.4	182.102	190.491	158.091	18.1044	191.684	177.245	189.607	202.187	24.0604	153.221	192.581	27.1288	187.666
KHC83562	68.2918	73.896	51.8741	79.9333	106.315	50.0718	96.0416	69.7025	37.0748	79.0936	54.965	96.8353	48.964	43.9712	48.5782	26.585	79.6205	80.7194	55.5133	95.8937	80.3986	39.1287	56.3965	72.3898	42.6883	44.123	31.0009	63.64	48.1594	108.283	63.6424	84.1709	97.3232	39.6345	48.1657	91.9281	72.7261	42.5144	36.0964	13.3289	61.5269	75.9789	79.8121	82.9417	14.459	43.0293	65.6697	20.2519	75.7333
KHC83563	16.9488	20.8926	24.9922	17.4444	17.5413	31.7706	20.3722	14.7854	21.9561	17.861	12.8278	22.8422	14.0432	48.6004	21.2557	64.6721	26.5959	18.4081	14.882	18.2318	20.2389	29.2036	23.4641	15.2307	17.4081	14.1678	25.7731	24.3635	31.4301	20.3711	25.0938	18.3419	22.5054	27.3368	54.722	20.0667	27.6836	26.9682	18.092	48.1696	14.011	19.7105	19.0239	24.928	46.0032	33.3266	13.4196	44.3524	25.6323
KHC83564	4.19739	4.77573	2.79721	4.70521	3.6447	5.23828	5.13215	3.40049	4.13878	4.65313	3.22171	3.52075	2.77278	9.45455	3.38344	11.0563	10.5795	4.68276	3.17974	4.09859	5.41299	2.78487	4.76493	2.73396	4.93167	1.88665	4.09936	6.87864	4.53811	4.73348	6.60508	3.92252	4.29689	2.75453	9.90722	5.09903	6.14756	2.46654	3.02483	10.1479	2.67162	5.55883	4.6408	9.43946	10.4613	4.88808	2.84353	10.9849	8.55885
KHC83565	29.5195	29.0379	24.2051	25.3475	15.606	29.3355	22.4691	22.7062	27.7096	23.1507	25.2544	20.3636	21.1205	30.4616	25.6808	30.6029	32.5817	22.6728	21.917	25.6523	24.3892	25.7616	11.4873	24.5159	20.3624	15.7923	24.9936	19.5913	21.3282	18.7689	15.1859	22.9339	25.4315	24.0766	31.2208	22.0433	14.7941	21.6592	20.3846	20.8063	22.0394	25.6438	22.9499	30.8759	26.3285	21.3058	17.2459	24.591	28.1292
KHC83566	4.72347	6.24777	7.50221	5.10958	3.9623	9.18931	6.52161	5.10717	5.39953	4.68742	3.35811	4.67244	3.34836	14.0161	9.20122	14.2842	6.96802	4.49651	6.37563	5.79715	6.9246	9.229	2.67125	4.36554	4.09553	5.64932	3.93101	5.23103	6.72527	4.34293	4.3814	4.79066	7.26558	7.92421	15.3105	6.83625	4.65113	6.20876	3.16213	10.711	3.09237	6.48323	5.30921	7.99926	6.95698	5.47811	5.81757	9.46941	6.59634
KHC83567	36.8972	60.2087	67.9726	48.4064	56.5371	78.6884	54.0718	38.1237	62.9195	46.854	34.1944	52.7947	36.2008	60.2148	64.3683	64.3682	54.9097	46.1878	44.1034	49.0141	56.271	73.832	58.914	35.3929	40.6886	42.9423	64.0069	47.3378	68.4593	54.9346	50.4819	49.4627	59.995	67.3455	63.0869	51.9261	66.4844	66.0728	49.7369	63.8686	39.2019	51.5868	47.0401	58.1565	63.045	66.6269	47.9783	64.9525	53.5095
KHC83568	1.53798	1.7835	1.27806	1.18308	7.59751	2.62463	2.0362	0.708785	1.53582	1.20592	1.47566	1.59872	1.30064	88.0691	0.593259	42.5267	3.63358	2.28998	1.08062	1.1944	1.83498	1.01468	23.256	1.27565	1.00216	1.12897	2.32525	2.05809	0.966915	9.4673	2.54887	3.56296	3.50271	0.649817	78.8036	1.65516	31.1127	0.673867	0.843295	28.4816	0.895012	2.01645	2.10371	3.52488	34.3404	1.71068	1.50784	45.6055	3.01445
KHC83569	19.5243	23.7892	41.9735	20.2906	31.0569	62.8109	27.3004	16.1941	32.787	20.7027	14.3942	26.2221	16.9918	82.9673	30.3461	116.492	36.2439	28.8241	14.1627	25.804	22.8802	54.6036	27.2548	18.9316	21.1424	13.2603	60.2936	40.9971	83.8959	27.0796	44.507	22.565	24.3828	55.4203	94.9361	26.7214	40.7761	60.2429	35.2674	96.3104	13.6579	26.1826	25.8022	35.459	73.2536	90.4595	15.8086	93.6679	38.7584
KHC83570	0.624377	0.418139	1.01227	0.327802	0.195538	2.76389	0.48937	0.148743	0.78561	0.244173	0.339525	0.891065	0.300041	6.68456	1.53756	3.00945	3.13038	0.576088	0.387905	0.189108	0.692327	1.18889	5.15529	0.472305	0.760677	0.358446	0.916618	1.94822	1.92668	0.273602	1.7903	0.685995	1.22575	0.886393	5.00499	0.622828	4.15966	0.761621	0.334392	2.17096	0.139889	0.630337	0.411725	3.75416	2.31391	1.90662	0.231389	3.21982	3.28952
KHC83571	15.739	20.4062	26.5255	12.5555	11.0294	32.7564	18.9339	12.151	17.4785	16.7973	15.236	21.8924	9.9971	33.2743	34.9953	23.1607	29.6131	16.7329	12.776	13.1283	15.9002	24.7119	13.571	11.3138	19.4699	18.4367	13.3006	30.1734	24.4464	10.324	21.9024	19.675	23.5005	27.6356	31.5421	18.9284	14.2133	24.9279	10.2503	9.98731	11.032	17.7773	17.2297	28.3785	15.9168	23.6343	15.202	19.6569	28.8419
KHC83572	14.6139	29.9992	28.8206	30.0849	50.7542	41.5112	39.0872	18.9533	31.8337	28.1289	8.94327	48.4155	10.9299	64.708	24.4826	54.8735	41.5918	21.5509	15.7472	38.7244	34.9119	25.5128	14.5402	17.8542	15.5386	10.2011	32.7629	34.7417	30.8223	52.5413	35.8452	45.4336	47.2742	25.6482	65.5588	38.6552	24.9218	28.1849	27.2643	22.2624	15.4061	24.8531	20.8907	40.9461	18.3171	34.5105	16.1185	31.0062	39.28
KHC83573	20.4507	30.0045	50.6817	22.586	36.9978	76.2166	22.9495	18.1556	40.1295	18.1178	15.5139	31.4171	19.1256	102.069	55.4889	107.702	45.3162	20.702	20.9981	22.8645	32.1854	57.3653	56.7317	19.7066	30.2067	23.6369	48.9933	42.4583	62.3935	40	54.2638	29.5119	29.9442	61.8597	107.319	25.7743	64.3744	55.935	32.9771	105.032	15.1357	31.0719	18.7028	42.8701	89.8111	73.109	17.7525	98.3398	42.1053
KHC83574	7.56271	6.90819	14.8652	6.65614	4.61779	13.1226	9.15165	5.11747	10.5875	7.025	6.15754	5.68387	9.13903	6.08401	15.7544	7.53511	7.55642	9.37373	5.52432	8.5587	8.73356	17.7407	5.16075	6.81212	4.44046	6.93241	21.1601	6.84104	16.1831	4.11296	6.21455	4.31526	6.0815	24.902	6.80591	8.54891	4.62935	25.048	16.7592	6.76195	6.27487	9.78886	8.43547	7.47888	5.43945	19.2605	5.86203	7.24689	7.96689
KHC83575	34.1683	26.1328	9.10417	17.1306	9.51485	10.3454	30.8427	15.9139	11.7108	17.3652	28.5038	4.47635	23.1451	5.98839	10.2483	5.41918	7.90027	38.4308	17.8107	20.5819	27.9576	12.5533	34.9983	19.307	5.73581	14.1623	13.5605	7.24702	13.8426	10.8044	9.17777	4.13448	6.36711	12.3443	5.80813	30.3068	20.83	10.8625	9.4625	9.75128	13.0904	41.6112	35.539	7.53583	9.50611	10.9712	19.3912	8.13079	6.58934
KHC83576	151.344	166.037	148.145	134.552	137.894	172.869	147.023	127.739	126.078	143.971	142.515	138.363	117.822	159.267	150.838	156.341	196.798	134.895	117.406	135.735	141.19	173.622	148.827	118.853	254.455	143.09	125.792	197.098	229.458	139.792	212.686	139.793	145.07	172.823	151.637	137.601	158.518	178.914	115.902	178.334	121.118	154.27	147.839	207.981	196.048	209.377	131.608	164.117	218.473
KHC83577	9.95714	9.97543	14.0873	14.2639	18.54	14.625	15.3277	8.00691	8.59961	8.32505	6.05273	21.742	4.64432	28.7055	13.3656	28.0764	18.2241	10.8891	6.41859	15.7902	17.7872	11.6904	11.1195	9.78506	7.39446	5.7618	7.51613	17.4876	13.9649	20.2345	16.6058	16.3976	17.433	13.6591	28.8806	16.4898	15.7957	13.9045	5.91563	19.6256	5.7411	17.4827	8.92946	18.0167	17.6067	16.2543	5.52019	22.9708	19.0652
KHC83578	31.5332	61.5521	21.2801	51.4381	113.252	24.9912	60.5151	44.7776	43.5267	47.3564	29.0588	75.1451	30.8103	13.8129	29.8992	3.16795	39.9102	38.2829	53.5369	56.2013	57.2723	16.472	56.2951	47.5086	21.7673	25.5808	23.5803	27.8726	12.5349	105.632	32.3806	73.2246	87.6746	17.1632	16.5246	57.1643	67.5359	16.267	27.6256	1.8586	44.6062	43.3359	37.4446	40.8856	1.57228	9.40571	48.7193	3.85024	34.1716
KHC83579	31.6393	27.7279	51.6587	31.923	28.1641	48.1486	29.3166	34.0603	49.9095	26.1382	38.7562	32.0032	39.247	38.9766	57.2156	42.3774	36.1068	40.5556	47.1661	35.3109	32.5838	43.162	24.5295	44.8842	26.2297	39.7201	44.2557	31.4026	37.5499	30.1409	36.8332	27.2584	24.6295	53.8905	44.7071	32.2296	27.9524	47.8783	40.8407	34.2586	36.8243	35.8213	30.5549	37.0254	29.7979	42.9014	42.5163	29.9529	34.5624
KHC83580	22.5358	12.752	70.8073	29.8139	19.7909	63.3037	18.5331	40.8284	64.5631	12.8232	38.4581	18.4416	50.0237	74.9833	94.2927	68.5576	39.388	21.9494	61.9295	27.2196	15.3134	50.719	9.24399	52.6483	33.3557	52.8448	56.2603	40.2478	42.2593	19.3452	41.9805	21.9559	20.237	53.034	75.9305	17.5136	17.7917	54.4681	59.0691	41.0358	55.6155	14.0487	17.081	40.9146	36.0589	50.2867	48.2458	41.9514	41.3603
KHC83581	414.25	289.914	2323.24	387.2	459.79	2726.69	355.639	577.594	1876.57	336.022	684.981	345.377	1261.4	2600.32	1637	3093.01	1825.54	449.872	987.434	401.277	279.184	2251.8	780.357	690.068	1622.64	1119.96	2312.3	2452.66	2681.31	473.242	2682.62	358.229	282.735	1986.16	2837.38	350.812	956.504	1976.12	2052.2	2501.13	1023.26	329.729	433.848	1722.2	2070.53	3268.05	610.029	2608.69	1757.46
KHC83582	113.131	59.1738	51.6543	69.6614	18.5653	38.0554	64.9676	71.4405	53.6392	70.0589	112.861	4.27388	111.399	13.442	49.988	17.5058	16.0447	117.581	66.2745	80.0102	63.302	63.7655	87.2042	99.7321	14.9216	82.6167	83.4424	16.2061	44.4738	30.7915	15.2358	1.34551	2.63186	68.9198	13.0648	71.9595	45.1344	48.1511	65.8844	50.9594	73.7957	91.2633	99.45	18.1435	45.0602	32.375	63.2357	22.2014	19.4146
KHC83583	15.385	10.8181	28.4134	11.8542	4.40256	36.6798	14.8657	12.7261	26.2157	11.9442	15.5947	11.2772	20.4426	55.2941	41.2506	76.2994	22.8102	19.3696	18.4457	10.3759	15.5399	39.8885	8.85329	9.94	17.3948	26.8298	29.7184	18.4394	38.5699	2.51336	21.3112	7.91637	9.86767	35.0778	63.9548	13.1817	12.9093	48.6767	25.8753	50.8007	16.6301	11.9214	16.4501	19.7102	55.3509	40.2882	20.7001	49.2826	20.8305
KHC83584	680.24	580.112	32.7801	318.007	69.0766	15.177	442.94	254.846	131.461	354.111	588.574	22.3661	331.807	10.0724	85.7632	0	2.51331	510.136	276.807	280.582	434.591	41.3725	458.04	310.865	4.6734	188.532	222.04	5.12971	10.9631	78.2897	8.24936	7.39336	5.30221	63.5472	9.67343	459.298	205.526	89.0661	238.148	244.082	215.642	728.758	491.878	5.02037	221.302	18.0952	283.371	111.024	8.17083
KHC83585	1228.29	956.962	658.916	1092.28	493.031	612.548	1128.14	875.311	494.919	1269.2	968.177	627.243	806.008	1261.6	827.959	855.103	672.167	1593.53	711.871	1386.54	962.045	748.266	488.854	963.902	406.749	872.774	552.917	498.699	643.598	603.931	412.296	327.648	398.738	973.702	1168.96	1152.01	350.371	865.727	534.612	213.929	734.049	1425.5	1493.64	653.706	240.53	518.839	903.688	462.941	607.216
KHC83586	63.0569	29.7381	195.654	59.9569	27.5995	197.147	47.7149	88.5829	173.53	41.882	110.89	45.0017	164.958	71.4243	198.119	77.4459	63.0071	65.7039	127.829	53.9387	45.0779	182.549	26.8323	102.568	54.6588	123.112	215.104	55.6708	166.789	27.8916	73.3896	32.6313	38.3178	217.09	81.4249	47.1305	48.322	199.317	191.862	52.7149	130.896	43.1061	61.09	57.7785	50.6519	188.965	86.7985	62.739	56.3564
KHC83587	12913.3	10399	10586.2	11745.8	9714.16	8506.64	12459.8	11663	7735.97	12420.8	12538.3	12202.7	10614.6	4315.65	10900.8	2892.55	9794.3	13423.3	10650.4	13545.7	11030.5	9147.72	9456.56	15229.4	8835.37	11619.8	7719.8	9071.88	8106.2	10558.9	8569.94	10871.1	10145.3	10070.2	4264.36	12792.4	9628.13	10157.8	8772.13	5099.45	10932.6	11897.4	13011	9562.86	4734.3	8547.26	12810.9	5360.51	9289.07
KHC83588	30.2328	25.1222	62.9311	27.4055	24.7056	62.92	30.9573	26.7192	50.5789	26.3325	32.7709	30.3895	35.544	47.1407	54.9467	51.1922	38.6025	31.7405	33.9824	32.7318	28.0572	67.652	25.561	37.2391	28.508	39.2954	62.2286	39.8322	64.5356	26.8756	40.8781	26.5596	29.0742	68.5692	55.307	31.9101	30.4055	65.3258	43.7869	35.1891	30.1751	29.9302	30.3315	38.6021	35.6909	65.9486	31.4842	38.785	40.0497
KHC83589	27.2683	91.1935	30.089	73.7098	27.0236	17.6413	120.297	52.9892	29.1896	79.1012	29.1677	236.627	30.1471	19.967	33.2583	10.4943	50.917	51.9433	59.1176	114.496	101.176	16.6628	2.38283	73.0344	9.13562	30.4263	19.2509	23.2523	15.5449	21.7874	15.1693	18.5917	46.5687	22.3647	21.8071	117.163	5.20388	28.4931	25.2764	6.54994	48.8873	35.2346	44.4671	45.0986	5.23969	14.2517	74.1456	6.03181	33.9627
KHC83590	200.269	280.671	358.598	190.3	437.036	391.654	249.877	187.742	277.952	192.783	197.55	332.567	200.954	525.704	263.024	309.824	300.812	238.506	221.498	242.562	247.67	354.205	694.468	204.744	209.833	299.744	262.967	270.677	344.724	459.366	338.584	311.75	313.118	276.809	472.98	243.834	669.944	250.31	198.439	475.714	188.055	229.809	252.165	319.588	573.343	378.749	249.498	577.204	297.224
KHC83591	25.5962	50.5367	38.0337	37.2115	61.6662	41.9732	43.1083	28.6689	27.4522	36.1926	21.4004	54.2636	23.5269	46.5225	36.7632	34.7772	46.7059	36.4402	26.9405	39.9316	43.5068	37.1645	49.2912	27.0367	26.8954	30.5292	29.3133	37.4971	36.3697	59.4005	41.0464	47.6508	55.7591	34.4133	47.5261	40.7093	55.7096	36.8866	20.9096	26.2295	25.6064	39.2561	36.7639	47.1911	26.7741	36.2241	33.3013	35.0556	45.185
KHC83592	85.1559	50.7691	76.4043	46.9359	31.6938	86.459	49.4956	49.7611	78.0636	44.7928	86.086	30.2388	89.2127	98.0977	73.2435	120.803	33.9029	69.6208	64.3325	48.5522	44.6966	90.5643	126.535	68.9467	44.0002	66.8266	120.554	37.9875	92.2021	30.3333	46.9338	29.716	28.3174	88.6368	98.0586	49.87	89.1065	85.3577	82.731	184.545	61.3931	77.3508	72.2675	36.7631	169.925	88.947	57.1573	130.047	33.2407
KHC83593	34.5387	54.2011	18.5977	43.3182	33.3119	17.7132	35.2185	34.7092	26.0452	38.1938	28.3306	37.2623	24.8759	13.334	26.6458	5.58918	32.9998	29.0304	31.5424	35.9858	47.3458	23.7774	13.8305	28.6119	30.1128	21.6663	16.4966	17.8777	19.104	26.0864	16.2694	37.1522	55.007	25.5285	12.0218	41.4613	15.9336	25.7169	18.6125	1.94584	27.309	42.3303	22.291	30.7209	3.87815	12.955	26.7213	5.2932	28.2557
KHC83594	174.835	249.92	150.845	192.818	163.397	132.086	225.319	151.068	117.453	193.502	138.035	190.494	116.003	168.828	142.582	177.356	186.018	203.155	137.914	231.646	219.152	137.788	93.8633	174.506	165.646	145.473	103.802	136.699	139.347	161.335	126.612	175.344	191.385	129.478	170.535	216.958	111.891	147.203	104.495	145.844	125.718	204.073	202.023	193.442	152.047	138.639	163.055	162.134	187.199
KHC83595	93.7964	57.5155	11.7815	34.7855	10.4844	7.52496	62.9136	31.4647	27.2165	30.5747	85.6372	15.4289	61.3933	10.7258	26.5095	9.46991	11.4259	100.531	46.9857	39.4891	69.0421	10.3843	119.807	63.0442	4.71197	25.3817	32.8543	7.21121	5.58624	13.4337	5.8232	10.331	12.1482	17.3933	9.83483	59.9125	49.494	12.4322	20.491	26.9825	28.4441	121.496	80.6971	11.2666	16.9243	5.275	47.7167	11.4701	10.3544
KHC83596	82.2462	106.75	31.3383	60.4923	54.7895	40.2165	76.4514	49.0141	31.0686	60.5275	59.4019	107.194	39.2633	105.524	45.5197	73.1342	54.0554	80.2865	50.9666	59.9033	89.0306	36.2009	123.262	54.9392	81.4941	36.6134	23.636	51.0497	49.6661	52.0275	53.7502	67.0612	75.133	39.5614	86.2098	75.3294	97.5112	50.4368	21.3922	83.6823	33.1512	104.998	69.6039	59.0589	90.9722	37.8076	54.3934	92.5424	66.3459
KHC83597	33.3904	26.8984	72.6465	30.409	30.47	95.9886	24.0151	29.7844	65.8628	34.3628	35.381	30.0792	39.0062	209.629	54.9487	190.74	40.4891	32.0338	40.2973	26.9385	28.6245	89.4448	103.475	35.4796	47.5032	43.1733	59.6701	56.6231	86.5554	23.4799	61.4089	37.1814	30.8454	72.1823	176.452	26.842	104.477	81.2558	46.3981	190.485	32.8557	34.8117	29.6416	36.4805	208.388	98.8415	36.1147	173.82	37.9572
KHC83598	28.9525	28.7748	52.3802	25.0328	24.7649	63.8594	38.0168	22.1901	41.5831	29.12	24.0153	40.4523	24.2356	134.885	49.6076	139.785	33.3108	40.9322	29.3636	30.121	32.7354	59.4015	96.1188	28.8169	31.3841	39.3558	48.8512	36.236	64.1042	22.9489	46.2871	35.8947	39.2083	56.5932	128.628	37.8487	85.149	59.8056	32.3847	132.062	21.0789	33.4657	37.9236	33.0618	134.064	62.3086	37.4646	152.672	31.9156
KHC83599	12022	9113.06	6511.09	8774.51	3751.89	3993.77	8700.26	8196.96	4931.65	10270.6	11192.2	1092.14	10233.1	2560.34	6652.32	3515.65	3976.38	13439.2	7177.34	9959.46	8239.82	6727.08	10012.7	9147.67	3632.02	9842.93	7451.74	3487.29	5573.77	5546.21	2774.89	692.987	645.826	7800.26	2889.6	9285.48	6088.06	6916.1	6720.33	7723.8	7867.74	11546.5	13290.2	4242.12	6476.07	5005.39	8116.98	3855.16	4177.65
KHC83600	72.0179	45.7581	22.5655	49.4745	22.9397	24.738	52.2612	43.161	21.5589	53.8384	56.7375	27.9082	31.8504	44.707	23.8489	43.8105	24.8377	58.2465	28.7554	47.2891	57.7692	24.498	55.1366	40.6585	22.7175	23.7456	26.0238	20.2448	31.219	19.6308	21.7045	24.1968	23.8178	27.2159	47.178	45.2701	33.8327	24.3804	17.1927	39.5432	31.9144	74.2408	59.6507	26.1761	34.2561	26.0303	35.5821	32.7942	23.5078
KHC83601	123.76	197.05	118.02	138.105	181.655	133.242	164.935	86.0069	99.3118	130.95	81.6376	282.603	69.9451	176.971	133.997	118.597	163.401	126.411	82.9741	158.638	191.87	132.596	109.311	87.5986	186.154	116.917	79.2459	139.009	159.838	149.187	153.439	202.397	208.471	147.056	170.884	164.485	136.376	159.133	82.4256	73.9672	78.9851	163.007	125.619	170.956	93.4496	127.207	141.28	137.172	160.551
KHC83602	6.34295	1.0955	28.4134	2.4526	1.23272	34.5131	3.57349	4.82251	16.2358	2.36107	7.86288	1.01368	11.8426	17.3109	34.3998	17.4047	11.7896	4.56569	8.66387	3.45864	3.30942	40.8473	1.83172	5.64162	20.3734	15.0648	18.8688	15.4315	50.0291	0.591378	16.8246	1.00525	0.946214	55.7864	17.9205	2.66438	0.911241	50.5216	16.7683	11.017	4.94779	5.26399	5.93283	12.6708	8.3865	50.7446	4.86244	13.1531	14.1648
KHC83603	37.2086	32.0091	83.5474	31.1544	39.9407	107.39	29.3597	33.5725	94.3814	28.5863	44.379	27.1758	55.7376	206.92	79.7765	243.576	46.9389	42.0287	44.0541	29.5722	36.9584	82.395	88.3677	37.0915	41.5295	45.2315	116.617	58.4312	89.6769	44.3457	84.6054	30.5122	27.2664	89.7024	213.733	32.0037	97.4163	75.7396	78.0092	211.378	36.9773	41.501	34.4234	40.2585	184.157	117.903	38.3231	201.011	42.2642
KHC83604	227.98	208.55	177.293	197.084	192.814	181.378	227.463	195.06	151.764	198.551	213.889	171.835	191.766	94.2414	194.919	92.6565	130.828	214.378	187.793	189.134	241.893	187.173	161.988	157.488	116.347	197.571	163.498	101.685	181.884	178.545	111.949	155.212	187.795	198.447	92.6894	218.359	156.91	175.004	144.85	92.9535	199.356	235.474	210.511	142.093	110.472	154.792	215.195	110.346	135.965
KHC83605	140.275	155.204	130.484	149.881	152.42	128.118	171.552	138.358	101.79	176.588	123.848	170.471	115.042	127.358	136.085	116.051	172.909	171.187	128.182	177.768	152.527	109.863	107.433	156.374	131.705	131.635	89.3728	141.596	124.413	172.946	145.178	170.138	181.426	117.834	133.57	167.959	133.586	120.008	90.2431	63.4149	127.051	151.312	165.495	177.4	82.2632	112.006	151.881	87.9807	151.715
KHC83606	29.9002	40.7849	3.76503	46.8047	17.2835	4.21098	43.3364	36.3179	6.51339	35.2247	22.4124	21.2396	16.7823	0.49905	12.3936	0.170835	123.84	41.9463	17.6527	35.3655	47.6787	6.70861	0.148328	18.4043	90.5937	7.18008	3.81989	86.0325	24.3074	18.2455	36.104	42.4924	38.4862	13.1417	0.559162	40.1986	0.368951	10.2048	6.81271	0	22.1699	57.6963	39.1766	118.96	0.222257	6.0517	16.2675	0.161789	129.074
KHC83607	19.0151	41.7386	50.4035	24.3984	35.1242	48.9532	42.1107	14.8825	22.2332	33.3651	10.5854	55.6796	13.3043	31.1908	49.9914	27.7119	64.1833	31.7544	15.2691	39.9042	35.0932	63.2645	10.3346	19.5581	46.3745	25.3911	24.4978	50.8341	74.3762	28.2514	28.6241	48.5486	48.8334	72.6202	31.5025	39.9931	19.6122	80.2418	23.7306	17.2795	12.4309	34.0368	25.942	59.6873	15.9041	71.43	22.0078	15.7988	62.6203
KHC83608	303.223	248.594	80.7553	172.415	100.042	56.3307	225.567	165.175	89.2476	202.321	261.249	76.595	236.404	20.1498	98.9393	13.3589	43.2051	344.429	150.472	186.484	202.47	81.514	195.004	172.488	29.7719	205.645	139.998	25.4972	41.2261	113.538	22.7697	60.1513	70.2886	97.9909	19.7716	222.396	116.891	78.1134	94.7661	32.0911	144.63	335.833	352.491	46.8563	31.4494	36.7886	175.352	20.6605	40.1106
KHC83609	71.127	87.7804	53.9228	79.5119	100.174	68.9063	81.1914	70.6381	55.1758	81.8303	62.6704	93.49	58.5241	121.788	50.1458	105.25	77.0006	75.1056	67	88.4978	77.5951	54.161	95.2454	83.9628	57.5013	43.2827	51.6299	72.2324	70.7883	103.534	83.3203	78.8904	88.7498	51.1763	122.231	81.9087	102.722	53.3688	50.764	62.3609	65.9344	73.9765	73.4558	82.1844	64.1148	65.1223	64.7	86.6046	73.1707
KHC83610	357.809	284.091	289.473	308.305	140.584	269.105	231.325	515.325	1078.79	234.077	631.523	379.523	924.453	789.47	344.021	1812.17	212.716	237.99	681.216	214.896	216.514	286.066	828.071	426.677	293.991	307.361	1206.75	222.356	257.126	179.516	270.417	277.537	323.478	314.035	1249.21	228.421	476.765	344.455	1381.56	1214.05	837.475	234.41	231.102	212.054	1452.87	229.859	301.672	915.517	218.446
KHC83611	33.4017	43.2416	23.6298	31.0099	30.0589	28.1783	38.224	30.1061	29.5209	28.1844	29.8247	40.2524	25.134	26.9475	26.677	54.8482	31.4734	29.6507	25.0448	33.841	41.0701	24.7319	71.2158	30.8251	36.0407	20.9523	24.9009	21.95	20.9378	26.9179	20.8736	30.9809	37.6854	24.3131	41.9383	35.9039	52.8546	23.0122	29.4717	33.6631	28.4119	34.6484	30.4313	29.2497	28.919	22.8934	26.48	19.4197	27.786
KHC83612	12.3819	32.963	14.6741	17.0409	46.0471	18.4967	21.6386	12.355	17.3342	13.2119	8.95418	54.7919	10.3479	37.612	16.4702	31.5801	26.794	11.7249	14.4402	16.4354	24.1445	16.2054	22.1493	11.4158	17.0294	11.6392	12.0346	21.597	18.321	40.3717	26.37	42.1705	48.1711	17.0744	40.6871	20.5852	30.3247	17.8857	10.2959	15.6641	10.154	21.0826	10.8734	25.71	27.9796	15.7788	13.2493	26.8928	21.9949
KHC83613	24.1887	35.0711	48.4593	31.724	39.3769	53.0313	33.4058	30.6008	51.4315	33.9229	26.4817	38.6304	36.2312	67.457	44.887	63.6381	43.1781	29.1737	33.3947	31.9758	32.1104	45.8291	33.3266	27.0848	36.9514	28.7408	54.9839	41.8232	46.9633	34.0326	41.7591	36.598	37.6478	43.5058	69.1184	31.7255	45.2346	46.6323	51.2465	54.9401	33.1466	27.4094	29.3798	43.8554	57.2051	50.6636	32.1019	54.7825	43.4358
KHC83614	34.8396	20.8762	70.7712	24.6168	11.866	90.4014	27.871	31.5357	66.7435	28.0166	34.9896	22.1452	38.8299	93.1447	73.6622	83.7363	31.3549	30.5894	38.3108	24.9599	26.6016	85.607	22.2419	27.266	28.9008	51.8421	66.6827	38.6069	86.9239	10.9582	49.7159	17.2513	21.2903	77.1845	93.1941	28.6421	23.7928	74.9453	52.0496	78.3582	34.2649	33.9046	33.6163	34.2265	76.8014	82.1783	36.9763	70.3971	33.9201
KHC83615	23.3578	38.777	24.6178	29.6749	32.2572	27.3819	30.6495	25.3105	32.8698	31.4498	25.7056	25.5248	26.0277	26.7483	33.9878	22.2292	24.8286	26.4735	32.7179	26.9828	29.8152	27.014	31.7761	31.1271	21.6519	26.6256	26.4587	20.308	21.0963	31.5591	20.5589	29.2997	34.0533	24.4499	24.8193	31.1474	34.3176	24.5621	25.0886	26.5813	26.1001	26.2753	27.7453	25.1669	33.9419	20.0347	32.1936	26.175	19.8291
KHC83616	28.4452	26.1014	29.3184	29.9047	23.5452	29.2322	33.267	27.8649	27.1777	26.9141	26.4087	25.7446	27.6125	25.3473	36.7425	20.033	37.9309	33.9579	32.3486	29.9439	29.0558	26.9381	6.83098	23.8222	17.7068	36.0272	24.3462	25.1617	20.904	24.7292	22.58	27.4049	28.2296	28.642	25.0246	29.247	12.2086	24.8155	23.1407	12.2299	27.9433	34.0654	32.4056	40.1289	14.8901	18.5206	35.5952	21.5018	36.885
KHC83617	46.8588	49.2448	99.7507	43.9307	62.3015	101.492	48.9008	46.1216	117.019	53.9982	52.8624	37.9879	62.6293	127.12	75.5971	198.515	53.188	49.9561	60.14	45.5265	49.3302	102.537	102.437	29.0027	59.0973	75.8761	140.849	43.9764	84.3017	60.5006	47.6585	36.4804	40.6238	85.5992	145.471	47.4627	114.107	94.8231	107.764	293.027	59.8514	46.9809	55.9645	59.2836	271.838	108.13	55.0272	248.848	53.8905
KHC83618	57.1181	78.2555	129.547	76.1942	74.5326	144.454	69.849	56.0111	104.613	71.4182	57.4736	144.692	64.2812	185.858	121.893	202.911	101.529	56.2932	69.1427	69.4299	70.7538	129.98	95.8132	45.865	124.723	90.9385	92.7514	97.0609	121.005	73.304	102.339	121.137	118.842	133.504	193.287	59.9239	114.427	125.059	80.8351	177.493	66.4584	64.2603	54.9999	108.207	230.083	133.936	84.6473	218.889	103.353
KHC83619	18.4528	22.9217	23.7677	19.8389	21.607	24.9335	29.1768	16.3332	24.0696	19.6303	16.9118	24.121	19.464	43.8493	28.5926	47.0942	23.6786	26.8786	21.1757	24.5038	27.0493	21.8287	20.4235	19.3889	13.8695	19.5875	25.0684	20.9771	21.928	24.6236	24.81	18.7695	21.7675	22.115	45.7978	27.8503	23.078	23.5864	20.3305	31.0445	17.2182	26.9535	23.9731	24.3464	27.3339	22.1315	22.0226	32.4038	22.5664
KHC83620	25.2142	35.1425	39.3922	32.4647	49.2599	40.4492	27.6059	32.7611	35.6463	32.5085	28.0603	40.8967	24.4165	29.0188	39.6256	32.477	26.9012	23.1624	27.2813	30.8571	28.6952	41.2638	50.1479	25.8715	26.324	28.4622	28.2222	24.0213	34.6165	41.4332	24.5024	44.7772	44.4086	42.5111	27.0066	27.4507	48.4604	48.2618	28.904	20.9859	30.1499	26.7321	22.4321	24.6512	30.6491	37.6066	23.4771	24.6407	25.4353
KHC83621	20.4368	21.8546	31.7767	20.5952	13.6808	39.5552	20.1973	21.6809	37.6917	16.3409	20.6196	20.1511	28.2148	47.0288	38.1972	53.9876	34.5913	19.822	25.3699	19.5588	21.9919	33.3588	28.5717	16.8627	25.1517	27.1787	40.5856	28.6382	31.8612	13.8576	24.5072	23.5204	23.3233	36.0839	51.7836	17.7226	31.8476	35.3915	35.6837	54.0953	27.6987	22.2251	21.6712	31.7743	47.0829	36.1843	23.4626	51.8785	32.9124
KHC83622	91.8503	78.9097	109.289	79.9211	50.3743	102.472	96.9494	71.5136	80.167	79.2064	82.0468	87.5172	83.9228	86.6595	108.947	88.0248	127.822	116.906	82.7519	96.3386	84.0157	100.258	42.5769	95.2454	89.2155	93.6993	87.3845	103.36	114.474	53.8536	110.678	51.7666	61.3752	109.695	89.6908	95.6784	49.7536	109.208	76.4791	71.3672	74.2038	97.7711	105.81	144.309	71.0487	109.819	91.5412	84.4957	133.722
KHC83623	7.7885	15.4874	27.8367	9.18286	8.38967	27.5747	11.0728	8.76863	22.6156	9.03741	9.69478	18.4042	13.5424	24.732	31.8983	26.3522	13.1035	10.1817	17.7529	9.74264	14.2672	23.6946	6.73994	13.2669	10.1985	13.5038	18.0882	11.1942	17.5371	6.29901	9.44902	9.53928	11.9372	22.917	27.0637	13.1442	8.58834	25.4497	16.8528	17.7008	13.1486	8.81511	9.03503	12.7402	35.0225	22.2752	16.5734	20.2491	12.9629
KHC83624	14.9586	28.6306	13.0607	16.4675	22.2508	15.9541	18.892	13.2463	15.3066	11.6691	12.1962	17.6888	14.0321	23.7321	16.015	24.2016	13.2928	14.1281	11.1086	12.7514	18.7849	13.7575	39.6091	12.805	13.7833	11.0346	18.2415	12.4667	17.4313	18.967	14.453	15.349	18.4335	14.7496	29.805	15.9057	30.9681	14.4458	15.7422	25.3825	13.0575	25.766	14.4225	13.6486	21.9271	16.1993	10.191	22.4358	12.4755
KHC83625	6.73596	2.95442	15.2655	4.21212	2.15488	19.0877	4.14257	6.77244	20.3371	3.89094	8.90405	6.5692	12.0307	17.8055	18.1178	18.3988	4.33285	6.10362	9.71961	4.04992	3.93838	16.3646	3.34242	5.75282	5.98504	9.88699	23.0383	4.96917	16.9201	2.23758	6.00468	3.19659	3.48222	19.5517	18.7943	3.20609	3.66791	20.2901	19.597	6.96387	10.843	5.73336	5.99188	4.16261	7.90531	16.7861	6.30784	8.57821	4.38238
KHC83626	21.5127	12.3599	43.5489	14.8155	9.10933	43.7047	16.5985	20.0809	57.8656	13.2689	29.1903	12.8413	38.1008	41.023	44.1622	45.7481	38.2844	30.9637	37.7646	16.5132	17.8479	38.0598	17.2419	30.9126	17.0424	36.8807	66.3141	37.482	46.7653	8.74014	32.562	14.6579	14.1271	47.6635	39.4848	20.429	18.6781	45.3187	58.0646	42.9673	30.1059	20.757	23.9135	35.3319	34.045	42.7742	30.4319	47.2802	37.2364
KHC83627	291.119	73.4557	554.294	195.619	98.3474	231.205	53.3776	752.226	2947.37	56.1515	1053.57	66.2039	2182.56	164.422	223.178	335.975	234.455	65.381	1507.51	65.723	57.9197	606.9	1357.64	592.875	245.995	450.816	3065.18	527.386	800.353	138.715	451.794	449.178	398.742	595.621	192.884	49.9667	982.434	776.049	3400.77	948.606	1813.02	73.983	59.295	254.663	902.047	479.617	95.0344	877.25	351.347
KHC83628	17.4014	20.0009	35.2821	13.4366	16.2847	32.1367	20.1595	11.565	28.3796	9.66474	14.6542	12.731	18.7295	21.4044	25.602	27.9676	14.8544	16.1148	16.4322	14.7132	24.4429	38.5003	26.8674	15.4205	9.51006	19.1405	41.3979	14.4048	33.4379	14.6894	14.7391	10.8015	12.6005	36.8796	24.8698	21.6821	25.1496	38.6304	28.9672	40.2758	13.2208	24.2265	14.1748	14.7407	32.797	41.0283	10.6757	35.6562	14.9347
KHC83629	19.5623	89.9997	23.2958	37.0351	166.847	37.5234	56.397	20.5995	31.3332	29.427	14.7701	138.032	18.0772	115.427	22.8801	65.995	52.0227	24.937	25.9945	51.8413	65.81	20.6807	43.4859	21.6568	31.8219	16.869	20.7356	47.5997	25.8043	133.058	65.2345	108.158	116.802	19.4346	123.258	55.3283	67.4989	19.1679	20.36	21.629	20.0685	42.4587	23.3802	48.5902	30.2666	24.2076	24.9346	47.5082	44.8429
KHC83630	17.5303	22.56	7.99104	17.4401	21.7592	15.2004	19.2013	16.0426	9.15509	16.6328	16.2753	20.5539	10.2733	54.2362	9.42079	45.3387	18.5947	17.1827	12.2192	19.3253	21.1522	12.2729	35.8834	16.4269	16.7596	9.90935	8.46888	15.9101	16.7357	22.1086	19.8112	19.9849	20.0424	7.58744	48.6501	18.2154	32.0457	8.18298	7.41925	32.3186	13.2372	18.5413	17.3439	16.1386	34.203	15.4923	11.708	38.6123	15.8389
KHC83631	2.24474	4.55538	3.03274	3.17289	8.39682	3.94719	3.48703	1.33689	1.65169	1.23206	1.01721	4.07465	2.18866	7.97272	2.26284	9.74726	7.10495	1.53417	2.78916	1.56894	3.98883	3.4024	8.97085	1.63843	3.8313	0.95457	2.96411	5.07547	2.63432	7.04944	6.52971	3.20475	7.79428	1.71833	10.9385	4.97593	9.43086	3.93412	1.60292	9.72791	1.52402	3.43358	1.7942	6.24458	7.7778	2.89872	1.54052	8.67722	6.15957
KHC83632	2.35706	5.87045	2.36425	3.6778	8.16456	5.45528	2.81422	2.50979	2.45961	1.76415	1.78943	4.94916	1.43263	8.26294	1.94405	8.5974	7.28413	2.32854	2.30748	2.69582	3.74673	2.80128	11.1001	2.60195	4.57792	0.865653	2.44667	5.68935	3.37262	7.04225	6.18861	5.58635	5.5802	2.37096	7.83123	3.42885	13.0697	1.62235	1.2394	10.625	1.96397	3.49068	2.01243	6.42158	8.61892	3.46696	1.63231	7.03183	6.26199
KHC83633	1.13246	1.4918	4.09345	1.68496	1.78883	5.99226	2.23056	1.00577	2.41211	1.63571	0.655942	2.48096	0.975489	12.3741	4.80671	17.7029	3.39577	1.34429	1.66633	1.27292	1.96998	4.85588	2.4494	1.36446	2.08723	2.15443	2.54632	3.48467	4.48489	2.08945	3.85976	1.99786	2.36807	5.10181	17.0393	1.87863	3.3761	4.59627	1.6599	7.35855	0.870027	1.57268	1.27041	3.1466	5.83643	5.36513	1.3703	7.10813	2.98482
KHC83634	9.16279	12.7838	10.9401	10.4447	12.7037	17.6261	12.3854	8.4716	10.0723	8.82127	7.1036	13.3727	7.15971	23.0581	11.8318	26.5677	17.5764	10.2078	8.03383	11.8573	12.4675	12.5215	10.5099	9.76342	11.5955	5.30264	11.5152	16.2721	17.6752	12.2235	15.2767	11.9371	13.2112	11.6858	26.0831	12.6113	11.6627	11.0727	8.09297	20.3308	7.75101	11.2746	9.91142	18.5882	21.3941	17.5337	7.51167	21.0129	16.1387
KHC83635	40.1236	63.2283	10.2854	51.5937	104.849	13.3933	53.8772	43.4593	19.1347	49.9992	31.5271	68.1555	27.6816	13.333	14.7164	6.38984	37.5817	38.4199	35.8755	52.3028	54.7051	7.52334	93.1415	41.9505	24.8367	13.9336	13.5166	27.1863	9.4866	92.943	25.2369	73.8474	80.5582	8.80468	15.9982	52.991	95.6804	7.45052	19.7373	5.64975	38.8528	43.8567	36.8468	37.535	4.83837	6.18044	36.5752	5.02687	31.4595
KHC83636	20.4294	32.5092	11.5752	21.9672	13.1383	11.3334	28.2784	21.175	25.0111	18.2904	19.6056	16.637	29.5566	9.73891	17.8759	7.68282	13.8238	28.4334	27.3153	20.1774	32.9129	11.1741	17.1573	20.228	9.73312	18.9793	29.3433	9.52501	9.24304	11.4667	9.88058	13.8766	15.6195	12.4236	8.80296	26.5831	17.2502	14.1356	23.5613	11.3255	21.8332	37.6086	32.6741	15.0663	10.2655	9.14154	21.7962	13.7326	12.3288
KHC83637	3.57943	20.0714	16.1199	22.4441	20.8954	9.28996	17.3595	24.4968	27.0307	20.3571	3.84164	13.4429	14.9571	17.4448	14.6502	21.3509	15.0264	9.27043	25.9441	16.6787	18.6799	7.76334	3.1962	7.12533	6.81896	23.0324	14.2674	10.5882	3.12123	13.0021	9.59016	21.0491	16.9825	7.0795	19.0488	14.6815	12.0844	16.2445	25.6273	11.6767	18.4182	8.86108	15.9991	13.2211	4.25711	8.58623	15.5147	6.7401	18.9977
KHC83638	8.61283	6.93026	13.2873	12.2197	6.81533	7.74622	8.69677	15.0296	21.451	8.08841	13.0937	7.11995	20.3296	2.03852	16.4352	1.34114	2.26512	8.80393	17.0562	10.5596	7.30878	12.6312	3.35133	11.5716	2.3498	16.7913	21.2695	1.60594	5.69432	7.48225	1.85217	4.44219	5.63375	16.6181	2.23308	7.8014	5.31249	14.0474	22.0548	1.06289	20.5856	8.46919	8.98153	2.21468	1.0781	4.635	10.7532	0.867397	2.0154
KHC83639	1.16953	9.11778	5.85948	3.6998	9.8942	6.1025	3.84	2.65068	3.59278	2.36705	0.965309	8.72963	1.42539	14.8599	6.69479	17.876	9.14329	2.35798	3.00727	3.26972	7.6686	4.01622	4.01249	1.76548	4.76665	5.20134	3.42931	6.79979	4.58174	8.0076	7.45207	8.4211	8.53176	4.74084	15.3636	3.68621	6.75614	6.3746	2.73507	10.8144	1.6079	3.28715	2.49278	9.40921	6.14452	5.88556	3.0901	11.1339	10.0889
KHC83640	23.0004	101.933	45.9083	62.9218	100.652	49.4177	65.609	41.2764	34.3034	50.7218	18.4114	118.697	24.9842	77.9606	56.3743	58.0297	82.6542	38.2131	36.4764	53.5235	91.658	40.7201	44.1092	31.5243	70.9496	47.2436	23.7857	64.306	41.3305	81.7276	67.5436	95.3914	106.339	44.1384	81.9595	66.2687	68.0731	58.908	23.713	29.3147	31.1581	60.3114	46.0138	87.0979	28.0564	41.2438	40.8665	51.8999	76.8775
KHC83641	304.962	348.434	206.567	320.414	224.853	233.153	300.681	294.094	259.968	284.501	311.78	421.345	242.174	213.862	251.721	209.939	320.182	299.932	275.979	309.039	330.432	253.667	234.159	410.882	280.172	259.633	215.213	285.905	292.679	206.427	240.837	379.751	470.596	295.044	170.655	311.728	244.14	308.954	203.161	187.408	244.922	361.233	292.307	332.716	334.76	231.653	266.717	233.997	354.627
KHC83642	6.12562	7.60083	9.72813	8.19776	8.15731	5.93299	10.2362	7.38199	8.18843	6.85862	7.02972	1.75407	7.63775	52.7509	8.6921	51.4353	6.17477	11.1969	6.99376	9.70963	9.8061	5.10524	19.6881	7.04455	3.10832	7.75361	9.77425	8.98213	5.18974	9.38698	10.3389	3.98075	2.08714	5.36293	54.513	9.05289	16.9204	7.06482	7.04231	37.1228	6.95175	9.35609	8.92006	6.52486	24.7211	7.63462	8.21054	36.1237	7.31993
KHC83643	0.226299	0.459242	0.509567	1.14239	0.590587	0.519037	0	1.12313	1.24884	0.232889	0.219745	0	0.945622	8.8987	0.733254	11.7918	0.429763	0.231996	0.23432	0	0.241275	0.321568	1.53574	0.225239	0.399564	0.240583	1.05466	0.657866	0	0.24791	0.705299	0	0.453326	0.236223	5.78938	0.235143	3.56532	0.237967	1.45436	8.89472	1.38277	0.778837	0.226099	0.429229	2.04549	0.515698	0	6.14205	0.232862
KHC83644	10.7788	17.849	21.6522	14.6778	18.1572	28.4137	14.6279	14.5747	34.1082	11.2637	11.4144	16.3404	14.5362	81.6406	23.9341	86.7367	29.068	14.9039	18.1068	13.6691	19.7514	21.9566	17.8995	10.9143	18.2431	15.058	33.7073	26.2832	20.9893	18.0193	34.6511	16.4173	14.2076	20.2917	82.9356	16.595	24.2598	19.5023	26.5165	61.0972	15.8416	19.7038	14.0892	28.638	40.4307	27.308	14.6449	59.6476	27.7605
KHC83645	38.8216	120.136	500.436	110.94	578.214	671.468	114.306	163.063	764.706	116.282	65.4127	87.1528	286.638	1336.42	267.19	1867.81	280.462	100.531	302.178	95.0799	116.079	456.644	489.909	87.511	207.762	324.697	1033.54	443.15	415.161	554.933	594.263	214.557	137.89	234.227	1506.37	96.9179	802.712	380.663	781.31	1770.51	261.973	94.7606	141.632	269.567	765.134	779.616	164.036	1532.16	262.08
KHC83646	15.8853	20.2995	29.4507	20.5714	18.5963	36.0269	23.6723	15.7396	18.4109	20.296	12.583	23.6393	12.5425	38.0113	30.5852	41.1833	46.6546	22.7818	14.7858	23.6192	23.4961	28.9529	17.6618	15.2593	28.4994	19.184	17.5977	37.767	35.7965	18.2428	42.3057	17.0926	21.2476	28.4325	41.6985	22.8398	22.6255	26.1621	14.0473	28.4607	14.0069	23.2605	21.4503	48.4696	25.8145	32.1525	18.7222	30.0976	48.1314
KHC83647	2.0123	4.49723	5.99379	2.90607	4.28774	7.82865	3.12956	2.40197	6.40997	2.85733	2.30031	3.01339	2.84725	21.6483	5.91501	28.2712	15.0443	2.76803	3.42876	2.78922	3.20464	7.45632	7.92287	2.02823	9.98444	3.30376	8.90345	12.6131	12.3177	3.01372	10.2411	5.76321	4.36275	7.52477	23.1802	3.75841	9.48819	8.35709	5.62047	23.3739	2.59407	3.38975	2.95216	12.924	20.1748	11.116	2.38617	21.2747	13.4986
KHC83648	60.5889	27.1173	320.648	70.0662	448.095	373.806	35.964	183.534	756.736	26.6556	169.571	23.932	356.846	412.838	42.9018	552.965	29.4178	24.6065	398.595	45.6318	36.9589	176.907	510.994	159.121	20.2807	250.185	651.762	41.7946	65.5439	444.698	98.8868	37.176	30.5495	29.1285	400.945	45.0303	568.157	38.1603	625.379	676.168	344.821	24.7006	58.1578	37.0846	581.807	236.751	170.415	703.504	31.3614
KHC83649	122.843	206.006	118.03	166.058	118.211	130.431	182.762	159.793	163.47	166.446	122.211	233.759	155.297	115	146.434	92.4112	195.058	154.366	174.701	141.743	202.737	118.999	97.7394	128.946	133.173	140.351	147.435	134.431	117.134	109.52	136.299	238.829	259.249	122.297	92.6768	177.733	140.245	136.593	151.016	141.195	161.991	182.01	179.859	199.621	167.188	108.995	167.975	199.618	173.684
KHC83650	778.007	992.58	552.421	821.088	561.864	557.421	1007.69	814.762	554.562	938.495	742.218	881.738	742.993	595.469	769.784	489.447	600.621	956.402	719.602	723.537	834.261	630.553	662.925	567.43	457.713	859.445	513.832	423.381	487.639	558.731	441.657	710.18	747.308	672.842	542.85	962.667	703.304	695.56	574.085	637.798	716.22	976.694	1019.39	586.573	639.786	470.675	946.178	708.69	573.862
KHC83651	16.0326	65.1261	9.43635	52.2468	104.405	9.0656	48.589	50.6507	24.5751	49.9184	14.5201	52.4409	20.3662	10.9187	13.6488	1.94408	44.48	25.8748	41.5301	42.3823	62.3933	4.28574	28.4943	28.0599	21.7935	17.5508	13.2439	27.4134	4.14217	76.6245	25.5943	71.5001	68.717	4.54391	12.3471	45.0742	41.3049	5.86287	23.3667	1.48892	35.6083	30.2296	35.276	43.2742	0.610785	3.7666	36.5865	1.7642	36.1465
KHC83652	18.5492	18.2679	14.1274	21.4818	28.4759	10.6361	27.7361	24.3689	19.2686	14.5978	15.3632	20.4892	23.3671	16.6089	14.7312	24.8744	33.1545	24.0499	19.7716	24.7856	25.5935	12.4039	11.7242	28.7795	4.81637	19.72	18.4338	11.102	5.64926	21.5159	6.80138	15.7471	27.8685	11.3898	15.951	31.7456	14.7349	9.17909	11.1029	14.8455	23.3351	27.5386	23.4385	29.4915	11.7118	6.83788	26.9575	19.5188	24.1396
KHC83653	9.8068	23.3649	8.60353	18.0536	18.2478	9.69818	21.3134	15.499	12.6231	17.5896	8.18713	17.0281	12.1607	15.2508	13.8934	17.5865	21.3088	16.791	16.0097	15.9935	21.3462	7.42012	7.43309	9.22846	9.89449	15.4627	13.3255	9.5277	5.22249	17.2731	8.07117	18.0011	20.8698	8.32244	13.4985	18.6068	11.4948	7.66066	13.8056	15.5185	14.5268	16.2766	18.222	22.5143	10.6486	5.28227	20.584	14.8326	20.1038
KHC83654	4.00389	12.3443	43.5183	14.7704	14.7696	35.3203	12.0698	15.2857	36.7978	13.1539	6.80389	9.47041	21.1549	46.491	26.6121	72.8205	13.8915	8.76195	16.663	12.1985	16.0083	39.0605	10.7119	7.28055	11.7598	19.9734	69.7061	15.8179	43.3734	11.2187	13.6787	9.67843	9.48598	37.4546	46.9007	10.6409	24.8685	71.6566	64.2473	73.6817	17.4079	13.6032	11.5395	14.6045	30.5359	64.4836	10.542	55.3804	19.57
KHC83655	2.34294	10.7594	18.7126	8.37362	12.3439	20.4479	8.66787	7.07511	17.0088	7.19955	2.68097	8.66486	6.20512	46.2957	15.5634	52.029	12.1263	5.53683	10.6834	7.50875	12.4196	14.0361	9.24386	4.06178	5.42834	11.998	21.1079	11.597	11.971	10.2185	13.6559	8.43918	10.114	12.0792	48.7767	7.45209	22.2319	22.752	15.6936	39.3102	7.29251	6.59972	6.83576	11.7044	15.908	21.9959	7.72251	33.5322	11.4319
KHC83656	94.3523	193.762	32.2674	174.509	150.852	11.9097	219.052	95.0932	12.8839	186.412	51.204	200.909	26.66	2.04239	46.8667	1.1536	457.21	179.838	42.3463	280.78	196.644	17.274	9.19665	105.289	89.4798	52.9783	8.25427	118.188	15.0886	208.754	37.3855	268.649	291.012	26.8075	1.47112	212.308	14.8579	30.2223	11.9861	0.851922	58.1281	151.927	165.936	486.647	1.18248	10.2737	113.952	0.993193	443.858
KHC83657	3.63285	9.28875	5.4655	7.78312	11.1133	4.94828	5.82568	6.41983	11.9282	4.58885	4.70124	8.98295	6.60633	8.48008	6.80956	8.51794	11.6386	4.68307	8.7656	6.01821	9.40463	4.66109	8.99158	4.23828	5.37023	4.93102	11.1708	7.1595	4.3073	11.2007	7.88656	9.2725	9.2175	5.4545	9.06151	7.22936	11.6094	6.009	10.33	7.28359	8.09846	6.84173	4.8618	11.9469	4.90263	5.04096	4.7873	6.29752	11.0847
KHC83658	5.54641	2.64022	11.1014	6.15287	4.19949	9.58015	7.03489	6.18508	12.9234	3.59388	7.11455	5.40038	11.9459	11.5521	7.39567	11.7744	8.25747	5.33506	9.50077	6.62054	5.0374	7.68678	5.49881	7.15612	1.32991	8.80834	12.2064	5.97177	6.87772	3.30059	6.40235	4.78167	5.96684	10.4357	9.42617	4.69592	5.54815	9.57662	11.5884	4.45115	9.3443	3.29928	5.81515	5.64966	6.34403	6.00759	7.26034	7.51839	5.91864
KHC83659	0.903251	4.95994	5.38382	4.85477	4.47189	4.72223	3.48907	5.43218	8.56184	3.55419	1.26405	3.96593	4.52369	6.20055	8.86623	9.51701	4.2884	1.90646	6.84946	2.59955	4.70185	2.94452	1.59253	1.61295	3.35382	5.42267	7.92392	4.24764	1.87062	3.63791	3.80872	4.55134	4.55013	2.60674	7.31423	2.67763	3.34839	6.62082	8.47978	5.42176	4.57227	2.59055	3.02587	5.44202	2.13114	4.14699	4.02013	3.90018	5.52201
KHC83660	14.5309	18.9128	13.4418	29.091	16.0108	8.98018	25.8454	30.188	24.9241	21.9345	16.2788	26.5611	21.1135	15.669	23.5266	12.8229	40.1889	16.9602	31.0625	26.2738	25.9875	9.87352	4.21016	19.6771	18.3295	21.8676	14.1353	25.8904	8.99368	17.7309	21.226	24.3635	29.8542	11.8294	19.1464	22.8344	11.2636	14.3233	22.2685	3.37631	30.6071	18.3464	16.7219	39.3806	3.08419	5.59222	20.9758	5.40862	37.0544
KHC83661	8.39966	15.2434	12.9571	14.5826	14.9921	10.2527	14.9912	13.9726	14.9611	10.5917	9.43143	10.3702	13.6766	9.11168	26.1113	7.57142	14.8516	13.3423	16.9349	14.3735	14.2054	10.0974	10.1338	11.5891	8.40415	22.1912	11.0465	9.39313	6.09843	15.6748	8.30506	10.2121	12.6681	10.3402	10.515	13.1019	11.7125	12.8532	12.0995	3.85322	15.0828	14.3767	13.8134	16.1151	3.0544	7.21655	18.2278	4.4071	12.2198
KHC83662	5.00611	14.2076	8.5603	9.08255	10.4125	7.25177	11.9201	5.49217	8.14254	10.3425	4.13014	18.3768	5.19037	33.8993	13.5783	35.2546	9.04245	9.76267	8.26251	10.7863	8.82882	6.20437	2.38408	6.36883	8.40705	9.28366	4.73635	8.75376	7.0936	11.0096	8.2118	19.9763	13.2329	8.13316	38.4717	9.6213	5.76072	12.4283	5.07994	9.6164	6.59315	7.34076	9.32645	8.81703	8.46305	6.90491	9.99682	12.77	9.02445
KHC83663	0.0412825	0.0418886	0.185915	0.16672	0.107738	0.568111	0.131174	0.122932	4.87534	0.127454	0.440957	2.09305	1.20753	60.7445	0.445879	601.13	0.940793	0.169288	1.06864	0.19236	0.220073	0.175986	4.76266	0.451981	0.218671	0.0877766	6.49338	0.32003	0.128243	0.407025	0.686209	1.38376	1.28182	0.387837	199.155	0	3.01973	1.69303	4.37764	118.264	0.840836	0.0473597	0.494952	0.704718	76.6819	0.329266	0.212486	32.7481	0.169919
KHC83664	2.72136	3.24153	16.474	2.34936	3.29373	24.1073	2.79879	1.80083	15.3226	2.23237	3.3702	3.03647	6.30381	21.9626	11.8422	25.7916	18.7625	3.39637	3.26703	2.61879	2.52301	26.1164	4.95157	2.2768	17.6878	6.37327	31.8909	23.81	43.8618	3.45651	22.9044	3.41516	3.00226	25.484	22.3419	2.90967	8.07787	24.262	21.5872	20.5103	3.65505	3.43869	3.34943	20.4597	18.0029	40.6245	2.11122	26.4207	20.2513
KHC83665	8.39991	15.6893	16.3443	11.7579	28.7637	12.619	17.1891	8.58565	12.9913	8.1857	9.40353	24.7316	11.2716	16.4012	20.4949	10.1757	13.8862	11.0614	12.4833	14.2725	19.9842	13.8368	7.46344	11.3427	7.16374	13.708	9.1012	14.6549	12.4653	22.8196	13.5068	25.9706	25.8476	16.8478	15.3387	16.4001	10.2557	16.6908	10.984	5.14949	11.5512	13.3806	7.96484	14.1734	5.19874	11.8469	12.227	5.65452	13.892
KHC83666	1.02244	0.944542	2.21636	0.893617	1.55321	3.27258	0.985941	0.636193	2.74539	0.848054	0.563097	1.77665	0.940567	10.24	3.06568	9.82036	2.7097	0.829158	1.15349	1.04883	1.31789	2.34195	2.08848	0.850573	1.85916	1.21676	2.84481	2.57304	3.58702	1.60489	3.39271	1.634	1.54377	2.80359	9.22092	1.58567	2.07796	2.55149	1.83071	3.59885	0.82367	1.22547	0.9453	2.17085	3.75875	2.92116	1.00539	5.47853	2.35543
KHC83667	479.129	304.723	240.399	168.746	49.7387	276.178	297.348	209.347	453.701	157.294	490.655	26.293	641.141	70.1563	271.737	114.979	87.6245	503.859	327.452	151.057	267.496	362.887	286.599	230.562	120.789	394.133	785.061	113.978	345.049	50.3034	160.534	16.2883	17.4284	419.759	70.365	280.55	145.429	343.281	527.215	278.831	299.296	527.69	495.6	102.445	182.033	273.975	234.351	135.601	105.724
KHC83668	7.35912	8.25211	7.19112	4.86653	2.76954	9.78152	8.31967	4.74511	6.94011	4.83802	6.64521	3.20331	7.33552	8.22778	9.83367	8.9406	5.5187	9.29325	6.24386	4.48273	8.26913	8.17412	6.48386	4.83704	3.48481	5.84136	8.15826	4.82459	7.3122	2.95531	4.61605	2.93658	3.79476	9.69032	8.55433	8.03834	5.91544	9.63669	5.97031	5.81743	4.54517	10.6953	7.45171	5.09798	4.70648	7.34545	5.10488	5.31032	5.00074
KHC83669	13.0698	8.19239	17.0754	10.5385	25.9021	18.0322	5.9057	23.2898	46.033	3.0757	37.2943	11.2452	58.2722	144.287	18.4765	158.433	7.2853	7.13389	42.4006	6.39141	7.79969	12.5187	76.1839	18.514	4.25305	35.5906	32.9765	7.26183	6.37423	28.807	9.75494	7.16447	7.21562	11.1752	138.734	6.18776	86.8185	9.00612	38.4625	41.9777	41.9976	7.80397	8.6461	6.95897	38.5557	8.94537	14.6712	42.9521	6.72444
KHC83670	8.33858	10.0635	18.4563	12.6602	9.68563	14.8148	13.9837	8.93533	10.7721	11.0843	7.63703	14.3237	6.53324	16.9077	20.1276	17.7339	17.6953	8.71043	10.1059	13.3562	14.2112	14.7215	8.85979	11.6319	13.3009	12.7265	5.92495	16.2218	12.3958	12.1107	12.9287	11.3519	14.5211	15.1006	18.3927	12.9639	11.1255	18.8324	5.5146	8.21284	8.97444	10.7981	8.45743	18.0627	6.92333	12.7761	9.23421	7.71546	19.4684
KHC83671	20.674	20.5154	30.1976	19.6317	23.1148	33.7877	22.9098	20.4307	21.9134	20.5731	18.4834	25.6958	18.6003	47.8279	28.0346	43.8973	27.8898	20.9611	20.4166	23.2344	22.8676	28.5363	16.1727	17.7671	26.4928	20.1877	19.3656	27.7116	32.3945	20.9023	31.1289	22.2597	25.6788	27.7601	46.8211	21.4346	23.6755	29.2579	17.3155	28.4312	19.8485	20.8964	22.1571	26.5163	30.3561	34.1411	19.7353	35.6739	27.5994
KHC83672	4.17748	1.5358	8.62273	2.16998	1.93555	8.57469	1.98786	5.4687	11.0925	2.61687	9.46517	0.483173	15.8434	2.34233	5.52552	2.997	2.81694	4.06542	5.10917	2.01001	1.74285	8.43106	11.2988	2.77195	4.43627	7.30539	20.5977	4.28275	7.20957	2.28821	6.79296	0.507341	0.424484	7.83659	3.02399	1.10091	12.4001	6.11182	16.4717	4.48475	10.7283	3.71589	3.84109	3.50245	2.66781	6.96739	2.67995	2.80095	3.70679
KHC83673	79.7683	28.4292	9.84612	43.4523	13.2803	8.19879	32.0487	51.4005	64.2723	35.4601	114.314	4.865	179.052	40.2408	7.28488	63.5125	10.3075	61.7388	37.2286	40.7752	31.3756	26.8424	232.931	29.04	4.41039	35.1439	237.17	8.76044	25.5031	22.8734	14.2528	3.88814	4.69723	28.7673	57.331	30.5554	152.668	12.6333	119.269	72.3666	73.9324	78.8322	54.4243	10.9063	58.6685	8.48235	12.93	33.3518	6.38926
KHC83674	19.8948	28.0103	47.9914	24.0391	26.7424	55.1598	28.561	16.4961	32.9371	27.8334	11.8705	34.2077	13.313	54.4756	39.9982	62.4496	35.9234	26.2933	17.5389	29.1787	24.3208	43.8246	28.2858	20.3185	27.862	25.1004	26.5311	35.3052	45.8762	25.0771	34.7796	28.195	29.25	42.7856	50.5657	25.197	35.5611	49.7389	23.0214	50.1263	14.9311	23.4193	21.1145	35.3862	45.2275	55.7153	22.0017	41.7941	39.1759
KHC83675	2.58221	5.90812	3.22077	3.68057	3.96411	6.21286	4.18288	2.18619	2.79413	3.07426	1.76995	4.32595	1.56034	16.249	3.66393	17.6435	5.45676	3.45178	2.30676	2.7721	4.37258	4.10098	5.15404	2.51973	3.95585	1.48026	2.15321	5.00445	5.00693	4.24322	6.8907	4.1957	4.53882	3.64679	16.3763	3.99839	8.00548	3.46074	0.949071	13.3183	2.03673	3.83362	3.66755	4.22553	9.83955	6.63442	2.37152	15.7722	4.3764
KHC83676	9.02698	12.9555	8.00485	10.73	12.4592	12.4225	12.1631	8.5538	5.48488	8.54285	7.42813	14.3296	4.74423	23.7982	7.7998	23.858	14.1386	8.39562	7.14993	11.0793	14.3473	9.78573	6.79965	7.74352	7.88708	3.32424	4.01184	11.6511	12.3346	13.6	12.2978	13.6039	14.6342	9.22857	22.4701	11.4685	8.54575	9.68813	3.96728	12.2677	6.36877	13.7936	7.49414	14.3152	11.7554	11.9397	4.61754	16.8082	14.1726
KHC83677	8.39144	9.21229	12.1571	8.50378	7.19795	13.0102	11.5029	6.80933	7.19206	8.94137	6.50964	15.8601	6.30123	45.1741	17.5528	35.1962	276.686	11.8227	9.28755	10.8128	9.6632	9.17071	2.26233	8.94317	44.2835	11.0309	4.18756	174.123	14.3365	7.24127	58.8329	74.0871	59.3981	9.72185	41.0813	11.707	2.32127	9.16918	3.7995	3.00015	6.15869	9.73431	11.5534	262.397	4.96128	9.77502	11.6304	16.3288	281.556
KHC83678	0.1068	0.0541839	0.120243	0.107828	0	0.0612388	0.226235	0.0530052	0.235752	0	0.103707	0.0501372	0.11157	4.47062	0.0576756	1.59995	2.18035	0.0547445	0.165878	0.0622057	0.227736	0.0758808	5.79824	0.15945	0.33	0	0.24887	1.96634	0.221181	0.0584996	0.554768	0.447482	0.534859	0.167226	3.05752	0.166461	2.9446	0.0561533	0.114396	3.55198	0.0543821	0.183783	0.0533528	3.79821	2.47372	0.304224	0.109942	3.22809	2.52764
KHC83679	0.29886	0.992446	1.33062	0.61719	0.815408	2.14986	0.661853	0.525881	1.5893	0.363484	0.158294	0.637726	0.45412	9.92546	1.17378	8.88356	2.60563	0.52921	0.661105	0.490564	1.08627	1.21612	0.691419	0.310981	0.9954	0.491028	1.88349	2.65908	1.57547	0.848266	2.65322	0.784204	0.993268	1.36131	10.3101	0.818697	1.22299	1.28565	1.0913	3.10098	0.415032	0.670126	0.434321	2.2159	2.94694	2.05864	0.377574	5.14508	2.41828
KHC83680	30.3949	8.45067	30.3114	29.9	38.5784	34.5682	11.7792	53.4722	113.194	12.1184	62.5965	18.0723	87.0299	43.7896	31.66	43.4298	31.3223	15.3221	79.9573	19.9018	10.9452	24.277	29.4265	48.6596	25.5894	29.6385	100.964	42.961	28.9203	43.3585	55.4166	21.8813	18.9266	19.4622	45.3042	11.0592	31.6283	24.6859	101.524	22.404	88.352	12.3544	16.3153	34.5047	22.8568	24.4836	25.8239	30.8242	36.118
KHC83681	30.6344	73.2496	12.8167	56.7193	105.431	15.3899	54.7964	63.0207	32.79	48.6709	26.7815	61.6093	34.6131	7.39614	19.6924	2.29073	32.7799	29.6979	48.2033	37.1954	58.1203	7.10176	36.3241	32.886	28.6789	17.6123	20.704	20.1789	6.99601	90.3382	24.3261	70.2314	80.9271	8.50167	11.6131	50.1036	48.5352	8.4671	33.1106	1.53904	52.0278	38.6479	32.8266	31.4225	0.627419	4.00727	43.3497	1.25598	23.5231
KHC83682	0.483301	0.821128	3.02437	0.885125	0.542653	3.0548	1.38091	0.91483	1.9104	0.971617	0.491132	1.17136	1.17415	14.0148	4.01817	16.3985	4.30101	1.18682	1.51293	0.851042	1.33016	2.47555	0.69919	0.738336	1.59753	1.88794	1.70241	3.70307	2.33933	0.775714	3.21108	0.994179	1.2496	2.53421	17.1155	0.922626	1.23955	2.25744	1.25205	4.29879	0.869917	1.03153	1.33632	3.20843	4.15261	2.31798	1.38843	5.8654	3.06486
KHC83683	223.125	287.765	172.801	248.523	247.83	167.424	252.071	209.936	108.697	261.375	188.224	268.687	135.463	162.217	161.183	127.419	245.41	208.917	169.803	262.393	285.327	153.923	188.011	189.146	272.575	159.13	75.8022	221.955	167.032	231.82	207.298	255.836	268.718	154.262	160.149	260.303	232.476	151.051	97.9445	71.4834	179.415	248.277	211.871	265.884	87.9067	151.572	215.766	95.4338	257.663
KHC83684	10.5463	21.0648	17.6	17.3779	21.4654	22.8698	23.4999	11.5551	15.5099	17.0717	6.93042	24.8393	7.99153	52.5441	15.6866	49.899	40.5964	16.6227	10.9775	20.2604	22.8284	17.0145	15.3925	10.2486	17.0917	8.41267	13.0466	33.6267	24.1516	21.7102	28.5357	24.7489	27.0953	16.1733	57.1147	21.8737	22.0211	17.3273	11.4448	36.5165	10.5145	17.7905	16.8232	40.7825	30.4864	25.3913	12.9965	39.2893	41.5548
KHC83685	13.6051	26.5725	16.2637	20.3404	32.5719	19.7437	23.8641	16.0295	19.2777	17.2036	11.7775	25.4196	11.7688	20.6862	20.7782	24.4099	21.5886	15.2981	16.4626	20.6375	22.3757	16.6216	29.2605	15.4177	14.2567	12.3872	16.4602	16.0008	16.3222	31.8241	18.5467	27.8094	29.9839	17.7581	23.4086	21.807	29.7264	17.6742	14.0131	20.4643	15.8445	20.4023	14.7958	21.4972	18.5027	14.0785	17.5359	19.5026	18.4403
KHC83686	9.66072	11.6863	26.3596	8.29587	9.95929	43.6649	14.092	7.21757	16.2406	9.23445	7.81189	10.3132	8.29642	106.67	24.7859	108.74	19.4402	12.8646	9.00639	8.55047	13.8006	35.0767	27.5503	6.94642	16.936	10.2157	20.4489	25.0028	43.9837	10.2067	35.3597	8.40281	10.1411	33.6087	112.539	12.789	39.3471	34.4532	12.5021	87.9128	6.56477	13.7451	12.7608	19.0574	70.0947	47.0467	8.9363	84.1711	20.2886
KHC83687	6.80972	13.4111	5.50621	7.84407	18.3777	7.73836	9.76971	6.72866	4.61206	7.93183	4.26808	15.4319	3.29824	14.0171	6.38544	14.3144	9.02322	6.0292	6.31394	7.64419	11.8806	6.59764	8.99753	6.6546	6.58564	3.32361	3.31792	7.19867	7.30782	17.5989	8.74673	16.0529	16.8657	6.36522	15.7621	10.7424	11.1119	6.02161	2.98393	7.76769	5.13818	9.41013	5.16463	8.83588	11.0864	7.19482	4.74773	10.6924	8.122
KHC83688	0.758816	0.69996	3.26198	0.800945	2.34039	5.65634	0.986362	1.12981	1.59889	0.922899	0.703348	2.07258	0.900801	63.3527	2.3097	112.059	10.284	0.919361	0.999997	1.3661	1.54452	4.65616	3.78415	0.617942	6.57721	0.990056	2.85327	14.4388	9.42896	2.6072	12.1474	1.83055	1.90009	3.3844	93.2818	1.36191	2.94996	4.96899	2.32752	34.3097	1.19428	1.62234	0.93045	8.63563	32.9303	10.1395	0.710128	21.1059	8.90847
KHC83689	0	0	0	0	0	0	0	0	0	0	0	0	0	0	0	0	0	0	0	0	0	0	0.234507	0	0	0	0	0	0	0	0	0	0	0	0	0	0.233325	0.218025	0	0.313437	0	0	0	0	0.23426	0	0	0.255789	0
KHC83690	0.0617521	0	0.104287	0.0623465	0.120869	0.141634	0	0.0612956	0.306704	0.0953257	0.0299819	0	0.12902	0.0783311	0.166741	0.0804433	0.0586365	0.0949602	0	0.179838	0.0329194	0	0.244457	0.122926	0.136291	0.0328249	0.107923	0.0897588	0.0639437	0.0338247	0.128307	0	0	0.0322301	0.112843	0.0641654	0.243225	0	0.066144	0.326736	0.0314439	0	0.0616974	0.204973	0.209314	0.0351807	0.0635689	0.114275	0.063543
KHC83691	14.1221	17.4493	30.7208	21.3559	34.9602	28.8997	21.4543	25.4895	38.1993	16.9344	18.7993	26.4604	27.2943	3.29265	34.2271	2.61658	34.0228	17.5189	30.8292	25.3422	20.0976	25.4684	15.536	21.2685	17.678	23.8343	27.7593	17.4277	19.999	29.892	18.4595	18.702	23.4457	32.1924	3.27516	20.3253	26.3771	28.5469	32.6692	1.54161	32.9335	13.8258	16.2554	38.4351	1.22201	18.3268	22.9993	2.07772	30.9712
KHC83692	6.36086	7.03658	29.8845	6.80839	6.98963	32.4144	6.9904	6.50373	27.7655	7.23517	6.26953	12.3934	11.841	35.4898	34.2475	44.0476	14.2143	7.25646	14.1631	7.74405	8.6685	25.2132	21.2048	7.75913	8.4444	14.6433	25.1311	12.374	22.7808	6.44438	13.7133	10.5092	11.9757	30.5032	38.512	7.90153	20.3444	28.9178	22.6938	29.1371	10.7152	6.36451	6.49859	11.4752	31.2332	24.6312	11.9144	27.5543	12.3033
KHC83693	14.6961	28.4225	15.0795	23.0525	35.2717	16.8174	30.4744	17.586	13.4664	24.3213	11.2305	28.9224	11.3115	20.3835	13.5932	18.9808	23.141	22.2171	14.5264	26.7624	29.7396	12.7439	20.2341	15.705	10.0302	9.90977	12.8626	17.9969	15.7377	36.6689	17.6479	24.6126	31.3571	12.7443	21.9466	29.1631	24.4146	14.2905	11.5812	11.8378	14.1833	24.3037	21.9267	24.4145	11.5603	15.2073	16.752	14.5877	22.3403
KHC83694	96.7577	173.185	59.3438	112.547	95.1788	63.0073	153.328	70.9908	41.8581	129.204	59.9213	130.71	38.4524	29.1817	68.1108	19.744	113.624	124.963	57.2048	134.113	143.812	61.102	50.7012	82.5997	82.8813	64.4165	33.1502	87.3021	67.857	116.635	74.6173	118.566	133.239	64.9796	32.7655	149.613	59.4688	67.238	33.882	11.0471	49.7854	141.973	118.305	118.777	13.952	55.2393	90.7584	15.6516	107.78
KHC83695	38.6201	50.2741	38.1787	41.5597	45.9084	57.5222	52.4776	32.2572	23.6519	41.8775	29.7727	58.6799	22.8785	90.8085	37.3376	75.2805	61.4026	41.8135	29.5041	47.1283	50.8675	41.3598	94.1282	37.8767	58.6264	32.2454	23.0473	62.1144	63.2537	43.9594	64.5379	54.7276	53.5891	40.1171	88.5311	51.2385	89.7317	42.8895	18.8673	88.9993	25.7087	47.9795	42.021	60.5223	100.361	61.0159	38.3504	86.2268	62.4696
KHC83696	30.3652	35.3155	20.5923	34.781	29.8911	29.1207	37.4276	23.619	11.7594	31.9805	23.7956	35.6789	12.0578	109.02	18.2202	91.6037	62.5562	33.1322	13.974	38.2684	32.1854	27.5041	88.5731	24.037	45.9327	18.6895	14.2758	62.9789	42.2915	31.3197	49.4407	32.4062	29.5247	18.9069	110.327	33.9506	68.1433	21.8474	11.4122	110.331	16.0948	39.7244	32.2899	58.2683	151.479	37.8359	21.753	120.709	65.2325
KHC83697	162.03	360.154	140.041	261.862	604.067	133.301	364.265	188.236	94.2066	301.222	105.038	612.993	70.6713	46.7731	168.332	15.9536	188.084	210.816	151.701	327.69	325.892	93.2547	220.755	208.147	144.877	123.943	40.6355	133.947	75.3165	538.577	144.628	512.905	546.071	94.0446	51.1476	354.319	323.036	117.667	62.3949	10.6656	135.267	213.615	207.399	188.886	11.2201	90.4594	253.621	17.8678	158.291
KHC83698	1.62539	2.199	0.914988	0.547011	2.82792	0.310664	0.573844	0.806685	0.298992	1.67272	0.263053	4.57822	0.565993	0.343628	0.292588	0.352893	1.28615	0.277718	1.4025	0.946707	2.31061	0	2.1448	2.15703	1.67409	0.86399	0.315628	0.787519	0.561024	1.18707	0.281433	2.77453	3.256	0.282778	0	0.844455	3.35341	0.284865	1.16066	0.409527	0.55176	1.55388	0.541316	1.28455	0.306077	0	0.278868	0	0.557508
KHC83699	75.5536	109.809	36.7787	121.295	216.919	30.4159	118.416	117.749	79.4703	109.974	75.0746	135.526	71.1545	12.298	44.8533	4.98748	51.776	76.443	112.248	116.535	114.922	20.0068	132.95	118.869	36.0625	45.4625	44.9319	35.6043	11.318	194.627	38.3639	142.535	164.525	18.4356	14.3686	116.268	144.406	19.5457	72.8906	6.90812	116.28	76.6517	76.1963	53.6443	5.0933	10.5542	98.9768	4.72337	41.1441
KHC83700	19.3787	37.8868	32.1279	23.8625	41.5279	59.1639	32.3414	18.3073	54.699	24.9537	14.9663	30.9097	19.84	231.009	38.9353	603.427	31.9951	22.4119	24.3058	25.8045	34.1718	41.2825	46.4626	18.5177	32.7358	18.1681	65.5567	39.994	51.4516	39.4563	51.6206	33.775	34.1369	37.226	335.734	30.9245	61.1783	42.9597	51.9097	361.15	20.1292	26.0785	22.9697	32.0777	251.304	57.5708	23.0358	249.378	34.3405
KHC83701	15.8835	23.3666	35.6499	19.825	22.1348	47.5716	25.5885	26.2258	38.7493	23.3818	17.2704	18.774	25.8828	68.5942	36.2537	109.482	25.7715	23.9772	27.1448	24.6703	22.5248	43.6068	25	20.9254	21.8731	28.0889	36.7729	24.208	41.198	19.7092	28.5702	18.9051	17.6596	37.8284	83.7241	23.341	36.964	40.3779	31.0532	85.4011	25.5461	24.8854	24.2921	24.3745	61.8534	41.8186	27.2514	72.611	23.4848
KHC83702	18.3287	11.3925	32.0096	19.5062	25.7351	44.8965	21.6551	20.1881	40.3704	11.5271	26.4887	19.9511	32.3321	68.899	35.8011	60.4592	22.1875	23.3779	31.7139	21.9442	19.856	32.48	19.6397	29.3113	13.224	24.1007	38.1521	29.29	36.4878	27.5354	40.0875	19.4609	18.8682	29.3421	71.2624	20.5764	25.994	27.6708	33.4093	41.4004	27.9715	16.5387	22.4891	21.2197	38.0572	36.6693	27.2262	48.3647	25.8088
KHC83703	0.469785	2.38341	0.528917	0.711461	3.9846	2.69373	1.24393	2.33156	2.33328	1.20867	0.91236	1.98486	0.981532	2.38365	0.761099	4.89584	1.11521	0.722419	0.486436	1.0945	1.25219	1.6689	0.797028	0	2.28106	1.74803	4.37885	2.50378	1.45937	2.57324	3.66041	1.53094	0.941081	2.45194	5.43692	0.976289	1.85036	2.22303	3.27078	7.10192	1.43528	0.808413	1.17342	0.445528	2.65396	2.14112	1.45082	3.76722	1.20852
KHC83704	18.2698	32.3159	62.9114	24.1031	72.7103	64.6485	28.4323	23.5157	45.6795	20.2771	18.4746	37.3168	26.6819	66.9128	50.3309	65.8312	31.1324	19.852	32.1407	26.2616	30.5938	49.4411	52.8837	23.7614	19.6954	41.2011	37.3501	23.9924	32.8167	66.3535	27.6988	34.2886	38.5562	43.7464	67.1834	27.379	73.2065	43.713	32.941	65.1671	25.2148	24.9359	21.8471	29.9568	73.2052	47.1871	34.9049	99.1284	29.7415
KHC83705	0.153613	0.24939	0.103769	0.124074	0.120269	0.352326	0.1627	0.304956	0.237362	0.0948522	0.0894988	0.0865364	0.0641896	3.54636	0.0995477	5.36293	0.495935	0.283466	0.0954349	0.250522	0.16378	0.0873132	1.28571	0.0917364	0.189859	0.130648	0.286365	0.565649	0.604448	0.50485	0.446845	0.200239	0.246177	0.16035	3.70531	0.159617	1.07179	0.0969202	0.0987231	4.18002	0.0625755	0.0704907	0.399041	0.349637	4.09606	0.17503	0.126506	4.81361	0.284523
KHC83706	0	0	0	0	0	0	0	0	0	0	0	0	0	0.353372	0.0334316	0.322578	0	0	0.0641009	0	0.0330018	0	0.0350098	0	0	0	0.0721286	0.0299945	0.0320518	0	0	0	0	0	0.263958	0	0	0	0	0	0	0	0	0	0.209837	0	0	0.114561	0
KHC83707	2.73759	10.3837	10.6767	3.41932	4.53318	8.09238	5.86495	1.54395	5.87133	4.46482	1.75207	6.97649	3.54012	5.60347	12.3243	5.10463	9.8312	4.19132	3.73655	4.26991	6.69989	9.27013	4.36305	3.00344	5.62766	6.44302	4.96361	6.59824	7.37571	5.21422	5.94244	5.84784	6.56825	11.2009	6.21527	5.36591	4.55112	10.9816	4.4984	2.91578	2.46724	6.13411	4.00065	9.02783	2.56128	8.11316	4.30926	3.82565	7.93585
KHC83708	92.4184	90.3976	88.0153	62.1228	39.6446	82.8676	87.203	56.6165	85.8755	63.2901	80.1882	33.3825	84.4781	25.1608	102.443	29.7431	66.1416	98.2068	75.5141	70.7187	85.2214	98.4963	78.2674	79.9897	61.2713	66.597	105.914	55.2977	96.9867	42.3437	45.1901	42.3206	40.0426	118.296	31.3811	88.5433	66.4498	124.252	84.6964	39.9065	59.1176	95.8577	95.1341	58.977	26.6276	95.4665	76.6635	25.7668	58.4358
KHC83709	53.9952	71.7764	91.109	63.3896	69.1831	102.722	62.9525	60.7976	61.2889	63.7521	50.5348	102.833	51.8883	118.931	102.773	131.408	89.8236	53.3522	63.277	60.4611	81.2209	103.293	87.8988	44.0215	99.155	67.6381	58.5218	80.4443	102.577	53.0378	85.0849	80.673	94.6087	99.9099	111.501	67.2685	100.645	101.234	51.8576	127.608	56.4092	64.825	49.6261	90.9029	120.911	94.5898	68.5103	124.621	89.8741
KHC83710	508.398	581.511	427.591	519.022	643.943	367.089	614.5	487.701	408.202	534.5	463.71	1027.08	451.356	1090.71	430.104	1494.53	514.095	545.997	483.615	555.997	553.129	364.451	992.686	598.365	336.382	460.873	433.811	410.97	347.501	580.727	381.303	742.443	791.04	376.467	1336.64	613.486	1019.8	436.653	432.22	1486.6	479.827	514.481	544.201	465.336	1498.1	354.061	555.378	1363.88	459.295
KHC83711	207.396	333.175	244.946	181.118	218.149	232.834	257.238	160.492	288.127	221.37	200.098	440.563	223.144	163.818	261.286	123.754	304.727	236.467	200.796	216.999	239.852	269.842	365.522	195.934	225.766	228.683	368.901	266.486	299.317	178.548	216.383	299.852	314.191	289.949	151.594	263.032	292.51	304.966	332.416	177.855	191.549	245.793	237.443	307.745	162.835	266.666	228.246	163.24	293.826
KHC83712	11.8784	14.6274	36.9499	6.4468	5.85795	46.8778	12.4924	8.77374	36.9304	8.4652	12.8882	9.18911	22.0214	39.7909	40.8073	45.7311	16.4421	16.7226	17.4675	9.1598	12.6942	41.2467	16.3997	11.1567	18.093	22.707	54.6118	20.8593	41.9527	5.71218	26.1291	5.97128	6.70282	42.2916	42.5287	11.0388	15.8463	38.9092	37.4229	36.5042	13.2895	15.9622	14.6538	15.1523	31.0319	45.0513	13.9214	32.8518	16.1824
KHC83713	43.9594	39.354	106.694	35.7646	41.838	194.736	42.2466	33.5555	99.7454	37.169	40.6315	36.1643	47.9476	336.193	92.8455	440.283	81.1698	49.952	43.2712	39.1313	40.3844	128.394	69.5121	39.7534	75.3719	49.9859	119.447	127.362	205.464	45.586	192.616	42.2051	42.3381	116.092	355.892	42.6286	96.8185	116.07	74.0384	385.666	36.7633	45.2285	47.7405	74.9301	375.383	197.232	39.047	372.871	77.751
KHC83714	122.694	121.404	106.956	119.402	64.6913	129.271	95.044	123.162	156.817	84.0834	119.948	91.794	118.626	170.039	105.596	144.318	132.284	94.2667	110.984	95.8223	107.486	112.165	84.5801	127.082	98.0483	83.9167	143.276	101.449	111.562	63.1098	103.872	95.1567	90.9899	112.752	132.938	90.6529	92.8809	112.42	137.057	125.19	126.925	115.973	90.2099	115.046	147.077	109.189	84.9631	135.65	105.163
KHC83715	323.709	342.061	219.501	329.086	247.874	225.957	358.253	297.37	272.49	329.411	287.393	351.359	284.673	418.786	219.495	363.66	423.385	361.21	285.624	371.681	328.957	202.153	156.811	300.96	345.574	220.869	250.721	370.693	256.935	241.643	363.601	323.068	317.338	213.145	410.681	347.731	187.026	211.435	265.806	207.794	298.228	358.745	344.379	433.027	189.742	220.536	267.463	276.217	421.192
KHC83716	14.0607	9.25292	134.158	12.7301	4.02183	162.036	11.601	43.9181	542.345	10.8526	62.3557	19.7784	211.149	489.704	163.392	866.851	36.1113	12.9523	148.201	12.4328	9.64108	122.559	139.932	45.6606	39.7354	51.5062	722.515	42.5291	124.839	2.3161	57.0803	9.79509	10.5114	170.81	594.835	10.9312	95.3119	161.195	600.79	898.222	159.639	8.06526	12.0122	32.7327	795.221	156.291	28.2407	766.455	34.3887
KHC83717	0.0733458	0.0744226	0.165156	0.0740519	0	0.168225	0	0	0.64762	0	0.0712217	0.0688643	0.0766215	0.0930376	0.0792185	0.573277	0.0696453	0	0.227837	0.170881	0.0781999	0.208447	0.0829581	0	0.194254	0.0779754	0.427284	0.284295	0.0759489	0	0.152397	0.0682916	0.220392	0.153125	0.268057	0.152425	0.16508	0.0771275	1.257	0.776159	0.298779	0	0	0.208676	0.994447	0.0835715	0	0.180973	0
KHC83718	51.1007	82.0587	16.4121	63.199	111.997	18.4687	72.4863	58.4098	37.7678	60.6413	46.6285	89.9185	41.2339	10.2312	22.6615	2.09443	38.9809	52.4148	57.2404	65.4893	68.7675	9.97627	96.1072	65.7438	28.5297	25.639	22.3855	27.9138	8.07449	102.157	28.6737	86.4014	95.6291	10.0418	13.6779	68.9965	88.0236	11.2148	31.1132	2.6736	52.4772	53.0591	49.6365	39.0595	1.63491	4.94623	56.1074	2.77692	31.6544
KHC83719	215.687	232.278	76.2125	144.175	124.481	73.8074	210.002	108.57	73.919	161.214	170.261	130.425	126.653	48.9833	104.163	45.6652	81.7729	258.528	107.674	174.378	196.313	89.7367	301.006	146.489	78.7957	141.498	95.9222	69.2041	84.844	147.311	65.1996	79.4535	86.5509	103.74	49.9882	199.674	177.833	77.7782	69.287	146.832	85.2397	249.049	237.104	88.1468	116.311	63.0213	153.963	85.1639	86.6319
KHC83720	47.0488	30.66	47.9699	45.6724	20.9728	40.014	44.2606	53.8366	85.7298	41.7425	59.8177	30.5102	65.8793	53.9718	50.0583	51.8487	32.9097	43.9792	72.9838	49.3605	33.774	42.3558	19.9638	60.7897	24.1991	55.6106	68.3686	26.1088	29.8968	25.2907	19.4907	28.7328	32.7822	37.3984	50.8371	40.2031	16.5088	42.1609	79.6302	42.3219	73.9246	35.8044	38.6568	33.2013	41.4703	31.7653	59.744	40.7389	31.1529
KHC83721	18.6002	27.584	82.155	17.3347	16.8031	95.1676	24.2468	34.085	85.2754	23.5593	34.7338	36.2708	47.83	230.495	55.6325	266.532	36.6822	29.3362	31.1115	25.0009	24.4077	48.7952	48.549	31.3299	26.5258	34.9853	66.6816	30.5023	68.1521	17.2417	53.5116	21.3151	21.4963	62.7284	209.164	35.6809	51.5245	58.6778	67.4321	162.223	21.8565	26.2626	22.8724	35.2797	171.359	66.8409	42.7136	150.038	35.3348
KHC83722	67.7392	55.2459	67.4657	74.0816	61.7494	79.3903	73.5483	71.5662	67.018	72.3384	67.6362	62.3022	58.8778	79.4509	66.3864	68.3637	77.196	64.8114	65.0201	71.4768	68.6508	66.6392	31.5728	74.5664	59.614	57.8267	56.8701	74.0907	75.5389	53.9378	68.3298	58.6653	66.357	61.219	83.1699	69.8341	38.7735	62.7891	61.793	46.7007	68.4436	69.4154	62.5794	73.9232	48.721	68.8833	68.9111	57.0687	72.2205
KHC83723	14.4071	22.2271	44.8199	16.7574	21.9328	54.0104	18.4718	18.6493	42.4498	13.4394	17.4669	31.2461	26.0084	83.0394	45.7719	98.394	35.1605	13.4742	28.0471	17.4208	17.3368	44.0574	24.4904	19.2453	30.3469	25.7961	42.1613	32.0853	47.0671	18.275	35.274	26.5541	27.426	42.6542	97.5066	17.5089	34.7016	44.6081	36.4135	68.7782	22.4371	17.3012	15.3203	32.4801	74.8693	47.8071	20.4251	75.4095	30.17
KHC83724	7.52641	9.74363	28.9277	8.12293	4.74122	49.7041	3.2986	7.72838	30.3634	6.94433	10.3326	5.84817	9.21816	90.2035	24.1068	156.196	18.4828	8.78017	9.94303	8.76752	8.02451	24.709	12.6224	7.49116	23.3703	14.0716	26.0051	17.3529	37.3552	1.99022	24.2662	4.83295	4.93903	24.6531	102.439	6.74186	18.9842	28.11	20.8492	97.6936	5.81471	9.82532	8.29766	17.4753	106.151	33.4158	10.4195	76.2036	16.2905
KHC83725	1.98853	5.22344	14.6047	3.28357	10.6217	15.8991	5.37365	2.1214	6.93297	3.65299	1.67829	8.70697	3.63049	60.8913	9.29351	68.3919	7.30575	3.23889	3.42527	4.69782	6.3802	10.7481	15.7019	2.84859	5.03687	5.8482	6.56087	10.1389	9.81441	9.79276	11.4491	5.81406	6.32885	10.3593	67.5807	5.61941	20.663	12.4682	6.11118	31.0447	2.95248	4.77572	3.82499	7.79017	24.1894	15.2463	3.92189	30.4248	8.16567
KHC83726	30.5682	42.1513	36.4015	34.7797	56.4058	48.4485	36.8594	29.5643	38.4965	34.4833	28.5033	48.8644	28.9448	56.1743	41.1004	53.809	33.7148	30.5343	31.6923	37.7546	35.2237	38.3138	32.6683	40.1377	33.1102	25.2482	29.2231	35.6975	37.0504	58.9895	35.9506	48.8959	51.1861	33.7497	57.7686	38.9299	39.6042	34.1224	26.3198	33.7697	29.574	31.9211	29.5623	37.7984	40.9584	37.8218	30.5397	44.0456	34.9229
KHC83727	36.4236	105.628	44.113	81.669	90.859	68.1239	87.744	61.2456	38.9329	85.4927	26.1082	80.8023	35.8897	98.5265	66.3939	99.6864	70.9175	51.9471	58.2971	64.381	85.6311	48.8186	46.2655	38.1972	73.4406	44.586	38.5555	64.3555	59.2514	84.7131	58.4911	87.8332	93.6798	49.2953	85.6654	75.6942	71.8931	74.6699	37.9064	87.3712	49.614	70.5213	71.0607	80.7455	80.1002	68.3403	62.3343	77.2553	73.0681
KHC83728	60.0996	84.017	64.5796	57.5526	70.0189	71.5743	70.7399	44.9975	45.0856	64.4864	46.8531	67.8198	36.0569	27.4879	69.6387	17.1043	53.8575	66.4279	48.4869	66.4038	67.719	62.7992	78.0374	61.4473	51.1725	50.8799	34.8665	51.3762	63.7063	69.893	51.6426	55.66	61.6219	62.6609	24.5351	76.3874	85.0922	79.0259	30.1098	11.0812	37.252	68.4162	64.3837	55.073	13.6291	57.3695	62.5637	14.6182	49.6132
KHC83729	13.6996	18.4057	15.6118	15.6282	21.1541	24.7776	19.9389	12.1538	11.1714	16.0922	10.6386	20.8602	10.8739	38.7292	15.287	44.2652	24.8374	18.8527	11.9777	19.2518	17.4721	16.9117	16.0925	13.3402	12.348	9.20367	13.8989	23.6223	24.897	22.0447	26.7121	17.3296	19.719	15.4227	44.1396	18.7424	22.0926	16.0239	9.86863	28.8513	11.1008	18.3959	17.5584	26.1602	29.8785	24.7872	12.2229	33.2419	24.2165
KHC83730	24.679	44.2779	71.1134	34.4631	64.0979	115.863	30.6956	33.319	94.1864	30.4577	23.2756	43.7231	35.3626	159.642	56.7311	181.622	53.2873	20.6959	41.1209	29.0239	38.057	70.6073	48.0728	27.1044	49.5012	28.9006	103.063	63.3138	79.6507	53.968	78.095	46.0447	48.2061	61.6395	170.021	28.6892	67.5692	69.2037	88.9241	135.867	35.9178	30.2645	22.5787	54.88	105.446	104.721	22.2416	111.053	56.1407
KHC83731	29.5919	45.4937	66.3057	33.3797	39.0521	98.5988	41.2761	32.7504	80.2686	36.2588	31.3432	33.4793	46.9782	208.269	60.9005	256.574	41.2769	40.8011	47.1896	35.6189	39.8794	74.4936	60.9398	33.5973	34.5823	43.4773	95.7929	45.7025	78.251	33.2271	63.2296	30.3872	33.2716	65.2608	225.652	37.9587	75.8223	76.782	69.3152	222.999	38.7074	41.4208	45.7575	41.6926	154.098	91.3587	38.1588	192.479	42.4505
KHC83732	53.5993	52.2092	94.799	58.2955	64.7837	104.028	67.3345	51.9701	82.3394	61.0094	50.5485	46.8256	48.994	124.95	88.2998	171.468	76.4141	71.3485	58.656	77.6527	57.9492	89.589	58.3248	61.5903	59.4807	72.1485	77.6235	71.562	94.2435	61.8518	71.7555	52.1488	46.3339	82.5496	120.23	65.3154	73.7034	88.0669	61.8059	168.714	53.1285	59.7624	71.9039	79.9602	175.513	104.774	74.5499	173.44	81.1814
KHC83733	7.94762	14.3447	0.623649	9.82349	8.51657	0.359048	19.6924	4.80504	1.75437	10.5337	4.81757	7.84642	2.59141	0.702642	1.61275	0.470601	32.8165	12.987	4.61341	18.5444	18.0513	0.581785	0.49032	6.32832	8.5472	1.9971	0.925994	16.243	1.12223	8.17894	5.60456	12.7369	10.5174	0.603357	0.70415	19.3693	0.460746	0.582485	1.21244	0.327675	3.58089	14.2566	10.8521	30.9485	0.21769	0.246973	7.16497	0.267408	29.466
KHC83734	36.6746	51.5942	36.6848	54.8777	63.1091	33.8477	52.3079	48.2963	32.7373	53.8322	32.0655	57.6183	28.6963	44.6676	42.4517	32.5482	43.0101	34.9018	39.6388	49.1902	63.8715	39.6567	21.98	32.7217	39.9879	31.8441	27.579	44.4586	38.7327	55.3835	43.8692	57.6833	66.5889	39.1981	44.1443	53.7459	27.2954	37.7973	30.3622	22.5304	36.01	46.4317	41.8977	43.2338	28.7254	35.1283	41.2132	27.0391	49.616
KHC83735	0.548919	0.465475	0.623697	0.527529	0.88849	0.740275	0.710586	0.575131	0.100974	1.64887	0.651471	0.548183	0.257016	0.618925	1.39004	0.200128	0.64238	1.70631	0.410493	0.894256	0.487705	1.00944	0.517381	0.607053	0.540803	1.46492	0.144129	0.417226	0.253672	0.634748	0.416005	0.712937	0.739249	0.893672	0.557259	0.538684	0.3775	0.907691	0.293979	0.36881	0.345434	0.843864	1.59304	0.925469	0.383499	0.316639	1.20666	0.726834	0.379422
KHC83736	23.4101	29.0141	38.349	28.652	20.5	37.6075	29.8344	23.5372	32.9142	27.0198	22.2881	29.5077	24.0793	10.3747	50.0723	7.68641	45.4913	28.4543	31.4038	32.0641	28.9547	32.0707	6.43094	30.5299	34.7491	32.1692	21.6472	36.9889	30.1427	24.544	31.9848	30.2461	31.5448	42.3528	10.3309	28.4532	6.84149	32.3574	22.5072	4.61569	25.6176	26.1031	26.6324	43.718	4.82176	25.3248	35.2399	3.99424	37.7767
KHC83737	3.13534	5.85819	9.87463	4.8947	6.3081	12.8301	8.07525	3.04361	4.45139	6.21165	2.07887	6.21173	2.61163	25.2467	11.4868	23.8583	9.70525	7.4339	3.63261	7.41734	7.27472	9.57787	5.63961	2.99693	5.09693	6.09381	4.73126	9.81062	10.5408	6.44585	10.8337	6.34012	6.62662	10.5106	24.8524	7.44861	7.72509	10.2105	2.66299	13.8436	2.58816	6.4649	6.81712	10.0076	11.6262	11.3154	6.0997	14.7736	10.0341
KHC83738	1.57156	1.90129	1.1569	2.19695	1.97183	2.3568	3.32905	1.49994	1.20084	2.42599	1.05649	2.32681	0.568297	6.59385	2.02381	5.66928	3.96026	2.54062	1.31433	2.74607	2.06224	2.06139	4.6489	1.68452	1.92103	0.578339	0.704252	2.63575	2.37841	3.04598	4.27009	2.70141	1.93734	1.00953	4.78632	2.63789	3.67316	1.20766	0.712179	8.49801	1.10801	2.98174	2.47604	3.55407	6.96599	2.54825	1.43113	6.41305	3.17208
KHC83739	11.6255	39.0182	36.2461	24.8292	26.2557	41.0219	28.4151	30.6243	26.1559	35.8923	7.81536	32.7456	11.2105	56.151	48.2937	88.5363	40.3348	20.6277	23.6122	29.6895	34.3244	33.0395	28.8269	19.1368	55.6587	15.2115	22.4016	44.6284	37.9664	34.7784	40.4137	39.5508	29.1106	29.4049	70.2683	21.8367	40.7581	41.8469	21.0732	61.5117	20.0358	25.135	22.7838	51.3099	29.8069	47.8906	17.4911	55.163	40.4891
KHC83740	0	0	0	0	0	0	0	0	0	0	0	0	0	0	0	0	0	0	0	0	0	0	0	0	0	0	0	0	0	0	0	0	0	0	0	0	0	0	0	0	0	0	0	0	0	0	0	0	0
KHC83741	59.9746	109.057	104.963	79.437	103.055	165.137	72.9563	70.7302	115.677	57.7491	42.6692	120.147	44.6636	332.175	99.089	391.412	100.365	59.9627	61.4856	66.0599	110.794	134.163	119.214	33.0975	123.456	59.0255	94.4386	109.329	147.572	81.6398	149.29	100.902	101.407	140.396	313.592	71.8822	140.665	145.491	79.187	363.562	48.076	88.5589	52.8022	88.4142	376.051	145.13	59.5997	368.853	103.264
KHC83742	11.0601	10.2614	18.0909	13.3869	16.6734	28.2206	13.6525	11.0739	14.0497	10.0936	7.84049	16.4732	7.81447	56.0159	19.9903	49.7474	17.4221	10.7296	11.7513	12.5473	14.9925	17.8832	16.522	10.0017	12.0315	10.154	14.0833	19.9261	18.5834	19.4845	23.4473	13.048	14.3739	16.4714	55.8896	12.0761	22.8336	17.1332	10.9354	22.0101	10.2336	12.1542	10.8578	17.0808	20.0413	21.1253	8.41103	26.438	17.575
KHC83743	15.6538	38.3416	27.6034	27.998	24.0788	38.1622	29.5362	25.2108	21.0531	30.6724	14.7978	25.5013	19.4935	125.911	28.1599	131.197	73.3358	26.3569	22.7565	26.3262	32.4401	26.7368	22.2782	13.8264	49.9243	30.1427	26.2708	55.6528	37.9471	24.4171	56.4344	26.9302	28.6064	24.6187	125.534	26.5528	33.3655	30.5235	21.3198	73.0308	21.6955	29.9105	36.3033	67.2966	51.1272	42.3463	24.3316	83.8987	65.7646
KHC83744	16.4971	49.2641	44.8843	38.8715	33.8238	49.4406	43.7655	36.2387	45.2113	41.6492	14.3457	32.4705	24.7168	55.3396	43.3484	60.6517	44.5714	32.2187	37.7795	35.5407	49.2586	34.5431	11.7221	20.1405	24.2471	42.8823	46.0578	34.2932	31.5461	28.4454	35.3472	28.8449	36.6795	33.3664	56.4472	38.61	23.0238	49.7835	39.4408	47.4762	31.5039	38.4934	45.4892	45.8746	24.9369	47.3372	37.5136	42.5276	43.6943
KHC83745	11.2851	16.4325	11.1862	12.0986	17.0941	16.4373	14.565	11.1786	20.5452	8.45293	11.4554	16.9093	14.779	23.2286	15.6317	17.0349	37.4058	11.7601	13.2753	13.0105	16.0509	11.8369	9.10594	12.5292	19.9872	7.84164	19.6822	27.4404	15.8298	16.9257	26.8807	17.3753	19.4137	12.5573	24.1227	14.1681	12.595	13.1393	16.7733	11.5376	12.8908	15.1887	10.8335	36.1015	11.3047	12.3813	8.52724	15.1281	34.8133
KHC83746	11.2962	17.7459	3.40484	13.5827	12.1143	3.16211	14.7082	9.27036	6.14798	11.2705	9.68432	13.3619	7.84005	3.15915	6.72479	2.15806	34.8816	16.4477	8.81852	15.2831	20.1521	4.97669	5.23138	9.60552	14.6939	4.90535	6.30869	18.445	6.33211	17.649	8.36273	16.667	15.9359	6.95195	2.79021	15.4808	5.93071	5.70549	5.88309	1.05891	7.81275	18.2653	12.897	35.1757	0.766292	3.3698	9.15636	1.67343	34.4024
KHC83747	19.4857	17.692	6.09228	13.1891	8.52307	10.6873	14.7044	13.3194	23.9196	7.62189	19.6644	23.1447	20.2417	30.8531	6.52333	23.3188	13.8056	14.9052	20.1481	12.989	20.3965	7.99989	11.1279	17.3543	9.4336	9.93653	19.0732	10.6195	9.31039	11.8858	12.3221	14.8604	12.4	5.5629	27.4004	16.6408	13.8705	4.79928	14.9877	15.6582	13.2479	23.7964	13.3248	13.296	21.4912	7.50458	9.05889	29.0631	13.4141
KHC83748	66.5851	118.411	31.2825	105.899	211.582	32.0914	110.489	99.8041	49.6143	99.5439	58.8512	117.091	58.8555	13.5944	36.3065	2.55305	68.573	67.6257	84.0237	95.4246	110.27	16.3217	102.473	83.0144	56.8556	38.6907	28.4709	42.5983	10.969	186.79	56.082	133.603	149.834	14.3982	16.8639	106.024	121.778	16.8784	50.4613	3.90036	92.6952	73.6834	70.0954	72.0169	2.97115	11.1654	83.6626	3.27481	53.4548
KHC83749	64.9958	61.7305	104.596	52.6622	84.0592	234.389	63.0359	62.869	220.728	33.4691	78.3084	41.187	123.217	253.588	101.328	268.911	37.3175	57.1697	142.489	45.725	66.1451	101.307	143.14	81.917	57.0191	81.4154	185.735	56.7867	90.724	79.4449	152.727	30.6837	33.9225	72.2622	252.328	62.4158	149.1	64.9852	163.644	262.212	94.5624	71.0618	59.9911	38.411	236.631	116.345	84.1547	275.666	36.73
KHC83750	0.113669	0.230676	0.127977	0.97549	0.444975	1.69462	0.662162	0.112829	0.250916	0.350939	0.496698	0	0.356237	27.6839	0.184156	24.5804	0.75554	0.233062	0.470793	0.331033	1.03013	0	0.771396	0.282842	0.50175	0	0.860849	0.991333	0.70622	0.0622623	4.48742	0.0529182	0.0569261	0.0593271	23.2639	0.70867	0.959385	0.11953	0.669644	6.70169	0.405159	0.260805	0.624628	0.592901	3.08233	0.906617	0.468054	7.36225	0.81876
KHC83751	0.118194	0.479717	0.399215	0.238664	0	0.542178	0.125186	0.11732	0.65226	0	0.114771	0.332917	0.123473	2.2489	0.765947	1.69366	0.673386	0.12117	0.489535	0.137685	0.504066	0.167953	0.534736	0.705844	0.20869	0.502619	0.550842	0.343599	0.367167	0.129482	0.368373	0	0.473538	0.246755	1.00792	0.122813	0.532041	0.124288	0.506402	1.25075	0.481473	0.135594	0	0.672549	1.20189	0.134673	0	2.7705	0.243244
KHC83752	23.1785	45.4123	6.87821	35.8532	35.1119	9.00026	43.0889	24.983	15.4807	33.4608	15.664	35.3179	13.1944	18.8656	8.99554	14.6947	34.2411	29.8843	19.7118	36.4362	45.7656	7.80328	15.9677	23.3204	14.4025	8.34356	15.169	17.4717	7.53439	36.5464	13.7396	41.5008	45.7211	8.1446	18.7873	42.0108	18.5909	7.79568	12.7443	8.85507	19.4337	38.3503	27.6615	32.2456	6.98013	6.85668	19.8562	9.87988	26.9821
KHC83753	34.8094	37.528	14.9848	35.6614	33.7327	19.3726	38.3595	32.5196	28.6734	31.0819	26.9665	39.5314	20.3211	39.4473	14.5134	46.6793	29.0431	27.158	31.8029	28.6232	43.2532	22.186	36.3317	26.6217	16.0432	16.4625	20.2786	22.4461	22.1305	31.5444	20.0759	38.7261	44.8636	19.1031	37.4171	33.6433	31.54	15.6106	18.9167	39.2736	27.4996	34.942	27.2347	27.0651	42.2217	15.6025	23.0547	35.0501	26.8642
KHC83754	15.3675	15.1113	43.0852	15.036	10.491	45.0112	19.0423	13.4473	33.7827	14.284	13.7237	16.6128	18.8148	37.8624	38.888	49.7277	24.2251	18.9669	20.0254	16.9613	16.9582	45.4057	15.2871	15.6736	16.7664	25.0362	40.0695	21.8387	45.6901	11.0962	23.216	12.8055	14.7581	47.2321	43.7277	16.9712	19.6804	46.1828	29.3948	43.64	16.3593	16.7764	16.5082	25.3957	38.3204	45.0102	19.2409	41.2173	24.8841
KHC83755	825.131	1123.1	656.206	884.597	866.754	641.559	1009.06	751.424	575.562	1021.9	750.455	853.908	639.273	806.461	748.624	804.034	780.898	926.757	781.015	922.385	995.524	687.98	720.045	843.515	764.561	809.736	469.019	680.239	603.965	898.618	679.775	853.091	967.335	670.256	788.132	1035.3	786.183	675.647	537.562	573.484	719.834	959.904	952.497	796.326	813.395	565.591	908.886	703.442	735.795
KHC83756	2.39256	3.49816	2.6513	2.79601	3.17118	3.82401	3.65149	2.26268	2.72387	2.34591	2.10375	2.95389	1.59412	4.54042	3.11316	2.9695	6.10001	2.60731	2.69194	3.00656	3.45477	2.67701	2.3865	2.85013	4.39074	1.80254	2.26083	5.16631	3.02369	3.21956	6.1651	2.92933	3.0191	2.3795	4.08517	3.75847	3.13769	2.2782	1.8161	2.9619	1.91856	2.80961	2.50338	5.82444	2.57555	2.74759	2.0363	3.92785	4.98206
KHC83757	44.298	65.3845	91.6583	47.4662	49.5355	98.5521	62.9173	42.9597	72.9323	55.253	37.7412	72.2934	42.6712	125.084	89.1514	146.882	86.7583	58.1151	51.1989	65.113	64.2999	94.2194	41.7209	52.9312	70.0735	64.9573	70.86	91.3337	105.566	52.8668	87.222	60.2089	66.6956	98.7412	120.267	67.4272	45.2669	109.584	57.0836	93.3091	38.0837	61.3334	54.9985	89.9234	93.2615	99.3362	64.3543	96.5279	88.1964
KHC83758	1.56995	2.88963	3.47347	1.91683	1.54837	6.30146	2.57157	1.41339	3.78792	1.84112	1.36495	2.55384	1.27773	11.8792	5.20527	10.2971	2.89482	2.1335	2.17377	1.93517	3.17254	4.5396	2.06477	1.72613	1.98229	1.99898	3.91361	2.67116	3.42147	2.15985	3.14823	2.15866	3.01697	4.26851	12.832	2.75047	2.15708	4.03127	2.24867	5.32627	1.67319	2.07332	2.0063	3.09898	5.89902	3.99368	1.84165	6.32854	2.34809
KHC83759	0.360988	0.261634	0.69673	0.277686	0.53834	1.51792	0.291308	0.170628	0.531234	0.283048	0.133537	0.581024	0.0718305	2.33314	0.538421	2.35126	3.18291	0.370077	0.195791	0.300368	0.421533	1.02592	0.330526	0.256641	1.88178	0.164474	0.420594	3.01499	1.9402	0.48962	3.37524	1.08836	0.77479	1.02279	2.26166	0.410819	0.464273	0.90381	0.313012	1.03947	0.105036	0.45357	0.343494	3.21156	1.24302	1.60609	0.106174	2.01468	2.61789
KHC83760	606.964	641.585	587.345	693.226	737.177	471.341	739.864	647.953	548.777	656.618	551.012	1567.75	539.364	748.947	484.277	847.296	1017.99	640.194	599.696	740.267	686.921	456.376	377.907	673.312	539.503	488.487	486.686	846.205	527.686	616.196	638.6	1112.07	1219.78	475.36	818.373	710.471	495.192	543.734	566.186	523.287	646.226	629.72	602.028	948.613	621.353	513.512	631.672	707.065	985.495
KHC83761	0	0.290794	8.14716	0	0.186981	10.3527	0	0.213351	17.397	0	0.278287	0.067269	7.26011	8.7247	4.41085	24.4532	1.83686	0.146901	0.59349	0.0834613	0.0763883	15.7804	0.405182	0.0713112	1.26503	0.76169	74.7119	9.71982	27.2275	0	6.92228	0.266838	0.215286	14.1351	15.7108	0.148894	0.241884	16.1983	49.2686	15.7051	2.33486	0.0821938	0.21475	1.22305	7.85223	34.3686	0.0737546	15.9986	2.50663
KHC83762	0.831301	4.21753	6.69716	1.36154	2.24182	7.81733	2.68056	0.880166	4.56719	1.04562	0.843104	3.83316	1.79475	19.4494	8.69928	17.9043	5.45536	1.53402	1.72153	1.85069	3.34831	7.06137	13.4351	1.17676	2.41369	3.53509	5.07959	4.08146	5.49002	2.34756	4.54846	3.44008	3.42307	7.11562	19.7143	2.72574	10.1866	6.2357	3.70021	10.5843	1.1476	2.58553	1.21816	5.09818	10.144	6.14627	2.24399	12.4664	4.41012
KHC83763	45.9967	54.5001	120.55	61.6637	59.9441	154.091	57.6935	62.8287	117.661	59.7267	49.0347	59.5937	62.3381	135.374	119.307	168.337	60.1032	46.9151	69.7764	54.1263	64.37	135.622	68.2867	45.6068	49.6366	90.5925	121.96	62.2987	105.849	53.9749	66.7905	57.901	70.2476	130.071	144.466	55.0819	100.368	139.389	96.0947	129.793	65.4132	53.9078	53.4889	64.3518	123.949	134.254	64.9784	134.186	63.7491
KHC83764	21.4187	62.6098	33.057	36.9405	65.8262	37.7195	46.4323	28.647	46.8851	32.5482	17.4169	59.9044	25.5646	33.1899	41.115	19.4193	41.8765	30.9074	33.6373	37.0092	57.4465	30.2662	24.0908	26.4224	26.9315	24.7738	38.2111	36.2638	25.686	77.8132	39.1758	58.4957	55.7591	34.5827	33.6186	46.1472	31.1897	35.9415	35.2561	7.71626	25.0432	40.7431	27.7625	42.8649	6.79113	30.1391	25.9283	12.0645	42.3862
KHC83765	5.53784	19.5502	6.06721	13.0551	18.2688	8.69542	11.0138	7.25752	5.888	10.5204	3.33955	19.2469	3.47958	24.8352	7.01955	21.0601	40.9875	7.1764	5.35559	12.5077	17.1933	5.15635	2.92505	4.83808	15.396	3.41152	3.99124	24.273	7.61312	21.5968	17.9348	24.9617	19.6645	5.9079	22.1525	12.9014	4.98257	7.01936	3.78526	8.04427	4.71583	11.6809	7.34569	40.4486	6.33348	7.72925	4.18149	10.2898	40.3907
KHC83766	32.9974	58.0204	61.8361	52.7305	77.371	106.423	56.3972	55.7821	117.339	52.6617	32.8199	52.2851	60.0011	125.754	70.6888	127.912	92.0612	48.5767	66.1845	50.2334	58.6354	66.8142	98.042	33.5316	81.6373	57.2667	122.637	92.9612	75.5026	75.8882	119.793	53.6137	63.0732	56.4951	126.186	50.2195	92.9574	67.2911	101.585	102.85	61.4967	57.2421	52.4362	91.3941	75.9229	79.802	47.4656	107.344	91.0697
KHC83767	3.11148	5.94933	8.59583	5.20244	5.32745	13.087	7.80071	3.09741	5.81626	5.63606	1.9735	6.51819	2.21707	22.0499	8.78033	25.2685	10.4518	6.08463	2.89587	7.0082	7.06626	9.6606	7.65896	2.94475	4.1124	4.40732	7.79534	8.34817	10.9694	5.96017	9.4826	5.19966	5.99879	8.78633	25.1094	7.15764	9.7152	10.402	4.39233	16.4767	2.2529	6.88114	6.11863	9.60299	11.8573	12.5417	4.11024	16.475	10.0863
KHC83768	0.761647	0.9836	3.1962	0.629165	0.271053	9.21096	1.17338	0.687288	2.06338	0.570057	0.605119	0.26004	0.433998	26.1734	2.16875	34.8166	5.58852	1.13574	0.788644	0.725926	1.03352	7.08409	0.548205	0.620248	8.37445	1.03056	1.69415	8.92374	12.1887	0.227559	11.3655	0.515755	0.208056	6.36039	33.5718	0.503627	0.233761	4.65988	0.964147	5.54771	0.0705142	1.03264	0.484256	5.45024	6.80621	11.6763	0.712778	7.17545	6.34114
KHC83769	4.52743	18.98	22.6025	9.5029	31.7931	26.9849	12.0512	5.97223	8.28444	7.84721	3.35508	42.6757	3.36052	41.4852	21.7473	37.9477	24.889	5.49641	5.98324	12.6298	16.7677	19.3003	7.54639	7.47085	19.5113	10.5764	5.62204	21.3586	19.616	23.559	21.599	34.0564	33.4733	18.0333	45.5751	11.699	14.7486	19.4193	5.04085	16.7505	3.33669	9.15769	5.59476	22.7112	25.9133	20.906	11.5289	29.1033	22.8646
KHC83770	109.993	155.159	65.3879	153.671	268.665	68.4712	170.661	128.865	80.126	144.029	99.5865	158.267	83.4601	22.4604	84.6059	3.96736	82.4521	107.825	112.425	146.117	162.958	54.4481	193.622	101.301	63.9653	84.4831	46.1293	54.8372	37.0367	224.391	55.9214	179.241	199.484	60.181	20.1902	148.802	211.696	51.3154	65.4703	3.96162	120.6	122.529	108.551	93.3654	3.60107	34.2171	133.936	5.76696	70.7668
KHC83771	45.4683	64.3239	49.0038	51.7423	63.7046	51.14	61.6894	43.0105	46.4307	54.0912	39.7175	61.6635	47.8542	192.621	52.2568	183.514	23.6628	60.8061	47.1805	45.9492	65.4134	56.7407	63.0202	35.2953	21.9143	55.5167	56.5417	22.3123	47.4844	57.5268	29.4219	47.6722	52.0613	61.6097	211.03	57.4918	70.7385	52.7164	47.1931	106.262	42.3469	55.784	59.8427	27.3189	101.538	54.4641	57.8074	114.525	23.1435
KHC83772	94.332	84.2891	111.142	58.1514	152.78	191.308	81.2586	55.5205	98.6925	59.041	92.9213	59.3293	86.7006	1077.02	93.5578	1321.01	104.86	88.5706	73.9611	57.4972	82.1201	140.704	300.934	71.8471	164.489	78.5897	143.99	176.667	198.804	137.291	214.455	66.7183	49.8917	117.09	1130.95	73.2784	329.273	120.259	88.4919	1135.02	56.9628	91.8298	86.319	104.515	1188.37	236.671	72.9862	1260.29	118.535
KHC83773	2.70463	2.00323	2.85979	1.77584	1.06621	5.38475	2.88321	1.30182	3.44347	1.40794	3.33374	1.55519	4.2872	6.06045	5.51187	5.29113	3.3325	2.58284	2.00299	2.27959	2.69518	7.06757	2.66292	2.59886	2.14133	3.11615	8.3812	2.75432	7.77725	1.72089	2.94262	1.03555	1.36021	10.3591	6.04028	2.81232	2.6641	7.16523	2.83952	3.54218	1.35562	3.34492	2.89658	4.0659	3.60715	4.8457	1.96492	3.72423	3.3262
KHC83774	11.8573	11.5047	34.6986	21.8959	6.37101	25.6333	18.8295	25.6969	27.0693	21.3505	15.562	10.8739	21.1306	10.3907	61.7211	8.79025	27.4008	26.3405	33.6249	24.6964	17.0348	19.7764	5.59568	16.2901	21.7521	57.2519	14.5334	24.1589	11.5055	6.23719	28.2264	8.85033	11.519	25.4489	8.63539	16.8884	15.0231	38.1054	19.633	7.65071	23.8205	12.4863	30.6138	30.9202	4.69175	15.9871	37.5537	6.52373	31.8801
KHC83775	2.0865	5.13516	13.0951	2.91336	3.35985	19.9059	2.96223	4.14214	52.6724	2.74118	3.96593	3.45952	13.4955	478.429	12.2267	1127.64	12.1824	2.0025	9.51518	2.79256	2.98189	13.8151	93.8453	2.87207	8.19106	5.19152	93.6718	9.76517	14.802	2.38302	13.3287	3.34809	3.82399	10.2412	639.083	2.76771	121.998	22.9678	60.5322	681.651	9.72016	3.00479	3.72576	11.1148	427.902	18.6145	3.47317	517.121	10.0041
KHC83776	5.05697	17.6548	49.5527	13.5862	14.8192	35.3856	11.847	16.9305	55.4831	11.7757	5.78442	14.767	20.8179	23.2123	39.6217	28.9743	17.4168	6.89774	29.9973	11.2326	16.2206	32.3365	12.3604	9.98126	9.572	36.6308	65.8603	14.6594	20.502	11.4554	13.3567	11.6914	13.8646	30.1962	27.8792	9.97484	27.0558	62.2351	67.6619	23.3232	21.2982	9.88205	12.1174	15.8914	10.7494	42.6778	16.3231	24.5321	19.4033
KHC83777	6.59714	16.9823	31.0273	13.9119	19.0829	34.5109	17.107	14.6774	35.9045	14.8494	6.6901	14.6155	15.5829	58.2898	26.6411	73.578	17.0648	10.0949	19.3825	13.6286	19.5767	27.5692	19.1873	10.6419	10.2137	21.8353	36.1605	15.9347	21.6716	17.2313	20.5949	18.125	19.3676	21.4735	65.5222	15.0269	30.5376	31.3032	26.1768	50.2097	15.853	11.2965	12.9229	17.6908	30.6232	31.1785	14.0843	46.2673	17.4226
KHC83778	4.20869	9.48378	13.1076	4.60791	6.77566	20.497	7.23644	3.44514	12.4877	4.97813	3.07837	6.28653	4.311	50.3703	11.3937	73.4452	11.7814	4.65086	4.52765	5.88961	8.21686	14.7571	13.848	4.24338	6.99678	4.09664	16.0801	11.6788	16.3003	7.1255	16.5809	7.4811	9.96382	11.297	54.5011	7.2129	15.439	13.7081	10.5382	34.2085	4.03561	5.4553	4.64185	9.77111	33.8116	18.559	4.27625	34.2216	9.16769
KHC83779	33.6896	18.722	41.0136	36.779	51.8873	31.8301	29.286	36.7689	47.1237	21.6986	36.703	38.3233	29.7656	46.2308	37.6575	38.9698	57.8952	32.0001	51.6439	43.3352	35.1892	25.8447	30.5791	54.5701	35.709	31.598	30.2115	61.8896	30.086	50.3696	58.5094	37.22	34.9044	27.9834	46.688	37.1588	46.2302	33.6359	30.2751	31.3435	37.7956	31.1972	32.1163	58.5391	26.4607	35.146	42.0543	33.679	61.4209
KHC83780	25.6284	51.8464	39.6681	25.4354	146.092	40.5368	30.762	49.2623	131.615	13.3053	55.9828	29.6368	102.686	366.991	17.9006	470.355	18.0665	14.3118	81.8177	21.6031	36.5141	27.1341	335.192	43.2821	11.6769	44.4271	148.793	28.2998	23.9981	141.258	33.5314	36.1137	30.5831	15.0272	392.305	27.3922	330.742	25.3829	133.597	442.95	88.1742	21.4591	19.9944	18.6962	377.315	38.2387	37.6386	434.276	21.3473
KHC83781	1.08359	1.37437	0.304996	0	0.70698	0.310664	0.286922	0.53779	0.597985	0	0	0	0.282996	4.12353	0	2.47025	0.771691	0	0	0	0	0.384943	2.1448	0.808887	0.956621	0.287997	0.315628	0.787519	0.841536	1.78061	0.281433	0	0	0	2.31012	0.56297	0.609711	0	0.290164	5.32385	0.827641	0.621553	0.811974	0.513821	2.14254	0.617331	0	1.67103	0.278754
KHC83782	49.6572	36.8858	70.1352	51.1469	41.8177	60.1387	60.81	54.0054	71.9087	44.7059	53.0302	61.9376	68.2942	65.0604	64.0351	56.7587	68.5076	65.1942	74.0709	66.8381	51.1827	58.3537	24.9132	63.9971	38.6782	68.4357	64.8833	57.3975	69.2703	38.909	60.225	43.8337	51.0567	61.5975	67.0724	62.627	35.5004	63.9645	65.9693	44.3231	66.3313	48.4094	64.2228	72.3821	42.0164	60.809	82.5608	56.317	71.8341
KHC83783	7832.36	7557.49	4977.15	7643.01	6492.55	4547.75	7039.41	7672.7	5966.68	7835.37	7619.13	8176.94	6455.61	1584.03	5877.31	613.048	5029.58	6642.7	7327.24	6831.87	7542.47	4650.81	6644.72	6996.34	7058.55	6142.78	4407.05	5633.57	4182.27	6579.81	5074.9	8208.65	8626.51	4981.97	1178.11	7303.35	6185.71	5230.51	5781.71	2200.52	7160.72	7134.69	5894.83	5024.48	2875.81	3963.21	7007.16	2238.27	5680.82
KHC83784	185.297	157.157	198.665	177.138	220.462	154.725	150.989	173.687	188.617	168.77	207.057	111.832	201.691	25.0681	196.877	8.02864	131.929	173.96	171.957	208.907	149.206	241.41	186.319	170.294	119.229	201.693	198.722	119.964	227.112	269.336	107.109	101.047	108.499	270.555	12.4048	152.792	179.048	212.673	176.016	97.222	187.886	163.696	167.731	143.519	91.5854	173.271	154.682	63.5552	144.554
KHC83785	12.1443	14.1463	23.0799	9.90706	23.5802	32.1993	14.046	8.29351	23.0009	11.5481	9.62277	9.44108	12.027	29.4539	21.0916	33.9184	14.6221	12.7489	9.80831	11.2044	14.1392	36.2395	63.185	10.0567	15.9533	15.0799	32.9968	19.1585	45.1705	26.5549	25.9397	13.4333	12.1152	29.1568	34.501	14.7894	66.4745	27.9928	17.9511	57.7942	9.79519	14.6008	11.9394	15.5253	61.4169	45.9403	10.2513	55.1352	17.4951
KHC83786	9.19273	8.59015	20.122	8.93588	11.4375	20.1037	10.212	10.016	19.4664	8.4264	10.3797	9.75508	12.4173	17.3827	21.497	20.0237	15.8339	9.73102	14.3664	9.9117	9.68715	18.8651	10.6151	13.682	11.7959	17.3868	18.7561	14.8742	16.6914	10.9138	15.3248	9.31567	9.80709	18.8124	18.6995	11.9733	10.8744	19.6032	15.3194	12.9598	12.018	9.51592	9.80403	15.6723	14.2271	18.0013	14.1508	13.5565	15.5309
KHC83787	0.53828	0.747407	0.287069	0.772288	0.739361	0.649786	1.08023	0.449937	0.656642	0.553956	0.385141	1.88856	0.147979	1.0781	0.367187	0.59049	13.3699	0.755139	0.645364	0.891061	0.785342	0.322059	0.704954	0.563957	11.0048	0.150594	0.627161	12.2166	1.61348	0.71383	13.7155	1.16064	1.73094	0.680178	0.828316	1.03032	0.892692	0.417077	0.455182	0.770911	0.317368	0.650021	0.679331	11.58	0.70421	0.839288	0.408297	1.01359	10.1449
KHC83788	10.693	19.081	12.0751	13.4019	24.8103	10.6816	16.029	11.1391	13.3768	9.70107	9.16911	27.2742	11.5223	14.4383	15.8433	9.16806	31.1456	11.5704	13.3628	14.8281	23.3484	13.0989	12.6565	11.9354	14.6625	11.8963	12.6455	24.7782	16.2685	28.223	24.4329	25.3009	27.0566	15.3958	16.1514	17.3244	10.3376	15.1554	10.4404	2.98097	10.9224	19.0536	10.0589	31.1373	4.20231	11.9829	11.2717	6.60587	30.4855
KHC83789	220.657	357.029	201.127	182.141	276.933	280.863	193.308	193.2	421.486	174.904	242.203	256.555	299.741	429.748	143.896	268.846	290.132	178.378	213.472	165.067	187.896	263.747	1477.65	210.078	281.363	139.58	607.881	269.579	325.832	328.838	285.8	284.092	303.541	232.892	414.559	184.684	966.698	241.44	412.726	440.715	235.007	220.282	193.049	287.61	490.168	317.227	146.4	454.997	262.944
KHC83790	13.2444	13.8394	71.0012	16.6333	8.3836	72.5266	19.16	24.4403	93.2934	19.2447	24.5715	13.5809	51.744	48.4884	65.2052	57.6977	18.7109	18.1038	46.8277	19.4841	14.1974	69.2621	14.5336	23.221	16.9525	45.599	100.533	19.0251	57.608	8.8864	24.7223	11.8973	13.0859	76.8442	47.2237	19.0579	17.4089	79.0344	96.6517	50.0823	39.9522	14.7412	18.7194	19.4365	46.4745	67.1933	32.0714	49.4172	18.5776
KHC83791	85.5153	144.046	73.8432	104.289	145.821	96.7581	110.906	82.2064	59.7782	93.9794	60.8921	207.27	48.1289	156.711	73.9491	125.808	118.394	86.8249	61.1448	96.3158	115.394	86.185	71.6501	62.8694	116.975	54.6158	48.8859	120.291	109.374	137.143	122.222	162.011	166.591	83.7312	160.582	109.469	87.7996	95.8361	47.7324	75.4518	58.8811	111.632	82.6541	112.569	89.3906	98.5313	71.0461	114.127	115.32
KHC83792	22.469	35.1908	42.8857	30.4446	41.6453	70.5718	33.2996	26.6581	37.4765	31.9241	19.4845	39.3584	22.5967	89.4392	43.4953	99.678	39.5129	25.1548	26.8536	30.8295	30.7793	53.2137	27.8792	24.5612	42.3863	23.5307	31.8122	42.869	63.1724	38.1468	57.8055	38.3546	42.3511	47.959	89.0627	28.516	41.2306	45.1391	27.3897	74.0605	26.8667	26.2576	24.2082	40.3914	60.7832	68.048	26.1796	77.3676	40.3461
KHC83793	49.9794	47.967	77.275	50.3934	48.5729	93.0592	61.0889	50.821	83.5399	49.3346	52.5817	47.4255	61.3654	67.1966	80.6722	73.3143	53.4401	58.9246	67.6231	49.6158	60.8083	74.3931	45.7153	56.9433	39.4229	69.6899	77.4101	46.0236	78.3534	53.7803	65.774	42.5077	46.8825	85.748	74.9124	50.8263	50.9771	67.1359	71.7826	68.2786	55.5525	55.7082	56.3849	51.2067	62.6607	78.7609	67.4124	74.5223	44.4895
KHC83794	34.1531	39.1595	35.2476	30.1141	20.5003	49.611	29.421	24.5214	24.2505	27.8838	30.4003	17.6364	23.1909	176.467	35.781	117.752	35.6729	33.8459	17.5639	29.1756	31.5582	43.678	35.1524	20.7358	60.0008	26.0213	23.6102	51.0768	48.4503	20.4533	64.6943	19.5038	14.7094	41.9492	136.469	30.4012	47.0179	36.9914	20.6079	75.5527	22.6078	35.6545	34.2366	38.4357	83.6078	47.865	22.6182	94.6622	39.7122
KHC83795	4.02941	9.25306	12.2966	5.03172	5.67301	21.4021	5.8401	3.1576	8.8946	6.11101	3.60382	6.1726	3.32319	41.0243	13.9723	38.9534	17.0161	5.54405	4.06244	6.05261	6.78328	11.3008	8.99503	4.53824	19.5649	4.39648	6.42439	20.756	17.1289	5.69202	23.4643	5.13397	7.11592	11.0687	46.5041	6.39051	9.785	8.69734	4.08883	26.129	3.99553	5.9607	6.03877	18.4029	25.6387	17.2773	3.82049	31.5271	19.3129
KHC83796	0.896991	1.66104	2.9287	1.35844	1.40456	4.91187	1.44883	1.17973	1.36127	1.26928	0.827463	2.21073	1.00733	8.96028	2.51891	6.71883	1.98028	1.03452	0.812687	1.09715	1.00417	2.64482	1.06527	0.758872	1.76194	1.12049	1.56765	2.19474	3.20445	1.10548	2.95871	1.37805	1.75195	2.45786	7.75848	1.51458	2.32169	2.54675	1.15294	4.16975	1.02767	1.13194	1.23227	2.12669	4.3326	3.78157	1.31582	5.17342	2.09984
KHC83797	112.542	184.908	135.357	156.048	92.6294	169.501	164.683	141.751	117.574	169.348	95.0833	120.872	104.903	115.99	143.445	114.295	188.418	132.929	119.598	124.632	146.83	172.941	93.1655	99.0265	184.983	120.63	136.625	151.835	184.58	95.3063	127.592	114.266	139.792	161.628	119.739	155.215	128.42	203.6	119.059	112.35	113.387	162.236	151.095	192.748	121.719	206.48	128.906	117.377	190.47
KHC83798	6.85665	8.83468	7.90351	7.22484	8.16604	10.5154	5.76369	5.69864	5.64578	5.09624	5.57482	7.84275	5.20161	18.603	9.75665	19.1401	10.5153	6.55509	5.86006	6.27575	9.80526	10.0525	10.1249	5.17257	7.23023	3.67365	5.83311	7.43524	9.77658	8.0778	7.9148	7.85354	8.80263	11.1905	17.5678	7.32253	10.4719	9.04133	4.28418	16.6588	4.93227	8.42788	4.45832	9.47009	13.0347	10.7268	4.87365	14.3334	8.37141
KHC83799	0	0	0	0	3.67115	4.7362	0	2.79259	0	0	0	0	0	13.149	0	3.66495	0	0	0	0	2.99958	0	0	0	2.48373	0	3.27794	2.72624	0	0	0	0	0	0	0	0	0	0	0	0	0	0	0	0	14.6367	0	0	0	0
KHC83800	0.885752	0.849156	1.81599	0.801075	0.696771	3.36217	1.29558	0.494558	1.29061	0.729865	0.925426	0.627346	1.23771	3.6968	1.89196	4.59426	1.3769	1.39466	0.998474	0.922493	0.954464	2.95652	1.38691	0.584713	0.765705	1.02595	2.12065	1.476	2.96947	0.947347	1.01988	0.603063	0.624298	3.52334	4.22074	1.07015	1.43623	2.87194	1.20689	3.56984	0.451141	1.09029	1.01743	1.53925	3.43845	3.61818	0.6047	3.45304	1.65489
KHC83801	4.62269	5.17962	3.03394	4.79991	4.57409	4.94954	6.00995	4.24057	2.20044	4.80241	2.85072	6.66463	2.81509	19.3144	2.69754	16.5531	4.93035	5.41288	2.74489	3.77714	5.86296	3.33109	4.46035	2.39865	1.85677	1.46736	2.42497	3.71522	5.24047	4.70414	4.87076	4.34494	5.9687	3.75056	18.7361	5.46353	6.80473	3.89344	1.6896	10.2009	3.10129	5.88127	5.14394	4.11391	11.2629	5.41696	3.06722	14.7846	3.44921
KHC83802	0.0922062	0.0701699	0.0259531	0.116367	0.180478	0.0528708	0.0732454	0.183049	0.0508844	0.142337	0.0671519	0.0865722	0.0481621	1.3743	0.0248972	1.44138	0.284551	0.165424	0.0716058	0.161117	0.196617	0.065512	0.443233	0.114718	0.142453	0.122533	0.0537157	0.111687	0.0954786	0.202024	0.263429	0.300483	0.230886	0.0962499	0.982875	0.143715	0.389117	0.0242401	0.098764	0.696959	0.140853	0.185115	0.0921246	0.153029	0.937621	0.0262653	0.0711893	1.08067	0.213481
KHC83803	0	3.37234	1.87095	1.11852	7.58949	0.635239	2.05342	1.37458	4.27961	2.28023	1.07577	7.54115	0.578664	3.86453	3.58966	2.52556	8.41565	0	1.72068	1.29054	2.95292	0.787122	0	0.551331	2.93411	2.94444	2.90425	4.8309	1.43396	4.8546	3.45281	11.0887	8.32225	1.73465	7.76032	0.86336	0	0.873728	2.07662	0.418695	2.25645	1.90641	1.10687	5.77857	1.25172	0.315576	2.85111	0.683376	4.55992
KHC83804	0	0	0	0	0	0	0	0.164458	0	0.170508	0	0	0	0	0	0	0	0	0.171556	0	0	0	0	0.164907	0	0	0	0	0	0	0.172127	0.154266	0.16595	0	0.201841	0	0	0	0	0	0.337461	0	0	0	0	0	0	0	0
KHC83805	10.8896	17.8963	34.8422	17.0554	23.4095	47.2841	19.2229	14.0657	24.3717	15.7804	9.51228	27.0679	12.4941	46.5162	40.0343	20.4904	54.0208	17.5805	19.419	17.1034	18.631	32.0391	46.8982	13.1082	27.485	31.1192	13.257	47.5302	32.4307	22.0237	43.2943	31.3925	30.2043	30.3124	40.5351	18.3025	47.7093	31.5148	11.3151	7.42206	13.2699	16.4166	17.0871	57.5064	8.36021	31.099	24.6476	17.5107	53.8003
KHC83806	271.885	574.463	283.057	480.489	848.465	231.133	576.912	447.179	288.687	529.276	248.168	554.893	284.727	69.8758	305.54	18.6217	271.231	384.995	414.353	460.869	556.164	174.898	459.749	316.514	204.69	309.691	192.144	189.939	115.854	708.724	214.157	654.566	719.076	179.231	67.3994	532.301	588.984	233.871	296.329	95.6422	425.003	392.252	401.782	289.553	47.6246	154.209	486.126	93.4352	242.628
KHC83807	2.44588	8.233	17.9571	5.13109	9.63212	16.9639	6.46866	6.60013	20.2223	4.86843	3.55547	7.49436	7.48176	19.6928	15.4232	20.6817	12.8223	4.60953	12.6932	5.34014	8.3698	8.96989	3.51187	4.72309	6.23219	14.138	17.5934	11.1836	8.65967	10.3167	14.0136	8.26388	8.59637	9.49404	20.3223	4.83945	8.86728	14.2153	15.9073	12.2439	6.96549	4.33493	5.38496	12.348	7.13217	12.7162	8.36769	12.4132	12.4334
KHC83808	13.5312	25.5614	12.6872	23.8527	33.6669	13.5217	19.3316	20.2332	25.4992	13.5895	15.1251	25.6336	19.3171	23.097	14.3797	17.5985	45.4244	16.1021	24.2149	19.8932	27.8329	10.6031	7.06175	16.5858	23.9682	14.8247	26.5885	32.738	13.3131	36.9871	28.3636	31.9629	26.801	9.44671	24.8588	21.2935	9.40085	10.5916	27.6357	9.37279	24.4586	22.5111	16.8882	48.05	6.61187	11.9723	18.1171	10.0644	46.9644
KHC83809	13.9855	27.7307	12.604	23.5444	38.3407	10.3	21.8795	21.3008	23.8266	18.5192	12.7395	24.5152	17.8271	27.7498	8.14163	25.3223	18.0315	16.7711	24.7776	20.6636	27.0862	11.6231	18.3581	14.9098	13.3945	19.5402	18.5746	15.7903	10.8282	31.9073	13.8296	27.6863	22.747	6.16099	27.5885	20.8982	20.5758	9.00612	18.3817	17.2146	18.3261	19.7242	21.3443	18.6783	14.7507	10.6358	19.9775	18.0058	21.2236
KHC83810	346.34	194.759	453.821	395.463	166.787	485.754	245.943	640.267	1178.33	277.384	566.315	168.374	891.272	279.826	481.943	275.892	151.167	232.471	815.01	241.704	267.665	442.768	180.792	390.5	180.14	435.915	1112.58	179.192	294.829	178.327	204.096	214.538	212.559	416.573	250.064	242.771	196.893	452.12	1254.66	271.103	901.257	232.609	251.687	160.22	283.328	342.869	362.062	262.784	164.332
KHC83811	27.8483	78.219	18.1017	57.9193	132.842	21.8082	81.6719	37.5756	26.3662	64.8794	18.7813	87.5816	17.1676	14.3517	20.7982	3.4454	53.4299	43.4465	31.4378	71.4663	68.4194	12.0112	55.7358	38.1092	22.0727	14.5852	16.4981	34.6969	12.2522	140.39	38.5001	86.2701	95.5925	10.1957	17.335	78.7501	73.8093	12.2797	18.4556	1.18079	28.5101	49.4788	45.6876	56.0478	1.00484	11.6666	40.3783	2.28979	45.5105
[truncated: 5,379 more rows]
[truncated: 1,523 more columns]
