# Supplementary material for: Fungi.guru: Comparative genomic and transcriptomic resource for the fungi kingdom
Source: Comput Struct Biotechnol J. 2020 Nov 20;18:3788–95. doi: 10.1016/j.csbj.2020.11.019 (PMC7718472; doi:10.1016/j.csbj.2020.11.019)
Supplement: Supplementary data 6 [file mmc6.txt]

gene	ERR2622794	ERR2622795	ERR2622796	ERR2622797	ERR2622798	ERR2622799	ERR2622800	ERR2622801	ERR2622802	ERR2696407	ERR2696408	ERR2696409	ERR2696410	ERR2696411	ERR2696412	ERR2696413	ERR2696414	ERR2696415	ERR2696416	ERR2696417	ERR2696418	ERR364314	ERR364315	ERR364316	ERR364317	ERR364318	ERR364319	ERR712420	ERR712421	ERR712422	ERR712423	ERR712424	ERR712426	ERR712427	ERR712428	ERR712429	ERR712430	ERR712431	ERR712432	ERR712433	ERR712434	ERR712435	ERR712436	ERR712437	SRR1797457	SRR1797458	SRR1797459	SRR1797465	SRR1797466
EAU89889	0	0	0	0	0	0	0	0	0	0	0	0	0	0	0	0	0	0	0	0	0	0	0	0	0	0	0	0	0	0	0	0	0	0	0	0	0	0	0	0	0	0	0	0	0.167899	0	0.0799459	0.0824366	0.0779139
EAU80481	0	0	0	0	0	0	0	0	0	0	0	0	0	0	0	0	0	0	0	0	0	0	0	0	0	0	0	0	0	0	0.233553	0	0	0	0	0	0	0	0	0	0	0	0	0	0	0	0	0	0
EAU80357	0	0	0	0	0	0	0	0	0	0	0	0	0	0	0	0	0	0	0	0	0	0	0	0	0	0	0	0	0	0	0	0	0	0	0	0	0	0	0	0	0	0	0	0	0	0	0	0	0
EFI26539	0	0	0	0	0	0	0	0	0	0	0	0	0	0	0	0	0	0	0	0	0	0	0	0	0	0	0	0	0	0	0	0	0	0	0	0	0	0	0	0	0	0	0	0	0	0	0	0	0
EAU80360	0	0	0	0	0	0	0	0	0	0	0	0	0	0	0	0	0	0	0	0	0	0	0	0	0	0	0	0	0	0	0	0	0	0	0	0	0	0	0	0	0	0	0	0	0	0	0	0	0
EAU80361	0	0	0	0	0	0	0	0	0	0	0	0	0	0	0	0	0	0	0	0	0	0	0	0	0	0	0	0	0	0	0	0	0	0	0.0680496	0	0	0	0	0	0	0	0	0	0	0	0	0	0
EAU80362	0	0	0	0	0	0	0	0	0	0	0	0	0	0	0	0	0	0	0	0	0	0	0	0	0	0	0	0	0	0	0	0	0	0	0	0	0	0	0	0	0	0	0	0	0	0	0	0	0
EAU80363	0	0	0	0	0	0	0	0	0	0	0	0	0	0	0	0	0	0	0	0	0	0	0	0	0	0	0	0	0	0	0	0	0	0	0	0	0	0	0	0	0	0	0	0	0	0	0	0	0
EAU80364	0	0	0	0	0	0	0	0	0	0	0	0	0	0	0	0	0	0	0	0	0	0	0	0	0	0	0	0	0	0	0	0	0	0	0	0	0	0	0	0	0	0	0	0	0	0	0	0	0
EAU80365	0	0	0	0	0	0	0	0	0	0	0	0	0	0	0	0	0	0	0	0	0	0	0	0	0	0	0	0	0	0	0	0	0	0	0	0	0	0	0	0	0	0	0	0	0	0	0	0	0
EAU80349	0.126013	0	0	0.0766962	0.03594	0.109745	0	0.0394321	0.0391731	0	0	0	0.0379713	0.0774865	0.117307	0.0826891	0	0	0	0.0388864	0	0	0	0	0	0	0	0	0	0	0	0	0	0	0	0	0	0	0	0	0	0	0.203264	0.0952895	0	0	0	0	0
EAU80350	0	0	0	0	0	0	0	0	0	0	0	0	0	0	0	0	0	0	0	0	0	0	0	0	0	0	0	0	0	0	0	0	0	0	0	0	0	0	0	0	0	0	0	0	0	0	0	0	0
EAU80351	0	0	0	0	0	0	0	0	0	0	0	0	0	0	0	0	0	0	0	0	0	0	0	0	0	0	0	0	0	0	0	0	0	0	0	0	0	0	0	0	0	0	0	0	0	0	0	0	0
EAU80352	0	0	0	0	0	0	0	0	0	0	0	0	0	0	0	0	0	0	0	0	0	0	0	0	0	0	0	0	0	0	0	0	0	0	0	0	0	0	0	0	0	0	0	0	0	0	0	0	0
EAU80353	0	0	0	0	0	0	0	0	0	0	0	0	0	0	0	0	0	0	0	0	0	0	0	0	0	0	0	0	0	0	0	0	0	0	0	0	0	0	0	0	0	0	0	0	0	0	0	0	0
EFI26538	0	0	0	0	0	0	0	0	0	0	0	0	0	0	0	0	0	0	0	0	0	0	0	0	0	0	0	0	0	0	0	0	0	0	0	0	0	0	0	0	0	0	0	0	0	0.266992	0	0	0
EAU80311	0	0	0	0	0	0	0	0	0	0	0	0	0	0	0	0	0	0	0	0	0	0	0	0	0	0	0	0	0	0	0	0	0	0	0	0	0	0	0	0	0	0	0	0	0	0	0	0	0
EAU80312	0	0	0	0	0	0	0	0	0	0	0	0	0	0	0	0	0	0	0	0	0	0	0	0	0	0	0	0	0	0	0	0	0	0	0	0	0	0	0	0	0	0	0	0	0	0	0	0	0
EAU80313	1.07217	1.20877	1.93979	3.18125	3.44017	1.1672	1.27868	1.48608	0.999904	1.20062	2.58297	0.709087	3.15	2.71957	1.9962	1.583	1.57689	2.87594	2.90031	2.97776	2.72247	0	0	0.541457	0	3.15079	1.25087	3.02102	1.84056	2.91259	1.61306	2.62086	0.278387	2.12428	1.35305	0.917	3.16178	0	2.4052	1.18283	0.910524	0.298209	1.62136	2.43229	5.18005	7.99937	0.274056	5.93448	5.07471
EAU80314	17.14	13.6898	13.7728	13.7294	10.2698	11.1447	25.8887	27.7527	24.2167	14.0159	25.2928	18.7383	14.8611	17.0586	12.6952	26.8922	25.9184	24.0982	12.1703	19.5861	15.6538	13.2428	19.3692	35.9443	79.8216	35.5926	17.3269	31.8983	31.7488	35.9748	38.1674	31.0523	27.3085	21.4147	41.8459	32.0084	21.2347	22.5066	24.7779	36.0015	32.7342	23.6414	52.8844	29.9836	21.7115	28.6563	11.2692	35.4517	20.1505
EAU80307	0.944736	0.284025	0.284872	1.15	0.673618	0.685647	0.525795	1.0347	0.440529	1.41056	0.758657	1.31904	1.49455	1.59755	0.879469	1.39485	0.926312	1.30545	1.56175	1.31192	1.0904	1.00708	0.912037	2.54454	3.29795	1.38815	0.734798	1.59717	2.0723	1.04557	1.23183	2.13829	2.12592	1.33701	0.993524	1.97513	0.928661	1.31109	2.56086	1.56868	1.78289	1.83935	2.47633	0.535799	0.422627	0.281944	0.402471	0.664015	0.0784482
EAU80308	0.304003	0.109674	0.165002	0.166525	0.156068	0.105903	0.174027	0.22831	0.0567024	0.108935	0.17577	0.160843	0.219852	0.168241	0.339601	0.299228	0.298074	0.11861	0.32894	0.168862	0.280701	0.129625	0.140871	0.245639	0.509392	0.35735	0	0.411157	0.834995	0.660667	0.439072	0.198165	0.315734	0.963714	0.383642	0.13867	0.391195	1.07582	0.409182	1.3629	0.344226	0.608789	0.147111	0.41379	0.130555	0.0725803	0.124329	0.128202	0
EAU80309	1.9788	3.34635	1.90192	2.70984	4.55025	4.20067	0.235994	0.232204	0.346017	1.10793	0.357536	0.763404	11.1801	14.1451	10.5921	4.01718	2.42526	6.75544	6.24495	2.40439	19.4132	3.42774	15.4735	2.24846	3.10848	0.484593	5.48295	5.85438	3.82156	19.1128	7.88924	7.52433	14.7715	0.140021	3.43363	7.89795	15.2516	0.514903	1.80336	6.31467	6.72186	0	8.97717	2.10424	0.132782	0	0	0	0.492942
EAU80310	1.24763	1.36639	1.53169	1.05767	0.915005	1.55224	2.46573	2.34246	2.07774	0.479005	0.343506	0.235751	0.16112	0.0821979	0.24888	0.789451	0.786406	0.347697	0.562489	0.495009	0.246857	0.759976	1.03238	0.540057	2.9865	0.523774	0.831757	0.703081	0.713922	0.537973	0.429037	0.774543	0.555333	0	1.46201	1.2195	0.191127	0.185511	1.49936	1.33175	1.41271	0.396583	0.539056	0.808666	1.14814	1.06382	2.09566	2.06699	1.2432
EAU80303	1.74804	1.64094	1.19404	1.59588	1.4041	1.24276	0.544583	0.770264	0.731934	0.159792	0.171886	1.06957	1.93495	1.48071	2.02579	0.280912	0.384764	0.974308	0.836348	2.7742	2.56931	2.43381	2.64495	0.936825	0.597764	2.16661	3.32961	1.97016	1.59226	2.58427	2.61916	1.70532	0.889223	1.57519	1.17052	0.976361	1.79799	1.81942	1.52054	2.88771	0.888676	1.70663	0.992634	2.10416	2.06827	1.19241	0.838915	2.7456	1.56409
EAU80304	0.296927	0.133902	0.268603	0.135541	0	0	0	0	0.276913	0.265999	0.143066	0.785498	0.536836	0	0.414621	0.438395	0.145568	0.579246	0.80321	0.549773	0.548335	0	0.343979	1.19961	0	0.58172	0.692832	0	0.169908	0.358494	0.536065	2.4194	0	0	1.31149	0.169302	0	0	0.499572	0.92443	0.50432	0	0.538824	0.336799	0.318792	0.531682	0.455382	0.156523	0.295871
EAU80305	0	0.277368	0.278195	0	0	0	0.586825	0.2887	0	0	0	0	0	0.283656	0	0.302701	0	0	0	0	0	1.3113	0	0.621226	0	0	1.43515	0	0	0	0	0.334108	0	0	0	0	0	0	0	0	0	0	0	0	0	0.367114	0	0	0
EAU80306	10.4759	11.5958	11.056	1.30419	0.679051	1.65882	39.2226	32.1853	49.2931	27.3011	20.8019	13.4367	1.29138	2.34245	1.62536	11.8737	9.49345	8.05071	2.28995	1.3225	0.879358	0.3384	4.04532	0	3.98946	1.24386	4.8147	1.61005	0.726612	2.68292	0.573121	0.517329	0.494553	3.95351	0.400614	0.181005	0.340418	4.79103	0.35607	1.186	0.179727	4.59132	0.57607	1.08024	0.85207	2.27374	0.973719	0.502028	1.42346
EAU80300	0	0	0	0	0	0	0	0	0	0	0	0	0	0	0	0	0	0	0	0	0	0	0	507.306	95.6383	234.823	0	167.255	372.329	175.723	123.654	232.534	254.9	174.475	126.05	234.317	229.522	222.778	272.085	127.942	232.662	82.55	107.027	119.771	153.199	132.863	142.974	129.376	0
EAU80301	0	0	0	0	0	0	0	0	0	0	0	0	0	0	0	0	0	0	0	0	0	0	0	1.73937	0	1.68693	0	0	0	0	0	1.87094	0	0	1.08663	0	0	0	0.965804	0	0.974983	0	1.04169	0	0	0	0.880372	1.8156	0
EAU80302	8.56302	5.77874	6.41566	6.54845	4.94771	5.89589	7.30484	6.1283	6.36989	10.541	11.3	9.84288	12.5311	11.6708	11.704	14.1599	12.0508	10.1997	11.7362	12.7585	14.2878	48.454	61.4338	58.6899	68.7033	99.1568	49.9747	73.6889	49.0457	74.8754	72.8476	47.6097	40.1567	31.8674	77.2204	43.2876	49.4992	42.844	31.3453	82.1489	51.1493	34.7445	86.2143	69.0872	26.3045	34.755	19.7351	30.9922	17.8482
EAU80295	26.49	25.0268	22.9999	15.0526	13.8865	12.6732	33.4317	32.1375	32.0166	16.5625	15.2664	15.7909	14.7297	16.7255	13.997	35.1888	31.0669	23.6669	14.7505	21.0886	16.0283	73.1232	62.3474	36.9558	38.386	75.9816	62.1115	88.2589	37.037	74.1718	72.4262	41.2936	47.1831	54.3935	57.7384	40.6212	65.5322	48.2255	42.4155	75.9427	39.019	51.2248	63.1574	79.1621	34.9187	72.1036	19.3318	36.2283	34.8516
EAU80296	0	0	0	0.150457	0	0.358817	0.235853	0	0.23054	0	0	0.145323	0.148978	0	0	0	0.161587	0	0.0743001	0.228853	0.532594	1.05406	1.52733	0.998717	2.07108	2.42151	0.769077	4.82929	2.64049	2.58664	5.05799	3.58087	4.02229	3.91826	3.01563	3.10091	2.82759	2.7445	5.17579	5.43866	2.7991	4.30869	3.09029	3.73863	1.94631	0.983655	0	1.38998	0.656863
EAU80297	0	0	0	0	0	0	0	0	0	0	0	0	0	0	0	0	0	0	0	0	0	0	0	1.88898	0	4.27472	0	9.83677	6.77788	5.26872	12.3804	5.75694	10.0358	5.64648	5.11372	5.68734	6.68513	6.81314	8.39101	11.2571	5.29422	8.32287	8.2961	14.1425	0.669318	1.48839	0	1.64314	0.310598
EAU80298	0	0	0	0	0	0	0	0	0	0	0	0	0	0	0	0	0	0	0	0	0	0	0	2.05985	0.949246	1.99775	0	2.17086	2.07467	1.77832	1.90915	2.70803	2.35347	1.15449	3.00263	2.9717	5.22441	1.41514	1.65209	0.98768	1.79609	0.504209	2.87845	1.54218	0.729865	1.21727	0.115843	1.19452	0
EAU80299	0	0	0	0	0	0	0	0	0	0	0	0	0	0	0	0	0	0	0	0	0	0	0	0	0.90461	0	0	1.90567	0.834581	0.651807	1.84827	0.736596	1.77936	0.244489	0	0.986724	0	0.459465	0.908223	1.31139	0.785942	0.850429	1.04499	2.0421	0.791493	0.670736	0.206229	1.29166	0.460334
EAU80291	0	0	0	0	0	0	0	0	0	0	0	0	0	0	0	0	0	0	0	0	0	0	0	0.691329	0	0.862052	0	0.735095	2.19593	0.354169	1.22264	1.52552	2.29172	0.442822	1.29567	1.22581	1.15341	0.860586	1.9468	1.17187	1.80314	0.376425	0.650617	1.01629	1.37381	1.15536	0.506469	0.909933	0.619747
EAU80293	0.10598	0	0.0958704	0	0	0	0	0	0	0	0	0	0.0958046	0	0	0	0.311739	0.103373	0	0.0981133	0	0.225947	0	0	0	0	0.494576	0	0	0	0	0.115139	0	0	0	0	0	0	0	0.791881	0	0	0.256425	0	0	0.126513	0	0	0.105603
EAU80294	82.658	78.7006	74.2215	62.9492	60.8553	56.7663	46.4501	53.4806	59.4464	71.1289	70.693	84.9756	72.7288	69.2744	77.3523	43.231	59.6054	57.0823	75.1083	86.5204	81.8688	135.463	110.714	83.5986	52.1997	104.036	137.608	142.66	116.477	163.862	190.782	103.756	134.065	114.648	185.37	113.666	133.108	103.769	105.501	185.357	120.278	108.713	170.799	164.034	79.0886	78.584	50.2782	62.7254	85.287
EAU80288	0	0	0	0	0	0	0	0	0	0	0	0	0	0	0	0	0	0	0	0	0	0	0	0	0	0	0	0	0	0.449571	0	0.202271	0.290049	0.421578	0	0	0.199651	0	0.41766	0.231857	0.42163	0.103567	0.225238	0.105591	0	0.444506	0	0	0.0927597
EAU80289	1.04572	2.12211	0.94597	3.8188	2.90793	6.03357	0.748285	0.490844	0.609524	0.936802	1.0077	0.57633	0.94532	3.97872	2.06864	2.18726	3.07599	2.805	3.30022	2.05721	2.77601	15.6062	33.6173	3.96076	13.1417	8.45094	45.4456	3.09382	3.44072	4.57675	2.83189	2.98225	3.93703	2.36788	7.25819	4.77003	2.5231	2.85712	3.37219	4.55795	4.58833	0.872559	5.85106	4.59632	1.26307	1.87249	2.00472	3.72091	0.260502
EAU80290	146.846	165.439	191.051	137.005	154.59	130.99	142.693	171.999	165.927	816.267	671.423	538.183	192.337	203.325	191.555	648.133	532.576	609.115	341.269	223.11	154.614	1450.58	1859.49	207.576	92.3426	155.141	1697.58	219.638	296.817	293.016	292.103	279.971	292.037	152.816	264.331	305.959	268.931	234.824	348.439	210.851	207.316	182.19	342.379	224.074	202.763	54.0464	94.2277	112.806	94.4939
EAU80285	0	0.479156	0.32039	0.48502	0.303042	0.308453	0	0.166243	0	0	0	0.468472	0.32017	0.653357	1.15397	7.84378	4.34085	2.07278	0.479035	0.983655	0.327028	1.13264	2.4618	3.57724	4.45096	3.12245	2.06603	5.98768	5.26934	5.13135	7.03362	10.1967	9.93175	5.41332	23.2418	5.25055	4.36768	4.05502	9.33562	5.29278	8.62228	2.95526	29.3504	6.82949	0.190128	1.47978	0.18106	0	0.529374
EAU80286	0.297408	0.502946	0.403556	0.5091	0.349896	0.420898	0.177346	0.209397	0.104011	1.66519	1.75539	2.26196	1.94918	2.12597	2.49175	1.13435	0.911273	1.16037	1.87719	2.40915	2.16257	0.87184	1.29201	2.77859	4.67195	5.17112	0.780698	3.47768	2.72293	5.29635	3.08737	2.66565	2.50969	2.48328	4.97298	2.45886	3.06964	1.89601	2.79379	3.47222	3.07292	1.44759	3.46305	2.36141	0.957923	1.10946	1.74846	2.74359	1.92628
EAU80287	40.5087	31.4668	32.4163	32.1058	25.3287	26.7502	25.6421	27.5286	24.3379	49.0504	60.0016	61.8246	56.3374	56.3023	50.5565	45.8424	49.5392	51.2899	55.5923	57.6951	54.2046	49.5878	59.3045	134.209	100.231	142.59	47.52	89.744	99.2791	107.222	104.008	131.545	110.959	64.7623	117.409	92.7066	72.0807	67.1827	83.8205	97.7058	92.4929	53.7345	131.133	85.7113	39.9071	51.2133	41.8157	32.2655	44.5231
EAU80281	0	0.0272264	0	0	0	0.0262902	0	0	0	0.162257	0.145448	0.106477	0.136444	0.0278435	0.16861	0.148565	0.0887952	0.147223	0.244976	0	0.0278733	0	0.0699415	0.0609792	0.25291	0.0591407	0.211311	0	0.172738	0.218678	0	0.688713	0.344873	0	0.0761905	0.275395	0.129484	0.0628398	0.203157	0.0751859	0.444356	0.134338	0.146079	0.136963	0.03241	0.0720715	0	0	0.0300798
EAU80282	4.51822	3.50112	3.39643	3.71826	3.45754	3.65784	3.1572	2.80779	2.52228	3.16398	3.58741	2.91801	3.3078	3.81527	2.93241	2.88133	2.87021	3.19669	3.44286	4.38904	3.61369	4.47719	5.60281	3.02091	2.13262	1.8701	4.15763	4.1958	5.38935	2.91961	3.67644	7.53587	4.52735	2.44963	3.5737	3.26562	3.65089	3.47738	6.03148	4.00208	5.8366	2.83195	3.15645	3.97003	5.53416	3.22857	1.33382	3.92486	2.02914
EAU80283	0	0	0	0.172304	0	0	0	0	0	0	0	0	0	0	0	0	0	0	0.510533	0	0.174265	0.673172	0.437278	0	0	0	0.880751	1.06356	1.94394	2.27865	0.454309	3.69075	2.94022	0.427353	0.71452	1.72178	1.21431	0.392878	3.38705	2.1153	3.20554	1.88975	0.228324	0.93164	2.53814	0.225297	0	1.79079	0.940304
EAU80276	0	0	0	0	0	0	0	0	0	0	0	0	0	0.0399867	0	0	0	0	0	0	0	0	0	0	0	0	0	0	0	0	0	0	0	0	0	0	0	0.0902457	0.0486263	0	0	0	0	0	0	0	0.132975	0	0
EAU80278	0	0	0	0	0	0	0	0	0	0	0	0	0	0	0	0	0	0	0	0	0	0	0	0	0	0	0	0	0	0	0	0	0	0	0	0	0	0	0	0	0	0	0	0	0	0	0	0	0
EAU80279	0	0	0	0	0	0	0	0	0	0	0	0	0	0	0	0	0	0	0	0	0	0	0	0	0	0	0	0	0	0	0	0	0	0	0	0	0	0	0	0	0	0	0	0	0	0	0	0	0
EAU80273	25.8162	32.3126	32.7664	19.721	8.90322	5.73558	19.29	20.093	25.9801	35.0448	69.9999	13.0085	18.0389	12.6349	9.56402	10.4365	22.0195	28.7142	11.2828	8.59664	9.30388	176.912	72.7842	45.3649	94.351	96.3809	81.5979	57.525	25.7013	54.3074	137.922	37.7063	48.4265	29.2283	50.3648	31.017	74.2945	37.3581	27.8487	75.3713	32.4385	31.0662	48.6006	37.5	80.4647	98.5073	51.2419	16.3167	162.746
EAU80274	0.712133	0.599468	0.515361	0.346745	0.406214	0.661548	0.407663	0.222842	0.487031	0.0425305	0.228747	0	0.0429173	0.131369	0.0883914	1.4019	0.651695	0.509385	0.0856167	0.0439515	0	1.01217	0.769983	1.15083	1.98877	1.30215	0.996991	0.695605	1.141	0.974431	0.914254	1.23788	1.33131	0.967509	0.359476	0.97451	1.06911	0.296486	0.745514	1.06421	0.806356	0.422549	0.574349	1.13086	6.57532	5.66737	11.9895	0.900951	1.75035
EAU80275	0	0	0	0	0	0	0	0	0	0	0.277751	0	0	0	0	0.283703	0	0	0	0	0	0	0	4.07566	4.82964	1.12936	0.67254	0.649709	7.58687	2.78395	0.69382	3.75767	9.27995	0	1.81869	4.93032	1.8545	0.600002	4.52611	0	5.54823	0.641337	2.44086	2.61548	7.11746	1.03222	1.47348	0	0.574411
EFI26537	1.4228	0	0.214512	0.432984	0.202897	0.10326	0.226246	0	0	0.849732	1.0283	1.15008	1.8221	1.4217	1.98675	1.63386	0.348762	1.1565	1.17601	1.97578	0.766348	0.758341	0.54942	1.43705	1.98672	0.464575	0.553312	0.801792	1.62831	2.29041	0.713524	0.772876	0.985134	0.53695	0.149627	0.540835	0.381432	0.617041	1.19691	0.590617	0.67127	0.13191	1.29095	1.0759	0.381891	0.849228	0.363678	0.375009	1.18145
EAU80269	20.6515	23.2331	22.0482	16.4556	19.7304	23.0062	10.5131	8.2891	9.93602	30.6598	110.473	118.852	173.626	279.396	155.633	37.7094	50.0853	95.0233	135.218	172.135	93.5237	19.7584	26.3756	59.9957	88.6499	37.028	16.3461	37.8331	51.2777	64.3162	48.7456	90.6962	63.2843	57.4199	67.226	48.2656	53.212	34.1032	65.2351	54.8892	63.4589	20.2965	73.0091	36.42	11.2036	23.6944	17.3843	38.3137	33.5212
EAU80267	53.1017	48.2207	43.7141	49.6391	44.2968	56.8865	71.1485	73.4691	65.5411	26.2235	11.3066	11.2531	41.2237	26.8883	32.2047	29.4675	22.2971	18.2877	32.7753	26.7077	28.0898	14.9573	16.5352	7.20818	5.06709	17.2994	21.3093	23.8578	11.836	15.4074	19.8725	20.0406	8.47992	22.0486	14.5779	18.07	13.036	21.0883	18.7232	25.6081	20.8872	20.5898	15.8042	19.9631	43.8953	43.6076	63.6303	79.7044	50.0805
EFI26536	0	0	0	0	0	0	0	0	0	0	0	0	0	0	0	0	0	0	0	0	0	0	0	0	0	0	0	0	0	0	0	0	0	0	0	0	0	0	0	0	0	0	0	0	0	0	0	0	0
EFI26534	0	0	0	0	0	0	0	0	0	0	0	0	0	0	0	0	0	0	0	0	0	0	0	0	0	0	0	0	0	0	0	0	0	0	0	0	0	0	0	0	0	0	0	0	0	0	0	0	0
EAU80262	6.65021	3.72287	3.6095	2.76351	2.11907	2.11697	1.40025	2.66941	1.28317	4.88928	3.49149	3.9634	3.77286	5.20326	3.84256	4.42403	5.26138	5.41298	3.34974	3.82132	5.50526	4.69344	6.80081	14.1749	16.5227	12.4895	6.20689	15.8175	16.7438	14.1202	15.5114	14.7488	16.9099	9.08695	14.1223	16.6318	13.4266	9.73824	17.2848	15.9923	14.3851	10.5112	13.7047	16.1269	10.8822	9.30739	1.03163	25.1921	7.67769
EAU80263	0	0	0	0.145918	0.136755	0.139198	0	0	0	0	0	0	0	0	0	0	0	0	0.144118	0	0.14758	0.340755	0	0	0	0	0	0.360279	0	0	0	0	0.165999	0	0	0	0	0	0	0	0	0	0	0	0	0	0	0	0
EFI26535	0	0	0	0	0	0	0	0	0	0	0	0	0	0	0	0	0.453312	0	0	0	0	0	0	0	0	0	0	0	0	0	0	0	0	0	0	0	0	0	0	0	0	0	0	0	0	0	0.4727	0	0
EFI26533	0	0	0	0	0	0	0	0	0	0	0	0	0	0	0	0	0	0	0	0	0	0	0	0	0	0	0	0	0	0	0	0	0	0	0	0	0	0	0	0	0	0	0	0	0	0	0	0	0
EAU80251	0	0	0	0	0	0	0	0	0	0	0	0	0	0	0	0	0	0	0	0	0	0	0	0	0	0	0	0	0	0	0	0	0	0	0	0	0	0	0	0	0	0	0	0	0	0	0	0	0
EAU80241	1.91474	1.60919	1.85018	1.74807	2.30851	1.89495	1.99291	1.63408	1.50159	6.19847	6.45793	12.2411	7.9464	6.26158	7.12983	16.705	15.4885	8.91372	11.5754	6.96958	6.26827	63.1809	111.009	21.8006	9.47926	24.2125	66.3053	28.8392	39.2444	34.3611	23.0979	39.6658	31.5921	26.4079	32.5108	35.7796	24.0325	19.7028	40.2199	24.4951	32.4226	20.7213	36.6414	40.278	15.7918	13.6104	13.4814	36.6574	0.997328
EAU80238	0	0	0	0	0	0	0	0	0	0	0	0	0	0	0	0	0	0	0	0	0	0	0	0	0	0	0	0	0	0	0	0	0	0	0	0	0	0	0	0	0	0	0	0	0	0	0	0	0
EAU80239	0	0	0	0	0	0	0	0	0	0	0	0	0	0	0	0	0	0	0	0	0	0	0	0	0	0	0	0	0	0	0	0	0	0	0	0	0	0	0	0	0	0	0	0	0	0	0	0	0
EAU80240	0	0.0194158	0	0	0	0	0	0	0	0	0	0	0	0	0	0	0	0	0	0	0	0	0	0	0	0	0	0	0	0	0	0	0	0	0	0	0	0	0	0	0	0	0	0	0	0	0	0	0
EAU80235	0	0	0	0	0	0	0	0	0	0	0	0	0	0	0	0	0	0	0	0	0	0	0	0	0	0	0	0	0	0	0	0	0	0	0	0	0	0	0	0	0	0	0	0	0	0	0	0	0
EFI26532	0	0	0	0.110529	0	0	0	0	0	0	0	0.106758	0	0	0	0	0	0	0	0	0	0.258111	0	0	0	0	0	0	0	0	0	0	0	0	0	0	0	0	0	0	0	0	0	0	0	0	0	0	0
EAU80232	0	0	0	0	0	0	0	0	0	0	0	0	0	0	0	0	0	0	0	0	0	0	0	0	0	0	0	0	0	0	0	0	0	0	0	0	0	0	0	0	0	0	0	0	0	0	0	0	0
EAU80233	0	0	0	0	0	0	0	0	0	0	0	0	0	0	0	0	0	0	0	0	0	0	0	0	0	0	0	0	0	0	0	0	0	0	0	0	0	0	0	0	0	0	0	0	0	0	0	0	0
EFI26531	0	0	0	0	0	0	0	0	0	0	0	0	0	0	0	0	0	0	0	0	0	0	0	0	0	0	0	0	0	0	0	0	0	0	0	0	0	0	0	0	0	0	0	0	0	0	0	0	0
EAU80230	2.40718	2.1494	2.25732	2.77994	2.87172	3.62969	1.80662	2.23506	2.17079	4.29761	3.05806	3.03276	4.95812	4.626	4.66241	6.23762	4.09745	4.56206	4.18901	4.57239	5.02982	2.50082	3.92622	3.84792	1.07545	4.66308	2.59409	4.3972	4.47147	5.02359	3.60311	5.2086	4.36188	2.91236	3.07841	3.63511	3.81513	2.34833	4.52531	5.23993	4.42882	3.13932	4.31093	4.60708	1.88445	0.645488	0.0517491	0.92577	0.360919
EAU80228	0	0	0	0	0	0	0	0	0	0	0	0	0	0	0	0	0	0	0	0	0	0	0	0	0	0	0	0	0	0	0	0	0	0	0	0	0	0	0	0	0	0	0	0	0	0	0	0	0
EAU80229	0	0	0	0	0	0	0	0	0	0	0	0	0	0	0	0	0	0	0	0	0	0	0	0	0	0	0	0	0	0.0507912	0	0	0	0	0	0	0	0	0	0	0	0	0	0	0	0	0	0	0
EFI26530	0	0	0	0	0	0	0	0	0	0	0	0	0	0	0	0	0	0	0	0	0	0	0	0	0	0	0	0	0	0	0	0	0	0	0	0	0	0	0	0	0	0	0	0	0	0.0887572	0	0	0
EAU80222	0	0	0	0	0	0	0	0	0	0	0	0	0	0	0	0	0	0	0	0	0	0	0	0	0	0	0	0	0	0	0	0.0543897	0	0	0	0	0	0	0	0	0	0	0	0	0	0	0	0	0
EAU80219	0	0	0	0	0	0	0	0	0	0	0	0	0	0	0	0	0	0	0	0	0	0	0	0.907812	0	4.27643	0	2.38782	0.808212	2.71293	2.54993	2.3017	0.800135	3.48892	0.648151	1.2446	1.3769	4.2098	2.30433	2.55842	2.54432	4.78552	0.776683	3.20414	0.689279	0.68975	1.18153	0	0.0639722
EFI26528	1.47999	1.45618	0.973684	0.737002	0.460481	0.234352	1.79715	3.41026	3.38786	6.6292	9.59434	8.77957	2.31091	3.10249	3.2565	2.64864	4.22147	7.34918	2.54768	2.98939	1.24232	3.44216	2.49385	14.4047	12.3995	6.3262	4.39515	10.1599	20.3253	15.1072	15.7078	12.5708	19.144	17.9747	17.9979	20.8665	11.5423	28.1479	21.2787	9.38296	17.5199	26.3449	14.812	9.30933	57.781	31.6406	85.4268	3.68807	16.8924
EFI26529	4.87217	4.02811	3.55041	1.48269	1.38959	2.59307	2.06599	2.28691	3.91269	79.898	215.189	168.75	39.8841	163.279	336.136	85.5223	256.639	430.085	33.8032	15.9121	6.87304	35.7786	88.1128	10.3887	7.93711	1.85602	100.737	4.88111	25.2466	8.17	8.79611	20.8788	26.0037	7.04839	15.3713	17.7485	11.0298	13.3822	15.332	9.94389	17.7764	12.3467	23.577	4.45183	29.7873	20.8411	40.4052	43.5189	31.2868
EAU80221	0	0	0.179584	0	0	0	0	0	0	0.711375	1.72174	4.20139	0.179461	0.183109	0.184807	1.36783	1.1679	2.32366	0.179005	0	0	0	0.919922	0	1.66323	0	0.926438	0	0	0.719054	0	0.215678	1.44328	0	0	1.58471	0	0.619886	1.78138	0.49445	0	0	1.20084	0	0.42628	0.236984	1.01488	0	0
EAU80216	0	0	0	0	0	0	0	0	0	0	0	0	0	0	0	0	0	0	0	0	0	0	0	0	0	0	0.321474	0	0	0	0	0	0	0	0	0	0	0	0	0	0	0	0	0	0.147919	0	0	0	0
EAU80217	5.51219	5.15265	4.03025	7.96573	8.56303	5.83623	7.31435	7.16135	8.2709	3.99455	5.45629	3.2752	6.05173	6.56671	5.67633	7.00884	3.94298	2.60209	5.24321	5.95176	5.77531	11.2922	12.3017	12.2864	0	21.7946	10.5429	20.6976	14.6551	13.2581	18.4334	19.0979	15.9215	11.9904	16.439	14.9104	15.1982	13.9348	20.2783	19.579	14.4165	12.5427	16.1386	20.7852	3.37521	3.03482	1.96686	3.04921	1.67289
EFI26527	2.62705	2.10612	2.37645	2.93135	2.24777	4.57582	2.78493	2.46618	3.81108	1.83043	3.65666	2.05916	5.0135	2.69233	4.89112	4.30965	5.72403	2.56243	5.52717	4.05341	7.00754	1.86693	2.70519	1.17928	4.89103	2.8593	3.40545	3.28984	6.34708	3.17176	5.62111	4.12255	3.6379	4.29617	6.99887	3.99439	3.44313	4.2534	6.54807	6.54308	2.97463	3.24745	4.94379	2.64872	0	0.696894	1.79065	0.61548	0
EAU80214	36.8447	30.2487	29.1282	38.8126	39.2719	39.6521	27.9422	29.1933	22.7607	30.6091	24.3529	26.6268	49.1815	30.3535	43.6803	53.0042	43.2279	46.4847	56.6488	38.606	54.3748	67.1385	83.2866	0.159034	0	4.16445	85.7877	2.92814	0.720799	1.14063	1.81931	1.28297	0.367948	1.78267	1.39093	1.34668	1.26636	1.63882	1.14797	2.96306	1.78289	0.788295	0.857192	3.84733	12.3407	24.999	20.687	62.0854	28.3198
EAU80211	0	0	0	0	0	0	0	0	0	0	0	0	0	0	0	0	0	0	0	0	0	0	0	0	0	0	0	0	0	0	0	0	0	0	0	0	0	0	0	0	0	0	0	0	0	0	0	0	0
EAU80205	0	0	0	0	0	0	0	0	0	0	0	0	0	0	0	0	0.397315	0	0	0	0.374158	0	0	0	0	0	0	0	0	0	0	0	0	0	0	0	0	0	0	0	0	0	0	0	1.20082	1.27714	0	0	389.263
EAU80206	0	0	0	0	0	0	0	0	0	0	0	0	0	0	0	0	0	0	0	0	0	0	0	0	0	0	0	0	0	0	0	0	0	0	0	0	0	0	0	0	0	0	0	0	0	0	0	0	0
EFI26526	0	0	0	0	0	0	0	0	0	0	0	0	0	0	0	0	0	0	0	0	0	0	0	0	0	0	0	0	0	0	0	0	0	0	0	0	0	0	0	0	0	0	0	0	0.104352	0.174039	0	0.0241686	22.5902
EAU80200	0	0	0	0	0	0	0.0474544	0	0	0	0	0	0	0	0	0	0	0	0	0	0.0459256	0	0	0	0	0	0	0	0	0	0	0	0	0	0	0	0	0	0	0	0	0	0	0	0	0	0	0	0
EAU80198	0	0	0	0	0	0	0	0	0	0	0	0	0	0	0	0	0	0	0	0	0	0	0	0	0	0	0	0	0	0	0	0	0	0	0	0	0	0	0	0	0	0	0	0	0	0	0	0	0
EAU80192	0	0	0	0	0	0	0	0	0	0	0	0	0	0	0	0	0	0	0	0	0	0	0	0	0	0	0	0	0	0	0	0	0	0	0	0	0	0	0	0	0	0	0	0	0	0	0	0	0
EAU80190	0.0123163	0	0	0.0939767	0	0.0266688	0	0.0719975	0	0	1.28739	0.0858193	0	0	0	0	0	0	0	0	0	0.456426	0	0	0.324967	0	0	0	0.0253971	0	0	0	0.000277891	0	0	0.399392	0.315238	5.61605e-09	0	1.12292e-05	1.00614e-09	1.70385e-05	0.00066619	1.56946e-07	0	0	0	0	0
EAU80191	0	0	0	0	0	0	0	0	0	0	0	0	1.6679	0	0	0	0	0	0	0	0	0	0	0	0	0	0	0	2.21373	0	0	0	0	0.000101831	0	0	0	0	0.366177	0	0	0	0	0	0.39962	0	5.79884e-06	0	0
EAU80170	0	0	0	0	0	0	0	0	0	0	0	0	0	0	0	0	0	0	0	0	0	0	0	0	0	0	0	0	0	0	0	0	0	0	0	0	0.123221	0	0	0	0	0	0	0	0	0.0685851	0	0.121145	0.0572495
EAU80171	0	0	0	0	0	0	0	0	0	0	0	0	0	0	0	0	0	0	0	0	0	0	0	0	0	0	0	0	0	0	0	0	0	0	0	0	0	0	0	0	0	0	0	0	0	0.814193	0	0	0
EAU80168	101.541	99.0458	90.4388	77.5926	72.3374	75.1875	189.491	192.536	198.989	169.507	282.772	159.357	107.36	153.69	123.051	131.868	202.411	194.16	114.348	132.931	87.5627	108.719	109.859	134.185	88.0703	94.6466	106.462	136.375	109.297	146.899	194.357	119.307	101.279	94.4513	200.116	137.219	131.193	116.396	74.7585	166.561	172.971	115.457	183.723	115.938	50.9073	73.6898	61.2853	50.2256	65.2992
EFI26525	0	0.580659	0	1.17553	0	0	0	0	0	0	0	0	0	0	0	0	0	0	0	0	0	0	0	0	0	0	0	0	0	0	0	0	0	0	0	0	0	0	0	0	0.728986	0	0	0	0	0	0	0.678754	0
EAU80167	0	0	0	0	0	0	0	0	0	0	0	0	0	0	0	0	0	0	0	0	0	0	0	0	0	0	0	0	0	0	0	0	0	0	0	0	0	0	0	0	0	0	0	0	0	0	0	0	0
EAU80161	352.776	315.389	284.194	300.212	253.74	264.997	557.331	517.06	447.834	93.3979	198.701	28.7382	115.889	68.0978	74.4805	88.025	76.4787	54.9894	93.4509	64.9176	93.2711	121.51	105.569	72.3853	175.989	111.962	130.103	170.077	79.898	108.905	223.824	188.275	105.714	314.066	105.645	153.414	182.192	226.836	175.497	146.954	154.954	400.211	79.0404	133.149	177.768	232.319	374.744	179.775	225.319
EAU80162	33.3808	33.2641	30.5359	43.9437	42.3609	43.7707	33.0411	30.7499	28.799	21.8399	25.4205	18.6315	58.0913	24.5622	43.7607	29.2879	23.9038	27.0721	36.4122	24.5372	41.558	28.7867	30.7047	26.5177	34.5656	41.394	32.9642	32.2679	28.0438	30.7927	34.6091	32.7341	25.8394	31.2817	32.0281	29.0844	28.2881	31.7511	28.6071	32.5399	35.5325	36.8594	19.2086	38.9978	40.6711	26.5655	13.9331	31.8977	23.6697
EAU80163	78.6274	84.9929	76.3289	52.9269	51.6115	53.453	132.456	129.888	118.2	129.626	241.216	117.972	81.6869	112.357	88.7086	118.168	150.621	149.953	83.9133	97.9963	69.1332	88.5696	85.921	68.9846	178.943	80.4696	105.698	78.6983	64.4667	93.3721	101.697	90.0122	76.2988	71.8802	116.553	75.3445	77.0168	83.7927	58.5756	111.801	103.515	67.7615	118.689	72.4135	35.2789	43.7085	39.9557	38.9734	37.303
EAU80159	0	0	0	0	0	0	0	0	0	0	0	0	0	0	0	0	0	0	0	0	0	0	0	0	0	0	0	0	0	0	0	0	0	0	0	0	0	0	0	0	0	0	0	0	0	0	0	0	0
EAU80160	0	0	0	0	0	0	0	0	0	0	0	0	0	0	0	0	0	0	0	0	0	0	0	0	0	0	0	0	0	0	0	0	0	0	0	0	0	0	0	0	0	0	0	0	0	0	0	0	0
EAU80157	0	0	0	0	0	0	0	0	0	0	0	0	0	0	0	0	0	0	0	0	0	0	0	0	0	0	0	0	0	0	0	0	0	0	0	0	0	0	0	0	0	0	0	0	0	0	0	0	0
EAU80158	0	0	0	0.15118	0	0	0	0	0	0.148346	0	0.146022	0	0	0.154154	0	0	0	0	0	0	0	0	0	0	0	0	0	0	0	0.199306	0	0.171984	0	0	0	0.355148	0	0.265523	0.618657	0	0	0	0	0	0	0.169309	0	0
EFI26524	0	0	0	0	0	0	0	0.0716948	0	0	0	0	0	0	0	0	0	0	0	0	0	0.488466	0.176947	28.232	83.8199	55.6594	0	56.4656	27.9689	45.3658	77.1205	30.9483	46.6393	28.7726	43.8522	26.4758	57.3276	44.6735	24.1567	66.6572	32.688	33.052	31.783	40.9745	66.641	105.917	50.9893	0.0812858	3.2723
EAU80147	0	0	0	0	0	0	0	0	0	0.543716	0	0	0	0.279907	0	0	0	0	0	0	0	0	0	0	0	0	0	0	0	0	0	0	0	0	0	0	0	0	0	0	0	0	0	0	0	0	0	0	0
EFI26508	0	0	0	0.151544	0.071014	0	0	0	0	0	0.0799789	0.0731869	0.150055	0	0.0772626	0.0816929	0.325511	0.16191	0	0.153671	0.0766348	0	0	0.502968	0	0.162601	0	1.59022	0.284955	1.30267	1.09883	0.0901689	0	0	0.418956	0	0	0.172772	0.093093	1.75709	0.281933	0	0.702851	1.31798	0.801972	0.495383	0.594008	0.175004	0.744313
EFI26509	0	0.0950735	0.0476785	0	0	0	0.0502864	0	0	0.0472164	0	0.13943	0.0476457	0	0	0	0.103357	0	0.190099	0.146382	0.145999	0	0	0.212937	0.441577	0	0	0.0594034	0.0603194	0	0.190309	0.114522	0.16422	0.0596725	0.133027	0.0601043	0.0565193	0	0.29559	0.19691	0	0.0586379	0.127526	0	0.0565873	0.0629178	0.0538886	0	0.105038
EFI26510	0	0	0	0	0	0	0	0	0	0	0	0	0	0	0	0	0	0	0.913095	0	0	0	0	0	0	0	0	0	0	0	0	1.10016	0	0	0	0	0	0	1.13583	0	0	0	1.22508	2.29725	0	0	0	0	0
EFI26511	0	11.1456	2.23578	2.25641	8.45887	6.45744	0	2.32019	2.30495	17.7129	11.9084	8.7177	13.4054	4.55932	13.8048	9.73089	19.3867	21.6967	28.9714	18.3047	9.1284	0	0	0	20.7068	0	0	2.78559	2.82854	0	0	16.1108	7.70075	30.7803	6.23802	0	0	0	2.77221	0	0	16.4982	2.99002	5.60685	5.30707	5.90078	0	5.21142	4.92551
EFI26512	0	0.112149	0	0	0.106393	0	0	0	0	0	0	0.109648	0	0	0	0	0	0.121286	0	0	0	0	0	0	0	0	0	0	0	0	0	0	0.258287	0	0	0	0	0	0	0	0	0	0.30086	0	0.133501	0	0.127134	0.131095	0
EFI26513	0	0.108053	0	0.109375	0	0	0	0	0	0.321975	0	0.316931	0	0	0	0	0.234934	0	0.216052	0	0	0	0	0	0	0	0	0	0	0	0.144194	0	0	0	0.151188	0	0	0	0	0	0	0	0	0	0	0	0	0	0
EFI26514	0	0.061883	0	0	0.0587068	0	0.130925	0	0.0639879	0.368796	0	0.423522	0.12405	0.189857	0.0638725	0	0.403647	0.334624	0.24747	0	0.0633535	0	0	0	0	0.134421	0	0	0	0	0.165162	0.074542	0	0	0	0	0	0	0	0	0	0.152669	0.498036	0	0.073665	0.245718	0	0	0
EFI26515	0.563724	1.01687	1.0199	0.411724	1.06114	1.08009	0.645411	0.952567	0.841163	1.01001	1.84697	1.98838	1.73264	1.66387	2.51894	1.22071	1.98983	1.97948	2.3382	1.77439	1.76975	0.721107	1.04489	0.455498	0	0.662647	0.789216	2.41434	1.03224	1.49734	1.49268	1.95981	1.40515	0.510586	1.70736	0.642851	0.120901	0.469396	2.5292	1.68485	0.382986	0.250867	1.77315	0.895191	1.57361	0.403765	1.03747	0.713192	0.56172
EFI26516	0	0	0	0	0	0	0	0	0	0	0	0	0.095731	0	0.0985826	0.156353	0	0.103294	0.143232	0.147057	0.0488908	0	0	0	0	0	0	0.358064	0	0.319641	0.509832	0	0	0.119895	0.467743	0	0	0.0551116	0.0593906	0.263757	0	0	1.40925	0.180178	0	0	0	0	0
EFI26517	0.447641	0.762613	0.449933	0.181634	0.766028	0.649756	0.854179	0.513614	0.556625	0.668359	0.623084	1.79823	0.809324	1.19279	1.15754	0.734351	0.829054	0.630688	1.12121	0.874873	0.41333	0	0	18.9893	0.416709	15.0063	0	54.5443	44.5702	50.683	38.9714	0.86458	0.981489	4.78651	70.2999	3.74348	1.38674	1.29423	1.50629	53.0208	3.99863	6.80627	57.7049	69.9569	4.16524	2.67185	1.62732	0.314628	29.3898
EFI26518	0	0	0.0474968	0	0	0	0	0.0246451	0.0244832	0.0470364	0	0.0231498	0	0.0242145	0	0	0	0.0256069	0.0473437	0.024304	0.0242404	0	0	0	0	0.0514326	0	0	0	0	0	0.0285214	0.0272658	0	0	0.0598753	0	0	0	0	0	0	0.0317599	0.0595559	0	0	0	0	0
EFI26519	0	0	0	0	0	0	0	0	0	0	0	0	0	0	0	0.385256	0	0	0	0	0	0	0	0	0	0	0	0	0	0	0.942175	0	0	0	0	0	0	0	0	0	0	0	0	0	0	0	0	0	0
EFI26520	0	0	0	0	0	0	0	0.0451282	0	0	0.0463241	0.169561	0	0	0.0895017	0	0.0942687	0	0	0.0445036	0.0443872	0	0	0	0	0	0	0	0.110031	0.116079	0	0	0	0	0	0	0	0	0	0	0	0	0.290782	0	0.0516118	0	0	0	0
EFI26521	0.87805	0.359968	0.649875	0.364373	0.819582	0.834218	1.29469	1.57363	1.04219	0.0715085	0.384603	0.351942	0.432952	0.0736257	0.297233	0.157138	0.156532	0.155718	0.0719756	0	0	0	0	12.8996	0.668762	27.9927	0	86.9066	18.7273	109.866	91.3659	1.21409	0.248709	12.7426	65.6785	2.45773	2.56793	1.24624	1.16393	96.9205	5.42305	21.7575	59.8721	118.609	49.0208	31.7309	29.2176	7.32158	24.0208
EFI26522	0	0	0	0	0	0	0	0	0	0	0	0	0	0	0	0	0	0	0	0	0	0	0	0	0	0	0	0	0	0	0	0	0	0	0	0	0	0	0	0	0	0	0	0	0	0	0	0	0
EFI26523	0	0.104246	0	0	0.395581	0	0.110276	0	0	0	0.22276	0.101921	0.20897	0.106609	0.107597	0.227534	0.339984	0.112739	0.521098	0.321008	0.106723	0	0	0.466962	0	0.452883	0	1.30269	0.52911	0.139548	0.973792	0	0	0.130859	0	0	0	0	0.129643	0.287876	0	0.385771	0.559316	0	0.124093	0.137976	0.354525	0.121857	0.345514
EAU93690	0	0	0	0	0	0	0	0	0	0	0	0	0	0	0	0	0	0	0	0	0	0	0	0	0	0	0	0	0	0	0	0	0	0	0	0	0	0	0	0	0	0	0	0	0	0	0	0	0
EFI28523	0	0	0	0	0	0	0	0	0	0	0	0	0	0	0	0	0	0	0	0	0	0	0	0	0	0	0	0	0	0	0	0	0	0	0	0	0	0	0	0	0	0	0	0	0	0	0	0	0
EFI28524	0	0	0	0	0	0	0	0	0	0.204344	0	0	0	0	0	0	0	0	0	0	0	0.972619	0	0	0	0	0.532242	0	0	0	0	0	0.171387	0	0	0	0	0	0	0	0.186853	0	0	0	0	0	0	0.480971	0.681876
EAU93679	6.29256	5.24867	5.07172	5.59366	4.453	3.77024	3.43067	4.13062	3.02246	7.45967	6.06378	6.17465	7.33504	5.89132	6.29828	12.6203	8.23419	7.77605	8.02033	7.6651	7.23004	6.50606	6.35795	8.07593	14.6664	7.09091	7.17576	6.02565	7.95955	7.79724	7.40281	13.7755	11.7686	3.18717	7.58278	7.17582	5.40332	3.81646	8.67664	8.27822	6.75013	2.89505	10.7035	7.16438	4.77487	6.12798	4.13597	3.64131	2.54579
EAU93681	47.313	41.771	41.2173	42.054	29.7202	29.7432	21.9346	22.9116	18.6439	27.2368	26.248	18.3631	34.5626	24.8163	29.7765	36.0753	32.2608	26.812	34.7753	26.0647	29.6114	107.974	83.9526	72.0171	93.515	149.973	135.47	78.9545	56.435	60.1403	88.4255	66.0621	67.8254	48.8511	83.8849	54.9989	68.69	60.1692	48.3037	105.911	64.7969	55.6032	86.1597	70.9567	35.8619	49.9168	63.8746	45.3148	84.4954
EFI28525	13.1397	8.57828	8.65359	11.9959	10.3959	11.6349	12.956	11.7157	10.8697	8.27421	6.72831	8.387	10.7847	9.1277	12.3855	4.76205	5.39055	6.48866	9.27014	8.29617	11.5234	9.14246	11.4642	15.548	32.2425	12.3865	7.56862	13.632	13.5905	12.8108	10.5211	13.3195	9.64978	10.457	14.778	11.7866	9.8455	11.4446	13.3815	12.3238	14.3179	10.7039	12.4375	10.4142	8.08657	8.99122	7.08258	15.0702	6.46431
EFI28526	3.73082	3.3649	3.2544	3.4669	2.85017	2.61096	3.68667	3.31474	3.10657	1.61143	1.02719	2.23241	2.95104	1.84349	2.72885	1.44266	1.63306	1.68956	3.12377	2.59042	2.27607	1.84647	1.8523	2.01868	0.558164	1.17469	0.93271	3.5291	2.74482	2.97612	3.60833	2.82279	2.56013	3.77137	2.52224	2.05128	4.00074	3.81384	4.10996	3.23568	3.0929	2.81655	2.01494	3.92954	3.3618	0	0.0681164	0	3.51841
EAU93683	19.2884	14.29	11.84	4.95266	5.67313	5.54946	24.4823	28.6159	30.837	15.428	27.4657	11.3897	2.41308	2.14444	2.32464	53.9051	52.093	32.1684	4.81391	1.35519	1.51066	17.991	25.138	24.6999	17.3142	35.0893	21.6995	36.5879	35.6739	45.8478	43.2176	50.9849	39.4394	39.8734	39.2287	31.4225	39.3362	37.0152	34.7702	41.4995	43.9734	34.1047	49.3778	33.5991	6.37902	12.1294	2.99338	15.6147	7.63644
EAU93684	1.29386	1.69008	1.009	1.54783	1.48881	1.74853	0.723649	0.75391	0.665739	0.479625	0.300957	0.0786854	1.20997	0.658435	0.913741	0.790474	0.349967	0.652777	1.40805	0.784779	0.86512	0.0951201	0.723604	0.270378	0	0.262226	0.72873	0.553136	0.919089	0.269335	0.59069	0.436245	0.417039	0.151539	0.225216	0.66142	0.38275	0.0928759	0.650566	0.222246	0.505191	0.297823	0.161926	0.35425	0.431112	0.0532601	0.0912336	0.47038	0.311202
EAU93685	0.611062	0.514386	0.700177	0.557873	0.592553	0.674092	0.349804	0.305943	0.721841	0.25546	0.74587	0.68253	0.368261	0.488472	0.379231	0.320781	0.599144	0.397354	0.257129	0.377136	0.37615	0.434256	0.755087	0.65833	1.36521	0.798102	0.950544	1.05602	0.745948	1.13124	1.4219	0.486837	0.803881	1.29141	1.13101	0.743289	1.61633	1.39923	0.548318	0.9639	0.553529	0.453221	2.16847	1.29382	0.437372	0.14589	0	0.0858979	0.446519
EAU93686	0	0	0	0.459057	0	0.437913	0.95948	2.36017	1.4068	1.35135	2.42272	1.33019	0	0	0	0	0	0	0.453393	0	0.464284	0	0	0	0	0	1.17326	1.13343	0	0	1.21039	1.63884	0	0	0	1.14681	0	0	0	0	0	0	0	1.14069	0	0	0	0	0
EAU93687	55.077	52.5776	63.3476	65.5687	61.5907	61.4488	78.5505	80.9219	74.6915	21.8236	29.8741	16.704	21.1382	18.1486	14.9796	28.8703	19.8117	13.9074	17.3745	15.0854	27.647	48.7235	46.4378	28.6374	26.9628	98.3261	43.9151	72.1765	30.9569	45.2495	83.0585	42.0451	32.2398	53.2707	43.955	35.2133	45.1262	54.7822	43.9112	62.552	31.5973	75.0081	55.3945	91.1679	16.5327	38.0288	181.308	97.6659	42.5817
EFI28527	0	0	0	0	0	0	0	0	0	0	0	0	0	0	0	0	0	0	0	0	0	0	0	0	0	0	0	0	0	0	0	0	0	0	0	0	0	0	0	0	0	0	0	0	0	0	0	0	0
EAU93688	0	0	0	0	0	0	0	0	0	0	0	0	0	0	0	0	0	0	0	0	0	0	0	0	0	0	0	0	0	0	0	0	0	0	0	0	0	0	0	0	0	0	0	0	0	0	0	0	0
EAU93689	0	0	0	0	0	0	0	0	0	0	0	0	0	0	0	0	0	0	0	0	0	0	0	0	0	0	0	0	0	0	0	0	0	0	0	0	0	0	0	0	0	0	0	0	0	0	0	0	0
EAU93675	0	0	0	0	0	0	0	0	0	0	0	0	0	0	0	0	0	0	0	0	0	0	0	0	0	0	0	0	0	0	0	0	0	0	0	0	0	0	0	0	0	0	0	0	0	0	0	0	0
EAU93676	0	0	0	0	0	0.030782	0	0	0	0	0	0	0	0	0	0	0	0.0344754	0	0	0	0	0	0	0	0	0	0	0	0	0	0	0	0	0	0	0	0	0	0	0	0	0	0	0	0	0	0	0
EFI28528	0	0	0	0	0	0	0	0	0	0	0	0	0	0	0	0	0	0	0	0	0	0	0	0	0	0	0	0	0	0	0	0	0	0	0	0	0	0	0	0	0	0	0	0	0	0.0588644	0	0	0
EAU93665	0	0	0	0	0	0	0	0	0	0	0	0	0	0	0	0	0	0	0	0	0	0	0	0	0	0	0	0	0	0	0	0	0	0	0	0	0	0	0	0	0	0	0	0	0	0	0	0	0
EAU93666	0	0	0	0	0	0	0	0	0	0	0	0	0	0	0	0	0.0887563	0	0	0	0	0	0	0	0	0	0	0	0	0	0	0	0	0	0	0	0	0	0	0	0	0	0	0	0	0	0	0	0
EAU93667	0	0	0	0	0	0	0	0	0	0	0	0	0	0	0	0	0	0	0	0	0	0	0	0	0	0	0	0	0	0	0	0	0	0	0	0	0	0	0	0	0	0	0	0	0	0	0	0	0
EAU93668	0	0	0	0	0	0	0	0	0	0	0	0	0	0	0	0	0	0	0	0	0	0	0	0	0	0	0	0	0	0	0	0	0	0	0	0	0	0	0	0	0	0	0	0	0	0	0	0	0
EAU93669	0	0	0	0	0	0	0	0	0	0	0	0	0	0	0	0	0	0	0	0	0	0	0	0	0	0	0	0	0	0	0	0	0	0	0	0	0	0	0	0	0	0	0	0	0	0	0	0	0
EAU93670	0	0	0	0	0	0	0	0	0	0	0	0	0	0	0	0	0	0	0	0	0	0	0	0	0	0.550853	0	0	0	0	0	0	0	0	0	0	0	0	0	0.700303	0	0	0	0.637856	0	0	0	0	0
EFI28529	0	0	0	0	0	0	0	0	0	0	0	0	0	0	0	0	0	0	0	0	0	0	0	0	0	0	0	0	0	0	0	0	0	0	0	0	0	0	0	0	0	0	0.316274	0	0	0.156041	0	0	0
EAU93671	0	0	0	0	0	0	0	0	0	0	0	0	0	0	0	0	0	0	0	0	0	0	0	0	0	0	0	0	0	0	0	0	0	0	0	0	0	0	0	0	0	0	0	0	0	0	0.0294327	0	0
EFI28530	0	0	0	0	0	0	0	0	0	0	0	0	0	0	0	0	0	0	0	0	0	0	0	0	0	0	0	0	0	0	0	0	0	0	0	0	0	0	0	0	0	0	0	0	0	0	0	0	0
EAU93672	0	0	0	0	0	0	0	0	0	0	0	0	0	0	0	0	0	0	0	0	0	0	0	0	0	0	0	0	0	0	0	0	0	0	0	0	0	0	0	0	0	0	0	0	0.0497219	0	0	0	0
EFI28531	0	0	0	0	0	0	0	0	0	0	0	0	0	0	0	0	0	0	0	0	0	0	0	0	0	0	0	0	0	0	0	0	0	0	0	0	0	0	0	0	0	0	0	0	0	0	0	0	0
EFI28532	0	0.253594	0	0	0	0	0	0.527908	0	0	0	0	0	0	0	0	0.551376	0.54851	0.25353	0	0	0	0	0	0	0	0.65607	0	0	0	0.676828	0.30547	0	0	0	0	0	0	0	0.700303	0.318374	0	0	0	0.301876	0	0	0	0.280172
EFI28533	0	0	0	0	0	0	0	4.06042	0	0	8.33605	0	0	0	0	0	0	0	0	0	0	0	0	0	0	0	0	0	0	0	0	0	0	0	0	0	0	0	0	0	0	0	0	0	0	0	0	0	0
EAU93510	79.5099	66.58	61.8597	41.2588	37.4663	34.811	78.2302	76.2638	75.0575	183.329	197.447	122.76	119.272	98.1815	99.695	239.143	183.282	180.924	141.179	92.6435	100.78	78.6148	75.5899	201.494	190.671	298.067	83.8555	281.583	223.489	346.073	359.644	201.83	229.147	191.046	343.734	233.698	257.486	224.958	173.76	308.035	210.029	225.472	431.197	268.641	132.107	160.125	82.6559	57.7824	148.946
EAU93511	0	0	0.348133	0	0	0.335163	0	0	0	0.344759	0.741703	0	0	0	0	0	0	0	0	0	0	0	0	0	0	0	0	0	0	0	0	0.418102	0	0	0	0	0.825371	0	0	0	0	0	0	0	0.413182	0	0	0.405736	0
EAU93514	0	0.0867745	0.2611	0.263509	0.493924	0.0837907	0.0917938	0.180639	0.089726	0	0	0	0.0869734	0	0.179128	0	0.0943346	0	0	0.178139	0.177673	0.820477	0.445828	0	0	0.18849	0.224493	0	0.220216	0.11616	0.115798	0	0	0	0	0	0	0	0	0.599072	0	0	0	0.436522	0	1.03366	2.06575	1.52151	1.43803
EFI28534	0	0	0	0	0	0	0	0	0	0	0	0	0	0	0	0	0	0	0	0	0	0	0	0	0	0	0	0	0	0	0	0	0	0	0	0	0	0	0	0	0	0	0	0	0	0	0	0	0
EAU93515	276.605	312.749	371.601	281.273	372.995	235.744	420.354	554.246	524.001	63.9834	113.217	110.869	131.423	73.4791	86.7498	1025.4	938.151	406.659	294.569	94.0955	81.3622	1095.63	854.825	378.193	58.4223	835.421	1074.87	420.829	410.148	680.162	718.227	109.046	164.598	577.763	648.533	419.289	324.714	572.282	170.888	451.566	405.321	571.507	726.269	772.745	286.083	35.8195	12.747	17.1542	60.6409
EAU93516	72.1839	70.425	61.4525	77.7027	50.4789	57.8785	31.9516	28.6692	25.9726	46.0895	73.5725	52.4826	58.4299	70.8211	40.1406	37.4038	33.6867	60.084	38.8023	43.2119	40.5354	99.6983	118.599	44.6907	25.4407	35.8644	93.5271	55.3455	68.5111	49.8604	59.5208	46.8458	67.4004	42.5321	68.3204	51.4475	62.9855	55.7166	40.8718	61.4772	45.7792	40.926	63.0809	44.0876	49.1822	30.4492	35.3936	23.2332	65.9622
EAU93517	2.84396	2.28002	1.71511	2.01943	1.89262	0.550405	2.71339	1.48323	0.88409	0.566163	0	0.557295	0	0.291463	0	30.7922	15.1818	2.774	1.13972	0.29254	0	154.95	58.5712	8.93653	10.5898	19.1914	79.6312	27.4234	11.2108	12.59	49.0623	21.6281	14.1122	16.457	18.3437	7.207	38.6296	21.0496	14.1775	27.9398	9.30293	10.1952	24.4662	25.4484	29.8553	27.5369	0.969253	10.3276	13.8544
EAU93518	8.74242	7.81195	6.29748	6.72511	3.74012	3.87741	4.63392	4.48349	5.88839	2.39305	1.09207	0.927952	1.82941	1.6426	1.35641	6.9319	6.03209	2.7635	0.948876	1.87349	1.56962	27.4402	23.6315	10.1382	6.10373	6.18496	18.888	6.02145	10.5611	5.3753	6.62512	8.17878	12.1064	2.65778	9.90897	9.60031	4.42704	5.05524	7.08207	7.05652	9.25753	2.88187	9.79296	6.70273	2.52036	21.259	2.3174	7.08345	6.69483
EAU93519	19.6123	16.2807	13.1958	8.41811	7.34683	6.84069	13.5917	15.1138	15.515	22.5519	15.4203	21.0371	28.6226	19.9347	21.8907	62.6669	49.1748	36.0232	30.8375	22.6279	22.0282	116.598	79.3511	62.9743	50.2751	118.041	96.1918	89.5172	56.8947	72.2147	83.9097	47.5437	46.1599	44.0776	94.7524	57.7489	59.9546	45.8536	36.4994	109.117	63.3072	40.5995	96.3228	89.039	22.4184	74.4295	12.7197	34.0502	38.5991
EAU93520	4.26697	3.14538	2.15266	3.97048	3.22968	3.60894	3.40561	3.35091	3.48195	3.08743	4.26998	2.60491	4.59908	4.12492	3.97219	5.16918	4.06307	3.28159	4.73538	5.31764	4.54606	4.63601	4.46784	3.81245	4.46863	3.53675	3.73362	4.53171	4.41377	2.42725	1.67897	3.92254	3.96291	1.90451	4.2457	3.93016	3.12378	2.17791	5.38431	3.01456	4.2276	2.46489	2.03506	4.18842	1.58579	7.39563	1.04873	6.27211	1.83972
EAU93521	1.15453	1.73549	1.47956	1.40538	0.740886	2.17856	0.73435	1.44511	0.89726	4.48186	9.92028	7.21137	1.73947	1.86357	1.61216	7.48129	9.90513	18.1119	2.68933	1.33604	1.33255	3.48703	7.80199	9.13445	4.03032	9.42451	7.18378	6.18085	6.05595	5.808	3.01075	5.85342	2.99771	5.991	4.49236	6.25379	3.40466	5.007	3.88494	5.87091	3.70398	5.78009	7.44922	4.25608	4.7516	3.56039	1.57391	11.2592	2.68433
EAU93522	255.758	256.62	152.802	64.1462	16.3791	13.9947	28.219	35.3337	43.4495	148.132	51.5731	132.046	214.019	150.305	38.9537	15.3391	43.5663	67.5081	90.9479	49.5962	28.231	1231.72	155.983	79.9526	600.86	41.6762	735.867	128.934	68.8092	76.4648	361.728	128.268	397.49	83.7307	433.918	170.211	165.031	139.78	109.928	427.223	211.932	82.6089	142.082	34.1602	446.971	755.132	1252.48	33.7977	1565.23
EAU93523	0	0	0	0	0	0	0	0	0	0	0	0	0.0607541	0	0	0.926118	0.131792	0.196661	0.2424	0	0	0	0.155714	0	0	0	0	0	0	0	0	0	0	0	0	0	0	0	0	0	0	0	0	0	0	0	0.206144	0	0
EAU93524	0	0	0	0	0	0	0	0	0	0	0	0	0	0	0	0	0	0	0	0	0	0	0	0	0	0.468066	0	0.0897575	0.227854	0	0	0.0865205	0.0413557	0.360656	0	0.227041	0	0.497342	0	0	0	0.265803	0.0963446	0.451661	0.256507	1.52108	0.814247	1.93111	0.595163
EAU93525	0	0	0	0	0	0	0	0	0	0	0	0	0	0	0	0	0	0	0	0	0	0	0	0	0	0	0	0	0.0486351	0	0	0.161592	0	0	0.107259	0	0	0	0.0238332	0	0.0481194	0	0.0514115	0	0.0456259	0	0	0	0
EAU93527	891.18	928.852	810.761	863.756	740.182	947.592	1309.13	993.686	934.072	666.163	568.269	374.222	777.429	367.69	624.067	4954.95	2672.41	1570.71	1329.75	616.926	809.314	12228.1	8420.92	352.647	267.308	474.488	13168.6	1359.73	553.937	1430.75	1560.04	506.55	687.024	1386.2	1361.88	1066.71	1535.34	1111.73	719.602	1248.43	581.317	1875.66	1936.08	938.676	130.597	118.589	58.3847	24.846	77.1321
EAU93528	1.55446	1.18063	1.33217	1.86731	1.12003	1.56754	3.1223	2.0737	1.75488	2.49193	2.91704	2.23646	1.775	2.64117	2.66565	29.3929	9.14485	3.59105	3.31968	2.95389	2.34182	0.872122	4.17024	0	0.685441	0	3.05439	0.184419	0	0.592664	0.393879	0.266652	0.169942	0.370508	0.309739	0.279892	0.965057	0.170309	0.73413	0	0.185277	0.364084	0.0989764	0.185599	0.351352	1.46497	0.334596	0.258765	0.652182
EAU93529	0.160202	0.288979	0.14492	0.219387	0.137073	0	0.305695	0.150392	0	0.287032	0.385944	2.26029	0.724104	0.147765	0.29827	37.5293	27.0174	4.84411	1.95012	0.148311	0.295846	279.727	179.836	8.5758	14.093	3.92323	225.406	2.70838	8.06709	7.93022	4.53121	5.74355	8.40242	8.79677	10.9172	8.12967	3.77943	11.9222	9.70332	4.68836	3.17448	2.13878	33.7229	4.99716	0.171999	0.956204	0.163796	0.168899	1.59633
EAU93530	23.2242	18.2537	14.9251	15.9809	12.7994	14.2869	17.7504	17.7013	17.7902	12.7534	9.05491	7.2606	12.6137	8.60906	8.68887	21.9006	18.4574	12.9358	11.3065	11.6375	12.3616	94.6049	96.1862	13.9028	10.5318	18.5322	102.587	20.0122	17.6233	19.1232	21.4465	18.2662	17.462	15.2639	20.9798	16.8437	17.5915	16.9437	15.7213	25.517	16.5469	16.8873	18.0591	19.3205	19.3672	20.8585	15.0054	19.9127	19.1647
EAU93531	2.55814	4.61447	5.78529	3.5032	4.06494	3.34185	4.53271	5.31758	4.2602	7.85721	6.16283	0	2.64289	0	0.340201	267.264	235.417	52.5777	12.0276	0.338322	0.337437	82.1979	117.694	30.6361	50.519	5.7277	88.2562	6.17827	24.2577	6.83896	5.49811	44.6659	14.6127	7.24063	19.8309	14.5861	4.31076	4.94484	17.421	2.73062	82.7602	0.813154	21.2214	3.7307	0	1.74501	0	0.192644	0.728299
EAU93532	0.256086	0	0	0	0	0	0	0	0	0	0.9871	0	0	0	0.238394	38.3137	24.6069	5.24551	1.15455	0	0	346.69	513.826	1.55191	6.43652	0.501706	314.304	0.577251	3.51691	1.23674	1.23288	1.94751	1.06387	0.869799	2.58538	3.7964	7.96376	3.73161	1.43619	0.956733	0.289969	1.42453	6.50595	0	0	1.83421	0	0.539975	0.255175
EAU93533	1.18261	0.333318	0.601762	0.539836	0.948631	0.836828	0.493638	1.31835	0.896105	0.463501	0.925935	0.586595	0.601349	0.886273	0.206421	17.3878	11.2331	4.61408	1.59953	0.889547	0.682477	32.3041	27.4003	0.895845	0	0.289612	30.6987	2.66576	1.6072	1.42782	1.69025	2.48932	1.76561	1.25524	2.3319	3.28723	2.21929	1.30784	2.48714	3.40571	2.51078	1.5624	1.69895	2.34747	0.872914	1.23527	0.377856	1.24681	0.589203
EAU93535	0	0	0.09287	0	0.0878414	0.35764	0	0	0	0.18394	0	0	0.0928062	0	0.0955708	0.606305	0.100661	0.400551	0	0.190085	0	0.218875	0.237864	4.56244	3.44049	4.02262	0.239549	3.70266	5.28716	2.85085	6.67246	6.91519	6.18425	2.78958	4.01629	2.2244	4.18344	2.03026	4.03033	3.32409	6.9748	2.28434	3.8502	6.6376	0.220446	0.367661	0	0	0.102298
EAU93536	4.40454	4.13144	4.70157	5.46877	7.76341	6.67454	1.84902	1.81932	3.20398	4.1036	3.14086	0.233038	3.82238	0.487511	1.31208	108.991	68.4073	27.5816	11.9146	0.652416	2.5215	31.176	35.1053	0.533841	2.2141	2.58873	30.8319	3.47494	2.31875	1.16992	2.5446	5.4551	4.39153	1.59574	2.00102	2.31048	1.41696	1.65039	2.07495	8.88588	6.4835	0.980048	4.15625	6.99439	0.0945775	0.630948	0	0	0.175555
EAU93537	0	0	0	0	0	0	0	0	0	0	0	0	0.543078	0	0	2.5624	2.55252	0.195327	0.180567	0	0	0	0	0	0	0	0	0	0	0	0	0	0	0	0	0	0.214741	0	0	0	0	0	0.242262	0	0	0	0	0	0
EAU93538	204.433	189.029	184.134	180.197	172.932	170.886	114.619	125.067	108.228	56.1394	46.924	69.9142	165.712	102.887	144.85	85.6245	90.3008	61.8044	103.092	126.731	181.391	683.558	429.453	110.18	96.4495	314.662	518.821	407.663	147.528	333.131	399.081	135.913	163.05	231.769	256.582	177.493	226.64	179.347	130.532	431.017	218.184	203.477	200.876	472.826	225.816	221.155	91.0305	176.82	217.953
EAU93539	0	0	0	0	0	0	0	0	0	0	0	0	0	0	0	0	0	0	0	0	0	0	0	0	0	0	0	0	0	0	0	0	0	0	0	0	0	0	0	0	0	0	0	0	0	0	0	0	0
EAU93540	0	0	0	0	0	0	0	0	0	0	0	0	0	0	0	0	0	0	0	0	0	0	0	0	0	0	0	0	0	0	0	0	0	0	0	0	0	0	0	0	0	0	0	0	0	0	0	0	0
EAU93541	0	0	0	0	0	0	0	0	0	0	0	0	0	0	0	0	0	0	0	0	0	0	0	0	0	0	0	0	0	0	0	0	0	0	0	0	0	0	0	0	0	0	0	0	0	0	0	0	0
EAU93542	0	0	0	0	0	0	0	0	0	0	0	0	0	0	0	0	0	0	0	0	0	0	0	0	0	0	0	0	0	0	0	0	0	0	0	0	0	0	0	0	0	0	0	0	0	0	0	0	0
EAU93543	0	0	0	0	0	0	0	0	0	0	0	0	0	0	0	0	0	0	0	0	0	0	0	0	0	0	0	0	0	0	0	0	0	0	0	0	0	0	0	0	0	0	0	0	0	0	0	0	0
EAU93544	0	0	0	0	0	0	0	0	0	0	0	0	0	0	0	0	0	0	0	0	0	0	0	0	0	0	0	0	0	0	0	0	0	0	0	0	0	0	0	0	0	0	0	0	0.14559	0	0	0	0
EAU93545	0	0	0	0	0	0	0	0	0	0	0	0	0	0	0	0	0	0	0	0	0	0	0	0	0	0	0	0	0	0	0	0	0	0	0	0	0	0	0	0	0	0	0	0	0	0	0	0	0
EAU93546	0	0	0	0	0	0	0	0	0	0	0	0	0	0	0	0	0	0	0	0	0	0	0	0	0	0	0	0	0	0	0	0	0	0	0	0	0	0	0	0	0	0	0	0	0	0	0	0	0
EAU93547	0	0	0	0	0	0	0	0	0	0	0	0	0	0	0	0	0	0	0	0	0	0	0	0	0	0	0	0	0	0	0	0	0	0	0	0	0	0	0	0	0	0	0	0	0	0	0	0	0
EAU93548	0	0	0	0	0	0	0	0	0	0	0	0	0	0	0	0	0	0	0	0	0	0	0	0	0	0	0	0	0	0	0	0	0	0	0	0	0	0	0	0	0	0	0	0	0	0	0	0	0
EAU93549	23.0328	23.0607	29.4375	32.41	32.906	28.1568	67.3372	73.5954	53.9964	99.3825	27.0824	26.0869	95.3197	27.2867	50.7516	549.928	388.272	235.586	295.522	69.6424	96.581	71.1802	36.7193	18.3547	8.85186	28.5649	68.0421	45.2504	25.1506	33.1662	79.6052	25.0233	30.5055	38.996	225.067	21.9283	43.2801	41.1286	23.7016	44.7356	23.4483	67.001	262.796	30.2003	243.885	281.259	60.278	69.5077	152.655
EFI28535	0.673895	0.405199	0.338673	1.02539	1.15321	1.04338	0.857274	0.562336	0.418982	2.7502	1.65956	1.38657	1.08301	0.828769	0.697043	1.10552	1.10125	1.09553	1.82294	2.21821	2.07414	2.23491	3.81668	6.50396	16.9378	4.10745	4.01843	3.03809	3.68479	4.61054	2.70363	4.47414	4.12164	4.23869	3.30725	3.92782	4.49648	3.66294	6.46693	2.79741	5.00227	2.24921	2.35521	4.50139	3.37642	2.94968	5.89488	5.92065	12.1616
EFI28536	0.329603	0.891826	0.596323	0	0.282017	0.287053	0.943412	0.30942	0.307387	0.590544	1.5881	0.290647	0.297957	0.304014	0.920497	2.27098	0.64635	0.64299	0.594401	0.610274	0	0.702705	0	0	0	0.645737	0	0	0.377213	0	0	0.716174	0.342322	0	0	0	0	0	0	0	0	1.46679	0	0.373863	0	0.393462	0	0.347496	0.328431
EAU93551	0	0.393231	0.394404	0.398043	0	0	0	0.409296	0.406607	0	0	0.384463	0	0.402145	0	2.57488	0.427491	0	0	1.21089	0	0.929528	0	0.880725	0	0	0	0.982787	0	1.05279	0	0.473672	0.905638	0	2.75105	1.49158	0	0	0.489033	0	0	0	1.05491	0.98908	0	0	0	0	0
EAU93552	3.74386	2.80523	3.17831	4.41708	3.35119	4.41428	3.73684	3.62274	3.49151	2.21874	3.49673	2.23477	2.55132	1.85942	2.35922	2.66458	2.20251	1.79779	2.02549	1.33306	1.75504	1.47357	1.46795	0.81445	0	1.12842	1.61275	1.68783	1.38427	0.556325	1.4558	0.68833	0.777667	1.36942	1.30836	1.70775	1.17353	0.9592	2.32577	2.00839	1.17394	1.79424	0.836168	1.30664	1.17494	0.0687571	0.0588899	0.121449	0.0573931
EAU93554	10.0139	9.03173	9.62352	9.52935	9.74225	8.88902	7.13436	5.377	5.1907	14.2539	9.73897	7.17848	25.1643	12.5002	14.7115	27.893	15.2381	15.392	19.2893	17.9988	18.4357	13.7892	11.9848	4.92086	5.5544	12.037	16.2608	9.97437	4.65825	5.57511	10.3175	6.30648	4.55565	5.22798	7.03366	6.03942	5.55519	6.98066	4.74706	11.6738	5.55159	8.25918	9.38206	9.40866	13.6315	9.31293	9.04838	5.72171	14.7869
EAU93555	0	0	0	0.16293	0	0.209817	0	0.167535	0.166435	0	0	0	0	0	0	0	0.211711	0	0.160919	0	0	0	0.558191	0	0	0	0.416417	0.20114	0	0	0.521822	0	0	0.285113	20.6295	0	0	0.216752	0.200174	0	0.495136	0	17.315	0.244916	0.553002	10.3257	0	0.44644	0.750086
EAU93556	0.813626	0.244608	0.736013	0.495204	0.232054	0.389736	0.258757	0	0	0	0.522696	1.43493	0	0.250153	0.252472	3.47034	1.80562	0	0.489094	0	0	0	1.03684	2.73926	0	2.12534	0	0.91701	3.7246	0.327443	3.12407	1.47323	1.40837	1.10199	14.1699	0	2.61747	1.08203	0.304202	2.02647	1.70429	1.20693	26.5112	2.08882	0.0331508	8.58969	0.277293	0.751211	0.481574
EAU93557	57.2267	48.0276	45.0842	40.2511	30.7351	33.6239	33.1698	34.7052	36.2311	37.0656	31.6896	40.1809	46.7533	34.5945	36.716	27.6086	35.4577	33.4914	38.6401	44.174	42.9421	199.047	162.594	40.1073	69.7792	38.9507	147.823	54.9598	50.7339	58.1935	72.3373	47.5778	61.1373	35.8933	74.4901	49.7564	45.9531	42.1141	43.4553	66.214	53.4815	36.2574	58.8957	47.5407	51.6333	62.3166	56.7799	39.2025	77.102
EAU93558	0	0	0.109134	0.110142	0.103225	0	0	0.0566276	0	0.108077	0.465026	0.212768	0.436238	0.33383	0.28077	5.46241	4.19929	0.588375	0.598305	0.223375	0.278489	7.45901	6.98802	0.121852	0.505378	1.53631	4.36326	1.90361	1.03552	0.728289	1.52464	0.917481	1.06504	1.29759	0.761237	0.619096	0.517483	1.00456	1.01489	1.57752	0.751328	0.536881	1.31356	1.64212	0.38858	3.09636	0.123349	0.127192	0.180321
EFI28537	0.215272	0.194158	0.194737	0.393068	1.47354	0.374963	0.205389	0.404179	0	0.192849	0.41489	0.189829	0.778412	1.38991	0.6012	3.39025	1.89966	0.839906	1.16465	0.398585	0.397543	5.0485	5.98524	0.869716	0	0	2.00921	0	0	0.519816	0.259098	0	0	0.48745	0	0.245489	0	0.896252	0.24146	0.268085	0	0	0.520863	0	0	0.770939	1.10051	0.680875	1.28704
EFI28538	8.59153	7.2602	7.4919	5.01714	4.37095	3.37046	9.23095	7.84744	7.79588	6.79523	6.41448	5.86976	8.39636	7.06782	7.3495	7.31381	6.83025	6.34176	6.42087	8.5987	7.07537	33.6635	26.362	8.59944	2.59389	10.6148	26.3681	10.2066	12.4014	11.4944	11.6449	12.2772	11.0936	9.90235	16.1169	10.4153	11.1221	8.7007	12.9357	12.2415	12.4452	8.61121	12.6412	10.8866	5.98325	8.31575	9.02167	6.60984	10.7976
EFI28539	6.27109	3.59929	3.78192	4.07706	3.57714	2.89627	2.44767	3.65713	3.36726	4.00063	6.77559	3.35146	6.18435	3.5056	5.04179	4.58269	6.05563	5.00468	5.39757	7.12506	5.87815	30.9937	26.1975	3.83875	3.98029	2.79226	24.3877	5.99704	7.82937	4.70344	6.40419	9.39374	7.40125	6.02421	6.47503	4.6592	2.75105	6.2305	6.9274	5.91635	5.80977	4.12269	4.13817	6.03544	6.01878	7.37266	5.34315	7.5131	7.47963
EAU93561	18.2069	14.3517	13.4469	13.0472	11.8438	11.4037	14.5869	12.8775	12.9558	13.2271	12.4257	13.2839	18.6233	15.3441	18.11	17.0372	14.6483	14.4748	17.0018	17.5251	19.7591	68.328	65.1254	17.5329	48.4782	24.3825	67.5654	19.143	13.8151	20.6571	20.8629	17.152	13.8843	14.74	19.6403	14.7613	17.0903	14.122	15.8059	25.9039	15.2219	13.541	18.6771	20.9347	17.3519	27.9868	14.8413	17.7754	22.9884
EAU93562	0.0397502	0.0717029	0.0359583	0.0725803	0	0	0	0	0	0.106829	0	0.210312	0.215602	0.183321	0.148016	0.195629	0.116925	0.193862	0.286739	0.220797	0.256923	0.338985	1.10518	0.401485	1.66515	0.38938	0.742006	0.492811	0.773362	0.191969	0.52627	0.388668	0.70183	0.405036	0.501635	0.815934	0.255756	0.413734	0.936302	0.396017	0.315067	0.176895	0.577067	0.541055	0.341418	0.332161	0.0406419	0.251448	0.0396089
EAU93563	0.585205	0.603209	0.983137	0.381619	0.572248	0.728084	0.797626	0.392407	0.779658	14.4543	18.1263	22.0422	3.24968	2.93019	3.11301	7.57047	3.36078	9.54068	2.86452	2.86362	1.62105	0.712939	1.74327	2.1954	2.10124	1.1465	1.36548	1.97869	4.20977	8.07481	1.81117	3.36054	4.08087	3.59672	4.32557	11.9169	7.26156	2.9585	7.78298	1.35344	1.60925	1.67417	13.2491	1.32758	0.359027	0	0.256429	0.264418	0.249911
EAU93564	2.66545	2.56429	2.35761	2.10898	2.28063	3.14673	0.960717	1.61255	1.71243	4.56338	4.2809	6.00662	5.88996	5.40873	7.66448	5.01396	4.70424	5.60419	4.53978	8.82851	5.68798	2.14679	5.215	4.78606	2.97751	2.55297	2.90239	3.20441	7.79562	3.50418	3.06551	9.52395	8.18189	2.48126	4.5597	9.1863	6.41526	3.39081	10.7629	5.16345	6.70692	2.30644	4.72942	5.50925	1.84422	1.41416	0.968975	4.80847	0.944346
EAU93565	0.171574	0	0	0.0783199	0.220205	0.149425	0.0818485	0.241602	0	0.0768516	0.0826681	0.605182	0.465303	0.474762	0.319442	1.01328	0.588798	1.17148	1.39236	0.476515	0.0792116	1.64606	1.19258	0	0	0	2.00171	0	0	0	0	0	0	0	0	0	0	0	0	0	0	0	0	0	0	1.43371	0.175423	0.180888	0.341929
EFI28540	5.55061	5.0062	4.57281	5.79139	6.78464	7.42374	1.32394	2.79145	1.10925	3.99573	2.0058	3.58353	11.2002	4.29688	9.87294	14.0488	11.2735	8.41115	9.92051	7.61613	7.77926	3.59239	10.5639	0	0	0.194186	5.31936	0.223425	0	0	0	0	0	0	0	0	0.212578	0	0.111176	0	0.224465	0	0.479644	0	0	3.66797	0.202683	2.40347	1.28395
EFI28541	0	0	0	0	0	0	0	0	0	0	0	0	0	0	0	0	0	0	0	0	0	0	0	0	0	0	0	0	0	0	0	0.807628	0.257358	0.561093	0	0	0	0	0.27794	0	0	0	0	0.28107	0	0	0	0	0
EFI28542	9.02507	9.005	8.4008	11.9811	11.0422	8.80927	9.19309	9.25008	8.74204	8.43655	12.2681	6.88189	15.8047	9.53084	13.3938	20.127	18.0829	13.6511	13.3665	8.59733	10.7488	48.5214	66.9741	16.7338	22.6473	21.4397	56.258	13.759	19.1605	17.0552	14.9555	21.6942	18.0222	8.73707	18.9823	16.3576	12.53	9.39363	19.4635	15.42	19.0067	9.16767	17.5643	17.8529	4.11927	7.39061	0.891549	8.09006	2.65011
EFI28543	35.6618	36.8088	31.759	31.2938	25.1592	30.4793	39.5192	39.5082	44.4129	17.6603	18.0364	15.284	18.5718	19.7155	14.3309	21.8568	21.1752	19.5528	18.3748	19.6345	17.9981	46.8694	41.0563	21.1416	71.9107	15.9477	47.1616	24.0909	20.9768	21.8624	31.9916	23.3424	21.107	19.8115	32.1458	24.9435	24.7621	26.974	19.2547	34.4803	29.2192	24.335	24.6531	18.3409	35.3151	22.0127	30.9132	18.3902	27.203
EAU93568	9.20412	0	4.16307	2.10074	1.96882	0	10.9769	0	0	2.06136	0	6.08721	4.16021	4.24478	17.1365	15.8542	15.7931	6.73329	16.5986	10.6511	14.8726	29.4344	10.6627	9.29635	0	0	5.3691	0	5.26681	2.77814	0	4.99977	0	0	0	0	0	2.395	0	2.86554	7.81645	0	0	2.61002	0	2.74684	0	2.42595	0
EAU93569	65.0762	71.5162	68.68	70.3842	72.7364	68.8018	78.0302	102.782	94.8622	32.4315	23.022	20.9377	49.8184	45.694	49.2557	67.228	46.2745	59.1866	56.5642	54.6825	51.0208	109.68	119.195	6.21754	2.45592	10.3373	133.72	14.7021	12.5804	9.02489	14.1126	14.1719	9.13345	11.118	5.36397	11.3656	14.7741	22.4254	7.23352	10.404	9.95764	11.0883	5.67408	13.1337	5.50763	8.57328	0.449568	2.4724	3.79723
EAU93570	9.07335	7.46838	8.36721	11.5005	13.0395	13.1956	8.23656	10.4198	10.6799	9.7855	10.6959	9.39919	19.0323	14.2191	16.483	10.2315	10.3647	13.9197	15.6479	13.7007	17.0811	3.75615	5.71481	3.55894	6.64229	1.72582	4.72756	1.58855	1.51223	2.76526	1.16627	3.15822	2.65322	3.09175	0.889343	1.60729	1.79481	1.83376	3.16183	1.64553	3.69061	0.882043	2.77083	2.39808	2.55359	1.36705	0.450335	2.13608	0.702222
EAU93571	44.3769	42.3569	47.6407	83.5504	80.5166	84.1556	40.0403	45.6874	38.3161	53.287	28.2069	57.117	63.9201	76.1708	76.1109	16.1413	39.0162	36.7495	106.051	153.068	87.3781	114.159	379.27	21.1344	69.9267	27.0609	189.401	27.3596	19.7094	31.5083	26.9533	15.9003	21.1218	15.4387	18.9147	18.1645	26.3464	23.9816	17.0753	28.9861	15.3075	18.3098	21.6167	27.8014	17.6695	1.47347	0.240384	2.54069	4.21692
EAU93572	9.33414	7.48323	7.06114	5.93028	6.58539	5.46698	15.5197	17.0639	19.7517	8.4108	5.62831	4.71714	5.92136	3.87678	4.82738	8.11297	7.33238	5.37753	6.93994	4.80071	5.49378	25.6025	25.0413	5.62352	1.82929	5.02621	28.0207	9.90497	6.37196	6.12905	6.63554	7.17564	6.29282	6.18003	4.33978	4.91755	7.49244	4.54518	7.28589	8.42916	5.93356	5.76924	3.89616	7.42986	6.15354	4.62645	2.06497	3.51048	4.13376
EAU93573	73.8739	69.9826	60.6336	43.4449	44.839	51.0134	139.352	169.408	166.246	214.893	193.364	112.174	110.945	68.9963	80.4944	106.658	99.1191	130.18	105.024	64.3214	86.7863	120.195	104.772	8.36635	6.37334	4.96782	151.665	13.8133	12.0916	8.26603	8.24028	5.78519	7.02286	8.32552	10.3467	14.651	6.526	11.7887	9.38583	15.1575	6.31669	18.149	14.9293	12.3678	15.8809	7.9711	2.93828	17.1096	5.55875
EAU93574	0	0	0	0	0	0	0	0	0	0	0	0	0	0	0	0	0	0	0	0	0	0	0	1.27502	2.49718	0.893086	0	1.20541	1.58518	1.2066	1.03402	2.6096	1.96663	1.29027	1.23906	1.09967	1.07168	1.35042	1.63227	1.94326	2.24336	1.2679	1.99384	1.31256	0.150592	0.983705	0.0717051	0.794845	0.384354
EAU93575	63.9332	52.45	65.4981	29.4627	28.8719	27.4804	72.9852	76.1601	81.9201	88.6926	123.944	60.6819	29.6924	33.1104	24.6955	297.155	228.289	154.098	38.0652	42.1059	35.6318	67.7311	95.8138	12.4724	74.2855	56.3326	82.6719	52.3535	13.434	33.8923	42.8599	35.0606	31.2429	44.4623	24.5533	22.0236	34.6834	34.1874	19.8906	58.2941	26.1766	37.9804	30.3995	39.1298	8.55604	24.5972	1.21119	4.69292	5.7947
EAU93576	6.32733	4.16206	3.4859	4.38672	2.9308	3.27316	7.03541	6.65444	6.56636	5.62566	4.90533	5.20193	5.80584	5.00238	5.49162	6.22795	6.53045	5.52203	6.09138	8.36809	5.57878	40.9763	41.9959	1.44152	0	0.74563	45.9566	1.01876	1.97208	0.631821	1.8323	2.17078	2.27285	1.34655	1.8011	2.06156	1.42844	1.23792	2.08109	1.54038	2.9089	1.05856	1.43885	0.863396	0.459694	2.78276	0.486411	0.300939	0.663667
EAU93577	32.5459	26.8816	26.1307	29.603	22.5638	27.9772	20.4042	19.214	18.5119	25.0139	26.5733	26.8665	27.6648	40.8127	30.6199	31.8865	24.0404	30.3497	31.1525	45.8852	45.1534	69.8365	89.1898	20.5051	28.5164	19.5328	70.0018	21.8798	28.5256	24.1838	23.8728	30.908	34.0208	18.9438	30.1625	29.1108	22.6263	17.1648	29.8663	24.457	28.2231	18.23	28.9333	24.719	21.7319	47.571	24.6683	32.058	25.2568
EAU93578	19.6612	14.7117	14.0968	22.2046	27.7885	22.5771	12.6446	13.8087	11.8165	7.5672	6.03477	7.44867	20.4066	9.80622	20.201	11.3247	9.85308	5.8243	13.7887	13.0783	22.5919	77.9349	74.573	5.00133	18.3026	5.13586	64.9065	0.820721	2.16678	1.9342	2.80462	4.27206	5.1428	2.80309	2.38929	3.98595	4.68525	4.69917	6.86093	1.08821	4.1227	5.18493	1.05714	3.13871	11.4145	7.12807	2.08468	14.1261	3.77314
EAU93579	5.01917	4.77608	5.12356	5.71735	6.06752	6.93783	3.20714	2.98271	2.23307	6.22893	5.19168	6.4156	14.3611	9.81116	13.8887	8.20369	6.45637	6.91687	13.5357	15.0056	13.8183	14.2349	31.1531	10.7901	26.2337	9.92346	23.4229	9.65313	10.0655	8.78406	6.81692	16.2587	9.46924	9.12339	12.2613	11.6574	8.93757	9.20216	17.0959	9.63385	11.6272	6.7111	8.69034	7.88686	7.91012	7.14596	7.57995	24.8076	5.27664
EAU93580	41.2529	35.418	38.3942	55.8896	51.9274	54.1214	20.1841	20.4805	17.8798	6.51468	4.33206	15.1571	3.2272	5.85388	7.13901	1.1713	0.907495	1.16071	8.34557	10.0373	8.7902	3.3827	10.4158	4.27346	23.2629	7.77115	2.77665	1.04315	3.63167	9.41855	1.90967	2.87294	3.43308	6.28726	1.50173	7.68978	7.08932	3.99099	3.11442	2.14056	2.69487	4.85434	3.83899	4.49927	0.9937	0.315676	0.540748	2.36978	0.263502
EAU93581	33.3819	28.1928	28.2769	37.7991	33.7097	40.27	30.7239	28.2372	28.3817	26.9461	21.8244	39.526	36.1482	41.5614	45.1312	30.3033	43.3713	23.5864	52.2233	42.261	38.9919	8.80187	11.7518	10.9608	2.96477	6.00845	12.6608	18.3465	11.8796	16.5202	18.5983	10.3802	21.4391	17.0941	11.1644	27.0374	14.2935	10.5586	18.2583	19.8309	18.1647	14.3043	11.987	16.1894	28.3681	0.422433	1.32664	4.22827	3.29106
EAU93582	18.7558	20.1533	18.1187	20.1885	18.7226	19.6619	28.9408	24.3459	24.8338	10.6829	7.97705	8.47369	16.2747	14.7902	15.035	10.769	12.2032	7.79207	13.8323	16.7741	20.1511	16.0441	18.9114	27.4801	123.188	46.0448	17.6946	28.3811	20.8687	27.9565	28.3571	22.7665	20.8023	20.4483	23.2309	19.144	28.5551	26.993	20.518	24.3664	24.2526	22.7987	18.6285	21.2087	23.9903	23.288	13.7314	29.1117	16.3818
EAU93583	0.08958	0.121191	0.364657	0.204457	0.306588	0.195039	0.683739	0.630709	0.668336	0.160499	0	0.276473	0.121469	0.247876	0.125087	1.23442	1.80058	0.349506	0.12116	0.165861	0.124071	1.52786	2.49061	0.0904776	0.375254	0.350999	1.9857	0.40385	0.153779	0	0.215634	0.243304	0.0930369	0.10142	0.113047	0.306462	0.144091	0.186476	0.150716	0.33467	0.202865	0.298985	0.433488	0.711263	0.0480882	0.0534678	0	0	0
EFI28544	3.11549	5.55741	4.13351	3.09714	3.96893	2.89419	3.89722	3.50966	3.2929	4.83771	7.80578	0.0610504	2.81637	0.510866	1.86906	59.355	46.2962	29.4431	8.24037	0.76913	1.27853	61.5506	54.5389	0	0.580042	0.135637	73.3413	0.390152	0	0	0	0.0752163	0.359525	0.313536	0	0	0.148484	0	0	0	0	0	0.335028	0.31412	0	0.578527	0	0	0
EFI28545	71.8428	84.4205	76.6506	71.4362	80.8603	77.0127	82.8017	71.2974	64.933	66.787	58.7868	51.0433	79.27	52.3306	75.8988	158.724	150.705	98.9868	82.6224	73.5031	87.867	38.3355	23.9695	14.0979	39.2098	19.142	33.5268	31.0931	13.3432	14.7705	33.6982	16.5023	25.4971	21.3804	12.0194	23.2205	32.489	12.9043	16.1165	30.777	19.9885	23.2934	19.9654	29.057	100.67	63.5129	49.1096	58.9497	43.0343
EAU93585	0.587105	0.794282	0.26555	0.446668	0.920962	0.766971	0.560151	0.183718	0.273766	0.525953	0.942933	0.258857	0.707648	0.361017	0.637636	0.385256	0.575655	0.381775	0.264694	0.271763	0.180701	3.12923	1.36028	4.34858	10.6574	2.10873	1.82656	2.20569	5.26329	0.82698	3.41539	13.2884	4.97972	0.664704	1.48182	2.90123	3.98734	2.03694	3.51214	3.29013	11.3014	1.08863	1.53891	0.776934	1.36573	0.584045	1.00046	0.618977	1.85256
EAU93586	10.3618	9.30227	9.72057	12.7008	14.9406	15.6252	7.36882	8.60148	6.26333	6.44622	3.14346	4.39937	10.0175	5.75213	10.1372	12.8905	7.43167	8.93716	13.2794	6.97247	11.9152	9.92057	15.894	3.19784	1.20573	4.04125	16.1185	5.8933	4.50186	5.15472	5.25414	5.62865	3.13883	2.98716	4.66147	4.70463	4.93843	1.84743	3.82031	8.60261	3.42207	3.36233	6.55794	6.47517	4.06881	3.8368	5.29714	16.1842	5.59271
EAU93587	14.5278	15.4459	16.1882	14.493	8.97295	14.9147	18.4506	18.2445	14.6253	6.20566	6.58262	6.78717	7.39274	8.51919	8.77729	17.1407	17.6406	7.78907	8.32826	8.37252	8.43946	9.84573	16.7186	5.63615	7.25457	9.80149	20.8779	7.26521	6.38627	5.57568	8.80066	11.0797	6.19527	10.2392	4.85661	7.46066	9.28543	11.5161	10.144	7.78794	9.25996	12.3095	4.77215	8.6213	13.5317	14.2416	9.14834	23.1269	13.134
EFI28546	4.1102	4.89334	3.71813	2.10137	0.70336	1.28866	4.54894	4.47588	7.35968	3.82937	12.6745	4.3493	1.63485	0.909866	1.68355	31.0706	20.795	17.3193	3.40965	1.06543	0.303613	0.701028	1.90461	0.996333	1.37743	1.28839	0.767241	3.33538	1.50525	1.98498	0.395759	3.57232	2.39054	2.79208	2.07478	1.3124	2.82084	4.79142	3.50376	0.81897	3.3509	7.31644	4.97244	2.61079	1.41212	1.96261	0.672385	0.173333	0.163824
EAU93588	5.81152	4.76905	5.09426	6.30702	5.72888	5.36069	5.88833	7.22298	7.16026	3.13839	3.39169	5.35562	7.44375	10.6301	12.4202	2.64259	3.09789	3.60872	7.80865	15.2614	10.7019	12.739	24.7299	2.08335	1.09723	2.05261	13.5221	3.85618	2.829	2.82638	2.87668	2.89899	3.09441	2.31678	2.89227	2.96827	2.96677	2.52177	3.41533	2.87452	2.72486	1.91235	2.61422	4.01085	1.16001	1.622	1.6403	2.65792	1.15817
EAU93589	9.91612	8.80804	9.30999	9.87599	9.77003	8.50517	20.0685	21.3682	17.7249	8.61408	6.3704	8.94285	9.64315	9.35415	17.0635	6.50692	6.48182	7.76707	10.8379	21.8374	20.0462	21.9417	32.5479	12.5952	8.81132	39.7371	26.4682	47.0752	11.6924	26.3026	33.7252	12.4054	9.28452	41.0797	24.1745	16.962	18.6892	48.0868	12.8919	42.6597	15.5663	44.6299	27.2644	41.9232	18.9537	20.4463	10.2922	26.9281	12.1265
EFI28547	16.243	12.0955	11.3781	8.06098	5.91554	6.45644	10.1726	11.7295	11.8078	17.0883	14.609	13.3683	8.81008	13.2149	11.1662	13.1183	14.3744	15.7622	11.5667	10.796	12.5368	76.5405	67.1621	51.4889	202.383	74.2519	68.4153	47.1286	40.1337	49.8822	58.5493	36.8319	43.9481	31.9701	64.7532	47.4948	38.1412	38.321	34.0088	61.7211	43.4809	31.9718	55.6259	50.0759	62.8702	11.5346	5.45063	20.4619	12.5332
EFI28548	1.04325	0.646887	0.73729	1.25008	1.04605	1.1783	0.870933	0.94876	0.942527	4.58531	3.22016	10.4788	5.2017	12.1785	6.64649	10.2847	4.84281	4.62684	8.01056	15.0606	14.0429	4.62212	13.9363	5.26851	3.68737	4.53483	5.59118	4.68487	6.00702	4.11326	5.43456	7.79216	5.72228	3.61723	4.40221	4.61003	4.02041	3.85138	6.91126	4.32386	4.79896	3.26435	5.12728	5.15862	2.18764	1.5178	0.999986	2.23414	1.10451
EAU93591	3.88704	3.70057	4.19997	4.43588	4.24971	2.35087	4.01763	4.15583	2.81948	4.15926	3.74572	3.9989	5.954	5.67668	5.42776	4.03855	4.12884	4.31801	3.79699	5.49773	5.38366	12.2004	27.5184	3.48977	0.90461	1.69228	25.4458	3.65079	5.18992	4.0412	2.5991	4.69218	2.46708	1.83367	5.45036	3.817	3.01041	3.2591	3.87547	3.89941	5.25716	1.56162	3.52685	3.18428	1.62294	5.15571	2.75989	6.37476	2.0442
EAU93593	21.9083	24.4448	25.9479	28.6617	27.8282	28.9152	28.4446	18.2345	16.2189	32.1711	21.9824	30.273	32.872	35.2068	39.5281	38.2376	34.5469	27.5379	37.0653	34.7096	42.9607	41.4112	45.0038	35.1308	98.3979	30.5317	48.4846	17.5645	32.8274	19.9064	13.0484	24.7831	25.3341	18.1555	21.6621	25.7562	15.2585	26.7994	22.5468	18.2825	22.5054	19.5997	21.5859	23.8255	8.48717	15.3682	8.77518	24.7645	12.3781
EFI28549	0.539585	0.486662	0.162704	0.656824	0.153894	0.313285	0	0.675391	0	0	0	0.317207	0.162593	0	0.334872	0.177037	0	0.175437	0.32436	0.166511	1.16253	0.383461	1.25018	0.726656	0	0.352373	0.839358	0	0.617526	1.08578	0.649437	0.977026	0.186803	0.814537	0.68094	0.205108	0.771496	0.748827	1.00871	0	0.814637	1.20062	0.652779	0.612042	0.579318	0	0	0	0
EAU93594	0	0	0	0	0	0	0.194164	0	0	0	0	0	0.0919837	0	0	0	0	0	0	0	0	0	0.707266	0	0	0	0.949702	0	0	0	0	0	0.10568	0	0.256819	0.232072	0.21823	0	0.228263	0	0	0	0	0	0	0.607338	0	0	0.304175
EAU93595	0.384844	0.0867745	0.609233	0.439182	0.493924	0.670326	0.550763	0.361278	0.358904	0.258569	0.185426	0.254519	0.347894	0.177483	0.716514	0.568199	0.377338	0.187688	0.607269	0.267208	0.177673	2.46143	7.57908	0.19435	0.806063	0.565471	2.69392	0.216872	0.990973	0.11616	0.926385	0.418102	0.399695	0.326782	0.24283	0.438862	0.309514	0.60084	0.21583	0.718886	0.653644	0.642233	1.28033	0.327391	0.516478	18.6059	7.86954	4.86883	30.3905
EAU93596	18.1651	19.1536	16.3529	16.6641	19.447	20.1764	20.6802	19.3594	16.9407	16.1158	17.3355	18.6492	24.1952	20.4782	27.6118	17.4479	20.3921	15.5784	24.0547	23.5597	23.0119	113.563	130.328	24.6401	20.5859	29.3987	120.194	29.3747	25.5092	31.2552	23.9757	25.3599	17.0433	19.2744	31.5618	27.2195	19.9498	24.7525	22.2451	30.8178	27.6235	21.1858	28.5579	27.6716	24.5904	23.5701	10.4078	42.5583	12.6791
EAU93597	76.4275	67.7788	63.7032	45.2721	35.7586	42.2964	30.8502	34.9139	35.0421	44.0799	35.8391	51.5038	59.3846	47.2711	44.0211	61.8926	62.6564	54.851	76.1743	57.0295	42.1292	401.087	259.694	33.8205	21.4153	32.3	378.731	67.1249	71.2316	57.7102	76.9123	60.3998	82.1644	50.7888	73.7078	77.2447	82.2309	69.5718	61.355	76.2375	95.0779	49.6239	51.951	47.5493	84.3881	38.9045	30.5773	40.8272	31.0736
EAU93598	3.79307	3.20033	3.65261	1.78731	3.03607	1.81155	4.90306	5.28377	5.70549	11.2901	28.8876	13.5948	12.167	12.7529	8.65671	54.9185	29.2729	39.1459	17.9835	9.06198	8.13445	10.4345	15.0251	25.7053	12.3014	33.0805	9.42153	24.547	24.0853	24.375	16.3467	25.7886	19.6972	32.1388	27.0219	18.2787	20.9935	31.0743	18.1159	22.0944	17.7339	38.9324	43.5194	22.6224	4.33511	1.60669	0.375306	0.386998	0.609611
EAU93599	1.9941	2.94303	2.78781	1.98603	1.24088	0.631517	3.11326	1.87199	1.85969	40.7623	106.212	29.7332	17.0431	11.5373	4.89398	162.911	130.288	121.831	18.9614	3.35651	2.84557	3.0919	8.40034	4.76055	4.55638	2.48609	4.65291	4.69928	9.33601	7.22271	10.0366	4.9237	4.1421	14.1617	4.57544	6.40854	7.58147	14.7174	3.66002	1.80604	4.10534	24.4037	13.378	3.49562	4.08724	3.24606	4.44836	4.58695	5.41912
EAU93600	261.646	302.231	199.148	73.6884	14.7354	13.7336	61.3691	110.833	125.972	154.094	42.9886	63.4897	168.625	71.577	19.3157	13.4793	80.9709	111.718	27.1285	9.22029	12.2616	1659.76	250.467	123.227	137.332	36.9918	778.025	142.886	135.591	90.686	422.299	328.891	238.125	116.988	460.589	503.518	153.304	183.354	312.094	473.121	466.834	109.189	193.786	33.1848	452.891	515.446	828.005	80.7206	873.327
EAU93601	76.9566	80.9472	50.2087	15.4532	7.5782	7.54212	13.5204	25.8675	31.5713	41.964	13.6558	32.2817	51.9535	30.3172	15.3907	2.13102	13.5087	19.0059	13.3103	11.6615	10.904	977.704	209.768	27.0357	26.3836	11.5679	458.789	56.3446	48.2035	30.6543	108.022	66.5009	105.683	40.333	102.581	69.1296	62.4735	74.5682	50.7756	111.033	96.9448	49.4874	37.8593	21.8785	187.857	175.275	326.202	39.2184	211.026
EAU93602	68.0134	73.7923	73.7753	53.4393	20.9304	15.2934	13.2116	14.3936	15.6841	56.742	34.2225	44.7981	100.063	53.1036	35.6221	21.0682	68.2288	93.5241	30.6833	25.8006	32.4286	170.986	69.2269	15.9714	17.5668	14.463	100.397	49.1344	28.0455	23.7856	84.3836	34.1693	48.816	20.9198	40.4623	48.6681	59.6306	31.9627	31.7006	69.5762	49.4125	22.9871	23.4108	24.9722	37.8475	88.2303	14.1579	12.1121	54.6265
EAU93603	383.058	379.831	447.052	504.713	497.443	494.469	162.021	128.485	105.709	241.602	132.259	206.054	521.271	478.488	589.84	343.942	247.505	198.184	389.936	507.116	634.493	1459.96	1578.97	289.013	148.3	308.131	1275.05	340.756	483.904	456.617	410.577	458.595	451.052	377.254	372.205	434.464	466.317	299.944	425.954	379.133	411.047	310.409	395.783	490.069	348.577	503.38	263.557	288.974	366.406
EAU93604	5.30701	3.84796	4.80076	2.18503	2.58203	2.62814	1.98563	3.02829	1.9409	2.70339	14.6402	12.5711	4.04492	53.8449	15.5961	5.94063	108.049	155.192	1.78275	2.40837	1.72949	15.7514	13.5015	2.52244	0.871815	2.65025	18.4532	2.34563	4.40632	2.76398	1.62817	3.95681	2.16149	1.41375	7.09124	3.55996	2.45492	1.84124	2.45107	2.46217	6.00918	1.04193	5.66498	1.41639	2.23443	2.11174	4.57491	8.2281	6.53241
EAU93605	40.5611	40.486	44.6994	32.0381	30.6658	27.8214	16.0276	21.4577	20.8031	179.743	75.102	116.009	62.3797	78.5981	97.1259	33.1862	59.6744	58.9037	127.068	71.4585	82.4964	184.441	249.117	15.0201	51.089	44.8579	270.435	22.791	20.486	32.4417	42.0476	24.8755	40.2468	25.8785	33.413	37.192	34.2986	36.7714	31.154	29.6899	27.1736	35.4968	29.7942	56.3606	77.0431	16.2495	37.0062	17.0472	32.1846
EAU93606	7.35851	5.97311	9.42161	7.95825	10.3644	10.0565	8.85686	7.91753	6.91532	4.66515	5.01823	2.69535	4.86108	7.83142	8.69443	8.41296	6.105	4.85862	5.35913	8.69879	6.11504	12.9126	12.459	2.62987	2.8454	2.2179	19.8115	7.0176	5.18241	4.0321	6.19962	16.1119	8.40673	4.61415	3.00016	5.61578	7.28389	5.71481	7.36483	6.06219	14.9978	3.27466	3.21848	4.30173	2.30934	1.6217	0.694485	0.716122	1.35367
EAU93607	0.178464	0	0	0	0	0	0	0	0	0	0.171975	0	0	0	0.166135	0.175661	0	0	0.321839	0	0	0	0.413488	0	1.49518	0	0.416417	0	0	0	0	0	0.185351	0	0	0	0	0	0	0	0	0	0	0	0	0.852161	0.547402	0.188152	0.711318
EAU93608	2.14043	1.37893	2.01529	2.5922	3.81233	3.72823	0.708506	0.820148	0.936974	2.11315	1.81005	4.04454	4.3832	2.37717	5.81503	2.3218	2.48416	2.00257	3.9388	2.30507	5.52577	31.0122	64.4701	10.0594	23.4224	38.4252	39.9549	28.3581	15.6975	24.8404	18.1385	14.6169	16.8769	43.5707	11.7969	14.9441	17.4723	12.6851	18.8146	24.3163	17.6579	26.3404	17.9148	58.5659	6.04996	13.8707	2.50109	25.7901	5.65852
EAU93609	49.1511	37.0742	36.0476	50.9554	38.9359	54.8487	56.8492	56.8801	50.1759	17.1171	12.477	13.7453	23.0683	14.0296	23.9895	19.5496	24.5277	13.3649	24.2566	16.758	21.0088	73.7007	59.7068	23.6156	13.6913	59.5987	94.741	35.9865	21.0041	29.8989	26.7798	32.0939	16.4502	26.4717	30.7757	26.95	21.1637	28.9156	27.6357	45.0852	26.048	25.8729	27.0697	35.7892	90.695	50.5706	72.6173	67.7231	66.5128
EAU93610	24.0055	24.1084	25.2127	28.874	25.4542	28.3778	15.9481	14.7587	12.8762	20.3177	15.9304	19.6748	35.3135	26.7604	25.8774	29.1007	23.1403	19.6442	28.2522	33.0287	35.1521	95.8432	94.5184	22.4611	78.3506	30.2955	99.0539	25.1055	23.2594	27.9606	28.3166	31.1601	28.6793	18.9665	23.9752	23.8482	24.3604	19.4292	27.504	31.0869	23.1378	19.2521	23.6963	27.1873	19.0532	18.5036	10.8039	28.8799	15.5555
EAU93611	13.9869	14.1155	15.3281	15.4696	13.9182	14.4351	16.1078	17.0637	14.8255	14.6276	17.6941	16.1371	15.5404	14.5492	14.1678	17.1029	17.1578	15.506	13.8897	16.029	18.7748	66.8645	88.6544	16.1808	8.77585	12.1922	74.9052	13.8197	21.7191	14.2833	15.9445	27.7806	20.0941	19.9514	16.0959	20.7985	16.5846	16.4179	24.4656	14.2723	20.1632	17.8917	19.381	14.7469	19.3168	8.0174	9.19779	19.5533	8.71841
EAU93612	37.6061	37.9629	36.4116	66.4606	70.356	67.1053	32.5879	29.9052	19.6271	65.5237	60.1764	45.4321	16.218	9.22853	14.0247	18.4511	16.1248	15.1435	14.5177	5.74921	7.327	179.475	289.37	62.0272	33.7228	85.842	205.014	133.764	66.2024	71.9238	238.353	69.7176	70.7093	76.6899	84.9015	109.113	90.3961	110.483	72.4944	95.5259	54.8224	144.579	117.425	123.402	146.932	27.7315	100.651	158.227	75.2887
EAU93613	37.3095	41.6397	32.9963	39.8182	39.2349	47.8773	40.419	35.4161	31.2958	149.985	187.95	63.8238	97.0366	48.3992	48.2658	52.9823	69.0763	98.959	58.1211	34.0094	22.5655	578.019	256.191	30.9466	82.5111	107.6	478.32	85.2163	39.1802	39.3204	181.439	87.4645	49.7895	37.4031	64.378	95.0758	56.325	52.2836	58.0381	247.952	69.9182	87.3067	73.8191	135.115	174.717	175.602	380.079	381.812	215.584
EAU93614	0.0700783	0.063205	0.0633935	0	0	0.0610317	0.066861	0	0	0.062779	0.0675305	0.0617957	0	0.0646378	0.065237	0.0689777	0.206135	0	0.189567	0.19463	0	0.149405	0.4871	0.141561	0	0.411879	0.163517	0.0789829	0.320803	0	0	0.0761345	0.0727827	0	0	0.0799149	0.300593	0	0	0.785436	0	0.15593	0	0.794887	0	0	0	0.147765	0
EAU93615	5.26525	4.89274	4.51041	5.06186	5.3242	6.70461	2.2073	3.18288	2.56678	13.0785	9.87857	14.175	5.80541	8.79317	9.20888	3.69061	5.59278	5.01901	11.6893	8.05018	7.95547	6.03789	14.4173	3.06188	4.34443	2.26625	9.21423	1.57348	4.01719	2.84138	1.34425	4.68022	3.39706	1.39997	1.15777	2.59277	3.25083	1.37007	4.47407	1.39087	2.98095	0.576906	1.88198	1.90027	5.18189	2.42844	9.95107	7.77993	2.78225
EAU93616	76.5073	69.1134	74.1172	49.8674	36.4603	34.9877	58.9774	69.5332	82.8916	56.3052	129.358	85.5808	68.8309	147.489	116.282	49.9238	69.6954	76.7659	79.9248	131.329	84.1525	239.534	397.604	85.0936	232.389	38.2185	230.722	29.7506	82.3956	39.7452	30.303	118.022	89.4634	54.6634	54.0833	83.6312	40.8577	32.2334	116.926	34.3908	77.5874	34.7931	70.063	23.8561	17.8027	20.8131	7.66653	26.6726	18.6488
EAU93617	0.270499	0	0.570956	0	0	0.314105	0.0860267	0.423224	0	0.161549	0.260664	0.159019	0	0.498997	0.251811	1.2425	0.884078	0.703586	0.243907	0.166947	0.33302	0	1.88018	1.82139	6.79879	1.41318	0.210389	1.21948	1.75424	2.2861	1.19375	10.2856	4.86958	0.918753	1.36544	2.46774	1.25696	0.656939	2.52838	4.15461	8.47399	1.50471	2.39979	0.818192	0.193612	0.322907	0	0	0
EFI28550	0	0	0	0	0	0	0	0	0	0	0	0	0	0	0	0	0	0	0	0	0	2.61466	0	0	0	0	0	1.38223	0	0	0	0	0	0	0	0	0	0	0	0	4.166	0	1.48367	0	21.0673	1.46401	2.50782	1.29298	2.44408
EAU93618	4.06868	2.15116	4.82281	6.14819	7.80286	7.82001	1.33858	1.84391	1.8318	1.00549	1.21679	1.73204	7.4829	4.39985	2.74274	2.34763	0.962943	1.50533	0.759042	4.02644	6.86592	6.58053	8.1266	22.106	8.22808	32.9839	10.4757	26.5653	25.2087	29.9821	24.3162	21.0345	23.1685	26.368	21.2464	25.7588	26.6296	23.6567	24.5492	22.1893	25.2592	26.8473	20.0283	34.2149	24.5528	12.3936	7.45923	16.8624	10.3453
EAU93619	11.9292	10.2182	8.48025	10.1607	11.8796	11.105	12.3776	11.72	11.3116	12.6369	17.8533	12.7524	20.1619	13.093	24.154	17.1863	15.7696	14.7992	16.2649	15.6709	20.8194	35.3311	49.8738	18.6227	26.056	31.9445	50.2789	21.0062	21.3301	18.6135	19.1437	26.0408	23.9715	19.8941	20.7171	18.9488	20.558	16.6476	23.2723	25.4235	19.7205	18.264	21.9028	29.4306	13.8093	7.10693	5.04224	13.8883	7.65888
EAU93620	15.9497	14.7384	17.6148	26.8001	49.9831	36.1328	23.433	20.1171	14.9659	25.947	13.7668	27.4389	60.6808	76.6258	81.8907	30.9168	28.1112	33.7871	30.5281	32.2492	54.1201	36.5077	107.462	207.941	190.194	152.021	52.2852	64.2958	170.105	69.9389	49.3464	191.778	123.985	105.91	69.8924	180.211	49.8418	63.2469	159.803	65.9245	133.179	98.4124	158.508	137.184	47.1703	46.6068	51.1235	115.749	53.4317
EAU93621	26.531	21.1137	22.7296	19.6623	14.7955	17.2888	12.8649	13.6253	12.7789	10.1502	7.48946	8.33973	15.9139	12.4372	10.3442	15.3306	11.293	9.40756	11.1452	11.1828	12.8828	116.587	106.453	33.7325	81.5895	33.755	103.638	39.7523	41.3655	41.1896	51.4299	40.5229	47.3295	31.3099	44.0378	44.3503	34.5422	40.8369	40.6467	45.012	47.1826	35.6634	42.6697	35.8646	22.084	32.6028	26.8071	33.7301	40.246
EAU93622	0.251719	0.151353	0.227707	0.459617	0.215377	0.292298	0.560378	0.0787682	0.0782507	0.977166	1.94053	2.29367	1.74455	1.62523	1.40597	5.45084	7.89791	3.43737	2.11841	1.86427	1.31707	13.7742	27.2167	1.18646	0	0.821919	17.2288	2.55333	1.72847	1.51956	2.52471	2.00546	1.74288	0.949963	1.37653	1.53094	1.25967	0.523996	1.50582	1.77635	1.42512	0.466746	2.33468	1.52277	0.18017	0.300488	0.0857885	0.442306	0.334432
EAU93623	34.4837	31.3915	32.5758	35.4449	46.8369	37.8726	49.5425	52.2179	48.2766	15.554	21.5336	15.4521	22.5258	13.2713	26.7886	49.6077	42.1655	26.187	19.4245	13.8412	28.2038	127.672	126.828	27.766	68.0178	59.9993	148.733	54.9914	30.7254	44.8364	51.4689	33.272	29.2192	51.6913	37.9382	38.0407	44.9086	33.7167	40.9327	52.6535	32.4931	58.307	32.9657	63.6405	32.8805	66.1131	9.69781	25.5083	15.058
EAU93624	14.1972	12.456	15.8913	20.0726	25.5713	21.4574	12.5967	9.38655	8.70666	17.2714	24.1681	21.726	23.1214	14.9803	25.7643	104.617	95.5468	45.5314	47.2711	21.5818	22.0864	158.29	259.568	81.0154	137.922	66.6678	173.756	55.1638	97.3614	54.6245	52.1272	104.608	77.9713	55.3512	63.0214	75.4065	56.81	47.0335	82.2861	57.1685	84.3192	51.4414	88.8851	68.801	42.1101	62.7797	89.2972	71.1124	64.6789
EAU93625	56.0804	50.3937	42.8363	46.4374	44.8027	49.3355	52.7174	50.9496	54.6602	37.1011	37.5703	36.4289	46.7281	22.9578	36.054	75.9376	60.9613	48.2537	46.8888	34.3728	35.2365	64.9555	89.3748	43.7075	27.2563	38.8488	65.5479	79.2116	73.755	73.0704	78.3743	66.0883	57.5474	55.8338	79.5694	71.5487	65.3983	64.0679	56.9368	90.1601	71.2773	60.496	86.6491	72.9243	47.1257	9.24665	10.9292	13.3385	13.3271
EAU93626	12.873	8.04151	7.06602	8.93749	7.80465	7.5636	7.0848	8.2253	6.68558	13.926	12.9001	13.2321	14.0759	12.0632	15.4041	15.5792	14.5114	12.6565	13.5536	16.5321	17.4142	20.1591	25.9561	21.2287	36.8113	23.8104	19.0055	15.0299	17.3789	20.8159	17.1637	17.8377	16.2518	13.469	20.5255	14.9143	12.4817	14.094	15.8512	17.439	15.9436	13.8643	22.1945	18.0698	12.3312	9.60056	10.4821	14.7366	9.88283
EAU93627	2.20278	2.52857	2.89841	1.46258	2.22744	1.39521	2.48377	0.375981	1.6808	0	0.578917	0.176585	4.52565	0.738825	1.67777	2.95662	5.49773	8.39906	7.5838	0.556166	2.03394	1.70774	0.927945	0	0	2.74626	0.934518	1.12849	0.687536	0.48355	1.92817	0.870235	0	0	0	0.685084	2.14741	0.416862	0.224614	1.74567	1.36049	1.55953	1.21131	2.49858	4.94498	0	0	0.211124	0
EAU93628	0	0	0.0322212	0.130074	0	0.124083	0	0	0	0.127636	0.78945	0.125636	0.386389	0.295683	0.198949	4.48762	2.40978	1.91085	0.610229	0.098925	0.26311	0.227816	0.165053	5.68418	12.2352	0.558259	0.415556	1.12406	7.78591	4.21443	1.41472	11.7639	7.84262	1.61307	3.10155	3.81815	3.89597	1.74246	5.11386	2.0848	7.98568	0.871807	3.8351	1.49487	0.114725	1.063	0	0.0375526	0.319431
EFI28551	0	0	0	0	0	0	0	0	0	0	0	0	0	0	0	0	0	0	0	0	0	0	0	13.617	8.51013	6.69368	0	37.1549	28.5337	28.9871	22.6728	31.2001	30.6897	28.2277	21.0924	26.5365	38.6187	28.2572	35.5263	23.3442	27.2901	20.5468	21.5607	31.1083	15.6644	0.110233	0	0	0
EFI28552	0	0	0	0	0	0	0	0	0	0	0	0	0	0	0	0	0	0	0	0	0	0	0	1.38846	7.67816	4.03979	0	2.8405	2.09767	2.02855	3.49294	2.40617	1.98297	2.07517	6.07184	1.30637	3.52155	4.21298	1.88457	2.56791	2.1619	5.01302	9.23926	1.90579	0.245986	0	0	0	0
EAU93630	2.54091	2.90282	2.70716	6.23754	10.9187	3.78652	1.93941	3.28644	3.42283	10.8754	12.7324	9.75906	22.5102	20.3637	28.9627	361.924	226.603	62.511	29.0209	15.5252	5.10941	16.4923	210.628	157.747	634.382	47.125	34.1237	33.4744	154.25	93.9418	82.7755	317.641	304.537	41.9367	94.059	63.1026	133.27	34.851	129.961	83.2557	281.701	14.7626	158.957	36.3147	0.545604	0	0	0	0
EAU93631	4.34162	3.1	3.30562	7.16771	7.08909	5.6087	5.83373	6.21553	6.10721	7.42227	11.5751	7.27411	11.1202	16.4854	14.0785	35.5051	33.2751	22.1975	23.7172	11.6226	6.61458	4.31957	25.0642	10.5974	27.584	3.68586	8.86418	4.11852	11.2625	6.8144	6.18352	20.4395	10.9347	2.78543	5.84426	4.49719	8.76827	4.10469	9.49607	5.40675	16.0591	1.93209	7.96614	3.57035	0.466132	0.0863798	0	0	0
EAU93632	2.99509	1.45456	4.16828	0	0.788516	0.601948	36.2693	40.445	30.5105	2.27033	3.99627	71.3095	2.29098	1.06252	1.50132	8.16382	4.96976	11.0115	0.415484	0	0	0	0.533801	0.4654	3.86048	0.451368	0	3.89499	3.16404	33.3795	11.0918	2.75332	6.93918	24.5192	26.1672	48.6051	35.5765	20.8626	59.9531	0	1.30437	12.0471	63.2701	1.04532	0	0	0	0	0
EAU93633	1.84519	3.60579	3.19925	0.772098	0.789396	0.736535	8.80237	11.1149	9.24939	9.36697	18.2255	156.337	3.89206	3.82936	1.86086	3.70809	3.6184	8.17409	0.762571	2.49116	1.34881	7.37605	24.0478	7.1441	12.8826	2.10873	9.68728	7.01881	7.03906	32.6742	8.60576	6.59863	7.18648	13.3178	34.6375	31.9135	37.7598	15.9245	32.7696	2.29787	3.22105	10.1787	93.8484	2.87783	0.165088	0.0917785	0	0	0
EAU93634	0.21196	0.286756	0.191741	0	0.272038	0.184597	0.303343	0.198981	0.691857	0.854471	0.510634	6.82215	0.574828	1.17303	0.789267	0.208631	1.14304	1.34385	0.573368	0.981133	1.07642	1.80757	7.1209	0.856336	1.77582	0.207629	5.44033	1.91114	1.21288	0.511819	0.892892	1.15139	1.87119	0.719926	1.06995	2.77969	1.70471	0.772156	2.85294	0.923861	1.68003	1.06117	2.82067	0.721268	0.227568	0	0	0.223467	0
EAU93635	0	0	0	0	0	0	0	0	0	0	0	0	0	0	0	0	0	0.0383081	0	0	0	0	0	11.5037	13.8198	16.6198	0	15.714	12.8549	16.0272	19.617	16.726	12.4409	13.7842	16.8514	13.7048	11.8766	14.1029	15.4182	20.2974	14.9421	11.9285	17.7699	18.3538	25.0889	0	0	0	0.0391346
EAU93637	0	0	0	0	0	0	0	0	0	0	0	0	0	0	0	0	0	0	0	0	0	0	0	0	0	0.214561	0	0.123434	0.250675	0.132227	0.131815	0.237966	0.113745	0.247987	0	0.249782	0.234883	0.455963	0	0.272773	0.124009	0	0.397479	0.869573	0.470332	0	0	0	0
EAU93638	1.71605	1.10553	0.221764	1.34287	1.25854	1.49452	0.467789	0	1.14313	2.63538	0.708709	5.62055	2.65934	2.48729	5.0207	2.89559	1.20184	2.63031	4.64204	2.49648	2.94267	2.09061	0	0	0	0	1.14404	0.2763	0	0	0	0	0	0	0	0	0	0	0	0.610584	0	0	0.593154	0	0	0.585292	0.250649	0	0.244278
EAU93639	1.12194	1.11309	0.811932	0.512141	0.863965	0.879393	2.03382	1.89582	2.72042	1.50762	1.40549	9.79442	0.608531	0.310451	1.87997	1.43561	1.43008	1.64151	1.11281	0.415464	0.932349	9.32858	85.522	19.0374	139.116	2.85744	29.3201	6.06959	18.1044	37.2507	10.2627	5.24125	45.4441	23.4992	31.5735	28.9149	24.4231	13.8963	42.9122	1.81634	5.46265	16.3515	70.851	3.81779	0	0.133931	0	0	0.111795
EAU93640	1.05396	0.722448	1.14411	0.384889	0.288576	0.0367161	3.45918	4.94712	4.56076	1.09525	1.05627	10.2233	0.609772	0.388855	0.39246	0.45646	0.620045	0.699065	0.038014	0.117087	0.0389271	0.898809	8.88873	7.8349	9.88982	3.79934	1.37718	5.51179	14.0402	44.1812	6.64712	4.67179	36.3419	20.2378	38.7316	31.6822	28.391	18.0347	33.5266	0.945023	5.15555	9.42753	106.748	6.45566	0	0.251633	0.129313	0.266683	0.252052
EAU93641	76.9773	78.9261	82.2361	85.8358	69.9189	81.5904	63.6234	59.186	57.9043	45.2868	45.808	38.4565	78.6743	54.2664	69.5203	77.8416	60.4559	54.7252	63.194	50.9214	66.038	43.9882	49.0244	28.2371	16.845	37.796	52.0524	74.4569	46.7327	64.502	63.8977	60.4338	55.0885	38.3185	56.7876	56.5562	71.8173	53.1149	54.5005	85.5486	54.368	55.9752	56.4661	67.6032	103.461	70.69	62.7969	90.8464	78.8502
EAU93642	11.993	8.76809	10.2901	11.1979	10.0439	11.1253	7.55891	6.70398	5.64316	9.5392	8.01983	7.53105	14.0775	11.2128	12.2132	12.7526	10.2269	9.89011	11.9282	15.2074	15.7549	10.0338	11.9568	11.2322	16.8986	13.7771	10.4727	11.7556	10.5643	12.3297	12.2475	13.8388	12.3237	9.40183	12.1308	9.01398	12.3735	8.56771	12.3717	13.3286	11.8309	10.0475	12.2226	11.6041	13.1297	11.5617	6.3168	12.4716	11.5158
EAU93643	5.2892	4.88538	5.27465	4.24702	4.08938	3.02468	9.36314	9.27257	10.1328	6.39382	10.6236	10.6768	5.18461	5.70146	4.86447	13.4544	7.56038	8.17374	4.19462	5.51604	5.11915	21.5339	36.4688	9.13966	3.73727	15.6682	24.3856	17.7402	12.3252	15.4646	15.2247	17.862	11.847	12.698	17.5314	17.4045	11.1045	11.8395	14.4742	16.1892	12.8439	13.9313	25.9805	20.8535	20.5253	8.90039	1.92207	3.12409	3.42893
EAU93644	0	3.31834	0	0	0	0	1.1701	0	2.28748	0	0	1.08145	0	0	1.14167	1.20714	0	0	0	0	0	18.3026	8.52446	0	0	0	8.58484	0	0	0	0	0	0	0	0	0	0	0	0	0	0	0	0	0	0	1.46401	0	0	0
EFI28553	56.0937	51.9234	53.4135	61.094	71.5719	71.993	40.3735	46.6538	45.4296	51.1326	45.9936	51.1995	45.8151	68.0774	62.2958	60.5403	34.2542	40.7954	53.685	73.7952	62.2439	132.179	222.309	55.6618	218.489	41.4517	183.699	41.593	42.7975	61.1898	48.5624	73.7711	60.3025	28.9684	47.1924	37.0337	26.3824	28.6801	92.1687	36.1531	44.0151	32.2982	51.7887	31.2549	24.301	16.4467	9.05559	14.0066	24.0248
EAU93646	34.6997	31.2303	31.7208	39.6994	41.6537	42.3338	49.5203	44.7389	45.8787	34.2989	58.2698	32.7933	42.0889	46.1181	42.5248	49.9351	41.7751	47.199	50.4312	48.0505	39.1375	27.0008	35.9581	23.8086	20.2398	18.9316	39.1167	31.1056	39.5444	33.4096	35.0678	58.6951	39.3842	29.1745	32.5192	38.4016	26.1413	25.5256	53.3727	33.0932	37.633	31.2749	42.8647	37.2004	21.5355	16.8662	12.5745	30.7178	18.893
EAU93647	0	0	0	0	0	0	0	0	0	0	0	0	0	0	0	0	0	0	0	0	0	0	0	20.6914	68.6112	6.70573	0	13.4877	22.1105	16.6525	14.7696	49.0304	35.8122	15.4147	10.1428	19.3138	13.5398	15.0948	28.6944	11.5562	17.1678	15.7962	13.404	8.94395	9.50015	0	0	0	0
EAU93648	29.642	29.1878	31.6349	32.3323	29.637	31.0848	30.7702	28.7127	27.2816	20.2391	15.9403	15.7614	23.9859	16.3327	15.4507	22.5106	18.1785	18.0299	18.4693	20.9153	17.9903	73.6102	73.0511	13.3436	12.0916	19.575	68.2582	31.2187	16.5806	22.5854	28.6616	19.6599	18.6791	18.2882	24.7981	18.5471	19.4647	18.0262	17.7447	32.1442	24.073	17.1683	22.3623	20.6519	44.3996	17.6262	18.7857	21.5949	18.7508
EAU93649	13.6817	10.4595	11.2018	12.3452	12.0184	11.2904	10.0538	8.72658	9.58293	11.0116	11.5486	12.7678	22.069	18.4512	22.0795	17.8848	15.4366	12.2007	17.6576	21.9153	27.8221	41.1427	53.3693	15.8324	13.8392	21.6711	41.5997	30.2626	22.0463	28.8009	29.8904	22.1909	19.5812	19.5399	28.6519	21.578	23.9802	19.1137	18.7067	32.7997	25.0503	19.2898	31.7669	31.671	19.3736	13.2999	8.01347	15.1811	13.8147
EAU93650	14.9992	12.5001	14.5995	22.6008	24.6923	25.5303	8.91694	8.00334	6.3351	12.1708	13.8828	26.6539	24.6866	34.1033	35.9898	19.9691	17.3888	13.0294	25.9806	56.3454	65.7117	17.4955	22.9216	13.4458	38.196	25.8128	14.2546	31.6521	16.1745	33.4113	23.4852	15.8001	14.8205	24.466	19.1587	14.869	19.8977	10.8665	17.233	27.1952	18.0162	15.5714	18.3112	32.7339	8.17423	7.7281	2.75017	14.5157	7.99538
EAU93651	0.10398	0.046891	0.282185	0.0949296	0.177937	0.181114	0.0992066	0.0976131	0.0484859	4.33147	29.6091	1.92551	0.0469985	0.143862	0.096797	1.63756	0.305858	0.0507113	0.0468792	0	0.0480052	0.554209	0.481831	0.210045	0	0.203712	0.363933	0	0.476	0.12554	0.0625747	0.847248	0.107993	0.117724	0.13122	0	0	0.108227	0.11663	0	0.117738	0	0	0	0	0.062063	0	0.109625	0
EAU93652	2.14527	1.88111	1.80586	2.14895	1.30018	1.84238	3.29759	3.16071	2.66756	1.44137	5.25432	0.656846	0.511759	0.467198	0.388318	2.05292	1.46072	1.04625	0.913455	0.496508	0.357651	2.09626	3.58976	0.421316	0.998515	1.40096	3.75424	3.76112	0.88658	2.23035	5.45093	1.90985	1.36159	1.72041	1.01522	0.951375	3.70632	3.03919	1.13628	6.23366	1.75436	1.69058	1.18951	2.70371	0.543821	0.746931	0.39603	0.282716	0.207827
EAU93653	44.5317	38.8916	40.3319	47.0466	38.057	42.5847	45.6363	43.1791	41.6542	42.3017	44.1438	33.9872	39.6305	42.6703	39.3242	56.8274	54.3376	49.0443	46.8022	53.2515	50.1875	84.3852	102.313	53.6616	72.2542	56.0591	84.7782	79.2002	73.9329	77.8037	76.8885	75.5053	71.7113	52.1955	69.0629	55.9729	64.7368	55.2158	70.0122	85.091	60.8822	47.9443	68.3965	73.5783	30.9499	61.5481	17.7986	34.5454	45.3017
EAU93654	6.19091	7.85504	6.69195	7.85537	8.66392	8.86433	7.80884	7.68341	7.48615	2.63203	4.14574	2.0819	4.17367	2.61318	4.20031	8.57246	6.94469	4.81043	4.63615	2.71997	3.58485	22.5947	22.7315	1.1658	0.879119	0.411147	24.3615	0.591319	2.10153	0.506751	0.757759	2.45097	2.12511	1.84139	1.85387	0.897445	1.12522	1.03755	2.41276	1.2414	2.31688	1.28414	1.07902	1.78532	0.788602	3.56992	0.268212	1.10627	0.784183
EAU93655	68.386	53.0934	63.2222	46.4249	45.8673	45.1592	134.795	128.867	130.123	21.9918	34.0361	11.7072	21.5125	15.2493	16.5567	38.9571	24.0701	24.4336	21.0061	16.4652	20.8168	129.242	138.132	13.1564	4.19739	7.85216	112.808	26.5388	11.4673	20.2634	23.2152	16.6009	15.3497	36.0181	10.7481	17.9965	20.4152	34.6768	17.1393	19.0291	15.3167	27.0329	7.57619	17.0482	38.1901	48.443	12.2937	44.1042	23.9624
EAU93656	250.314	226.236	177.871	85.4495	69.833	85.9481	425.637	422.596	522.61	52.1196	114.005	36.0509	29.715	18.371	14.5682	79.3762	75.0321	67.1925	24.7109	15.5275	20.6722	296.445	108.081	13.7642	23.8384	28.0187	236.563	83.0413	24.1654	53.6089	126.17	24.8925	42.3829	107.408	58.0185	24.3354	71.8634	92.1971	24.6919	102.478	33.9985	137.452	37.7739	49.7701	204.032	146.858	103.352	42.7866	129.823
EAU93657	51.9046	48.0948	45.1936	31.4877	21.6903	24.6861	19.296	24.4645	28.3928	51.1729	54.5996	55.1907	41.6456	36.1412	30.1238	33.8266	44.0501	44.0922	38.4216	43.9355	34.9253	193.407	117.255	22.2672	13.1933	17.5429	147.769	44.6144	34.3478	45.2946	56.7856	32.036	54.2603	32.3015	62.8912	37.7465	48.0772	39.5299	34.3564	57.217	44.9619	31.3979	42.4722	32.0465	33.3166	41.5775	34.4743	18.8484	40.3669
EAU93658	0	0	0	0	0	0	0	0	0	0	0	0	0	0	0	0	0	0	0	0	0	0	0	0	0	0	0	0	0	0	0	0	0	0	0	0	0	0	0	0	0	0	0	0	0	0	0	0	0
EAU93491	0	0	0	0	0	0	0	0	0	0	0	0	0	0	0	0	0	0	0	0	0	0	0	0	0	0	0	0	0	0	0	0	0	0	0	0	0	0	0	0	0	0	0	0	0	0	0	0	0
EAU93492	46.5612	37.9406	38.3335	10.723	11.4677	10.9194	130.506	122.407	141.808	22.3651	29.5504	5.78223	2.60556	2.52561	3.36584	19.4222	12.2935	5.30222	5.2114	3.66899	3.12712	10.2929	9.01543	0	0	0	11.4332	0	0	0	0	0	0	0	0	0	0	0	0	0	0	0	0	0	0	0	0	0	0
EAU93493	0.32545	0.195687	0.19627	0.297122	0.278464	0.188958	0.103503	0.305521	0.101171	0.0971839	0.209079	0.191323	0.196135	0.100061	0.100989	0.213559	0.106368	0.21163	0.293456	0	0.200337	0	0.251349	0	0	0	0.253129	0	0	0	0	0.117859	0	0	0	0	0	0	0	0	0	0	0	0	0	0	0	0	0
EFI28554	0	0	0	0	0	0	0	0	0	0	0	0	0	0	0	0	0	0	0	0	0	0	0	0	0	0	0	0	0	0	0	0	0	0	0	0	0	0	0	0	0	0	0	0	0	0.20057	0.171786	0	0
EAU93494	0.0158246	0.0157983	0.027179	0	0	0	0	0.0148757	0	0	0.0439731	0.0399258	0.0135393	0.0699894	0.0283227	0	0.0449306	0.0149131	0.0143068	0.0416182	0.0438686	0.136905	0.148707	0	0	0.029086	0.184659	0.0678646	0.0174247	0.0719989	0.0180598	0.0654372	0.0314508	0.102066	0.0756893	0.051434	0.0638158	0.0777892	0.0167712	0.0379178	0.0515238	0.0499935	0.127329	0	0.0480013	0.113055	0	0.0946399	0.0694368
EAU93495	3.88878	3.05187	2.83254	2.30538	3.11129	2.68302	4.91487	4.55146	5.27515	4.43384	3.60139	6.54658	4.29154	3.54029	4.23132	4.62307	4.70428	5.66506	3.77972	4.16118	4.2902	34.4552	59.0918	25.1988	36.3887	19.4919	43.1303	14.1733	22.2525	25.3658	13.1297	21.0694	15.2113	15.0952	26.3222	20.5606	11.7522	14.6659	21.8659	16.9184	17.1558	13.6536	29.4494	17.8731	8.94673	0	0	0	0
EAU93496	69.5978	62.4511	62.3694	43.153	45.3592	46.2208	85.7864	91.0811	85.1245	45.2624	33.5622	30.3987	50.6537	31.2505	54.8644	77.833	46.8101	42.0603	24.0876	26.8145	66.6697	123.882	132.434	49.6553	34.2414	72.8756	139.867	72.3663	46.8415	55.6378	69.58	64.9945	43.0626	53.9171	61.5933	57.7521	51.8302	54.8694	57.4687	68.6002	56.4723	61.6149	51.8803	72.1578	45.2788	44.8997	37.245	70.1288	43.1448
EAU93497	0.296501	0.40113	0.357623	0.315808	0.338259	0.258224	0.707221	0.463907	0.506946	1.19528	0.857162	0.653642	0.312705	0.592544	0.460029	0.389125	0.62989	0.241006	0.35647	0.548984	0.638807	1.8964	2.74789	1.89665	4.14018	1.54903	0.576532	0.779744	1.7532	1.55124	2.02223	1.12743	1.02648	0.447587	1.30961	1.07071	1.16582	0.514349	0.831426	0.553862	0.951238	0.219913	2.09242	1.17711	0.848891	0.0589911	0.151576	0	0.0492412
EAU93498	0	0.0682004	0	0	0	0.0658553	0	0	0.0705201	0	0.291471	0	0	0	0	1.2653	0.593138	0.147514	0	0.070004	0	0.161213	0	0	0	0	0	0	0	0	0	0.164303	0.15707	0	0	0	0	0.15741	0.0848158	0	0	0	0	0	0	0.180535	0.0773133	0	0.0753482
EAU93499	33.8406	29.3659	29.9988	40.6658	44.6899	49.3606	42.426	43.0889	36.0581	15.9343	16.9951	16.8146	26.8442	23.9835	27.5035	26.4099	17.4401	16.9084	23.8538	22.1882	24.0092	11.73	19.034	13.2456	30.3094	12.1079	14.2447	11.4676	16.1298	10.6466	5.98704	18.751	9.94121	14.5062	10.7478	14.0955	10.1027	11.4532	19.0209	8.9166	11.521	20.795	13.0387	15.3026	11.0859	9.53693	5.85652	19.8651	6.60887
EAU93500	3.40328	4.5513	4.98951	3.21418	4.01646	4.19039	3.58293	2.64404	2.84555	15.0337	21.2605	27.0093	12.3061	15.1541	14.9668	25.4125	30.6075	34.6837	16.9308	18.6867	13.3282	4.50354	8.97277	12.0901	4.91603	9.42644	5.20273	11.2426	17.7283	17.2859	12.8534	26.6467	15.7229	11.0278	18.5122	17.3975	12.0811	10.5046	17.9018	15.7837	28.4367	9.13932	31.8019	15.0418	15.7495	0.840547	0	0.123725	0.467749
EFI28555	11.587	10.1642	9.47659	11.8826	7.46956	8.84706	11.3579	10.2814	6.06912	15.499	14.6837	16.7959	20.662	16.9828	19.2088	20.154	17.7419	19.972	17.604	20.866	15.975	5.41439	12.5037	16.6729	2.65964	20.5237	5.55543	12.5226	20.8901	16.4808	12.9907	18.2789	11.2099	11.8605	14.6224	12.8514	10.8934	13.7122	13.5307	16.2086	13.6593	10.4188	16.706	17.4639	14.9964	20.2742	19.9612	43.007	22.9334
EFI28556	23.8239	18.6862	20.2126	26.3742	24.825	27.9549	17.5994	16.1623	14.7732	12.193	9.80171	12.0755	26.8499	19.8788	22.9929	20.5775	15.1028	13.5808	20.0158	24.1201	28.5221	13.0201	13.9565	10.105	10.4776	14.2922	13.4231	19.4042	16.9363	19.8552	20.2449	22.4181	19.3097	13.9701	19.1227	15.0933	13.7683	14.4485	22.4671	20.5578	18.4796	14.8874	20.6265	21.4671	18.2158	8.73343	4.13431	15.7339	11.6515
EAU93502	0.383772	0.346131	0.867908	0.350367	0.328365	0.167115	1.09846	0.360271	0.178952	3.78178	23.4835	15.2286	0.693849	11.3273	4.28711	13.221	182.123	170.882	0.173022	0.71057	0.354356	0	0	2.71332	0	1.12779	0	1.08134	2.41563	1.39004	1.38571	0.833874	0.996454	0	3.87447	0.87528	0.411536	1.59778	0.860916	0	0.869098	0.426962	3.24995	0	0.412031	0	0	0	0
EAU93503	43.0293	39.5321	32.1552	30.4999	25.8977	26.5348	54.2497	47.1686	40.6898	21.7877	29.4246	12.9621	30.6835	18.7351	26.5593	20.7164	30.3979	23.6575	26.328	19.1135	32.8214	19.5156	19.3509	30.9082	75.5714	60.7381	24.0092	65.4407	30.0515	38.1568	87.3345	56.9831	27.7577	47.2037	32.3787	44.6499	36.4696	39.6403	51.0368	69.312	33.44	53.2984	32.6562	45.397	46.2696	26.0818	60.6634	46.1401	36.5515
EAU93504	14.087	13.194	12.1131	9.46896	8.94058	9.97655	35.6684	35.6041	36.7417	29.6771	63.1006	16.5855	11.1951	11.5655	10.8081	19.2749	27.1692	25.4425	12.0042	14.4028	10.1485	24.2575	23.3133	11.8829	25.2905	12.1311	23.1172	15.6153	17.3619	13.7372	18.6318	14.7158	13.8267	11.0416	14.6517	13.0633	10.2091	10.8759	19.7943	19.1816	12.4452	15.5863	16.6676	12.4669	6.31565	9.51691	3.08636	12.0772	4.08768
EAU93464	0.278895	0.553389	0.353207	0.356466	0.286356	0.242891	0.159654	0.366543	0.260097	1.34916	2.20379	1.67234	1.21016	0.823177	1.14236	9.88252	8.20367	6.3656	0.955614	1.49752	0.618043	1.90271	4.78173	1.80281	7.47714	1.09279	3.12363	0.817265	2.04275	1.2122	1.3427	4.48435	2.83864	1.57878	1.54861	1.97186	1.43554	0.522511	2.00206	1.38926	3.03164	1.24113	2.29433	1.07557	0.239545	0.865616	0.0570303	0.058807	0.111161
EAU93465	0.268043	0	0	0	0	0	0	0.251629	0.249976	0	0	0.236362	0	0	1.74668	0	0.262815	0	0.483384	1.73703	0.742493	0.571461	0	0.541457	2.24569	0	0	0	0	0	0	0.582414	0.278387	0.303471	0	0	0	0	0.601301	0	0.303508	0	0	0	0.863342	1.59987	0	0	0.53418
EAU93466	0	0	0	0	0	0	0	0	0	0	0.267671	0.24494	0	0	0	0	0	0	0.250463	0	0	0	0	0.561107	0	0.54419	0	0.626131	1.27157	0.67073	0.33432	0.301775	0.865468	0.314484	0	0	0.595732	0	0.623122	0	0.629045	0	0.336041	0.31507	0	0.994761	0.284001	0	0.553566
EAU93467	1.58817	0.716202	0.538753	0.543725	1.35888	1.03736	0.75763	1.67729	2.59197	1.06706	3.06086	0.525174	1.43569	0.732437	1.47845	0.390807	0.58395	0.580915	0.179005	1.10271	2.93288	2.11622	4.59961	3.20817	4.98969	5.83396	3.24253	4.92243	2.27197	3.35559	5.49557	3.45084	2.26801	3.59617	5.01057	4.52774	2.98038	3.71932	3.34008	5.43895	4.72055	5.07987	4.56318	4.50359	2.34454	0	0.811901	0.418598	0.791264
EAU93468	18.8602	12.2816	12.2194	9.3738	5.66986	8.56153	9.55296	9.12608	8.08141	110.148	100.626	47.3247	46.2769	24.0118	31.8267	44.7256	58.2617	71.6672	72.3908	22.9545	18.524	39.4332	19.993	21.035	17.0824	49.932	43.8374	53.0186	21.9178	39.783	106.225	30.1813	24.6552	18.9621	44.7991	32.4273	39.7465	47.3327	23.564	89.2331	31.9509	28.0715	38.4095	55.0513	119.735	44.7677	93.55	50.094	67.0458
EAU93470	42.1616	34.9095	39.1818	42.0675	51.0564	45.748	31.873	27.468	30.2956	18.7819	24.4216	19.7066	32.6985	29.1132	28.3107	24.0379	30.0445	21.5735	28.4607	30.0739	36.3772	20.1387	26.1562	16.7544	3.86048	33.8526	26.3415	31.6793	25.0487	25.5909	15.2513	29.7859	21.7747	22.6933	23.2598	21.8066	14.3294	15.1074	28.4261	26.6829	16.4351	29.9895	20.9042	32.9274	22.7568	11.5512	8.71571	20.1606	6.19846
EAU93471	0	0	0	0	0	0	0.0830902	0.0817556	0	0	0	0	0.157454	0.160655	0.081072	0	0	0	0.392635	0	0	0	0	0	0	0	0	0.196309	0	0	0	0	0	0	0	0	0	0	0	0	0	0.0968897	0	0	0.0935014	0	0	0	0
EAU93472	39.762	56.6484	46.5077	56.4168	65.2258	71.6842	34.5536	40.6557	37.0819	72.1484	80.2935	83.9713	104.628	111.66	126.134	166.272	144.772	154.642	124.001	81.5928	96.8134	78.2922	139.656	137.108	36.0713	91.792	112.28	35.1094	84.6343	31.189	26.8243	135.648	126.783	45.0174	38.9921	83.4661	45.8976	45.3398	120.162	36.5857	92.9136	69.3139	44.1202	38.4941	9.78878	13.0002	16.5723	16.5546	5.04722
EAU93473	41.7643	36.5856	47.3339	58.07	64.2812	68.1467	46.259	44.84	43.65	75.4733	68.4641	82.1224	84.4048	75.7154	122.223	76.5465	80.2521	92.2433	83.9742	86.2167	81.5587	60.3837	132.913	66.4257	48.2627	30.0954	72.2477	27.5934	68.6737	52.7423	18.2001	80.3163	39.3874	51.3606	43.0123	67.0603	30.8867	54.9618	60.3061	23.0161	57.0743	47.7997	55.4619	41.9274	3.86549	51.2885	10.798	37.199	24.8738
EAU93474	67.6243	96.5491	104.198	115.663	111.161	105.692	73.8897	73.7566	56.9166	98.5378	107.753	72.2509	146.614	87.2205	136.745	217.363	191.488	149.986	126.254	105.986	114.259	115.458	139.778	72.8365	159.86	89.0565	134.548	56.6093	55.3949	38.4516	60.6216	50.6048	50.2712	51.1475	54.7096	64.317	48.5952	64.1067	44.8496	61.3264	67.9932	63.3722	50.0708	82.4341	36.1514	27.9695	18.935	15.2353	10.4851
EAU93475	60.2955	59.1287	60.8454	70.5226	54.5044	61.949	45.7117	47.2299	39.2681	62.0585	44.8268	41.5661	92.6398	72.3916	85.4559	87.2324	87.3513	77.2336	87.3796	62.7705	80.0446	77.8882	103.117	48.6259	64.8473	62.7787	83.8	53.0396	46.5052	56.6308	55.8022	55.5836	37.8628	55.4707	46.397	38.219	58.1836	63.8051	35.7686	54.5567	53.637	56.1451	41.4818	55.4863	69.3891	65.0476	12.5037	28.8875	29.1536
EAU93477	5.50226	3.16821	2.75584	4.03001	3.51096	4.44	3.6184	3.21009	3.01505	7.88106	8.53745	8.05915	16.4113	7.39758	17.3342	10.4951	8.1991	7.79263	11.4643	9.23797	14.8397	7.48908	11.9561	13.187	7.81329	26.3706	10.8077	15.8013	13.3767	17.3397	12.2721	18.1359	8.71717	14.5707	17.3788	17.264	10.0006	13.2011	15.1327	17.8078	16.0157	13.6264	17.4122	18.8996	7.84319	7.53313	5.05359	17.2718	6.16417
EAU93478	33.7189	31.2831	32.9496	34.3121	28.5201	30.8806	39.5452	41.631	42.2586	21.7246	29.5137	24.6218	25.7651	30.2991	37.5954	38.3246	37.04	43.0673	22.6506	24.5077	25.2465	33.9871	25.9668	30.6413	24.2836	40.6959	32.6885	48.8926	43.0123	48.8758	35.0019	50.1734	33.6153	38.7225	38.4067	45.2828	29.1132	38.0122	39.2296	40.1864	46.8228	46.4353	42.4288	41.2057	45.745	42.5584	52.0587	68.8578	44.4778
EAU93479	4.14012	5.39364	3.01696	7.34952	4.92	6.91084	3.84032	2.15922	1.71603	6.90266	10.3065	6.69312	18.817	10.8197	13.3823	10.4141	11.6143	8.30091	25.8207	10.8596	19.2201	8.33627	9.59237	9.75708	7.70807	13.2931	9.66032	15.554	10.1344	9.30289	6.92082	8.24617	6.9276	15.6244	10.1592	7.47531	13.3189	8.25929	6.19169	13.176	8.85493	9.59596	10.2955	14.4795	6.79095	10.0218	1.76375	12.6096	4.81297
EAU93480	335.843	404.856	457.932	418.784	476.59	489.382	309.483	395.25	351.402	104.201	97.879	98.2348	219.183	160.173	178.434	241.879	176.694	156.6	162.492	203.231	186.06	76.8399	125.259	89.3523	41.1764	147.64	107.033	168.024	97.4946	114.721	118.307	106.79	120.805	222.575	64.0903	100.883	138.785	182.452	135.979	159.133	152.111	231.474	69.3675	226.706	269.111	185.788	165.826	181.355	163.243
EAU93481	0.753893	0.934933	0.340989	0.688272	0.403157	1.06693	0	0	0.17577	1.94168	3.90485	1.49578	5.79284	1.39073	4.03541	2.1334	6.46792	2.29796	7.98742	1.48311	1.74027	4.21912	7.6419	5.5205	4.73714	1.29236	3.73807	2.23043	7.01017	4.55106	2.38186	2.25237	2.9362	5.22792	3.32987	1.82689	5.05272	7.16021	2.95962	1.40827	1.38717	3.14527	3.53417	2.45849	1.61882	3.37484	0.963507	3.87475	2.81705
EAU93482	6.98179	3.77821	3.78947	6.79901	4.77905	9.72878	4.21879	4.36951	3.68968	4.3782	8.9706	7.1827	13.4644	7.72771	12.5656	9.16285	7.75838	6.35605	11.9613	4.09358	11.604	7.93867	10.245	6.11152	1.9498	5.01537	10.8606	6.55745	7.72394	5.61963	6.16234	9.35502	5.55927	9.22202	5.58018	5.30786	7.98603	10.9004	9.39736	8.115	8.16908	5.17836	4.78631	4.7516	5.24714	0.277816	0	0	0
EAU93483	50.2638	45.591	47.7038	77.1172	96.8268	89.7016	51.0384	41.9232	26.495	15.662	30.8564	25.89	69.574	43.4694	49.5333	34.604	34.8432	22.6137	47.2073	49.4356	91.5939	42.7429	37.8653	24.376	11.9409	46.5376	40.794	63.8256	35.6671	85.3502	52.2628	39.0201	26.0524	80.1435	33.5742	34.4564	52.3718	49.844	38.5803	73.9544	41.0987	74.6313	39.1976	105.297	60.2899	48.4327	9.71481	62.4089	43.2682
EAU93484	70.3777	60.503	81.6209	100.425	116.541	117.187	117.525	88.0908	82.3902	11.6676	19.4309	11.6924	45.1798	31.9142	45.6492	32.0491	26.4635	26.7086	35.2315	54.9122	63.462	48.1745	47.0821	11.8868	3.94402	22.9031	45.768	22.0187	22.448	35.9964	16.7145	21.9065	16.6233	52.1427	13.5648	23.1732	22.0434	33.1552	33.7054	20.8117	24.0756	57.1743	17.4649	33.017	38.2434	7.58647	0.802191	9.0163	2.89267
EAU93485	40.2822	36.4129	29.3154	41.9823	34.7763	43.9116	32.7326	26.0034	19.5011	23.1926	32.4498	24.6652	65.4644	46.4227	76.3468	51.2325	66.301	53.4185	77.8681	34.778	75.8936	44.9667	54.111	24.6858	19.7184	33.5181	73.0815	36.8306	26.1065	46.6673	29.8525	39.9279	16.7347	48.9884	29.2443	21.5746	35.8191	45.1306	25.8911	39.1171	28.9046	39.2766	19.3835	32.5487	32.169	0.10806	0	0.190872	0.0902
EAU93486	45.2534	42.2573	42.8655	63.6479	75.0074	61.1806	73.1841	64.9467	61.4266	15.0167	16.0391	39.9048	51.4033	48.9518	69.0355	18.9481	34.5558	24.6122	57.7888	76.4955	74.2719	23.7409	49.268	49.775	15.8801	55.9331	29.8531	98.0016	76.0581	123.147	82.6976	57.8515	52.7824	90.8677	82.1494	54.2397	83.3348	77.742	51.6222	83.8692	57.3442	83.9545	55.2482	105.549	46.6779	26.657	5.20824	13.6136	11.8043
EAU93487	157.051	151.796	130.739	167.411	164.35	156.206	227.701	232.862	197.112	71.7926	146.72	93.62	119.416	79.4237	139.551	87.4532	176.822	113.96	222.078	80.5324	86.9174	83.8635	123.332	58.5082	18.0357	52.7184	117.128	113.593	76.1498	149.683	126.84	140.644	63.0087	143.687	77.672	94.5131	115.423	116.004	111.511	77.5008	96.2831	185.503	54.4539	79.6912	95.076	87.9572	22.7104	51.272	59.6719
EAU93488	23.7541	18.3835	20.6564	31.6903	25.8976	25.8929	18.6426	17.9835	16.722	26.7029	11.076	26.0819	20.9886	29.2604	19.7591	15.9896	14.0497	13.7524	34.6158	52.5654	48.2535	17.4801	34.0873	14.5501	12.1976	14.4116	18.4159	17.0998	15.1712	22.296	10.7905	13.3197	14.4842	16.0495	16.0522	13.6316	11.5038	13.8775	14.783	11.5464	10.9324	15.7712	18.5402	13.1243	6.3347	0.0914722	0.548417	0.646289	0.152708
EAU93489	2.88532	1.30116	3.58887	1.97563	3.70314	1.57053	0.688213	0.677159	0	1.29239	0.347552	0.636075	3.26037	0	1.34299	2.84	1.06089	0.351793	1.30084	1.33557	2.33114	3.07572	6.68509	2.18567	0	1.41318	0.841555	0.812986	1.23828	0.435448	0	0.783667	2.2475	0.81667	0	0	0	3.75394	0.809081	1.34744	0	0.401255	0	0	1.54889	0	0.368756	0	0
EAU93346	59.0042	40.9808	46.1814	72.5541	64.5956	66.2584	41.8449	39.5259	34.1943	13.8825	17.8072	19.1311	23.2599	22.8158	27.7089	37.9317	20.2975	24.1277	26.4173	28.9093	36.1771	30.919	60.2928	34.9658	22.5369	19.018	34.7945	18.2567	41.2926	26.8292	12.3874	102.794	49.3165	51.2443	14.9809	46.6803	15.1128	36.2153	114.13	10.5595	33.3725	44.3053	23.8412	20.8278	10.6733	7.12039	4.42444	6.59682	6.06009
EFI28557	194.661	208.037	194.184	189.89	179.487	171.08	223.887	195.675	210.554	198.672	207.285	175.573	183.203	190.617	191.97	171.044	185.2	233.223	180.334	208.602	207.235	64.4313	75.1695	121.199	55.8524	67.0442	92.2942	147.266	136.312	148.634	129.984	185.411	179.556	101.138	126.194	137.854	105.325	117.958	231.802	163.826	102.66	98.3955	141.406	116.954	118.335	159.692	147.681	148.533	161.641
EAU93347	129.082	118.253	119.12	112.729	113.226	115.956	105.717	121.864	125.685	131.574	145.838	121.92	139.086	132.772	132.869	122.097	141.698	146.429	140.857	138.151	148.066	62.3485	71.8982	87.1357	80.3098	81.1664	72.7866	117.01	130.156	127.894	120.75	168.302	123.011	103.008	114.818	123.393	93.6451	110.171	156.63	144.867	131.352	101.945	118.423	136.095	75.2679	106.186	83.3062	77.3371	96.4066
EFI28558	2.11817	1.91042	0.958056	0	0	0	1.01046	0	3.95079	1.89754	0	2.80173	1.9148	0	0	0	1.03843	5.16516	2.8649	1.96094	2.93372	6.77382	2.45382	0	0	0	0	0	1.21206	1.27868	3.82409	3.45183	1.09995	1.19906	1.33653	1.20774	0	2.20467	1.18792	1.31891	2.39842	3.53483	1.28126	3.6039	2.27414	7.58565	3.24853	2.23316	7.38723
EAU93350	8.27251	6.20621	5.65259	8.36081	11.0827	10.7959	16.7026	16.1019	14.4861	5.05389	6.46028	3.99316	3.2703	4.45683	6.26443	7.29596	5.25862	4.86115	6.54682	4.59039	3.29364	3.18217	6.97509	5.46806	5.72267	8.6239	4.78138	4.59055	5.99315	7.94137	4.17145	13.0826	7.33058	11.2276	5.20387	6.89496	4.25916	8.05738	9.05187	5.54481	6.07283	7.85255	6.33529	6.85818	2.25437	5.01314	4.26784	11.0687	5.94916
EFI28559	0.124345	0	0	0	0	0	0.118636	0	0	0.222786	0.119824	0	0.224812	0	0	0	0	0	0	0.115115	0	0	0	0	0	0	0	0.420434	0.996141	0	0	0	0.129143	0	0	0.283597	0.533363	0.258845	0.278943	0.15485	0	0.276678	0.15043	0.141042	0	0	0	0.131095	0
EAU93351	5.86146	3.95158	4.8203	6.86475	7.29488	5.77511	7.71068	9.81008	7.84068	2.51939	2.28216	2.84539	1.55214	1.22873	2.56291	1.92314	2.06085	1.73251	1.68167	1.97323	1.42138	4.29173	8.16208	2.2724	10.6648	3.36383	3.86819	3.53668	2.54096	3.82435	2.28033	2.92671	3.68949	6.0329	2.72717	2.59942	2.50786	4.56022	4.05097	2.43315	2.84922	5.13786	2.29207	4.26448	2.57444	2.12033	0.665884	1.12358	1.17993
EAU93352	1.92044	1.53963	1.19034	1.72081	1.09546	1.33183	0.848275	1.26867	0.8955	5.83028	10.1441	7.93419	7.07282	7.64304	7.68079	8.33124	7.21813	7.24999	9.90888	8.79069	9.03041	4.47344	6.01511	5.24434	13.706	9.05765	5.47684	7.77604	7.12264	7.17062	7.83314	8.15244	7.23949	5.43568	7.18086	4.33946	7.97056	6.51483	7.02066	7.44049	6.76523	5.89537	9.98164	9.07636	4.1619	3.35387	1.16357	3.63696	3.2248
EAU93354	11.0267	13.1533	14.6941	10.1751	7.81154	6.09235	8.37109	9.23838	6.30275	9.98435	10.74	15.5784	19.2928	17.3885	18.4327	19.8397	16.9731	10.2928	15.6089	14.7086	21.8957	31.3448	34.8882	77.1218	39.7343	116.376	39.0085	71.3595	61.6045	61.698	58.2235	60.2844	52.4584	55.7085	70.9232	53.2723	63.3178	67.9979	40.163	57.4375	62.1596	60.6786	68.277	59.0401	30.0421	21.9384	17.9415	27.0006	31.5447
EAU93355	8.51771	9.31478	10.7873	11.9561	14.0294	11.9617	4.97758	4.99758	4.46827	5.24598	4.10402	4.41271	14.2448	9.82055	12.6868	8.80313	7.82962	7.37352	10.5605	9.95539	16.0246	4.99388	6.41386	3.87138	0	3.54606	7.70147	6.24002	4.87403	7.58433	7.04811	11.2202	4.20205	3.97795	5.77764	6.31365	5.02367	10.8603	6.09061	8.3533	8.68023	6.87033	5.40989	6.76305	12.3457	6.48209	3.91896	37.941	5.30465
EFI28560	2.83652	4.02021	3.29907	8.50876	4.16058	1.76453	3.09291	1.14121	4.15695	0.726021	1.95243	1.4293	9.15779	4.11134	5.28113	7.57822	2.38389	1.581	2.92305	4.12653	2.99327	1.72783	2.81658	1.63711	6.7899	7.14489	2.83654	3.65366	2.31875	3.91391	2.92629	2.20118	2.94599	4.12899	3.06823	6.00725	3.04174	6.32649	3.18159	5.55093	3.21183	3.15575	5.39247	2.75779	1.74023	1.45118	4.14308	5.12659	1.21133
EAU93356	6.60075	5.25413	4.36812	5.78353	4.54855	4.61048	3.65605	3.47256	2.95398	5.1195	2.58273	3.18375	6.08713	6.00658	6.39218	8.17586	4.75628	4.40748	6.59097	6.72597	6.79019	4.25012	5.0294	10.5149	9.46438	15.8392	4.96166	12.9567	12.1678	15.0563	14.3962	14.9921	12.3767	8.9277	13.9764	12.4528	10.9975	9.17578	11.5777	17.6539	12.6909	9.41363	14.8454	16.0043	14.2212	9.17525	9.17206	14.3152	11.2123
EAU93357	2.53961	3.00632	3.58962	0.869459	1.76553	1.38235	1.66582	1.19205	0.592109	60.2899	96.6675	67.0436	425.436	103.068	246.76	375.896	283.558	216.44	109.775	2.64499	16.2681	9.47519	6.61962	4.16822	1.32982	1.86579	13.333	9.30251	5.44959	6.7073	19.104	27.4184	6.92375	4.67233	8.21259	15.9285	8.17004	11.2341	10.326	4.74399	14.1984	21.1907	14.0177	3.42076	1.1929	0.189478	0	1.50608	0.474485
EAU93358	78.1119	90.2243	116.937	82.2503	90.8213	78.1489	34.8625	48.136	45.5852	21.7869	14.431	20.8118	8.23086	16.7964	6.02245	69.9277	63.7846	32.1355	13.5032	8.42921	2.6549	63.0883	96.319	10.8904	20.0745	19.9505	69.3266	20.389	10.4203	43.9719	30.5691	13.0157	8.8343	17.2261	14.3629	17.6239	36.7427	52.7464	13.7065	11.6372	5.6975	46.1171	10.7253	16.9864	45.662	115.985	17.0263	45.0917	83.2062
EFI28561	1.2336	1.17117	1.70326	1.4226	1.11106	1.1309	1.73448	0.731408	0.968804	1.10511	1.06362	0.572527	0.880391	0.898289	1.51103	2.87581	2.48275	1.26659	1.58068	1.62289	1.13905	2.76843	3.0086	10.8858	7.07148	4.32479	1.96945	5.48823	9.65963	7.52533	12.1906	35.5509	10.1148	3.6754	5.07999	5.62703	5.50027	5.87928	8.73898	11.6431	25.1428	4.55071	7.46194	4.4187	1.8821	2.32517	1.99149	3.49101	4.01114
EFI28562	49.4134	47.8939	53.5466	49.0282	48.2983	41.4654	38.5507	38.5757	32.0019	10.4518	12.5655	15.5078	16.0529	15.9836	16.4513	35.2958	30.8698	23.5969	17.3272	13.5807	16.6344	34.2015	31.802	16.6362	4.31239	12.6051	25.2215	19.4342	24.1519	13.879	23.4382	23.207	22.6308	21.5619	21.7604	21.131	16.5588	23.2155	23.5747	23.6101	20.0104	22.7151	18.681	21.0183	13.9077	14.5419	14.911	19.1742	12.8223
EAU93360	53.5002	46.8172	55.5162	60.0652	62.8761	63.8449	46.2349	46.7375	39.7504	30.0241	41.244	35.7141	64.5113	57.5847	59.0241	53.5303	54.3643	35.7095	61.796	68.0307	70.1391	48.6409	54.7047	92.8888	83.7188	118.154	48.6957	145.513	100.9	142.639	133.254	91.7489	78.0662	98.8165	107.802	89.8507	110.19	92.4095	77.0688	130.167	111.846	88.4456	112.116	143.636	74.3394	66.7158	32.3682	80.4581	50.5784
EAU93361	41.0848	31.3442	33.4091	35.2232	32.1293	32.9596	28.7737	34.0347	32.3829	75.8272	43.1954	55.0576	46.778	56.2859	48.3085	44.6719	33.2087	32.7775	54.1215	64.2099	62.2472	31.7089	44.0811	77.5196	46.6352	77.4327	27.4194	58.8857	82.3091	70.9741	73.4824	76.664	64.6325	46.2483	61.028	58.8753	52.7423	53.2157	65.4409	66.6051	53.5573	45.3482	73.1836	73.6609	37.5332	28.6886	24.7221	30.833	42.4061
EAU93362	34.9817	21.3574	36.0263	36.8501	38.2199	39.8399	13.8637	15.6619	12.0457	19.7671	8.81642	17.0846	58.3809	32.7623	39.078	37.0809	29.0226	24.6722	30.0869	39.8585	38.2635	9.17909	18.7039	19.5686	0	15.8155	7.53455	24.8691	18.4775	16.894	14.2504	15.2019	17.3274	12.7956	23.7708	17.1842	15.005	25.2071	10.8657	28.1489	19.5004	19.1599	9.76618	21.9761	24.8458	18.631	30.8142	19.8589	26.8133
EAU93363	2.98126	2.5096	3.16433	4.24595	4.62554	3.28877	1.25153	1.1568	1.55698	2.20781	2.48982	5.04749	8.2288	8.21277	6.36469	3.59958	2.53337	4.10987	8.67386	11.3343	8.11144	1.35594	1.38148	4.33603	1.66515	3.81592	1.39126	4.4353	7.59714	8.39864	4.49722	7.38469	5.28437	4.23038	5.217	6.16484	4.00684	4.34421	7.31207	4.50469	5.80623	3.31678	6.25156	4.73423	4.39575	1.51845	1.21926	3.646	2.02005
EAU93364	577.591	546.575	692.882	829.456	1340.41	930.119	237.619	179.083	130.734	178.662	84.4868	288.858	654.52	428.777	471.767	268.375	442.103	82.2286	344.455	480.309	716.578	366.65	556.948	510.882	137.222	906.962	365.311	434.351	541.938	503.676	314.832	411.883	495.815	850.821	331.319	452.111	754.205	686.918	409.57	359.946	514.374	877.338	351.419	638.213	354.799	186.894	101.462	203.659	240.008
EAU93365	7.13736	8.18163	7.33127	4.83452	1.96997	1.40361	2.15274	3.54467	5.06736	1.81505	1.02059	1.66481	1.12391	2.37846	0.985925	1.4957	3.7474	2.78472	0.539769	1.23625	0.297626	6.77387	2.45384	4.83692	3.8579	3.15746	3.97545	4.35948	9.11689	3.61369	13.4121	20.0107	12.1952	7.55938	14.2371	14.0204	5.43167	8.62703	13.7903	8.25758	18.8226	6.86479	7.6319	4.64855	20.0719	71.7345	69.7732	21.7006	117.83
EAU93366	298.156	361.269	205.353	172.404	166.356	165.158	422.514	341.695	297.779	87.3258	23.3236	44.3276	23.4425	16.3141	16.3415	36.2587	38.9875	28.6671	18.5865	16.1281	16.5771	354.972	223.079	51.5785	33.4252	282.163	413.014	503.612	68.1837	116.246	611.272	29.3293	46.6841	130.238	216.998	59.5997	202.645	126.929	35.2028	466.364	53.1555	218.083	209.632	455.248	133.07	57.1507	19.0358	44.1649	44.7897
EAU93367	23.7551	20.3364	22.151	23.4615	24.604	24.4693	18.6494	17.6843	15.5144	12.7754	11.731	14.5394	22.2723	23.2851	28.0496	24.3891	22.1452	16.4663	23.3834	24.4084	23.0685	22.0041	27.5863	10.5831	7.62104	4.85686	25.3761	10.2118	14.8193	9.02327	12.2585	20.9739	16.2381	6.86858	11.6036	11.8639	10.8856	8.65406	15.1528	13.8044	16.4913	6.86699	10.4244	8.36536	11.2376	11.4244	7.46901	11.588	11.406
EAU93368	23.9336	21.3046	21.6505	25.1753	15.2251	22.3845	29.983	26.1801	18.1474	66.8389	116.621	61.7545	64.4365	117.96	102.004	96.0743	179.164	151.335	121.696	79.6689	50.9239	11.98	58.3456	48.9774	99.3869	19.1634	29.1366	13.8392	41.5623	45.6056	31.1857	63.535	46.0398	17.5541	39.7897	43.1941	48.652	20.0371	40.2676	22.4187	56.2035	25.8167	48.2152	14.754	260.981	142.232	282.261	154.579	216.192
EAU93369	2.23821	2.13083	3.26202	1.92986	2.34064	3.35707	1.54227	1.40077	2.89909	2.00508	1.91718	1.86402	4.38384	3.32605	3.70414	3.79415	5.24255	5.2153	5.15756	4.37437	4.36293	3.1812	4.60957	1.75827	4.16709	2.67969	3.19153	1.96203	1.70767	3.15268	1.4966	4.45799	2.32458	1.83014	3.60914	3.26136	2.93349	0.905959	2.37101	1.8582	3.51992	1.38339	3.61031	1.41042	5.34005	27.7575	25.0454	36.1822	33.9494
EAU93370	16.7924	25.3354	22.3546	27.7067	28.8209	30.954	13.5978	10.0309	15.1967	12.1525	9.85147	16.1618	27.3864	32.2317	33.1616	13.2991	13.1422	12.9925	21.9618	24.6	25.4399	23.4417	13.0783	12.7236	0	21.8836	19.4479	31.7102	30.6067	22.0402	56.2509	32.7371	50.8091	17.9592	42.5883	28.4784	29.4122	36.4367	32.0971	55.924	30.623	7.08995	39.2501	32.5452	35.2337	29.0847	15.7771	11.6669	47.4302
EAU93371	10.8868	7.99648	7.41317	10.4965	10.6954	10.312	7.16478	5.86038	6.20342	8.23413	7.1436	7.72448	11.4529	11.1778	12.1112	15.3795	9.92691	10.8232	12.1414	13.7561	12.2909	21.1535	27.6674	6.06733	4.92937	4.89688	25.3575	4.44502	9.19758	6.13221	5.76408	12.319	10.4919	3.36924	6.10609	7.40188	5.22212	4.08502	10.4888	5.56181	8.42967	3.36589	8.10527	6.48438	7.54599	8.09933	6.01853	9.64797	6.41922
EAU93372	5.32536	5.20425	5.18765	5.10856	4.76411	6.03039	5.0185	4.93608	4.14705	3.8212	2.75636	3.45588	6.38452	5.62151	6.41955	4.08261	3.78279	5.06248	6.65998	6.83702	5.81085	8.49263	14.2364	3.03656	2.24666	3.44629	10.1433	4.17373	2.90269	3.7453	2.51235	3.21398	3.18092	3.4039	2.89889	3.77505	2.98641	2.99275	4.86417	3.05541	2.52697	2.85694	3.67378	4.36501	2.88305	3.9599	2.75563	5.41953	3.04842
EAU93373	14.8492	16.1116	14.7457	19.2648	26.2706	22.753	13.5284	10.9004	9.16282	16.9032	9.57543	8.0731	40.4724	14.7262	21.5146	25.8253	22.8794	15.2463	23.7587	28.1142	26.185	12.8537	19.1424	15.3363	14.9664	59.277	10.16	47.4398	19.4219	31.6776	31.8477	30.8094	19.0169	31.4749	19.7256	22.9176	31.3681	21.0336	37.5691	49.2198	25.2841	21.3647	17.8292	46.7304	33.2039	47.8474	19.0635	47.5546	34.1542
EAU93374	45.8785	41.0037	45.7651	70.3568	94.7572	80.2739	37.9535	33.8307	26.3697	19.3703	16.6958	21.878	62.5236	39.3762	70.3214	29.8779	29.4908	19.8738	39.4936	49.5304	79.7326	42.8481	45.2807	37.2385	25.5475	86.6236	38.8097	74.9845	52.3468	79.991	67.0632	57.8242	48.0808	85.6813	67.1678	61.4858	59.3047	62.4672	48.3503	77.6744	62.7779	76.9482	74.1156	95.7458	60.7154	46.6597	15.5887	84.3171	31.6279
EAU93375	0.639727	0.813021	0.815445	1.11499	1.16938	1.08896	0.443896	0.737043	0.623727	0.520995	0.308234	0.794892	1.13032	1.31423	1.43469	0.744167	1.08343	0.87926	1.52075	1.4806	1.61098	0.619947	1.41483	1.11606	0.487245	0.740594	0.949902	0.524374	1.0982	0.983021	0.804965	1.32684	0.755017	1.08642	0.623836	1.02796	0.405369	0.877714	0.880631	0.941522	1.34996	0.905831	1.09054	1.05546	0.905373	0.694247	0.505424	0.705113	0.637454
EAU93376	1799.27	1939.89	2166.36	2776.65	2979.3	3103.53	882.682	797.301	642.438	918.163	513.518	1172.26	1881.9	2137.11	1983.81	1772.07	1357.52	817.276	1745.49	2329.56	2401.24	1285.26	1245.84	1023.47	604.055	1267.08	1129.74	1450.02	1300.2	1389.55	1297.59	1257.55	1114.88	1309.7	1073.15	1289.87	1480.86	1254.01	1155	1198.13	1270.25	1106.11	934.207	1349.79	1126.06	1418.21	477.517	961.081	707.939
EFI28563	1.07917	0.324441	0.976226	1.14944	0.461683	0.469928	0.85802	0.844239	1.00643	1.28902	2.07987	2.06185	0.812963	1.65898	1.67436	0.53111	3.17437	1.92981	2.10834	1.83162	1.16253	1.9173	4.16727	0.726656	0	0.352373	1.25904	1.01358	0.411684	0.434311	1.73183	1.36784	1.49442	0.610903	1.81584	0.615324	0.192874	1.87207	2.4209	0.895949	0.610978	2.20114	0.652779	1.02007	0.386212	1.28825	0.367793	0.379252	1.07533
EAU93377	112.067	106.615	111.707	113.818	125.397	116.541	91.1633	85.3849	86.9032	68.8042	71.1178	86.9851	93.6974	108.57	106.231	82.1812	82.6226	80.5511	105.686	133.487	103.519	57.6209	68.9449	94.3016	68.9977	107.236	54.3576	167.383	151.843	187.875	198.626	157.639	173.854	140.375	216.931	139.99	134.47	139.186	164.231	168.628	143.844	126.906	185.336	174.132	68.0976	86.4158	68.525	60.6821	100.47
EAU93378	0.843717	0.67144	0.673442	0.906208	0.594512	0.475458	0.52087	0.74546	0.647993	1.42275	3.92173	1.31294	2.51245	1.96843	1.84807	6.15522	5.64485	2.61412	2.72983	1.79191	1.054	1.16392	2.06982	1.30332	1.24742	1.06956	1.27385	1.56623	1.76078	2.87622	2.92699	3.93612	2.21646	1.7419	2.00423	2.15068	1.64985	1.34309	2.28239	3.15212	2.58507	2.92645	2.04142	1.63255	4.52923	1.77738	0.862644	1.41277	1.08799
EAU93379	6.16857	4.20413	4.82266	4.76523	5.15858	4.71591	6.23156	6.3673	7.83525	0.675129	1.66763	1.42756	0.504643	2.26557	1.45509	1.40116	1.03997	1.19792	0.327185	2.09306	1.03091	6.54586	9.76522	9.30328	4.91085	9.51494	7.35952	9.81513	14.4067	11.1209	7.25643	10.6135	10.9289	11.0288	11.6944	10.2811	7.48285	6.65289	11.6464	7.29955	9.07068	9.00548	12.3251	11.9992	1.82801	15.3272	4.19512	4.44353	4.22756
EAU93380	196.98	219.388	181.474	30.6805	27.4795	29.0242	342.921	399.111	460.906	679.247	723.12	490.148	36.7747	54.5233	37.4369	139.55	122.582	182.237	30.1341	21.5452	22.7781	9.92334	17.0391	118.846	97.4901	55.9898	8.9057	229.353	160.445	290.76	222.74	178.706	148.312	184.23	168.933	230.149	310.756	184.483	185.128	92.8587	117.846	182.071	289.544	84.4728	31.8826	56.6745	28.8392	21.5917	56.2124
EAU93381	10.3294	7.72531	6.94226	8.66659	7.3288	8.9326	7.30464	7.05073	7.15705	6.69576	8.48181	5.46835	8.79516	8.03462	7.36422	7.75069	5.33145	5.14409	6.7723	12.2901	10.0414	4.69132	6.23594	9.18391	13.7124	9.97585	5.04955	7.11224	8.0544	9.83644	11.0753	8.89073	9.84032	6.83562	10.1896	7.50723	6.76693	5.81097	7.7104	10.0327	7.80427	4.24877	10.7143	8.1479	8.72755	8.09744	8.32991	4.62065	10.2746
EAU93382	36.235	28.8398	25.1954	37.7715	30.1938	35.6786	37.9253	43.0278	43.0604	21.9231	13.3547	6.14009	8.2501	11.4732	11.3907	11.9773	7.02612	7.18742	7.7415	13.8938	11.0485	47.9943	90.5324	86.0328	114.409	37.7461	36.7534	24.6864	80.3074	29.7912	37.3468	52.3661	142.389	18.8283	50.7609	38.9313	29.9398	23.7124	56.5666	30.5601	39.9576	18.9531	68.6987	26.7615	15.0242	12.7506	44.9965	11.4036	23.6442
EAU93383	0	0.195995	0.19658	0.198394	1.11561	0.378512	0	0	0	0	0.837633	0	0	0	0.202296	30.5872	33.8783	14.2016	0.391892	0	0	23.1649	48.8386	0.438973	0	0.425738	24.3387	0	0.248699	0	0.523101	4.72178	0.677086	0.492063	0.548475	0.247812	0.466061	0	0.97498	0	5.16729	0	0.262896	0.49298	0.233311	0	0	0	0
EAU93384	0.571413	0.343579	0.229736	0.463711	0.923509	0.387059	0.0605755	0	0.118422	0.113754	0.122364	0.279932	0.229578	0.117122	0.413729	8.99902	4.04639	2.47714	0.400741	0.528998	0.468991	13.536	15.0045	0.128253	0	0.124386	14.0738	0.0715578	0	0.0766549	0.458496	0.48284	0.263762	0	0.240369	0.144804	0.136167	0	0.35607	0.0790665	0.215672	0	0.153619	0.144032	0	0.378956	0.0649146	0	0
EFI28564	19.125	13.23	20.492	17.9688	23.8308	28.4608	9.7435	14.119	14.7189	11.4774	10.5568	12.1163	21.6529	13.8724	28.3477	18.6418	16.5673	13.9456	18.2494	21.659	27.603	107.675	134.655	5.6262	6.22255	4.36525	129.543	11.0915	8.07499	12.7782	9.60968	16.5415	9.44939	7.9884	12.419	13.3398	6.17249	10.0496	10.8299	14.5676	16.189	5.57756	13.2532	10.1094	5.98056	10.6394	6.26487	19.1844	6.10564
EAU93388	156.489	126.057	158.851	215.574	267.452	249.687	72.5627	65.7901	50.8752	29.6074	22.2554	59.3406	202.297	124.14	198.686	39.9776	40.9946	31.0717	86.8891	109.116	233.103	130.736	114.4	20.109	3.33608	32.7646	92.9116	73.6011	41.0137	50.4793	56.0731	27.6865	18.6101	52.746	32.1603	34.5103	40.1379	31.0839	28.5844	71.4066	52.7525	75.7537	26.9765	74.0724	103.458	114.557	50.4833	120.485	73.8002
EAU93389	0.431418	0.334409	0.123322	0.563602	0.26813	0.120529	0.0709166	0.128013	0.312954	0.586391	0	0.223503	0.3244	0.0675818	0.359563	0.20053	0.220473	0.373796	0.353487	0.170348	0.270662	0.663717	1.79458	3.05034	6.25695	4.32859	0.570772	6.42821	5.24171	5.15828	9.13042	4.08396	10.1519	4.39996	9.32875	5.11559	8.12166	5.95421	4.50514	7.22328	7.83422	2.90165	4.30733	4.91338	4.43485	2.99946	1.64738	2.78611	2.86582
EAU93390	5.21857	5.22718	6.37815	5.93166	4.90975	5.84862	4.15011	4.96287	3.93902	3.1281	3.5636	2.94736	5.05111	4.46726	4.77437	10.9347	7.29672	7.57035	6.85913	4.86411	4.75004	17.5564	25.8859	12.7214	14.264	12.6816	24.6808	23.8907	21.7384	18.6969	37.1478	28.8169	39.9498	15.0506	27.9432	25.3737	28.9383	18.3247	27.3864	32.977	27.0861	12.9852	18.0556	17.3635	25.8397	8.02404	5.20102	6.74574	11.6352
EAU93391	14.71	13.4202	14.0354	18.8866	22.0895	22.8162	15.0458	14.3664	12.3348	9.72198	7.10803	9.79399	28.4348	18.0255	26.7167	13.6862	11.763	10.42	19.0741	16.8362	26.5388	20.0641	28.189	23.8061	16.6927	21.7595	22.2559	42.0452	38.1331	35.4179	35.0524	39.1932	30.9957	32.2527	36.9667	34.8065	25.2297	23.5177	35.6618	41.125	36.2407	28.0148	33.284	44.0454	19.7984	13.8658	6.19805	30.7937	12.2922
EAU93392	8.17111	8.2909	8.31562	8.44416	7.62259	9.09302	4.81834	4.36807	4.92148	4.47334	1.91383	4.20312	7.69436	4.97216	4.70131	6.53476	6.34264	3.98506	3.73508	6.04116	7.07325	12.8235	7.88829	7.45061	7.60648	9.78286	10.0626	9.72101	5.90956	10.0709	9.01508	8.50737	5.95229	5.84618	8.66469	9.31805	7.18019	7.4417	9.41972	11.589	9.63775	7.51246	7.89447	8.17417	5.54393	7.99305	5.91771	11.1273	5.03225
EFI28565	11.5331	11.5265	13.2527	12.5213	14.402	14.1163	11.0036	8.77856	7.8488	4.46782	3.3041	5.22243	13.5254	4.02509	6.38378	11.352	4.5844	5.47269	6.18338	10.3885	9.21005	11.2973	6.49981	2.51863	0	3.05337	5.81854	6.67495	4.99423	5.26872	5.25231	7.11151	7.4459	4.23486	1.96682	10.6638	4.67959	2.91992	9.43988	2.71724	5.64717	3.81465	1.50838	3.88919	8.36648	8.18614	4.14308	17.4173	4.65897
EFI28566	2.51878	2.27173	2.1687	2.54888	3.06392	2.64291	1.07128	1.02558	0.849038	0.924318	1.05276	1.68588	3.2371	4.03066	3.10752	1.1948	1.07118	0.562404	1.80598	5.56264	5.09976	5.82286	9.49201	9.74695	3.55946	11.2961	3.89451	16.5199	18.3722	18.4661	16.3631	16.2209	14.4667	15.083	16.9654	16.6802	13.3097	12.8555	16.6448	14.9277	16.1845	15.1254	14.4649	21.4447	11.3709	8.8392	2.10987	5.79094	4.92893
EFI28567	1.55103	0.988879	1.13697	1.85548	1.44151	1.81659	0.765424	0.577399	0.648424	0.622868	0.670009	0.872504	1.81307	2.14592	2.48944	0.737012	0.917711	0.782521	2.00137	3.2679	3.50628	10.7184	8.9221	10.2097	4.48091	15.3505	7.67494	21.2486	16.1592	21.8581	18.7645	17.3736	15.8311	16.319	16.435	13.0216	15.7434	15.6148	17.0372	22.4125	17.8047	12.7634	14.5583	23.1439	9.70433	2.64961	0.902278	3.12949	1.33234
EFI28568	22.8415	23.0537	28.2061	30.7834	29.6259	23.8398	13.6637	11.4021	12.0035	22.0863	30.9202	25.0973	27.0396	29.763	35.2704	39.434	39.9929	30.5903	54.7592	29.7051	23.9363	269.382	251.59	31.1267	57.7141	35.8707	296.518	38.2071	27.3856	25.8267	30.3281	26.588	22.0284	22.7819	27.9102	34.11	27.6043	27.1706	20.9435	48.7632	33.2533	17.1431	19.9573	23.4412	26.0805	41.766	10.9356	16.8188	15.5348
EFI28569	2.81171	2.78953	2.0348	2.56697	4.57098	1.95899	2.1461	2.11163	3.67108	1.00754	3.25139	2.23145	1.0167	2.07474	1.30873	4.70484	3.58394	2.74255	3.29589	3.64421	4.93278	12.5885	15.6349	5.67978	0	6.61024	9.84104	10.7746	6.11392	7.80785	7.44511	6.1094	5.54842	10.1867	8.51592	3.52702	3.31665	1.75592	10.092	7.00303	7.95934	4.0666	10.5448	9.24891	2.71688	5.37035	0.574958	3.55723	0.560344
EFI28570	69.5099	55.2209	60.4565	61.0144	61.1799	65.6355	67.626	66.7736	65.6379	43.8567	41.474	41.9065	61.9915	42.8572	44.4141	57.8121	55.3295	42.7699	44.087	53.6829	66.1374	35.4548	34.2014	29.1897	15.6548	27.3335	31.537	55.1063	45.1925	60.3099	42.7301	47.0965	36.1608	50.5608	46.8465	44.1791	43.9484	49.4641	47.7855	50.3398	46.2649	48.229	40.2374	55.6005	50.1535	43.7191	35.4072	70.3284	39.1
EAU93396	0.27763	0.5321	0.345327	0.665344	0.356322	0.604475	0.397326	0.423523	0.194188	0.435247	0.769167	0.0918063	0.439205	0.352105	0.290757	0.785651	0.204162	0.507752	0.782304	0.257022	0.416569	1.25779	0.804063	0.0701031	0	0.271958	2.0244	0.312908	0.198583	0	0.501228	0.0377029	0.144172	0.117872	0.0875902	0.1583	0.223287	0	0.0778511	0.518612	0.235773	0.231657	0	0.157456	0.298074	0.0414275	0.0354823	0.146351	0.276643
EAU93397	6.45816	4.0423	5.10785	4.18843	2.74779	3.22714	6.09432	7.18909	7.76719	3.19308	3.87684	3.14306	3.34973	3.58058	2.85816	3.33468	3.42562	4.13069	2.92755	4.01852	3.38889	24.3772	13.9002	4.06343	2.06967	8.64236	17.8688	18.9725	7.10829	9.33113	14.9937	7.51469	7.51373	10.4282	7.83825	7.60612	10.7097	10.7624	7.63963	19.3373	9.87007	11.386	6.44675	14.4906	7.19894	21.4009	10.103	16.5568	13.9605
EAU93398	48.5712	56.9705	47.9515	56.9216	29.4708	21.2522	14.8158	17.8661	20.1443	20.6055	14.2891	10.2958	30.1866	20.354	16.6298	9.88345	13.6232	16.7412	20.1084	17.9431	17.1415	76.6687	21.9121	12.972	13.6949	13.0384	50.4006	36.583	19.7762	35.1008	55.7896	51.1197	45.3525	30.0071	58.3485	77.8906	56.5925	47.7596	55.6586	49.582	61.608	22.2125	23.1652	20.2627	60.9227	94.6383	31.7543	17.1104	202.32
EAU93399	232.841	266.529	170.322	73.7549	25.0021	16.8122	39.1066	82.9149	99.1402	32.2181	9.55602	46.6374	35.4992	45.4895	11.3239	1.1713	7.51924	9.28572	5.12657	7.834	8.91229	1604.24	228.228	213.673	288.017	50.5125	824.356	189.853	324.883	144.152	498.742	437.262	390.135	235.772	722.831	846.78	235.082	311.022	489.853	540.409	731.208	237.127	323.915	89.5355	983.905	1589.43	2889.48	660.61	4162.53
EAU93400	7.11123	7.67906	7.92076	4.37233	5.00838	5.26634	8.58478	7.58404	8.52675	6.84724	8.25119	2.68746	4.19818	2.94492	3.37753	7.90425	5.31241	4.81294	2.6172	3.35887	3.70742	9.4885	7.39749	1.56353	4.45826	1.23207	7.67565	3.32588	2.04844	3.03713	4.59972	5.51841	4.62231	3.7791	4.6397	3.53062	5.55068	5.68969	3.52694	4.57853	4.27256	5.16672	3.27734	2.68872	3.16822	2.77192	2.52251	1.68306	3.51888
EAU93401	41.5219	34.7564	33.0804	35.5024	32.6719	33.8672	32.8789	31.1636	31.8762	12.9969	13.4051	10.0054	24.5154	17.3347	16.9068	21.6451	15.8784	12.8149	18.1182	25.2688	25.0406	101.63	93.2733	21.856	42.9692	40.5359	107.704	41.4926	23.7196	34.0571	40.589	32.974	28.0928	41.4419	34.5783	32.1676	26.482	39.8537	31.5215	42.9154	28.7981	43.0683	32.7658	45.1053	34.5472	21.8898	20.1851	31.295	28.808
EFI28571	0	0.509267	0	0	0	0	0	0	0	0	0	1.49373	0	1.04162	0.525639	1.11156	2.21454	0.550758	1.01828	2.61367	0.521368	0	3.92475	0	0	0	0	0	0	0	0	0.613444	0	0	0.712568	0.643905	1.211	0.587706	0	0	0	0	0.683099	1.92141	0	2.02214	0	0	0
EAU93402	16.6662	15.9621	17.0866	16.6646	22.6463	19.1456	17.9455	14.6399	12.9524	9.13591	11.7393	18.5455	10.4386	48.6058	19.5044	55.3065	38.6352	21.7137	17.6398	56.9775	10.7721	46.9529	63.2542	10.1801	11.6359	19.9795	53.0543	11.002	14.6231	11.1629	15.6653	22.8056	19.5761	16.1285	14.1717	12.3536	15.0635	11.7298	18.9162	16.7522	16.4001	14.1713	17.8102	16.7437	3.87692	15.3477	1.54172	8.82732	3.99358
EAU93403	59.3516	58.7548	71.3447	69.8064	80.2917	78.233	51.7803	48.9407	41.3887	26.5049	27.3087	32.5336	71.2152	47.5104	56.4127	60.7878	52.0776	36.6821	48.6152	64.8462	81.7098	46.9285	51.8256	51.1253	31.3583	74.0267	48.2419	107.17	77.6136	95.6515	75.6178	79.4875	81.5414	91.3101	75.912	73.0686	94.6081	76.4307	75.0681	87.3408	91.1195	86.2569	81.0741	96.4334	70.4195	71.4889	27.5169	78.8277	42.4463
EAU93404	16.7517	15.3245	18.0608	24.6882	25.8875	22.6876	9.62218	8.79366	6.63162	6.37025	6.88533	6.39105	34.7678	13.4015	22.1822	14.3686	12.302	8.83673	14.735	15.3816	23.6435	7.36149	7.68329	9.66831	13.7483	9.44378	7.41863	16.0675	11.0333	12.7955	14.1958	16.8251	12.0722	12.1149	12.1232	13.2942	12.1346	12.205	13.5361	14.2624	19.123	11.6386	12.2836	16.0928	11.7455	5.7135	3.91485	19.7516	9.91309
EAU93405	0.532357	1.44043	0.288945	0.972038	1.2754	1.48363	0.507916	0.299855	0.297885	0.858433	1.64161	1.03276	1.82873	2.45514	3.56817	0.943193	1.46153	1.03852	1.92009	1.08425	2.55607	1.58896	3.20693	0.64523	1.78405	0	1.49061	0.480001	2.07146	0.771288	0.256295	0.578363	0.442321	0.120544	1.07491	1.21416	0.913394	0	1.19424	1.06074	0.241118	1.06609	0.515228	0.845381	0.228623	2.1607	0.32658	1.79602	0.742651
EAU93406	51.8461	48.211	57.953	69.7157	81.1565	79.1055	35.8148	34.7868	27.8865	28.8036	20.759	44.5134	83.7088	59.8319	80.1413	27.6917	29.1612	23.2077	49.0686	73.4476	106.284	27.0767	35.5716	69.4961	107.751	137.321	25.6954	84.9784	76.7216	93.5548	79.7188	73.7923	67.7886	63.34	65.1239	75.0731	71.8882	49.0272	69.0626	92.0935	72.2675	53.925	68.557	105.034	71.3706	39.5335	27.9428	71.525	34.4412
EAU93407	11.2316	12.8313	2.70938	5.46876	2.56267	3.26054	2.14318	2.81168	7.68131	3.35389	0.721547	1.98082	8.79942	1.38128	4.87929	0	2.2025	5.11246	8.77708	1.38638	4.83964	70.2398	10.4091	15.1255	12.5465	5.86777	33.1956	12.6587	13.7108	7.23221	20.7278	20.337	24.1076	19.4979	68.0346	57.2094	13.65	19.4837	41.1531	28.9065	64.4359	22.492	20.8345	8.49317	57.0774	152.847	550.443	42.6286	493.178
EFI28572	229.24	187.251	176.071	296.16	425.595	387.993	90.7876	73.0876	108.911	116.243	179.225	114.422	160.31	227.401	257.694	404.448	309.588	307.979	417.308	160.169	291.544	3079.95	3236.91	559.184	543.564	855.856	2876.33	360.741	306.903	407.325	359.204	211.458	103.321	1018.57	278.377	330.471	180.89	202.586	300.79	253.161	298.752	1145.27	214.538	397.394	334.352	154.899	123.825	41.0408	280.144
EAU93408	36.2563	45.9399	54.7163	78.7952	72.8636	67.1565	22.6112	20.2557	17.0712	22.2606	33.5747	15.4397	55.5581	45.35	49.8041	115.156	74.6534	51.3216	85.8764	36.3485	59.361	26.3943	31.3476	52.6965	48.1569	121.619	31.776	101.46	58.9004	109.969	129.636	124.317	92.9447	236.078	78.2288	75.3294	96.6294	207.093	147.095	94.3768	62.3812	205.324	73.1749	107.627	71.1114	53.9427	36.3464	13.1455	110.233
EAU93409	2650.42	2897.96	3546.66	4382.43	4759.12	5125.74	1325.46	1140.24	924.052	1457.76	750.388	1551.27	3605.03	3331.13	3316.25	2803.6	1825.08	1289.46	2728.11	3691.91	3702.56	2214.48	1981.02	1374.42	574.373	983.263	1937.7	2159.12	2299.01	1602.33	1556.86	1707.45	1334.03	2895.29	1332.03	2190.5	3186.17	2784.24	1971.74	1536.76	2075.43	2693.99	1067.24	2057.04	2452.57	3040.4	1393.96	2557.02	1576.35
EAU93410	0.586272	0.528771	0.928107	0.13381	0.376223	0.127647	0.699195	0.137593	0.273378	0.131302	1.27115	0.646225	0.132496	0.540757	0.272885	0.432798	0.431129	0	0.528637	0.271377	0.270668	7.18703	4.75423	0.592147	0	0	5.81389	0.330384	0.670957	0.884793	0.352815	0.318469	0.152224	0.16594	0.554894	0.334282	0.628687	0.457661	0	0.730103	0.331921	0.48919	0.531945	0.664999	0	0.34993	0.149856	0	0.292094
EFI28573	3.2363	0	1.25468	1.68835	1.97791	1.61058	1.76441	0.868036	1.72467	2.07087	3.56416	2.8538	0.41794	2.55862	1.72156	6.37095	5.43975	1.35287	2.91815	2.99608	5.1227	20.6992	21.4237	0.933923	0	4.52883	12.9453	8.85828	1.05822	2.79096	6.12098	1.50685	3.36119	7.3281	4.08412	2.1089	1.98311	2.40605	2.07429	1.72726	1.5705	3.60052	1.67795	8.39059	0	16.0052	2.8362	1.94971	3.68549
EAU93411	117.949	130.497	136.839	101.979	83.8866	86.6905	121.674	124.255	133.692	88.5008	70.717	61.1124	84.4111	59.9279	79.559	109.456	85.2666	58.6614	69.0249	84.1319	89.3727	244.539	232.172	54.5176	80.2555	53.3635	226.626	72.1012	74.071	75.4268	86.7212	85.0662	114.196	98.7395	68.8529	56.3288	97.6308	114.963	84.1811	83.9199	67.1549	94.6181	67.517	70.2008	53.4799	79.151	59.7866	36.006	77.9383
EAU93412	10.8869	10.7953	13.0161	12.5549	7.08171	9.7033	9.233	12.2524	10.5688	11.407	8.15977	10.2739	16.9783	13.0366	12.5055	13.6613	12.9843	11.4885	14.2945	17.0338	14.1087	24.1609	24.7818	39.3542	54.407	28.314	22.729	37.0979	44.592	47.4272	41.1492	45.7203	32.0037	39.3564	43.9487	51.4029	45.7425	46.9166	32.7064	47.3335	51.4724	34.5658	37.6639	28.7418	28.5722	28.8805	15.2972	24.097	17.3191
EAU93413	63.7743	68.6834	56.1086	65.716	55.6031	61.2831	51.4755	51.4066	43.2893	58.8191	42.6559	52.2029	65.192	46.2891	50.4757	38.5377	46.3043	36.4834	60.4165	69.877	79.0117	129.081	119.705	50.2805	47.3436	51.1368	145.982	67.0253	59.1281	67.7385	72.8714	55.984	68.052	62.9115	68.426	61.3722	55.6916	65.5385	57.4977	72.2153	64.4427	44.9061	51.2725	65.9284	43.3357	58.3023	35.4913	31.7742	41.9629
EAU93414	16.0885	14.8495	14.3413	11.8148	11.0327	11.4343	9.68051	11.4212	11.5214	14.3917	12.6292	18.9712	20.2127	17.6991	18.3223	8.36872	12.3204	11.3629	19.6531	26.2009	19.8433	88.8804	76.2389	27.6127	25.5808	33.9583	70.4766	37.5098	27.0407	46.25	46.0211	27.609	37.0533	25.368	51.1285	29.8637	30.4751	30.9731	19.679	45.5406	33.1367	23.2036	36.2846	35.8318	17.475	19.0654	17.5541	17.5067	21.7184
EAU93415	380.979	375.056	351.476	355.87	396.418	375.329	375.511	394.716	391.339	204.703	213.719	303.355	271.875	371.548	341.364	225.741	272.645	226.979	271.185	367.087	404.912	420.895	413.614	72.9713	49.2682	106.157	396.942	242.389	129.313	187.134	166.834	105.871	118.661	190.224	141.002	153.281	95.4914	51.5892	148.881	180.99	138.405	169.636	123.991	208.207	136.194	225.139	114.667	304.235	157.375
EAU93416	25.0118	22.8817	22.7339	24.6332	21.1454	23.6545	21.4145	21.743	18.761	11.9787	9.37638	9.15915	24.7149	14.8111	14.5594	21.6812	18.3784	15.3134	18.7314	15.1974	14.8269	74.7054	64.3128	23.6346	21.0051	40.5813	87.89	38.1473	24.5257	41.2249	33.8399	27.4328	16.3674	24.8033	33.4475	29.4076	24.3249	32.3086	24.1041	43.4883	32.3767	26.6977	30.4032	28.7768	33.8394	46.2475	42.7233	40.3412	49.9648
EAU93417	231.625	198.779	331.874	390.956	425.195	325.365	130.243	113.319	115.816	108.137	120.28	107.558	328.979	225.098	222.19	345.024	195.583	219.146	267.55	205.07	224.168	133.528	103.299	64.4707	31.7693	114.529	128.333	105.42	72.0874	56.1908	98.5744	222.209	82.3757	52.5909	70.2406	76.0339	106.401	93.4076	68.0518	146.244	163.875	117.487	80.2798	109.679	168.954	115.052	61.4467	50.3661	183.571
EAU93418	60.8622	51.5586	67.0466	73.2629	97.5931	83.4735	45.336	45.6236	40.699	30.7751	19.7236	45.0023	89.0895	67.8636	87.1268	37.8076	38.7226	36.5865	54.879	84.0577	92.8294	104.574	130.986	162.104	86.8734	162.516	94.4646	183.633	219.795	252.451	146.072	149.093	168.656	190.08	169.657	182.304	144.744	158.322	160.4	156.64	168.459	195.311	207.145	225.31	125.751	33.7976	28.3942	106.754	42.5869
EAU93419	67.143	72.8461	76.2185	74.9317	78.4334	65.0253	97.0266	101.71	91.8931	43.6474	30.1452	15.0902	24.6333	14.7788	15.2202	42.3782	37.9398	28.3867	30.0746	16.0443	22.1416	34.1602	30.0525	20.4769	12.7848	12.3855	35.8606	18.4273	34.5537	27.5042	26.7626	28.5387	37.3576	21.1023	27.6481	29.8315	29.8054	25.5262	32.3984	24.433	22.9561	21.7065	27.2959	21.1416	150.143	52.567	103.643	61.0202	69.8369
EFI28574	21.275	16.7248	19.971	22.0884	23.746	24.4101	13.7952	13.5501	13.9752	13.1999	16.7103	13.5566	19.8553	25.6328	17.3558	29.9438	22.666	17.4275	21.59	36.8746	25.4983	20.2481	19.6242	10.9846	32.9615	15.9064	16.1673	15.0536	14.2676	11.8599	11.7023	13.1222	13.7027	13.1216	9.81913	10.9304	12.267	11.7892	15.445	13.6685	12.6976	12.6153	8.928	18.1629	12.9544	19.0402	6.54619	28.4932	16.0182
EAU93423	67.7605	51.7549	48.4198	77.4761	93.7282	75.6021	57.5495	47.0114	38.5527	43.1493	55.3297	30.7639	87.2069	60.2644	65.272	63.0675	51.7455	47.5808	83.5073	65.6382	80.3439	45.9955	73.3968	41.305	74.6451	63.8012	74.7133	72.7925	41.7627	67.1382	71.0787	77.2137	68.8864	46.3778	63.8861	47.6087	64.3166	54.1127	75.8122	73.2464	46.6154	53.5871	49.3091	58.7385	41.3778	42.38	19.5103	39.3365	40.6479
EAU93424	113.065	98.5389	97.4862	85.5577	48.0397	44.4382	32.1521	31.7475	33.5378	65.3388	52.4978	37.3816	52.0467	32.0715	20.2859	24.3794	35.0269	55.926	28.4537	22.544	20.7808	68.5457	27.4518	30.6693	27.9342	22.5126	44.873	61.3337	45.1765	52.6196	122.11	52.9768	89.2308	29.188	86.1068	49.9719	78.7869	42.0782	54.2941	99.949	66.4058	36.8957	51.7172	30.7957	43.4681	59.3475	40.1775	20.5891	65.3791
EAU93425	4.32819	4.0861	5.37899	4.69004	6.9567	4.68539	5.48025	5.46817	4.4137	2.60907	1.98797	1.71214	7.75213	8.73054	4.48105	1.3139	1.34849	1.26257	3.02733	4.86822	3.10004	3.62205	5.34208	5.47467	3.72787	7.60779	3.20908	5.88114	9.58271	6.78844	7.0594	12.5246	9.20049	6.09098	9.34163	6.8731	6.5499	4.33654	11.1613	5.8434	8.79407	7.78548	8.12338	7.06586	6.08006	2.26951	1.90246	22.2614	2.61993
EAU93426	24.3706	23.1886	23.4908	29.2111	27.509	31.5003	28.4134	25.5386	21.0462	9.69295	7.54685	6.17901	18.2115	11.9759	11.4155	12.78	10.1037	8.74457	9.66335	9.73061	12.4169	31.0867	32.5898	5.51622	10.3601	9.79134	41.116	12.0787	10.2011	11.0728	14.7591	14.05	7.2241	10.325	10.9886	12.1037	9.55844	11.4227	10.4603	14.9502	13.8267	13.9293	10.5341	11.7469	27.8801	20.051	23.8638	13.7431	23.822
EAU93427	127.567	119.584	118.558	149.553	163.234	160.872	107.336	105.099	91.9369	49.4379	47.9195	59.3493	158.051	80.4055	142.891	79.679	77.9266	63.5187	115.173	95.2562	149.693	69.4759	70.065	45.6498	26.0674	53.1495	69.2876	106.371	86.8961	83.8955	84.4225	99.5102	82.2035	98.5715	70.1253	89.6987	87.6264	80.1656	121.289	94.2163	99.0162	102.935	52.3009	105.442	113.753	97.0251	49.2245	147.728	66.5753
EAU93428	2.52465	1.95174	1.77113	2.58713	2.46876	2.15387	1.91717	3.28906	1.72983	3.13867	1.24126	2.72604	4.56451	4.6573	3.69323	3.85429	3.83942	3.81947	10.9642	5.77159	5.3759	25.7042	32.9479	8.01414	12.9501	10.2961	34.2633	7.14267	9.31661	8.58455	7.31754	7.72472	7.86625	7.00003	8.77786	8.16704	7.29315	7.45425	8.49535	10.7154	8.22604	6.42008	8.66417	9.52609	4.81263	23.6798	23.2316	37.264	43.5367
EAU93429	36.0935	32.0326	32.7997	32.2739	30.4943	30.6796	34.0822	33.4573	32.4681	26.6802	31.4422	13.604	21.7023	18.8334	22.656	26.2288	23.984	22.4511	28.6398	20.0104	25.3285	74.4001	73.9733	25.3311	17.9709	20.6883	67.1823	27.8947	34.8867	27.6903	25.7174	27.6954	29.8177	25.4992	28.1622	29.3058	23.444	29.7534	32.3874	27.4313	25.7358	30.197	29.0935	27.0439	23.2065	19.6967	13.8756	32.1384	19.9761
EAU93430	58.5185	59.056	59.4891	75.3394	79.1154	69.2716	53.3926	51.8683	54.5742	44.1526	47.6311	34.9441	52.1296	82.4041	91.7625	44.5976	37.0445	47.7967	43.1603	58.514	107.673	28.4646	46.7301	56.2357	24.9896	40.0703	30.8217	38.2598	53.4794	33.6112	27.1813	52.6196	52.8108	40.0412	24.9149	45.5141	26.5021	34.8892	50.6618	30.4235	38.7595	29.5498	29.8986	42.3714	22.1116	10.1732	10.6012	74.2739	19.3896
EAU93431	30.1475	19.1694	22.0219	20.6425	21.0229	19.4948	13.3031	13.6554	15.1824	15.1241	14.9615	11.3648	23.0969	18.8392	26.7317	22.2555	20.7656	23.7453	22.6305	18.4902	19.9728	65.3985	49.9425	17.204	87.771	21.558	43.2618	11.9773	16.9923	9.7366	10.7041	13.6743	20.3521	13.2262	11.3185	11.6889	13.2547	13.0221	15.893	13.7973	11.777	12.9969	14.8623	17.0979	15.6173	13.0458	6.473	24.9505	10.2888
EAU93432	207.823	175.762	168.178	169.487	106.123	112.008	78.4575	88.3546	90.3129	117.892	74.8602	84.2821	170.343	136.234	133.077	61.2697	118.844	130.693	134.378	119.249	118.416	104.894	83.6107	61.2951	45.3369	49.4308	99.9281	77.0415	98.6323	75.3145	113.679	75.2009	124.989	76.6388	96.0666	95.2898	85.7257	96.2337	95.8113	86.1178	86.046	73.648	80.8078	82.8068	107.357	255.578	73.3176	122.608	152.534
EFI28575	15.159	15.2298	16.8374	19.095	19.3736	18.2155	17.2092	20.3553	18.0742	20.456	21.4495	21.8276	24.8051	22.6546	23.5791	16.6207	17.1211	17.9679	21.4547	22.383	16.3004	15.9547	22.2293	9.30281	11.2535	6.39082	24.1777	8.43445	13.6154	11.8153	15.0118	20.2214	15.9433	6.30019	12.592	17.068	11.9345	7.38971	21.3077	13.3818	18.6856	10.8875	12.0713	16.7593	11.7429	7.78813	5.49333	10.3174	7.83936
EAU93435	40.8941	39.847	36.9931	41.668	38.4266	40.4907	40.1778	35.762	32.6894	26.6037	21.111	17.923	32.6768	35.474	27.6453	26.8345	23.7476	22.5558	37.2031	27.8306	32.3653	23.8721	31.5829	13.7679	5.09842	10.9684	32.0906	20.0273	26.1863	12.9311	16.26	25.5197	20.7305	22.0472	17.3559	20.8188	26.2332	25.0824	25.1187	22.7351	27.9758	26.9458	17.9633	20.9839	28.4862	21.0669	14.3105	40.9327	20.1318
EFI28576	19.2613	15.2408	14.4591	15.2321	15.3628	15.5027	12.4062	12.9984	15.1501	17.8614	15.4599	19.1	20.407	24.5788	23.679	15.4756	15.1714	16.4477	17.2714	24.9884	26.8309	23.14	23.8543	13.5532	22.5842	11.1206	21.7789	16.0206	20.5757	14.1222	16.1078	20.1131	21.2009	13.1757	18.6425	19.4597	13.9821	10.2464	26.0532	20.0678	18.6096	11.1241	16.3918	17.5509	11.3215	18.8963	14.3876	8.75126	9.86857
EFI28577	25.0414	18.4712	18.1895	16.8276	14.0982	13.4581	36.6813	36.0047	36.81	9.08998	10.4059	12.2311	11.024	13.5664	10.5725	10.5373	13.6	11.9857	12.0033	16.4605	11.9478	40.8842	50.2545	25.0102	45.2354	24.2561	43.6597	32.1053	28.3389	35.0665	25.5457	34.386	24.7508	24.3461	27.8422	28.6625	20.6638	23.4479	30.5936	31.4166	32.3601	23.4062	28.0421	30.0934	10.3943	13.5574	6.18663	21.6899	8.25561
EAU93439	62.7946	62.1305	60.0785	69.1689	72.2576	72.8125	60.3145	60.6481	56.9306	46.1488	40.9804	59.1494	73.7788	78.8951	71.9896	49.5179	51.2195	44.893	68.4787	90.2436	97.0256	184.16	207.265	73.2328	123.312	85.7971	171.997	87.1583	87.7429	99.3386	72.6746	77.1994	70.7309	72.5967	77.494	74.0163	71.4774	58.9549	73.5459	85.3364	91.4571	63.1506	78.4487	92.4374	56.9917	29.0194	23.1896	62.8329	22.6603
EAU93440	209.18	195.479	208.248	235.866	217.681	243.696	226.535	207.474	195.591	58.8666	52.6627	40.9475	139.693	102.329	102.054	127.094	91.4898	82.5752	119.095	110.92	125.899	93.8631	96.1699	74.1125	179.841	74.0236	126.75	98.3772	84.3523	67.7001	69.0709	84.1209	54.9387	97.087	55.6981	84.3013	92.0742	106.581	80.8296	90.4242	87.9222	96.1348	51.2748	87.7027	128.753	114.918	87.6765	171.117	88.831
EAU93441	43.6032	42.1941	46.8396	57.2238	56.0917	62.3675	43.1903	40.5068	36.0048	20.0733	15.6108	20.9604	54.3349	34.4926	40.8728	50.8166	39.3386	30.1259	33.1735	33.3585	51.7243	97.8027	87.3451	36.3943	40.5902	44.1954	90.4367	36.1752	27.5498	36.1929	25.5112	40.2986	20.756	29.9969	29.2325	29.696	33.1201	32.4621	32.7749	29.9783	31.8863	27.1187	23.0782	24.0423	22.4317	29.098	13.9317	53.9512	17.0474
EAU93442	8.71432	7.96624	7.715	9.01965	8.97346	7.95706	7.49248	7.02335	6.75671	9.53136	8.88571	8.33962	12.1218	13.0224	14.1808	10.4725	9.00801	9.34007	12.6088	14.6809	16.467	6.877	8.80398	7.88054	9.3384	10.5214	9.1816	10.3926	11.2294	10.9494	12.5211	18.4761	15.8035	13.1931	14.599	13.6737	10.5219	10.8456	15.9497	13.9018	11.8752	8.28589	13.3415	11.9342	10.1538	7.76168	8.30546	8.36836	9.2555
EAU93443	1.07264	3.33226	2.15626	3.48185	2.54938	1.45315	3.86614	3.80404	3.33446	2.56243	11.7146	1.68153	1.50834	1.31915	1.99707	191.684	295.415	161.239	4.08368	1.8757	0.770326	168.717	203.236	18.2971	5.99109	8.63925	184.931	6.85061	15.9584	11.7993	10.3281	26.2847	12.8732	11.0646	16.394	14.9502	7.28483	8.06317	14.8385	7.27261	37.6513	6.23195	10.5254	6.75929	2.55916	9.10544	0.731132	1.63347	1.66261
EAU93444	76.1809	58.2017	54.1598	42.9138	27.0438	29.2913	56.059	59.4381	63.677	25.5015	26.2601	31.3552	13.1872	16.6323	11.2224	13.2619	29.1033	25.8889	20.2787	18.288	6.92193	107.341	75.3436	22.101	93.3611	15.2821	99.5151	29.0009	22.26	42.4415	65.8414	36.2094	36.8248	75.2393	39.5035	47.0183	40.0857	61.2615	41.4743	35.3241	42.2126	68.2995	25.7368	12.525	66.6724	29.7492	55.9316	26.2738	49.3618
EAU93445	24.0852	23.166	22.778	26.6018	22.6255	23.1029	30.4518	26.4841	20.8125	14.8621	14.8508	14.5551	26.0359	22.6814	24.3028	18.7334	20.808	15.5249	24.527	27.0531	27.1379	36.2675	38.4382	36.4047	70.5552	45.2063	43.23	34.2642	43.3702	46.9741	34.1579	41.7202	30.2625	38.7099	34.7521	46.1927	28.5369	44.8784	38.1613	37.2303	38.8101	37.9451	38.7145	38.5911	27.215	20.5081	27.2086	50.1639	18.4612
EAU93446	155.323	151.783	135.412	158.423	134.636	155.517	139.508	152.635	161.465	63.237	71.4305	53.9893	91.2193	72.7799	80.5257	77.2153	79.8067	71.9189	93.5266	89.1134	72.0717	112.383	79.8032	31.7463	21.3959	32.97	117.039	101.921	62.1257	61.192	88.7436	71.5677	66.4447	106.164	52.474	68.1768	84.2632	103.052	88.3578	94.7572	74.9615	88.3688	43.1742	102.5	135.757	94.8969	90.8524	131.515	98.983
EAU93447	56.9134	51.4716	51.0624	69.1374	74.2425	89.7881	47.3275	49.1949	43.0709	43.7415	48.5506	27.5616	74.3621	48.1921	64.9965	38.877	48.3325	55.5134	70.668	28.3598	62.6018	163.11	199.238	29.213	53.4149	23.7625	205.366	22.4333	29.5418	15.9582	18.9031	29.0576	21.4798	20.9504	18.8388	31.5644	17.6756	22.3355	31.9185	26.7237	34.6869	20.5872	17.1191	22.4006	68.1163	52.3473	34.5007	89.3489	39.3569
EAU93448	40.877	36.0783	35.5129	47.8274	40.8172	50.1222	27.3086	23.994	22.0405	14.2321	12.4414	17.058	46.6454	29.4281	33.7344	26.4931	22.7434	24.2474	33.7409	38.2885	38.35	20.8075	28.5953	16.5323	18.7003	22.2074	22.3643	25.1566	21.5375	27.8468	19.648	24.392	16.0454	18.2345	23.1417	21.1613	20.1807	19.5422	23.4158	24.1992	24.4312	20.1581	18.2137	24.027	21.1448	16.6661	10.0682	27.3158	17.226
EAU93449	46.4872	43.865	33.5867	49.4443	43.7139	52.1107	85.4856	79.6476	76.2627	31.4744	53.6678	38.9635	29.8189	39.6234	35.8488	31.8639	33.3957	42.3507	35.2768	39.9118	30.5993	36.3075	61.141	20.7647	7.71236	6.61269	41.1687	23.5169	37.3995	40.7517	24.7442	53.5049	25.1763	45.3361	27.2998	50.563	19.2492	32.2571	62.1235	27.322	32.6599	33.7966	28.9549	17.9246	33.7678	18.498	36.7064	26.3656	19.2626
EAU93450	12.4627	12.2285	12.3888	12.3781	11.718	13.9549	11.2372	15.5565	12.0058	8.58812	16.4966	17.3903	9.16143	8.58976	8.66939	9.03169	8.32545	9.61801	6.05096	6.46612	8.59894	4.08771	10.4712	10.236	4.58959	4.29293	4.47379	8.64384	17.2408	8.7635	6.59336	14.1348	11.0945	7.59763	10.0241	12.0255	6.02127	5.7018	15.8221	9.3803	8.99421	7.4659	11.5977	6.05836	6.02852	5.39504	0.840148	3.3209	1.91052
EAU93451	342.694	301.228	286.723	495.707	487.924	558.485	266.59	258.856	237.486	225.699	209.776	216.533	245.419	265.222	268.581	224.366	202.82	217.998	295.395	336.066	324.288	393.979	975.124	364.694	463.659	206.609	513.817	230.958	446.893	274.276	167.453	392.07	337.027	317.445	222.706	369.612	214.972	303.92	558.017	187.238	315.293	267.809	203.195	266.896	239.953	123.35	263.132	187.075	151.553
EFI28578	14.2691	18.0174	5.16319	18.2379	17.0927	12.4271	19.0596	21.4326	18.6303	0	0	2.51653	0	2.63227	0	5.61801	5.59634	0	0	2.64199	2.63508	6.08428	6.61211	0	23.9096	5.59103	0	16.0822	9.79814	10.3367	3.43482	12.4018	5.92791	12.9241	0	3.2544	21.422	26.7333	9.60298	7.10791	0	19.05	3.4525	9.71113	6.12794	3.40674	5.83569	12.035	0
EAU93452	488.833	551.408	548.259	602.906	405.223	383.616	506.204	412.263	420.674	27.2956	66.3824	11.0977	67.0632	40.3228	27.7477	71.0649	37.6685	31.0119	29.8629	27.5944	57.4908	136.98	108.962	78.9434	238.626	242.667	80.3685	156.773	67.4666	43.9844	267.07	95.7091	66.7298	189.73	86.9333	74.7796	93.759	249.572	70.5806	185.597	87.0017	268.239	78.5301	151.015	251.036	173.956	138.156	324.725	324.07
EAU93453	123.013	101.137	98.1591	101.193	81.7648	77.5864	66.2185	75.1227	78.0104	73.3118	131.517	92.2596	68.3598	91.0088	73.5302	44.8635	69.321	50.2681	117.458	95.4207	76.0413	70.6721	96.6039	74.8087	75.9397	60.3764	69.4916	108.288	85.3578	77.8552	135.588	116.762	150.084	66.8503	114.386	97.4571	126.08	89.2209	79.0101	139.968	101.754	79.2328	115.921	80.1936	84.2473	76.3597	76.5224	40.9549	105.286
EAU93454	0	0	0	0	0	0	0	0	0	0	0	0	0	0	0	0	0	0	0	0	0	0	36.9191	0	0	0	12.3935	0	3.03936	0	3.19642	0	0	0	0	0	0	0	2.97882	0	0	0	0	0	0	0	0	0	0
EAU93455	51.1622	49.5648	51.253	44.8716	44.7691	40.9174	37.5146	39.0192	42.2999	37.5125	41.6196	35.6281	41.6319	34.9821	38.9812	34.4358	40.0708	34.5022	41.1075	35.1113	39.8079	205.612	211.613	45.0298	33.7206	45.6434	202.818	58.7099	58.9066	70.0876	62.137	59.8722	58.1206	49.3365	67.6908	62.8451	40.6704	46.2426	58.4279	60.2438	60.1225	48.2228	56.9321	53.8182	31.8276	56.1775	58.0078	28.3978	63.4747
EAU93456	67.9476	72.1967	74.9379	82.4277	92.3833	89.1693	76.3728	59.4178	47.7428	82.55	78.9314	59.9167	103.495	72.9747	75.3842	142.006	93.0889	88.0656	88.1249	80.1379	90.2417	273.85	265.258	105.293	54.5876	109.412	338.808	89.1701	94.8061	59.5606	63.8562	102.134	97.6375	86.4127	72.8269	83.8537	60.8858	83.3168	119.018	74.1849	72.722	85.95	59.6806	69.6813	40.9725	34.4449	19.9851	34.3461	34.3168
EFI28579	10.6845	4.56469	9.15661	10.7813	7.93907	8.81547	10.194	6.59885	6.03105	8.56409	15.1731	9.66964	17.5381	8.81765	10.4699	22.9707	20.1252	12.89	19.2683	9.37082	13.5002	27.5747	38.4358	34.0787	96.5828	21.4833	36.0838	32.6406	28.9607	39.0392	28.7652	45.8205	28.0341	32.4701	29.096	26.2923	22.0105	23.705	47.3064	32.5641	27.0618	25.338	25.5117	22.325	11.1694	8.72682	2.29983	9.78237	5.88361
EAU93457	84.8538	76.3677	74.6805	70.8419	67.7388	69.0538	91.4025	96.3501	102.711	77.0991	94.1244	65.2251	64.4599	75.198	78.3161	72.3889	66.7726	79.109	79.5114	81.5788	80.081	88.8413	104.256	108.001	190.523	97.2795	98.2204	112.2	126.804	160.865	138.671	159.405	137.814	84.497	144.405	115.179	94.1706	85.0456	133.165	134.066	106.833	76.0342	157.969	131.235	49.3497	84.9049	79.3987	63.2534	95.4602
EAU93458	3.76342	3.83704	4.58857	4.48153	4.62012	3.99011	2.18561	1.92009	1.90748	3.81118	2.36517	3.75148	4.73334	3.84856	5.10282	4.67066	4.17134	5.10727	5.09018	7.72555	6.04341	25.9892	33.741	6.4454	9.59618	9.29646	29.7803	9.68197	9.17585	8.98874	8.36992	11.7327	7.47743	6.29864	7.02074	11.4756	6.7554	5.70536	9.36016	8.96587	8.24482	6.82658	7.02732	8.53757	4.12839	7.61783	4.43339	6.29661	6.68487
EAU93459	99.2406	88.4705	101.087	102.205	99.952	92.2579	125.708	121.849	123.696	217.112	65.2098	56.6319	392.766	149.338	281.118	170.278	91.6047	88.2932	262.358	41.3684	76.8401	206.102	195.318	25.8098	14.1595	137.608	184.556	200.996	30.2507	76.5594	294.218	54.4226	37.7035	86.7938	33.7837	59.3605	116.859	77.9625	77.7221	110.875	35.7475	98.9021	30.6691	124.069	146.395	58.5884	13.6856	39.1999	61.2997
EAU93460	1046.97	1367.65	1357.16	1733.11	2067.27	1939.86	862.788	838.129	587.986	1844.92	873.644	1329.04	3384.33	2012.03	2746.13	1916.1	1477.78	1508.26	2199.31	1770.22	2734.44	1741.54	1588.74	2431	7499.24	2731.87	1814.75	580.925	660.985	491.732	346.186	542.475	437.339	846.678	270.056	624.516	769.861	905.31	547.162	447.025	510.675	844.799	267.239	634.235	1047.48	1170.16	679.916	960.675	1057.01
EAU93461	138.172	134.317	159.932	218.482	235.085	256.622	125.75	102.423	92.0952	57.4312	40.6736	56.1805	212.736	150.951	184.229	116.405	100.339	92.8266	170.188	140.081	133.097	503.417	591.374	65.1533	26.6886	61.6287	636.444	162.012	118.028	93.7472	116.939	112.044	75.681	140.205	100.501	105.347	119.987	152.933	108.531	142.317	100.545	154.609	75.1488	136.853	139.369	63.6953	46.005	157.848	83.3229
EAU93462	5.77986	4.78788	3.68015	7.20176	9.40264	8.07987	3.31344	3.49309	3.14626	3.37782	1.76892	2.75617	12.6699	5.2625	16.0262	4.76125	3.33218	3.29067	10.4233	3.88108	9.94072	15.813	24.8864	3.55779	2.49395	8.4562	26.7413	8.55524	5.1101	6.7387	5.2846	8.78571	4.63744	9.04336	5.54094	8.45817	5.7458	8.67528	9.46015	6.82713	8.11755	7.34108	4.71159	10.5515	5.11352	4.35302	3.11962	9.70274	3.38638
EAU93463	13.1501	13.6557	10.7497	12.1156	10.4257	11.8727	8.86301	10.0231	8.77587	5.83614	5.7547	7.97879	7.52511	7.17734	8.76004	8.43111	9.10832	8.06074	7.23405	11.0571	13.0333	56.3284	49.1957	9.13887	7.58067	7.56338	62.2117	16.7246	20.5033	17.2604	15.2464	15.4006	14.1587	14.2735	17.8891	17.885	18.5647	19.5261	15.5617	18.78	19.193	12.0127	14.5221	19.2264	16.2556	12.1694	12.6433	18.1885	13.2836
EAU93305	2.65809	2.26927	2.84505	2.64901	2.691	2.70371	1.43258	1.52386	1.51385	1.54507	1.34916	1.48508	3.94365	2.15228	2.41779	4.35391	2.70572	2.13749	2.10404	2.76133	2.97894	6.40238	4.56018	1.31162	0.849987	1.27207	4.63983	2.56133	2.08995	2.76827	2.32006	3.06415	1.83342	1.24052	2.25335	1.75855	2.02356	1.68955	2.09384	3.10805	2.64217	1.60278	3.24024	2.32456	2.41812	3.39107	2.19907	2.99491	2.79017
EAU93306	14.7019	10.9438	11.9637	12.1913	10.3271	11.1825	8.63666	9.40197	8.023	14.8384	12.6826	12.1151	21.0672	14.2119	17.6905	17.5674	14.5411	12.4616	15.8616	12.2436	20.5107	46.537	56.2267	19.5828	12.909	25.7843	53.7788	27.7131	28.9487	33.0977	22.7176	31.4566	24.8042	21.0062	27.6275	25.4777	18.9324	25.6597	29.3082	26.7035	29.3687	16.1422	30.446	25.1962	12.2002	8.58356	9.91173	14.9585	11.451
EFI28580	79.7671	89.5467	91.9795	84.7214	69.3141	64.6923	63.9895	64.6118	64.3569	69.178	65.3895	62.1883	67.0126	62.1972	64.3819	60.7651	59.7878	64.5911	69.9852	71.8541	65.3419	67.3914	68.463	103.279	101.565	115.187	61.2399	134.513	119.106	124.262	145.578	148.956	138.527	91.8885	119.557	106.481	114.105	94.7591	118.161	149.382	120.245	90.8348	123.339	124.992	120.782	64.7232	80.7509	65.3416	89.5096
EFI28581	84.0588	72.0572	71.7564	70.8973	64.9821	67.5937	71.6651	75.2067	73.2813	38.1034	41.9591	50.7692	51.7686	51.6481	46.8612	55.9791	54.2584	50.1698	51.6372	66.4123	63.5664	72.4511	62.0748	35.9623	54.3711	51.3721	63.3331	80.9514	50.9859	66.0706	88.3474	54.1174	52.1448	62.6021	67.621	55.4045	56.4728	71.7458	52.9706	86.5516	53.474	58.053	58.0343	91.268	53.3394	63.1801	42.098	73.4126	43.5185
EAU93308	44.0072	31.2598	32.7841	39.5201	36.1771	32.9404	32.2447	31.8618	32.7255	21.2577	22.5894	34.7478	30.4215	49.0802	40.6992	25.48	24.5357	26.5123	33.3268	59.1138	45.1489	17.7833	28.3226	37.4759	15.6635	25.6394	24.1609	35.3352	50.693	36.1158	36.1764	41.4043	33.7563	38.2633	29.0383	43.6242	28.6847	37.2721	34.5202	28.6554	42.8276	39.8399	36.5365	41.7603	20.3814	21.1163	14.8511	33.3567	16.6232
EAU93309	84.7182	76.7949	60.7676	60.9377	49.7892	51.7962	80.4205	74.3087	78.2099	17.6319	29.6866	21.5061	39.0657	40.2545	29.0767	33.2708	38.1768	40.0651	21.6052	22.1821	34.3714	38.3127	40.6451	8.64314	0	8.38255	40.933	29.8987	10.2831	13.4313	30.3837	21.3829	11.1095	33.9095	19.9785	16.1016	18.8118	28.9473	13.4378	24.5106	19.8637	30.9415	15.0112	15.0451	29.4001	12.2584	22.7483	18.495	16.6276
EAU93310	13.7925	11.4173	10.1866	10.1426	9.441	10.3665	9.4098	7.27212	7.7882	8.59835	14.1286	9.49664	16.5674	9.44545	16.6388	12.8692	12.6714	9.50941	14.1743	10.5648	16.4338	8.70075	9.71822	12.7476	12.9801	15.2504	9.25803	13.8415	13.4495	17.1542	15.5999	13.835	12.3625	18.4391	17.5011	13.5308	12.9264	13.1365	14.2836	15.7645	14.8472	17.9933	17.5545	17.5305	12.9825	9.92396	3.01356	16.5332	7.45538
EAU93311	0.225213	0.152343	0.101865	0.231311	0.168611	0.122587	0.134296	0.211422	0.183779	0.176536	0.379793	0.17377	0.178141	0.207728	0.0786203	0.304804	0.414039	0.384428	0.126921	0	0.129969	0.180056	0	19.1643	16.0383	6.23227	0.0656874	6.15537	22.1015	8.83709	8.40296	37.1907	22.2794	8.54182	14.7435	13.5475	9.38856	5.74305	21.4403	8.2737	26.553	7.42281	21.2858	7.18468	3.14336	0.0336059	0	0.0296799	0
EAU93312	55.3531	45.8552	33.9433	25.4309	16.8492	19.6447	35.1168	40.1322	43.408	13.0865	13.7319	23.4267	6.47328	12.5493	7.39938	7.61221	8.35518	8.24191	11.2995	8.61806	8.00045	112.363	59.2303	9.25768	8.39915	10.3815	91.5633	22.8401	8.76882	26.1961	42.8347	8.7132	19.4853	13.8634	30.3634	19.6799	24.342	28.4714	10.1202	32.0141	17.676	14.4197	15.0736	11.3713	26.0627	28.038	43.9287	18.4964	32.0378
EAU93313	4.68164	5.54952	5.44507	10.6243	10.4149	10.7174	4.21146	4.39496	1.3722	9.70613	7.99167	13.3285	6.52959	6.66234	5.85246	6.978	7.47569	7.56731	11.5787	4.70563	8.39858	73.2901	72.2103	43.5027	20.1719	73.3758	87.0789	43.2674	46.9963	37.7901	27.6908	28.6282	30.0074	23.9276	80.35	27.4566	19.9379	21.7189	32.1071	45.3089	33.9269	24.5545	92.8856	80.4132	7.18055	6.22739	2.73524	23.1277	4.665
EFI28582	34.622	32.3529	31.3193	25.7429	26.4168	29.8416	56.1892	58.805	51.0955	324.706	273.613	371.238	184.883	223.045	210.326	257.87	254.076	214.807	228.827	183.225	266.622	499.19	573.922	563.468	708.718	508.719	620.045	260.879	393.779	290.235	194.391	284.819	216.119	262.263	225.441	316.261	262.184	241.292	309.469	220.246	247.948	274.196	330.977	333.804	164.397	98.2116	88.3142	304.054	101.541
EAU93314	291.459	261.691	250.618	255.494	230.161	287.744	292.545	277.829	302.714	73.2828	42.0302	49.6856	51.7813	62.3303	58.2031	88.9942	53.7779	39.4391	43.548	52.6826	54.7918	58.6663	52.913	63.1489	51.7545	108.921	48.92	96.4173	64.9123	62.6039	130.45	40.8774	44.7159	56.7985	56.9319	68.7368	52.9942	72.4795	49.3418	96.0443	62.1045	74.9737	51.8599	95.1237	98.8808	67.7086	92.0597	126.307	70.694
EFI28583	17.2687	14.136	16.1308	15.4228	22.1633	19.5349	12.8046	12.9514	12.3411	9.33244	17.0026	24.0829	29.6942	21.8145	36.5197	45.6345	38.2808	27.4629	28.8572	24.5885	24.2642	35.0156	43.4895	14.0292	8.64926	20.9609	35.257	21.3669	19.9779	17.9032	20.4455	32.424	24.8557	14.3446	25.1088	22.4753	20.3295	14.848	30.3174	21.2715	22.2102	22.0313	22.0267	22.2489	9.16938	0	0	0	0
EAU93315	11.1644	9.69451	9.13249	10.518	11.2294	8.99912	8.2722	6.63412	8.08586	9.52277	12.2464	13.6677	18.9503	14.1867	22.9423	36.1237	26.2022	18.42	22.4363	18.0875	18.1499	16.3324	19.6756	9.59687	10.4482	7.32967	19.3993	13.7209	15.4277	11.7586	13.8662	19.6133	16.036	14.2537	12.1407	14.1537	13.6916	12.053	19.8497	14.569	13.583	14.0726	15.4463	15.8969	5.54697	3.899	1.27507	5.88527	2.0711
EAU93316	2.2936	1.45518	1.65985	2.48386	2.80159	2.93427	1.20734	0.950355	0.67858	1.47371	0.884083	1.21351	8.63671	2.77208	7.98103	3.02048	1.51992	1.72803	4.35018	3.52915	5.56469	1.21404	2.16229	2.10889	3.3131	3.43983	1.88234	2.79897	2.58869	2.80737	3.06515	3.93534	2.05354	2.41766	3.11403	2.65162	2.57827	2.58483	3.97425	3.17146	2.72244	1.8126	2.88956	3.74988	3.49844	3.32333	1.58493	3.26862	2.78982
EFI28584	13.1847	15.0008	13.4042	13.3622	15.2658	15.8545	20.4848	18.7363	18.9517	12.2448	10.2575	12.053	24.0563	18.5206	26.1241	16.6685	12.809	13.6273	19.9597	24.86	28.7041	9.67068	11.2103	9.52946	5.06709	16.5885	9.45512	15.0645	8.37518	18.7663	11.9381	11.3016	7.91459	9.03858	13.5094	13.0353	10.2472	9.19072	12.6178	13.9338	9.72451	9.28559	13.2434	15.0238	10.9738	11.4795	10.3268	15.4945	10.1246
EAU93319	12.7531	10.3249	10.3784	11.5972	10.8904	11.4785	10.1317	10.511	10.3717	9.87299	9.24129	7.81452	12.2095	9.56326	12.7368	13.8131	10.3137	9.13367	12.4501	11.9459	13.2592	16.0032	18.3803	7.55613	33.0216	7.3775	16.6946	3.6217	7.12525	4.21309	4.71362	18.0555	17.1041	4.86029	6.05112	6.7563	4.92651	4.70337	19.5421	5.97133	6.14006	3.51917	5.10233	5.26801	1.80587	3.98581	2.00209	2.56734	4.4027
EAU93320	18.6393	15.3425	15.5724	10.4331	9.6287	10.611	20.9463	22.4389	22.8609	10.1854	9.44318	7.02582	14.5891	10.9698	9.77214	11.8781	10.8629	7.82825	12.166	14.5099	13.4785	16.2426	20.5487	16.9171	28.0166	32.3583	18.3874	29.9877	15.4081	26.3309	25.1639	17.1542	14.3151	14.0247	20.4398	16.4474	16.6825	14.7698	16.1449	29.4044	16.6934	15.3991	20.1925	29.4211	9.33471	6.49121	2.58658	13.4278	6.37454
EAU93321	35.9545	27.8902	29.0521	33.1381	29.2542	30.3314	31.7478	30.8085	30.2252	25.6242	25.7061	18.7695	32.0299	27.3773	27.3422	31.8203	26.1877	23.5341	27.8979	31.35	32.5501	61.0169	58.6271	19.5021	23.6769	24.7068	55.1926	43.0455	30.3048	39.189	37.2777	34.5184	27.6206	27.3351	38.4469	26.5083	26.2585	26.6262	29.0966	42.3545	31.6667	25.4072	39.1889	38.3924	29.3418	26.3647	14.6978	28.7613	26.3695
EFI28585	192.113	154.747	210.171	162.891	147.537	139.738	98.7907	151.429	165.198	137.989	98.5429	73.196	90.1218	75.3785	128.256	135.61	125.438	96.4066	97.6091	82.3908	77.8296	232.613	217.104	81.2455	32.2626	80.4725	216.646	159.621	103.321	144.644	115.355	113.422	83.0993	171.97	101.512	144.915	48.1766	44.9796	194.368	106.568	111.431	134.715	96.7964	124.243	228.77	182.855	143.49	219.684	230.655
EAU93322	96.6059	85.8561	84.9161	59.7692	50.7108	51.1002	124.402	133.874	152.765	76.619	110.623	27.6992	35.4433	23.3383	52.9661	63.5869	49.976	38.2432	38.3953	28.9957	26.1836	62.5952	53.2374	30.1149	23.6815	49.8393	56.2739	62.1738	45.7059	63.9604	60.5237	75.5832	66.7631	70.456	59.1446	53.6013	46.8842	61.2607	101.71	56.037	50.7449	64.771	58.8496	67.95	85.1686	54.26	37.71	72.146	54.3323
EFI28586	0	5.90144	11.8381	23.8946	5.59854	5.69852	0	0	0	0	6.30531	5.76985	11.8299	6.03522	0	0	0	6.38225	0	12.115	6.04167	0	0	13.2175	0	0	0	0	14.9767	7.89992	15.7506	14.2173	20.3871	22.2241	16.5146	7.46164	0	20.4312	22.0176	8.14845	22.2268	0	7.91583	0	21.0751	0	0	0	0
EAU93323	30.145	32.7268	28.8854	35.4717	32.8621	36.1715	29.9328	33.5397	34.8812	24.0046	17.4294	18.2137	31.2879	18.8454	23.8011	21.979	18.7195	22.8694	25.5708	24.91	26.9066	20.4707	21.4706	14.8853	4.677	14.8739	17.9755	21.2661	23.7662	22.1069	20.5599	31.052	21.6839	20.0984	26.0659	21.6444	24.6635	22.7767	30.1805	27.2517	22.8821	25.7122	22.4216	25.3282	30.2072	16.66	17.5796	45.0827	26.7004
EAU93324	16.2647	15.7814	18.6458	31.4356	37.7152	31.2685	27.0739	21.3397	19.6261	22.2046	18.091	13.0836	44.6176	33.0562	72.9468	39.8102	25.9995	23.4172	54.743	32.7578	53.3619	14.064	23.6528	32.331	30.9862	31.9495	17.7643	27.2533	45.3717	31.9887	25.6414	83.9573	46.5438	33.7679	32.5352	44.0261	29.4323	26.699	63.0025	29.4666	37.3232	22.0655	51.1803	39.7188	31.6041	19.5708	26.5808	69.7079	21.2931
EAU93325	0	0	0	0	0	0	0	0	0	0	0	0	0	0	0	0	0	0	0	0	0	0	0	32.5439	12.9127	18.8005	0	49.0882	38.8932	41.2224	81.7627	62.6113	70.1563	54.4709	52.7608	49.7708	64.2417	43.2664	69.5729	58.9451	47.0201	39.4676	47.0784	19.7196	17.4827	15.8123	0	2.28076	33.3567
EAU93327	26.9317	23.4785	24.8637	30.845	35.0095	38.1068	28.6677	27.1024	25.1164	7.13252	8.93995	6.7766	23.4071	16.667	23.911	23.851	18.2605	12.8307	20.9131	16.7286	21.6711	46.1999	68.4944	14.1252	11.6008	8.0026	61.0639	16.6985	22.9777	17.5536	10.416	27.9805	17.2572	16.7742	14.3287	24.8696	13.0666	17.1504	34.1684	14.6571	21.0095	17.0995	18.7615	19.0043	14.7919	9.75232	4.53032	28.2478	6.34681
EAU93328	56.4727	57.9592	59.233	86.336	93.411	99.9549	72.2271	63.2976	69.2381	13.3018	12.9012	12.3422	55.2315	43.3322	46.2265	47.2	36.2778	29.2038	43.4585	38.3093	56.9765	70.0595	85.443	36.1408	83.6141	33.6205	80.0845	28.1206	31.2007	19.6906	20.6546	32.131	20.2248	26.5944	19.1991	33.7265	22.4484	20.2686	38.7701	26.979	26.0464	23.2898	22.2333	27.1962	35.0198	15.6912	10.5773	47.0919	13.0978
EAU93329	126.693	116.589	102.307	82.6218	70.0318	76.4478	173.434	182.463	197.453	115.959	169.818	101.718	89.8917	102.981	95.6937	108.186	95.0035	99.3636	102.081	116.191	100.019	72.6	78.8312	67.0934	90.1708	64.5604	79.3897	64.6295	80.5261	73.9139	76.4694	110.987	93.8413	71.3097	78.6453	82.7795	68.6895	72.2121	113.775	72.7083	73.6445	74.966	106.299	64.0917	48.6127	50.0447	45.7618	42.7951	52.7861
EAU93330	15.6958	13.2331	11.2148	16.5448	14.9544	17.2025	23.6926	23.49	22.4871	7.37009	9.71807	4.74728	35.4034	11.1901	33.811	10.9339	8.99589	8.98612	19.3148	10.1785	21.494	38.8785	55.6031	20.4481	16.8346	30.156	64.0471	27.1762	21.8679	28.0134	20.5796	26.8963	14.6083	18.6288	27.2235	34.2846	13.6602	17.9941	27.726	26.534	26.8305	17.6309	21.9238	32.1666	12.944	18.7368	7.7526	50.8826	11.9378
EAU93331	79.0571	69.9855	66.2804	51.708	48.2686	47.9072	72.211	74.1105	81.117	43.1379	46.0237	54.8986	55.1111	45.8662	42.8392	44.8531	54.4315	48.5584	52.5899	53.8903	50.5846	177.053	116.255	38.9315	29.6573	45.7936	147.757	87.3294	60.5749	95.9921	120.783	52.3759	72.0706	66.3504	106.788	74.6478	87.5483	76.6128	48.9065	113.077	85.8908	68.7007	74.8411	70.3619	61.5928	75.5261	87.4373	53.7295	82.8633
EAU93332	4.5578	3.50381	4.12303	4.24485	4.73731	4.66207	8.87221	7.60977	9.75639	6.71376	8.22411	4.45069	8.82108	5.41717	6.06539	16.8609	13.9766	10.234	10.0951	6.48498	6.91993	5.08681	6.66208	2.96599	4.35675	3.71557	6.70927	5.37827	3.46577	3.69319	5.37525	6.64655	6.25863	5.09095	5.01835	3.48829	4.42831	4.17084	5.35243	5.4855	6.26922	5.68332	4.55177	4.96165	1.47788	2.33701	0.656785	3.61198	0.975377
EAU93333	0	0	0	0	0	0	0	0	0	0	0	0	0	0	0	0	0	0	0	0	0	0	0	0.525112	0.871157	0.101856	0	0	0.1785	0.690473	0.375448	0.282416	0.269983	0.235447	0.32805	0.237151	0.501763	0.919927	0.641463	0.841685	0.529822	0.347048	0.0628967	0.235886	0.334912	0	0	0	0
EFI28587	10.4561	10.54	10.015	12.6343	13.6829	12.0524	6.45507	4.90789	7.17007	12.3975	9.77956	12.7456	9.17415	20.9905	14.8869	12.4108	9.34755	8.09909	19.9655	17.6516	19.3092	9.17909	14.9631	9.93961	10.3061	8.43494	12.1988	6.23894	8.09491	8.91113	7.77295	10.0232	8.94317	9.40082	10.8667	7.71536	0.65956	0.32009	10.6932	6.89361	11.4913	7.18498	13.7657	6.97655	4.95265	0	0.31443	0.324226	0.306438
EAU93335	9.36939	7.79711	7.04692	9.60547	7.46803	7.93234	7.3304	6.56609	5.7145	9.74453	8.14761	5.96875	10.5846	10.4054	9.54016	9.32744	6.27581	6.31269	11.1573	11.7631	13.4758	3.89886	6.32813	3.16642	4.57654	3.55951	5.23691	4.37655	4.0635	4.50191	3.90188	8.37292	8.16463	3.11914	4.67561	3.95422	3.33634	3.48551	7.36576	5.17592	3.03885	2.69514	5.37294	4.57968	2.48615	11.0571	7.89192	8.92653	12.5783
EAU93336	31.8209	30.5922	30.593	36.5305	28.5518	37.3278	24.879	21.8063	18.3088	33.3843	38.1735	17.3117	41.3648	26.2634	28.367	43.3186	28.6534	31.3792	46.5299	19.3772	28.3671	40.79	48.9583	9.88916	5.8593	16.6374	58.7465	26.6308	14.0066	20.2046	26.0338	21.2744	12.4517	14.7614	22.0013	20.9636	21.3202	22.4616	22.4125	25.506	17.9307	19.9519	17.2236	22.8349	45.2661	24.3302	24.8224	41.8696	28.323
EAU93337	24.5401	18.3809	18.3811	12.4681	9.90528	11.1586	14.957	15.3394	15.2386	15.9884	12.3759	10.0755	17.6599	11.0394	13.0501	16.5581	14.3068	13.8502	13.5375	11.3592	12.0811	108.687	74.2502	24.177	22.2269	27.8187	89.4078	24.2265	24.048	27.0077	38.5711	30.6894	27.2092	20.0356	38.692	27.297	21.7248	23.5967	20.6609	35.704	31.4054	18.2795	33.7364	24.1764	31.1699	47.5767	64.7608	32.6105	59.9004
EAU93338	66.2204	50.5061	58.6975	34.0828	39.1676	33.2871	122.544	128.92	164.962	27.0736	56.9604	45.8528	16.0704	43.4524	32.6846	45.0576	51.856	37.7145	41.6771	55.5448	39.3952	34.1107	45.3076	10.7733	0	7.83633	43.5546	11.0199	16.2761	7.51218	4.81421	28.9704	15.6938	15.0952	14.5824	10.6431	13.821	7.40131	9.47146	10.5158	21.1359	14.339	10.7533	12.0987	5.24875	3.18323	10.9057	8.90263	13.7284
EAU93339	38.0577	39.5876	48.6867	48.8974	49.5527	52.1062	52.8454	39.2427	38.4976	37.0583	53.878	20.658	47.0787	38.9588	36.4824	63.0047	44.4028	38.6505	44.5248	39.1027	55.9676	49.2027	75.6668	25.6847	16.052	45.5551	53.0371	36.5135	28.4054	39.5349	24.2131	33.4936	23.2455	28.0022	26.047	26.6158	24.9349	26.4683	33.9937	31.9939	33.7251	31.6829	36.0324	34.8704	22.9079	20.6883	13.0002	26.7185	16.488
EAU93340	111.102	109.233	110.929	105.64	112.474	111.041	109.52	113.758	112.089	49.9712	60.2265	96.809	103.649	122.583	119.857	52.7013	74.0009	75.993	106.652	146.387	135.91	85.9289	112.152	65.9853	205.255	71.9953	81.1369	80.535	73.6369	75.2988	77.3629	58.0977	71.2034	74.0402	75.9628	82.6869	64.5486	59.4988	73.7953	83.1626	73.6018	75.9803	64.1369	85.0846	52.1819	49.686	35.8895	73.2516	50.727
EAU93341	15.1894	13.854	15.7918	18.1251	17.8655	19.2652	18.4518	17.1111	15.5622	13.224	15.5442	11.6208	20.8479	16.7332	21.9867	20.0888	13.257	11.5187	17.8629	20.0431	24.06	35.0288	40.6451	23.3365	18.6406	28.7521	31.3487	24.6905	27.4217	25.5194	17.6122	35.2818	28.2182	30.0826	20.7884	30.4467	25.1895	24.4939	34.6503	21.4734	30.9584	26.0861	20.8086	27.1782	11.8519	13.2799	8.00567	23.7277	9.55021
EAU93342	96.5475	95.1026	100.805	128.114	149.691	154.128	93.7959	84.3505	73.1164	39.7733	61.4589	45.9084	118.972	77.3518	108.821	85.7535	79.9812	51.7262	86.7385	106.181	143.563	65.1692	60.2096	36.4791	18.4508	51.4294	65.7748	99.2841	66.9412	85.1913	73.7933	57.5179	51.7835	88.863	67.3678	64.2916	75.0988	57.947	63.3354	91.711	78.3008	81.932	56.3758	93.525	91.3619	70.4558	38.6387	138.195	53.2811
EAU93343	5.23808	3.734	3.45204	3.91116	3.18811	3.19802	2.93673	2.5178	1.84657	2.74131	2.60187	1.88886	3.61239	2.32439	2.83189	4.05732	2.48854	2.51072	3.18122	2.89956	2.80888	11.8966	10.8434	3.16343	4.67504	2.78593	12.3482	3.246	3.06945	3.49895	5.69786	5.74942	4.89806	3.19957	4.47501	4.45433	3.32003	4.74004	5.47149	5.33507	4.54516	2.64344	3.31001	2.73593	3.55594	3.88928	4.34336	2.82764	5.70374
EAU93344	3.72795	2.86134	3.29504	4.24213	3.93919	4.66073	3.94407	3.33923	3.35714	2.25833	2.58366	4.96398	3.96871	5.46815	4.85261	2.55491	3.10015	2.22968	3.47705	6.58602	6.33209	1.73078	2.82139	4.81183	4.92212	5.52476	2.54228	5.61022	5.06105	6.64178	5.09117	5.51234	5.02559	3.41041	5.09549	3.83707	4.26111	2.92404	5.59525	5.89296	4.62034	3.20867	5.73765	5.06457	3.94513	3.6979	1.17952	3.62627	2.7674
EAU93345	8.97631	7.35317	9.34923	11.0144	9.51239	8.46301	8.87849	8.31068	7.44967	7.63559	9.04674	11.0743	13.1395	14.1662	16.0224	8.55163	8.96274	11.7677	12.5121	17.4587	14.1433	5.17935	5.91488	6.65413	8.96932	6.05017	4.6117	6.45068	6.36166	7.65587	7.5329	11.0493	8.55295	6.85285	7.74242	7.41895	5.34271	6.38573	9.05222	8.30694	7.83279	7.46699	6.47576	6.86563	4.37657	4.27634	3.45215	5.25274	3.44647
EAU93300	7.28779	6.02525	6.82805	8.23759	8.53688	10.6539	7.03598	6.84152	6.55384	5.59603	7.85888	11.5523	15.1369	11.5234	15.8301	5.89238	10.2932	6.51615	12.2039	13.8149	16.9031	11.2831	10.0508	15.4227	8.72254	14.9577	7.49027	20.4368	15.6881	19.588	19.6314	16.6835	12.1645	12.573	21.7881	16.1268	14.8858	17.0672	11.8723	21.0686	23.7738	11.7759	18.9977	19.682	8.66278	8.69977	5.58846	17.6536	9.25027
EAU93301	27.6244	25.6478	27.1943	27.8691	29.0984	29.1631	25.6364	24.3529	23.8682	56.3049	89.4793	46.5184	42.5995	49.9961	51.432	62.8925	97.5882	94.9299	59.1321	50.4494	35.4205	10.5169	17.3456	23.6809	12.6417	11.9382	14.6248	25.3786	37.1273	40.1489	32.7594	45.0176	32.548	21.4199	26.4389	37.7891	37.9622	22.4705	33.5888	27.5357	38.3108	22.5335	36.8597	22.7763	81.4366	59.0252	52.3941	91.2269	68.2952
EAU93302	32.4918	32.5573	30.7039	26.8466	24.6518	25.9014	34.0504	32.4565	33.9074	24.4782	31.7403	22.7835	24.432	27.5347	25.1252	28.5052	25.224	22.4821	25.3756	32.145	28.2163	24.4115	23.3423	33.0426	25.8514	48.7251	21.9463	47.0534	42.1204	49.5971	51.9035	42.4081	43.6686	37.7964	65.3055	43.666	42.8554	45.0013	42.6992	60.3241	46.5568	38.6714	59.6814	48.1981	35.4032	50.5028	50.4772	35.6666	58.4551
EAU93303	46.9565	45.4182	34.2342	22.4098	21.3757	23.0864	43.5112	57.7107	59.6085	50.8146	68.2731	52.0947	13.7552	15.6032	16.9249	21.2857	42.6636	43.9303	38.2911	13.8445	5.51528	40.2486	29.901	21.2255	13.1501	26.3939	47.3055	44.6677	31.984	34.6895	115.184	29.2256	29.6144	35.2938	48.3635	35.4001	39.8341	83.2267	37.9489	91.4881	25.8195	45.7413	36.6055	31.8484	108.178	48.4033	113.271	30.6595	65.6445
EAU93304	1.4943	1.75205	3.37938	0.409268	0.127856	0.260278	2.42368	2.38475	4.18073	0.26773	0.287993	0.263536	0.135082	0.137829	0	26.622	5.42107	1.45754	0	0	0	1.91148	1.03865	0.905561	1.25193	0.292753	0.34867	0.336834	0.513042	1.08248	0.359703	0.324686	0.310392	0.16918	0.377151	0.681617	0	0	0.335216	0	0	0.664987	4.51942	0	0.641732	448.092	0.305563	0.94525	95.7417
EAU93299	3.50749	4.68193	9.13796	0.768524	2.28084	0.488751	6.15748	4.8732	5.4954	21.8694	67.3288	57.1574	5.96096	0.776443	1.30607	69.8765	27.1	31.6119	1.01206	0	0.388637	0.897345	1.95038	3.96775	0	0.549731	1.9642	7.74821	3.693	11.0104	3.37725	6.40181	12.0942	7.30678	20.8923	19.5191	9.62877	7.73953	3.30471	1.74719	7.78427	25.5986	94.8798	1.27311	17.7744	316.708	0.717234	4.73331	446.663
EAU93296	53.3834	64.1487	35.7123	9.33878	8.20533	7.37747	92.2581	75.0217	92.1176	30.4979	320.823	49.0471	13.5816	21.2288	13.391	68.749	245.1	125.343	14.9883	7.39834	9.88785	18.4008	15.9236	5.16583	60.2584	12.2121	19.7658	14.5913	10.0605	9.45559	11.3498	11.2868	12.1179	12.6669	10.8919	9.29553	8.91248	20.2956	11.6528	9.75306	8.68695	68.4601	15.4688	4.53233	5.3196	62.009	3.10491	7.41432	5.41493
EAU93297	2.19672	2.03207	2.08908	2.15978	2.21694	2.40369	2.31083	2.48522	3.04672	2.37159	2.11686	2.78146	2.85142	4.41603	5.55811	3.38194	4.30777	2.58221	2.94576	5.00595	2.65245	6.72483	14.4859	6.59932	17.9324	5.51754	13.0114	6.03092	8.44456	7.14056	4.81334	8.99551	8.13149	6.95104	5.11791	6.68018	5.67772	6.09715	7.0128	5.26086	7.01567	6.39187	7.90451	4.53618	1.75374	1.47926	0.518309	0.534456	0.561261
EAU93298	1.76299	1.11894	1.94921	2.4441	2.17888	2.21779	2.61652	1.16465	1.40058	1.87183	1.82473	2.47587	3.12841	3.01132	4.07258	2.378	2.49687	1.78331	3.00271	3.98963	3.43658	2.50576	3.32829	1.5828	1.64116	3.8377	2.74243	3.23807	2.83964	2.20737	5.89418	3.19224	2.78044	4.50949	3.87286	1.93599	3.29092	2.92238	3.73519	3.25259	3.17921	4.21337	4.42363	4.81415	2.73405	2.1825	1.73577	5.09419	2.01697
EAU93277	55.5963	48.7927	63.8398	69.7268	72.2355	83.3071	63.224	55.1793	40.5016	8.55245	10.6428	13.2055	48.5662	29.6976	36.072	33.3498	26.7972	23.9191	30.2135	25.3015	30.7664	26.34	24.2879	15.1255	10.9782	26.0383	26.6439	42.8287	18.6382	27.5729	30.8665	30.0988	13.4148	27.7634	21.9696	19.4256	20.475	27.8618	21.2065	34.0351	28.4027	32.6968	20.6081	23.7809	50.0433	42.4575	20.2876	60.7854	40.663
EAU93278	57.3505	51.8753	49.1769	46.9787	35.8621	38.8878	33.8124	34.7497	35.6824	22.8259	27.4327	20.1996	29.6359	30.315	15.2207	29.3277	33.2021	26.3913	31.6562	23.2044	21.2278	29.0192	19.422	15.592	54.9327	17.3983	27.1123	27.7821	17.7622	27.8571	35.4621	22.4521	22.5842	31.0089	34.4591	30.6654	28.5693	37.4914	24.7627	35.5551	25.8439	25.5774	21.186	20.9935	27.9799	32.398	34.707	31.0632	42.5912
EAU93279	30.7986	27.6013	25.4043	28.5868	25.8916	29.9971	26.5838	24.9397	26.0991	24.6102	30.5746	26.3819	36.2891	30.3028	35.7532	36.3345	34.0356	27.1299	31.1016	31.9774	39.2574	22.374	24.7118	27.8704	56.7714	41.5037	23.9736	40.0608	30.9638	38.6318	42.4568	37.9782	30.6659	30.0502	42.2318	32.2204	31.2429	27.7533	31.4721	47.6155	35.9815	31.026	45.4571	40.5671	30.9391	32.7941	20.5344	41.2394	34.7111
EAU93280	6.74943	6.28069	4.40959	4.25467	4.49166	4.85178	10.8348	9.4539	8.29275	14.4922	8.10423	6.09341	5.52031	12.9449	18.9492	5.58891	4.88456	4.33668	8.25945	9.0751	5.19341	3.31189	4.09566	5.73499	3.5903	10.7044	3.62471	10.8068	8.15348	10.9299	12.0563	8.84581	7.23243	11.0984	9.59917	10.9954	8.32913	12.489	8.83225	10.2731	5.39824	10.2504	7.12845	10.2684	12.6525	8.6326	5.69593	13.0457	6.45856
EAU93281	34.7629	27.7324	31.8595	45.4813	54.804	47.5185	26.9862	29.1223	27.4845	35.8828	37.6314	61.7911	94.1106	66.4003	111.608	35.115	42.047	38.0016	65.8171	71.3758	93.1778	35.5978	56.655	47.5522	38.2213	42.5434	39.3859	72.7041	69.2307	73.9172	65.6703	79.9948	59.5106	66.6289	72.7707	66.4868	49.6059	53.2766	76.9602	69.1978	76.0386	50.2473	79.3644	68.3055	33.992	27.4475	13.62	69.837	19.7289
EFI28588	0	0	0	0	0	0	0.298747	0.146974	0	0	0	0.138057	0	0	0	0.154102	0	0.30542	0	0	0	0	0	0.948781	3.93505	0.306725	0	0	1.07506	0.378048	0.188435	0.510274	1.30083	0.354509	0	0.357074	1.00733	0.32591	0.526822	0.389941	0	0	0.37881	0	0	0	0	0	0
EAU93282	0	0.127317	0	0	0	0.122939	0	0	0	0	0.272059	0	0	0	0.13141	0.27789	0.138409	0	0	0	0	0	0	0.570306	0	0	0	0	0.969313	0	0.339801	0.153361	0.293219	0	0	0.321952	0.151374	0.293853	0.158334	0	0.959035	0	0	0	0	0	0	0	0
EAU93283	29.3259	18.8777	23.1994	26.7732	29.028	30.0472	19.2016	19.1091	16.8385	12.363	14.8502	16.3272	40.545	20.6846	29.7622	54.4478	41.4959	28.941	31.6278	23.7421	27.609	22.0666	18.6518	8.59552	7.70807	10.3641	23.8825	26.5714	18.6893	17.9115	14.2569	25.9879	22.9327	16.5359	20.7537	18.2293	15.2921	17.7156	24.1218	29.3595	23.7	14.9697	20.591	28.5677	8.14914	28.1434	6.93741	32.6153	9.96973
EAU93284	39.3763	30.4186	34.6084	41.2639	35.1147	41.1367	21.4794	18.9537	17.6256	15.6206	12.1047	15.9576	51.8509	30.1559	39.4593	42.0888	29.5538	25.0643	36.1001	33.0285	52.379	33.3841	32.9579	29.5457	82.4144	59.8944	29.5778	47.1271	32.0667	44.5631	39.5572	35.9869	28.8624	31.6254	37.495	33.5549	40.9949	33.2531	32.007	47.5008	42.378	31.3961	36.777	49.6735	36.2716	32.6948	15.101	57.9925	28.9486
EAU93285	15.534	13.2649	15.3297	18.144	19.0971	19.1381	12.7177	10.8967	10.279	7.09686	9.0944	10.2052	22.1069	14.5504	19.527	17.4598	15.0622	12.1954	15.8393	16.1347	25.1247	14.6865	20.8286	18.5076	13.5628	27.869	17.1185	26.2812	21.2073	28.1948	24.6662	21.7785	17.6359	16.1053	22.2115	19.7176	18.9109	13.2287	19.4327	25.3501	24.6875	16.1327	24.3347	29.3796	17.5654	12.3761	5.49372	19.6092	12.4929
EAU93286	234.184	215.425	228.297	218.796	229.569	233.529	276.718	263.812	269.434	118.233	142.691	103.891	150.008	117.577	128.256	138.303	141.242	118.372	136.566	135.147	157.234	84.4133	86.1427	74.4542	44.4992	72.2094	79.6174	130.428	126.545	108.238	106.351	146.183	126.709	137.033	87.1364	133.986	169.488	156.802	132.871	128.881	131.764	131.971	98.9153	115.563	180.233	178.685	143.991	246.557	146.586
EFI28589	8.97571	6.1706	5.96188	6.93375	6.12241	5.95842	11.8573	11.3133	13.4049	13.72	13.4277	15.3316	12.9085	17.1656	14.3156	10.1013	9.23147	10.0406	17.7148	22.8365	14.3442	12.6458	20.9415	30.24	107.277	23.8561	14.0599	24.5831	32.5047	25.69	20.2085	26.4924	28.7485	23.5219	21.7432	22.1532	18.7117	19.7298	32.2445	25.8729	21.3571	19.7273	23.7675	27.268	7.24434	11.0894	5.61534	12.4739	9.44416
EFI28590	0	0	0	0	0	0	0	0	0	0	0	0	0	0	0	0	0	0	0	0	0	0	0	0	0	0	0	0	0	0	0	0	0	0	0	0	0	0	0	0	0	0	0	0	0	0	0	0	0
EAU93264	0	0	0	0	0	0	0	0	0	0	0	0	0	0	0	0	0	0	0	0	0	0	0	0	0	0	0	0.199333	0	0	0	0	0	0	0	0	0	0	0	0	0	0	0	0	0	0	0	0	0
EAU93265	0	0	0	0	0	0	0	0	0	0	0	0	0	0	0	0	0	0	0	0	0	0	0	0	0	0	0	0	0	0	0	0	0	0	0	0	0	0	0	0	0	0	0	0	0	0	0	0	0
EAU93266	0	0	0	0	0	0	0	0	0	0	0	0	0	0	0	0	0	0	0	0	0	0	0	0	0	0	0	0	0	0	0	0	0	0	0	0	0	0	0	0	0	0	0	0	0	0	0	0	0
EAU93267	0	0	0	0	0	0	0	0	0	0	0	0	0	0	0	0	0	0	0	0	0	0	0	0	0	0	0	0	0	0	0	0	0	0	0	0	0	0	0	0	0	0	0	0	0	0	0	0	0
EAU93268	0	0	0	0	0	0	0	0	0	0	0	0	0	0	0	0	0	0	0	0	0	0	0	0	0	0	0	0	0	0	0	0	0	0	0	0	0	0	0	0	0	0	0	0	0	0	0	0	0
EAU93273	106.462	108.728	109.053	110.829	108.918	118.73	88.8198	97.1161	86.0328	68.1851	56.634	52.3555	82.3049	76.7577	58.2982	83.3339	73.92	69.8943	68.4133	66.4495	64.7189	46.9867	45.2032	31.8693	27.2427	31.6163	48.6145	65.0169	50.1693	53.5083	49.428	50.6349	53.7841	51.2674	54.4093	55.7585	65.7346	63.5524	59.7065	66.1401	59.4557	56.6759	42.1061	57.1004	68.3997	60.3813	44.6975	66.6591	56.8818
EAU93274	158.618	150.856	127.391	83.313	48.5018	46.6006	70.5749	96.8837	135.007	71.6176	63.0756	45.0545	56.758	39.0378	52.6512	37.0301	57.3248	43.0181	46.7581	42.8295	36.4977	95.3812	39.4599	64.4424	358.85	87.6487	61.3885	116.747	76.5101	101.431	152.055	92.6527	129.627	87.9208	141.467	106.529	132.613	122.896	80.8312	133.587	112.397	82.72	75.8038	72.2266	174.938	241.542	153.6	87.2324	254.939
EAU93275	10.1347	8.84791	9.29843	9.5818	9.93675	10.6168	11.8029	10.496	10.2588	7.2374	7.6809	7.72831	10.1071	10.5455	10.5761	14.6615	11.104	9.53359	13.5612	12.9551	10.69	12.7642	16.7963	16.9025	16.6193	19.9965	12.2867	22.0319	17.8726	24.3415	17.7109	19.4741	14.4215	17.7626	21.8926	20.4	16.4372	20.4214	20.227	20.2116	17.5197	16.933	23.1689	22.1321	13.3205	16.9634	9.40327	19.8488	10.3502
EAU93276	22.7659	19.1708	16.0621	18.0769	16.0907	19.5863	19.155	20.3516	20.3038	19.4541	19.3823	15.4462	21.679	16.5813	18.8612	19.852	17.3916	15.0914	21.6572	18.8422	22.2284	9.58159	10.3702	11.0877	16.6661	12.0164	11.3032	16.6075	17.3484	16.1671	15.363	19.4905	15.4951	13.2002	17.2937	18.0638	15.2482	14.9919	18.9036	18.1208	16.9351	11.5574	14.729	16.4841	16.1366	16.9964	12.9754	17.846	15.5454
EAU93233	2.30745	1.17064	1.08716	1.4044	1.85092	1.13039	2.38497	2.75282	2.28642	0.430648	0.972806	1.35649	1.86862	1.1085	1.29777	0.709753	0.612747	0.75023	1.47377	1.06809	0.843357	0.717417	0.779655	2.03925	1.611	1.31851	0.673009	2.22139	2.75078	1.50903	0.694304	3.08135	2.29664	1.52392	1.94129	1.42531	0.721696	2.30161	2.96559	1.79596	2.88491	1.97884	2.32626	2.18108	5.98696	3.55791	6.93019	5.06816	3.97578
EAU93234	19.1678	16.2321	15.9893	19.2894	20.607	20.3124	18.7345	18.3237	17.6029	9.90954	13.6205	9.83174	18.7295	12.9561	18.7153	15.6983	11.3338	12.5879	15.5683	17.6908	18.5633	6.30136	7.52605	10.877	17.6526	19.7795	7.0331	21.3725	10.9515	19.0791	18.4913	19.1075	12.2788	17.3941	14.9197	14.016	12.4896	16.7828	15.0005	19.6793	14.646	17.4181	18.2678	24.2976	13.8557	12.0171	11.7886	17.0614	11.0516
EAU93235	6.24075	4.06242	5.66507	7.57029	7.47565	6.49377	5.46754	5.79746	6.67035	9.34379	9.32931	14.1168	14.5209	21.8537	22.3493	19.8811	16.2288	17.9759	20.8452	24.9588	14.882	8.28388	13.1015	3.9464	11.3664	3.23204	10.0287	5.39457	6.93104	4.49464	5.89145	11.1547	9.27712	5.34528	5.82112	6.5969	5.13266	3.99903	8.76515	7.78531	8.88532	6.54463	6.15812	7.22651	2.44707	1.82684	0.76569	1.73929	0.843562
EAU93236	15.1785	13.3739	16.3711	19.8266	21.4787	19.8286	11.9195	8.98785	9.47325	5.6482	8.77599	6.89818	18.893	11.5232	14.8907	16.4341	12.2494	10.5914	12.7388	12.3224	19.5133	10.2059	7.0335	7.78322	1.95641	4.34614	5.72115	20.6602	11.2243	21.1451	12.507	11.4163	8.6097	10.443	10.9035	10.5186	8.0131	7.17002	15.0606	15.558	12.0307	11.3011	10.5938	16.0248	15.2933	11.7078	5.84947	23.1421	8.60936
EFI28591	23.7541	24.3496	24.2569	31.9876	34.552	35.0894	17.0848	11.5786	11.3321	9.90335	7.48343	11.8832	36.5874	21.5308	31.0859	26.0339	20.3347	15.2832	27.8858	25.5856	37.5821	12.3686	16.0877	15.5026	10.3334	16.1092	15.4555	40.2617	30.7403	34.4154	32.1639	32.4572	30.1743	30.9796	27.6711	26.3591	32.5266	22.6322	29.9231	35.8963	33.6213	28.6637	19.674	38.4987	25.0619	23.4486	10.4621	40.985	21.2117
EAU93239	29.9139	27.7476	27.5553	46.1829	49.4215	43.2614	11.1378	8.96115	10.8869	18.9003	27.7717	13.2964	55.3477	39.5366	52.8645	201.201	116.308	76.5627	114.8	35.4048	45.9789	19.5734	22.821	26.6518	13.2442	32.6379	18.0173	28.0272	29.7815	32.9599	32.784	52.5797	25.3219	27.3282	30.7681	27.3873	24.1237	29.0471	27.6198	38.6913	39.9302	24.9603	33.1734	31.1722	22.325	29.9757	10.5058	10.2562	41.5003
EFI28592	52.8395	45.5389	45.3206	61.4615	75.0166	91.3547	35.8497	27.5577	34.6771	26.6483	21.1217	38.3109	96.5939	58.4847	102.751	73.1987	41.4472	39.3229	68.8205	53.9902	70.1121	18.3582	33.5536	19.7663	3.27921	18.4035	28.3116	30.4385	40.7625	40.1676	20.2568	34.8687	23.1709	30.5764	39.5151	33.4757	16.7888	22.4063	39.0726	26.321	29.6938	26.1272	39.3015	30.6334	16.809	18.2222	8.80405	18.5693	11.7004
EAU93240	185.477	245.7	235.946	247.384	229.369	214.536	157.606	131.949	105.407	112.935	100.537	137.999	189.937	201.817	174.012	185.416	160.548	154.06	218.2	191.831	189.992	157.555	114.149	389.306	145.682	181.687	138.625	311.933	495.844	260.674	212.773	357.357	388.278	378.969	341.956	451.114	481.699	368.004	407.954	286.92	362.608	327.259	185.82	231.75	463.61	307.901	371.867	313.178	450.492
EAU93241	805.005	800.356	736.655	676.756	515.527	565.536	545.493	547.168	538.76	451.368	384.903	462.679	679.619	569.104	494.174	343.715	352.511	401.412	576.935	613.661	516.187	394.886	290.695	432.301	372.564	296.365	384.935	587.336	677.275	567.094	783.477	777.95	873.802	674.732	823.988	778.772	590.54	699.232	790.486	914.238	773.946	634.542	670.788	588.395	523.685	728.727	992.954	491.015	946.55
EAU93242	54.8817	52.1109	58.0211	57.2996	60.8914	61.4826	36.6897	40.5126	39.4938	182.243	304.371	650.823	190.81	410.441	258.324	207.995	252.02	305.955	422.176	314.034	216.684	51.7217	119.567	122.276	165.466	34.5071	64.8044	60.8387	200.652	128.854	89.8826	226.635	131.109	68.2094	135.343	160.145	91.7402	69.2789	156.558	58.295	134.823	62.1675	232.209	46.3116	126.103	156.419	93.1008	166.676	125.221
EAU93243	3.00795	2.80188	2.76563	9.724	11.3917	11.724	1.22322	0.972113	0.873753	2.4296	1.75816	1.0001	15.7354	4.59372	11.5678	46.7404	23.5943	17.1709	40.4614	7.71492	14.7976	5.25646	5.71247	1.19531	0.413129	2.02873	7.47882	3.50131	2.93454	3.33397	2.49268	4.07148	3.0216	1.89816	2.80029	2.36175	3.11981	1.95033	3.70573	3.68449	2.62425	2.30413	2.62482	3.07627	3.17651	2.11912	1.26042	5.40671	1.47406
EAU93244	31.259	31.3624	30.5288	30.1422	32.9472	30.284	28.427	28.8638	23.6903	15.1492	15.5904	14.8474	29.5151	20.5945	28.8951	27.3814	26.7734	18.7796	28.7141	24.1269	29.539	32.3073	31.2089	45.8426	43.5463	56.0776	37.921	39.5214	39.1255	31.6419	36.3894	43.4248	35.9628	45.4193	34.0897	46.5828	45.8454	41.8315	41.9591	37.4692	51.476	44.7948	24.3549	41.5183	46.8437	56.8906	28.2927	61.1268	36.4
EAU93245	27.6537	23.4163	23.4155	24.0828	23.5499	23.1095	27.8236	26.815	27.0998	25.5657	27.1998	23.697	24.7634	24.0911	28.9641	26.2463	21.0436	19.3864	29.3451	28.0575	30.5063	12.4237	16.696	16.7112	13.7311	19.3163	17.2392	22.7819	23.6095	22.3945	22.7318	31.7675	27.6671	21.1474	21.5692	22.6057	23.517	21.0389	29.9381	27.9262	25.3917	19.9124	26.7198	28.3277	19.663	21.8937	13.8045	22.7096	19.7268
EAU93246	10.6871	10.6429	8.37859	8.69983	8.91554	8.72572	13.1279	13.2932	14.4518	7.3001	10.2127	8.91348	4.58896	7.26981	8.08336	3.9447	5.41396	4.60401	6.62505	6.47218	6.16744	9.77837	7.73787	6.02673	3.73071	7.93877	7.58488	7.72889	9.68268	6.93536	12.434	8.75635	9.24957	6.35229	8.87877	7.71853	9.59794	5.97888	6.69283	10.7026	7.51275	7.43113	7.75739	8.53601	10.0398	9.78085	12.1561	8.30958	12.4683
EAU93247	24.7578	19.4196	19.4652	20.9678	20.8793	21.5022	21.169	19.8665	21.7121	26.7961	19.4708	17.2628	30.2282	24.4371	27.7816	28.7287	21.0311	19.2017	28.1545	29.4505	29.4745	12.9407	15.7421	18.0882	14.5459	29.3808	13.4931	33.1731	22.2165	28.7359	26.7048	32.1253	25.1878	24.1606	25.5849	23.291	20.1865	21.927	30.3763	28.6524	24.2874	19.0116	28.8268	33.0289	14.8976	23.1083	13.8517	17.9153	18.785
EAU93248	2.35914	4.14913	2.66763	0	0.807419	0.513648	1.01288	1.10734	0.990059	2.11342	11.5942	4.36866	0.319895	1.63199	0.439233	4.41198	7.63335	4.48717	0.638167	1.52882	0.871327	2.01185	3.82618	2.14451	7.90605	0.462188	2.47711	0.265891	1.07996	2.70589	0.709858	2.94747	1.96015	1.06838	0.297717	3.7664	0.758946	0.85942	1.45538	0.146896	1.73634	1.04986	7.42052	0.267594	0.126643	0	0	0	0.117538
EAU93249	2.08519	2.12003	3.08664	3.84198	2.75731	3.20277	1.04899	0.996546	1.20214	6.45308	7.19722	4.31267	3.08452	3.60182	3.52933	5.18707	6.9142	11.5007	4.20481	3.05355	2.45046	3.55645	6.58805	2.98681	4.76451	3.56524	6.1924	3.97388	3.34094	2.15136	4.15242	5.51931	3.03192	1.67402	4.01893	2.59405	3.53701	2.68333	3.40197	4.39086	6.13881	1.26538	5.68736	3.09625	8.30367	4.2995	3.64372	13.4701	5.70444
EFI28593	0	0	0	0	0.550856	0	1.22849	0	0	0	0	0	0	0	0	0	0	0	0	0	0	0	0	0	0	0	0	0	0	0	0	0	0	0	0	0	0	0	0	0	0	0	0.778861	0	0	0	0	0	0
EAU93250	7.21706	4.64282	5.55396	6.18291	5.1947	5.61514	5.69459	5.0412	4.99214	5.9904	4.1695	2.44308	5.55015	4.00668	3.45476	6.54821	4.99702	6.00529	5.38185	3.84732	4.4847	4.63056	4.04167	3.66196	6.30442	4.89176	3.55154	7.01614	4.69736	4.81101	7.67775	7.91508	6.83837	3.71759	6.84157	4.83664	5.46511	4.1831	5.58211	8.3487	6.56468	3.8434	5.85518	6.22693	4.07623	4.51182	2.5704	5.37308	5.02717
EFI28594	37.9772	32.9095	35.6655	42.1568	48.648	45.3673	30.5135	27.1348	28.4561	19.8652	15.5339	26.3813	45.5113	34.864	49.6022	26.145	23.2412	17.4081	38.3609	52.5443	67.218	29.9233	30.5414	31.5604	49.0653	51.6111	27.4226	66.4305	50.4605	67.0877	63.4619	52.7979	53.4219	61.5395	54.2644	43.6474	56.7336	42.7308	53.1295	61.7321	57.5683	50.4232	57.8804	77.9797	34.9976	36.543	22.8144	50.3573	34.7167
EFI28595	40.5559	31.5481	29.9067	37.5553	35.7696	32.7559	31.5426	31.2872	33.495	55.5966	53.3553	62.0828	63.9669	51.3991	61.3037	50.0633	53.5886	46.4777	58.2528	54.5215	60.682	47.6552	57.0614	60.6548	252.312	68.2662	50.0742	80.7579	74.8547	105.956	79.6358	96.1192	81.786	87.2863	89.2981	69.1947	70.5695	82.706	81.7211	88.2874	78.9614	61.9968	102.391	80.9714	39.7581	58.0535	22.3522	38.6652	38.4112
EFI28596	8.06125	4.95722	3.64614	5.35241	7.52446	6.38236	2.44718	5.50372	5.80928	3.93905	0.353098	34.573	9.60594	54.7516	39.9094	7.21331	13.2931	4.28888	13.5463	60.3814	31.8034	15.624	28.016	38.4896	15.3495	12.9216	12.8248	19.41	59.5474	67.6867	13.2305	83.2	51.7562	55.1752	26.8199	62.6779	59.3323	54.9193	75.6232	30.1167	45.6392	32.6127	37.2362	36.1593	7.47464	74.7975	22.4784	30.905	46.0049
EAU93252	10.8536	11.1875	12.1726	10.2627	7.62829	8.87373	8.66463	10.085	9.60559	9.27661	9.01819	15.0886	5.35628	9.44912	9.33052	2.8343	6.89552	4.75317	5.79207	13.7903	9.15244	44.8624	40.928	21.701	61.704	14.1034	44.8358	12.8568	18.125	24.5367	12.8633	18.0483	16.4485	17.6172	18.6585	18.1235	17.1613	20.2305	14.4721	18.0677	15.2993	9.73399	19.8966	11.997	14.8633	7.33756	8.49265	12.3769	13.4084
EAU93253	134.432	123.218	118.702	83.8936	66.4193	76.8955	79.2126	90.6086	100.081	96.252	106.633	97.1243	75.5176	98.0349	72.6225	62.8715	86.5717	86.6231	83.9015	103.037	68.1163	106.861	91.4164	30.6348	31.2259	23.92	83.9671	57.5059	56.4805	57.7229	78.2709	61.8549	78.7533	46.1258	66.1731	70.2024	63.6722	58.5908	52.1842	59.5388	70.4342	51.7604	67.168	37.4651	45.6728	50.7823	36.5302	30.6224	57.8848
EAU93254	21.7598	22.1601	28.7532	26.661	26.579	23.3164	9.60141	10.1958	10.4122	118.287	59.2465	112.616	77.7211	152.297	109.343	52.0686	55.1817	56.5987	210.657	171.774	81.8053	33.4374	73.8202	103.407	129.491	30.2802	47.3173	29.5752	92.9186	120.584	48.9973	155.993	126.526	37.3622	78.4029	108.221	68.5768	30.3955	126.55	45.3054	107.929	22.73	132.036	29.0754	29.5186	12.6932	7.68777	6.56603	22.3257
EFI28597	29.2699	25.7282	22.6783	11.1442	8.59136	9.25918	9.20433	11.3566	15.3622	28.7688	16.8855	23.3991	23.7899	18.7449	12.0558	9.15121	12.1831	16.8141	17.378	19.685	13.1294	43.374	19.8684	17.5877	35.3726	14.9574	29.2481	20.8092	20.2038	23.7706	42.3114	22.4354	26.0826	14.1668	40.1401	24.1981	17.8754	17.464	18.8445	47.3477	24.151	14.1159	26.068	13.027	29.3349	35.463	43.0109	5.46603	45.449
EAU93190	303.488	282.086	270.398	260.139	223.195	228.649	156.383	174.334	178.805	169.168	162.242	145.066	228.298	174.399	160.32	195.117	189.287	188.773	174.725	147.393	134.219	205.406	117.194	143.777	525.683	160.205	173.663	196.001	121.564	156.308	235.979	127.045	160.477	160.62	226.604	163.98	202.757	209.711	130.625	260.961	194.595	173.109	136.517	145.073	197.312	251.301	311.528	182.836	335.771
EAU93191	54.8165	64.3778	50.7807	48.5732	51.0409	51.5694	46.7063	42.929	44.0139	38.3401	36.2985	29.8556	42.6636	33.6621	31.3818	55.3982	41.5321	37.1703	39.5157	29.4444	40.7355	24.9984	19.3565	10.3626	9.82368	8.90155	28.3855	24.7788	13.4191	18.9346	28.2252	21.9744	18.8758	21.0744	23.3055	17.717	20.5895	24.1035	20.3854	23.7283	19.0855	16.6325	15.0718	19.7837	32.5737	43.9162	17.5332	22.0971	37.096
EAU93192	34.9965	29.8909	26.2043	33.3182	32.3858	34.4244	43.2944	40.3551	44.2487	26.0142	26.333	26.5504	31.0881	30.2723	36.9624	23.0348	19.7979	19.2426	33.0679	50.0017	46.7417	14.0705	21.1596	16.5746	19.1285	18.4512	19.6447	25.4512	26.5785	38.678	31.2152	43.8344	39.6075	34.6541	30.7936	30.4706	25.6692	29.7792	39.2538	28.7438	25.5696	32.9023	29.7359	31.4006	9.4604	15.9272	15.5382	11.5466	18.9468
EFI28598	14.9122	16.3363	16.4508	13.747	12.0124	14.3175	29.0797	29.7053	29.1031	20.0058	18.4357	10.0066	12.3625	18.9208	11.5119	16.0384	12.2677	9.29484	13.7742	22.5598	23.777	41.5628	55.955	19.9842	81.0558	22.9445	42.0938	18.4467	15.6509	13.6129	8.58006	20.3104	16.2431	19.9304	10.2814	18.5814	18.4092	15.7483	19.6636	9.51177	15.6497	10.9254	10.2083	13.3667	12.7301	10.7676	13.2386	16.7954	11.8873
EFI28599	17.426	14.2589	15.7316	8.85467	6.09479	6.18815	5.42336	7.12056	7.90209	22.8515	27.2514	24.8745	16.2347	21.2015	11.129	10.6481	16.1979	20.2894	17.4588	20.8194	11.5306	12.7627	8.10791	11.6261	23.6631	9.08311	9.53314	17.6382	14.9421	23.5914	37.9708	15.4582	28.0794	13.0724	34.993	16.712	26.4967	17.9898	12.2336	25.2185	17.9013	10.7114	25.4441	11.8677	16.8402	39.484	24.773	4.19504	47.4725
EAU93194	12.2285	10.2938	9.95578	13.0992	12.6951	15.7618	12.2893	14.5409	11.6323	10.5166	10.8412	9.92051	17.6133	11.3543	19.6558	14.203	13.9084	10.6554	16.3189	14.6415	14.1516	9.73309	11.1441	18.7735	54.6406	20.7629	11.9839	19.1114	12.502	26.0831	9.41952	18.5108	12.023	16.1522	19.65	16.548	12.5012	15.1037	16.3678	17.3605	16.1542	13.9675	15.9772	15.8124	12.5162	9.24519	7.50167	22.2607	7.63593
EAU93195	9.74607	8.98995	7.98627	7.77108	8.09533	9.0942	9.81186	10.3375	11.0368	8.30572	10.6114	8.20353	9.15359	7.73441	7.15806	5.82432	6.08109	5.64824	8.7309	8.81758	7.7719	10.0519	8.79778	5.36931	11.9299	7.68715	11.149	9.12995	6.91683	12.5692	9.5213	10.2789	10.5165	6.09032	11.5805	8.40773	6.37928	6.52119	8.12778	10.5214	9.10078	6.79443	7.61795	8.11164	6.21709	4.57063	6.89118	6.43865	6.33766
EAU93196	32.3026	31.2852	24.8086	29.0951	26.2014	30.3039	25.5968	27.8315	24.0093	44.718	47.4235	75.6088	50.0242	70.4377	71.9485	47.2662	43.4171	53.0773	85.3775	86.403	61.3549	20.9147	36.0402	49.049	28.6073	27.1829	25.1665	39.2172	69.099	63.474	39.6618	71.425	47.059	40.5607	70.1075	62.9193	42.4858	40.8426	59.0295	43.3998	60.2655	26.1094	74.2896	40.7593	27.5239	26.7857	21.2239	40.1704	25.491
EAU93197	33.6898	29.9776	32.0442	32.7528	34.0494	33.4759	32.0712	32.6174	38.1667	35.042	35.8059	35.0248	31.2728	38.1651	32.2043	40.8018	40.4227	41.9769	33.3001	35.864	28.1847	27.477	35.9726	50.6985	22.732	57.4388	30.5998	50.6275	53.9096	53.5968	45.6285	56.4986	43.5221	43.6892	38.711	48.2168	45.5024	35.8501	54.4421	50.0268	47.9616	42.5124	54.2518	48.8145	26.7032	20.0635	29.5138	29.1619	28.3881
EAU93198	1.74113	1.41839	1.2702	1.10245	1.2735	1.10059	0.964565	1.13361	1.07379	0.402523	0.487111	0.792436	0.558502	0.828881	0.339855	0.773968	0.991263	0.602623	0.50644	0.779947	0.622326	0.718461	1.62665	0.794196	0.47056	0.990323	0.786321	1.58256	1.51054	1.2206	1.5548	1.55599	0.99166	0.699479	0.779671	0.896689	1.17446	0.672281	1.10247	1.71364	1.04935	1.18724	1.39293	1.14674	0.753767	0.301713	1.14851	2.57583	0.95142
EAU93199	145.695	120.364	148.95	199.191	227.346	253.564	79.4647	65.3447	57.9762	101.706	72.6275	163.398	212.206	209.435	258.746	72.2939	84.0176	87.7951	179.203	234.874	284.569	98.2514	95.0965	78.5472	34.1861	78.5302	80.6486	189.096	117.569	182.57	132.312	109.001	93.2334	177.452	121.464	131.383	117.37	105.427	111.997	124.944	125.292	170.103	121.377	174.788	145.085	103.437	32.394	99.7035	48.5518
EAU93200	48.7905	45.459	46.1778	55.0418	58.0221	72.255	56.3938	50.3427	43.1967	15.2113	10.5632	13.7411	57.6098	35.9823	40.8178	42.7352	32.8761	29.246	51.0679	36.6126	45.8446	12.3724	14.6908	8.03232	2.70113	11.7905	21.0638	31.2499	9.10136	16.2189	18.3673	19.9652	9.15245	31.6348	13.1553	13.7259	18.5541	33.7807	17.9607	25.4283	13.0205	36.4666	11.3111	25.5988	41.9989	35.2796	35.4909	50.7594	31.2691
EAU93201	3.3079	3.20722	3.21678	3.92596	2.61805	4.82546	3.70834	2.01847	2.3137	3.77827	3.5064	5.83387	3.21457	5.0343	5.23494	2.44196	3.64881	2.98454	4.92147	5.12945	4.42881	4.76034	6.70615	11.0255	4.15708	13.2853	3.47331	21.6237	12.8714	21.7661	18.8118	15.004	12.6257	18.0702	18.9938	13.8629	15.253	21.3465	15.9543	23.1718	11.9858	13.5247	16.2074	19.6047	6.65903	7.30526	5.32682	10.4624	5.19142
EAU93202	210.023	200.284	190.763	213.952	210.872	233.003	186.676	178.8	184.409	131.911	105.611	96.912	184.719	156.451	148.285	160.398	130.233	129.794	179.455	169.988	192.457	70.1097	68.1195	91.6173	62.4767	143.94	76.8742	289.411	165.999	265.526	253.737	181.224	153.312	219.928	203.564	176.281	207.389	211.92	181.753	331.578	170.884	214.414	205.424	325.861	216.498	163.81	167.675	152.406	180.406
EAU93203	29.6137	26.7092	26.5734	33.3179	35.6639	30.2852	24.1385	23.7259	19.0782	18.2314	18.1576	23.64	44.9523	27.8761	46.858	18.3905	22.5751	16.1592	32.525	37.7546	52.9528	22.2301	29.6158	41.6448	68.512	77.8231	25.8735	63.86	44.825	59.8458	59.9141	51.609	45.7912	65.3479	56.8089	47.8943	52.3026	48.2317	52.4514	64.2003	53.3095	49.8762	49.6571	73.6046	31.766	39.1107	25.137	50.4174	31.3808
EAU93204	125.068	130.03	113.529	152.453	153.011	159.207	154.456	135.829	146.947	63.1055	58.7197	57.7727	132.438	103.48	99.6921	79.8007	80.5946	74.4429	116.358	106.423	107.342	63.7584	70.6914	60.2363	26.0691	161.883	70.1838	126.738	88.4324	96.4236	87.9049	78.2207	61.3118	120.364	78.9708	87.3286	82.4905	137.013	72.5168	164.04	89.5501	116.45	72.8816	189.412	87.0441	54.9943	56.9998	82.9238	75.8767
EAU93205	24.4881	20.435	20.5994	26.4309	25.7502	26.2101	20.9619	17.9397	16.1143	15.2742	12.4605	16.044	21.5162	18.9984	22.7963	20.4992	23.7861	16.6307	22.5966	33.7937	27.7884	18.0532	25.4522	33.055	23.009	33.1793	20.0254	43.8499	39.4187	56.6444	34.0185	41.274	33.3958	32.7774	59.3515	38.2342	30.4318	32.6343	34.6547	40.8985	38.0938	26.3529	50.252	41.1454	27.7656	30.5985	19.6555	51.0317	27.1376
EAU93206	70.0612	69.5438	63.0239	82.1869	75.0166	89.9912	74.3133	52.1759	36.8672	22.7913	15.0869	14.1509	52.7197	38.6288	51.7396	52.7801	33.0042	24.0519	42.3511	34.0609	39.0315	20.8616	38.0879	23.7195	16.3961	33.7398	29.2249	41.9081	30.4599	34.0243	42.3979	36.5696	15.0408	33.2352	24.203	23.2098	34.417	49.7013	29.4142	41.9187	36.3416	40.9326	28.4107	35.9609	39.5012	88.7748	66.8307	78.8165	71.3723
EAU93207	193.771	172.554	238.524	279.913	356.776	284.109	107.649	95.558	96.074	63.7223	49.6361	130.855	209.535	183.253	192.943	138.821	126.261	68.1853	155.923	273.623	296.688	151.65	144.916	101.573	20.5498	40.8456	100.156	131.312	192.286	111.052	73.8039	147.895	119.73	183.282	66.5502	114.681	106.525	70.2066	145.813	85.5273	166.64	193.748	81.6021	130.762	53.9851	153.721	40.1252	113.782	45.2155
EAU93208	183.143	164.871	190.36	219.134	278.359	244.585	102.326	93.6454	89.649	98.7564	83.9459	122.614	274.825	181.353	248.074	124.181	124.951	108.961	197.345	217.856	312.696	90.7724	109.431	114.313	62.8041	174.122	100.489	210.777	181.449	211.062	200.851	193.488	180.288	211.566	165.767	186.837	207.164	160.841	202.455	217.274	219.969	189.31	163.475	254.697	166.172	151.541	89.5683	182.961	118.439
EFI28600	49.8931	42.9504	44.8871	42.2315	44.0896	39.8114	40.4925	36.2588	35.4273	39.4858	32.0527	49.7662	42.4738	35.0386	40.5241	15.3859	21.6531	30.4937	34.4992	32.5599	50.0967	33.3257	36.0062	35.6148	20.5578	30.6239	35.8372	45.0682	55.0198	57.9341	59.0662	45.615	47.2879	60.0888	51.4948	56.2745	54.7696	62.4302	45.5652	50.5895	54.848	62.8891	42.8784	43.8105	36.1017	8.35354	1.4867	38.8045	7.33511
EFI28601	75.8276	62.6206	68.7283	71.5725	77.3912	75.5896	60.21	52.5419	57.034	21.9498	27.2527	24.0454	47.0229	58.618	45.0206	54.5066	40.7344	29.1031	37.3491	82.2266	64.2455	41.3372	36.282	40.1148	58.9764	96.5376	35.7322	92.9511	49.3547	75.0891	79.2549	45.8326	49.3301	65.0725	63.057	43.4327	56.8399	48.9741	41.8057	98.4598	56.7742	64.1916	60.1504	107.414	41.5277	61.1813	30.7337	78.0691	50.4295
EAU93210	893.669	1181.82	1162.78	1109.94	1107.46	945.637	1561.4	1225.21	1014.01	508.705	364.565	248.891	534.201	613.065	487.373	551.97	439.216	388.99	546.275	545.006	584.84	331.043	374.428	853.732	527.226	1479.44	351.884	1149.07	688.656	775.509	856.453	611.667	580.098	915.668	431.377	610.616	965.111	812.731	602.266	977.973	642.564	879.493	428.853	1070.27	1693.08	1306.4	2241.27	1269.59	1432.21
EAU93211	88.0169	93.5879	99.3731	91.3814	90.3551	90.0333	77.339	69.9293	72.4433	67.1646	90.6823	70.3724	110.921	67.8165	81.2168	208.075	155.549	145.411	161.69	90.1597	101.967	59.3229	64.2455	183.653	76.0888	366.642	65.1515	398.219	249.228	437.083	401.184	199.539	179.415	283.528	338.711	251.204	318.898	286.499	194.414	419.912	264.855	278.504	395.301	372.824	311.813	215.56	192.528	176.219	300.081
EFI28602	2693.04	2164.32	2048.7	1473.04	1430.74	1594.25	3672.18	4279.65	5077.77	1939.49	2826.94	1184.79	933.482	914.577	901.208	2529.47	2692.3	2764.15	1370.22	955.977	964.312	212.648	190.315	462.227	0	195.409	260.114	337.249	369.308	290.434	268.344	458.945	225.464	704.124	347.999	434.899	465.583	964.874	381.695	299.571	465.045	744.136	269.725	372.684	1549.61	616.347	1787.65	810.328	947.108
EFI28603	472.834	433.443	394.728	264.402	223.56	247.431	676.689	703.894	765.224	289.023	428.54	153.121	149.05	99.4441	123.892	392.186	355.903	383.275	191.307	142.076	128.719	157.294	138.357	121.451	78.5459	282.695	202.586	159.185	85.3683	146.902	120.442	117.796	78.5306	168.444	117.026	94.8254	123.701	231.222	118.187	128.681	112.848	182.756	133.637	157.431	485.333	218.235	616.804	329.828	263.399
EAU93213	72.9163	80.8869	68.5474	65.7388	78.9595	67.2387	112.599	119.942	133.336	41.801	52.7302	42.7508	82.8348	39.6819	68.4838	34.1584	44.2219	39.8084	46.5276	37.3016	67.2073	37.9633	44.5694	44.897	31.5794	88.8692	37.6064	85.9902	59.2024	69.0473	64.4519	70.8864	64.7958	88.5871	52.16	72.7758	85.7179	74.5411	66.1874	71.2195	76.8241	86.039	58.0222	77.8425	66.9823	52.5984	34.6846	54.1274	36.5228
EAU93214	5.55356	4.01396	4.50766	6.0078	5.33762	3.64404	3.41142	3.39234	3.01531	2.2831	1.75945	5.03135	2.95719	5.19258	5.80728	2.05924	3.39396	1.70671	4.28733	6.0217	3.37176	5.51455	7.57932	7.29966	4.7803	6.70696	7.36674	7.84548	10.6655	10.8843	9.79738	10.3313	9.00737	8.7854	12.9128	9.23937	7.26062	8.55176	9.5144	9.37926	10.8539	10.749	8.69735	7.5074	11.3533	6.49332	3.81136	15.0387	7.61848
EAU93215	207.106	208.32	208.896	205.501	207.691	186.524	180.058	172.342	183.33	57.639	57.0965	82.7075	126.333	125.027	157.928	64.4975	56.254	31.379	73.8339	184.687	172.797	96.7162	91.3673	225.902	539.466	493.559	78.4083	293.017	227.803	307.504	266.459	234.99	257.286	375.749	243.526	232.682	290.29	311.85	255.137	301.24	269.256	298.367	202.367	434.968	151.845	178.625	129.699	188.288	151.564
EAU93216	17.8247	16.4744	20.7276	23.4968	26.0984	23.8235	12.2356	10.3271	8.14706	7.61516	6.15072	8.58525	35.8163	16.1425	25.9305	16.4736	12.805	8.40623	14.5076	18.0538	28.2727	11.6639	16.3559	11.0516	11.5823	11.1217	14.2755	16.2773	16.1916	19.5319	15.6477	20.3877	14.9078	13.3206	17.3718	15.1947	16.1494	16.3484	16.1331	18.7179	23.8801	15.0858	18.7884	17.8161	16.9267	12.0085	6.04479	28.4057	14.596
EAU93217	1.60202	0.722448	1.63035	0.548467	1.37073	1.74402	1.14636	1.69191	1.12053	2.15274	2.50864	7.06339	1.81026	59.8448	5.0333	0.394216	0.589043	1.95327	2.1668	22.2466	4.25279	4.69628	3.71178	2.83163	3.35547	3.13858	1.40178	0.677095	2.75014	0.241775	1.92817	1.52291	2.28779	3.17409	2.02171	3.88215	0.644222	1.25058	2.47075	2.24443	2.26749	1.33674	2.18036	1.59	0.214999	1.67336	1.02373	0.844496	0.399082
EAU93218	47.681	44.8742	42.6639	46.8034	44.7882	50.2521	42.896	41.7204	43.3797	32.8485	36.4167	29.3253	44.0401	38.0835	39.9644	48.25	40.3144	42.1269	47.9784	36.7048	41.2348	24.0325	22.9153	22.509	53.5529	27.4995	27.7133	34.8529	33.3144	43.0714	32.9047	45.8895	28.4836	32.0769	35.9724	42.0609	26.8621	34.7937	47.3776	39.7471	40.2967	31.0403	33.4397	35.272	38.8578	29.9547	31.9706	53.1837	26.6822
EAU93219	50.4654	46.6088	46.3531	38.1505	35.5889	39.011	49.2123	49.8327	56.7841	36.2627	44.8467	33.0016	31.9034	43.4622	40.0292	48.7185	44.2527	40.9018	40.084	49.3225	43.1954	57.4646	55.2613	26.7341	41.0213	25.0733	51.4675	47.7534	38.5033	38.8051	39.7345	46.8739	42.1418	45.2803	38.9089	36.0442	43.9274	38.8523	45.4033	42.2597	37.7108	45.7358	42.1676	44.155	19.9863	39.4675	22.5027	35.5211	29.3698
EAU93220	153.69	154.111	149.086	171.912	191.092	196.484	144.867	142.777	140.975	114.295	129.6	99.8805	191.234	145.254	168.473	154.841	135.087	101.692	121.344	161.539	228.067	373.807	325.457	12.9288	19.7555	9.89919	351.342	11.9592	13.5893	11.896	11.859	13.9982	14.4315	11.8227	13.497	16.1338	12.1011	12.3591	14.2633	13.5288	13.4453	8.71332	9.67863	10.9851	9.13194	144.059	89.9778	135.132	92.4739
EAU93221	47.8874	49.0183	51.427	56.2307	56.6232	57.362	43.3522	35.5629	31.6846	24.7407	23.8013	19.6204	55.3956	45.1309	41.8142	58.9833	40.2094	30.8008	45.9049	45.4423	51.1453	30.2174	26.6816	33.9992	20.0821	46.96	30.6397	67.9499	46.9327	58.5088	60.1453	64.1407	50.439	52.211	60.6297	57.3426	48.7815	55.8632	67.3312	71.7704	66.142	58.7842	47.6578	75.3594	50.2388	43.7915	32.2859	84.8227	42.4211
EAU93222	33.5495	31.2429	39.9446	46.345	55.5187	55.6655	24.4623	26.7153	30.6663	55.3587	45.4718	24.747	54.9032	32.5941	47.5952	82.8696	55.8059	49.0124	86.7641	35.1555	49.4751	11.8242	19.6612	32.0184	41.6415	44.4718	12.3046	45.2588	52.2346	45.8115	38.337	96.5383	44.6962	41.5523	33.3506	40.1595	40.0065	37.1592	57.0411	41.365	64.824	35.1336	43.4106	58.9897	24.176	21.6347	16.2369	23.5486	28.2058
EFI28604	0.471829	0.425552	0.42682	0.430759	0	0	1.80067	0.442936	0.440026	0	0	0	0	0.435198	0	0	0	0	0	0.436806	0.871327	0	0	0	0	0	0	0	0	0	0	0	0	0	0	0	0	0	0	0	0	0	0	0	0	0	0	0.994886	0
EAU93223	46.7402	47.0915	46.4165	49.96	38.2294	38.1832	25.7983	21.8181	18.9129	239.292	58.0691	62.278	32.1259	11.6983	14.5037	139.729	112.615	51.8701	97.7584	19.6685	27.2856	19.216	41.4678	12.2248	15.1028	9.33361	26.8897	13.1335	15.4728	16.4787	15.9624	17.8357	31.8277	18.8784	22.4239	19.8226	19.6068	37.7264	22.8913	10.6633	22.2341	27.7909	26.0139	15.4084	46.3803	2.07505	6.58246	2.78289	2.18115
EAU93224	13.7589	12.5347	12.4883	10.362	11.2572	10.974	14.5858	15.6997	15.2941	22.3275	15.4014	9.27313	10.9302	9.52871	8.62515	10.1685	8.53947	8.0884	9.52401	9.00637	12.3621	6.02474	5.5814	4.95978	6.20999	3.44885	5.51284	6.31773	9.70225	6.93554	5.35272	12.6831	12.7502	5.92676	9.93858	12.6789	8.44521	6.31656	16.4719	5.9999	12.432	6.90634	8.18249	6.62092	5.37165	2.43327	4.59445	7.57037	3.50827
EFI28605	18.4583	17.6272	17.9526	20.4313	20.4902	20.8036	18.6468	16.4786	16.8767	30.2074	24.007	18.6704	21.1575	24.3696	18.4747	24.8183	20.2867	20.7697	23.2795	21.6116	24.0615	11.4457	19.4267	8.52961	3.03227	6.73613	14.2158	13.3253	19.4677	14.6386	10.7451	19.7258	14.7226	12.4295	12.7127	18.2289	12.549	13.7499	22.6659	11.7938	17.827	12.5496	13.0626	12.7264	9.26115	9.86514	5.79741	12.592	6.67187
EFI28606	18.5002	15.0578	15.715	21.1467	19.1431	21.4826	16.3593	13.0255	13.6062	13.4742	12.7909	14.4237	21.3129	22.197	17.6072	18.0246	11.8349	10.0495	17.9021	25.3076	25.8663	9.78034	14.2008	13.3686	9.13597	16.4279	14.1259	18.9862	18.8917	20.0663	15.8401	23.3671	14.8011	16.9862	19.1234	17.881	13.9919	15.5376	20.329	21.0722	17.4993	16.8591	22.0173	24.9937	15.7851	8.57347	8.72716	21.0506	12.4395
EAU93226	6.32877	4.49886	6.18877	6.76788	5.73559	5.83801	3.96904	3.81275	4.02673	3.93868	3.11583	2.52091	9.71345	5.2737	5.74472	9.10149	5.39343	5.23078	7.25326	6.40657	7.73696	2.60608	3.38033	2.2303	5.45096	3.36046	4.50837	4.64419	2.77533	2.54701	2.68145	4.28393	2.60053	2.1652	2.63736	1.52886	3.46732	3.1397	2.49891	4.59135	2.61196	2.85151	3.72088	3.93594	5.2284	3.31853	2.31818	6.02797	4.79356
EAU93227	21.0701	17.6223	18.5825	23.7679	24.0827	23.0181	15.6691	14.1285	12.4105	7.85294	5.24139	7.54367	23.9879	13.1023	18.5821	16.9708	13.4103	11.1773	16.7608	14.6662	20.3571	27.7519	29.4865	9.3872	8.62726	14.1735	27.5391	23.0332	11.6337	21.5498	19.2899	16.5802	13.2177	15.6941	18.0597	13.6698	14.978	12.9989	16.0813	21.3728	17.729	16.2738	18.7183	21.3538	15.5913	34.1983	9.31359	63.2456	23.2578
EAU93228	7.66379	5.41973	7.01151	9.30244	8.71829	8.49475	2.90816	3.02496	3.4924	2.73061	2.51767	1.76629	11.3367	7.95241	6.48576	7.37198	4.44028	3.99247	7.61713	6.61118	6.83513	4.27042	3.63201	2.46291	1.45927	3.07113	2.8449	7.26343	4.78407	4.1007	5.55538	4.82535	2.80393	4.33836	4.61593	5.4622	2.89506	6.07321	4.39573	3.36207	5.91668	5.13515	3.16074	6.12455	4.67507	3.11884	0.623295	6.15169	3.03726
EAU93229	14.6296	15.1163	13.3626	10.5034	11.5453	13.8543	32.9299	39.4679	37.7515	4.07171	4.10613	6.13714	10.657	11.2667	14.9412	6.85041	5.84913	5.12602	9.73347	9.86191	14.5575	4.54223	5.59445	2.58225	3.56995	1.94786	6.29692	6.5634	9.26543	5.14457	3.76093	12.1905	4.72052	4.18101	6.09429	5.34507	7.46323	7.68744	8.76226	6.19082	11.258	4.42456	6.01409	4.83324	10.2171	4.4084	1.74266	9.13449	4.24591
EAU93230	86.5296	75.0501	57.85	34.1792	26.3409	30.4763	41.9271	49.3372	63.9721	64.6698	67.4119	59.2037	30.8146	38.1144	23.2193	26.6536	37.6917	42.09	33.8596	38.7797	22.3431	40.1326	18.1132	19.8792	25.2228	18.7725	35.3878	31.5413	29.2306	37.7551	63.7226	26.4297	42.7827	25.9301	54.8235	35.1436	36.918	40.3819	24.1642	61.5789	37.4613	29.9824	31.8392	23.0777	45.5818	61.2307	81.8512	14.7096	88.6413
EAU93231	114.006	109.818	101.86	90.6942	77.5471	84.0212	123.675	128.019	137.815	57.4836	68.819	49.6961	59.327	51.8262	39.8054	59.8963	63.1912	57.7658	53.9072	51.9136	48.5093	146.147	110.006	42.3366	72.9665	61.315	130.451	66.2411	42.3124	53.7285	72.4292	49.0795	59.8157	53.691	62.1864	50.171	64.9532	62.3429	48.5914	73.2619	58.2785	58.4487	45.8835	46.2068	92.7813	72.3736	89.5054	56.6322	88.1262
EAU93184	106.074	102.598	101.47	105.189	71.095	77.3022	65.4335	71.9368	76.0693	17.2028	31.3114	11.5577	44.1973	26.2028	23.5514	26.402	26.5392	24.3201	27.5394	24.2114	36.0251	43.6697	36.4411	43.8398	51.0745	51.4755	40.9666	64.1047	49.2559	28.0425	106.831	40.3342	54.8937	27.0556	54.391	55.9627	43.9956	45.9389	39.0439	101.502	60.4684	50.121	33.114	73.0204	104.46	122.986	140.74	108.233	186.427
EAU93185	48.9623	45.5879	49.4963	52.5618	61.849	58.2118	33.378	28.4557	32.0859	13.3178	12.5769	19.5447	45.5179	48.4734	44.5014	34.6627	30.1371	17.8527	29.3514	60.6279	58.651	30.3774	25.5871	32.9946	64.7019	45.4655	25.2278	52.6596	48.036	48.7182	43.6865	41.4054	50.2502	51.5429	41.8099	37.6049	44.8028	34.5238	46.2564	54.0978	56.9708	42.3581	41.1085	68.414	30.8856	36.7838	14.2128	57.6861	24.5865
EAU93186	6.16212	6.3043	5.74071	3.86246	5.19379	5.92733	7.45871	4.05798	3.68823	1.81263	2.8361	1.13542	3.07624	1.78147	1.96922	13.3075	7.57498	3.85751	2.32205	2.12863	2.12306	3.52948	2.34402	1.4863	3.85275	3.7839	1.28761	2.28049	2.63142	1.88772	4.20646	3.19745	2.67459	2.91559	3.59804	1.78299	2.07114	4.30775	2.06321	4.12328	2.60352	3.06968	6.11962	2.60806	8.49203	3.18394	2.06877	5.33307	1.37468
EAU93187	151.088	146.712	165.477	174.932	168.405	177.462	201.592	182.051	179.775	141.056	67.4981	143.44	146.001	135.621	141.728	100.283	87.4093	88.6489	111.18	151.663	145.387	551.671	564.658	90.0412	392.844	122.484	560.554	71.7682	62.9374	46.8271	46.6812	55.9729	73.3491	96.343	43.8319	60.7326	54.6271	50.6119	91.5519	46.8585	73.4132	85.0122	37.117	81.4204	51.5853	66.3397	52.0844	66.5236	53.6447
EAU93188	1.33761	1.50802	1.51252	2.51869	2.57512	2.54829	1.03691	1.96204	1.63728	56.4693	9.58679	227.647	10.6559	4.31818	10.1173	3.20922	10.8201	5.62655	70.2562	4.95329	5.4035	2.13882	7.55419	1.85765	4.9029	16.051	7.21756	39.4797	2.77462	22.4076	1.71055	1.99816	0.955096	90.6751	2.21553	1.6207	8.06841	91.3655	1.78165	1.66577	1.51459	97.1948	12.7434	19.8188	15.7074	1.79636	6.06881	2.0272	1.24955
EAU93138	283.069	268.085	241.769	260.42	206.948	243.869	298.256	258.163	239.085	80.4597	73.84	49.9802	176.177	124.263	133.126	176.057	118.736	91.4328	132.191	137.033	202.294	58.3279	77.7829	73.9809	27.396	257.533	81.8945	297.047	93.5571	189.897	228.269	155.364	82.1866	230.644	131.225	124.92	177.781	200.125	129.227	281.794	160.94	218.399	106.151	272.492	423.279	381.371	515.092	381.635	376.989
EAU93139	86.0167	68.2771	81.8103	82.7334	83.6845	91.5953	99.4652	86.6284	101.691	150.979	225.594	77.1496	112.391	98.8761	84.8753	172.413	148.451	160.795	102.639	92.9322	92.8593	48.6933	51.6374	25.3008	15.4316	19.1252	58.4498	53.1441	56.0715	50.7029	45.4461	59.0317	45.7202	75.4895	37.1907	59.6524	69.3279	69.3996	59.7065	42.2054	75.9159	60.4511	39.4408	40.5311	38.3641	45.0745	23.3519	57.4799	28.815
EAU93140	100.455	89.6801	100.121	125.548	147.737	140.803	76.9426	57.11	58.9995	58.6205	65.6435	99.0631	172.031	182.483	189.885	129.823	101.879	90.0055	148.776	202.916	207.578	53.9506	71.9562	40.7911	33.1937	32.3	62.3266	63.9559	83.3717	58.3274	41.8403	99.6944	80.5715	92.8958	40.6441	77.5361	72.3632	51.0814	119.27	55.0693	80.317	65.9756	49.0133	74.5132	61.7474	51.7202	23.7824	121.943	34.0027
EAU93141	59.7277	52.7589	53.1947	64.1206	59.3038	62.5414	61.2815	55.4561	47.5189	33.4416	40.3116	41.1302	55.7326	68.7215	57.6435	58.07	48.2993	44.8576	63.85	79.6636	70.927	29.9474	34.6854	54.418	120.265	41.1663	32.0576	44.8925	59.3263	43.862	35.7585	63.0497	48.523	48.2766	35.4533	49.4159	46.4684	51.0313	68.0728	46.7276	51.5507	47.0971	40.0395	44.8308	34.7073	37.4415	14.1258	52.7862	27.6103
EAU93142	142.96	141.649	180.828	222.949	299.145	263.346	83.0429	77.1579	61.6152	63.7318	42.6977	36.4869	282.725	108.879	219.987	163.354	111.541	101.614	155.846	91.7464	159.277	76.4373	76.538	40.3116	13.2242	42.6303	79.1847	105.087	73.5472	73.0975	68.3918	106.932	48.7118	94.3307	57.6236	91.0277	80.6412	105.849	129.495	79.7497	109.023	89.9357	47.7387	124.176	116.326	218.975	55.562	252.826	97.0652
EAU93143	4.82952	4.26011	5.47304	4.69986	4.67718	4.11362	2.58239	3.8861	3.71209	15.1665	3.73337	5.80308	5.27737	5.77627	4.6935	7.2611	11.1358	7.81669	13.1599	6.0924	7.05654	8.59921	9.34522	12.7576	7.55886	13.7246	7.18239	20.6363	18.4642	24.7974	23.1232	19.0848	18.0241	20.189	21.0301	18.4589	22.3092	23.808	26.4304	22.8677	16.1652	29.5813	16.3081	22.0928	6.83756	39.4062	52.146	82.4184	47.7534
EAU93144	48.5482	42.3809	24.602	13.5884	6.13419	8.00827	12.4163	26.7014	32.776	24.224	26.9585	48.7198	19.02	25.2287	18.8612	5.9828	27.048	24.095	27.4036	23.1576	12.5199	73.4327	29.0686	29.2791	109.683	34.9611	66.3677	39.0836	28.7168	32.5532	74.8454	27.0915	51.8785	26.9972	55.1692	43.5437	47.0466	32.2002	28.4071	72.1039	42.0891	22.8879	31.5817	29.3457	32.2109	40.7447	42.1479	11.1733	43.5614
EAU93145	31.237	26.7832	28.7969	39.9252	36.9927	40.0634	30.625	29.2464	26.597	26.0089	17.6615	17.0385	26.8596	25.816	31.4238	24.6297	19.0753	19.4449	25.4765	26.2949	39.9513	20.6679	22.0385	15.6327	10.2739	15.7458	18.9466	25.438	22.9666	25.3693	19.3866	25.5288	21.5996	23.1331	22	24.5099	16.7573	16.2649	25.5017	22.5354	22.3666	20.833	21.1904	28.458	16.0658	13.4715	10.3183	13.2779	14.7621
EAU93146	203.035	204.213	208.758	221.111	213.431	217.716	326.892	332.874	307.863	84.1229	102.893	78.649	155.191	119.554	188.334	107.061	101.315	93.1854	107.066	117.813	142.111	78.0706	98.284	74.3378	18.2255	63.5728	91.3663	176.734	147.509	179.911	173.678	175.874	97.3394	171.582	141.381	152.771	134.522	196.798	177.918	180.153	175.709	179.297	131.806	170.052	155.121	134.82	75.8075	298.725	114.163
EFI28607	6.72313	5.88272	5.94564	3.89346	2.40403	2.35957	2.44133	2.96732	3.74327	4.44972	4.20632	5.35336	1.58744	2.96176	1.77485	2.66677	5.16538	2.98524	4.38831	3.76232	1.99206	5.66924	2.90616	9.42562	56.7473	7.07724	3.16089	16.1161	10.9672	16.416	27.4761	9.10292	24.8559	13.6898	26.9728	16.9357	20.4449	16.6587	11.7617	17.6823	16.3048	11.0522	17.3596	10.3007	10.935	0.35936	0.102596	0.105793	0.0499943
EAU93147	63.7442	64.3277	52.2767	61.0375	59.0574	64.4731	53.8449	63.7793	64.2438	39.0397	39.7773	46.1854	68.7572	51.9297	77.4827	42.7612	40.6058	40.9227	51.498	55.3791	55.2343	77.0394	84.0364	79.8293	108.852	72.915	81.4738	79.7757	85.1878	89.3798	70.6946	87.6321	70.702	74.1613	79.5892	98.1569	64.8727	82.265	83.1875	71.2926	80.3002	62.1851	62.7082	75.3741	54.053	75.9327	43.1727	116.716	49.4925
EAU93148	24.7972	19.3815	20.1575	21.7207	22.8022	22.8176	23.0528	20.5211	22.7556	14.2959	14.8933	12.4384	19.3063	13.816	21.1871	20.7609	15.8285	13.7844	20.7368	17.444	27.7104	35.8277	40.5301	17.0535	40.1316	27.2718	36.9269	27.5007	19.0203	26.3922	23.2203	23.1737	22.3184	19.3557	24.5805	21.3065	23.2141	19.7224	24.5486	27.4532	24.0327	17.1063	26.8296	32.5697	16.0535	19.5553	6.4669	25.3621	12.4732
EAU93149	140.614	135.739	108.41	66.5395	51.6076	51.8881	79.4211	91.4247	117.846	68.4012	75.1997	77.1603	61.7025	66.4976	66.4288	46.3249	69.9669	71.3984	60.5028	63.0921	61.9075	184.647	97.2259	48.8634	343.201	39.9726	135.829	51.207	55.6075	50.8547	82.9114	58.1011	86.2368	56.8567	73.5947	62.3653	70.5437	64.6396	60.988	85.0668	71.5113	59.5567	52.8656	43.8404	69.9511	81.2292	109.842	34.6501	96.4658
EAU93150	14.9128	12.442	13.304	13.3462	15.05	15.4724	15.9961	14.2205	14.3465	8.32661	9.69377	9.70055	10.4231	10.5808	10.8432	12.0729	12.4589	9.89812	10.5558	11.464	10.6193	7.46242	10.2906	8.08071	3.9429	7.08794	9.334	11.5698	13.465	10.9734	8.21326	14.6037	11.4253	9.99043	11.4699	10.7671	8.95785	10.3478	14.5165	10.7692	12.6894	10.439	9.53655	12.111	9.22127	8.53234	3.03743	10.7607	7.70832
EAU93151	72.6299	69.0429	66.3466	58.7415	55.3578	64.1852	72.8665	72.7	78.5387	56.6024	41.0489	43.0638	59.6951	54.004	53.4262	49.3846	45.1747	45.1137	61.231	56.266	61.632	64.218	70.615	80.2884	49.2773	65.2971	67.7882	69.9063	86.1806	78.7592	69.9331	79.197	73.1188	58.721	84.3467	83.6376	66.9901	74.2973	74.7683	76.9087	83.1478	65.4363	79.0256	78.8449	69.4627	69.2549	91.2067	65.3922	75.9237
EAU93152	25.3496	21.1439	19.9485	28.2233	25.2607	30.6477	14.3542	12.8177	11.7244	8.40056	6.25594	7.04226	19.7019	14.162	16.8354	16.4315	12.074	12.2122	16.6321	13.5942	18.3637	9.66653	8.23698	8.53454	4.74836	11.2045	11.6616	19.3375	14.1518	12.5658	12.2166	15.2815	9.84619	15.3417	12.224	16.1578	13.647	15.7129	17.7998	15.7201	15.8687	16.7381	13.5884	16.5392	15.323	12.4857	11.4314	25.1505	12.8351
EFI28608	0.24515	0.221105	0	0.223811	0	0.213502	0	0	0.228626	0.658845	0	0.648525	0.443224	2.71341	0.456427	0	0	0	0	4.3121	0.226359	0	0	0	0	0.480281	0.572018	0	0	0.295981	0	0.266335	0.25461	0	0	0	0.788656	0	0.274972	0	0	0	0	0	0	0	0	0	0
EAU93153	23.7288	20.9867	23.462	23.4266	27.0706	25.9521	26.4126	24.4342	25.9034	18.9502	17.637	15.166	20.1202	15.9484	17.8942	14.756	15.8714	19.7361	16.669	17.1993	18.5131	28.8241	31.9639	10.2183	17.7226	12.7932	25.3231	10.2622	8.42055	7.43982	10.184	11.3909	13.4685	5.31053	8.12461	10.0686	7.98869	8.13687	9.49076	8.93377	10.8307	7.36724	7.67734	11.5798	18.6627	12.077	17.8667	19.9748	16.2212
EAU93154	50.5443	47.6089	47.7509	37.0275	39.4107	44.3744	43.3625	48.5972	45.2368	73.5795	60.4905	58.2291	43.849	41.5447	31.4948	47.7444	62.3479	56.6564	51.8237	46.0378	29.357	33.4575	35.8878	32.5243	18.7827	31.5437	48.0309	35.6042	38.719	32.2347	49.06	38.97	46.568	33.4581	44.2383	46.0182	43.0548	42.6383	38.6336	51.7768	37.1546	43.535	33.5325	31.6711	42.2314	36.9808	30.4235	34.3795	32.6964
EAU93155	29.7837	24.1036	24.3211	29.1999	28.2693	32.5286	26.3	25.1723	23.5055	16.2492	14.0832	11.6727	26.0347	17.4068	18.5007	28.8405	20.4507	19.4022	23.7588	22.1577	23.2889	12.0894	14.6717	13.2253	15.1367	12.9667	13.8574	19.0119	17.2169	16.8026	15.6307	22.2908	17.055	13.7919	17.1113	16.7475	16.4392	12.0462	20.626	18.1331	18.0876	15.5031	16.923	17.2669	24.2755	17.2966	9.40074	20.4811	16.5946
EAU93156	6.21426	6.40165	5.22184	5.16248	4.8635	4.28346	8.34551	10.0362	10.6295	10.6855	8.85478	4.6747	3.64746	2.96099	5.48337	5.79778	6.32409	6.20503	4.51455	3.35364	3.99753	5.33714	6.14133	9.16195	8.14265	7.44323	6.25356	8.59718	9.97686	8.39173	7.72753	10.5909	8.87053	7.63581	10.2209	9.16883	7.20074	7.66355	11.0665	7.40872	8.77059	7.17576	11.7578	10.0887	4.90113	6.57446	4.09526	8.01098	7.01389
EAU93157	252.85	257.98	268.363	257.861	283.901	272.287	281.218	286.896	291.184	306.054	347.138	310.877	259.33	297.919	298.772	233.005	213.827	247.903	302.127	312.137	280.593	100.461	119.867	377.261	226.874	258.869	101.14	436.214	657.476	666.152	486.586	721.464	653.106	490.115	654.294	635.041	495.704	472.6	754.061	422.551	531.445	489.499	819.059	488.966	227.584	193.288	251.755	151.74	290.824
EAU93158	102.365	100.309	97.1136	132.688	140.331	170.731	69.1027	58.9271	48.7833	38.4978	36.1381	35.1981	101.121	86.2526	83.0068	62.2603	71.4889	54.3192	79.3852	94.3195	118.446	78.923	67.87	38.6902	21.5754	41.6229	78.1152	67.3003	62.6279	82.9763	42.8118	73.791	58.0053	61.2273	38.795	57.6325	72.49	59.1359	68.2406	73.1596	64.6975	58.1961	30.5703	75.764	67.9115	42.846	22.0513	166.125	47.6325
EAU93159	28.071	21.5819	24.4709	30.7182	31.7336	33.2992	18.0271	16.9	17.0267	14.7857	13.1721	13.6831	26.3263	24.5398	20.6443	24.8075	16.5579	15.384	20.9731	28.4946	29.391	17.1864	19.9324	15.576	11.2118	16.3549	19.4044	20.9004	22.6813	24.6973	17.1038	25.3044	20.3848	17.9288	20.8688	21.692	18.5531	17.809	25.446	21.2682	24.2086	17.547	18.6566	26.0578	16.3861	15.6327	7.91631	22.6748	11.8108
EAU93160	2.56494	2.31337	2.9832	1.3381	3.13519	5.74412	1.04879	4.47177	4.10067	0.984763	1.05929	0.323113	0	0.675946	1.70553	2.52466	0.359274	3.57407	1.98239	0.339222	1.015	3.90599	2.54691	4.4411	0	4.3072	0.854984	6.60768	1.25804	0.884793	4.8512	4.37895	3.04448	2.07425	1.84965	1.25356	0.785859	3.81384	3.28797	3.1942	3.31921	3.26127	1.32986	1.6625	3.54062	3.4993	3.37176	11.9757	2.55583
EAU93161	190.552	198.569	198.05	194.976	184.964	196.551	205.956	205.24	201.316	153.386	161.595	115.808	168.512	132.031	132.112	134.704	136.591	135.283	149.546	164.476	173.396	122.006	139.7	146.593	56.5573	131.052	122.79	187.097	194.723	202.277	185.581	185.85	164.762	157.721	194.003	185.631	203.021	214.781	182.757	195.457	212.81	162.838	150.899	165.498	244.116	185.712	177.101	289.698	166.943
EAU93162	39.3424	33.4339	37.9651	31.8143	31.6314	30.4809	46.9804	42.6225	49.5017	47.6411	82.6374	45.1581	41.5914	47.8405	44.6169	54.5821	39.3179	49.1628	44.4914	45.399	48.5912	24.7647	32.8808	53.0501	42.7355	48.0866	24.7469	76.6725	80.5136	99.8779	80.2369	92.837	92.5789	69.358	93.1793	77.2317	83.9982	75.8003	92.1088	77.6109	80.8036	70.5153	125.252	74.7002	53.1382	33.5807	26.6961	41.1587	38.649
EAU93163	173.157	160.92	170.822	157.203	145.493	161.652	159.88	149.197	158.932	126.694	133.231	115.241	115.421	135.002	120.459	138.887	129.507	138.679	112.707	126.603	110.853	103.481	126.143	520.501	779.118	482.928	99.4741	439.396	581.05	518.99	423.281	532.865	518.885	356.465	469.02	501.952	426.585	368.951	489.921	432.613	485.579	295.628	521.984	435.389	226.779	305.091	175.559	126.403	195.601
EAU93164	552.083	503.404	595.157	709.566	714.901	656.865	254.959	242.392	217.522	66.8913	48.9205	46.7557	148.767	84.8703	62.9465	254.356	201.11	95.1836	120.034	92.0377	91.9273	184.296	255.991	90.0161	31.3086	61.4706	171.102	143.599	144.764	146.506	96.1501	85.2581	91.0977	145.686	121.813	98.8186	121.505	206.808	120.211	101.241	96.9231	203.484	102.019	105.809	144.588	24.4091	19.1761	33.3027	59.0168
EAU93165	670.522	978.121	1021.66	1123.22	1081.74	1029.57	294.378	216.368	165.563	453.899	253.122	590.704	1066.64	1226.54	1059.31	1069.2	778.645	414.929	889.782	1245.82	1373.34	806.73	701.075	1130.14	1085.51	1705.59	755.614	1431.63	1007.94	1597.15	1512.75	933.229	830.461	1021.73	1215.04	967.087	1202.64	1032.11	948.689	1273.98	1099.86	909.112	1013.69	1335.09	908.77	1400.08	455.013	790.579	713.365
EAU93166	39.0783	37.9296	33.5852	34.1624	34.6052	37.985	36.5394	38.8379	37.8547	20.2792	14.6211	16.0467	23.9919	24.2996	24.6611	25.643	23.3915	17.9402	27.7581	29.9899	24.5058	26.5231	23.0593	14.3885	22.4807	19.8806	28.0038	17.3756	17.4202	16.1393	17.4983	17.915	13.9341	16.7915	17.0542	21.1412	12.399	20.464	19.6451	23.2694	16.3516	22.7422	14.6373	16.4354	16.1328	14.9674	12.8694	24.0717	13.9521
EAU93167	73.3129	68.5689	70.1941	65.2371	72.4401	63.973	59.3903	56.0239	55.9887	73.031	77.664	68.299	69.5651	82.8969	78.6814	72.3723	70.2033	66.0088	81.9402	83.9301	78.833	48.5493	57.3922	69.7936	42.4633	53.7039	55.6333	76.9161	98.7714	90.4103	97.088	113.618	96.3824	84.7001	91.7079	108.269	81.6023	73.4091	113.379	96.0104	98.9367	76.7986	96.8104	85.1009	59.2444	53.9418	65.7612	76.3145	74.4038
EAU93168	65.8451	55.0818	49.0229	43.5365	50.693	47.604	79.2086	81.5388	75.7222	5.91125	6.44884	6.35513	20.3487	14.2876	25.05	18.9781	8.94769	5.93412	12.5327	12.6508	25.8835	16.0634	14.9631	17.6779	7.05744	36.3069	12.23	48.6306	18.4775	36.8956	35.8795	24.5569	17.8863	32.479	20.2569	24.1753	30.6624	24.5008	28.8177	36.8325	27.9788	29.0523	16.1354	41.5636	37.231	46.7033	14.9286	43.5661	21.7771
EAU93169	118	114.002	100.36	94.7889	140.142	126.541	184.485	166.682	161.997	27.7468	16.2443	17.2823	66.7022	23.6186	98.7169	62.5231	23.849	20.0269	33.0298	24.2999	110.518	38.3019	44.3276	33.5809	37.629	63.3085	45.4582	50.0289	31.4415	33.733	36.5063	41.6342	36.2876	58.3124	34.0078	35.3869	42.0331	38.3089	52.1439	44.9638	48.3464	51.5258	28.5791	68.0807	37.2616	48.8806	32.8605	144.577	36.0357
EAU93170	20.5917	20.3621	23.7144	23.9333	26.1805	22.6869	19.094	14.6727	13.3424	16.0762	13.8662	9.69881	33.9399	21.4339	22.4794	27.35	21.7307	21.2144	30.2745	22.1256	35.6596	10.4022	9.58022	10.1902	20.0926	15.0675	10.034	19.5732	9.46428	13.479	9.65475	9.25395	4.80977	8.70739	9.39256	6.9786	7.71519	10.0707	6.86407	15.2419	10.113	12.4206	9.60439	14.3518	23.8837	26.8518	6.93332	53.6199	22.3314
EAU93171	82.0697	75.3612	75.1376	88.1377	79.7196	94.0052	65.2515	55.8291	50.101	26.727	26.0754	24.9973	66.8427	45.62	49.6415	60.7807	51.0221	43.0225	62.1149	46.7062	49.9703	48.6029	45.0113	26.4294	17.4388	37.672	48.3368	47.4778	36.0724	34.3453	45.6908	54.2726	34.6918	50.3862	42.1533	46.3426	38.264	56.1222	54.6985	50.8551	48.5966	50.6153	32.376	41.7107	68.8516	51.3516	43.2728	76.4931	49.6792
EAU93172	1493.91	1546.16	1810.06	2325.36	2544.48	2868.28	607.393	543.929	474.751	726.421	379.449	884.408	1788.24	1734.67	1759.72	1502.34	1113.04	680.466	1388.37	1694.33	1978.82	912.308	938.026	1030.1	540.459	1028.2	901.081	1084.66	943.711	1035.76	954.536	1120.7	841.265	957.384	758.088	936.685	1165.03	1039.05	1127.58	872.411	898.009	933.966	656.817	1012.47	875.607	1241.87	424.385	909.372	668.97
EAU93173	16.5135	12.9309	14.5945	21.7942	20.7212	19.8877	13.6129	11.1889	9.5367	11.9153	8.95531	11.6068	22.0797	17.2071	22.3837	14.962	13.38	11.4571	22.2729	20.6929	24.7537	11.048	14.2477	16.3301	25.4706	13.4011	9.99568	23.1675	21.706	22.1482	17.1727	27.1361	17.6531	21.9035	18.7905	21.5104	17.5971	16.5766	22.5912	18.4567	25.2703	17.8724	18.5567	23.7469	16.5055	13.2794	5.65154	18.4663	8.70936
EAU93174	106.571	115.385	124.632	162.158	139.653	179.355	109.922	110.185	78.57	84.7193	76.097	52.2789	223.705	137.483	173.838	190.185	134.616	140.472	162.105	135.325	159.128	22.516	46.158	34.425	22.1204	28.6847	29.1231	57.0804	55.4884	37.6731	28.3112	91.2685	44.6224	69.5677	37.56	70.0712	68.2082	69.7016	86.9592	40.6517	80.1758	50.7371	36.0067	59.624	127.561	120.915	84.9115	190.297	102.844
EAU93175	5.99597	4.38639	4.03787	5.839	6.95442	6.84653	3.30529	3.50237	4.3492	10.4445	9.43735	12.9833	17.4051	16.1613	15.939	12.5249	11.0395	9.81244	17.3009	20.1066	14.6407	5.96552	10.9594	9.15136	31.8153	12.008	11.6589	9.46099	10.9793	13.6741	6.09407	13.5349	10.3789	9.05129	7.31451	10.7882	9.78752	10.6094	12.7782	8.04773	11.0138	5.78133	11.1225	10.504	7.72499	5.24895	1.56668	9.13101	3.05371
EAU93176	21.196	19.7338	16.7	13.2648	11.1887	11.314	29.1927	28.5633	27.9772	22.6634	23.4727	26.755	18.4656	28.695	21.0047	21.7885	23.2967	34.2632	34.8337	28.9593	23.2804	21.8658	11.8814	21.7537	17.9014	30.9769	19.1449	28.224	31.4958	29.7185	34.8722	38.3486	31.5119	32.9966	44.0059	42.2021	25.0207	35.4053	37.7708	32.3564	30.7748	26.5291	43.1166	32.0887	34.7775	42.7492	51.295	20.3643	49.4803
EAU93177	348.152	387.242	426.648	415.313	379.492	365.934	269.104	237.518	217.107	606.711	472.513	720.132	522.967	488.596	493.558	616.878	474.058	597.707	711.336	664.3	571.497	588.948	770.041	1453.26	1028.73	1344.58	632.648	951.976	1393.41	1457.8	952.992	1371.48	1575.93	1095.04	1361.17	1309.1	1039.42	1217.33	1618.57	769.914	1100.83	1159.68	1677.02	1003.4	581.699	263.896	472.954	295.161	479.106
EAU93178	12.3198	10.2105	8.63452	14.8614	14.4347	16.4646	7.05955	6.73777	6.34848	5.89941	4.91986	6.03537	19.2638	9.17936	20.9742	10.961	7.98044	6.92855	16.7463	10.6518	14.5182	7.72976	10.4576	11.7332	22.317	18.6275	11.3949	18.4302	11.6859	16.6162	12.9577	18.69	9.79811	13.3198	13.8664	17.5507	11.3464	13.9011	17.3457	14.7893	15.3741	12.5126	10.518	19.7232	8.93712	10.8644	2.15609	13.3786	6.11955
EAU93179	249.625	248.849	282.225	275.561	325.109	322.39	236.781	235.871	214.203	67.2334	66.7318	100.07	213.531	147.143	212.129	162.732	130.643	119.886	153.162	171.014	228.985	102.419	110.884	192.985	640.931	312.182	103.633	250.083	180.496	344.282	225.825	205.811	174.533	205.037	198.345	167.656	197.896	167.175	168.564	249.008	228.462	171.028	225.671	279.649	231.027	173.772	82.6654	230.303	136.923
EAU93180	26.003	25.6032	24.6524	21.4589	22.2164	22.3495	30.4788	28.5324	30.8159	22.5485	31.404	24.0978	28.8098	25.7647	32.663	27.4946	29.2441	25.8063	31.4329	29.399	30.3705	27.8399	32.9736	45.7222	109.72	43.3797	30.9993	36.6445	36.2132	32.7656	42.2757	46.919	41.3548	33.1252	39.6454	41.2637	32.7548	34.7076	47.3792	40.9138	46.2009	32.0455	35.1211	37.2655	19.3027	13.9616	14.3574	33.7195	15.5011
EAU93181	1472.13	1446.13	1390.82	1763.41	1764.9	1657.3	1836.64	1650.01	1463.2	286.71	283.022	199.228	986.185	614.696	751.771	741.183	532.407	400.158	633.404	582.667	863.077	582.698	647.485	360.486	566.222	1260.04	768.497	1024.96	343.369	495.764	807.49	555.739	276.997	1001.99	441.598	463.27	595.957	1005.35	480.205	994.899	527.354	1256.27	363.534	987.698	1059.82	838.56	1060.39	1219.93	856.543
EAU93182	16.6071	17.1959	14.1842	18.2527	16.8306	21.4842	17.0753	18.6173	18.5326	8.08862	9.98262	6.78896	13.4822	15.5037	10.9944	14.5212	12.7262	11.7951	15.4833	17.4641	14.9619	5.58587	7.65812	6.18827	1.35083	6.87035	5.54914	9.6312	7.93449	9.63591	6.3069	8.58319	4.93994	7.66685	6.56196	5.19419	6.35401	7.50985	8.90675	7.379	6.57239	8.56535	6.82699	8.04691	7.78978	5.48544	1.52487	6.11951	3.09271
EFI28609	64.9421	55.2238	51.2201	53.5692	43.8516	45.905	33.9059	36.5045	36.3265	57.9105	47.3111	40.8963	62.8723	41.3401	46.5067	31.3574	40.1426	45.1399	58.9763	44.2242	45.3635	73.6447	59.2956	45.7375	124.982	44.8781	68.4563	47.0399	55.7705	39.6241	63.4005	49.3772	59.8048	34.6798	64.9699	69.6725	45.1827	45.6839	58.7127	62.3381	58.8202	40.7909	49.0885	46.5891	66.0939	46.3405	60.4336	50.9925	60.2849
EAU93137	59.503	58.6682	61.1582	76.5205	71.7153	73.9247	49.0389	50.0532	43.1607	62.476	58.3672	69.9604	64.9721	57.4408	65.3192	52.2708	71.5167	58.4554	60.3842	69.1046	72.8624	63.6568	49.9079	46.9593	32.1627	24.652	48.7685	85.3321	92.0177	74.1583	56.4722	88.0473	93.4742	71.4725	65.671	94.1217	60.8347	58.6032	89.7065	56.5717	89.1101	80.1989	59.0849	78.3793	42.8187	36.916	20.4973	45.6446	42.2904
EAU93122	68.3595	55.7557	56.8763	60.2905	59.0319	69.0897	43.682	43.4756	43.8786	37.5185	25.3128	30.3261	49.971	42.1323	44.6834	42.1575	33.0994	34.4709	50.9856	48.8313	45.9762	124.15	97.0349	32.6044	91.0346	28.9346	127.014	38.7606	33.8047	37.7006	34.1549	42.9787	30.4588	35.592	35.4123	39.6992	33.9376	34.4776	41.7692	41.7769	34.4019	29.8109	31.0125	36.6157	49.835	47.3504	44.1146	49.6041	42.2575
EFI28610	92.9063	82.3641	78.4505	73.819	75.4235	78.1512	134.171	127.179	140.538	39.7682	37.4308	29.0095	41.7064	28.5158	36.75	42.6025	49.5889	36.3412	40.0995	34.9324	41.7946	42.2513	40.0394	16.1733	7.30559	20.0342	40.8779	43.1533	27.8517	34.9336	40.0723	31.4346	25.6049	33.2969	24.0092	30.8259	31.1124	40.5118	35.0325	49.952	33.8396	38.7167	28.4826	33.6287	51.4058	47.9774	18.0741	37.4416	30.0951
EFI28611	106.462	100.139	118.285	115.766	122.395	116.585	63.5231	59.5412	59.7209	45.5984	38.4773	70.5441	103.093	89.163	102.964	99.9696	86.5647	59.201	84.1077	126.937	143.692	87.3362	85.5307	123.841	63.9077	194.92	77.6768	167.486	144.365	188.853	147.971	128.553	125.632	176.881	121.635	123.285	168.595	123.062	106.368	170.226	159.948	152.441	118.143	220.098	81.7449	70.8231	45.0132	70.0453	70.8943
EAU93124	158.923	145.835	155	150.244	148.803	158.792	133.016	134.445	132.222	71.4606	74.5937	92.8831	113.038	93.0831	126.249	114.693	123.108	98.7359	82.573	110.725	117.924	98.9317	112.272	81.2945	98.9139	97.9509	97.2567	96.732	91.1741	91.971	99.469	108.635	106.838	97.519	89.5245	91.9027	123.632	97.6661	94.7703	91.2846	115.433	90.9169	72.1601	91.2961	123.34	111.401	49.5441	157.484	84.4984
EAU93125	86.6008	86.6499	85.0165	68.2815	57.3628	53.5662	59.2693	61.5507	71.9302	39.4515	22.4041	30.698	52.7096	35.9676	37.6752	34.3869	37.6314	36.116	32.6103	28.1287	31.6899	61.1065	33.3463	23.8551	24.7346	39.7647	46.2119	46.1682	30.8311	44.1101	64.7005	47.0424	45.7379	39.6923	50.4524	51.763	59.6242	60.305	48.43	61.2765	46.2438	41.4676	30.2101	45.0685	82.2801	70.9264	51.1892	39.6853	71.9517
EAU93126	24.0118	23.7334	20.6161	11.111	13.4287	9.73984	38.1972	41.2009	45.0934	35.1917	118.864	109.971	94.6413	158.414	146.235	48.4719	52.8001	97.122	116.773	161.261	126.086	13.6246	39.7383	22.3065	21.259	6.81239	13.3765	17.3181	38.7196	22.523	20.4734	67.0805	48.6567	21.1206	37.3588	41.9575	19.5511	13.8901	38.2119	32.1848	42.8317	10.9784	58.9506	18.0686	1.009	15.7624	1.39327	2.52658	2.38796
EAU93127	7.76921	7.43188	8.34853	8.46856	9.8706	14.3527	8.49071	9.01737	9.26552	4.47126	6.17089	2.82343	7.57662	3.43102	8.67897	6.48853	6.78667	5.28171	20.1247	4.22833	9.73885	5.62164	7.52758	2.85348	11.0458	4.70465	10.3276	5.83761	1.88606	4.88904	7.82077	3.32509	2.05393	3.46512	2.91164	2.63107	4.29187	2.79351	2.9576	9.85115	2.13265	3.30028	3.3039	5.18067	3.53874	4.32808	2.11827	4.56709	2.58053
EFI28612	40.9842	38.2722	36.6958	26.7095	17.1752	17.959	18.1987	18.2391	21.635	28.0272	17.3253	19.1498	25.9519	20.6249	15.5971	16.4914	17.3124	18.7938	15.1075	16.8234	19.0404	52.9622	32.2498	28.638	30.5037	32.067	37.5905	39.2559	31.1957	39.1734	61.1947	30.5242	40.6249	30.7517	54.3232	34.9793	43.3965	34.408	28.9842	54.0483	34.9876	27.315	39.4862	27.0082	46.8042	70.387	79.7553	19.3626	117.379
EAU93130	52.442	51.3567	46.4703	35.3089	28.1875	31.8631	32.8111	36.7093	41.5137	35.1748	36.2368	30.8449	28.9574	31.226	20.5449	33.9553	34.402	32.708	29.0288	33.077	28.9347	34.1468	27.3044	21.7497	15.2588	22.878	32.6224	43.4689	30.1618	40.8739	50.4819	31.5423	34.8269	37.1766	36.5039	28.0384	39.75	35.7943	32.0845	44.628	33.4206	29.8573	34.4758	30.7446	28.8132	34.9141	25.9055	12.9327	45.9038
EAU93131	27.0186	26.3218	32.2773	30.7864	43.1474	39.6069	19.3828	18.8778	13.9451	13.4879	17.1919	25.8258	32.4416	20.0699	26.784	100.185	89.384	41.3415	27.7099	32.2687	36.7549	97.3973	93.1834	61.6613	85.5344	71.1161	89.5122	71.1314	71.4022	74.5796	65.783	78.8735	82.8984	70.6364	71.3166	65.15	65.798	40.6802	69.98	72.1742	78.0015	63.4458	79.4706	75.9149	25.7973	48.0106	9.27852	37.8355	24.8674
EAU93132	3.61698	4.67091	4.1643	3.75244	5.1697	4.4745	4.50973	3.627	3.48818	4.45533	2.29724	3.58817	6.57656	5.57293	6.7342	5.74482	4.79575	4.12937	7.04167	6.8492	8.04574	7.09791	8.76121	3.32111	1.72178	5.31462	8.15194	6.62443	3.81016	4.96244	4.45229	4.46541	3.6285	3.72277	3.579	2.95289	3.92273	4.49196	3.87258	6.3982	4.32825	4.38987	5.66858	6.66685	4.05984	7.45793	4.32848	7.28	3.89081
EAU93133	226.025	226.672	208.266	181.075	173.229	156.444	143.084	153.859	155.691	84.2263	59.3154	98.1659	157.545	105.797	146.129	53.8548	87.1764	60.9233	105.952	149.593	170.506	196.933	115.314	151.639	393.505	354.832	160.545	272.205	155.412	251.899	295.248	141.892	179.206	185.931	228.668	167.261	213.306	187.484	143.628	308.669	197.523	182.065	151.424	271.705	161.543	138.007	123.678	151.161	121.273
EAU93134	113.391	103.038	100.261	126.716	128.971	143.6	60.6812	55.3846	46.9107	71.1824	46.3363	73.8264	116.531	75.8064	123.018	89.7914	82.4232	79.5	62.4224	89.1884	143.745	67.2527	70.3217	63.3773	32.8571	133.957	69.2283	149.707	94.8391	144.313	136.476	118.188	92.7965	159.845	113.616	91.9732	127.811	165.762	95.2452	139.298	125.304	126.342	79.4187	137.707	120.459	138.209	98.3264	93.3001	89.2008
EAU93135	44.8908	36.071	46.0723	48.4349	54.0531	56.1557	26.9439	24.3657	23.7489	36.2667	25.4833	36.5623	76.2918	59.022	60.177	52.5409	43.3751	48.4041	59.4655	54.4041	78.8303	164.615	197.05	43.8568	129.925	50.5297	185.495	50.9629	41.4737	53.8047	40.6698	45.046	33.9078	35.2997	35.8445	41.1397	47.6134	36.1899	52.1828	43.0968	38.2614	34.1428	28.4376	42.2164	29.6189	18.7072	26.3704	65.2263	22.6096
EAU93120	27.7365	27.1585	22.7522	31.8281	30.8457	34.1954	31.1957	31.3505	30.6885	42.0592	40.1257	32.5905	38.1469	28.2252	39.9337	41.467	39.663	41.2968	54.6813	27.618	34.1903	28.0027	35.1264	35.9882	59.7043	40.9257	39.1246	54.7261	40.6181	43.6941	41.4557	46.7561	34.6117	47.776	41.2625	47.086	37.9842	43.3401	57.441	45.9387	43.0353	39.719	28.5682	44.1405	29.1038	22.0179	13.0721	35.0612	17.9611
EAU93121	76.8887	77.8667	79.024	72.7776	74.6937	78.1234	69.7424	63.5391	66.0954	62.2508	66.8463	53.5831	77.1206	70.3645	75.8334	78.5828	66.1868	67.0164	79.4745	77.9208	81.2724	136.732	150.546	86.6526	346.789	101.956	144.453	81.5731	72.9849	80.7735	78.4219	88.5663	79.481	76.6978	82.3019	80.3402	76.2578	80.5923	88.9416	92.6051	89.2419	73.8285	76.6419	72.3368	64.9811	70.1678	61.8821	64.3809	66.9636
EAU93093	1639.46	1670.13	1883.37	2634.17	2890.99	3205.56	647.715	605.818	545.953	820.377	433.337	1001.5	2149.23	2025.22	2055.19	1684.54	1205.99	724.879	1663.71	2238.48	2367.88	820.59	737.512	539.547	231.715	442.003	736.164	939.187	999.096	902.509	786.58	1030.24	810.67	984.612	669.29	912.013	1120.69	981.413	1086.91	817.369	910.211	896.6	553.625	1009.98	882.567	1137.51	444.85	798.354	667.284
EAU93094	32.747	30.8547	31.2846	34.7278	24.5035	22.9621	17.0177	16.043	14.9506	6.91574	5.84933	10.019	25.3257	18.72	15.8799	18.6288	14.7723	11.2645	15.4656	19.7113	17.9065	33.8461	21.9252	24.6492	109.795	32.8097	21.1362	30.5579	20.0211	23.9026	24.7648	19.75	25.2817	17.2337	22.1556	21.1921	21.3968	19.0185	21.1237	29.1513	23.3687	19.2552	22.4821	25.5985	19.9521	13.303	7.00186	29.241	13.5858
EAU93095	263.023	335.327	315.455	302.117	305.989	353.076	454.725	382.133	397.451	113.089	168.021	73.5336	209.762	123.126	140.836	224.827	179.685	151.103	174.457	113.206	153.387	82.9192	109.204	69.2444	364.51	85.883	133.05	101.787	81.4779	85.9562	86.4818	101.697	68.1222	88.0675	71.1273	89.8324	77.4052	95.0285	98.3401	90.3022	88.4515	97.1748	65.7932	78.8851	216.571	221.126	128.733	215.448	138.27
EAU93096	68.6101	56.2609	60.8127	62.5748	56.8683	59.0294	89.0417	88.2614	87.9398	89.6837	102.209	64.5303	95.1932	82.1856	92.3572	96.0856	79.1515	81.914	90.8313	80.7586	102.282	100.075	96.5659	68.3885	44.6632	74.0579	95.473	70.8516	83.5122	68.0411	73.1621	92.4408	85.6387	87.9467	62.2949	78.7932	68.8223	71.0516	112.911	68.8883	79.3342	83.1869	59.6349	72.6403	28.1716	36.2819	18.6168	46.6417	24.1455
EAU93097	323.41	306.972	305.202	255.402	299.893	290.169	814.18	708.917	819.138	108.688	305.455	93.6806	191.85	115.442	189.506	124.898	156.429	84.5636	117.65	139.798	223.709	123.926	115.478	86.6905	89.1098	149.981	116.296	176.607	110.542	163.952	173.117	142.29	108.795	167.746	124.235	147.522	175.327	146.49	134.42	161.717	166.506	190.017	130.319	194.852	139.554	105.855	58.6726	256.997	86.1416
EAU93098	2.83006	2.49243	1.9276	1.24627	0.883127	1.04388	1.93774	1.93787	2.82561	15.3608	10.4595	12.1843	6.86237	8.29169	7.12878	7.11151	10.9689	9.15818	7.80564	7.7675	4.79588	7.59526	8.33132	1.4124	6.69473	1.30458	10.3325	1.42597	2.13383	1.72853	1.96359	1.73626	2.83553	1.50782	2.2269	2.05029	1.24963	1.49014	2.20337	2.52925	2.41281	1.62984	2.65844	1.2085	0.393212	1.55008	0.374459	0.280818	0.265412
EAU93099	40.4735	42.0848	36.0986	22.5393	12.6419	13.7475	18.9763	21.7538	28.8538	32.8639	32.1264	25.8348	15.925	14.2104	11.4619	17.7748	28.788	28.0225	17.5356	12.0416	9.73634	57.2115	38.4753	4.84681	4.76102	3.09255	47.7349	12.6672	7.44295	12.426	16.4151	9.94668	19.2143	11.2949	11.2352	10.5126	19.5002	17.6786	9.98595	16.5126	13.9416	12.504	6.95121	6.23093	14.8462	32.5618	15.5584	7.85513	23.0904
EAU93100	10.1516	8.84144	10.0551	8.72496	8.14198	7.75155	7.47446	4.8901	5.62301	5.25441	4.36753	3.27326	10.7156	6.73411	8.32385	11.4657	6.75637	7.42138	7.06398	6.75898	8.78642	6.33983	5.0367	3.31419	5.84186	5.98657	5.07238	9.06072	4.22469	6.98247	10.0461	6.03802	6.02779	4.17938	7.60893	5.09833	6.53159	6.38236	4.41658	13.1273	8.31335	5.13365	7.49274	8.60697	7.64037	5.41042	5.70337	6.72429	6.84582
EAU93101	33.3771	32.972	32.4611	25.3476	26.7975	22.8115	28.4889	33.5111	37.4087	33.856	36.9232	39.8259	43.2968	53.9443	51.2049	23.8294	26.1222	29.8552	48.5515	63.0462	46.0554	18.1887	17.7726	41.0434	33.8573	36.8003	16.7635	70.6395	72.157	70.25	72.328	77.5232	81.4553	63.3764	81.3613	69.6809	54.6908	48.0208	74.2873	85.1347	70.5446	46.8747	72.6549	73.6384	39.9326	39.8884	51.7626	24.5376	53.8772
EAU93102	161.314	160.799	158.142	133.695	162.226	153.045	606.231	637.094	725.998	170.831	306.326	36.2862	123.886	71.9547	143.035	39.785	33.2797	30.0809	68.2853	92.6619	131.51	170.208	208.44	75.3831	104.726	148.366	209.278	136.667	75.1827	117.761	114.868	83.4642	61.2163	121.688	88.8908	91.3543	112.225	119.279	82.6912	117.943	84.7169	118.462	69.9819	149.858	118.825	96.1751	49.6292	104.659	77.4611
EAU93103	4.7761	4.21649	3.58899	4.86793	4.80009	5.25994	4.17106	5.19532	5.67967	5.52373	4.43199	5.39264	5.04854	5.15118	7.66901	5.42242	3.79096	3.86985	6.74469	7.01838	6.09002	2.74767	5.38657	6.02356	11.221	6.33703	3.12511	5.18361	6.10224	5.33927	4.50143	14.0017	10.6032	4.69211	5.74028	5.59058	3.848	3.86644	12.2732	6.0737	4.86437	4.21715	7.15375	5.8474	1.84492	1.56865	0.981816	1.78503	1.46047
EAU93104	499.004	494.99	520.414	589.147	584.058	646.548	598.852	526.435	526.428	222.366	177.751	121.741	372.609	246.542	271.881	319.693	231.379	192.137	297.228	288.563	328.022	145.045	166.861	105.803	202.715	144.44	181.327	202.121	122.491	120.632	135.673	154.629	115.892	166.619	93.0402	136.662	152.931	170.362	144.956	176.183	129.25	179.248	85.06	184.365	274.751	228.691	172.006	285.405	215.003
EAU93105	219.441	187.94	185.247	135.658	65.773	69.0834	129.447	179.911	203.862	149.153	75.8882	70.8373	56.2132	33.6797	33.0279	38.8646	54.9593	61.1058	39.8784	45.7364	40.9872	72.4451	29.8631	25.3759	36.7562	25.5184	47.687	72.4191	41.7888	50.9617	126.925	45.6205	91.4128	69.1994	69.4985	42.541	79.2182	81.5703	45.908	78.1518	49.9852	53.7206	40.1856	41.0159	426.994	202.591	933.898	134.652	310.302
EAU93106	0	0	0	0	0	0	0	0	0	0	0	0	0	0	0	0	0	0	0	0	0	0	0	2.54241	1.40595	3.45206	0	4.91753	4.89733	8.91475	6.26128	6.92796	5.05436	11.5895	6.24734	7.6547	7.10815	9.6066	9.7878	6.58293	7.03059	8.96153	4.46635	8.37526	2.16204	0	0	0	0
EAU93107	18.8989	12.9131	13.8397	15.0131	12.6003	14.4641	15.6115	16.6664	16.4806	15.0248	22.6268	18.9738	20.0427	18.9409	23.5339	16.8305	20.6962	20.6685	18.1476	21.2831	21.7563	16.0471	18.1974	16.5267	11.6525	12.8227	13.9356	33.2875	29.4938	32.1027	28.4577	30.6649	24.8964	26.4913	28.8057	28.0825	19.7398	18.6489	26.8875	33.9277	29.3664	20.2977	29.297	26.9119	9.83786	23.3418	13.5511	17.3372	20.2176
EAU93108	25.2644	23.2872	21.473	23.5405	22.864	23.1816	27.0513	26.4539	25.8594	21.1717	26.1517	23.9308	29.1444	30.281	29.2372	23.7062	23.1043	24.4059	32.8568	36.3365	29.6084	13.0218	14.2319	12.0577	8.43179	16.9974	15.5474	19.0482	17.5547	21.3269	18.1277	21.0759	16.3275	17.0914	19.4888	22.2411	15.5929	15.6765	20.2413	21.436	18.8225	18.9186	20.782	18.6191	16.8412	18.3109	14.2639	25.0626	16.8753
EAU93109	22.7107	20.1248	22.3776	26.1214	25.4161	27.4274	12.8719	11.3595	10.8216	17.1946	16.16	16.2594	29.6367	29.0479	30.464	25.4831	19.8325	21.2605	37.5162	34.8024	31.6842	8.85344	11.6471	12.0009	35.624	16.0378	10.3851	17.7137	15.8493	18.2078	16.6923	19.6437	15.8073	13.2274	16.5241	14.2521	14.723	13.8147	17.6286	20.0178	14.8939	12.4896	17.4032	18.2553	16.8953	13.33	10.9092	22.6238	17.6209
EAU93110	34.9639	26.3174	20.051	15.6022	14.0417	13.9443	31.934	39.7613	43.7553	63.3806	44.1363	35.3937	27.3254	42.1483	39.478	21.5649	24.3805	22.5765	39.0071	48.0222	31.7547	32.0454	40.155	24.269	113.924	28.6644	36.5327	26.4609	26.5582	17.8379	35.5828	25.9081	39.6186	22.2773	30.656	25.3627	22.6368	21.3593	31.7985	42.0389	27.4978	25.1298	25.246	31.7032	34.3563	20.0587	27.4975	17.3417	31.0596
EFI28613	470.941	420.363	360.459	576.071	514.041	625.589	844.888	952.24	800.302	747.883	416.556	613.323	812.79	734.595	794.329	480.685	645.807	563.767	1291.94	747.503	1072.1	511.572	917.292	188.298	53.6377	209.713	845.513	387.624	286.628	237.454	353.529	278.773	190.965	499.844	180.653	414.976	347.385	650.633	312.228	398.958	218.056	660.412	124.233	281.469	743.171	163.856	318.386	581.553	267.169
EAU93111	168.165	152.768	164.77	193.482	196.414	226.301	188.958	200.378	186.402	162.356	119.196	95.6736	160.628	143.71	161.829	158.145	140.352	147.329	183.604	144.804	153.218	52.2668	68.7716	44.202	37.3444	41.6785	68.786	84.605	69.5624	74.8535	48.8934	90.4686	49.0296	86.4793	62.8988	82.2531	47.5814	61.0506	103.629	83.1378	74.5603	92.1931	56.9886	75.2647	102.238	83.4429	85.0367	155.507	88.4273
EAU93112	18.5978	14.579	15.5658	18.1162	17.5486	19.3001	9.28654	10.1708	9.64468	16.0119	16.9166	19.5927	22.7828	26.4523	26.3739	19.3036	18.5191	20.2312	26.8259	36.2046	25.9456	12.2285	18.0547	23.1144	34.7061	23.8363	14.8029	22.6587	26.8538	30.2884	16.7706	29.0171	27.7697	23.778	23.7257	24.8751	25.7522	22.7041	33.6297	20.7433	25.5194	18.7893	26.5995	27.0425	19.2208	16.5989	11.5215	23.7304	16.8286
EAU93113	44.5693	31.8392	31.5281	42.7629	40.7101	43.8286	37.2833	33.8339	33.9318	26.8703	23.7898	26.0536	42.9633	32.22	43.0633	25.6771	25.3709	22.7666	37.5213	41.2854	50.6856	27.0201	32.3006	15.4142	24.7757	15.9323	31.8517	26.634	26.8331	29.4875	21.3873	32.2998	29.2598	28.6977	25.5569	30.8926	26.3885	22.1229	35.4795	26.1735	26.2198	26.4376	21.4015	30.4882	24.4926	15.0031	10.2854	27.0297	15.1544
EAU93114	5.86037	4.68722	9.10231	6.76354	9.08249	6.54832	9.70568	7.68135	8.35273	2.57545	7.03249	10.823	1.39939	1.73381	1.02934	5.986	4.01141	4.09842	2.29317	1.22839	1.32727	3.53609	3.58666	25.6866	5.55834	39.6429	2.06404	49.7246	29.6115	50.73	38.4613	23.7855	30.3178	53.7055	41.3038	38.9629	39.7218	52.4804	36.5872	32.7726	27.9203	58.5562	65.1455	48.538	73.8409	30.4911	64.3275	32.9909	42.7499
EAU93115	16.2876	19.27	16.3806	4.98578	7.62388	5.50711	76.328	74.0227	65.5841	166.253	202.194	491.791	24.4242	18.0277	12.2191	30.5547	16.8154	82.3318	5.26983	7.18451	8.58118	17.1581	30.6338	80.8993	57.7944	18.0196	17.2138	58.5271	51.4252	169.349	76.7998	29.2491	38.1111	162.167	175.801	147.17	76.953	182.491	95.6437	7.3975	22.4566	228.64	450.072	8.694	1.85156	3.88865	0.979588	5.05053	2.7686
EAU93116	139.146	119.989	133.282	161.35	182.204	175.086	109.189	102.281	95.3749	64.7657	71.5019	79.6402	174.933	114.623	164.606	120.01	111.473	93.059	139.08	136.4	191.924	73.5271	83.1882	104.455	287.829	143.372	75.5134	114.415	115.267	101.718	92.6626	120.341	112.79	112.477	95.5373	119.147	119.399	98.749	130.798	114.07	134.698	116.289	82.6954	135.887	91.9742	88.3112	31.776	133.491	58.187
EAU93117	115.791	105.713	107.22	125.597	130.365	130.046	92.4007	96.052	88.0519	91.1157	101.721	96.8349	130.224	115.024	119.203	97.2205	110.652	106.322	140.307	119.857	133.387	71.7049	83.324	127.49	50.0755	142.302	60.04	143.977	153.617	180.774	133.634	134.382	134.148	124.787	144.335	158.73	139.377	113.771	141.694	122.751	164.262	107.972	125.988	135.247	120.076	128.913	123.878	186.693	100.742
EFI28614	6.24032	4.28297	4.44719	6.10011	5.32636	5.42148	4.90827	4.41507	3.86088	7.86737	7.30412	7.55624	7.47111	9.50417	8.96885	5.88763	5.22321	7.06664	8.67358	11.047	8.7976	5.09454	9.41558	6.54881	16.9597	7.15647	5.96638	7.87381	8.93584	7.68124	7.52908	8.94577	8.4887	5.84164	7.31807	6.28312	6.21846	4.75255	8.6725	6.91831	7.78981	5.90969	9.70375	7.66526	5.76839	4.28792	2.91004	2.59954	4.39819
EAU92991	82.5421	89.3356	85.9147	96.0109	87.7149	88.0387	68.4467	68.4952	57.7814	45.8274	59.7049	58.2291	50.4817	50.38	48.1908	60.3826	69.342	53.4757	61.5636	63.2076	51.3748	47.3619	53.8318	42.8168	29.0278	35.9358	45.1776	56.7371	67.6416	57.5796	55.6831	75.9473	66.2536	59.9938	59.413	76.4646	41.3064	44.5475	98.5271	58.3758	65.5397	71.1979	50.5453	51.5522	68.0516	58.634	60.2218	109.8	59.0972
EFI28615	13.6497	10.2951	9.38708	16.3239	18.2357	19.048	9.0628	8.91724	8.412	7.72291	7.92282	10.0655	18.184	13.1054	19.9889	4.87128	7.357	6.77375	16.5544	18.2527	21.3743	34.5466	56.038	22.4131	36.1131	11.8852	39.6721	18.353	24.7566	19.082	11.1445	23.935	17.6584	19.1591	18.2328	24.1222	15.1508	11.9639	31.068	16.899	21.2403	17.6724	15.9337	17.384	16.1117	6.95602	4.57035	12.2026	6.76082
EAU92994	9.4877	9.48991	8.78604	10.9607	9.73383	10.8475	9.99594	5.6564	6.20632	11.9234	11.0926	6.38379	12.8448	9.16587	9.54385	10.3124	8.33272	9.91221	13.9069	13.9037	10.2552	4.31393	5.20909	4.17827	2.26034	4.93323	3.46235	8.41271	7.46177	9.12053	5.84493	10.845	5.93098	5.49813	6.97963	7.84538	8.39002	8.70511	9.48187	7.22359	9.97931	6.40332	7.94214	7.39551	4.77938	2.84489	1.56312	5.1673	2.68834
EAU92995	76.7109	70.5102	61.044	55.5248	30.4906	35.6664	33.9411	37.47	51.5889	51.8554	43.9408	34.2803	45.5306	35.5187	31.3527	35.1359	42.372	53.8375	41.2262	31.519	30.8158	89.9176	41.7781	46.673	96.2756	50.415	68.7447	47.1904	41.6922	51.1422	62.6066	39.5119	56.4999	50.0339	51.4503	49.211	54.1413	51.278	42.1644	57.9272	46.3026	41.006	39.7834	42.8473	57.9471	38.6724	43.3718	26.6147	49.2737
EAU92996	59.221	56.8507	47.4142	43.3773	42.2842	41.7351	66.3738	77.7047	77.702	27.563	24.1391	21.0087	30.0289	27.6256	25.6005	17.0183	31.369	33.5962	22.5872	18.5271	27.0266	128.87	52.0456	17.0506	76.4199	13.6026	108.323	28.2328	13.8667	18.2449	28.8388	18.0445	23.8956	32.0599	20.1012	22.5112	29.7819	38.259	21.0729	29.4999	27.4393	29.0807	10.5408	16.0599	43.5573	19.8271	31.7363	24.1132	27.8096
EAU92997	122.622	123.038	139.421	184.508	195.617	214.932	61.2504	55.7897	45.5761	44.7657	32.123	59.9575	105.831	102.421	108.003	82.2798	62.9771	45.7699	85.701	108.189	129.747	72.5996	74.7959	48.6509	39.8213	49.6214	100	80.1389	66.5892	79.9547	71.4125	80.7837	63.2296	74.7054	62.6789	71.9539	78.3006	66.2716	81.5787	69.9962	68.1407	62.4084	50.1495	75.894	72.2986	96.9133	42.9867	68.2042	55.8959
EAU92998	53.0588	52.572	55.9659	70.1161	69.2461	73.779	46.1581	43.6724	38.4436	21.2693	17.839	28.1576	48.3378	41.7669	40.6165	37.391	37.5842	30.005	41.8236	44.4058	49.6909	63.2358	83.3908	39.6194	77.2597	28.3131	60.8585	44.9863	49.1454	52.4282	31.889	50.8405	35.0937	51.1116	35.8676	49.5195	47.599	53.8647	52.1032	43.8791	55.4037	50.6848	33.8015	43.7913	43.0754	32.4498	17.8016	64.7183	26.4008
EAU92999	22.6739	18.8889	18.319	20.0682	20.437	23.2138	23.9448	19.4981	19.0472	13.6448	13.0096	18.4678	22.0615	22.1907	24.8133	22.9992	24.6076	18.5708	23.098	20.0294	22.8537	30.2587	42.1072	20.9781	11.6008	13.5637	39.5785	22.0436	29.5145	21.733	15.2074	37.7962	25.706	27.0424	13.7608	30.0014	18.5605	21.7983	36.1098	15.3037	26.0658	24.0703	15.9138	19.0435	22.2994	16.9426	9.55615	32.2988	10.3481
EAU93000	157.224	178.717	179.616	172.765	163.65	167.278	249.753	254.871	234.679	119.793	129.251	115.773	120.15	121.845	120.334	212.19	193.89	202.368	163.326	151.556	98.7778	127.859	117.358	87.5855	61.1091	57.953	110.625	184.966	116.401	135.519	145.339	166.409	128.782	145.432	137.048	107.668	161.212	191.903	128.627	168.546	129.391	154.632	104.418	154.436	190.99	343.446	164.895	208.054	238.229
EFI28616	4.19312	3.09425	2.46307	3.13211	2.98203	3.65182	2.38998	2.19822	1.82828	4.97597	4.1981	4.99407	7.23647	7.93609	7.04647	7.34332	4.32492	5.94906	8.54387	6.45299	7.89429	5.92106	6.93941	4.84016	7.75605	4.37417	6.09911	4.48042	4.86112	4.40508	4.65353	6.50784	5.2033	4.1308	3.22993	5.89949	3.03658	3.57084	6.10808	8.5448	6.8444	3.27158	3.88692	4.20027	1.16932	1.23513	1.11356	2.87062	0.596888
EFI28617	7.1384	5.66991	6.82949	6.97297	7.49023	7.41932	5.29719	4.43994	4.16421	6.65803	5.80316	7.77124	10.6754	9.6189	10.5558	9.97559	9.07301	6.9628	8.23784	10.9598	11.3109	10.0207	10.4816	15.488	41.3474	18.359	9.18497	9.20425	10.0522	10.6756	9.86452	14.617	10.8005	8.28145	11.344	11.9258	8.94639	6.39034	15.0251	11.1212	10.1785	7.94177	9.13343	10.8959	8.32637	8.06555	7.89924	13.1007	6.26415
EAU93002	13.2039	11.5781	10.2854	17.747	18.1161	20.4143	13.1385	12.1449	9.07996	16.3091	12.9488	14.6129	32.945	15.1928	40.9103	15.6877	12.9137	15.7086	28.081	15.4958	24.7223	13.933	17.0731	14.1445	23.4656	21.1649	16.9606	25.2913	20.4153	26.811	19.5841	31.1532	14.5792	25.5192	24.784	28.2894	16.233	24.3281	29.7325	20.5955	24.0498	23.1106	18.5958	29.0462	19.3312	23.0461	7.22733	41.059	12.3928
EAU93003	19.5525	17.2783	18.3183	21.2254	18.5796	19.4581	16.725	16.2381	17.3023	15.454	13.2406	13.6538	14.4596	15.8043	13.7649	15.3322	14.2473	12.5632	12.7877	16.7667	16.9804	13.036	11.689	10.8017	11.8817	14.6209	12.694	17.0059	17.1085	17.6278	17.7967	21.4948	17.506	17.8726	18.0439	15.5098	15.7564	15.5596	20.7315	17.2269	17.6642	15.9591	16.9039	18.5388	19.2699	15.9582	17.1149	12.9419	18.371
EAU93004	25.0662	18.5416	20.7991	28.3997	32.171	29.2118	24.8617	20.9073	22.5358	17.6089	24.6762	18.2872	25.6754	23.037	27.7832	30.4413	23.1628	19.8763	23.9029	29.5496	27.0579	32.295	41.7818	21.4925	34.7494	12.1887	35.7661	29.8772	23.7338	22.6433	21.9216	27.4283	19.6656	30.0126	18.3197	24.6774	24.9459	30.5946	30.5428	25.3768	24.401	29.4923	17.2348	23.3185	27.2992	23.4645	17.9768	28.2331	17.2504
EAU93005	898.254	908.628	1101.24	1553.38	1619.26	1663.95	374.863	294.588	229.551	397.956	199.147	502.048	1071.56	1017.38	939.488	932.253	663.822	373.277	749.307	1072.56	1193.07	574.691	576.602	652.046	1845.48	761.745	525.096	697.688	537.06	618.684	545.479	617.358	531.783	596.5	453.222	505.027	681.041	561.274	640.737	550.495	585.32	573.738	359.046	622.474	577.791	816.972	263.356	465.04	384.45
EAU93006	3.96731	2.84629	3.01791	3.86894	2.46876	4.39748	5.24763	3.13186	5.54986	7.35049	13.8152	14.0732	9.69959	15.3026	15.7802	3.81626	3.62472	7.29971	13.4962	21.6196	10.4069	2.11455	3.96927	3.82493	2.26626	2.64972	2.52467	4.16656	5.57228	5.55196	6.07728	12.0489	8.05354	8.37087	3.86876	6.68346	5.89806	7.13248	8.89989	4.82833	7.86141	7.82448	6.9812	4.80688	2.32334	2.79852	4.05631	14.3542	2.33599
EAU93007	20.7849	16.0682	9.13249	28.1925	10.6705	25.3424	18.6974	17.2822	8.30739	46.2839	65.8102	19.3756	41.8732	24.6487	25.4301	25.1346	43.6704	32.4377	36.9477	8.24659	21.3851	44.3128	27.5184	7.19765	4.97536	24.4322	66.5119	18.7407	8.1556	6.45289	6.43278	10.3228	3.70062	20.1703	12.7402	7.44931	18.4677	10.5078	9.99145	19.9677	9.41398	9.24962	3.59216	9.43037	15.302	17.0138	2.4287	8.76529	2.36697
EFI28618	118.029	109.619	122.012	147.573	167.139	190.988	88.079	85.3462	73.5735	43.4734	35.4322	49.2152	116.296	91.7065	129.481	57.7855	51.0233	43.1401	79.3647	107.4	142.933	78.3906	66.6891	38.1124	11.7634	62.064	57.5377	72.2993	62.4674	71.1983	54.9222	67.9759	52.1324	70.0437	47.6195	56.5406	56.6499	49.3224	83.173	67.3183	69.8536	56.1374	45.3317	88.987	65.8571	79.1956	36.6966	86.3194	38.9118
EFI28619	172.578	225.791	191.073	166.54	139.447	128.977	207.936	157.729	151.768	192.446	209.787	199.38	170.546	197.701	170.04	155.928	165.211	185.891	182.233	182.433	192.594	136.119	106.775	254.551	132.722	355.032	114.812	365.748	292.001	343.405	368.335	366.117	306.623	306.805	335.011	303.824	269.229	294.296	287.531	428.637	289.72	263.833	313.607	369.179	181.678	180.226	204.18	126.78	208.318
EAU93009	44.8996	33.7003	37	37.6924	40.4566	41.5808	28.3876	37.0979	30.6162	110.131	83.2744	45.2877	61.022	59.9932	63.627	27.6972	33.3949	37.7208	57.6088	54.3073	64.7427	21.6364	26.898	23.1407	21.2563	18.9786	28.3443	31.4547	39.4187	46.7834	48.5809	87.2857	46.792	69.0264	39.3917	63.6517	39.4912	39.6912	85.8045	35.7127	61.1999	41.5702	31.5308	25.1156	23.0298	20.1913	44.1774	24.5601	27.3496
EAU93010	21.7181	19.3584	19.7998	30.5935	28.5997	35.5384	15.7026	12.0258	9.57328	8.20797	6.21314	9.35116	26.535	25.7442	21.4813	12.6926	13.2259	9.84717	21.4954	26.7033	21.3067	10.1286	19.8525	19.1937	54.7289	28.7536	13.4607	22.661	19.321	21.7145	11.334	23.4106	13.2165	16.7126	13.0614	16.4465	15.7385	22.605	13.7026	21.7637	21.0374	16.234	14.3686	22.6136	15.9396	6.38019	3.46957	20.3927	8.45347
EAU93011	135.131	129.39	116.878	153.79	132.139	158.008	156.134	145.354	132.895	71.0403	71.3997	63.8531	96.4507	90.3583	96.8631	98.8693	103.043	89.3035	99.9617	93.8808	119.966	67.6264	82.7727	74.9169	151.667	107.653	90.4613	132.981	86.2628	124.562	103.35	97.5533	77.0361	114.358	99.8722	96.8253	106.855	119.222	97.5723	127.583	103.216	101.592	93.3193	118.024	83.9356	100.497	38.9016	143.311	52.9981
EAU93012	18.6103	17.6308	16.8351	22.6539	23.7001	26.2278	18.9947	18.3172	17.9277	11.6639	9.73146	11.1949	26.2785	15.5687	29.0423	17.2885	15.8427	13.7551	22.3093	17.496	25.7425	11.457	14.1222	18.7239	48.9513	21.1978	15.2321	19.3491	19.73	19.0726	15.8877	30.3671	18.8415	21.4784	19.9355	26.6105	14.9675	21.5851	27.266	17.382	25.1565	20.8251	14.2678	23.8094	13.2818	12.8302	5.12571	30.3435	8.94864
EAU93013	167.508	157.511	204.839	218.89	231.852	255.561	99.3568	78.1834	88.5862	128.004	131.079	64.4231	281.08	268.055	313.751	390.012	256.85	313.127	416.485	300.185	340.024	86.6276	77.3094	74.1976	140.904	200.33	92.6122	244.445	66.6731	120.695	127.282	103.636	69.1699	115.769	95.7625	127.501	104.891	129.256	92.0566	210.614	117.916	196.988	84.4775	225.255	290.927	76.9333	65.6177	50.7819	99.4775
EAU93014	35.4673	28.7334	33.4339	41.5048	29.9607	34.1226	29.667	31.3733	29.2253	67.4011	38.9265	23.0434	29.3326	20.7422	26.1035	26.9512	25.5202	27.7232	54.7613	23.3569	31.2747	21.4564	27.901	10.866	21.8063	14.1418	20.163	18.9309	13.6228	17.7235	20.3833	11.9895	21.3014	14.0268	15.1531	24.1803	17.9374	16.0016	19.1514	19.3183	11.7101	16.8337	20.4462	20.0362	5.29082	3.02421	2.30635	12.0374	8.43763
EFI28620	759.545	846.824	943.146	1116.37	1176.08	1226.87	319.639	221.641	218.185	302.26	178.015	392.952	753.094	807.648	732.368	622.211	441.838	277.837	592.563	887.094	943.209	391.556	402.606	566.971	1455.83	600.778	371.531	659.001	686.895	650.831	567.183	750.344	591.054	654.836	505.657	634.431	760.562	651.008	823.203	523.183	637.642	648.786	370.263	668.899	656.808	878.248	300.008	513.413	368.031
EFI28621	58.4099	56.6971	65.1591	79.3907	75.8061	87.0828	69.348	57.7223	55.0836	23.6405	15.7122	13.685	45.5208	23.7365	33.527	46.0843	42.4394	36.4066	34.9544	24.1273	39.3613	32.6678	37.3224	17.4605	32.9168	53.6244	34.9893	62.9535	24.8803	44.9848	48.8642	25.9664	21.4228	34.0288	35.3683	25.613	39.7441	36.8724	30.9216	54.4732	25.1355	35.333	31.9251	58.4545	72.0614	60.2681	34.7475	134.691	54.6136
EAU93016	130.697	117.878	137.436	161.104	158.254	182.037	145.854	155.914	132.448	93.8358	63.1997	76.9716	202.6	139.263	136.162	220.134	150.354	132.544	172.305	118.374	157.275	47.2786	43.7278	26.6872	19.7651	16.6388	58.3497	68.5999	57.7781	51.2695	50.5419	71.252	41.1631	76.3894	36.3215	50.0393	57.6799	75.1379	72.5041	41.1308	54.4942	84.5137	35.3902	46.5613	71.9334	65.8995	69.95	119.884	69.5825
EAU93017	342.763	337.194	346.064	375.208	402.005	424.036	376.479	321.146	309.68	150.685	153.389	125.619	256.649	221.461	196.431	314.668	231.812	217.886	237.906	194.417	252.884	161.837	127.84	195.897	431.455	262.056	170.1	192.593	102.565	114.259	125.172	131.879	97.5935	153.334	85.2453	130.419	139.852	156.975	112.9	143.673	123.818	155.14	72.4151	138.068	173.41	202.789	138.13	266.533	142.616
EAU93018	68.4338	68.6706	62.7258	105.094	96.5556	92.3594	59.2384	58.2869	60.4399	71.4558	58.5214	51.1538	132.33	70.2273	104.208	83.4181	74.6534	68.5186	76.009	64.6128	108.383	40.5812	43.0517	34.7886	22.7819	19.5335	42.2992	93.4747	74.1694	61.2836	70.9111	68.9318	39.5382	78.5051	45.7544	69.7704	37.4214	20.7553	69.1338	71.113	82.62	80.1692	42.7656	86.3623	95.369	79.5285	33.3627	55.4256	42.9014
EAU93019	23.7717	19.2207	18.2837	21.6726	21.3925	22.0888	22.6647	21.0223	20.1039	23.8529	20.8048	18.6619	24.5295	23.4393	26.2682	21.832	19.2223	17.3622	24.63	29.7226	29.3419	13.8856	18.5492	21.0107	17.4558	25.7126	14.0487	35.3347	31.7866	36.1086	37.635	38.1241	33.3617	25.8549	36.148	27.52	25.6322	23.9228	29.0741	36.2843	25.951	22.5776	45.7873	37.4032	27.9352	21.3662	14.3582	25.4773	23.6872
EAU93020	316.464	339.065	358.746	403.212	348.77	372.106	108.216	92.2017	67.3674	181.973	106.509	258.546	491.801	473.996	504.007	365.845	273.014	160.344	356.773	489.239	624.618	588.62	577.184	1088.37	2147.03	1890.31	537.128	961.881	769.727	995.97	929.022	749.287	606.208	741.282	726.082	781.331	842.379	712.762	608.086	833.972	809.637	632.454	656.958	990.527	636.092	763.659	288.763	401.308	421.324
EAU93021	49.6295	43.8685	44.8952	52.3421	51.5033	55.4898	46.721	41.0119	34.0718	31.6445	34.6758	26.6852	30.3407	21.924	26.2249	17.2221	18.5583	27.5854	25.6993	24.7556	36.2742	27.9185	33.655	27.3419	11.9854	34.0631	29.0148	60.2766	40.3003	43.0468	63.7067	40.2894	38.0585	48.4647	42.6334	46.4311	58.5302	54.4051	43.3239	55.3642	47.4738	38.8096	30.7526	54.796	137.995	64.7622	75.7204	98.4985	76.9757
EFI28622	101.938	95.8285	96.1142	95.0333	102.13	98.9473	81.1486	80.3511	77.0591	115.136	138.823	193.719	188.28	243.718	244.556	90.7899	132.093	161.455	246.354	279.706	203.592	87.315	112.994	82.7307	44.3955	62.9926	90.5325	91.7106	123.344	82.52	71.1287	111.919	109.977	93.5497	86.1399	125.055	96.7928	73.0089	127.032	89.8136	116.443	90.1291	72.6899	91.5847	104.527	86.951	55.2807	131.713	56.113
EFI28623	1301.28	1243.63	1467.5	1963.44	2134.53	2172.97	457.182	382.327	382.639	790.047	470.148	898.828	1733.72	1929.91	1804.39	1420.55	1172.36	619.131	1498.61	2018.68	2015.5	667.35	720.86	701.889	291.742	748.207	631.467	1330.55	1020.12	1294.63	1211.78	1000.06	872.696	1036.61	1024.09	937.928	1192.08	935.648	949.283	1126.07	1015.73	932.31	855.36	1143.3	660.354	998.098	525.534	727.464	713.2
EAU93023	20.9043	18.0982	15.9181	19.1249	18.7919	19.2043	22.1325	22.8949	22.8267	12.6031	13.302	11.939	16.8241	11.4712	17.2431	20.4457	19.9777	12.2168	17.6165	10.5745	18.9355	25.2924	24.2169	24.9445	42.4912	39.4855	30.1511	44.7848	24.6304	44.4606	34.4491	32.0538	21.2071	29.2095	40.4613	33.9975	34.4762	39.7977	29.0865	40.9713	32.0595	32.0395	27.5837	39.9191	22.775	33.641	16.7288	25.4333	28.2127
EAU93024	3007.41	2900.72	3370.74	3639.65	4198.59	3776.34	2184.84	2002.82	1763.56	1266.29	790.478	1895.05	3394.88	3295.65	3768.82	1627.04	1314.59	908.801	2514.34	4297.61	4828.32	1699.25	1514.91	2773.92	1672.44	6153.52	1281.28	6901.85	4096.48	7070.55	5541.2	4277.33	4299.79	5646.38	4944.55	4068.48	4926.88	4251.2	4688.89	6028.86	4476.52	5293.19	4893.3	8959.53	2916.16	3721.41	2006.97	3241.58	2446.01
EAU93025	62.7761	50.3057	59.5015	63.8038	65.9766	66.4774	42.7208	44.538	42.8983	23.988	27.1954	47.3224	49.2157	50.7287	53.7848	30.5123	32.5734	29.1529	44.2819	64.6994	60.9395	151.84	114.041	54.0907	305.326	88.8117	137.664	69.751	50.7357	81.9633	65.3931	56.1301	59.0826	56.9844	59.7316	58.7906	64.8156	61.639	60.9414	77.7619	63.1561	64.5257	64.251	84.0607	66.3251	57.4308	34.8754	82.115	42.2924
EAU93026	29.0716	21.7314	22.0106	32.8158	36.8385	36.7395	15.1498	13.9423	15.1769	15.1449	13.9312	18.739	27.7086	21.2039	29.343	11.1972	12.0835	12.7912	20.7999	29.4734	33.9918	14.316	14.2767	17.7135	10.5898	11.1434	12.9032	19.5881	22.8737	17.4544	16.4492	30.7257	31.0139	24.1489	19.7394	30.1793	24.5671	18.6651	32.6968	17.8067	27.4615	20.2146	18.4452	23.029	16.2847	40.5509	10.2579	31.6492	13.3034
EAU93027	2.93749	2.85717	2.08414	2.10337	2.36555	2.50812	4.50619	4.00124	2.90064	1.65115	1.83162	1.11739	2.91579	2.44381	2.73455	3.51498	1.18597	1.1798	2.18129	2.34619	3.61645	1.84196	2.26865	2.67605	2.4128	1.57979	2.15033	3.05108	3.29588	3.26841	2.63431	3.50422	2.333	5.08643	1.88985	2.29889	3.89118	4.73605	4.1347	2.51049	3.26093	5.19048	2.09042	3.33194	1.79334	2.06271	1.00113	5.10087	1.89397
EAU93028	215.383	219.122	208.372	229.534	225.961	235.153	262.108	248.215	232.632	31.8825	35.2158	17.9653	79.5966	70.9381	64.0094	131.6	62.5496	47.7551	64.239	66.0723	91.1189	42.0779	43.0731	47.971	87.478	100.533	43.8239	116.747	52.3154	63.3388	93.0263	71.5893	49.1957	120.664	43.8684	54.4522	99.5412	103.309	77.3386	108.859	73.9645	134.863	39.8205	95.3969	102.258	88.6177	52.0757	103.57	82.4087
EAU93029	190.365	171.997	180.946	206.359	243.828	241.065	195.43	205.198	199.546	54.2185	59.3875	75.8785	142.58	105.307	161.461	70.8807	77.7717	51.5314	109.319	147.974	176.439	67.9496	73.9558	81.57	240.845	127.99	60.2343	120.713	87.6949	89.671	85.3994	86.6956	81.9302	138.731	60.4226	79.1045	124.235	109.327	109.134	94.1084	99.9378	128.945	54.0854	128.848	80.6692	114.369	25.509	81.3439	49.7213
EAU93030	18.3043	20.2368	15.846	22.2813	19.3665	25.369	7.32357	8.68408	9.72835	20.982	3.03463	15.0995	24.7313	18.154	29.8653	15.8858	16.2105	10.7508	53.2413	19.8609	27.987	17.6238	27.8171	29.4212	21.4367	37.0173	26.1772	37.4891	29.2825	32.793	32.9277	38.7031	27.5961	13.3701	40.4861	27.3825	30.8146	14.5449	23.4009	51.4723	33.2064	11.6054	37.6212	44.4267	19.8634	4.69906	10.6655	8.30019	11.9633
EAU93031	36.7025	36.2849	33.4349	31.0722	26.728	30.2781	40.97	42.6143	46.1866	40.8585	43.329	29.0636	26.0994	28.6937	26.236	38.3707	35.6492	36.4711	25.4124	27.8835	25.7844	24.3094	23.4276	20.2517	14.059	23.2659	25.8023	31.2307	35.11	37.4553	37.494	43.6607	35.6163	35.4642	35.7833	41.5107	31.3755	37.7982	43.1461	35.9009	36.9301	37.0513	35.4486	30.6498	31.9214	35.852	38.8456	31.9811	35.8003
EAU93032	53.6302	48.1318	48.7533	56.3787	55.4944	55.2199	39.8883	42.4718	40.7761	35.3231	28.9588	33.4885	52.7798	35.8206	49.9866	36.6655	40.3448	32.9198	45.3802	44.9412	63.9118	24.3602	33.2067	64.0404	231.853	79.8367	31.9008	62.0079	54.8763	57.6532	43.2443	52.8115	50.0749	58.4753	43.2583	50.5382	59.989	50.1145	72.8223	51.1597	56.7624	48.9377	35.0771	61.2813	38.7171	37.6871	19.1781	53.617	28.1018
EFI28624	31.107	32.9634	34.8263	38.0532	35.0487	40.1451	31.5399	32.3825	28.723	38.5354	48.1792	53.9555	43.8974	54.259	50.0791	37.692	47.6127	54.0744	59.2452	65.0092	47.3023	43.7751	65.1746	35.2553	18.0625	14.8837	51.2634	28.8113	53.2241	38.3006	24.4657	39.372	34.2266	34.4048	32.1303	53.7368	34.4583	36.3309	44.9094	26.5927	41.1513	28.897	32.5404	28.7629	26.3433	26.4716	24.772	46.0005	30.3826
EAU93034	54.8774	54.2421	51.6731	51.0193	54.0408	53.1184	55.6811	54.0601	55.6539	44.7237	46.8407	44.0914	57.585	53.5441	56.0579	47.6159	46.5216	46.7327	48.8544	55.4616	58.1038	38.7791	42.5019	37.8375	16.8603	50.1926	43.706	47.0203	39.5073	38.0342	43.8779	40.111	36.0139	36.7176	38.7781	39.896	43.0774	39.3948	37.9391	39.038	54.0752	37.7171	34.0843	31.9573	49.0294	35.2033	41.2306	53.45	37.5604
EAU93035	114.443	101.836	86.9648	95.6967	84.2959	87.1361	119.831	114.069	121.738	42.5651	52.5152	35.4409	50.3418	36.6782	43.2804	58.3342	44.3333	32.6411	45.4537	30.3496	62.5848	47.2003	47.7438	60.0308	134.119	78.5732	49.4728	94.2431	71.3337	86.4604	94.3899	73.2675	56.0689	95.3449	88.6526	88.558	76.7014	99.6181	84.2394	97.5576	84.6543	100.892	64.3836	88.8583	113.911	80.7088	145.914	124.965	88.6663
EAU93036	171.292	147.813	163.943	203.172	234.349	229.285	136.283	138.667	120.582	74.8921	59.9038	76.3825	203.554	121.236	194.379	93.3159	96.1086	80.0227	115.444	130.163	212.503	143.749	144.933	110.221	56.3264	176.382	146.869	169.776	128.459	141.284	127.827	141.953	112.125	161.831	139.069	148.89	140.845	143.907	138.578	165.629	168.029	141.897	111.157	185.12	132.018	109.567	51.7035	166.928	79.0307
EAU93037	342.584	360.635	335.761	194.962	121.27	109.825	174.856	214.854	261.242	188.958	213.613	137.266	116.042	99.7656	96.8141	76.8626	143.555	147.422	101.516	115.221	98.6382	171.197	68.0114	128.666	165.82	195.388	128.59	305.172	174.913	279.739	442.896	173.473	352.121	223.325	352.08	211.926	336.498	319.387	185.384	389.755	242.911	227.46	231.73	250.448	302.241	331.021	393.475	165.686	482.749
EFI28625	72.547	72.7411	69.6471	84.6103	72.251	100.294	63.1054	69.0863	58.6362	55.5055	50.1332	52.9071	74.5622	62.4538	71.5508	58.9274	64.2112	65.28	66.7116	64.3787	64.4518	46.5399	65.7203	47.5291	31.7592	46.3521	44.5306	84.1225	74.0503	82.8549	70.0106	80.2366	68.4229	62.3048	67.7981	76.6185	63.3578	67.0744	76.5341	64.9508	82.5899	58.8977	60.8827	74.7272	61.75	72.0909	43.4355	85.9944	52.1003
EFI28626	23.2635	19.5558	21.5041	27.1668	26.8619	29.1611	20.1483	18.1814	18.9045	17.0972	13.2221	22.3064	47.5725	31.2487	47.728	17.8405	18.9343	15.6966	31.8212	36.0164	44.0035	16.9738	22.6327	24.8653	23.1803	23.12	16.469	49.6388	36.0584	46.8346	36.0869	40.1193	31.7263	32.3475	34.7021	35.4147	26.4603	26.5643	37.1136	38.7448	37.2106	29.5251	35.3162	42.0789	16.065	18.9407	6.46592	41.552	12.9407
EAU93039	44.592	33.0068	38.6692	44.6413	41.838	44.4599	35.2095	43.5936	41.2996	24.7949	23.4117	30.6438	58.1029	39.1445	56.112	34.2052	36.4856	27.8969	37.7126	46.9761	63.039	62.2867	61.99	28.5764	15.4591	26.5098	40.9018	74.5207	52.089	74.2594	59.2225	42.0976	49.1875	47.3523	56.6619	34.7191	35.946	50.5742	49.3268	60.8935	51.8849	45.5048	47.2497	59.9983	40.2816	17.6215	9.43291	26.2623	14.709
EAU93040	555.719	493.708	508.982	642.837	610.777	762.207	523.589	520.388	511.364	187.62	170.634	150.436	353.995	279.315	267.272	373.611	300.546	243.065	308.073	256.807	320.596	261.204	244.23	109.269	50.3546	71.5555	243.803	209.472	204.237	114.429	115.742	245.616	176.223	242.874	89.2671	216.689	247.888	258.891	216.763	162.362	199.977	296.272	87.8126	149.457	292.86	213.035	113.448	253.462	138.206
EAU93041	492.73	453.214	447.767	545.664	437.668	483.444	410.837	404.708	372.147	134.42	82.3142	76.6493	195.198	102.124	166.266	130.432	122.315	114.105	184.538	128.939	153.813	105.743	103.309	52.1197	25.1844	49.5668	113.977	111.802	100.912	70.1657	92.8608	96.884	91.5781	89.3362	84.4043	101.409	98.3152	131.668	99.4639	89.2186	102.395	115.935	50.609	94.9014	523.096	284.079	307.853	330.914	326.487
EAU93042	386.216	388.097	371.865	417.759	393.757	425.663	274.295	263.457	238.2	103.052	50.3712	60.7986	275.404	164.441	182.562	217.621	138.06	146.037	272.026	130.242	162.321	214.868	170.706	105.958	344.964	240.099	244.501	207.018	104.446	134.933	196.55	135.78	102.28	134.22	132.772	149.299	150.212	149.27	144.06	260.911	143.712	144.846	95.2959	204.56	365.241	237.001	222.023	213.533	240.187
EFI28627	26.2317	22.4988	22.0464	24.976	21.4029	24.3057	27.0217	28.0324	27.3342	17.9847	21.4708	18.1283	19.8717	21.335	17.3203	25.0284	24.2337	22.741	21.0226	20.8184	19.1945	14.7404	16.7643	15.2193	31.176	20.2506	16.4542	26.277	22.739	30.3396	26.264	28.6484	22.4489	23.2754	25.9727	22.2127	20.469	23.9558	26.2796	25.0582	23.1742	21.9007	28.0943	26.9143	17.263	18.591	10.2396	25.2825	12.8861
EAU93045	0	0	0	0	0.509581	0	0.189407	0.186365	0	1.95628	0.191304	1.92564	3.2303	2.0142	1.84807	2.93106	1.5572	1.74274	3.75912	1.2865	1.28314	1.26973	4.13965	1.60409	6.65293	1.94465	0.926438	0.894988	2.04477	0.719054	0	2.58813	1.64946	1.79809	0.751585	0.905549	1.2773	0.413258	1.78138	1.9778	1.79831	0	0.480335	0.675539	0	0.236984	0	0	0
EAU93046	0.602761	0.698969	1.79158	1.41504	2.28399	2.32477	0.164311	0.404179	0.240914	1.1571	0.165956	0.911177	2.95797	3.73291	3.6072	8.56039	1.4353	0.755915	3.10575	2.71038	1.90821	1.46865	3.19213	0.695773	0.721427	1.18089	2.61198	2.32921	0.985468	0.831706	0.414557	3.18071	1.60977	1.36486	2.06467	2.1603	0.369354	0.627377	2.02826	3.75319	1.75503	0.670598	0.625036	1.66042	0.369798	2.87817	0.176081	0.363133	0
EAU93047	9.70643	8.79136	9.07691	9.38502	9.11107	10.0941	8.51838	7.84329	8.86122	7.81487	8.44581	7.94526	10.9218	12.9193	9.11212	8.22369	8.67385	7.51022	11.7066	13.8012	12.1012	13.6213	11.1971	9.59687	18.1858	7.62254	14.5256	9.13957	8.95241	8.75219	6.21096	11.6576	9.74072	8.34635	7.54594	8.12652	7.72964	5.96791	11.2547	10.5066	9.18211	6.78913	9.51303	8.03672	6.28789	6.45352	4.43866	5.6996	5.34609
EFI28628	13.6624	14.0086	16.1319	16.5433	17.8424	18.2863	12.7607	10.9356	13.0097	15.4602	12.4727	13.3157	14.1707	19.6321	17.672	13.4478	10.2937	11.9235	22.6933	23.4325	20.1842	18.7031	18.3264	15.3971	26.5075	8.45255	16.1073	14.4258	16.9525	7.98715	8.30845	19.6866	15.8326	9.76935	8.3485	14.1041	12.0291	12.424	21.9381	12.8949	17.7498	11.04	5.91544	8.31943	7.72021	9.44226	3.97009	6.82297	6.30533
EAU93048	90.7306	94.0423	93.0877	83.7679	77.2909	81.0491	87.8134	85.2815	86.6841	108.442	98.0662	112.461	129.945	117.739	140.488	98.0402	99.8373	111.192	185.986	147.822	138.034	46.6913	49.1604	102.614	61.0026	62.966	41.2793	146.176	187.947	136.122	144.804	217.475	215.759	166.997	152.905	209.332	151.401	173.182	258.599	167.961	192.009	175.746	148.784	170.534	95.2742	88.8204	97.3607	148.132	111.834
EFI28629	120.31	103.596	113.222	149.357	174.717	184.597	86.2321	83.1655	66.5408	53.02	39.2685	65.5495	170.222	108.354	171.402	78.1632	70.617	60.4951	115.077	112.554	185.377	65.079	73.1458	60.3053	31.8897	66.6753	67.2205	99.1742	112.149	105.067	73.4795	129.977	92.5517	132.324	85.238	120.345	104.203	98.0343	129.42	88.9472	137.073	105.867	66.9052	114.201	77.1648	96.3994	60.8939	124.874	53.3222
EFI28630	132.361	186.503	182.496	176.319	156.721	149.557	152.222	136.844	110.476	127.281	172.476	134.941	220.958	256.085	255.71	380.072	281.15	272.609	259.441	205.556	208.994	121.951	124.55	1150.51	728.641	1320.91	138.636	1212.16	1402.6	1565.83	1593.53	1152.81	1154.44	1136.73	1789.27	1344.16	1080.36	1221.59	1081.88	1381.94	1304.44	1112.23	2088.81	1411.36	619.676	480.626	811.733	486.469	803.726
EAU93050	26.954	23.4317	23.2078	35.9482	39.9775	42.6004	20.5655	20.4638	19.0422	15.6007	10.5226	17.2893	44.1819	29.654	49.8059	24.3731	18.9058	17.105	31.9908	42.2026	51.2004	49.5898	48.0606	27.7161	52.7147	21.8702	52.6634	21.7319	26.8521	27.6909	16.8559	34.5756	21.3751	23.1172	20.8497	32.6817	16.7591	24.5057	42.481	20.3725	28.4979	22.7164	14.6836	25.923	18.6098	23.6961	8.88187	40.7856	14.6021
EAU93051	12.7681	9.65135	9.62512	15.7643	15.0866	16.2032	10.0356	11.9863	11.0003	8.76928	11.8352	8.68554	10.8277	11.5525	12.452	19.5097	20.2094	7.2352	11.6774	12.721	15.4386	32.0174	63.9553	27.7572	118.179	15.8425	37.5952	13.9793	23.5886	22.0222	7.17151	26.422	21.2173	16.865	11.9696	34.4594	12.9746	10.5683	49.0336	9.31316	23.3385	15.2874	12.4308	12.8275	95.5013	9.43545	6.58944	38.0761	42.0456
EAU93052	59.4105	39.2074	70.7838	80.6973	92.9876	85.8143	16.5901	21.7649	17.5678	12.9811	18.1526	37.0554	69.4252	45.4424	48.5615	92.7081	86.6674	39.575	82.3149	33.5369	33.4492	37.0717	67.1463	35.1253	48.5606	11.3554	37.1921	14.6984	36.4835	38.4888	6.97616	45.6536	30.0991	27.8895	27.4296	26.4389	29.5235	39.2135	43.8834	12.6317	27.8929	19.3454	21.0362	39.4468	12.4459	32.8658	8.88926	10.6939	28.8777
EAU93053	713.884	679.676	615.615	549.344	475.609	524.041	609.892	689.551	683.91	476.088	611.981	469.856	422.451	549.145	434.481	454.509	509.594	517.208	572.281	505.411	391.54	359.334	269.997	249.837	143.038	132.237	336.297	327.118	397.368	356.651	433.194	339.261	438.344	367.933	478.509	454.812	387.023	442.186	363.401	433.138	450.026	317.381	410.926	286.429	391.539	365.43	533.216	491.852	384.95
EAU93054	133.287	131.764	125.477	80.7256	62.1406	68.7857	107.995	110.033	136.943	112.203	139.07	100.555	58.0482	86.9027	54.3826	139.198	155.249	123.992	83.4379	107.039	73.0142	184.728	129.937	85.7207	116.681	71.4166	151.359	92.0726	78.9444	75.6096	98.2112	77.9882	84.7478	86.2462	93.067	89.8548	89.2062	92.1304	75.5897	95.4483	91.1253	96.9176	80.5112	70.7159	71.3505	88.5935	69.19	57.9437	64.7304
EAU93055	122.632	157.611	196.908	282.693	272.811	229.622	81.9013	89.2199	114.366	203.239	283.616	175.724	407.402	277.123	328.21	334.959	399.799	376.788	528.002	317.882	302.896	78.4345	113.652	117.668	25.6855	120.126	128.764	131.304	126.311	159.164	95.9387	103.253	105.076	69.4202	104.461	97.8916	138.079	172.314	96.2851	167.989	111.086	102.325	114.977	142.577	46.0818	102.474	31.3457	61.4124	119.141
EAU93056	158.847	140.276	138.953	155.958	147.354	171.878	107.67	102.325	92.974	73.5942	60.9193	67.2536	125.32	110.404	105.951	107.604	97.225	82.0082	117.671	115.07	115.559	71.3802	58.2415	43.6479	20.6122	39.1884	82.1157	104.404	65.6162	96.6018	89.6062	85.7641	57.9918	72.3	72.0845	77.3365	85.8002	109.22	74.3877	111.23	88.6601	77.8298	57.8449	70.2508	143.555	132.927	93.6182	156.192	105.308
EFI28631	5.89103	3.68498	3.26621	3.99032	4.55273	5.04778	2.90094	3.38953	4.43061	6.63934	3.93717	16.6735	16.4916	16.6516	13.7986	4.95679	12.5771	7.50702	26.9879	7.30098	14.827	4.86175	4.84323	7.48556	11.1448	7.81832	7.98143	7.3892	8.80804	9.5216	5.14623	7.94855	6.61178	6.34693	8.15375	8.66829	8.55882	10.3842	6.39453	6.62631	4.30353	6.87115	5.05776	7.65207	10.8134	17.0138	5.92603	7.21258	8.80513
EAU93057	971.979	934.989	940.816	1187.64	1232.38	1299.02	1021.13	947.948	903.331	369.895	237.196	251.5	697.533	679.169	528.274	562.286	457.155	393.732	634.784	573.574	600.775	471.044	464.221	168.004	49.2682	226.303	541.017	293.518	221.129	143.52	215.873	293.885	256.516	320.528	165.385	222.257	285.123	348.883	282.685	248.469	226.87	279.455	113.319	232.506	524.933	457.299	501.186	664.268	437.385
EAU93058	1026.83	1009.31	1140.35	1412.4	1449.76	1559.25	420.05	350.075	320.901	413.5	251.235	545.955	1083.46	1092.74	1062.56	857.13	673.931	420.618	854.541	1313.2	1258.6	452.593	487.116	595.885	259.999	492.734	442.027	876.527	928.096	859.91	796.483	912.161	778.853	834.939	656.088	892.315	1008.41	832.184	982.288	721.546	901.844	770.192	533.034	831.273	767.057	1106.49	348.326	735.974	562.56
EAU93059	113.709	120.532	122.537	138.919	155.244	154.991	113.617	108.765	100.877	67.194	78.8142	60.1618	158.635	105.415	151.274	147.739	112.221	84.3738	139.889	137.194	164.401	80.5732	106.532	94.8857	41.5708	151.647	94.7442	207.196	149.82	172.532	123.82	155.161	110.109	180.608	148.194	160.225	141.711	183.081	163.996	168.176	160.779	163.4	126.958	220.717	86.745	140.478	32.7219	170.276	54.0567
EAU93060	13.4699	10.3001	11.1917	11.8965	11.5879	12.6236	10.5466	11.4768	9.62634	11.1488	7.33664	10.5223	17.9341	15.2602	17.3779	12.2496	11.1257	8.71146	18.5487	13.2156	16.358	8.58406	17.6398	13.7528	17.7865	14.0552	14.3485	14.934	18.2641	16.8816	12.4235	22.5077	16.4227	14.6701	15.7977	15.1102	12.6389	12.8771	20.6101	15.6805	16.4955	11.6466	14.1701	18.7663	11.2394	8.21461	7.85908	15.4361	6.56514
EAU93061	45.2599	36.6096	32.1555	37.9787	40.432	41.5014	50.2335	47.5103	48.2048	17.0044	17.6131	18.1449	39.0691	26.0562	38.3326	28.4523	26.134	22.7713	32.1999	28.6286	45.9287	17.8079	18.8636	14.361	51.3058	24.1786	21.0776	17.0565	16.8093	16.0902	19.09	24.7258	19.3728	16.9213	17.2031	19.5856	19.0967	15.605	25.2645	20.2196	23.5386	15.9492	15.5265	23.3401	11.8648	14.3685	7.3407	20.4572	11.8066
EAU93062	15.4433	12.2287	12.4302	12.3783	14.9305	13.3438	19.5491	18.8355	17.8046	14.4884	13.7686	10.9373	16.3789	11.7769	16.7536	17.056	15.0229	13.6401	15.0764	12.3832	17.8526	38.2394	50.7134	19.7739	32.0917	23.1086	40.5744	12.1977	14.9603	11.525	11.4891	22.3926	13.2608	9.98132	11.586	16.7097	13.0398	13.163	19.7089	12.2661	20.447	12.3111	9.70929	14.2068	8.87777	7.91126	5.47048	20.1919	5.02851
EAU93063	19.0062	17.8063	18.5	18.5673	16.9166	19.3402	22.7279	20.9535	20.3404	13.9816	13.0199	9.71623	18.3593	13.0892	15.1355	16.6446	12.9421	11.9908	12.898	12.6394	17.2356	15.2784	13.5849	19.4542	21.358	23.862	16.457	23.1133	20.3901	22.8104	21.2733	24.6185	21.5048	22.769	21.7691	21.4157	20.2902	24.7059	26.0523	25.5033	20.4946	23.0676	20.4576	27.5023	16.4828	14.9116	11.6422	17.2011	14.3945
EAU93064	54.9234	57.8126	56.4211	41.4011	30.1535	41.3473	37.6837	43.1957	47.7488	58.0186	58.5652	46.7902	49.6501	39.8652	38.1302	42.6727	44.3336	39.174	55.9993	35.5803	36.4696	29.203	27.1146	38.4153	132.587	27.3566	42.8218	37.1714	27.8518	27.6165	35.3734	38.1425	45.441	39.4477	34.9076	41.4013	34.511	47.754	42.5119	33.9505	41.4101	32.6977	23.65	22.4758	51.2577	35.4017	56.6994	69.2617	58.3061
EAU93065	46.5314	40.4285	38.0276	42.3773	45.6542	40.1777	53.0245	53.3477	61.4322	29.3526	36.2335	35.0626	31.0079	33.737	35.003	67.8051	53.0978	41.17	39.2386	36.0735	33.7206	37.2318	38.7484	23.5563	13.8209	24.6292	37.8283	47.5715	38.3445	35.4385	36.0812	48.0807	42.7736	53.1324	37.2571	37.2348	38.6129	38.7217	53.7233	42.4331	41.6094	48.857	41.9787	49.7472	37.1325	50.4538	16.5757	32.745	30.5517
EAU93066	172.534	160.171	174.656	181.749	226.844	215.484	142.604	136.754	134.087	144.938	162.911	213.723	243.093	280.679	280.633	244.161	222.15	166.132	234.498	319.453	347.504	284.299	379.981	533.639	1535.51	509.501	308.94	255.714	294.013	254.471	228.197	246.492	211.682	291.575	203.775	250.443	299.549	266.738	231.447	230.996	272.648	262.966	186.555	286.026	159.115	231.235	80.1249	122.932	103.908
EFI28632	52.583	50.1524	51.2787	60.0322	57.4634	53.8819	52.9504	56.9652	50.4485	52.2326	58.3708	60.3643	54.9525	66.3275	66.2388	42.1922	47.4287	42.7589	58.8047	71.5704	57.1266	86.0935	165.61	126.722	74.178	87.5753	104.555	61.0899	129.13	73.5238	57.1803	114.372	101.038	74.6914	76.3051	107.122	69.8183	93.3901	111.056	53.6506	100.986	64.9876	66.2264	56.8272	63.1787	48.4637	47.3597	54.8684	44.0041
EAU93067	33.5538	24.8522	24.2825	40.9835	43.0208	45.2945	27.2113	22.2403	20.2451	9.74637	7.9365	7.30735	39.7996	15.8027	29.674	16.9638	15.9512	15.9179	52.7174	21.9325	33.6577	22.653	23.3226	6.05913	11.0743	8.76487	23.6064	5.27151	7.62192	2.94626	4.52801	9.61048	6.44172	4.20178	5.51754	9.16008	4.25234	4.70946	9.29487	6.5844	10.3043	4.69454	5.41236	10.9565	10.5345	3.76272	4.8341	5.4671	3.03951
EFI28633	24.265	23.2785	21.7859	22.7336	25.4273	22.5572	27.1395	29.9455	25.9349	14.6545	12.3482	9.45637	12.8161	12.7413	13.7901	6.7984	8.91076	7.00291	10.4071	15.4807	15.9437	10.0752	13.0549	7.34325	2.2842	12.2852	12.5112	17.9248	11.4408	16.678	13.5633	14.3164	13.5917	18.5205	15.5975	18.0327	10.9149	12.8644	19.1639	17.5422	14.2008	13.8518	13.0834	14.844	10.5378	13.0185	5.4822	17.5339	8.05957
EAU93068	117.313	105.616	104.393	62.6	63.3031	60.4874	183.022	178.487	178.338	101.415	148.354	53.2847	42.7527	73.3016	52.034	63.7284	47.2041	49.9282	58.9868	65.3467	52.1995	50.7161	69.9611	39.83	150.662	31.7632	67.8135	33.8329	50.3166	38.1234	24.2003	80.9166	66.913	51.0996	39.7141	94.7843	34.3541	42.2243	108.277	34.8262	68.582	59.1536	51.8615	38.5467	21.1693	24.8053	8.17971	50.1221	20.0353
EAU93069	27.8573	25.5239	25.9789	18.1024	19.8928	18.9509	30.997	32.1377	33.7497	36.5267	49.5177	39.7306	19.5445	27.1543	22.9864	38.8963	31.102	32.3704	22.7685	24.6261	23.079	13.3965	13.2107	13.2573	9.94399	9.80277	14.879	16.6822	22.6924	19.6968	17.7027	41.2127	30.5518	27.0864	25.6688	34.1561	24.0829	23.2057	40.9568	15.9402	27.4323	25.3481	35.9818	19.0064	11.4188	13.9464	10.1603	18.6229	12.8008
EAU93070	471.323	413.345	442.184	448.057	444.963	486.326	373.573	362.379	353.508	406.403	411.193	417.662	609.985	545.349	547.912	596.193	547.873	478.355	609.402	611.467	546.426	193.664	169.117	176.647	103.168	118.526	239.44	299.9	277.565	257.915	272.792	279.972	291.371	263.071	289.853	318.906	193.671	182.78	350.905	321.591	318.473	236.273	296.001	257.489	244.297	255.009	210.02	336.98	225.666
EAU93071	13.8878	12.9854	15.9823	16.8665	15.553	15.3129	10.6974	9.64847	8.95136	12.8978	9.94509	8.61368	18.8892	12.7705	14.1145	16.5123	12.0762	13.4219	16.8499	14.1151	15.6076	7.15312	8.46249	9.69449	7.82806	10.2343	10.108	16.179	18.5185	13.0755	16.8174	22.4705	17.5996	12.2614	15.0606	20.4382	13.253	12.5984	20.1981	16.766	18.4665	14.364	20.0381	17.9687	10.3507	5.06989	5.2542	11.8209	6.98271
EAU93072	113.296	108.492	131.907	118.439	148.102	157.142	134.118	115.222	112.182	61.0853	61.6649	57.0449	110.953	80.3106	98.3079	139.396	97.7153	117.672	128.329	84.8157	81.0423	152.084	191.204	108.781	158.201	75.3578	176.24	63.058	91.2433	52.7732	49.2418	82.0583	77.7194	83.1386	46.7763	78.9551	84.7451	100.817	90.9949	54.8689	78.0015	97.2586	46.534	65.0484	85.9734	90.1647	44.3331	98.0645	57.4922
EAU93073	24.012	18.5631	16.8125	23.9755	27.6665	27.5238	20.0124	19.559	18.1194	12.6698	9.61868	16.0417	31.4923	18.5171	39.0003	14.3913	12.8471	12.4786	32.1223	26.5767	35.3083	13.3078	18.6968	24.2527	14.1341	41.1487	16.9922	47.3764	30.4409	39.4466	36.6841	42.7658	27.4501	33.075	38.2152	38.2842	26.3523	32.5724	41.2512	44.4342	39.1281	28.2785	32.9951	51.8577	22.52	20.5416	7.73319	46.7775	14.4569
EAU93074	63.1401	48.4223	51.0976	55.1589	57.0653	63.0893	73.5882	80.4277	81.0276	45.5218	48.7485	54.2106	48.5333	58.029	58.0742	44.9553	43.9663	52.9574	56.3875	63.2136	52.0166	34.6609	39.595	62.4744	129.873	80.5902	35.9938	72.7824	66.7219	68.198	59.1575	76.2368	58.3515	66.6056	51.9119	67.0876	50.7608	32.5838	74.2986	78.0653	70.8093	66.5445	60.6511	71.8761	65.0293	56.5073	31.6211	49.2682	43.4759
EAU93075	15.304	14.4914	14.362	11.9858	10.5474	11.9988	9.35798	8.70609	9.43192	4.20529	4.30291	4.20673	8.41807	5.80827	5.40025	7.47546	5.76272	5.17438	7.94933	9.53955	7.57644	9.11298	5.57075	5.70495	32.6141	8.97234	5.69926	8.60279	6.07114	5.94405	10.8405	8.25108	7.17436	7.04304	8.13946	7.79035	6.26162	8.10351	7.91935	9.03022	10.0689	6.15666	4.29387	6.79643	5.90038	9.29398	9.40399	6.27688	7.94804
EFI28634	71.1148	61.1573	61.4341	90.0938	107.965	101.557	71.2706	65.1589	62.0364	26.6617	22.6083	40.8549	116.459	60.553	115.456	46.0828	43.277	32.1532	71.4996	70.1542	117.443	40.7423	51.2934	60.0495	127.152	66.0133	45.0778	77.2086	66.488	73.9668	65.0639	76.7311	59.6874	76.7308	65.6283	71.6097	70.9592	66.3381	82.5771	74.4731	89.3924	67.2679	54.6182	89.7849	54.2645	63.7009	17.5814	92.3706	36.4889
EFI28635	134.439	122.005	122.84	119.455	106.514	102.607	177.088	205.991	191.711	32.0696	32.438	15.7607	23.6939	18.8887	15.7652	29.0813	18.0355	16.8744	23.3988	24.892	38.8281	122.425	123.991	75.8929	47.1492	101.781	113.683	152.168	101.141	72.9787	116.465	76.0856	78.4185	135.748	85.0263	90.7379	83.37	134.777	89.4242	105.579	92.6342	210.962	63.8589	138.129	69.4281	49.5765	68.5144	76.0328	55.7653
EAU93077	14.2313	13.3334	12.0414	16.8008	14.5123	18.0036	19.811	18.9457	17.7629	7.17132	5.40872	4.32735	11.3123	7.83628	9.33653	9.50962	7.5182	7.47913	9.70718	10.0232	10.6767	4.11956	5.82713	4.83262	1.79875	7.57117	6.36937	9.05687	7.96799	10.7018	8.12133	11.6292	7.32655	12.7093	6.15423	8.4992	7.46601	11.0775	9.80461	9.47248	9.3074	10.851	6.93866	11.3066	11.7888	6.62701	6.30316	13.7428	7.64049
EAU93078	2.61715	1.77034	1.43741	1.62134	2.15933	1.46526	2.58617	2.98336	2.61508	1.42347	1.62128	1.81329	3.04183	1.46562	2.52335	3.31205	3.39092	3.3733	2.6127	1.21144	3.45221	1.5942	1.51594	1.32169	0	0.183119	1.30858	2.10693	1.8185	1.3542	0.562493	2.33558	1.26199	2.64559	1.17956	1.49225	1.9044	2.23759	1.67744	1.86241	2.64591	1.66382	2.14847	0.212042	1.60564	3.79368	3.24925	4.53301	2.70098
EAU93079	15.9262	16.4518	14.157	16.3693	14.0112	16.2772	13.8436	12.5835	11.4376	12.0081	11.5853	10.6624	14.8656	12.0131	11.3526	17.4783	13.3461	13.58	14.9524	14.3922	15.5668	13.1104	14.8881	13.399	19.9713	17.6651	18.0567	14.173	13.0869	16.2254	14.47	19.2918	13.2398	16.1538	15.3027	14.8918	12.8181	17.4037	19.0262	14.7568	16.3123	15.1435	17.3447	16.4974	13.2786	11.7123	6.92314	15.6253	13.1157
EFI28636	70.5849	63.2244	64.2906	75.7348	83.0163	90.625	42.1191	47.8184	41.849	44.7628	37.3986	54.1145	108.32	55.7084	146.546	44.8851	45.9011	45.8991	97.9841	67.5911	79.7326	40.8534	32.5957	33.3187	14.2253	27.5621	41.8822	52.7625	57.4625	60.0351	49.922	68.7792	45.8495	57.1209	58.1596	63.6196	53.8424	61.854	73.4582	63.1321	54.656	49.3841	42.8428	62.1797	46.6154	29.5346	18.6001	35.0347	28.0369
EFI28637	79.043	72.0738	67.6951	68.5029	65.9734	76.9857	109.519	112.653	114.53	50.6982	74.0444	47.7831	42.6428	43.2632	38.8749	54.1915	41.535	43.2091	38.739	56.4746	39.6695	24.5013	26.3173	19.7057	17.3534	6.67596	29.31	22.4411	37.01	31.2999	24.2864	46.0946	33.448	29.0484	32.1257	45.3356	26.4387	29.6259	47.8892	22.3829	32.0782	36.8703	35.3237	18.8712	31.2051	23.1307	18.9915	24.5846	22.3037
EAU93081	52.0853	44.1885	45.9009	32.9487	24.9567	25.2268	46.2315	46.8769	51.0817	35.0403	42.42	31.8838	33.2325	35.5818	27.2153	26.3282	27.1492	30.9413	32.7846	38.5131	29.3523	26.2208	15.8828	22.9435	16.8919	17.1168	23.6793	33.5557	33.1502	40.1653	49.4233	43.6629	48.0925	40.4797	58.2665	54.338	38.2686	48.7561	47.5664	55.8244	42.0828	38.9554	34.7174	23.4031	44.6644	44.366	55.3152	23.3114	56.7219
EAU93082	32.7251	26.8199	27.1702	35.3335	29.7904	37.6102	30.3672	29.7392	25.0844	22.7571	28.2233	42.6929	41.3352	44.1051	46.6006	36.0352	39.4126	30.754	41.2303	47.8648	44.7042	67.2204	78.9377	38.9391	63.8486	20.4927	67.9907	32.336	38.8202	31.0311	23.7404	63.4762	42.6789	44.3251	33.9436	43.4531	22.1131	31.4174	64.529	22.889	46.0226	33.9143	28.382	25.9328	27.4341	23.1895	12.8337	41.9061	15.9321
EAU93083	17.5032	15.048	16.2503	14.064	11.473	13.2379	13.4769	16.0471	14.3188	12.0123	9.81434	9.38707	14.4347	8.07218	10.0051	10.2262	9.4842	10.0339	10.0141	9.28651	10.2073	7.41965	7.94475	13.6467	19.724	21.8581	7.40394	22.0923	15.4043	22.1211	19.6499	17.2366	15.4147	14.4859	20.5385	14.2405	14.5436	15.235	14.2939	21.8611	17.5011	14.8611	16.098	20.0278	20.9351	22.0552	23.0763	18.3455	21.3678
EAU93084	82.2379	66.8969	60.1352	65.6841	65.5259	67.9072	89.8734	82.7724	96.7549	52.8246	69.6882	68.1033	65.4579	76.794	68.0119	53.5688	46.4532	59.9578	72.3141	90.5534	73.5374	22.7315	34.585	47.0091	128.944	64.6641	26.1766	74.1918	51.568	86.3049	72.6452	77.0562	64.7086	52.3795	69.6169	57.0934	47.1261	52.4	80.179	82.4387	63.4091	45.2824	88.8342	72.3533	72.1679	48.6982	50.0515	49.0694	55.7082
EAU93085	20.7314	19.7287	20.6735	23.3978	25.141	19.9033	19.9354	14.8646	12.9401	13.6	15.7304	21.4479	25.529	27.7042	36.9268	13.6574	14.0849	15.6039	29.4383	31.4335	32.8585	18.7932	36.3086	26.7098	20.5145	19.1885	28.567	22.6297	27.6491	17.5407	15.1284	31.213	19.836	22.1778	19.5703	31.0875	27.3077	24.6363	30.7604	17.0761	28.465	29.9658	14.6138	21.6637	15.9486	17.1482	11.85	25.1268	11.7115
EAU93086	142.914	135.078	129.067	133.279	108.835	130.691	134.944	133.608	126.394	55.3077	87.5041	35.426	88.2824	75.6909	72.7627	77.8654	63.3728	53.4774	90.1891	66.4537	69.4984	151.526	159.88	52.9885	102.46	65.7433	197.544	76.9743	57.2687	50.0735	71.8187	70.4114	54.1806	66.4203	61.8822	70.4717	62.0869	86.8888	76.8696	74.8246	66.4284	94.5837	49.5311	60.915	98.7609	107.059	116.642	138.526	106.083
EAU93087	14.9599	17.0475	18.8406	12.0629	9.46591	9.3619	9.87147	7.94693	8.939	18.5376	17.8257	11.8094	16.3983	9.04748	8.79779	15.298	12.9993	14.5045	14.1758	9.53702	9.26394	21.8675	17.0192	5.2477	4.87831	1.57949	19.857	8.02652	12.1485	8.21972	11.4825	11.9219	15.5837	6.79514	14.0744	10.7262	12.1037	11.0021	13.0118	6.91652	12.1212	6.52783	11.7042	4.01356	9.61764	9.57074	8.24306	4.10827	11.6486
EAU93088	33.7743	27.1954	27.0629	26.522	26.4732	24.0662	52.7297	52.1045	53.8914	21.511	26.3254	18.8831	17.2941	19.8242	18.9819	28.3619	30.8771	23.191	17.6761	20.5533	17.5918	18.2952	28.0907	33.5561	21.7665	37.7885	25.9016	45.7855	33.9677	57.1263	48.515	38.1471	33.5241	35.1187	45.9008	35.3728	39.0037	39.6604	32.3198	44.1191	38.867	40.4658	54.5745	41.703	20.3706	25.093	13.0401	38.9279	28.3198
EAU93089	19.565	16.0046	16.6285	19.5651	21.8014	20.6849	17.4078	18.6232	18.5009	9.53802	8.85684	13.9626	22.4989	16.0316	20.0771	20.6909	19.1388	13.2255	18.0929	23.1674	24.0311	10.7675	14.9697	15.5331	10.2925	23.1766	13.0586	37.6406	23.0159	26.6981	32.8579	26.7922	20.8398	15.1966	25.3221	20.9103	23.8104	16.7174	19.3933	34.1675	26.0177	16.6036	22.9538	28.2822	23.2528	12.6555	9.90891	27.4389	15.7324
EAU93091	48.0088	34.64	38.4803	48.6207	51.968	48.5204	42.0764	46.0122	40.7121	74.4142	49.1682	60.9421	77.2104	86.1946	86.6819	50.4417	51.4513	46.3922	83.0548	80.8282	71.1325	36.1808	55.8752	24.3577	12.1602	12.4679	38.2955	24.9153	46.638	35.452	22.9787	58.4651	41.9764	32.6125	30.011	40.3604	24.7832	21.4984	63.1161	35.594	35.1449	29.8112	30.2556	31.7868	18.8196	9.46285	3.8812	18.5981	7.5651
EAU93092	57.3199	49.5183	52.3679	54.636	56.5951	53.2782	35.4917	29.8236	21.575	70.2011	59.4747	66.6832	194.723	115.707	171.581	109.979	82.9053	96.4849	167.566	120.081	244.599	118.847	127.71	116.063	162.428	377.641	136.028	255.659	133.094	239.185	212.883	198.62	153.581	160.38	200.389	147.761	169.9	149.081	141.499	268.892	168.855	174.063	249.784	352.034	114.569	150.237	27.1235	155.759	75.9203
EAU92834	51.3098	50.5903	58.5745	53.9233	55.5135	59.5439	57.5859	61.7568	57.9762	82.7841	73.357	114.196	63.675	106.812	86.1457	72.1304	65.8961	64.6712	67.9418	126.112	87.2357	60.8954	87.4392	41.2503	32.4845	34.6893	73.2816	64.5302	64.0462	66.9422	61.6002	75.4019	72.3508	72.5779	54.9653	73.3979	70.1287	74.7942	74.5128	58.2644	69.9526	79.228	69.1096	66.7026	86.0319	51.3767	45.3251	70.8553	40.9535
EAU92835	29.0772	24.9209	27.3363	32.9395	40.8358	43.3549	23.2396	26.5106	25.9815	21.548	24.6459	30.2048	43.2814	38.2638	57.4672	30.3437	28.5847	27.6195	33.0822	39.6736	48.6364	30.8336	41.9739	45.8211	130.734	60.2469	31.6146	28.5682	31.0994	41.2636	32.6149	40.6039	31.3851	37.1431	35.2536	39.4952	34.0377	38.2665	35.005	34.8836	47.3181	32.0955	40.3338	39.2845	27.2139	17.3554	13.9308	44.539	11.9839
EFI28638	17.4788	16.4389	21.4765	25.2587	36.7885	27.3515	14.8036	13.6884	11.7679	6.6987	4.95391	11.4567	21.9688	16.1218	24.7985	7.63612	9.25631	6.65543	18.7946	20.8541	21.8352	10.163	6.49687	10.3847	23.4929	21.425	6.1067	21.596	8.66463	17.4918	13.9498	9.85007	8.44566	18.6249	8.72872	9.59304	13.7317	14.3984	14.2583	15.1321	7.51439	17.0542	4.29694	21.3102	15.2535	26.221	5.54285	29.4646	9.40686
EFI28639	5762.27	5025.14	6672.26	8729.16	9984.58	11291.4	2607.38	2601.96	2377.42	2365.95	1309.94	3057.45	6670.87	5927.17	6780.83	5143.52	4285.89	2596.74	4571.79	5962.14	7351.69	1497.99	1693.39	3123.98	709.953	1452.64	1491.18	3243.25	3762	2698.42	2171.56	4518.73	3139	3713.66	1987.27	3217.1	4081.57	3667.64	4677.15	2260.07	3462.24	3625.7	1635.98	3047.75	5454.96	5462.49	2400.66	3666.64	2501.48
EFI28640	2.11553	5.84337	5.62158	7.122	8.25861	6.33335	4.28911	4.34435	3.20603	2.96122	5.47878	1.86549	9.80112	1.95129	4.18494	69.3668	49.9122	33.0159	14.1875	2.32572	4.15093	4.79215	10.4158	2.40382	7.7543	1.55423	7.09588	2.53337	1.66451	1.91564	2.06881	9.48072	2.33449	2.54484	1.33487	1.20624	1.70144	3.02765	3.11442	5.10441	8.9829	1.02971	2.39937	0.899854	4.9685	4.5773	1.35187	1.11519	3.29377
EAU92837	44.5573	41.6543	33.845	36.5464	34.0094	41.5771	48.5847	44.8166	37.5965	27.3078	32.8505	26.3811	28.9627	23.4194	26.7968	27.2891	34.6733	25.1109	29.5269	23.3749	20.4404	22.9194	24.2523	16.43	5.92548	8.86794	26.8995	17.9354	18.7785	16.0535	18.3869	28.2764	17.9231	36.834	17.226	32.9872	21.0084	35.482	30.7799	22.1074	27.1484	35.8806	14.1179	18.692	41.9915	33.9403	31.4559	54.8801	33.9687
EAU92838	197.889	161.877	187.338	254.19	175.225	342.681	245.884	190.091	182.405	61.8407	75.3906	71.0174	195.53	199.505	173.507	138.158	99.2708	105.488	157.687	191.721	165.723	63.7746	58.6446	32.5372	19.2782	13.5241	48.3219	31.121	42.1345	11.1126	30.4644	59.9972	16.7288	59.9188	31.9421	28.8642	19.74	59.875	56.781	45.8487	54.7151	89.5998	25.0537	39.1503	111.171	82.4053	25.8792	104.316	25.2214
EAU92839	116.27	95.7329	99.4112	113.112	111.037	109.971	96.4991	110.676	100.039	80.5277	82.4058	116.86	86.4589	124.08	119.527	57.8374	84.0923	93.5329	114.873	135.533	80.1147	75.9649	104.57	57.3286	56.562	40.4142	82.5564	45.3723	48.3613	41.057	51.7632	72.1237	61.1577	53.5045	48.4365	65.2973	46.9233	54.6535	60.159	33.007	59.4567	46.3177	44.1647	42.1176	65.906	60.1454	64.6802	61.2911	57.5548
EAU92840	36.1804	39.1871	35.243	50.7908	45.8181	55.7587	48.6432	45.8551	46.1519	46.3437	48.4607	56.1268	85.0758	102.431	115.271	62.0714	61.2556	59.1127	86.691	116.366	97.2115	6.26656	19.8115	39.5117	90.4442	16.3333	9.35243	21.8645	51.6205	41.6821	24.1852	68.2213	53.6729	51.793	40.7352	54.6055	43.0387	34.9323	63.5401	23.5598	64.6281	24.3178	44.6108	21.9439	69.9432	69.7294	63.9847	93.5864	38.1286
EAU92841	15.2232	14.5666	15.4225	19.5971	17.2076	18.4124	15.5778	15.0373	14.3069	14.3629	10.4419	12.2685	12.5637	15.5622	12.8283	17.2012	12.0536	10.6267	13.2487	18.8772	23.4635	10.6406	12.9964	9.9035	5.79732	6.80708	12.1266	13.9218	17.6917	15.3934	10.2775	17.4185	15.0614	17.702	13.6559	13.6496	11.1619	12.8414	21.1209	11.0007	14.6367	13.5295	11.9869	14.0444	14.0838	11.5819	6.2921	14.0473	12.8071
EAU92842	40.7791	36.7341	44.6672	61.2842	73.2252	73.7446	27.729	26.0091	20.4455	28.0631	17.3467	23.5	108.455	54.727	88.3749	45.9788	31.7997	27.6617	60.4827	61.8186	80.5068	29.0515	34.2513	39.5118	90.9946	98.6087	41.1815	71.2363	42.5837	56.3981	51.865	62.2212	31.386	53.7974	49.368	50.0582	40.8176	47.2593	68.7509	63.9333	58.8143	51.578	38.08	79.3351	53.7692	66.7472	26.9391	120.338	41.9369
EAU92843	1192.41	1118.35	1293.13	1784.57	1785	1978.28	471.414	431.672	395.246	554.466	383.468	692.865	1529.32	1300.13	1505.54	1222.9	971.667	591.771	1215.5	1460	1521.08	1669.94	2380.32	360.248	190.427	225.388	1856.23	570.675	624.697	517.6	495.364	965.704	728.165	750.227	416.133	622.469	775.83	694.072	1052.32	421.968	686.176	615.452	327.853	554.894	623.589	760.556	243.832	495.852	337.636
EAU92844	16.5613	12.3308	12.9501	16.8382	17.4903	17.0405	17.1558	16.9732	15.83	12.085	8.62399	12.5363	19.5835	18.3977	20.5665	10.4341	9.85955	10.8068	18.5958	23.6018	21.5428	6.7237	8.76076	7.93835	14.6637	8.47537	6.62674	11.9103	11.5648	9.88797	10.672	15.7322	11.5241	10.4313	9.56433	10.9399	10.6061	7.5103	16.7239	11.7618	12.0779	9.99329	8.64942	12.1364	14.838	14.6057	8.45796	13.7524	11.6488
EAU92845	332.27	326.943	412.986	368.964	358.567	349.89	273.436	262.248	268.182	124.36	231.296	307.214	400.085	404.983	382.753	362.386	359.525	416.331	412.193	390.035	354.903	197.465	237.421	293.989	209.472	360.134	197.134	383.406	326.795	494.878	419.677	378.336	243.316	383.96	397.652	326.737	359.43	476.344	271.063	377.723	372.514	487.156	464.183	350.137	156.573	98.8941	100.269	73.3348	137.507
EAU92846	237.517	231.337	251.078	221.421	261.706	238.364	238.978	231.591	248.99	100.964	153.876	146.591	210.389	165.073	196.836	337.203	314.497	293.375	171.529	129.047	230.637	183.87	159.606	168.294	381.314	245.284	179.277	203.099	183.454	177.052	156.817	174.32	155.99	235.461	160.14	173.827	184.056	181.539	193.99	185.504	180.985	227.087	175.262	242.9	58.472	98.7171	34.388	152.654	63.2615
EAU92847	29.6885	28.2182	26.3866	26.4477	26.4622	28.5355	34.6921	32.4469	37.3762	20.6899	19.1754	14.2349	24.2373	22.5187	20.2353	24.5027	19.7067	18.4351	20.8611	25.3023	24.7196	20.1897	21.0155	19.6947	30.7987	18.4747	20.3252	34.9021	27.4833	30.8754	27.4127	35.9875	27.7218	28.6363	32.9782	28.5245	26.6517	27.2411	31.6419	36.2754	31.4449	24.3611	29.9708	33.2673	23.5092	25.376	20.0593	28.562	24.4468
EAU92848	76.8274	69.1973	69.4512	103.554	82.1133	102.86	44.4517	50.3527	44.9707	20.2565	8.86788	12.7518	22.9127	42.7797	38.3299	8.79913	9.69327	7.89896	14.6989	42.4995	66.8115	41.1447	94.4237	27.8309	52.4273	23.283	41.4726	22.8772	31.4146	50.2833	23.7975	31.4786	22.6651	29.4702	26.9427	30.7029	19.962	26.3813	40.2851	17.5503	24.5913	29.2518	40.9056	34.1776	18.9133	11.8642	18.1189	62.4257	20.6974
EAU92849	39.2363	31.4559	31.4992	29.3151	25.7048	27.3807	27.3563	27.94	31.0143	24.3342	28.5458	28.3395	30.1639	38.4585	33.3257	24.4263	24.2225	26.141	36.4878	48.0696	33.1582	20.5552	20.0075	19.7018	15.4529	24.6923	22.2358	29.0088	23.3794	26.3514	32.3573	29.3289	30.9401	21.7681	35.1965	25.495	25.0531	20.7683	26.3304	39.2219	28.0046	23.4427	32.49	26.6903	19.5025	25.9211	21.2583	14.3191	23.6976
EAU92850	30.0126	28.1272	32.2612	26.7237	26.9213	25.6273	34.7034	34.4648	34.44	32.7507	27.9693	21.5372	29.5873	26.344	26.3296	25.7422	19.3457	23.6122	33.5493	32.4157	32.8726	19.9463	21.2475	25.074	31.043	23.7736	20.7496	28.6409	31.0615	25.872	34.5619	38.4097	38.6428	27.1276	30.5104	35.8451	28.0119	27.9923	44.3308	35.3377	25.5577	26.623	33.2456	36.1092	54.3343	32.0309	38.8309	32.5534	35.0749
EAU92851	212.184	229.703	187.086	124.661	76.0071	67.0759	86.3639	119.976	129.489	112.291	101.422	134.613	95.0044	85.6148	68.4127	47.2672	100.488	107.747	91.3048	77.6931	59.0737	124.95	39.8127	53.3064	57.8427	31.5606	115.272	100.12	83.227	84.4672	185.397	97.3423	231.208	109.606	146.954	128.944	210.425	158.73	104.113	132.215	128.207	103.779	70.1599	49.7712	134.247	109.889	146.041	83.7876	155.935
EFI28641	12.2736	10.8704	12.003	9.69105	9.74476	8.76319	8.43973	5.0863	6.59969	2.97168	1.8114	4.29019	5.9974	4.18154	5.66138	2.82975	4.01141	2.58847	6.48069	6.34666	8.37202	10.3725	5.63618	5.58405	7.41113	6.71546	7.74015	14.4563	7.46614	9.74551	15.7039	8.88953	13.5511	11.0165	13.954	9.20484	14.5844	13.3503	10.6661	17.0748	12.1447	8.73422	7.62483	9.65743	8.78493	4.22387	4.8613	8.97633	8.2635
EFI28642	8.25677	5.26583	6.68785	9.43048	8.24709	10.6208	6.65814	6.61605	6.12153	5.63267	5.75936	6.18419	9.05675	8.47611	10.5486	6.35885	6.67306	5.25678	8.28614	9.14707	10.3034	11.5636	16.0087	10.0493	30.1017	6.49753	13.6231	7.08652	9.80526	8.4255	7.73397	9.57084	9.32889	6.84483	7.28077	9.7309	7.29816	6.54435	10.7337	7.91616	8.29304	8.45574	7.06326	6.5441	4.89602	3.58792	2.64916	5.82762	3.61456
EAU92854	40.3784	37.2783	34.2257	46.1522	51.1432	57.2252	26.6942	22.3853	17.9883	27.8178	18.1786	32.9893	70.129	43.4997	66.5944	32.6508	30.8622	28.0141	45.8695	49.7435	79.264	23.0466	34.3768	35.752	127.859	47.5471	27.2017	54.1092	45.4831	50.1583	46.8131	50.2005	43.5877	35.6363	44.1354	42.5413	32.3895	24.0471	53.8493	46.1931	47.6409	28.5336	46.5411	47.243	34.7041	31.7548	18.3124	74.1909	24.7112
EAU92855	5.10589	3.53058	4.38789	4.07878	4.62358	4.4097	3.20706	3.99436	4.20621	7.39474	7.25738	6.79115	13.8855	5.88687	8.6349	10.7634	5.92414	7.67795	17.495	6.3813	8.80046	5.9871	8.57675	4.64135	17.824	5.66845	7.44613	8.77588	7.83992	7.65436	8.39869	5.17733	6.58447	5.63623	8.05435	8.53979	7.89354	6.02299	7.63604	6.99438	5.44421	6.57994	11.1186	6.41894	7.72031	5.79038	3.95883	4.2616	5.59652
EAU92856	46.6247	54.5536	42.9371	57.9056	67.2078	69.8712	16.4311	18.9274	23.1121	13.1702	12.5479	26.6686	83.1572	30.2197	82.1151	15.2975	32.5362	18.8467	53.7824	48.608	50.4201	27.7611	27.2499	15.2731	14.0766	17.2813	20.5822	54.4428	41.8223	29.414	34.8835	31.0313	23.9939	52.7872	33.3951	38.7992	26.125	41.5336	28.7396	41.8474	42.3301	37.3852	29.9814	37.1629	35.6269	37.6068	18.8965	18.5995	24.6944
EAU92857	77.3766	71.1001	73.5063	71.3058	74.7147	78.3726	58.7817	66.0349	74.1971	33.4634	27.3477	40.8533	41.0037	58.1695	51.0314	40.5876	36.8636	29.101	52.9289	83.31	62.2631	18.0996	19.1078	30.8688	26.4184	40.3927	24.9029	90.2157	60.5161	86.0991	75.029	42.427	57.9417	84.3082	78.9746	69.1517	81.9341	78.7692	69.1052	84.2768	65.0928	94.9901	52.8199	87.2167	61.199	39.3794	47.3682	33.7561	56.3156
EAU92858	20.5917	18.572	20.1984	21.5173	26.1098	26.504	18.0683	18.3991	17.0443	20.1508	15.46	15.1681	24.2214	19.8321	25.2509	21.3265	21.4874	18.5525	21.4009	23.2739	28.1	35.7907	40.4285	22.7191	48.4993	20.576	34.7331	30.385	24.891	27.7568	23.4899	29.7384	24.3924	24.7177	19.3069	23.0105	20.3078	19.7111	27.549	23.8927	29.1218	21.8051	22.0101	25.139	12.6078	9.77325	5.91869	20.053	10.7125
EAU92859	22.5949	15.4084	18.4455	13.5844	21.6905	21.1179	12.6191	10.8643	15.4185	20.2415	13.2765	12.149	27.4001	11.1829	14.3647	17.3581	16.7508	13.976	17.3922	20.9178	24.425	10.5743	8.93796	13.3588	124.663	12.9561	7.71538	10.5591	10.7219	5.98828	7.9595	17.3629	15.4538	16.2223	18.0821	20.7389	20.6838	16.6344	18.5441	16.4711	18.7204	17.7804	9.33387	10.6267	24.8504	32.2355	16.3403	20.3355	28.006
EAU92860	32.9899	30.0091	29.5142	24.5886	22.7682	22.4714	18.9545	18.5742	24.3645	26.2981	24.981	23.6429	31.465	22.4584	25.4482	24.8009	23.1612	22.6863	28.8729	28.672	30.0138	23.3297	16.0916	23.8993	41.9493	27.688	21.1992	38.6836	28.4203	41.0978	49.8635	34.0861	36.7373	29.7156	44.1801	32.279	32.5187	29.4198	32.1569	48.6261	31.8682	26.8194	37.3702	30.8244	22.8469	32.6813	18.7021	20.0937	27.8431
EAU92861	14.637	14.6683	13.6611	14.9538	18.6864	19.3236	7.42586	10.3601	7.9086	18.628	21.1573	23.9703	54.0819	23.0369	48.5556	17.2657	23.3498	21.4155	40.6418	22.9069	34.8604	24.0235	15.6107	17.8343	7.78606	20.0276	32.7979	40.7186	28.8494	32.9597	29.9208	31.1729	20.8724	31.8281	21.1103	29.144	22.0491	27.8095	32.5747	39.6386	29.5959	25.3312	16.5833	39.2663	11.2249	15.1154	3.80074	21.1879	7.87128
EAU92862	23.3872	21.5682	20.9307	23.8307	26.5071	25.9428	22.1284	21.2527	21.4749	16.6815	16.7158	15.7116	28.1807	22.7984	27.1112	26.4838	19.8066	21.1632	20.9132	24.627	26.2769	13.6468	14.6381	16.3448	9.05411	14.9291	13.9012	30.7625	25.7189	27.6343	26.3809	32.6636	25.2682	29.8038	25.4925	24.1104	28.3478	29.3607	35.9606	29.0903	29.0231	26.4509	23.2649	29.8594	14.667	15.5139	8.35782	15.5712	13.2811
EAU92863	13.7531	11.8205	14.4538	9.30622	10.2447	11.5549	11.8481	12.1515	12.5243	10.5088	12.1617	11.0575	14.2244	12.1258	12.2382	14.2936	13.0486	13.0203	14.3342	17.1886	16.1352	6.98538	8.99719	10.4591	11.1836	8.00403	8.21146	12.9476	15.2305	14.2118	15.3846	19.6439	16.8046	10.7622	14.6505	16.6062	13.013	12.9675	19.1013	15.2634	18.9164	12.9158	12.9681	14.4529	6.7315	9.46434	11.787	10.0219	11.044
EAU92864	249.91	253.925	240.702	237.235	219.365	221.822	275.699	250.465	255.523	205.312	205.035	178.221	248.334	211.612	219.485	243.627	241.865	252.644	238.629	232.136	230.423	107.276	101.871	105.757	81.3017	106.794	105.947	182.421	156.852	150.43	178.8	181.699	190.249	161.138	160.108	173.78	178.831	157.366	189.607	180.078	185.305	149.414	153.922	171.087	186.121	227.108	158.748	235.058	162.115
EAU92865	23.7479	22.6858	25.4183	32.5626	36.6446	37.8516	20.2362	17.4435	19.1041	15.7527	17.076	19.5823	28.7603	22.6567	26.284	27.8804	21.8183	24.2247	25.1729	25.7612	28.0372	40.0015	44.7318	16.4788	32.6541	19.1784	45.5774	19.41	16.9604	19.4794	18.9278	25.2586	18.1688	14.5722	21.1042	18.3987	16.2807	20.8497	21.2485	25.5104	22.3741	15.6305	23.5211	22.4131	17.1275	10.5497	9.77713	23.4125	15.8509
EAU92866	17.846	13.3799	19.3989	19.4439	17.0918	18.1645	8.75858	7.72163	6.91751	77.5674	29.2989	50.0597	21.4437	16.325	22.3559	82.5516	84.1774	48.4961	74.8293	34.1305	23.1914	71.2407	84.2273	17.8023	14.1517	31.7974	77.4554	49.1666	28.9967	61.9789	57.6314	39.4148	33.7896	54.295	37.1645	40.9532	70.6418	82.3253	45.8002	32.4674	32.8471	89.059	44.0679	45.8994	31.5393	11.397	16.9698	63.8	39.0777
EAU92867	0.999125	0.663991	0.808678	0.528091	0.944865	0.595362	1.35462	1.1354	1.71644	6.12407	9.42529	4.77615	2.4719	4.21976	3.27983	3.93373	4.1248	4.92403	6.40115	3.94326	2.37919	2.69066	7.43206	8.07309	9.69245	2.98764	3.3129	3.20044	7.40229	4.44423	3.92405	12.8542	5.73455	3.57215	5.10982	7.3759	5.92094	6.89635	10.7938	2.68494	8.57421	7.13744	7.76126	2.86305	1.80665	0.439416	0.698947	1.99585	0.628783
EAU92868	82.7861	57.15	53.341	88.7821	75.559	111.103	159.087	133.95	138.613	73.7439	92.0425	30.3313	40.6551	35.3953	33.8937	66.3311	70.1131	60.8932	54.5193	41.5482	32.538	81.3147	104.091	30.251	128.994	37.4071	95.656	52.1645	31.867	65.7115	64.0423	380.709	31.8358	237.632	38.6239	106.094	60.2709	95.2755	230.909	40.0961	142.756	154.217	40.8198	39.4933	69.7391	33.0163	24.6896	40.7045	29.7045
EAU92869	15.0776	14.9757	14.3531	13.0605	12.7247	11.951	14.5818	13.1399	14.3013	15.3511	18.3643	14.8081	16.8087	20.8685	16.9581	18.5046	12.4121	14.3888	17.6477	19.7546	18.0241	11.0076	10.4126	14.9342	11.7843	15.2568	10.3262	14.7895	16.7255	18.6181	16.8672	19.2691	16.6927	14.0797	19.8068	16.6267	13.3357	13.3545	17.4698	17.8153	13.829	12.8814	19.7762	17.3941	10.2394	15.4802	13.5218	12.9122	14.4087
EAU92870	56.6856	46.8157	49.0708	66.2791	68.033	78.1031	57.7695	53.4531	55.52	18.8096	17.6367	22.0117	40.9485	48.9086	52.5329	35.7791	24.525	30.2986	33.785	37.5111	43.2809	18.6427	26.2673	28.7552	37.9082	23.4062	21.4711	31.5145	30.604	24.4294	24.0474	44.1309	21.9124	32.0602	18.9264	33.6256	23.0062	31.3788	41.8554	24.5016	35.4605	31.7871	18.2052	25.546	35.8063	37.263	20.6359	50.4903	21.9858
EAU92871	14.0553	9.73652	11.6026	11.2218	14.4496	14.2422	15.3476	15.0509	15.5003	5.07483	4.99542	7.16312	13.5271	8.97136	14.3281	9.78413	6.4452	6.20318	8.52935	12.2204	14.5077	19.7112	33.1843	10.5796	9.40261	10.0513	19.079	16.2629	11.5596	13.4209	9.19809	15.9667	9.38027	13.8558	10.9257	14.8093	10.029	10.8468	18.3427	12.7117	14.9468	12.1292	12.3488	17.4582	5.96726	7.78316	3.0599	12.6209	4.31343
EAU92872	24.4042	15.8966	18.2801	22.7515	20.2733	22.1534	22.1134	21.5764	20.953	21.6888	24.3879	26.0174	29.0646	27.3331	28.8486	25.6096	26.6503	22.4185	28.8162	31.7374	28.9718	17.0678	23.1856	27.3875	63.8263	21.3759	19.1318	21.5384	25.4171	21.3578	15.8519	28.7577	22.865	22.0015	15.1543	26.799	18.9004	20.8986	34.2525	16.1605	23.4663	23.4875	16.1677	21.0173	13.4472	9.47959	8.91131	21.1686	10.0358
EAU92873	57.7982	50.7325	50.4915	60.9114	72.8819	67.7092	41.6688	45.303	46.9696	44.175	39.5787	59.2156	86.8014	60.7391	98.2104	42.744	50.5362	46.7689	80.0456	73.7526	98.8424	29.9806	41.3369	55.6869	118.854	59.2266	37.1488	70.2392	65.6506	67.9127	55.5477	68.7157	63.503	71.0484	50.9717	62.4495	53.6094	40.686	81.2973	72.9036	77.3702	62.3043	62.2038	87.764	47.0894	37.1234	24.892	53.2944	34.568
EAU92874	25.4518	22.6896	21.5127	17.3152	20.2638	16.9456	19.2204	18.9117	21.995	16.0222	18.5606	18.6308	18.8329	14.5025	14.9114	18.5714	21.3904	17.6368	19.2282	14.1921	13.4291	16.1321	14.7995	17.6673	54.3386	16.3645	13.7578	14.5091	16.5322	17.085	13.72	19.4307	16.534	15.7987	18.974	21.6282	11.6971	15.4447	25.9027	20.1924	20.0289	17.8207	11.5318	11.0351	10.8671	24.0483	15.8749	17.9236	18.1153
EAU92875	22.7211	18.0126	17.019	20.4792	20.9267	21.4265	22.2303	25.5414	26.0485	15.6872	19.2453	9.82642	19.7547	13.215	14.9542	19.088	12.6289	8.75196	16.0507	16.8813	15.1	8.3306	9.05331	7.30854	1.21248	1.98469	6.07829	4.40396	6.62499	6.46494	5.57388	12.2637	6.46313	10.4863	4.56583	10.0671	8.2251	6.62775	9.73956	5.0463	6.06314	10.4655	4.55208	9.35678	10.5657	12.957	5.03088	14.3422	9.37341
EAU92876	50.2901	46.0664	56.8661	62.1735	83.1457	74.1373	40.4842	41.0634	39.328	33.3197	21.4544	37.6481	64.1672	43.2451	56.5692	42.5393	34.6706	27.3369	42.9845	51.8919	57.0769	33.5054	36.4121	43.9157	133.862	56.9599	28.1137	37.1964	37.4703	43.0084	30.5795	48.9449	22.3069	37.0684	25.1214	42.7132	31.7391	33.8054	36.4302	35.5544	42.1149	35.2601	28.5187	40.1085	52.3061	39.7097	23.0311	67.1037	33.9296
EAU92877	1.22219	1.40295	0.703565	2.02874	1.52107	2.03206	1.27208	1.14735	1.24343	3.48373	5.56756	3.03726	7.33214	8.91595	3.30983	4.59325	5.66494	7.803	10.1187	5.65734	5.33477	1.42128	1.54458	5.16219	0	2.82979	1.81477	3.00543	5.97639	4.69511	3.07575	5.55266	4.03885	2.13849	2.38366	4.81474	4.76585	2.65985	3.24024	7.05668	5.40978	1.73057	6.5864	5.79729	13.7183	11.1413	6.81604	5.50557	22.3641
EAU92878	23.6432	19.1345	18.4071	20.4593	19.1911	20.8427	24.6351	26.175	28.5548	14.4311	11.4382	10.263	13.9526	13.6675	14.3324	15.5525	13.112	12.4612	13.4481	14.9489	17.4185	8.62706	11.8756	8.32981	9.84773	11.363	10.8357	11.4886	12.195	9.67803	9.41596	15.4077	12.9482	10.2317	9.60522	11.9537	11.3647	10.0681	15.2157	11.5183	10.9311	11.3834	9.53434	13.7915	11.999	8.99393	7.38801	16.6787	9.77311
EAU92879	34.1279	30.8565	32.5854	53.5936	61.9661	63.659	27.9439	27.2185	21.31	17.3411	10.7866	17.1066	79.5436	30.7409	70.1216	29.5327	23.271	21.5903	46.1024	35.2956	58.6722	24.9411	32.1748	19.6363	8.10889	38.1711	32.6973	42.6855	31.2075	44.7607	28.4138	46.9066	25.9609	41.1637	34.1998	43.957	29.1061	36.2662	47.8613	39.0418	44.7901	33.9893	26.0654	52.4575	27.1984	32.3509	8.82018	69.3436	15.8502
EAU92880	301.469	275.104	298.409	366.323	406.819	445.627	251.718	251.341	246.378	141.237	138.924	173.781	329.983	354.377	392.371	222.289	216.209	212.314	269.271	330.374	379.674	1395.98	1528.6	372.992	1216.76	321.397	1329.81	144.475	178.807	123.47	85.4757	197.902	129.446	189.352	79.7636	162.377	112.329	110.507	193.566	107.013	169.673	193.18	92.3592	130.9	207.011	174.64	79.5087	284.143	122.424
EAU92881	13.4034	8.89354	11.8756	12.0391	12.7314	10.3876	12.5064	13.2294	11.9861	7.98727	9.21768	6.10923	8.20224	6.60805	8.92295	7.67166	6.34909	4.91465	7.40055	7.32486	7.06945	4.78362	7.20509	2.54454	2.47346	3.70173	4.73026	6.29995	5.69882	7.08138	6.25389	9.62231	5.94849	9.71557	5.78728	7.3843	6.54284	6.94468	7.63841	5.00016	6.93099	9.06539	5.9051	5.64821	3.1697	5.73285	2.45507	8.52845	3.62823
EAU92882	36.3554	30.5505	31.0546	31.1067	29.5685	31.4882	23.6869	25.2353	24.484	24.2859	23.6766	19.8038	33.8967	29.0058	31.0014	33.2284	25.8535	25.8304	31.4692	29.1922	33.885	28.8377	30.6783	31.647	60.0093	48.8625	30.2298	41.3931	34.324	42.6878	37.9868	42.5045	34.2019	32.3728	40.8018	35.9264	34.1813	31.5136	44.0429	42.9291	38.193	30.9226	41.9798	40.0397	23.5605	32.3961	15.9304	30.0555	24.1982
EFI28643	49.3907	50.9939	42.9156	52.2113	63.9461	66.22	31.3121	28.6739	29.3946	46.866	47.2818	38.9686	73.1414	58.7436	88.0247	53.4125	45.56	58.6349	72.0767	42.7163	63.6069	25.6322	35.3845	25.5992	8.1671	24.1908	33.3605	22.3399	24.5437	23.5388	31.2873	27.8886	18.8988	30.5346	22.5535	31.1261	51.5701	40.9232	20.4102	33.5865	48.1991	26.0286	21.6207	32.8029	12.5592	37.2378	9.30239	15.7586	18.1319
EAU92883	207.769	194.932	210.491	259.046	289.449	259.942	122.678	114.522	120.845	150.013	148.24	126.813	243.535	201.649	263.677	188.372	149.638	176.893	198.228	163.433	228.249	214.867	244.798	118.684	221.763	174.883	263.847	116.71	101.462	111.719	115.17	161.532	122.731	105.389	100.421	90.8071	125.058	110.893	136.336	131.508	131.11	97.6479	89.9033	127.507	64.9822	156.667	46.936	82.0261	97.8868
EAU92884	52.0711	37.7117	48.5723	74.1531	82.8849	77.1838	28.6808	29.5001	25.2495	13.9012	16.5174	40.6494	46.3673	53.1188	82.4416	15.4654	36.8593	23.5585	56.4947	67.0795	65.1656	29.8991	99.7352	90.3652	196.37	64.3631	38.6314	52.9066	114.132	96.967	35.5558	113.071	75.389	64.7605	53.176	110.764	55.3508	60.8877	158.758	38.0827	84.9856	43.1234	45.5571	68.8581	106.165	15.0361	13.0111	199.398	51.5625
EAU92885	35.9731	28.1829	30.1695	40.1484	36.3652	38.9415	34.3737	32.6164	35.3825	22.6342	22.2152	22.7614	29.2105	28.9478	30.7926	28.7674	29.0582	25.8166	30.491	30.7742	29.6597	21.1971	26.4534	22.2912	13.7306	32.1611	24.2826	42.0525	26.9773	50.6542	34.3547	37.3904	26.2125	36.1818	40.6056	32.3632	31.9853	37.4137	39.3076	42.1112	32.3202	37.8944	37.6707	40.5558	30.0003	31.3022	11.0312	30.0355	24.169
EAU92886	10.2514	7.51866	11.2607	16.0441	13.639	15.7466	8.32974	8.61897	8.50981	8.0735	6.56768	6.45697	12.9841	7.22152	10.9589	4.21356	6.29596	8.51581	16.7604	56.8383	9.56964	6.72483	7.17772	9.33007	16.0448	11.2558	9.72571	13.268	7.92887	7.88862	12.9486	10.4642	9.30149	26.5925	6.75279	12.3969	9.18099	39.4556	17.8795	14.1693	9.50305	41.3591	7.70009	12.3308	42.5737	18.2891	43.1348	26.6634	24.4148
EAU92887	68.6241	68.059	69.5701	95.6565	141.505	118.614	46.283	42.4543	31.5089	26.7339	24.07	40.4581	108.978	58.5674	110.511	53.3124	47.0485	39.4948	72.4279	75.9442	120.416	27.7475	38.9878	34.5231	19.8255	28.0735	36.1965	57.9338	54.464	51.2674	36.076	61.2718	47.7879	69.6569	41.9735	62.0655	64.5664	52.6805	75.6452	43.3847	55.0774	66.5479	33.0808	61.5854	41.9199	51.6314	13.8445	86.6253	29.0812
EAU92888	36.8753	27.0376	30.7179	29.2253	29.0546	35.0415	27.4203	26.7308	27.4624	24.4788	19.429	21.8339	30.5369	23.5722	26.5073	26.8957	25.1446	23.8926	19.7747	24.6417	30.4562	27.1484	25.201	26.9735	121.503	31.1844	24.9669	27.4083	20.0383	20.9261	21.0738	21.2319	25.5322	23.6279	16.5162	21.6812	22	25.2193	21.6229	19.2718	26.4344	21.5457	16.903	20.0609	18.9884	27.5519	11.6634	20.9769	13.2174
EAU92889	2052.05	1917.32	1892.01	1406.93	1394.43	1237.01	2369.64	2757.64	3221.31	1840.54	1992.3	1108.11	942.756	800.379	958.085	1760.48	2085.49	1825.41	1266.06	947.558	811.32	3214.29	2564.8	316.049	212.716	216.422	3385.31	691.419	544.034	479.243	616.589	912.343	795.457	887.959	503.222	613.92	767.989	961.52	833.819	634.634	783.161	830.14	421.211	551.635	3072.57	1800.79	2326.3	1054.55	1698.97
EAU92890	17.9485	20.0642	13.3779	21.8099	23.144	25.3186	16.8833	15.5442	11.5521	15.1732	10.7186	15.1584	39.0777	21.918	35.7705	19.5328	21.1926	15.2878	22.6805	20.1267	28.3605	18.3245	22.257	15.0644	6.35385	9.65762	15.0414	22.0812	19.0946	16.0237	14.3003	22.658	18.3786	23.4691	19.3008	21.4769	23.1778	22.3652	28.922	16.5278	18.1765	21.5154	8.86901	18.2082	11.6707	11.0148	7.23709	23.9868	10.9576
EAU92891	62.5872	58.919	54.2631	57.1394	57.3011	64.0494	51.0899	53.9977	47.1292	60.9757	52.3933	52.05	64.8729	56.5913	61.5782	68.0747	67.5436	71.4672	60.633	50.0807	57.1577	46.7166	41.8848	47.0304	110.15	41.3195	41.5424	49.0847	54.5436	53.4077	48.2963	60.4078	45.3737	50.7025	51.1576	53.7244	44.9393	45.6144	54.0717	56.7934	52.5696	49.8235	46.7224	47.5349	53.0804	51.8251	45.2279	72.7711	47.0806
EAU92892	48.4599	48.6069	52.2902	47.8129	54.4791	47.1247	50.7964	59.1606	49.8548	33.2893	45.651	34.8758	34.7707	32.0701	36.0088	50.0517	41.1227	47.9038	40.9527	49.2888	34.5123	54.2058	56.3909	52.2378	240.324	48.9599	58.8186	47.025	43.0248	42.5036	47.6022	52.4117	44.0106	36.4127	43.6038	37.6674	40.7804	48.1771	53.1364	45.7351	38.1395	34.089	39.6973	37.713	22.1646	21.2718	23.1072	41.6973	26.8506
EAU92893	42.768	38.5044	39.8628	42.671	39.2726	44.0312	34.9024	28.3911	28.2758	23.1248	31.8665	24.4462	61.2374	44.59	49.198	69.5341	44.9292	46.26	73.1331	52.8855	62.8312	41.8452	43.8829	70.3486	40.9502	124.037	52.0346	133.589	74.6421	124.664	126.022	79.2377	68.452	85.428	113.823	79.4273	93.1983	96.0242	73.6694	120.692	76.0126	97.2016	147.643	135.051	128.568	97.6409	99.1675	82.6108	108.975
EAU92894	62.5321	58.3477	50.8184	42.4687	31.7545	39.5164	35.0449	43.0727	44.5677	34.3855	34.6609	42.9251	30.562	27.1975	24.0184	29.7742	39.3796	38.6791	36.7876	27.1803	20.4199	92.1296	45.9384	17.7152	20.2319	12.2011	79.1823	38.6769	27.2004	42.0456	56.1411	29.9637	41.3168	29.9305	63.997	41.7421	47.7025	51.857	33.2163	54.4479	41.3034	32.0982	35.8262	24.2197	27.7008	26.8549	27.1593	17.0177	30.1418
EAU92895	193.614	192.275	191.584	198.741	205	218.671	281.94	292.285	284.715	92.8808	71.9206	22.4627	103.133	63.6822	76.2017	117.799	83.3824	61.9656	94.1878	63.9175	82.395	37.9168	35.9879	12.3937	7.808	26.6266	46.7533	58.3833	19.1094	27.7548	39.446	41.5123	19.5197	56.0979	30.6766	33.0344	44.5556	63.4551	37.2834	58.1263	35.791	77.6766	26.4953	64.5712	83.3818	67.3073	49.787	130.843	59.2784
EAU92896	39.9778	37.6987	40.5777	41.9162	39.9382	38.2098	43.631	42.7934	46.1795	32.0627	27.2968	19.328	33.0784	21.1908	26.9798	33.9025	22.7049	21.8056	27.4133	22.9208	29.5846	33.068	34.1652	23.7563	25.6236	45.0101	34.6621	39.3125	25.4597	31.6505	43.9536	33.1085	30.7055	28.4019	37.8151	27.7355	30.7274	31.1509	27.7296	41.2159	25.4783	33.9451	34.5774	33.7824	24.119	17.1247	22.1125	25.2197	21.8044
EAU92897	79.1105	72.2295	69.6924	68.6688	71.0215	78.2256	61.8924	68.7819	68.2165	44.1577	36.827	44.9686	56.9919	45.0161	42.4876	75.4721	71.2429	47.842	50.3723	40.2247	45.4014	61.2372	52.1682	52.3674	127.461	64.8566	64.7492	46.5018	48.1939	41.1445	47.9011	44.957	46.5171	47.5393	50.2247	45.385	49.8562	52.445	48.3261	51.2298	47.6829	42.1112	32.5401	37.4121	45.0814	61.3119	40.5671	55.4324	38.687
EAU92898	20.9878	17.4094	18.5238	17.0631	17.9577	18.8121	17.1984	17.1619	17.954	22.0497	28.7378	28.684	24.0967	28.5902	30.6616	21.1608	22.9818	25.5521	31.5409	35.3142	24.9901	49.5358	63.2983	13.3068	7.70092	4.8021	59.9338	16.2302	21.9155	15.9683	12.2308	25.3536	21.6386	14.6271	15.0152	19.8575	17.0302	13.8192	28.2377	16.1526	20.5267	17.3846	16.0004	15.8128	11.5682	11.2774	7.10067	11.8981	7.98875
EAU92899	37.093	34.6497	30.3825	23.7619	24.4034	23.0068	52.639	49.2331	58.5753	50.4026	53.9921	44.8717	37.8287	48.8761	40.9868	47.2488	44.5451	44.3136	51.9264	52.0866	50.5833	34.2243	26.5409	154.109	93.3611	179.844	33.6384	167.928	150.808	176.973	161.79	145.024	139.934	152.631	155.379	135.252	149.998	152.566	128.487	182.734	133.944	141.315	182.891	168.031	80.7365	55.0704	63.0226	54.7165	71.3599
EAU92900	4.40625	3.19346	4.413	3.51988	4.00574	3.01513	3.52832	3.58245	4.91643	3.34816	2.65378	2.39373	3.73425	5.62452	5.09068	4.02726	2.46875	2.91641	5.56941	6.59225	4.68606	3.43888	2.6434	5.0067	5.93292	4.00792	3.12111	6.42937	9.04987	7.59982	7.38674	13.2071	10.0924	6.94846	9.97921	9.06247	7.38285	7.57541	7.98707	9.4067	8.77573	8.31613	8.47183	9.23725	4.85743	6.71582	5.3498	5.18466	5.52744
EAU92901	11.0794	6.75433	7.88807	7.0243	5.09101	4.60119	11.5005	15.2643	14.9249	19.621	2.02657	11.4434	11.1748	22.3309	28.3156	4.24097	12.4224	8.65547	56.1948	33.2877	25.8595	40.7899	28.6412	11.0868	23.206	17.8873	37.1024	15.609	14.1473	17.2162	48.401	8.86046	30.7384	26.7716	25.245	23.2218	17.4364	43.885	16.7997	35.1963	14.9266	63.4004	29.1032	30.4288	16.9066	103.787	125.079	34.1773	127.113
EAU92902	23.71	18.492	17.9602	21.6293	19.9697	21.0851	15.9889	17.5768	16.7179	15.6604	12.1475	12.9958	19.9421	16.0899	21.3645	18.411	14.1412	13.8327	18.5208	18.8095	22.663	11.3825	13.1001	13.0691	25.3159	14.8179	11.852	17.6759	16.3361	17.4578	18.1174	19.9184	17.9249	15.5522	16.8439	18.6455	16.8972	15.4746	19.9822	17.8685	17.9261	16.1075	18.9507	18.2937	20.8186	19.9166	15.997	19.8766	18.9339
EAU92903	16.5617	15.2079	15.6332	22.0775	26.0822	23.2033	17.4044	18.3078	15.949	16.7718	13.3574	15.1863	30.0516	17.4345	33.0695	17.7191	16.6505	13.5204	24.24	17.7211	26.0966	14.3283	18.352	12.4851	6.53557	17.7516	16.1017	28.405	20.8081	23.6181	21.3779	25.0988	16.2037	22.6231	18.4771	24.566	19.6903	24.5454	24.634	22.8666	24.4604	24.1001	19.6004	27.6339	19.0053	16.9768	6.31928	35.0481	12.975
EAU92904	29.6214	39.1422	31.7811	41.1935	47.7427	48.2953	42.7208	40.0946	36.619	19.7478	25.2253	13.0602	29.891	25.0979	25.3306	55.9392	32.0832	31.9164	32.9209	17.8566	22.5804	16.8895	12.7685	11.1324	2.88571	11.4715	20.8958	25.2331	15.3733	12.8914	21.1424	20.2069	10.7318	17.5482	20.4293	13.3546	26.5935	24.3781	19.7031	17.1574	19.1104	27.2071	14.5842	19.1437	20.7087	30.8376	29.2294	44.3023	23.6815
EAU92905	60.0301	50.8139	49.5188	55.9279	52.8369	58.3872	70.0669	54.8529	60.6875	46.0635	49.4312	58.1418	69.9459	79.4237	75.5794	54.0019	65.2519	52.4341	64.9988	92.1302	94.8424	233.411	240.835	58.3952	172.112	107.003	204.366	133.652	85.7357	109.755	94.904	95.5549	97.8639	88.8551	79.0162	74.6285	74.0026	56.3359	106.656	94.3658	83.8516	86.7671	85.1239	120.973	36.4515	37.2988	13.7092	45.3917	16.1799
EAU92906	223.372	211.08	250.152	221.533	261.129	245.179	346.081	346.911	335.535	46.4024	48.0198	65.4794	135.346	122.823	150.782	68.6982	60.5	40.1237	91.0246	174.66	186.981	215.059	190.091	150	115.935	238.512	174.147	284.738	147.636	217.923	200.589	125.61	111.52	215.313	135.982	146.161	186.501	167.091	138.08	204.062	163.88	238.248	106.482	258.857	106.271	193.804	29.7656	120.141	54.0246
EAU92907	124.011	120.564	147.942	150.778	163.17	149.635	111.683	111.469	110.6	90.1084	93.401	94.3777	132.62	129.306	143.044	164.505	112.19	114.963	155.65	149.37	152.832	61.0248	81.4146	390.55	156.399	593.475	87.6282	485.231	474.281	610.124	474.472	348.273	329.443	377.61	546.821	440.032	394.71	390.884	334.852	504.512	393.986	397.452	574.333	596.451	388.583	213.755	327.612	168.33	377.787
EAU92908	8.55623	7.94234	10.4519	19.1581	20.52	24.9658	5.12447	5.15942	4.07713	2.68555	2.88881	3.91016	10.106	5.29971	6.22094	11.6185	10.3489	5.72629	16.838	5.26147	9.68809	7.98905	10.8527	8.2004	7.32546	5.99546	9.18081	10.1362	18.941	9.95332	6.61487	12.1454	19.135	13.0104	7.48746	17.9476	8.97432	10.9858	20.7353	9.17759	10.3955	16.537	6.57336	13.9556	13.1424	10.7358	5.04457	15.671	10.7039
EAU92909	47.88	43.4699	39.5838	37.6332	35.0665	41.1467	59.4469	64.4454	66.4617	34.8682	50.5698	53.4054	33.6804	52.6445	43.6867	49.1567	48.8894	45.0785	46.9614	59.3704	39.5988	39.5472	52.7124	45.1572	28.5582	24.6933	41.4328	42.7066	60.9652	44.8872	32.9165	58.3047	46.6815	44.6053	44.417	56.5895	43.9484	50.908	62.6851	33.6633	56.1001	45.8604	35.867	38.6641	37.3628	31.8903	25.4497	41.2861	28.5943
EAU92910	15.5054	13.4976	11.5141	10.2823	8.51452	9.47276	11.3343	11.9489	13.0934	18.5205	18.2124	10.8838	11.4365	7.11522	6.89394	13.971	19.363	16.4783	13.7028	6.85585	7.69266	13.3215	12.6899	9.973	7.10924	6.95198	15.6597	11.8243	13.7723	16.4851	26.5539	14.9178	10.4153	10.9171	17.7177	16.978	16.2962	19.6714	14.7958	23.9205	16.2467	7.63823	11.3855	9.88748	31.8863	16.5756	37.8584	16.7537	27.3646
EAU92911	11.8633	11.7338	10.8218	11.0582	10.833	11.4171	7.18117	6.92545	8.08859	7.2786	5.04353	5.84595	9.01201	8.22972	9.37326	10.7939	8.79728	6.22333	10.8769	8.4447	9.71133	10.7333	8.7772	9.06216	2.50568	11.035	9.88614	13.4269	15.7447	14.6842	15.4184	15.5421	10.768	13.6006	12.8953	16.7117	9.56792	15.0456	16.3256	14.4013	14.6747	11.7011	16.1611	16.7922	10.1681	7.37841	5.45316	11.6665	7.25163
EAU92912	20.6055	16.0792	15.2135	19.5958	19.5752	19.6608	21.876	20.1971	19.5934	10.2702	7.83547	6.76926	12.0985	9.68922	9.54397	11.7814	9.65615	8.37443	13.0696	13.5122	16.6012	10.1212	11.7014	16.0171	41.4662	10.3891	9.66308	13.8318	15.8946	12.439	11.5492	23.319	14.1098	14.4091	10.5799	17.5658	10.4524	13.089	20.5064	14.2769	20.3582	14.4402	11.8531	12.6601	11.6036	5.60683	3.40802	13.0984	7.74992
EAU92913	16.7372	19.1589	18.5052	21.3064	21.2907	20.6216	18.3179	18.1958	18.6869	17.2465	16.8354	14.2278	18.6345	19.5932	21.3354	22.4814	16.1026	14.6648	21.6812	24.8063	23.5563	12.6204	15.3538	27.6193	15.8001	24.9392	12.1622	27.484	33.963	36.2725	26.4812	42.5138	33.1884	28.7651	31.7984	33.7225	24.5206	23.473	41.9241	29.3894	30.3702	25.7894	36.7258	35.3846	15.2419	14.4143	11.0067	16.5964	13.0759
EAU92914	392.922	378.275	372.311	434.26	420.081	453.834	387.229	382.51	374.318	275.76	235.676	240.967	301.387	297.896	256.087	246.571	209.348	249.021	274.953	305.761	273.404	141.186	137.032	510.643	1215.5	449.913	143.154	463.954	629.044	577.415	440.393	436.306	372.115	453.905	432.361	518.038	475.14	454.603	422.622	451.496	484.299	478.893	415.401	461.831	347.161	243.884	259.004	196.774	293.151
EAU92915	6.28285	5.11009	5.7089	6.5554	6.98371	7.37713	4.4958	4.50258	3.7929	2.16092	1.37846	1.87974	8.46872	4.37218	7.20656	3.86511	3.38268	2.51698	4.85589	5.86842	6.65593	3.16933	3.89918	4.58938	11.2796	6.04458	3.27233	5.12122	3.69149	4.53781	4.32112	5.21078	3.8744	3.81068	4.42454	3.5184	5.14328	4.7878	3.83819	5.06479	3.96995	3.74461	3.73257	4.45408	3.67389	5.08937	2.92512	4.34696	2.99052
EFI28644	14.3998	13.0975	10.7907	22.087	20.8045	27.4198	7.48059	6.21484	5.0644	13.8838	9.584	6.42963	30.8607	21.0202	26.9235	27.8367	12.7429	15.5929	21.0718	16.7766	25.7188	5.13834	9.61314	16.2696	42.6849	20.0227	9.53887	15.5074	14.3849	18.1222	13.8063	24.0629	10.266	24.0055	13.1285	18.0561	14.4928	16.766	30.2499	13.2214	18.4122	15.3076	12.844	15.5029	32.9838	40.8254	22.6457	31.4244	28.5148
EFI28645	2.89102	3.56073	3.20578	2.58261	2.31404	2.65317	5.4276	9.22171	9.36406	74.2992	20.1005	1.09648	0.899249	0.573456	0.810281	3.12099	1.34112	0.636752	0.924996	0.316566	0.74629	3.04865	13.9007	8.72856	73.1844	5.35938	5.07743	3.78391	10.4951	22.3314	16.1632	12.9012	29.477	0.915068	6.43369	15.2788	27.9015	2.29725	19.9096	2.78731	11.299	1.41797	4.96418	7.36945	3.27078	0.519526	0.158918	1.57314	4.89416
EAU92917	25.214	22.3501	19.3123	17.5778	17.9576	17.6805	34.6027	35.9798	37.6974	13.0737	17.1265	10.3525	13.3885	10.3955	14.9643	22.5069	19.3386	12.6845	12.638	12.7748	15.9434	20.6397	18.1618	18.3885	26.0274	27.742	17.7005	28.3771	23.1097	22.7225	26.4777	28.7273	22.6979	21.3077	26.3945	21.8327	20.6466	21.6191	26.3365	26.7213	22.6601	23.5104	22.2002	27.4935	24.8601	28.9779	15.3644	25.326	17.9974
EAU92918	690.866	713.844	719.047	660.92	716.161	637.432	760.128	774.049	773.995	276.422	441.337	227.283	332.822	355.161	368.899	240.636	214.743	159.589	283.87	377.698	472.345	345.945	282.592	488.185	1428.62	855.727	254.259	602.092	452.528	522.144	578.952	374.787	451.627	680.368	425.408	472.445	579.049	515.882	442.849	539.982	483.219	641.985	378.774	699.443	555.421	605.386	400.808	552.463	498.234
EAU92919	10.6414	9.52499	9.15229	13.6895	15.0372	15.6216	10.2682	10.9736	10.8639	5.8498	6.83634	8.53063	12.5348	12.2691	19.5123	5.15779	6.48165	6.88045	12.9027	15.8595	14.9619	25.0934	37.8236	11.5623	26.6789	19.9003	27.4636	16.4003	12.8243	17.7632	14.6514	13.882	10.7172	12.8694	13.5309	13.8358	9.72552	11.957	14.6487	17.2679	13.1904	14.44	10.2405	19.9344	8.52548	4.81179	2.72003	16.7437	4.2575
EAU92920	338.412	340.977	360.718	408.441	374.546	424.156	267.077	261.759	214.691	119.793	118.623	102.465	246.419	174.252	184.534	212.686	191.57	189.506	200.96	136.976	153.203	141.495	123.067	100.439	505.572	117.58	155.371	108.252	82.2215	74.9725	108.22	102.801	85.3085	75.6361	85.6894	101.286	118.146	126.188	89.3056	117.429	115.576	92.9668	55.6471	83.7275	155.68	121.324	107.272	176.775	111.857
EAU92921	128.468	106.743	118.304	102.86	84.271	84.6336	53.807	55.0534	47.4694	128.627	110.918	119.122	189.529	147.182	174.71	158.909	137.843	113.917	168.211	180.971	227.209	102.393	124.589	217.878	140.753	300.752	122.557	297.398	288.975	336.377	306.163	318.698	313.1	267.633	300.05	296.42	316.177	294.081	291.416	313.905	330.676	278.071	301.619	343.082	177.154	196.824	119.793	140.776	149.046
EAU92922	95.1416	102.724	90.5897	97.8175	97.6655	108.447	95.5449	95.6533	91.1773	63.3918	78.671	71.7697	95.6133	84.9877	88.1032	70.0201	84.9504	67.4364	96.1597	90.2785	99.9702	49.044	46.057	40.913	23.0438	39.4345	38.2152	81.8674	67.1048	67.0195	76.441	61.6651	58.0414	69.6407	66.7383	56.4579	60.8663	62.9817	64.7866	84.8529	74.1793	65.9297	64.5832	72.6068	56.3758	62.3841	36.4305	91.2117	45.4708
EAU92923	314.745	281.468	265.559	279.126	226.204	267.722	286.45	312.852	301.775	232.054	245.438	205.475	254.671	266.771	251.698	200.132	228.961	223.541	262.748	288.603	238.41	143.665	138.738	81.5385	64.2821	34.3116	127.266	112.982	135.15	100.691	142.335	123.767	137.201	106.696	134.294	158.444	130.749	140.102	109.072	144.986	150.715	118.021	91.8132	105.192	179.079	133.605	172.073	197.481	154.736
EFI28646	11.3156	8.43559	8.08812	8.78216	7.42212	8.82081	8.66924	9.07591	8.74512	9.09506	10.4839	10.1064	8.49874	10.1242	9.67672	7.1788	7.69754	7.65753	9.15447	11.6645	8.72553	9.6085	11.0035	11.4045	51.7661	12.6272	10.2333	12.8627	10.8426	15.7097	15.9524	15.7946	16.8357	11.1104	15.2279	12.2408	9.40598	11.0463	14.8936	13.971	12.4561	11.0256	13.191	12.8901	13.3975	8.73532	9.19114	9.3753	10.5752
EAU92926	36.7229	34.0347	34.1362	45.3184	42.2559	41.0254	34.0704	30.1946	33.5391	53.0903	46.6141	85.0879	37.0891	51.859	51.8682	48.361	48.4228	51.8765	47.728	54.6296	47.7052	67.4933	122.639	69.0657	256.743	52.5943	88.6418	50.5232	42.8968	44.9488	39.9316	38.7958	42.3486	52.1858	30.0431	34.0796	33.9479	36.1137	45.7354	31.8548	33.2654	42.8281	31.2518	35.9087	36.9798	26.9073	12.4292	22.9628	30.788
EAU92927	257.383	242.139	252.251	224.856	210.434	193.954	146.304	148.937	134.538	113.068	106.507	142.293	175.943	159.065	175.693	105.887	115.888	88.3627	146.247	163.584	220.228	129.262	93.4682	188.716	100.802	146.976	103.488	295.272	322.234	322.998	328.664	298.848	315.216	277.245	284.915	341.801	334.948	290.852	297.69	322.583	369.572	268.895	263.143	299.705	288.24	233.183	426.815	427.801	356.61
EFI28647	50.4809	54.2154	53.7447	51.4755	52.0307	52.757	54.2393	41.7758	46.9335	77.8529	103.203	75.1953	72.2423	83.4531	76.997	126.437	127.777	133.097	67.5071	70.6759	53.2806	32.9495	50.9229	146.999	71.5733	134.35	35.3368	150.116	202.204	205.91	148.343	202.246	158.497	122.308	195.33	174.383	172.143	124.081	161.416	151.941	191.003	115.262	198.715	142.092	58.7008	61.1884	31.7621	34.9623	51.6944
EAU92928	14.789	11.9005	14.174	13.2507	15.2881	13.5502	14.4247	13.1608	16.4583	9.801	11.9202	8.53244	12.9715	9.22912	10.7477	13.2039	10.9428	9.27717	11.6496	11.2991	12.4371	7.85314	8.91656	5.99708	4.14547	9.47837	9.74941	14.2516	11.0108	11.2841	11.249	16.0073	11.6483	13.8182	9.29694	12.0374	11.1425	11.5018	17.5747	13.4877	9.21327	13.9456	12.504	12.7838	10.6247	7.74426	3.93477	8.81026	7.17648
EAU92929	1.45838	0.464238	0.62083	0.783199	1.32123	1.04598	0.982182	0.563737	1.28008	2.99721	5.04275	1.5886	2.86937	2.53206	2.31595	3.12427	3.11222	2.5103	3.24885	1.90606	1.26739	3.84081	7.75175	3.81245	3.59366	2.85716	5.20444	4.93107	4.90893	5.59304	4.54309	6.52405	5.88044	6.89593	5.08825	3.91314	5.24363	5.62529	7.98652	6.94416	5.53685	3.62679	5.39674	4.47611	2.2105	8.70467	4.38558	5.96932	4.95796
EAU92930	6.38335	6.333	6.83308	6.21624	6.46309	5.46665	7.4606	7.59046	6.25075	8.29178	6.7664	12.6181	8.12674	7.1144	7.32891	6.12602	5.68513	5.9669	8.87356	7.63314	7.56406	10.7739	11.7086	8.38151	17.8268	7.29508	7.32316	9.53266	11.0799	11.3035	9.47559	13.8122	10.055	12.4667	9.59959	9.94845	9.52619	11.018	13.4845	8.21436	13.4319	12.4872	9.13823	10.5591	6.56784	5.14356	5.81951	7.90762	6.04263
EFI28648	61.1357	54.3501	64.0122	60.7222	49.3141	52.3724	43.6572	54.8099	46.5214	105.28	59.7563	130.31	66.1156	74.148	68.0851	43.8087	60.066	58.2904	134.714	82.871	65.8002	111.415	104.57	87.6345	70.1787	69.3165	122.23	45.795	70.6818	65.0572	45.7442	54.4663	71.6752	56.3354	70.3671	69.4318	56.0399	82.2405	54.9705	53.5586	55.9176	68.016	75.3219	54.7387	34.0939	37.7588	45.1227	47.4512	36.9995
EAU92931	80.8361	75.5578	80.8038	83.2782	102.966	94.2278	110.143	99.2404	102.303	15.1501	14.3462	14.4522	36.8326	44.3267	37.565	35.7985	15.1093	7.3243	23.4918	46.6666	57.9396	22.2734	21.18	36.1406	72.2111	70.8695	13.7122	91.9172	52.1597	76.4696	74.1095	39.8675	40.7571	72.0779	58.5873	46.0914	69.5995	47.4377	40.0618	77.5743	55.4513	59.3504	44.1573	109.318	60.3595	60.4865	36.9853	65.8115	35.2645
EAU92932	43.3513	39.7689	41.3648	38.2225	40.0142	38.9186	49.7182	40.4179	47.6291	52.0028	45.4949	34.3001	68.715	51.7623	48.9252	71.6045	60.2652	54.4491	64.3907	46.0435	51.8177	35.1338	33.022	27.8909	7.46304	57.0086	40.5307	65.4253	38.2294	60.5855	53.0705	46.2912	39.7817	43.1981	57.8931	52.6531	44.5772	52.3844	44.795	60.6426	55.139	51.2033	52.9844	54.5614	30.604	55.6494	45.5382	67.6179	36.3922
EAU92933	1002.08	847.959	957.932	956.523	896.174	879.258	692.102	727.819	724.029	831.532	772.328	1049.36	1000.21	785.996	896.369	966.926	723.504	775.791	1265.9	982.25	1033.29	1220.1	1378.74	2376.63	1885.03	3702.85	1156.31	2323.89	2348.17	4349.89	2732.32	2260.94	2584.46	2299.3	3233.05	2503.12	2239.27	2437.94	2736.84	2152.62	1860.9	2409.98	4504.11	2901.18	542.181	291.981	520.534	329.236	713.693
EAU92934	35.4137	32.0279	35.9852	29.231	27.9765	26.7016	26.7526	25.8675	22.802	34.8541	32.6302	51.2484	36.1359	34.3647	39.9219	31.4195	35.1036	38.5174	42.1681	38.5337	43.7185	37.6472	44.7348	45.8622	20.3219	22.6199	38.9391	52.9266	84.2783	59.8594	52.6663	80.3215	76.6846	75.0261	58.0372	88.6248	60.3451	70.4884	88.8029	44.9476	67.5647	71.7823	86.0378	52.1649	36.2506	24.4384	29.5618	64.5457	33.0643
EAU92935	34.3032	29.705	31.2214	35.256	38.7442	39.2833	30.4862	27.6916	26.2667	21.618	23.2879	24.8362	50.7633	28.9225	47.443	22.4061	25.2429	22.7168	39.7232	36.2055	45.2114	23.4805	29.0932	40.386	51.4255	48.6512	26.6804	39.6107	41.3455	36.4189	28.8333	47.823	41.8198	37.9635	31.5155	44.9579	39.5306	36.7993	55.3932	31.4494	49.724	37.0321	26.3932	46.9461	29.4859	25.6247	6.70614	40.8618	15.6227
EAU92936	18.7034	15.6194	16.0559	20.5748	18.2554	18.206	10.7803	8.81517	8.11123	8.05356	7.17969	6.46138	26.5095	15.0648	16.1502	17.4551	11.6975	10.4805	16.1568	16.7023	23.0122	14.2435	13.6958	6.87221	10.3176	11.792	13.6133	20.7156	10.7113	22.5629	16.3414	14.2489	10.5999	10.091	14.2202	11.1647	13.7012	14.5964	10.9296	19.6496	14.0839	11.3889	12.7382	19.9228	17.6512	13.7087	4.26529	20.8873	14.7561
EAU92937	47.0345	49.4345	53.7948	36.7841	17.6879	17.6734	17.9541	19.545	25.0765	31.6771	28.2669	19.1397	31.1841	17.1238	17.7926	22.0486	28.4307	30.3589	17.2911	15.8215	15.6828	35.0428	17.8208	16.4738	27.0121	24.4817	26.1585	37.6445	21.5121	37.0439	63.5088	24.7941	48.5432	27.0789	47.7615	26.7462	47.8838	37.4403	22.2182	46.5019	31.9021	24.3822	28.8841	25.0977	73.2357	78.435	60.6938	17.7512	98.3962
EAU92938	6.25254	4.98356	5.75476	6.96944	7.4649	6.9017	2.94806	3.20784	3.15286	7.26213	7.88182	13.6236	11.5016	15.189	20.9812	13.6684	12.8315	12.0202	15.4386	16.7595	15.4402	15.9653	22.4039	17.3301	16.1417	21.9353	16.2009	18.5189	19.4701	18.3897	15.926	22.8667	19.406	12.1412	18.5335	19.8153	17.8927	13.8103	20.958	18.1534	17.7407	10.0703	24.1878	22.7609	6.20558	8.54882	3.71675	6.17039	5.97676
EAU92939	30.6833	31.7436	31.0218	33.7798	41.0532	42.7033	42.6204	42.3594	42.6422	66.5625	58.9905	41.7789	65.1283	51.0531	71.8289	73.4308	62.9718	52.6683	64.8273	66.837	74.0229	7.05467	29.9698	17.0145	8.82094	15.0282	19.3025	44.0752	30.1235	34.6847	16.6547	58.8264	30.4615	44.7858	19.9301	31.9028	32.0967	29.7446	55.6729	34.4647	37.6383	26.439	23.291	40.6041	75.5745	55.4807	68.8945	79.4453	72.5389
EAU92940	86.4752	84.709	72.0742	55.344	48.1064	53.7139	74.4503	83.9317	89.5587	62.237	65.9305	49.0614	57.7151	37.2582	45.2443	63.8233	66.3364	55.1836	44.247	43.8546	46.7172	34.2478	23.907	37.0684	96.7633	54.2133	33.2418	60.9228	39.6535	50.8933	58.3555	49.299	54.8007	49.583	52.6039	48.4709	57.2105	43.4473	53.1993	74.3245	53.6385	45.9838	38.4419	47.8799	67.7281	64.1072	60.2422	65.6422	59.8209
EAU92941	526.069	464.554	408.654	235.177	198.995	172.387	367.695	449.358	549.196	246.621	200.609	202.632	199.959	121.832	147.318	136.232	191.972	160.276	137.679	125.09	143.67	222.05	106.6	66.641	67.7744	122.082	188.755	463.277	152.033	252.716	426.423	160.117	246.799	293.078	219.646	226.156	380.604	310.087	197.634	441.843	227.135	262.966	172.334	307.675	233.957	208.828	107.91	161.511	178.092
EAU92942	12.4612	12.212	12.2484	13.7897	12.8315	14.0942	9.57301	10.584	11.0175	17.8321	11.3323	12.0349	19.6036	15.7728	16.2705	15.1327	16.3437	17.0481	13.9114	13.5338	16.487	13.571	16.6231	9.37141	4.06756	10.6741	21.1463	18.6653	14.2611	25.2052	14.9981	19.6917	17.3681	23.2083	21.444	18.3319	18.3954	20.3815	20.6933	21.0269	19.1186	13.0234	13.9658	20.7428	20.6763	16.3566	19.6902	19.3937	21.3936
EAU92943	51.5889	53.045	43.078	42.4537	41.3549	48.1194	27.3771	33.4329	31.3153	58.7037	30.1025	30.7764	51.6949	30.8779	32.585	43.4674	44.1976	38.0129	33.1218	24.4921	28.562	33.4081	24.0471	24.46	12.7875	23.3238	34.9015	64.1076	35.867	62.7772	74.5836	45.3242	44.8083	52.0714	61.3798	47.3427	57.2853	69.7938	49.5332	75.5231	41.4779	41.433	46.7777	58.2856	82.6993	110.293	96.4414	65.9755	105.447
EAU92944	43.7019	38.2227	47.5594	36.8792	32.3	34.6526	43.6936	47.1823	44.1998	37.6689	51.141	49.0335	31.0867	38.7842	37.8099	26.0372	26.9094	37.2515	35.6291	37.6009	31.7526	36.3051	33.4535	26.829	56.7907	20.2978	28.5469	27.2672	38.0312	41.4522	46.0988	42.0303	40.5805	31.9455	33.3824	36.9529	41.9586	36.3663	40.5498	36.0992	31.8246	26.6706	33.0019	27.0668	23.6079	21.907	27.1587	29.3412	18.3961
EAU92945	244.641	216.394	275.327	267.346	299.863	296.321	251.902	260.396	262.594	246.847	311.72	271.621	252.644	238.452	270.898	318.143	326.418	319.611	230.982	242	282.24	169.202	198.446	166.668	634.197	224.761	135.679	263.918	171.764	278.922	283.412	191.227	192.329	217.962	172.214	176.826	240.993	188.656	181.269	244.966	188.627	204.567	219.277	261.448	128.515	91.9265	51.6861	156.575	78.821
EAU92946	57.2412	52.5648	73.0388	91.5596	103.559	86.3916	30.754	31.1874	26.3279	33.1614	47.5449	55.9314	65.9389	75.5754	77.6796	81.7243	60.9676	59.6365	85.6951	94	93.7542	196.412	256.575	332.606	511.805	205.545	209.747	155.339	262.395	267.59	159.753	204.695	184.02	205.84	199.52	243.436	158	229.224	191.448	150.597	196.858	188.273	247.058	191.776	53.2509	16.695	31.7344	20.8288	22.7426
EAU92947	29.4841	25.7929	25.9315	29.4694	30.302	30.8431	27.5125	26.3667	28.7365	22.3518	23.5837	19.9278	27.0538	26.3147	23.4173	23.049	20.888	19.1504	28.1838	33.8275	29.8679	37.1342	42.8039	27.9548	31.6985	30.9851	32.052	34.0756	35.8494	36.1736	32.6559	34.4761	32.3919	36.2753	36.8639	36.0714	27.9985	34.1294	37.6587	37.0145	34.1956	30.5649	36.3702	31.7421	26.5684	23.0303	21.4678	30.2941	20.8881
EAU92948	420.244	364.46	385.821	427.297	444.459	512.39	327.049	321.178	317.223	147.045	131.494	141.545	283.357	315.567	258.66	267.652	210.387	170.071	207.149	391.491	376.163	132.811	116.841	169.782	541.243	190.492	86.9057	156.023	147.49	138.883	109.094	178.327	180.404	217.183	84.8536	143.206	147.035	130.021	207.032	142.431	161.974	177.482	94.9018	160.761	150.396	157.778	109.187	332.206	120.534
EAU92949	50.5558	43.4853	51.0994	51.7338	53.0646	52.07	45.8092	46.0783	42.8639	15.9224	17.063	15.555	21.8732	16.1264	18.9955	21.5115	22.0845	18.6851	18.6807	18.2299	20.6944	32.6156	37.5119	18.8753	45.4015	21.6703	31.7415	30.8399	23.7355	34.3291	30.7596	22.3866	19.3397	27.6974	25.1597	24.1594	23.9141	25.7879	24.9886	29.6325	20.7061	25.9022	27.2218	25.4218	15.6347	23.906	15.8467	22.5944	20.1327
EAU92950	15.3908	11.3922	17.5233	23.0148	24.1125	22.0009	10.1777	7.52309	7.32518	7.32174	7.10875	5.24149	20.8696	13.5106	14.5745	16.5072	10.7716	13.0968	17.1797	20.7338	20.2876	9.16494	17.7067	20.1549	32.4586	9.98156	7.80157	13.8771	27.2712	21.2732	8.6233	14.5298	17.8588	17.425	12.2564	14.8277	11.7806	16.5717	26.4899	10.773	11.1173	11.927	11.9421	14.0864	5.41307	6.3354	1.79065	9.34411	6.18731
EAU92951	54.6951	51.8906	56.61	63.0554	64.5312	71.1768	65.0796	65.9375	64.58	60.9449	27.9162	17.7587	37.0217	30.876	36.2371	52.3727	45.8095	47.2852	44.6057	31.9911	37.5235	34.291	43.7378	12.9234	15.0985	29.834	41.2092	25.6939	12.7357	13.3813	15.6713	18.5999	10.9494	14.9455	12.1673	13.4609	17.9242	15.0528	18.8494	32.9907	11.6824	20.0998	16.1335	31.7864	19.155	34.5822	10.5027	69.1592	19.0348
EAU92952	7961.57	8618.14	10216.6	11217	14913.6	14504.8	3096.48	2740.71	2452.46	3004.78	1563.74	3915.94	8362.85	7731.02	8638.94	6952.33	5163.95	3144.45	6891.47	8155.27	8575.43	1420.92	2131.66	3717.02	910.41	1532.81	1757.98	2392.31	3490.42	1976.7	1900.79	3439.38	2580.71	3567.82	1526.74	3205.36	4311.51	3619.3	3364.02	1551.72	3412.4	3191.63	1165.62	2284.37	2978.91	2715.45	962.896	2016.34	1674.72
EAU92953	42.3342	36.4198	36.3698	43.612	38.6014	42.3668	43.5215	41.7407	41.046	30.3846	27.3978	22.8623	42.2551	34.0569	42.6043	34.1738	27.9753	26.5105	41.2669	36.9655	45.5657	21.3622	23.1574	18.3684	12.802	20.7101	24.3151	28.7692	27.5501	24.1346	24.1197	40.4681	33.6393	28.4742	20.2318	29.6515	32.1002	30.3748	46.5289	26.7656	28.0806	29.1231	20.5769	31.5959	25.3345	26.7035	15.9049	30.9786	25.0606
EFI28649	14.171	10.8728	11.929	11.2305	10.82	12.5131	14.6941	14.7814	14.7302	14.8549	17.3543	11.1077	14.2338	15.2493	12.2759	11.3331	11.6271	13.0545	16.1499	15.579	17.6282	25.7014	33.7454	17.9907	27.2081	17.3519	28.0142	20.741	22.2434	21.0303	17.8852	25.3388	18.6018	15.4313	20.6777	20.7613	16.4099	15.9789	21.4692	23.8978	24.4033	13.1382	20.5964	19.2553	13.4712	10.103	7.99911	12.8653	11.9143
EAU92954	12.9084	7.38297	9.45559	8.50809	7.91994	8.99364	10.4534	11.2904	11.3337	15.7946	13.7134	9.93911	12.0675	11.3255	10.0237	10.8463	7.77924	11.7925	10.8446	12.9413	13.6051	6.30957	10.5043	5.08792	3.69286	6.16815	9.10941	9.58083	7.4946	7.29833	7.95768	13.2031	11.1831	6.70132	9.13833	9.33485	7.15749	6.16071	13.4193	9.25309	8.62723	7.35573	6.17037	10.3564	7.84216	5.93825	5.02169	7.96636	5.89796
EAU92955	10.9564	9.71145	8.82902	7.81824	7.81219	10.2001	17.4224	19.0932	19.7312	13.4254	14.1381	6.99624	7.68451	6.33066	6.74106	12.1479	8.45838	6.51042	8.06245	6.29575	6.62814	7.2493	7.29463	10.939	33.7633	10.3625	6.02397	14.0519	12.8273	9.27496	9.77658	16.1447	12.7526	11.5491	11.3633	15.1512	13.1671	15.4018	17.657	14.1933	11.6218	10.1579	7.99863	12.2134	11.6956	15.4094	7.53253	13.0781	6.71363
EAU92956	20.7605	22.0513	20.4874	22.5561	23.562	27.7183	29.2199	28.9117	25.3615	16.4462	16.8643	16.4912	23.6529	20.573	28.4303	29.1317	26.3277	20.9192	23.2834	22.8727	23.6843	15.3633	15.106	21.3151	7.90605	20.1682	14.2121	37.8049	34.9516	27.8616	25.6065	28.8922	27.1748	22.7274	27.823	33.9465	28.058	24.287	33.4857	32.2636	34.2896	24.9103	29.4745	34.7385	23.5787	18.2286	12.8059	50.5583	16.0706
EAU92957	0.406813	0.305761	0.490676	0.557104	1.62437	0.649543	0.452825	0	0.126464	0.48592	0.196011	0.956617	0.735508	1.75107	1.19924	0.667373	0.797758	0.132269	0.427957	3.82893	2.75463	2.16829	1.57093	2.19141	1.13611	4.64918	1.26565	7.56533	3.56941	9.49585	1.95854	6.26124	3.23926	3.83819	4.10709	4.94843	4.14432	10.5151	5.70378	4.98173	4.45284	1.50866	4.42939	8.61357	1.3831	0.647508	0.346616	1.07224	1.01342
EAU92958	12.5046	10.4726	15.1497	13.6586	13.0875	9.62629	9.69354	8.59454	8.43396	1.10021	0.537945	1.96905	2.01857	2.05961	2.49444	1.97811	2.51783	1.85133	2.31547	8.78567	2.98963	12.8537	11.1233	18.4938	10.2894	26.2481	10.16	51.089	20.5718	48.5274	39.1041	20.4992	32.5839	52.4581	29.5883	19.3526	46.5733	60.6604	27.5507	33.7865	22.6293	53.2876	22.2865	42.4247	24.9329	6.79726	7.19164	8.35737	6.89759
EAU92959	44.8476	40.2158	52.6118	51.0915	62.3697	58.4183	51.2971	45.6199	40.74	31.7243	37.8617	68.609	55.9639	91.4341	84.3409	41.7262	40.4248	46.5179	62.4645	115.582	83.5363	39.6785	47.6124	38.6395	15.1594	30.1316	35.5853	58.1209	67.744	51.8061	41.0668	54.4803	50.3368	63.213	39.96	55.859	48.7852	55.154	63.3504	38.9502	69.8062	46.5878	39.5582	63.9172	27.7522	25.3026	17.5751	56.8205	22.6661
EAU92960	31.5458	28.2901	29.4824	27.5727	25.1767	24.8458	23.5707	21.2291	21.8418	23.2824	21.7916	31.3999	25.6545	31.9348	32.8705	18.0833	19.2438	20.1053	26.5322	52.4902	41.4024	26.4307	30.8	28.3016	23.7764	30.1405	23.9084	24.0732	31.1794	27.8437	26.7503	30.7994	34.935	28.7143	31.9308	30.4891	23.0966	27.2374	42.8555	27.5665	28.0751	28.4491	34.5857	32.4612	14.0799	21.4321	23.0906	20.9439	18.9019
EAU92961	28.5124	26.1026	25.9218	21.3986	19.3517	21.9066	19.5673	19.8568	20.9925	14.5317	9.6406	14.3356	22.9325	13.479	16.4977	17.9712	16.3604	15.3344	16.8174	16.2411	16.4296	32.3744	25.2489	16.9613	23.9478	18.0599	30.6801	24.927	20.3227	28.9458	31.7368	23.834	21.9312	22.451	28.9928	23.2246	22.4524	25.6975	21	30.8353	26.9041	20.3127	19.8403	21.8849	25.5099	34.5483	33.6819	20.8689	38.9494
EAU92962	69.3773	56.1607	58.1023	51.4765	40.483	41.8464	39.7621	43.9563	41.1526	52.9272	53.3894	50.5849	58.5056	53.5898	50.4352	48.2599	49.7563	49.4977	44.652	38.128	37.5756	86.7603	52.8235	18.8181	20.5388	12.9676	80.0825	45.3131	35.3506	39.9574	42.4884	41.0156	49.6489	46.3511	51.3556	34.945	55.9945	57.4112	44.5455	60.7531	38.862	38.1835	33.5132	31.6999	47.6395	33.6543	32.3337	24.812	37.3746
EAU92963	483.014	530.287	572.927	625.088	734.566	707.034	359.334	341.022	288.647	311.875	216.829	326.292	611.963	576.453	579.1	441.208	316.255	306.605	298.964	590.353	790.033	469.763	382.981	416.488	206.315	579.567	367.292	969.777	559.598	881.258	826.209	497.477	551.468	906.93	566.082	510.433	742.332	656.191	433.454	754.646	600.32	653.945	480.752	905.334	717.132	652.489	1121.82	586.443	488.674
EAU92964	2.65575	2.39527	0	7.27374	4.54466	2.31291	0	9.97248	0	2.37913	2.55919	2.34186	9.60304	2.44957	9.8891	2.61404	2.60395	0	9.57867	9.83446	7.35656	22.6479	12.3064	5.36471	0	5.20297	18.5903	14.966	6.07871	16.032	12.7857	0	5.51646	0	6.70294	6.05704	14.2394	8.2926	0	19.8437	15.0357	5.90926	12.8515	9.0371	17.1078	0	19.0073	11.1997	29.1094
EAU92965	46.5384	46.2686	58.8698	43.8787	42.4271	44.5671	47.5517	44.225	43.52	56.1947	90.7329	113.54	94.7009	93.8151	85.2282	157.858	173.87	160.519	120.451	73.5895	71.4625	59.423	75.3166	300.882	167.025	176.38	59.7023	197.499	413.37	413.63	247.741	405.793	268.575	225.853	615.344	322.045	213.646	221.973	209.654	249.376	400	182.099	787.372	206.182	28.2887	79.2019	56.3459	40.1622	60.4178
EAU92966	61.9567	61.6305	63.0681	42.3912	50.1656	43.9394	288.288	292.896	326.26	109.144	213.84	29.7004	35.2087	40.399	43.0961	44.6122	43.4888	23.6593	27.6205	45.296	47.3532	68.2614	70.3296	13.1595	16.2575	14.1205	66.3	17.8088	14.435	20.5835	16.3487	13.5526	16.5548	26.2066	13.9933	11.3804	20.9573	16.7349	16.3241	17.6062	16.4792	23.5933	12.9115	19.3378	7.73823	8.10753	3.11773	5.55295	5.93886
EAU92967	276.404	260.871	289.13	286.72	294.708	331.272	318.824	294.022	295.282	186.285	178.532	174.312	252.186	223.768	175.257	201.31	198.016	181.962	235.728	185.379	200.698	866.597	941.777	171.998	612.989	278.301	1019.33	105.61	100.383	103.834	89.6062	131.551	119.539	109.964	119.871	82.9477	94.059	144.736	145.416	95.3782	102.226	128.05	106.114	87.3585	417.114	188.473	234.045	244.946	212.748
EFI28650	36.9638	27.5161	29.918	32.6968	30.5679	39.8934	48.0066	46.4054	50.3889	21.0723	38.4319	20.1964	25.9004	23.8169	23.6261	29.507	26.792	25.7039	26.4726	29.4718	28.2516	42.4194	49.9923	38.9418	61.4926	27.8927	39.8232	33.6873	38.7609	26.5847	23.6282	36.6035	28.7467	34.5407	27.0062	34.1856	27.3104	27.5204	38.4848	25.8793	32.1418	29.9082	25.8894	27.3832	20.2226	22.2738	12.4771	33.6563	15.244
EFI28651	514.715	514.857	564.295	647.821	757.567	877.167	392.059	374.825	365.448	347.25	286.782	405.316	894.21	797.119	847.889	570.22	479.754	391.519	712.406	905.954	982.795	246.115	225.752	196.824	35.4924	82.9955	227.351	327.062	391.496	335.015	201.402	364.743	289.288	335.738	191.124	332.129	254.398	277.788	459.726	250.593	345.373	319.313	162.72	342.371	301.324	352.733	107.201	376.287	141.413
EAU92970	9.06925	7.53172	8.45552	9.3999	9.64478	9.56907	7.06199	6.6304	6.47306	5.24031	4.02357	5.39731	12.9718	9.52803	9.20621	8.15289	6.02794	5.51398	9.08223	13.0898	15.2774	5.159	5.30818	3.66953	2.38512	4.42206	3.96979	6.48593	5.99639	6.22777	5.47413	7.09888	6.02606	5.24142	5.08102	5.55761	5.80034	5.2701	6.78169	6.22111	5.84071	5.18071	5.2973	6.33525	8.01963	7.08003	3.43049	6.72456	7.74698
EAU92971	27.0599	24.0459	28.5945	34.1054	41.6621	41.3633	20.0296	19.1833	16.6007	8.58102	7.92282	12.2476	40.1924	18.8482	36.8569	13.9067	12.1312	10.6667	21.8086	24.534	36.1152	10.7213	13.8708	15.9633	10.7002	14.3873	12.6653	32.5675	29.5983	29.6831	31.416	40.4987	29.8451	31.9017	27.0974	29.7658	36.5502	27.8326	41.0958	37.5753	36.244	27.3523	23.5626	36.5788	28.8811	30.2063	13.6294	41.5731	18.7712
EAU92972	12.9279	10.6272	10.4918	11.7014	12.0412	11.838	16.1051	15.3957	17.1891	8.53707	11.0697	7.97993	13.1892	10.2548	13.5477	12.7612	10.2855	9.7276	12.8226	12.105	12.7896	10.4735	13.6072	15.072	29.0892	15.703	15.3411	12.947	13.1466	15.4746	12.4478	22.432	12.3526	13.842	14.8696	14.3634	10.8529	14.3785	19.1821	17.8934	17.3987	13.3965	14.478	15.5018	10.39	10.1414	8.23285	20.133	7.58192
EAU92973	160.838	120.977	122.161	200.863	193.443	204.826	158.665	141.303	121.978	85.0916	75.1555	83.2235	130.033	132.676	148.031	123.363	117.234	111.001	143.658	98.6104	135.62	67.9333	85.0766	85.8222	17.7973	33.8884	72.9335	81.0605	137.531	100.757	71.954	137.152	89.8257	103.417	82.3377	124.237	86.2368	116.552	139.557	79.7404	113.394	95.5465	70.4886	79.5142	117.293	122.807	95.5646	178.847	92.5308
EAU92974	96.0638	95.2037	85.6082	77.6932	50.2441	54.324	43.3621	48.3438	56.135	67.9206	57.0322	59.4117	62.9944	56.5264	41.996	43.2878	56.2177	59.7767	61.5089	61.1683	53.2902	88.567	68.4167	10.9457	5.63065	22.4657	87.0332	35.2221	17.6903	25.9654	31.4962	19.8509	18.5844	30.0079	20.9912	20.0223	26.4403	30.2103	18.7514	39.2319	18.9296	30.7961	20.9362	37.9728	22.3683	17.249	6.39904	13.1525	10.2545
EAU92976	10.408	13.0068	12.6866	10.9515	11.7355	11.5226	12.034	11.5095	12.2976	10.9438	14.8744	13.8057	12.5981	17.0847	16.5041	15.4971	11.2428	13.4213	17.6562	20.21	16.6551	7.33387	8.68537	12.1159	7.02029	9.07215	9.36432	13.4702	18.8261	15.2817	14.4909	25.2023	20.7033	17.6256	14.4147	23.7882	14.1877	19.6464	23.7935	15.4329	20.0247	15.799	13.9786	15.8576	11.0797	11.5822	12.4902	15.9946	10.0195
EAU92977	8.14977	6.57671	7.44996	5.56071	5.43173	8.44251	3.35579	5.87897	5.36032	4.14998	2.48004	2.72332	6.12648	1.50341	4.95135	5.57302	5.04684	3.17972	4.79592	3.33561	3.48531	5.85267	10.3357	4.15904	3.59366	3.36137	10.609	1.06356	3.53443	1.6572	3.61382	5.40564	2.40564	2.23389	2.70652	5.18491	2.20784	3.21445	5.58094	5.66216	5.63398	2.48149	1.55675	2.43267	3.13154	6.04207	3.59617	2.35155	5.38538
EAU92978	23.4397	18.7615	19.2947	19.6792	15.1546	16.0159	13.5188	13.4432	13.2846	17.8249	14.0899	14.0897	16.6924	13.0693	9.47186	16.6916	18.5486	16.1732	15.6307	15.4899	16.1453	19.1214	18.3355	16.4428	91.5596	16.0947	18.8171	23.6149	11.817	19.2912	22.1339	16.3764	14.8727	12.6289	18.7373	14.0095	16.2451	15.6109	14.7095	27.5945	13.3985	11.0683	10.8504	12.5669	11.5714	16.1948	15.2578	7.86657	16.0716
EAU92979	14.661	11.9539	10.5685	15.3866	18.8725	18.6395	9.55423	9.5851	7.96563	9.23478	5.10877	7.8204	29.0213	10.9873	31.5309	12.3692	8.37476	8.10779	22.3673	11.5429	22.5419	9.41892	10.6152	13.0891	8.49947	21.0934	14.0502	23.5318	18.1644	22.4422	16.9368	28.5139	13.3234	21.86	22.7968	26.683	15.9673	22.6852	30.6866	22.4147	23.456	18.277	15.8758	30.4754	14.6865	18.1265	11.9116	41.6094	14.3806
EAU92980	95.9248	90.5493	90.3137	73.479	72.4515	73.9887	109.252	107.3	128.748	73.2906	93.6491	66.4131	63.2835	53.9372	69.0709	72.9627	76.7914	70.3954	67.3436	62.8681	69.0257	59.4313	55.5223	45.5851	76.679	52.8339	51.5141	84.3333	62.3663	69.7587	73.8299	63.5307	72.1259	71.9013	67.4483	63.7374	75.444	75.4815	79.3047	95.0097	65.265	73.3752	66.2648	72.0354	49.1314	59.882	32.9303	51.5605	50.8203
EFI28652	44.2816	33.2288	27.7152	21.863	17.5283	19.287	29.3471	35.8215	40.825	55.7818	41.4525	44.5548	28.602	36.484	40.5723	18.1816	25.902	27.4358	33.2478	45.2394	35.4202	29.563	29.1494	29.2785	93.3636	34.4635	29.9699	24.1043	29.6422	21.7519	28.4696	28.6671	36.9185	23.1363	31.6771	29.1903	23.01	23.0503	39.1104	30.6671	31.196	22.4537	25.8243	28.1391	28.6232	32.3811	33.0119	11.5567	40.1808
EAU92983	182.864	169.786	201.96	241.558	259.611	268.337	139.634	127.221	117.975	74.7835	66.7445	64.2242	166.439	160.58	141.723	207.36	159.648	119.542	145.462	162.101	200.42	108.547	108.968	56.9269	27.283	55.0878	99.3647	109.261	121.911	80.6755	70.324	132.263	87.6106	111.458	81.4012	115.406	83.4068	93.471	143.717	96.7055	120.619	117.328	79.0197	124.238	113.696	113.931	62.4287	251.949	91.4189
EAU92984	34.4575	27.3384	33.4513	38.3893	23.3465	20.5917	19.8857	22.2751	25.4206	24.2681	19.3559	21.3436	24.2862	22.3769	20.4458	16.8203	23.8421	23.5269	20.1577	27.05	24.5219	15.7676	19.1476	9.16756	14.7865	8.72651	18.6295	23.6488	16.1266	27.8363	40.2587	22.2177	27.6696	25.2784	21.3179	17.0594	32.0838	25.1344	19.0419	18.1063	20.4282	23.4376	15.0476	14.903	22.7985	21.4697	15.1806	5.87747	29.115
EAU92985	139.481	120.729	123.451	110.38	75.0088	90.8658	110.946	120.947	122.588	27.2575	20.805	19.7466	41.3035	22.8777	27.5769	42.6994	44.8978	31.8332	35.947	31.2361	30.4126	59.0887	30.7114	11.7653	18.5089	15.7387	60.4521	34.8589	13.3311	32.1286	55.7175	28.1469	35.6684	29.4459	25.8519	26.2236	43.7194	45.7794	29.1723	41.8931	30.1318	33.2925	13.7277	16.9715	59.4049	62.9338	37.1669	31.7609	67.4414
EAU92986	6.30064	4.11317	4.72254	5.69743	4.92891	4.96467	4.5801	3.99954	3.80538	3.44038	3.41164	4.49768	7.16031	6.08823	7.59704	4.78416	8.00168	9.13069	6.27642	5.27744	9.80699	8.44348	11.9566	5.57588	25.6396	6.34825	6.86073	4.73416	5.69992	4.41934	4.4778	7.10591	4.36252	3.4648	5.67944	5.33745	3.34606	3.56003	7.20173	5.4551	4.21263	2.93741	6.09791	4.83254	1.99717	2.22059	2.57679	3.73256	2.21233
EAU92987	23.2934	19.8687	19.3563	25.0574	26.8057	29.2501	13.4808	14.6628	11.8721	11.0806	6.65565	10.9867	34.2379	25.7737	38.8718	11.1527	10.0917	10.5676	22.9166	29.9644	31.3033	12.8964	13.1785	15.5021	38.5769	22.1984	14.2199	22.2847	21.9567	28.7227	13.8548	28.7885	16.5033	20.7502	20.5655	24.5553	16.5072	21.6134	32.1525	19.5073	22.1328	21.4953	14.7453	26.4213	18.8049	14.0648	10.8002	41.4534	13.2696
EFI28653	2.51587	1.08053	1.08375	3.60939	2.8702	2.5041	2.85758	2.13688	2.79321	2.5758	5.42604	6.12734	8.23086	8.06668	7.91841	4.48103	3.05414	4.32369	6.15748	8.09648	9.29214	7.40712	5.27395	7.50225	3.01117	9.85788	7.54765	7.56148	8.77495	9.83582	5.33517	12.8855	11.6961	9.35904	5.44278	6.96761	6.42354	8.22993	11.1534	5.66941	10.8524	8.9302	12.4645	5.02797	2.44388	3.57537	1.10242	7.07321	2.1488
EAU92989	26.1603	19.3183	22.6557	36.4614	40.1376	34.2962	24.5868	22.621	20.2355	19.0382	18.5978	36.0536	50.373	44.8631	57.118	27.1769	24.0641	24.7551	47.5292	49.7796	57.3235	13.7946	31.0166	36.9576	92.5296	27.866	23.6876	35.6453	39.5783	38.6558	26.1826	42.7225	35.9755	35.049	35.3365	40.3913	32.1801	31.9313	43.8577	36.5377	44.843	25.9396	32.1881	37.9615	17.8461	27.5665	7.41393	43.9289	16.0072
EFI28654	95.7202	83.4891	91.429	101.587	94.7466	104.385	67.0697	72.689	75.1123	73.638	66.3025	69.7052	73.4079	69.7743	63.6647	67.0295	52.5384	56.2702	71.2769	74.3706	74.3676	108.049	116.27	41.3023	76.0951	34.6132	115.448	48.0986	59.662	40.5087	44.5755	68.6223	50.0947	53.012	40.4049	56.7062	45.8968	50.7211	67.0796	43.7974	55.9301	50.4318	40.1388	43.7964	53.1655	46.0924	47.0256	42.8502	50.7068
EAU92620	145.765	128.365	113.709	123.758	103.11	129.843	187.434	149.926	139.802	71.849	90.2149	37.2392	113.737	70.1565	101.378	196.239	152.931	119.535	169.462	83.8615	105.886	71.6295	72.4378	62.3309	36.163	91.9915	85.2002	214.842	113.216	174.158	135.354	134.662	82.8739	155.125	128.597	108.09	172.386	205.265	112.008	221.695	132.16	168.789	95.7577	171.955	99.1974	238.066	26.6581	136.767	64.1086
EAU92621	7.48846	4.24798	3.27978	2.19639	1.85551	1.80012	10.0866	10.4017	11.9134	2.73195	4.604	0.746989	0.918932	1.53144	0.977849	4.30244	3.55492	3.23899	0.855493	2.00763	1.03248	2.45618	1.57016	2.73792	3.40664	5.31073	1.1069	7.5998	3.17987	4.86832	4.52689	6.29497	4.36381	6.2148	3.2926	3.16853	4.46931	6.2072	3.4966	7.67991	6.56088	7.42648	2.7875	5.80361	463.33	64.3145	301.615	74.1271	110.307
EAU92622	13.1847	12.2734	16.3586	19.1047	20.0267	18.3828	11.5407	7.38097	8.68617	7.26021	6.93548	6.8265	23.5096	15.6198	18.0166	15.597	9.84392	9.67477	16.524	17.0772	20.4949	9.28385	12.0511	9.65163	27.3623	14.8111	10.3018	14.86	11.1438	16.7948	15.7961	17.478	9.86183	12.1884	15.6465	12.3456	8.56096	12.1494	16.5524	17.4738	13.9704	9.55474	15.2189	17.562	13.766	7.4364	3.27736	17.5987	6.02653
EAU92623	16.8328	17.9247	21.3691	26.409	38.0034	31.7833	11.9438	12.0175	10.6853	13.8757	11.2455	19.895	30.8168	23.9413	37.2653	17.543	15.8804	14.97	25.7005	24.7499	31.8034	12.3644	17.0422	7.8578	2.96274	7.06664	13.8623	19.9282	19.1832	13.8333	16.1737	17.7496	20.2002	19.6181	14.0129	18.2277	14.4101	8.8337	25.1475	15.7658	18.2591	18.4124	13.5189	20.5371	14.7312	22.8802	5.64037	25.5759	9.44358
EAU92624	20.5772	13.9192	13.0224	17.6458	17.0449	16.4274	12.7248	12.2223	11.4707	15.5512	12.2198	10.958	25.4336	15.2306	24.181	15.6906	13.845	12.1624	21.7803	16.208	24.5319	11.5543	12.7038	16.4642	14.0117	19.9079	13.2877	27.5344	22.75	24.5882	25.3779	29.9683	26.1644	22.6498	22.7085	23.6104	23.9501	23.0481	30.109	28.7627	21.8615	19.9018	18.8241	30.7363	18.9786	20.3436	13.6146	25.8456	16.6648
EAU92625	48.1311	39.9563	44.994	47.1358	53.0353	49.1236	47.0491	45.2281	40.1689	36.6798	44.741	42.0255	56.8449	56.8231	46.3905	88.4677	70.4641	69.0372	57.5959	44.821	46.712	45.2591	49.2951	46.1302	132.699	49.2781	48.872	36.1824	50.7546	35.2205	30.8997	53.1638	41.0514	43.5727	35.5013	39.6286	32.9554	31.052	64.0623	34.7388	41.8649	39.1352	35.9206	39.2564	31.6245	38.8309	15.7107	42.3697	31.2824
EAU92626	53.1561	44.326	44.7372	54.0204	51.9038	58.5167	79.0654	72.9694	76.757	25.5597	15.1094	8.06913	21.6097	12.7078	15.1706	18.0139	12.1478	10.0287	16.5949	14.8488	18.0378	18.0842	12.5065	8.30773	19.3816	19.5388	17.3932	16.0495	9.35459	10.8618	17.696	18.2074	12.2268	24.6199	10.3152	15.4181	13.396	25.2556	20.0087	19.3981	14.3197	26.6523	9.76424	26.4151	42.3336	23.0131	35.2162	44.3348	29.5571
EAU92627	18.0578	20.5845	19.3602	18.6993	17.3105	17.6924	22.0145	19.3064	23.5457	72.8709	97.3985	140.879	60.1569	67.3945	68.1749	104.423	97.9545	115.304	82.5435	67.566	56.8139	33.3299	73.2175	147.261	63.7377	77.798	56.7651	99.6885	248.469	152.614	97.8033	215.438	219.064	131.753	163.844	205.352	156.527	113.989	190.074	94.4283	175.693	92.5444	201.367	103.93	37.0696	90.916	52.6533	62.667	77.1391
EAU92628	2.00967	2.51744	3.33294	2.75211	1.05082	0.972352	0.85218	1.04811	1.77009	2.1004	0.215178	1.37833	2.22043	3.7073	2.0787	0.21979	1.09471	1.19792	1.51009	1.44705	1.54636	3.09441	1.29341	2.02981	2.8062	1.53114	2.34462	6.92093	3.96104	3.23516	5.50951	2.66853	8.58081	3.16013	5.49497	5.98403	4.6693	4.18348	4.5083	7.64715	4.42472	2.85691	3.51182	3.03938	3.11661	5.33119	12.5568	2.00106	9.01137
EAU92629	152.253	146.103	98.4954	70.893	51.0531	48.9113	69.6889	81.4911	79.8053	100.1	48.9891	104.773	154.714	92.404	71.8644	33.4872	50.4826	50.0935	63.7541	36.1244	54.5545	129.563	36.8554	61.1178	147.957	52.2791	86.3526	151.036	89.8345	69.2957	283.665	99.0345	243.565	94.0167	268.42	185.248	178.794	165.769	118.923	312.99	211.361	116.802	108.237	72.4667	356.554	232.905	458.308	884.457	576.504
EAU92630	14.1938	14.2525	14.3806	14.3405	13.9258	13.8448	28.9801	28.337	26.1211	5.17091	10.3039	3.83829	12.4888	6.89502	9.68967	15.8336	11.5047	8.86055	9.64146	16.6442	11.7952	16.3408	17.1007	6.11668	4.75666	11.123	17.2218	8.31859	4.7649	6.16925	5.69447	6.68216	4.02934	15.3198	3.70183	8.30885	4.76913	13.9855	6.26204	6.71685	7.07157	15.2648	5.26587	7.19121	10.4641	16.4919	7.83657	38.5081	6.78879
EAU92631	7.14463	5.77064	5.25729	6.32803	4.33394	4.08629	7.78315	5.95633	6.31499	10.747	18.3425	31.548	14.0741	41.556	16.6772	14.0648	18.036	11.4414	20.0479	183.226	23.1387	13.0724	19.889	17.9867	4.46704	15.8775	13.685	17.0063	23.4926	24.6551	24.0007	20.4478	19.6584	49.3184	25.6359	18.6663	17.8388	56.8829	20.9913	19.5212	14.6706	69.6995	27.8009	20.4415	8.30042	45.6358	10.8483	7.98219	14.1853
EAU92632	88.3497	78.6123	79.4739	85.4972	79.1961	89.0639	67.3781	63.0415	62.2117	56.7429	55.5971	45.1113	73.4651	63.7673	58.9645	95.2489	88.9089	71.7332	75.7346	60.8394	66.4877	61.4491	66.6652	52.2205	109.537	43.9514	67.1375	68.1515	73.3965	70.3153	51.7973	71.5582	56.4751	60.7788	75.8089	69.351	49.7074	57.0096	71.5458	63.4615	75.8706	59.174	61.8296	56.7352	64.2295	67.8087	38.077	82.3381	56.7988
EAU92633	19.4136	14.1206	15.2957	21.097	18.1111	17.8892	17.3871	18.7539	17.4626	20.0283	21.6045	21.6474	15.3418	22.4119	17.606	13.1912	11.6052	15.0267	20.9497	30.9592	23.1876	30.8417	48.1721	21.3792	44.5973	18.2808	35.0699	19.6924	24.0096	24.1195	11.9845	21.2954	19.7725	20.207	15.648	18.9249	13.1624	20.0109	20.1597	15.9876	15.5294	18.2542	17.7283	15.1302	11.0939	8.6719	5.76265	7.65881	6.86422
EAU92634	141.547	122.615	131.017	156.672	180.678	179.664	61.4279	56.6708	46.4236	15.8096	15.0123	40.783	74.5956	82.8476	85.3151	28.7513	38.0678	23.8616	63.7611	89.4634	112.829	51.8959	51.6042	121.453	299.787	219.13	42.5982	109.464	82.8768	107.269	98.2925	69.2867	74.3263	138.346	62.3585	92.8519	115.505	95.7692	80.6801	94.2749	94.4011	113.064	51.2397	123.004	119.172	74.0974	67.197	130.882	90.2293
EAU92635	28.1449	23.3885	25.1008	20.8773	15.1481	16.1105	9.52841	9.05575	11.7481	15.4025	10.8268	14.5608	19.595	26.745	13.9455	13.3488	14.6326	14.003	15.3496	26.0558	18.4953	15.364	9.86037	9.28461	10.4589	6.55896	12.1811	22.8955	22.0797	20.7584	25.5427	21.8233	30.0561	12.3348	22.7001	17.7302	24.1571	14.7062	20.6852	27.1353	19.7253	13.6361	18.1229	15.7691	11.6971	10.7026	18.1012	10.7085	17.3584
EAU92636	52.9167	45.2543	52.397	62.0204	71.3826	66.5333	54.8082	53.1447	49.9057	42.9207	49.3849	42.4586	64.5355	61.5602	65.5703	78.2457	59.1298	64.17	75.3331	75.3588	67.2384	20.3274	32.3079	37.0758	8.98663	30.1206	31.1463	40.1634	57.1503	36.9807	23.525	52.3104	29.955	44.1235	30.0807	47.161	28.2447	41.1842	50.1301	37.1051	47.9075	44.4192	35.7575	42.3131	34.9325	27.4586	12.5511	56.292	22.9203
EAU92637	27.7034	24.4118	27.6052	39.004	39.8242	45.8045	31.7988	31.9856	29.0038	10.4596	9.15444	13.8993	31.9521	25.5526	31.3723	17.6565	15.8712	15.064	23.7836	30.4129	36.3608	11.2016	17.7067	11.6856	9.78206	11.8531	14.984	26.0196	19.679	22.747	16.2885	24.793	17.0871	31.365	15.7391	22.1507	18.8945	27.3433	27.859	17.8448	28.3642	28.0461	15.5376	24.5609	13.4472	8.29938	3.52704	21.0382	5.65848
EAU92638	17.5732	14.728	15.3588	11.2058	10.6409	12.6675	18.7784	18.3752	20.322	11.2379	26.678	23.745	14.1752	21.0467	18.9263	17.8827	29.1593	28.5858	16.382	20.7239	14.0295	14.6404	16.2864	18.3501	12.6844	14.1951	14.1307	21.3907	26.5473	25.2645	22.7779	30.4295	23.4741	28.7725	29.0005	23.4313	23.4832	28.7589	29.1723	23.2312	28.5924	22.7994	31.9223	17.4184	5.80531	14.0068	7.85039	10.9453	7.70473
EAU92639	45.1509	45.5903	42.4188	36.0285	28.4032	31.6903	40.3095	44.075	42.9194	23.1874	18.4551	19.4978	20.8801	15.0952	12.4798	15.0234	18.2089	13.7555	14.9139	13.5929	15.9151	32.9117	22.8585	11.606	45.2183	13.1889	26.6767	16.8101	18.1984	18.0775	28.1494	16.6452	24.0494	21.2885	26.9515	23.9574	28.1294	25.7927	19.1378	26.4516	22.1453	20.3383	14.112	16.4569	20.437	21.1299	22.0732	12.6041	21.2808
EFI28655	8.94907	7.65839	7.71887	7.79011	6.76671	6.38004	8.53821	6.75993	7.14252	6.2644	4.97367	6.82695	11.8526	9.86677	9.57076	10.7341	8.6521	8.24174	10.2086	10.7895	9.37769	6.38931	7.81155	7.73548	18.1337	7.50225	7.08991	6.98996	8.00283	7.28685	7.01366	10.4912	7.08969	5.70213	7.30135	6.02819	7.18622	10.7442	9.61755	7.56793	9.19051	8.98375	7.30153	5.38227	5.8989	4.57129	3.83016	9.6543	4.9356
EAU92642	17.9896	12.8434	15.2993	19.4099	19.6244	18.099	11.4551	11.9826	10.4159	15.7228	12.377	26.7673	33.6065	35.5038	39.4348	16.2544	16.8566	19.5702	32.5501	38.3676	37.7885	16.753	25.3226	22.803	36.4264	22.428	16.567	28.6374	30.8137	24.6574	22.0361	25.5679	29.7864	24.2963	22.954	25.1089	23.6968	24.08	33.0186	24.3403	27.0092	21.2124	23.4524	26.1514	11.2631	5.66635	4.03752	17.7046	9.41992
EAU92643	25.4065	18.8564	22.6541	20.415	25.3422	20.7677	35.6302	33.3086	35.859	10.2333	8.64271	10.4203	13.9693	13.1633	14.8367	14.5989	11.2152	9.04372	11.1744	15.5963	17.1642	14.567	19.4813	11.5988	27.6703	25.4068	15.2713	28.6861	14.3041	21.163	24.2881	13.0357	12.8709	20.2055	12.5802	13.6485	17.5782	18.6859	15.6336	24.3758	12.2312	21.7093	14.0943	29.7118	10.3937	18.4831	7.06337	16.0204	16.6963
EAU92644	12.0445	13.9669	15.7318	16.9429	22.2937	18.999	13.1331	12.0569	11.4046	15.3041	19.0679	15.3353	19.6652	17.9677	22.0815	32.1182	22.6551	16.903	24.99	22.0733	20.1999	9.43293	11.675	15.3927	11.3266	16.1325	10.754	16.8301	25.318	23.5934	21.375	25.6366	16.2748	23.0288	21.6364	20.3924	17.331	22.3224	20.1956	21.3511	24.5625	20.9888	26.3173	23.6294	21.1125	23.3276	12.1262	14.4476	16.1043
EFI28656	191.5	190.195	182.833	165.445	148.084	151.925	175.476	173.102	172.849	268.451	290.275	216.744	225.236	221.163	204.557	234.566	225.161	226.255	249.955	220.488	217.812	148.078	164.985	556.523	1218.98	530.554	160.074	354.721	467.169	441.994	334.269	420.423	379.574	361.906	444.053	456.264	382.411	395.682	418.008	360.023	423.858	356.001	449.762	379.401	395.282	225.209	442.213	263.384	343.258
EFI28657	58.8089	54.7519	53.8426	58.994	59.6517	63.7115	50.3397	44.0771	45.7779	50.1342	61.698	45.2714	78.3503	72.1785	64.0176	76.5579	73.5888	67.8864	83.9246	66.8471	74.1168	33.6198	35.7123	21.3163	9.93359	14.6341	38.4552	39.6887	46.5426	37.076	21.9765	46.3726	34.4797	37.0495	28.5788	42.1852	41.9576	41.3418	55.7228	40.7526	42.0215	40.7602	28.2575	34.2944	30.6786	49.1137	26.0636	49.6261	24.6923
EAU92646	26.0395	20.0508	17.2067	16.5282	15.2344	16.9824	16.7592	17.9874	19.6543	29.9003	31.3179	34.1966	21.5387	33.158	29.7346	18.4084	23.4008	21.0621	28.4236	37.7474	28.2779	14.2402	15.1522	15.4661	52.2852	17.7341	16.5157	17.3258	18.8936	21.5449	20.5659	19.7552	25.4499	18.4652	22.9222	20.054	19.4779	17.4529	19.9262	23.3649	19.3931	14.5516	20.72	19.1781	16.0335	20.3025	21.9961	16.4382	19.0529
EAU92647	33.7374	33.8251	42.9397	37.1758	41.4874	39.1534	30.6913	41.0992	39.8048	414.973	228.029	124.189	60.0743	37.4142	48.5707	85.0267	122.394	154.359	135.974	43.5811	49.1903	27.0982	26.1769	17.5924	15.7761	25.055	28.9253	44.9217	33.1333	41.1117	62.4197	39.3806	37.158	31.9785	30.595	49.8359	56.8754	46.9563	40.1297	43.4798	37.8458	39.3673	29.8043	46.2772	103.695	32.5	37.703	38.2986	31.8193
EFI28658	27.2866	23.3787	22.919	29.965	29.2309	32.811	23.8934	23.7843	21.4904	20.2065	14.4044	14.1703	25.813	17.4535	19.1589	21.9617	19.3426	17.1252	22.8671	25.2837	28.0095	30.5688	30.8478	9.11278	17.9782	11.5611	30.0991	17.232	14.4838	19.5782	15.8192	15.8158	14.4357	13.8591	15.3557	13.6535	13.0483	14.1624	15.7543	19.4653	13.5847	14.4327	15.9006	17.6743	16.9649	13.8269	8.75107	18.9729	13.0238
EFI28659	206.943	205.998	208.911	223.34	210.281	202.603	177.24	175.056	174.433	121.78	77.2648	102.57	163.849	132.286	148.887	84.2006	96.0558	94.8681	134.285	149.11	164.101	168.835	182.828	187.916	102.892	236.178	189.393	202.692	187.239	193.61	191.138	151.521	142.504	163.016	185.09	192.045	171.659	168.966	159.443	204.272	182.856	150.767	160.699	179.172	229.911	167.332	165.401	176.953	162.603
EFI28660	14.2028	14.3569	13.2204	13.5303	11.4478	13.5047	9.88484	11.8516	11.3259	6.33099	5.81838	5.32428	10.6683	6.20201	7.60083	6.55089	8.00566	7.96405	7.60969	5.01805	10.2633	6.58261	5.88191	7.34581	6.8981	9.27507	7.20435	12.1409	8.55904	10.1892	13.2956	9.61592	8.05242	11.1861	8.83187	10.5629	10.6686	12.2833	12.1596	16.2346	11.1875	9.23646	5.22938	8.71652	3.90424	13.924	9.40034	13.0931	6.97361
EAU92651	63.7497	50.9681	61.4708	70.0327	76.9238	78.8059	71.9626	73.3277	71.6482	40.0604	32.2911	47.3606	95.3093	53.4158	97.931	39.9935	43.3881	32.799	60.9568	73.1776	114.492	57.2526	73.5813	75.0019	207.38	96.3013	53.125	75.1399	64.5398	57.7965	55.9301	60.7601	60.2679	61.7326	56.1383	52.8591	49.7062	48.7318	69.1476	57.5791	63.5911	52.2189	52.5454	79.1968	50.1421	32.0571	13.9671	72.6267	27.2242
EFI28661	21.613	17.7629	20.7932	23.9095	23.7182	24.3563	19.4957	17.5798	17.0868	25.1325	17.9779	20.3777	33.6344	25.5682	32.0476	22.4689	20.7773	18.3174	26.2489	27.9275	34.3549	8.33013	11.0509	13.5102	7.52024	11.5856	8.09024	26.6206	25.6614	27.0294	23.7888	24.303	23.3793	23.3139	26.3643	21.2347	23.9882	19.5096	22.9985	26.0386	25.5089	23.2034	29.1918	28.7475	25.8689	19.6444	14.0721	20.0215	17.713
EAU92654	142.032	120.801	137.407	165.117	172.857	159.862	88.9733	96.2115	101.831	129.353	134.512	151.231	178.435	164.369	160.987	188.643	139.965	142.856	232.798	210.836	190.976	75.1404	92.1107	311.948	361.685	288.089	86.4675	315.835	369.918	363.12	303.789	307.559	309.344	330.344	347.361	394.176	286.441	295.928	338.576	310.335	319.596	338.969	403.634	366.633	212.736	175.589	159.874	131.075	238.357
EAU92655	9.05358	6.14873	6.50604	8.23242	8.85313	7.67428	8.10743	8.07933	7.39498	7.34174	5.56779	7.2374	9.10219	8.4399	8.61941	7.94768	6.62517	6.35493	8.69761	12.3877	10.536	10.7978	12.2947	12.5017	31.1914	13.4983	10.1254	9.1686	12.6577	10.026	9.84928	13.6181	11.4744	9.88072	8.75587	11.0825	6.67546	7.14611	15.3612	10.5522	12.1539	7.4367	9.06644	11.8872	9.59049	8.42681	8.40393	10.2078	10.0332
EAU92656	179.026	159.842	132.602	145.709	158.834	183.819	241.499	247.583	248.198	114.813	102.082	54.9179	103.004	67.4178	133.289	90.0783	77.95	57.4261	107.257	89.1719	107.614	97.341	129.912	103.961	92.2755	198.908	151.859	144.898	106.797	105.656	98.8189	130.97	75.913	168.454	90.4713	125.827	109.518	167.787	132.298	119.204	110.88	180.014	69.7714	131.97	72.0247	54.7427	59.5809	92.2612	55.2729
EAU92657	61.7793	55.6876	58.0293	64.2673	61.6138	65.9967	65.6901	68.0723	64.9134	81.7786	74.0965	86.3854	51.3695	70.9557	69.2743	42.8243	55.9285	68.0678	70.4659	77.4323	53.4643	26.2506	35.847	63.4498	224.36	40.0165	25.5471	37.7075	71.0317	55.1726	35.947	76.8292	58.9811	41.6174	52.9573	65.4568	37.1471	39.8293	73.6434	36.702	55.6863	37.2615	65.2721	39.3333	24.4348	17.9123	15.8555	28.9901	18.636
EAU92658	75.6386	64.5092	66.9919	51.8151	57.2266	57.6973	81.929	80.514	89.9217	41.2042	34.2586	41.9542	63.322	37.2671	59.1195	38.0041	40.1331	28.8115	47.6563	36.8188	63.5095	67.4726	68.9265	61.586	175.882	67.3762	63.5071	99.1607	67.1265	78.3306	81.3878	71.2873	64.095	80.739	70.4253	76.2706	76.4726	74.7746	81.0536	85.5244	78.9571	79.3392	52.8361	89.6246	39.6415	63.5956	34.8387	59.1691	43.8343
EAU92659	33.7406	35.2496	39.1699	23.1028	38.733	43.8325	41.5807	34.578	28.0575	36.2714	30.6172	25.7857	21.6049	32.9365	28.7922	110.702	67.2679	34.5561	22.3107	19.2622	32.9717	27.5747	37.7844	20.4472	25.9125	13.7713	31.4913	16.4787	19.3071	14.9368	7.1067	40.0166	24.2378	26.4218	19.8705	27.2542	17.7893	20.7784	31.5376	12.6055	20.0575	24.0868	20.4093	17.86	16.3013	19.1319	10.0618	38.2402	14.8491
EAU92660	24.1165	21.208	23.7497	28.9991	28.0539	31.0721	17.8099	14.2169	15.1344	9.44018	8.84906	13.5137	18.8887	15.1627	21.021	11.5873	11.5721	11.6001	20.0896	18.8143	20.0162	13.9933	18.8347	12.8937	15.6393	9.73262	14.6125	18.4599	17.9176	20.9744	15.111	27.28	18.3241	20.7251	15.3121	22.0425	17.0471	16.9222	24.9227	15.5227	20.6254	19.3609	16.1723	15.5728	11.3138	7.87113	7.75741	19.8073	8.55027
EFI28662	33.4709	33.6637	36.2872	44.094	45.5329	49.2546	29.5182	27.7348	27.7922	24.3954	18.1783	18.1556	44.6561	29.4845	32.901	28.8271	21.6629	20.6911	35.6739	27.5209	38.5301	25.1166	35.2036	44.9268	79.6375	48.6054	32.627	26.6384	45.614	37.2207	20.8935	52.5516	36.5541	36.4406	33.2079	43.0658	26.0535	32.775	49.9335	25.823	40.85	30.7457	28.1494	34.8017	40.3488	19.4522	32.7208	31.6121	29.0001
EFI28663	102.391	106.752	92.199	101.483	93.7707	105.262	181.638	198.268	182.219	141.516	57.4812	59.7788	83.3609	71.4813	71.2695	53.3195	55.8769	53.1431	68.3264	56.0918	90.3507	44.3934	73.6366	168.251	397.441	165.018	52.2395	97.0502	144.595	155.189	74.4319	172.983	106.83	117.874	134.154	135.867	89.6522	105.432	131.705	123.611	163.626	52.7769	142.622	113.654	601.09	483.87	850.151	522.582	504.52
EAU92662	51.0118	44.8893	45.5725	32.3735	22.5013	23.6389	33.4542	33.6604	40.9496	27.1778	21.8306	16.4843	18.8084	23.2091	17.5252	22.3245	22.0572	20.526	20.6177	24.517	23.0633	22.5167	17.6797	17.2276	17.9181	18.6739	19.7764	37.6149	27.5886	43.7052	47.4778	34.9101	45.8231	30.013	46.7154	29.628	32.6458	31.1644	34.9464	44.4554	28.761	28.2295	50.054	32.2552	25.7966	46.0495	56.0705	27.1411	54.6454
EFI28664	37.3048	32.0937	33.5127	30.758	14.6526	15.7012	19.2534	20.6811	23.4344	10.7928	8.08531	5.91895	18.5535	10.7155	7.85077	12.0279	13.5003	14.0596	13.6567	10.4364	11.2832	22.4747	7.57657	4.17203	6.1283	4.38343	14.2565	15.4698	8.61746	13.6626	26.1008	10.7983	17.6517	11.8863	17.9188	8.4886	24.2237	22.5715	11.4381	21.219	13.8366	11.393	10.2025	8.2481	12.1957	24.0896	12.8019	14.2441	20.7942
EFI28665	49.434	50.4178	42.7847	40.6424	42.5715	41.6561	45.1759	43.2462	43.8593	37.8218	43.2593	64.798	54.1567	81.9746	78.5555	47.1848	42.9156	57.7053	71.849	93.5083	68.4428	34.0673	49.1573	59.3755	162.979	53.0832	40.5272	31.8632	45.5043	34.3909	36.728	57.422	40.1853	27.9537	46.5353	47.597	27.852	27.3673	39.6826	45.4558	57.306	27.9447	41.5074	37.826	40.2217	39.5538	20.4904	45.4128	29.6615
EAU92664	413.27	361.823	389.846	393.443	390.24	479.082	499.087	504.178	464.407	207.626	177.596	221.61	309.643	293.616	251.281	340.815	275.616	218.802	267.732	287.807	288.773	210.348	217.814	135.377	31.1929	43.765	195.466	154.212	258.853	89.9028	81.7807	233.593	179.808	272.938	90.4463	200.612	258.515	256.732	225.508	107.8	201.303	244.388	54.0503	139.363	348.766	224.447	116.104	394.49	146.542
EAU92665	15.1657	14.699	13.2754	15.9466	15.5908	17.6434	14.2895	15.6182	14.2139	7.46895	6.43466	6.48702	12.3796	9.42993	10.5007	11.8826	10.3202	9.273	11.5998	9.67432	12.1571	9.97334	7.86669	6.32521	1.26427	8.57352	11.0914	16.8802	11.5277	12.8445	10.4888	14.7959	8.11057	13.1553	11.3308	12.0459	10.4778	15.9028	13.5408	14.0003	10.8074	11.6261	8.71718	13.6933	13.3257	9.36724	8.2544	18.0572	9.51066
EAU92666	23.3327	17.9923	19.7821	21.4401	19.4455	24.4991	21.3941	24.5589	22.1368	15.6542	13.4809	14.6073	22.5991	17.5617	19.182	24.209	18.5695	17.5863	19.1263	19.2163	22.2438	16.2586	15.2118	20.0978	38.9274	22.5591	15.4374	21.0038	20.8075	20.1829	15.9866	25.404	16.8897	22.7	20.4586	25.2256	16.1931	16.7686	25.3781	18.7423	21.0444	22.7559	16.13	20.5655	16.3752	18.9306	15.1812	40.3067	14.745
EAU92667	35.0586	29.1237	25.594	32.8492	21.84	30.8006	25.2335	23.9621	27.8199	31.4069	30.2277	18.9829	26.9664	25.529	21.4714	23.0053	29.2488	30.2966	22.4612	25.3386	25.2724	124.573	131.105	43.4858	103.061	43.9822	123.423	35.7006	20.0613	18.5649	24.0591	31.072	18.2057	29.9433	19.0167	27.0037	28.6909	25.2871	30.6999	29.1063	25.7684	28.0556	23.8109	29.6503	41.6023	43.6866	22.3245	43.7705	27.5794
EAU92668	23.053	23.4906	19.6851	24.3989	23.2159	27.0062	16.6744	17.6195	17.7574	18.9461	17.6932	9.71443	25.8805	20.0088	19.6879	27.8449	22.1367	19.1694	23.6687	20.5234	23.1697	17.2527	20.1674	9.06634	3.98814	10.9246	16.3435	17.7047	16.7325	18.2269	13.9959	18.5438	14.1961	15.0903	18.8799	17.0606	11.7406	17.9074	23.4929	19.3931	17.3251	12.6346	19.4977	21.1349	8.3232	8.68607	7.23096	24.2328	6.23404
EAU92669	26.6478	24.5406	22.3087	24.3283	20.5095	24.449	45.2859	47.1534	51.677	26.0776	42.826	9.94012	11.0881	11.7119	12.1019	16.7493	13.5511	10.9951	12.5009	13.2345	10.0096	15.4692	25.7172	16.4892	45.5924	10.9152	14.7132	15.8688	19.5734	20.2842	21.1567	27.4492	20.9926	16.8208	16.5691	19.2574	23.3885	24.0499	23.2528	16.7809	19.4148	23.1601	14.4731	15.5295	16.3685	7.42422	10.1122	32.147	11.4906
EAU92670	72.0182	63.8956	71.5215	105.056	115.874	142.145	64.6041	58.0548	51.1031	42.4269	33.9456	53.8423	110.393	88.0881	123.884	52.0096	63.3221	50.7761	88.5843	105.806	133.358	70.0949	77.0827	155.758	613.213	217.775	46.5772	97.4914	92.7236	91.6767	48.9931	74.415	68.2933	107.239	64.706	80.7881	75.1299	79.8479	82.0964	76.0386	84.2062	86.2197	50.1923	108.771	50.427	37.8461	14.0064	58.1839	19.5006
EAU92671	16.5345	14.0617	14.8088	21.1634	20.0451	24.6194	13.1918	12.6333	11.4407	4.30035	4.11184	3.6903	16.0597	10.8989	14.1318	12.721	10.6605	9.32451	15.057	12.3065	13.7518	7.61006	8.46038	3.72957	2.40619	4.17979	10.1478	6.2889	4.97723	5.44894	3.70361	7.8005	3.70724	6.13159	4.55636	6.08239	5.05964	5.12449	7.82336	6.59115	7.24731	7.57725	4.41756	7.67878	8.89806	6.95483	5.78896	17.4321	6.41859
EAU92672	14.2525	12.3564	13.8424	13.5667	15.8816	14.4332	11.5426	7.10474	10.2007	7.86863	5.96218	7.01468	15.9303	11.4645	13.9364	8.9718	9.42468	6.51988	10.0619	14.9334	21.3213	13.073	10.8793	12.9446	21.7527	18.5068	14.05	20.1105	15.7422	17.141	17.0876	16.9246	16.8106	16.7617	16.2434	14.2372	17.9493	12.4771	15.7385	21.2576	19.3909	13.0908	17.7102	22.3071	15.4799	11.9361	12.2	28.3052	11.8899
EAU92673	77.9865	66.7253	59.3014	51.9215	47.729	49.4184	93.3592	86.8064	96.3359	32.8077	29.7949	17.5737	32.7006	26.0953	27.4706	47.3059	28.8081	29.4397	32.5887	28.0307	30.6792	25.2745	23.4584	31.779	16.9116	60.3863	29.9046	69.5151	47.3025	70.018	74.5817	55.521	42.1286	54.5218	58.1442	50.1299	55.8669	59.1276	49.4151	84.3507	51.2996	56.6065	61.4376	74.4667	64.2589	42.9527	85.2395	55.703	61.0436
EAU92674	20.2873	15.4652	15.3309	22.1165	24.2249	20.6637	21.6862	25.8768	26.4506	19.3798	24.5932	13.3622	7.84045	8.87338	9.14125	10.4995	11.5342	14.1483	8.09022	10.4751	8.00839	16.4719	25.9851	8.76009	5.42897	7.12881	14.4221	6.0674	8.04347	8.60593	8.15916	10.4516	10.9234	7.78791	8.61785	11.1411	5.55901	6.48518	12.356	6.89028	7.61954	7.32015	9.34689	6.55856	3.85318	4.87927	2.19146	3.20566	3.72515
EAU92675	10.7929	11.0887	11.6311	13.6235	12.2862	13.5682	15.5804	15.6826	13.479	8.23945	11.938	8.19315	10.6899	9.08936	9.61046	10.2539	9.01808	10.8021	9.3934	12.5115	9.79234	8.40374	9.13279	8.72086	3.93148	6.98698	7.44559	12.4817	12.1371	11.2178	10.0533	10.706	11.0145	9.03177	9.59346	11.0236	11.775	9.18231	10.3163	10.9864	10.5206	9.71049	10.3321	8.94215	14.9128	10.0831	13.434	10.0925	10.3805
EAU92676	25.7983	24.3076	22.5926	22.4753	24.2576	23.8781	26.6825	26.4343	25.544	21.1689	18.5395	15.2468	20.9148	16.9606	18.9829	20.1254	16.5226	15.3124	20.441	18.6493	23.1874	13.9844	15.7063	17.5191	22.5338	21.8838	16.586	26.8802	20.6988	26.2766	28.7713	34.7366	30.8985	23.3354	27.4308	24.6623	27.3116	18.682	31.892	31.2046	24.861	20.2439	29.2513	28.0174	24.28	22.5077	18.7446	13.8598	23.7376
EAU92677	12.6423	9.59561	8.57723	10.5258	8.55082	9.32381	17.5619	16.6112	17.9758	11.4052	9.33001	7.81149	11.026	8.99194	10.7743	12.9038	11.5664	10.5076	10.5766	9.49908	11.5499	6.97551	10.056	10.431	22.5635	13.3433	9.19239	18.3878	12.7872	18.757	16.1001	18.2808	13.8699	13.1037	17.3024	13.6046	12.1964	13.8304	14.1552	19.7906	14.1386	12.3812	15.4559	17.7229	13.7644	13.7366	13.0624	13.8683	12.0429
EAU92678	39.2496	31.2459	29.7087	58.3203	65.6239	83.1896	31.9069	32.1464	30.2544	21.348	12.5432	25.7814	99.5644	43.5907	117.444	36.0707	29.8448	25.7832	61.3926	40.0439	76.5502	18.7851	22.2707	29.1254	67.1095	38.0553	25.6992	22.3441	19.4802	15.2318	12.2921	31.3285	13.5188	22.2186	9.35039	30.8288	19.3266	22.5105	46.2705	15.9604	31.7448	32.9729	10.175	25.2129	26.0149	23.427	18.0176	82.5495	19.7546
EAU92679	16.8041	15.5105	16.0012	12.7845	12.9487	12.1957	12.1651	13.3996	14.2968	12.3908	11.9318	10.052	12.7255	10.6729	7.8216	14.7508	12.9113	10.8792	12.1837	10.5531	10.0038	10.6326	8.82275	10.2728	6.38066	12.9953	10.433	15.6166	12.6522	17.0553	16.0855	16.3613	17.376	13.7682	19.098	16.1371	14.6477	16.1607	14.8527	19.4275	16.6073	13.0648	15.2767	13.8217	13.663	15.5141	16.9801	11.7073	16.2303
EAU92680	22.7062	23.4246	22.9731	26.4822	26.7588	27.4039	25.4027	26.9062	27.9477	20.7197	16.2902	14.9745	17.1919	20.6245	23.8915	21.858	13.9382	16.3765	19.3654	21.9811	21.5689	10.2388	16.112	31.1992	30.2573	33.7962	14.8814	26.8471	36.8025	32.0529	29.3173	52.4674	41.0598	27.0123	29.5758	33.2101	36.338	26.6326	50.7214	30.4298	30.3218	24.1503	29.8864	32.6408	24.0482	17.9327	23.0192	17.1744	23.6209
EAU92681	84.6905	78.2114	78.4446	120.972	124.817	127.046	83.5086	87.4929	54.0404	42.1092	30.4578	52.5267	110.26	103.531	132.405	64.2154	61.9811	54.1492	73.4417	103.538	102.145	154.641	147.401	97.4082	254.621	104.792	151.282	89.5146	81.6199	88.063	48.2837	127.228	85.8545	73.863	58.2965	73.9354	61.7038	75.0743	116.355	79.2269	116.085	59.0577	61.7682	101.579	91.797	69.1729	43.9167	126.883	54.9137
EAU92682	23.9531	25.9797	22.8939	25.8387	23.3186	29.1786	17.2026	17.0084	16.1425	20.4401	18.3015	17.4218	22.4436	21.3678	18.982	22.6949	20.3574	18.0558	25.579	22.8833	24.1351	14.2113	12.3047	13.112	21.4231	14.2152	15.2986	17.809	17.4833	21.294	18.4131	19.1612	18.1587	15.638	18.8098	18.1686	17.085	15.7868	18.1401	21.3923	21.6286	15.6829	17.133	18.047	17.8564	15.471	15.9322	13.1797	16.3548
EAU92683	31.0386	29.9749	29.0376	31.2427	26.2831	26.9028	31.4968	29.2769	27.796	20.4675	16.762	13.7068	28.5938	22.5527	22.4632	26.3983	22.4016	19.4213	25.2509	24.8745	27.4293	13.5188	14.1199	23.9234	40.9291	24.1205	15.7168	43.8256	33.7713	35.8658	38.1595	42.3523	40.5646	37.9904	34.0634	36.3239	33.8398	33.3591	43.5043	37.3629	36.3188	35.52	37.3708	36.5779	27.9203	21.8543	18.1631	26.6627	27.1176
EAU92684	197.547	192.242	165.408	173.681	159.613	184.773	443.228	362.422	426.582	61.4911	294.172	23.6754	95.9702	76.1104	77.2746	114.921	92.2585	67.3527	102.908	59.8971	73.5384	114.481	125.364	42.4596	49.5282	61.4474	173.19	63.6668	50.1778	44.807	51.1897	66.6336	27.3731	61.8172	49.839	47.4709	54.5006	90.5012	45.863	95.2963	51.8771	106.967	54.3337	68.4517	91.2375	79.7832	72.9508	149.495	83.7778
EAU92685	103.631	103.641	104.631	115.62	120.457	117.63	135.18	121.854	115.863	102.269	200.742	93.7704	120.331	165.923	144.918	175.138	194.077	185.88	168.714	134.37	116.798	40.7247	59.2426	46.1823	27.7229	36.2445	48.0807	69.5032	83.1408	107.323	71.1445	101.475	74.8259	58.7494	76.8733	72.3816	61.1288	59.1761	93.4629	81.2917	74.7657	66.2649	103.172	73.7016	122.082	127.839	69.3559	206.621	79.1333
EFI28666	14.8856	13.6565	14.5905	17.3296	17.6966	19	14.7431	15.5878	13.9164	14.9406	12.1945	12.4006	19.4737	14.7251	18.8451	16.6498	15.0256	13.1995	16.6046	16.337	20.465	11.5013	12.499	11.3407	27.5778	13.6141	11.6488	15.6847	14.2104	13.4901	13.5141	18.5362	16.9605	12.3396	12.7158	15.8698	13.9819	12.5242	18.3374	16.1691	14.4118	12.8377	12.7651	15.3288	14.3914	13.9057	9.75994	15.3852	11.8261
EFI28667	1.31784	0.432212	0.650252	0.656252	0.512536	0.730363	2.51467	2.24935	2.3463	1.50255	2.30895	2.53545	1.51621	0.773518	2.00748	2.47636	4.34628	3.38884	1.72841	2.21821	1.21683	2.04334	1.66546	1.21004	1.00372	0.704134	1.9568	1.89037	3.1535	2.31431	1.87452	2.21267	1.8664	3.52659	4.68684	3.55211	0.770825	2.86801	3.89695	1.34275	5.42619	2.39916	3.6234	2.71782	1.41488	2.00221	1.95986	2.52615	2.86506
EAU92687	43.0544	36.6856	34.5402	35.2727	34.5119	39.2725	62.4814	66.3705	68.0478	71.4558	82.8689	77.6299	59.4052	77.8561	65.8156	59.2179	58.323	71.613	69.4706	111.079	71.6624	20.5322	34.1264	61.5667	53.1578	54.1612	19.299	49.5467	74.0398	73.3214	56.4561	70.0396	58.6013	47.0774	67.4877	60.2093	49.0852	48.4684	54.265	57.4266	67.0967	39.4543	72.2355	43.6952	36.7365	42.1988	23.7478	45.8695	32.6276
EAU92688	20.6488	16.6516	16.2618	17.3306	18.0833	18.4063	26.6871	26.2584	23.9498	89.7231	100.828	72.6188	25.7562	20.166	21.3545	38.1553	43.3844	43.2266	49.2538	19.9514	21.6295	23.676	25.8104	17.2454	11.6301	17.4053	29.8801	15.0978	18.1902	18.4777	14.3268	24.4315	15.1741	16.4235	13.9706	23.8241	22.1426	20.6973	23.0439	14.2186	16.9756	22.2004	19.7744	14.2497	17.102	13.5882	11.9221	25.1358	10.962
EAU92689	21.7782	19.9208	22.7746	20.8696	35.4178	26.0961	29.0307	25.8095	31.1136	10.6543	12.6514	11.3046	18.2909	17.9505	17.8293	18.3956	17.8703	18.2294	19.498	18.4457	19.3958	13.5011	18.251	14.0403	6.47019	17.8533	14.7763	18.1044	18.7371	22.9372	17.2887	14.9345	12.6728	16.4378	12.2798	16.7329	15.9004	17.3624	17.671	17.696	15.0407	15.6373	17.7514	16.6436	17.9095	15.8567	13.739	31.2653	14.4672
EAU92690	43.1157	42.2812	42.3333	51.5376	54.1115	53.3677	36.7651	35.1761	28.9937	21.6211	15.6101	20.3446	31.6542	30.8639	27.5705	35.9963	29.5202	29.9254	29.0656	34.159	28.6307	17.9657	26.5379	27.4343	68.5441	16.1887	25.1987	26.9251	39.4187	32.5965	24.5189	48.175	29.6548	31.4006	25.3986	38.4385	30.7941	36.6165	43.0384	26.592	39.0934	36.8635	33.8499	22.2719	34.9595	32.7176	21.9997	49.9416	35.87
EAU92691	45.6603	46.4957	53.0914	62.2702	68.9268	65.7173	37.5105	32.7598	27.4727	29.8409	40.1789	44.9594	53.6695	45.7731	61.2802	32.3412	46.4362	36.3591	51.2857	53.9139	86.3087	41.5475	49.0895	48.7499	50.31	83.6835	35.9543	110.969	61.9807	98.2179	89.3207	61.3	57.1892	79.6596	73.9219	68.7368	69.3753	55.662	55.917	108.927	62.2216	68.8245	86.9019	128.001	74.6895	76.6882	22.3576	129.008	42.224
EAU92692	147.686	134.765	139.202	169.217	198.027	199.621	92.9125	92.8159	85.0422	61.9338	46.802	123.238	154.338	177.361	183.388	88.7808	100.829	84.1115	138.53	240.642	225.827	92.4512	97.6011	55.5617	14.5323	102.433	69.3829	146.623	108.614	119.072	63.8239	109.837	109.12	144.762	84.7443	96.0761	118.512	102.134	120.904	87.0214	108.585	133.706	83.0383	125.638	51.08	71.8804	21.5351	114.426	35.0618
EAU92693	66.2911	63.3445	55.6624	63.0664	57.6254	65.5623	73.3838	62.7733	59.6262	144.784	123.129	69.0536	83.219	56.0899	57.1916	74.0036	86.9629	101.469	123.146	39.6972	45.852	68.0521	74.4013	55.5453	176.807	67.715	85.36	77.6402	69.0997	58.736	106.286	71.9155	52.1238	49.2552	54.9021	90.9456	92.2224	82.2576	67.0763	84.4102	71.6329	60.6486	46.2925	66.5231	152.771	66.1656	184.117	107.039	108.927
EAU92694	12.8521	9.13412	8.6033	15.3942	14.6474	15.8492	9.07389	8.68684	9.30097	14.0924	10.1555	14.0983	20.5873	14.6993	20.6262	13.2574	10.8876	9.32672	18.4027	17.2284	19.177	6.68566	9.40963	7.16542	9.90616	9.76942	9.35634	16.1654	13.826	18.5582	11.7561	18.2074	10.7318	19.6144	14.4673	14.7733	12.7344	20.0118	15.8571	17.2214	15.8331	13.1546	12.8739	18.0182	12.0874	9.45072	8.04191	15.0673	9.22059
EAU92695	346.65	328.25	362.038	378.984	481.467	419.907	238.686	213.952	204.453	184.653	157.449	272.166	425.956	368.537	399.755	267.509	243.884	204.38	356.068	497.778	594.125	162.305	157.526	209.276	127.864	225.362	134.623	425.099	376.515	476.189	372.489	349.428	362.513	486.044	336.404	356.336	437.384	314.459	368.882	444.811	417.047	437.266	390.48	512.543	310.425	268.849	226.167	348.558	269.678
EAU92696	13.8435	10.4489	10.4136	13.2587	13.3058	13.6714	12.2095	11.4101	10.8215	11.6614	11.1817	14.1663	14.7716	19.5934	19.5187	9.63223	9.59507	10.7092	18.608	20.7196	20.106	9.04209	12.8893	18.6924	52.1458	12.6254	9.25352	11.4846	20.5078	13.0342	9.08225	23.7167	20.022	14.135	12.3959	17.9013	11.4192	12.2494	27.5542	11.2493	16.0494	12.2762	13.8156	12.5994	7.6877	8.72307	7.5651	12.4851	7.28134
EAU92697	63.682	58.3864	47.1991	40.5741	31.95	36.9802	54.968	57.2503	59.7434	37.4726	40.1869	37.2759	42.4615	47.2509	50.8473	32.461	36.0756	41.4172	44.5768	45.4941	38.9347	22.8677	19.2368	21.4542	13.7709	15.6468	20.5531	34.2719	32.9193	32.6932	44.0301	40.568	33.3105	37.0515	37.0976	39.2181	30.3708	39.3046	40.8672	45.2947	37.9151	39.8086	30.9236	28.1811	32.9187	39.5445	49.4901	30.3259	46.3424
EAU92698	84.4661	68.4293	60.5215	85.5648	99.8153	94.112	169.22	180.39	163.481	20.8421	19.3134	18.147	30.1092	25.3089	33.7374	22.5339	18.071	13.2208	35.4357	51.9524	35.6382	36.0336	52.1809	38.8164	42.2383	124.758	43.2939	135.44	56.5624	63.3633	72.9143	52.2579	31.674	127.024	49.6464	54.1459	44.2693	137.078	53.8136	109.151	45.6686	197.829	30.9456	176.899	27.1526	29.4008	11.5345	41.5196	13.3414
EAU92699	24.7974	23.8333	21.3493	19.0552	16.425	17.0518	14.6156	17.8861	17.1436	18.6551	18.3601	18.5317	23.5417	15.9399	18.6724	22.7588	22.7649	21.2457	19.8992	23.3999	18.4323	25.8214	17.5245	9.28342	10.4278	10.0352	23.5688	17.4272	14.5731	19.6511	19.878	20.8034	25.2572	15.9344	21.2047	17.7421	20.8419	16.2932	21.3169	21.2828	20.327	15.7114	13.7835	13.0862	13.6715	19.8869	17.2777	9.38747	21.9903
EAU92700	25.6985	21.0328	21.699	23.647	22.8817	23.4167	28.4759	29.3256	29.5927	16.6817	18.9784	13.786	25.8007	15.6774	25.7592	18.9283	19.1397	16.6354	22.4398	21.1594	26.7015	40.875	44.6898	17.0501	64.3968	28.2988	39.7274	23.7988	16.9957	23.638	25.2051	22.4678	18.4361	19.6047	30.1247	18.9528	19.1597	19.1704	19.9431	21.9615	20.8551	20.007	23.2294	23.9512	18.4354	16.4121	12.3961	19.8462	17.8325
EAU92701	10.2445	8.28914	7.89435	8.42907	7.39475	7.7471	7.72281	7.36131	7.86338	18.2794	19.5816	19.5916	14.7108	22.087	16.0516	12.9469	15.7491	16.1196	17.0303	25.0177	17.2058	12.853	14.9448	17.7988	53.3344	18.7489	13.4767	13.922	16.2596	15.4227	16.3387	15.3436	18.1272	13.8419	13.4071	13.8459	14.4667	13.6467	16.5032	18.1654	15.8008	12.8515	14.0767	13.1504	3.30419	5.58624	3.66386	2.04457	2.8986
EAU92702	11.8879	8.09472	8.19008	8.76878	8.42023	9.25624	5.10772	7.3168	8.73716	16.7856	19.8009	18.1194	17.4364	20.1146	15.6106	13.2511	13.8947	14.8975	19.3089	27.696	18.973	8.89585	8.57315	6.04328	2.63836	4.16445	9.00127	11.5351	9.64069	11.6914	9.57035	12.06	12.0196	9.5373	8.24625	7.72097	10.8907	6.30962	13.599	10.2945	12.5694	6.48153	7.429	9.19788	3.80364	10.3379	4.74915	8.13419	5.64827
EAU92703	36.4198	33.9681	33.0478	32.528	25.6058	28.6202	28.0137	28.3058	31.806	23.1672	21.003	20.4641	32.5657	30.8841	21.3935	18.8965	18.4361	19.9374	26.1697	33.2459	25.2863	55.0143	41.864	37.9824	131.039	84.4047	55.731	50.4661	27.27	39.9491	52.6692	22.1453	27.0934	25.9547	33.562	26.6576	34.695	28.0924	23.9402	55.5507	30.6891	31.0328	29.7831	40.2215	29.2807	30.2646	29.3853	15.7159	37.9782
EAU92704	93.2718	106.352	112.342	95.3301	92.3244	95.5659	118.57	103.257	93.6449	61.7898	104.987	53.3728	102.266	85.3077	90.2332	137.41	103.066	95.3097	114.807	88.9284	100.275	65.5417	79.097	233.801	107.986	333.217	79.6573	255.791	206.213	245.306	203.872	178.443	156.839	224.017	210.025	190.879	230.484	213.65	168.21	250.203	180.163	201.531	206.396	253.971	207.947	244.621	179.064	120.004	222.848
EAU92705	119.299	106.903	104.024	96.9763	77.1134	82.1841	88.4091	88.0146	87.0468	163.692	133.198	103.329	122.513	74.5338	86.501	125.364	154.84	157.858	118.667	80.1335	86.0354	54.184	44.1449	51.2094	29.0724	54.953	46.1069	111.137	81.632	108.347	150.393	87.3019	89.2315	105.165	121.358	87.8263	100.504	116.178	80.2224	132.922	82.1126	103.163	124.696	88.0867	179.035	181.65	233.209	146.473	237.398
EFI28668	16.6095	16.3249	15.4104	14.3862	14.4849	14.4654	12.3932	13.8933	12.4119	7.82128	6.97683	12.2993	9.04739	9.23132	11.993	3.77277	6.68128	6.43885	7.58435	11.2368	8.4547	11.8037	9.12742	7.09753	11.5963	8.55227	13.167	13.2	11.0884	10.2838	18.8377	10.6419	10.6157	12.6571	10.0773	11.8988	13.0159	8.64392	10.0316	11.8007	10.3681	9.83168	7.4708	12.4392	14.289	20.5902	14.8049	16.3887	14.9591
EFI28669	29.7024	28.998	31.9816	32.9073	36.6975	35.384	55	53.1144	52.2384	22.6145	24.8707	19.3255	21.3443	20.6197	26.0721	23.8585	22.104	19.2941	21.743	26.6838	30.3829	13.5218	18.1867	16.4905	8.94385	19.192	15.2385	26.5406	18.4697	22.29	22.2961	25.0377	17.0222	26.8031	23.9324	23.1301	18.1142	22.3532	23.1027	24.6335	23.5356	28.0849	20.8155	25.0723	25.0128	16.8665	16.6932	22.5758	16.7069
EAU92707	121.304	115.891	120.966	108.597	119.002	121.127	123.966	116.575	123.977	116.749	153.171	152.382	120.883	164.333	148.699	117.34	111.248	125.332	124.701	148.361	164.147	88.0635	79.9547	298.113	332.924	509.361	92.4162	350.338	269.573	444.26	354.93	221.822	166.713	303.976	331.072	267.718	257.636	281.495	212.301	393.937	277.816	281.691	379.686	373.636	177.391	176.794	211.965	159.31	218.431
EAU92708	31.9463	26.0129	27.0062	30.6239	30.3755	32.0739	30.5869	30.2435	28.702	23.6206	23.674	22.5761	31.0958	27.9513	31.1215	24.4692	22.566	23.8312	29.82	33.8446	37.4329	15.7801	19.6511	23.4954	61.2577	28.1201	15.5383	28.8045	26.2362	24.962	21.7974	25.3215	23.5058	25.0634	22.287	25.0908	23.1359	19.7866	29.4988	26.1956	24.7098	24.0532	23.7603	28.8868	24.7096	27.3933	14.5373	27.8695	20.6465
EAU92709	55.1566	53.0279	59.9803	51.3198	47.2939	52.7376	55.5354	50.457	43.0116	40.0548	35.5095	39.117	43.92	51.7404	55.279	79.3562	69.6147	62.1559	57.1415	71.2701	49.5202	57.5452	68.2474	82.7341	211.389	51.2706	60.2422	38.8862	67.9587	44.9149	31.3566	81.0875	61.3072	57.3978	43.8369	75.0769	51.8479	70.9673	85.0334	43.5512	61.1256	63.453	39.8944	43.2617	22.3013	50.0126	21.1177	40.5819	24.4399
EAU92710	35.1022	28.7385	33.0944	34.8531	32.7349	34.7775	29.3796	29.1138	28.4106	31.5197	35.7037	29.8886	35.379	40.0979	46.4225	32.4978	29.52	29.3934	36.1058	39.1027	44.094	15.5642	25.1174	52.8898	171.303	48.1228	19.5958	35.4794	44.35	37.0126	35.3778	57.129	49.7397	39.1203	39.2066	46.0697	36.9354	29.1086	61.9369	35.5794	44.5323	36.1214	41.8351	40.6252	35.8012	35.5472	31.4841	47.6848	26.6364
EAU92711	0.0711643	0	0	0.0649699	0	0	0	0.133613	0	0.0637519	0.274308	0.251013	0.128663	0	0	0.21014	0.348882	0.0694137	0.0641683	0	0.0657096	0	0.164883	0	0	0.13942	0.332101	0.24062	0.162887	0	0.342609	0.231943	0.0739105	0.16114	0.179614	0.162307	0	0.296282	0.239464	0	0.32232	0	0	0.161441	0.0764046	0.084952	0.0727607	0.0750276	0
EFI28670	30.46	24.3752	24.7586	30.0346	34.172	33.6159	26.3422	28.4014	28.471	21.473	16.1489	25.043	44.6714	31.5161	50.3497	19.9427	23.0308	18.1212	31.2123	35.7654	43.4404	31.262	29.1206	28.8576	41.4299	43.6632	32.8525	38.9362	32.9341	39.5537	41.745	34.5474	28.4256	31.57	37.3995	32.3859	31.4116	26.5212	36.4766	45.8444	46.1554	29.8001	31.1168	46.08	26.3246	38.1242	25.7363	54.3795	27.101
EFI28671	0.767116	1.6605	1.1103	0.700344	1.444	0.801703	0.146379	1.29625	1.43082	1.09954	0.59138	0	0.277385	0.566049	0.285648	0.302027	0.752155	0	0.415022	0.852209	0.42499	2.28966	2.4883	1.54961	10.2831	1.20231	2.14793	0.345836	2.2826	0	0.553974	1.8335	1.27475	0.694806	1.16169	1.92454	0.329046	0.479066	3.61383	2.29275	2.77956	0.34138	0.742433	0.348051	3.9533	1.46519	3.76476	3.88205	2.14029
EAU92713	323.687	284.934	284.489	285.155	249.321	247.81	190.64	226.244	210.842	70.4101	28.0697	54.5264	63.2893	82.8646	73.2619	24.9491	34.1726	29.4092	54.2814	98.4045	88.6155	163.426	158.422	206.254	95.0485	85.1003	158.114	309.063	379.566	215.084	287.115	259.498	308.155	258.045	177.736	360.264	328.034	221.909	347.129	256.979	326.357	225.939	126.367	253.888	248.105	85.1617	208.267	209.26	225.277
EAU92714	45.6577	40.8183	41.3023	35.0287	27.6203	27.695	46.2363	49.4791	51.7686	26.6939	33.8087	21.8259	27.516	21.5737	25.6512	27.0432	27.9599	22.7361	25.496	27.215	26.6261	33.3009	30.251	20.0641	8.72423	24.1671	29.9046	42.6118	29.6099	32.5913	40.4916	32.1987	33.6097	33.7361	28.3039	25.7592	37.1072	33.3489	30.1881	30.9233	24.3075	29.0518	22.4819	27.3481	31.9918	18.4547	28.5005	20.099	23.7853
EAU92715	12.2473	10.4227	8.92718	11.2399	9.22767	10.0364	17.5735	20.5654	21.4496	8.4231	7.0936	5.88176	8.41252	6.86387	7.98981	9.93504	7.84804	6.28656	6.21729	7.81175	7.80617	15.317	14.7839	7.435	17.1015	6.61255	14.0636	9.25668	7.94628	8.09196	9.96253	11.2278	8.78042	9.73535	8.49861	7.89962	8.68662	8.88306	9.87924	8.12636	9.31796	10.0315	7.91381	7.94864	10.1984	7.09902	7.24701	7.15083	7.59132
EAU92716	21.653	16.6496	18.2746	21.2522	22.7157	24.1662	22.542	23.506	24.3982	17.9588	15.7006	14.572	21.8305	18.3121	20.2111	20.6653	15.3301	14.3067	18.2855	20.6369	24.9425	9.98355	14.1225	19.5833	64.8473	16.5666	11.5586	13.2817	16.919	12.2887	11.6682	20.539	19.3333	15.8832	12.2097	14.9831	14.0894	13.1719	22.2469	13.2295	15.3593	14.2515	13.5307	15.4738	13.7739	11.6421	4.31299	16.3818	10.0649
EAU92717	20.1305	16.4071	16.5396	21.6662	24.1771	26.6194	27.9285	23.4922	24.2852	12.2431	7.56368	11.4813	18.0308	14.8201	17.1925	15.5425	11.046	9.7276	14.6545	18.7218	18.5875	5.90612	10.6975	6.90177	15.473	4.52276	8.40314	8.74233	8.45442	6.46635	7.55761	11.3364	4.98708	12.1274	4.19517	7.79245	6.23841	11.2452	10.3575	6.55478	9.51493	12.4308	3.46311	7.43667	8.52618	2.09442	2.45475	5.93864	2.20833
EAU92718	7.87853	6.08035	6.90919	9.47637	8.64095	9.16804	7.26159	5.57532	4.653	4.56547	3.26112	4.8832	12.9504	11.7701	11.0076	5.5034	4.07884	4.34468	9.20266	14.3398	13.7836	5.67499	6.35327	5.91745	9.18944	5.71283	4.61924	8.93993	8.94001	8.88229	6.81001	9.02442	7.64077	8.19294	7.89996	6.94042	6.18219	6.45998	10.2323	7.29607	7.83044	6.08654	7.47616	8.1627	8.24327	6.3232	1.84629	10.9716	5.85124
EAU92719	55.4872	54.2812	51.7771	27.83	16.863	16.2417	24.6027	27.6658	35.5574	38.4049	45.7489	41.2141	35.7154	38.4801	18.8612	18.7642	36.9774	39.3453	28.5247	33.0378	20.196	41.8213	21.0177	27.7193	17.7463	16.8699	25.8941	40.9998	25.9278	47.256	67.8921	27.965	41.416	24.7114	52.8225	34.3421	45.9223	29.6674	23.1905	58.3192	35.5595	20.6456	40.2764	19.9	36.0899	70.855	52.4006	14.904	70.1563
EAU92720	30.9711	27.8611	27.5234	27.1185	21.5593	23.3691	23.4741	23.0519	24.8898	36.1937	32.7353	30.1958	36.5374	37.4577	34.2514	36.3732	30.776	31.0697	38.1367	40.1796	38.4455	22.1238	22.7425	20.1523	15.9906	17.408	24.2135	30.8934	35.2979	31.5061	33.9754	38.422	38.9127	31.1423	34.0649	32.9223	30.4943	31.2676	36.4118	32.2575	32.4174	29.0321	35.8965	31.073	25.0895	30.7299	26.5003	28.7294	35.8154
EAU92721	7.39837	6.03511	6.58852	11.1973	10.874	11.5979	6.61949	6.63664	5.38176	5.44949	3.32704	3.62441	21.9367	6.70268	22.33	8.28549	5.22294	5.66085	11.1777	6.72744	14.9681	5.67833	7.04706	4.54992	8.4023	6.8929	6.9819	8.63492	6.09626	6.43133	5.59999	11.2171	5.65191	7.78058	5.85088	7.27443	6.25874	7.71761	13.0008	6.16275	8.34002	6.54822	4.37575	8.2613	8.22558	7.77195	2.03397	12.6533	5.60277
EAU92722	73.7863	68.0222	69.2995	82.6798	79.7744	81.0697	67.9907	72.1948	66.5976	46.1509	35.9095	38.7512	66.9703	59.7047	65.2336	70.2893	54.8791	49.9599	65.1939	52.2284	65.8002	35.4503	29.9262	46.7847	29.8521	21.5236	31.5239	48.5251	60.6572	52.1609	36.8098	63.0658	45.0243	57.3174	39.5322	54.854	50.9453	57.7928	64.6114	45.2971	56.4839	49.5516	40.9506	44.7943	76.3506	71.4227	59.8068	155.114	68.3463
EAU92723	45.3279	44.092	42.6829	45.8276	17.4303	14.1666	23.1233	24.8016	27.408	19.3253	24.0913	22.469	19.6589	40.8623	29.3505	21.3839	19.5887	21.2545	28.7245	48.5529	22.2372	32.9109	24.586	23.6408	61.2813	27.9757	24.5563	49.5125	28.4864	39.9904	88.4827	36.6966	68.7788	33.8171	54.6399	30.1029	53.3836	32.6571	35.4376	60.8531	31.2995	22.8826	41.4181	31.1559	62.473	46.4991	29.691	13.3053	106.455
EAU92724	32.4063	24.5324	26.1754	30.6877	27.9214	31.5084	22.496	21.4972	20.6171	20.6495	26.8293	31.171	32.1596	52.6475	50.1505	22.9111	19.8636	25.7215	35.6497	56.4044	45.5977	20.188	26.7468	28.2729	13.907	20.9903	22.7109	27.9352	40.0663	29.1051	25.836	45.8632	36.5563	30.9661	28.4699	38.3317	24.0707	26.4655	45.9118	28.5644	36.8649	25.8963	31.2632	24.3056	16.728	15.1767	14.6188	26.3302	15.9764
EAU92725	8.91479	7.09449	5.69251	9.13985	8.48433	9.59076	6.27679	5.59418	5.55743	5.16756	4.86958	6.34776	9.86887	9.54183	10.1628	6.61628	6.54401	4.6035	7.35062	10.548	12.7654	4.26875	5.96453	5.77804	5.19228	6.07082	5.33936	13.0564	9.49323	11.7993	8.26246	13.984	9.01125	9.76924	10.047	11.199	7.25927	9.12999	13.2611	9.26144	13.9269	8.48606	9.1124	12.5452	6.65381	3.756	3.50943	16.9881	6.03291
EAU92726	24.2692	23.73	14.597	29.4043	23.3438	30.4768	15.3336	13.4752	8.52153	19.1579	41.5281	20.1722	45.7235	21.3988	37.4331	35.3696	39.3951	37.8629	67.2863	11.9988	24.0246	28.3231	25.4499	9.49079	3.52909	14.7909	50.202	26.1844	15.0926	16.7437	18.4074	18.3052	13.6629	17.3519	22.1627	14.115	27.2064	25.9348	18.172	32.1197	16.2167	19.2861	11.4462	20.9861	14.8545	19.1852	2.02087	13.3912	9.07265
EAU92727	108.505	100.372	115.168	114.098	143.164	142.135	85.6328	81.1754	82.5622	26.569	33.5666	37.0457	89.3351	90.176	74.0735	74.487	66.8888	41.1947	56.1442	126.775	111.8	76.2799	58.7888	92.0578	376.68	239.176	57.5174	117.15	77.8822	117.299	95.8371	68.0091	74.8395	105.837	79.7006	69.6093	85.1483	72.2793	67.9677	128.542	83.4201	95.2116	78.424	150.91	61.5932	86.9497	39.3124	159.568	60.7688
EAU92728	43.9262	49.5499	45.3809	64.5665	55.9055	69.5847	48.9139	37.2161	33.206	12.8247	12.4983	12.6238	39.8193	29.7945	29.8429	41.9115	28.3131	24.7049	34.2018	26.0532	30.9561	22.4341	18.1435	8.15648	5.12559	15.5814	25.6951	22.6163	13.3029	18.3182	15.4631	25.7886	10.6746	16.0694	12.5073	15.9066	15.3515	22.5416	24.4291	24.6847	19.8121	22.7333	10.9539	19.1527	26.4048	24.3925	15.8879	55.0828	24.2625
[truncated: 12,254 more rows]
[truncated: 150 more columns]
