# Supplementary material for: Fungi.guru: Comparative genomic and transcriptomic resource for the fungi kingdom
Source: Comput Struct Biotechnol J. 2020 Nov 20;18:3788–95. doi: 10.1016/j.csbj.2020.11.019 (PMC7718472; doi:10.1016/j.csbj.2020.11.019)
Supplement: Supplementary data 8 [file mmc8.txt]

gene	SRR1015479	SRR1015480	SRR1015481	SRR1015482	SRR1015483	SRR1015484	SRR1036418	SRR1266824	SRR1266825	SRR1266826	SRR1266827	SRR1266828	SRR1266829	SRR1266830	SRR1266831	SRR1266832	SRR1266833	SRR1270935	SRR1270936	SRR1270937	SRR1270938	SRR1270939	SRR1270940	SRR1270941	SRR1270942	SRR1270943	SRR1270944	SRR1270945	SRR1270946	SRR1270947	SRR1270948	SRR1270949	SRR1270950	SRR1270951	SRR1270952	SRR1270953	SRR1270954	SRR1270955	SRR1270956	SRR1270957	SRR1270958	SRR1270959	SRR1270960	SRR1270962	SRR1270963	SRR1270964	SRR1270965	SRR1270966	SRR1270967
AFR92135	1.98348	1.53069	0.399513	0.0688616	0	0.129634	0.138253	0	0.370856	0	0	0.121431	0	0	0	0	0	0.222132	0.15352	0.183751	0.123971	0.154036	0.137988	0.195912	0.163532	0.197095	0.243926	0.248573	0.299355	0.433817	0.180355	0.342858	0.349546	0.428122	0.443832	0.334609	0.429706	0.555721	0.424777	0.521373	0.490745	0.0343437	0.0761612	0.0882256	0.225349	0.203883	0.170538	0.213913	0.19476
AGV15254	0	0	0	0.134853	0.108317	0.216384	0.151032	1.26189	1.03531	0.0719309	0.969136	0.246022	0.326755	1.30883	1.00026	0.872627	0.29234	1.30961	1.50008	1.18276	1.68926	1.13067	1.26165	0.931047	0.895219	1.30866	1.41577	1.36696	1.11617	1.20719	1.34301	1.56204	1.86187	2.14178	1.61858	1.91864	2.17816	1.72932	2.04862	1.95022	1.94977	0.78294	0.884757	0.680291	1.25156	1.11229	1.31703	1.17121	1.15561
AFR92136	0	0	0	0.134853	0.108317	0.216384	0.151032	1.26189	1.03531	0.0719309	0.969136	0.246022	0.326755	1.30883	1.00026	0.872627	0.29234	1.30961	1.50008	1.18276	1.68926	1.13067	1.26165	0.931047	0.895219	1.30866	1.41577	1.36696	1.11617	1.20719	1.34301	1.56204	1.86187	2.14178	1.61858	1.91864	2.17816	1.72932	2.04862	1.95022	1.94977	0.78294	0.884757	0.680291	1.25156	1.11229	1.31703	1.17121	1.15561
AFR92137	0	0	0	22.5156	22.9934	30.1568	12.037	228.32	102.529	201.485	135.1	148.913	152.563	30.1973	28.2181	337.072	216.747	64.7669	67.6326	70.1166	64.2759	69.1424	76.6305	79.3156	71.7296	89.5233	74.5693	68.8214	77.203	80.7964	82.6683	76.1	95.9827	100.306	116.765	107.249	94.5116	100.613	78.9541	88.6045	123.299	50.8499	65.3831	67.7756	87.0549	95.0546	94.4059	81.7266	78.1517
AFR92138	0	0	0	26.8412	32.6809	39.714	14.6631	171.137	87.7603	109.504	139.452	126.329	120.213	17.7555	19.041	180.22	107.123	16.5199	13.5552	9.94199	10.3728	12.6384	14.8273	16.4962	14.5942	14.2875	11.1772	13.2892	20.9248	14.5265	11.2995	16.8478	15.7546	22.553	19.3587	13.0899	15.5829	13.2143	15.0183	11.9508	14.5788	13.5288	8.98694	5.70892	24.0524	20.5374	20.0955	19.1153	14.8319
AFR92139	0.698378	43.9903	0.497254	42.6351	265.011	50.2857	28.0686	122.964	70.8571	55.5858	76.904	95.0744	79.1221	22.2174	19.8316	107.457	101.853	60.6713	61.1348	64.0538	57.9168	62.6249	64.5901	59.065	58.1689	62.8037	65.2235	59.5859	65.4136	62.3457	65.8446	68.6033	66.7864	70.8253	69.8825	75.4283	76.7987	82.0676	85.0522	69.3788	77.399	53.6279	55.2273	48.9145	79.08	81.703	79.3395	74.9633	67.4244
AFR92140	11.3744	2.09969	0.583689	0	0	0	48.9415	52.092	28.2661	29.2155	25.1037	22.2608	38.4312	33.1006	24.0062	28.0301	30.1853	24.6659	25.756	21.1688	25.317	28.6755	27.5604	26.2365	30.0957	28.7293	27.0852	28.8426	28.6141	33.6293	32.6504	34.9111	34.3707	81.8862	77.803	75.4669	88.5347	75.5026	78.9895	79.3855	81.6309	16.4578	16.7599	19.5439	31.9734	27.9818	24.5412	24.5125	19.8995
AFR92141	12.6336	3.28568	17.62	0	0	0	8.25309	14.2819	12.602	10.1178	12.2943	17.0632	9.05779	6.94747	11.253	15.9766	13.3233	8.39882	8.32509	7.96773	7.7254	8.33968	7.24076	7.73602	8.11259	12.5568	14.8414	12.2362	13.7529	11.1435	12.9803	12.7754	12.0844	10.2466	9.25258	9.88423	10.5268	11.0679	9.69209	10.1517	10.9217	8.09845	8.46693	9.67458	10.4379	10.1067	8.55847	10.3294	10.7987
AFR92142	10.989	11.337	14.2584	0	0.0415717	0	15.684	15.0812	9.54101	9.95834	10.6378	10.117	11.4761	11.4404	9.28265	13.6271	11.4838	28.599	27.7579	28.6695	28.3163	26.7792	26.6071	25.0855	27.4879	33.9212	34.7826	33.1174	34.0997	33.5341	34.274	33.9295	32.0832	15.0238	14.9407	15.158	14.1929	15.9211	17.9105	17.3456	17.7915	27.3732	24.8872	24.9849	30.5588	28.5669	29.2184	29.7536	30.1462
AFR92143	75.8408	72.8906	12.9304	0.0358509	0	0.0575682	28.0133	14.7788	20.1876	13.5538	8.78745	11.9259	11.6182	11.5516	4.72088	9.74161	12.2759	18.9948	21.1596	21.2179	20.3018	19.3762	19.0698	18.2916	19.6052	23.7838	23.0791	23.0406	23.4213	24.5239	24.8701	25.8996	24.9995	13.9451	14.3014	15.2676	15.5226	14.0804	15.3628	16.6092	15.4929	17.3718	18.5011	18.4661	23.6838	23.9064	23.1354	23.3628	25.4795
AFR92144	476.495	114.485	253.104	133.631	154.244	86.2037	304.794	235.589	243.552	266.378	212.005	205.647	232.776	219.686	244.974	209.082	222.986	275.662	274.636	276.724	282.411	288.49	293.331	294.874	285.3	234.606	243.615	235.61	245.584	247.524	246.302	242.259	248.145	130.789	133.711	138.563	137.399	128.416	135.813	131.932	134.041	265.252	276.976	271.751	273.248	257.521	265.711	264.812	236.781
AFR92145	88.8378	13.2484	6.9668	43.5075	14.3558	10.482	69.128	123.085	146.165	139.791	146.396	160.122	135.558	142.401	162.029	160.649	115.396	80.5787	81.779	87.0253	79.4242	71.5401	70.7915	74.096	72.1797	94.9686	96.9567	98.9938	92.5816	97.6294	99.7016	101.144	100.104	58.9313	58.7382	60.1377	56.3223	62.7274	65.2279	63.1519	63.539	60.2431	61.1813	61.1004	89.0123	92.4302	89.9123	92.0426	101.843
AFR92146	49.6849	49.6853	70.3862	46.237	49.4317	35.1111	49.5105	47.1223	54.7977	50.3396	57.9726	55.4961	54.5516	51.1823	57.5154	67.8747	52.7973	17.6117	17.0169	18.3206	17.3618	11.6055	12.3359	12.8695	12.4889	19.3026	18.5432	18.3524	18.4987	17.1218	16.9333	17.2382	16.7317	13.1554	12.8085	12.5072	13.2986	16.8908	15.9763	17.216	16.6632	17.2027	16.7632	17.2044	17.8223	17.7305	18.3505	19.4767	16.5284
AFR92147	35.1151	81.0469	11.4297	13.7941	43.9832	17.8754	108.051	33.0573	21.2069	20.6588	26.758	27.7687	29.9046	27.007	34.2935	28.9051	28.3307	25.6108	27.8261	26.4479	27.285	21.4288	20.3902	20.4609	20.0556	23.5879	25.2092	22.2255	22.9059	24.0105	22.6667	23.4203	23.4722	24.4806	22.196	25.1565	23.4983	26.3858	27.5252	30.4623	29.0441	22.7267	22.3245	21.0211	23.1264	25.0871	24.084	24.6775	25.3487
AFR92148	35.4431	30.1642	29.545	31.7425	59.5684	330.339	56.0824	28.1527	35.0889	26.294	45.822	48.5023	44.2713	45.9338	45.6161	65.9532	28.5141	6.95195	7.29318	7.63878	7.53991	4.65965	5.404	5.63407	5.30174	9.43826	10.2605	9.88285	8.99813	9.28623	9.07925	9.2001	9.9551	19.3409	19.8536	19.6135	19.4907	24.5331	23.3632	22.765	24.2502	4.34181	4.52918	4.22833	6.73444	6.60415	7.2079	6.41299	6.28299
AFR92149	59.4876	34.3444	45.9518	103.35	75.8061	734.742	130.624	43.4135	38.679	33.0357	47.3915	49.3932	45.0963	36.2732	40.6636	44.1043	41.2921	202.019	195.852	195.761	198.681	228.02	224.928	224.983	219.455	159.982	156.024	160.917	158.111	169.445	167.631	161.777	168.473	42.4093	40.6801	42.2024	38.7773	39.5226	40.212	38.7652	36.1437	155.135	154.642	155.622	183.302	182.321	181.681	180.445	148.051
AFR92150	192.156	41.905	77.3303	43.8811	66.9519	97.2977	115.427	53.5466	77.8359	64.7374	64.1479	59.7178	59.7415	86.0952	56.5422	63.2077	53.2257	59.983	60.3218	60.0606	61.1351	53.6535	55.2274	56.3952	54.0584	62.9533	63.2094	64.2577	57.3687	64.197	63.2955	64.5835	60.1814	43.3939	42.8068	42.5161	41.4356	45.3963	44.7218	45.1325	45.7786	51.365	51.9056	54.2058	64.8623	66.7815	66.9497	63.547	61.07
AGV15256	2.24847	0	1.79152	7.29857	7.3928	5.67563	6.51754	8.92983	8.65664	7.8224	9.1408	7.67568	7.32005	5.69882	6.08083	8.69484	6.49348	14.3696	13.6415	15.0556	14.7526	16.7606	17.0052	16.3905	16.9579	13.2629	11.8862	12.5727	12.3635	14.1099	12.4056	13.8615	14.4472	5.51082	5.11156	5.714	5.87348	5.05365	4.74436	5.18423	4.77324	14.9382	13.7842	15.4454	16.6592	16.9057	15.9144	16.8362	13.6395
AGV15255	2.24847	0	1.79152	7.29857	7.3928	5.67563	6.51754	8.92983	8.65664	7.8224	9.1408	7.67568	7.32005	5.69882	6.08083	8.69484	6.49348	14.3696	13.6415	15.0556	14.7526	16.7606	17.0052	16.3905	16.9579	13.2629	11.8862	12.5727	12.3635	14.1099	12.4056	13.8615	14.4472	5.51082	5.11156	5.714	5.87348	5.05365	4.74436	5.18423	4.77324	14.9382	13.7842	15.4454	16.6592	16.9057	15.9144	16.8362	13.6395
AFR92151	2.24847	0	1.79152	7.29857	7.3928	5.67563	6.51754	8.92983	8.65664	7.8224	9.1408	7.67568	7.32005	5.69882	6.08083	8.69484	6.49348	14.3696	13.6415	15.0556	14.7526	16.7606	17.0052	16.3905	16.9579	13.2629	11.8862	12.5727	12.3635	14.1099	12.4056	13.8615	14.4472	5.51082	5.11156	5.714	5.87348	5.05365	4.74436	5.18423	4.77324	14.9382	13.7842	15.4454	16.6592	16.9057	15.9144	16.8362	13.6395
AFR92152	22.045	3.64366	23.7837	5.97714	13.3606	7.03541	13.0061	16.0397	10.7559	11.2343	16.4497	19.454	12.0211	11.5738	10.473	13.9817	18.3423	12.4005	13.0682	13.9979	12.5487	11.2159	12.805	11.9047	13.04	12.6738	13.5698	12.4827	12.6591	12.4336	14.5326	12.1936	13.4931	8.92419	9.02323	8.68888	9.46137	8.9728	10.3133	9.96969	10.4153	9.25212	9.70087	8.79995	11.7514	12.67	9.52756	12.4748	12.7196
AFR92153	13.4382	38.2006	25.4071	16.8355	134.799	28.0712	61.8574	2.41221	1.44432	3.2469	1.12725	5.93755	3.55926	2.78688	2.69492	8.43691	1.97334	26.8211	31.3222	32.4228	32.006	29.4626	30.2776	27.7531	32.5717	29.0504	28.4961	32.1882	29.7339	35.5024	34.9281	31.8151	35.4192	9.03107	7.19112	6.83009	6.47863	6.08877	6.47446	6.33808	8.09789	27.3435	29.3842	26.3835	33.1142	29.5081	31.7881	32.005	23.6907
AFR92154	236.403	104.26	93.1594	142.624	114.564	95.365	154.555	226.749	158.394	122.932	128.037	149.869	190.519	139.716	173.104	142.346	190.647	295.581	326.8	312.828	316.475	371.472	386.098	397.191	386.834	381.717	352.122	379.782	354.074	476.314	418.513	452.849	409.088	438.973	454.279	416.231	432.276	389.513	411.701	382.293	415.292	268.222	301.445	289.339	378.119	386.574	361.558	347.208	400.769
AFR92155	6.81404	3.7289	4.55464	11.2179	7.96112	13.4735	9.65875	13.0094	10.2879	10.9031	13.8794	13.2922	10.624	8.50759	6.47179	11.491	15.5287	4.36145	5.70495	5.20372	5.3391	3.27276	3.55864	3.97994	3.18374	6.32089	6.28948	6.30616	6.15985	6.64726	6.34491	6.73807	6.02449	4.21788	4.06004	4.73552	4.19095	4.82755	5.01225	4.56624	4.66087	5.33922	5.57978	5.16965	4.71747	4.91817	4.29565	4.44572	6.2576
AFR92156	32.2323	39.3115	10.4603	49.5142	37.1386	21.5291	22.5497	43.9415	57.8386	58.0058	70.3705	75.351	69.7779	89.5057	86.0111	82.3321	60.7367	28.6344	28.3721	27.9113	29.7267	23.9859	22.685	22.119	23.3169	25.9318	27.0426	27.1314	26.4433	25.9919	25.6815	25.1296	26.1294	22.939	21.4658	21.8896	22.2703	26.6592	25.3553	24.6306	25.5506	20.1498	20.8291	20.3463	26.6392	25.1479	27.0036	24.5247	27.1161
AFR92157	776.862	266.67	727.466	854.562	276.211	402.704	937.214	455.84	456.383	449.283	492.384	478.242	441.048	500.741	490.896	442.312	562.415	303.845	303.33	251.514	270.634	223.998	227.584	237.251	205.424	385.694	380.466	388.933	399.017	394.338	384.724	403.054	376.428	751.083	730.122	726.575	759.797	807.152	800.715	805.023	827.067	207.571	218.622	205.283	285.658	255.326	263.128	306.1	302.154
AFR92158	47.6705	48.1639	12.85	68.692	64.2719	42.3693	107.06	50.1257	67.87	55.9699	66.812	74.4655	68.4515	73.0911	78.8246	79.3838	66.6865	29.1627	28.3007	27.222	28.4345	21.0286	21.5782	20.149	21.5027	20	19.7762	20.458	20.7384	19.2666	18.2673	17.1021	17.4804	12.9959	12.8543	13.6134	12.5847	17.7925	17.1471	17.3212	18.3452	24.1984	24.4256	25.5965	24.8619	24.9083	24.6007	25.2917	20.7106
AFR92159	18.8375	12.8127	4.85576	67.9401	11.3241	23.6229	38.229	42.7192	55.9028	52.7588	82.3216	86.0001	73.2134	62.4817	87.1855	86.9704	50.6792	15.5545	14.8491	14.1009	14.7043	9.47228	11.7842	12.0153	9.67671	15.3982	16.2185	16.8741	16.2615	14.2363	16.7689	14.7811	14.6324	47.6891	45.6551	45.1874	46.2567	51.8303	53.494	52.4425	55.6268	9.08486	8.75419	10.6644	14.3238	13.2826	12.768	12.7531	12.6077
AFR92160	87.5876	40.2061	24.9143	83.609	33.1189	38.7634	34.1771	118.558	114.931	74.8223	162.353	155.83	133.71	159.751	205.325	202.834	120.317	58.3228	56.9588	56.1886	61.5886	68.807	66.6791	63.6681	67.7615	63.5316	60.503	59.5363	60.1081	66.7515	69.31	68.64	65.1624	124.651	123.533	121.88	116.97	115.281	118.207	115.841	113.624	51.1786	51.6173	48.4268	67.229	63.4743	65.8362	70.1494	54.2667
AFR92161	49.8262	233.568	55.0254	23.9404	52.2702	33.7889	20.5446	7.77783	4.29876	3.48972	6.7101	3.59987	3.2369	2.21191	4.27784	6.43871	6.1996	19.3701	17.496	17.1295	17.1781	17.0023	17.115	19.6921	18.8792	19.9225	19.7766	18.6835	16.8	20.3008	20.1498	20.0162	20.0065	2.87173	2.99183	3.15839	3.09897	3.52375	2.95979	3.33267	3.20104	21.5067	22.5046	21.2446	21.2912	21.5779	19.7423	22.1133	28.3796
AGV15258	87.7066	42.936	37.3444	199.929	67.0381	150.374	27.8963	201.647	270.617	298.237	294.859	260.175	268.873	191.546	240.833	290.962	245.571	13.0419	11.142	7.6613	12.5869	3.65452	6.05107	4.84744	7.45577	8.8306	11.5979	11.6188	12.3966	8.04848	7.52503	9.64756	5.44246	15.1699	18.4539	26.0265	19.6232	16.8619	24.6872	18.508	19.2718	14.7166	11.6235	10.2652	8.40654	9.81069	15.0407	9.31471	6.99153
AGV15257	32.6591	0	105.97	17.5455	0	48.405	0.000382766	17.7128	50.4288	10.4334	22.3398	18.8113	2.21978	47.645	1.48652	9.22062	4.56505	16.6975	20.2566	21.0483	17.7039	18.8984	20.7227	20.4212	16.5751	30.7051	21.8648	20.5789	31.918	26.2238	22.8797	19.6935	33.409	66.1116	63.0231	66.4208	62.0837	88.6994	87.3286	77.6823	82.9497	16.3921	16.7179	27.6161	23.4798	21.4982	11.6885	18.2392	17.8843
AFR92162	33.4071	119.228	40.9819	127.097	69.4687	202.129	127.008	97.7712	105.834	115.253	122.834	166.538	168.216	250.589	216.358	127.572	133.897	33.1934	34.2168	35.6142	33.9272	26.4961	22.352	26.2017	26.7902	38.0992	44.42	42.1318	34.2215	31.199	38.807	35.6589	32.8763	74.6156	82.1436	70.7658	78.8374	92.6274	84.7847	100.023	94.8934	35.8093	41.1932	27.6414	26.9572	28.169	32.7831	29.1787	25.5867
AFR92163	9.13912	1.95007	13.5204	101.868	20.9746	8.03424	6.2954	9.364	27.5101	11.5106	6.75324	9.7205	2.19E-07	3.28E-07	7.12037	7.77614	4.82E-08	33.9349	38.6511	33.462	40.3714	29.5203	27.3336	22.582	25.5195	11.6678	7.65741	11.8881	11.4278	11.8588	13.3853	13.2775	11.4638	3.1775	2.57858	5.90338	3.62671	1.06707	2.98111	3.86687	4.92101	37.7344	37.1166	30.1162	28.1032	32.8222	32.9092	31.4269	15.1014
AGV15259	15.6232	1.20718	13.3114	39.2343	8.77486	3.47398	23.3723	14.8764	1.89948	11.688	15.7735	14.9917	19.8897	20.5265	15.5979	18.1627	22.0548	22.4938	15.7103	23.8374	14.5436	13.7074	14.3973	18.2515	14.7008	23.7571	27.3921	23.3409	23.088	18.4987	19.361	16.0494	19.1515	8.26799	9.30929	6.36351	8.28058	12.4802	11.3892	11.0626	10.5236	11.6998	14.3642	18.2891	20.462	15.3353	14.1145	21.5993	22.0342
AFR92164	103.001	10.8559	6.60704	97.5539	27.4371	27.1452	714.397	150.6	179.808	177.574	220.137	203.981	202.593	235.717	230.943	213.444	161.09	40.0646	40.5933	40.2613	42.5068	30.404	31.7929	30.4188	31.4974	61.9389	62.7929	60.2575	63.8706	63.4246	63.6646	66.4693	66.9019	169.915	168.058	171.566	169.048	189.786	186.54	192.292	190.153	24.3966	26.1801	25.4465	47.0839	45.754	43.0164	44.6959	41.257
AGV15260	30.2465	0	2.97554	0	0	2.22E-07	6.51E-05	0	0	0	0	0	0	0	0	0	0	0	0	0	0	0	0	0	0	0	0	0.791053	0	0	0.854922	0	0.732688	0	0	0	0	0	0	0	0	0	0	0	0.615427	0	0.686715	0	0
AFR92165	16.7361	21.9573	5.20933	34.3047	40.7531	21.4849	20.5161	30.774	27.8367	27.2596	21.9726	25.8637	22.6063	11.597	15.7	22.8843	29.8211	17.709	18.3318	18.1856	18.6448	15.0135	15.6528	15.7985	15.3412	17.3282	18.1372	17.6096	16.0322	16.2014	15.7528	16.6551	15.7694	6.77062	6.70628	6.84559	6.53714	7.52888	8.34118	7.91235	8.11955	19.7193	20.2491	19.7808	19.4423	19.8616	19.076	19.1372	20.2577
AGV15261	4.12039	10.2553	2.16904	11.6329	34.3543	14.5266	3.99282	8.47941	9.53497	7.7018	8.89144	11.4257	9.05303	3.34513	4.15895	11.9075	6.99309	6.85356	6.49926	6.73484	6.36537	5.11242	5.0308	5.42155	4.86451	10.3071	10.3461	10.6724	10.2657	9.34187	9.87114	9.5581	9.77512	6.82966	7.5775	6.90796	6.844	7.46068	8.0326	6.5426	8.07106	4.94212	4.9121	4.20842	6.09314	6.41204	6.88981	7.05599	10.9769
AFR92166	4.12039	10.2553	2.16904	11.6329	34.3543	14.5266	3.99282	8.47941	9.53497	7.7018	8.89144	11.4257	9.05303	3.34513	4.15895	11.9075	6.99309	6.85356	6.49926	6.73484	6.36537	5.11242	5.0308	5.42155	4.86451	10.3071	10.3461	10.6724	10.2657	9.34187	9.87114	9.5581	9.77512	6.82966	7.5775	6.90796	6.844	7.46068	8.0326	6.5426	8.07106	4.94212	4.9121	4.20842	6.09314	6.41204	6.88981	7.05599	10.9769
AFR92167	9.56359	9.12665	5.65411	5.20492	8.32907	8.19626	7.24006	3.0325	3.26828	4.35394	3.11764	7.96197	5.36939	5.04505	3.25238	3.91621	1.98462	3.3718	3.90456	4.2417	4.41937	3.54154	3.18669	3.12093	2.81788	4.91429	4.91104	4.23122	5.76621	5.1935	4.61864	5.65799	5.91526	3.43511	3.14951	2.79422	3.25783	3.69965	3.89411	3.63335	4.19933	3.4065	3.46217	2.90025	4.80338	4.73292	4.34788	4.21508	5.70306
AFR92168	13.1098	4.95341	5.6907	1.40695	0.597033	0.840949	10.027	0	19.8324	0	6.35882	5.72136	13.3852	6.28835	0	7.32197	0	1.72685	0	0.463613	0	0.560624	0	1.39823	1.0235	3.49699	3.75824	2.22797	5.73146	2.13608	3.26965	3.9378	2.88549	2.13543	2.03887	2.4194	2.69522	3.90046	2.17089	3.47735	3.69875	0	0.95421	1.09893	0	2.27803	0.999698	2.03799	3.38547
AGV15262	9.7763	0	1.82891	2.68087	0.702524	4.04E-09	43.6447	17.1067	0	17.7386	22.0646	24.7337	11.6689	16.9011	27.5206	14.7698	22.8056	0	1.99106	0.673645	1.07493	0	0.665795	0	0.317569	0.949064	1.76649	2.53075	0	1.81361	0.869654	0	1.43504	1.46756	0.918015	0.58333	1.09228	1.47897	1.86916	1.52231	1.67784	0.854066	0	1.11E-06	2.64943	0	0.868124	0.890406	5.41E-07
AGV15263	4.30766	7.34531	0.000109445	4.09077	20.5918	5.18967	0	5.88E-07	0.302222	4.18E-07	7.79929	1.37E-09	5.59117	3.73869	5.30886	0	7.32E-09	2.19261	3.50603	3.73795	3.01371	1.71705	3.97384	3.48286	2.77004	4.33753	6.15467	3.35822	2.74788	4.54778	1.2079	3.85132	4.29082	1.0438	1.56061	3.13827	2.63853	2.91078	1.72343	2.93906	3.84492	2.30836	1.43267	1.91912	2.83898	1.2015	3.91305	1.45499	5.63564
AFR92169	13.4987	3.17693	8.56812	14.5206	6.58991	5.97776	15.3771	14.669	10.7507	11.6771	5.66235	14.4946	7.38544	13.6861	6.90691	14.5134	12.0002	11.2164	9.87865	10.4962	11.634	10.8505	8.98347	9.99266	9.03086	12.91	11.3897	14.4414	13.9429	13.2537	16.8478	13.6952	13.8605	10.8915	10.8789	9.20359	9.28156	10.0349	10.5972	10.3213	9.3264	9.65214	10.3281	9.46352	12.3318	14.3305	11.7182	13.8577	15.8567
AFR92170	12.4236	2.51423	1.80847	6.16734	8.3298	3.14646	2.19765	2.19292	2.62603	2.75495	0.409907	3.35862	3.88282	12.5663	4.31186	1.88798	0.956772	2.67733	2.00998	2.20465	2.86194	3.07324	3.41396	3.66209	4.24525	3.50504	3.30813	4.37109	3.87886	4.50675	4.98637	2.44551	3.10241	3.19982	3.28978	1.85223	3.36552	1.56832	3.04681	3.31885	2.11649	2.50817	3.4872	2.85589	4.0756	4.34759	3.14413	4.89542	5.77376
AFR92171	1.24826	4.33056	0.338581	6.83449	2.20729	1.89053	0.278329	0.944283	3.39235	0	1.76508	1.03303	2.78661	4.3638	0.843959	2.03243	0	0.20587	0	0	0.205394	0	0	0	0.548408	0.62887	0.837939	0.209135	0.208782	0.606447	0.810247	0.607527	0.202411	1.26908	0.908074	1.08761	1.63036	0.993127	2.18662	0.99244	0.990622	0	0	0	0	0.398317	0	0	0.197318
AFR92172	4.55533	6.04987	1.08115	6.54713	3.52415	2.01227	1.33313	3.01527	5.41619	5.41151	0	3.29864	0	0	2.69492	1.62248	1.64445	0	0.987044	0	0.32793	0.586904	0.586774	0	0.583723	0.669365	0.334461	0.667805	0.66668	0	0.646817	0.323324	0.646335	2.0262	1.73979	1.44705	2.60302	2.21986	1.58688	1.58452	1.58162	0.307922	0	0	0	0	0.317881	0.31751	0.315036
AFR92173	2535.6	222.921	1262.2	782.315	263.647	1258.58	301.847	3213.68	2651.57	2420.85	2699.65	2287.59	3205.53	3245.44	2894.9	2308.69	2378.34	143.319	142.539	142.596	142.069	101.651	101.081	104.553	109.684	345.612	348.351	331.402	357.142	361.616	365.223	357.732	363.593	3193.96	3170.46	3148.86	3162.5	3364.07	3427.64	3346.51	3368.29	84.8134	84.6601	90.9449	164.997	176.797	163.686	165.422	242.817
AFR92174	12.0014	36.5969	2.96026	4.56598	8.97612	4.67685	10.4696	5.56799	1.1496	2.92895	5.02448	2.73057	1.51092	0.887285	1.54441	3.09939	6.07329	7.91139	7.8354	9.10582	8.01839	5.82997	6.3144	5.85339	5.83554	6.4786	6.09097	4.9752	5.98564	4.85011	4.94239	4.44699	5.63836	1.76942	1.66174	1.80599	1.80483	2.46356	2.06133	2.38114	2.53791	5.72531	6.3804	5.62601	6.85287	7.12706	5.95095	7.7636	5.29589
AFR92175	44.5078	71.5216	223.674	46.4483	100.525	183.413	55.2486	90.1615	33.1483	44.7115	31.7846	33.3109	39.288	7.67535	13.077	40.0035	53.0538	37.4168	40.6468	34.1383	38.1904	33.1745	29.9351	30.9456	31.3105	59.5186	59.3039	62.9708	62.34	51.4706	54.2054	57.7531	51.7916	4.47947	3.80281	3.34008	4.32414	4.74126	4.82827	3.90675	3.8996	43.3716	45.2281	44.3379	35.912	33.1111	33.1847	33.7289	40.3247
AFR92176	1.98941	10.5684	1.88865	0	6.15628	7.90921	1.55255	5.26733	0	0	0	5.76235	0	0	0	11.3372	5.74534	4.59347	4.59801	2.30239	6.87428	6.15152	4.10011	3.06845	4.07879	7.01582	5.84266	5.8329	3.49384	13.5313	3.38975	4.51848	7.90351	3.03389	1.01307	1.01113	1.01048	2.21591	3.32651	2.21438	2.21033	2.15162	6.4432	2.14367	2.22488	4.44373	6.66362	5.54653	1.10067
AFR92177	105.401	28.2564	22.436	88.8071	47.8641	59.24	38.9748	53.4229	42.0603	33.1071	58.4813	62.3182	54.0025	57.0148	44.8453	59.716	52.7981	61.1312	61.6425	59.9271	60.1553	55.0371	55.427	51.6394	54.7959	86.4233	83.0923	84.0647	90.2531	87.9544	84.2718	84.6297	83.5131	22.8938	23.899	22.0969	25.0837	26.0754	26.2204	25.0647	26.0096	54.1944	49.8842	50.5707	69.9402	68.476	68.7669	69.3082	71.7905
AFR92178	41.02	25.6636	59.965	205.25	74.6144	170.854	53.9518	12.5117	15.5563	15.3888	16.3338	16.7114	12.9223	15.6258	15.9117	19.6865	13.3015	30.3153	27.6033	28.8955	28.1693	20.5248	21.9539	21.7856	21.6329	21.7079	20.7373	21.3471	22.0226	18.8878	19.7028	18.2924	19.0383	9.17347	8.98262	9.35029	9.47567	11.6789	11.1783	11.5936	10.6998	25.0415	24.5905	22.7517	23.688	22.9606	22.3363	22.5968	18.7974
AFR92179	126.295	46.5807	53.3977	256.774	129.415	69.4839	61.973	73.4515	74.7646	62.9458	82.0354	82.5642	86.8836	99.1165	89.4451	94.461	76.512	150.328	143.344	146.525	149.701	99.2919	100.056	96.1677	95.2344	268.554	262.51	264.878	264.797	255.205	253.205	248.531	256.874	69.4185	73.8489	74.7653	72.5331	89.4951	91.6923	92.6755	94.7404	92.9368	94.2662	94.6484	147.913	148.526	145.695	147.845	215.416
AFR92180	140.297	322.72	74.0833	38.6272	52.8549	32.9486	299.798	155.26	94.7287	108.215	41.1887	44.5809	56.2292	18.4062	20.2709	41.0773	145.416	62.3922	57.6651	60.692	63.5314	60.728	59.997	57.0747	57.5074	72.2486	72.2418	71.7944	73.2634	63.9093	65.8198	64.7745	67.1937	2.76141	2.09242	2.3008	2.15783	3.1417	3.53238	2.86821	2.59214	75.6989	81.5017	78.9087	48.7181	49.8189	48.6377	51.9207	55.0996
AGV15264	9.41187	16.3326	5.16346	11.0449	11.1375	12.5116	27.7787	14.8276	11.9923	9.96173	17.1956	15.5416	16.4946	15.4265	15.8888	18.7141	16.7659	13.6076	13.9599	13.4715	13.4073	13.4332	13.1281	13.7178	13.0899	16.4235	16.9638	16.0242	15.877	17.8322	17.036	17.3479	18.1049	10.2098	9.66028	10.1336	10.1271	10.2222	9.6093	10.3783	10.5222	13.3821	14.1809	14.4068	15.592	15.8001	15.7627	15.025	16.0272
AFR92181	9.41187	16.3326	5.16346	11.0449	11.1375	12.5116	27.7787	14.8276	11.9923	9.96173	17.1956	15.5416	16.4946	15.4265	15.8888	18.7141	16.7659	13.6076	13.9599	13.4715	13.4073	13.4332	13.1281	13.7178	13.0899	16.4235	16.9638	16.0242	15.877	17.8322	17.036	17.3479	18.1049	10.2098	9.66028	10.1336	10.1271	10.2222	9.6093	10.3783	10.5222	13.3821	14.1809	14.4068	15.592	15.8001	15.7627	15.025	16.0272
AFR92182	60.2927	32.4606	23.0073	32.6021	29.1265	23.5338	105.779	53.0013	57.6167	62.6078	65.0502	62.6836	65.3981	66.7436	65.8213	74.359	68.9323	48.6457	47.1675	48.3972	47.3052	43.6273	45.1755	44.5381	43.9128	52.8809	53.7619	53.8028	55.6124	53.2683	53.4494	53.6162	51.9465	31.1912	31.6834	30.7494	31.554	33.7647	34.2173	34.379	34.8641	45.8991	45.8677	46.4668	47.3194	47.3265	45.3937	46.1925	52.682
AFR92183	35.0902	33.9776	21.9695	18.4111	35.7331	21.6969	41.2798	11.5041	10.1824	11.8941	12.388	12.038	11.8083	12.0196	12.07	13.9952	15.8215	21.5913	19.8116	20.9886	22.303	21.6618	21.3163	20.7362	19.8499	22.9287	23.6349	20.9921	23.0026	25.6447	24.4096	22.7406	20.7997	7.53844	7.98455	6.7691	5.46937	5.68132	6.89671	6.09794	7.24116	21.6062	20.2925	20.0506	22.7644	23.9995	22.9377	21.2782	21.5828
AFR92184	366.662	55.394	106.338	155.811	58.9201	85.9998	451.588	230.855	225.848	220.262	231.442	222.639	229.532	197.001	231.876	230.05	311.452	137.714	135.613	134.115	135.977	150.346	147.471	150.954	146.103	158.572	152.608	158.203	155.6	177.13	173.692	168.583	167.968	181.587	190.928	184.42	187.461	164.435	165.154	172.55	163.499	129.838	128.78	125.944	158.078	161.796	151.66	162.345	149.524
AFR92185	29.4581	63.0767	25.8554	83.29	121.788	52.8444	40.7068	27.6211	24.4006	20.3162	15.8699	19.0713	20.489	6.90538	8.90334	23.634	23.954	77.0503	78.5593	75.8546	79.9254	70.4204	69.744	70.5608	66.1818	70.1622	64.591	68.1435	67.8284	62.4261	63.8649	61.3235	66.3409	8.43279	7.66377	8.17066	7.64421	8.71494	8.19761	9.47035	8.55046	49.8939	52.4809	47.5443	55.4178	55.7726	55.8993	55.5003	80.3311
AFR92186	4.79542	4.79962	2.70513	1.86455	4.30132	3.37704	2.65764	0.920054	0.66106	1.81635	1.20385	2.21434	1.26705	1.19051	2.13799	1.18817	0.802839	4.65363	4.7787	3.29774	4.843	5.30085	4.15381	5.1096	4.38156	3.14537	3.10247	4.52366	3.90576	4.53013	3.31572	3.15701	3.58936	1.66047	1.59259	1.62487	1.94154	1.54823	1.89809	1.54716	1.15825	4.47235	3.82651	3.63206	4.66348	5.35574	4.61699	4.84412	4.34497
AFR92187	29.2032	10.9348	7.32796	4.78978	11.7441	5.4556	5.82312	8.85614	8.15789	7.0301	9.55047	9.68843	4.69085	9.44463	9.13296	4.76539	7.80218	8.83708	7.58212	9.60329	9.33527	7.62447	7.88793	7.80478	9.2976	8.31765	9.7479	9.88249	10.8449	8.53152	10.9602	10.0077	8.83463	6.01655	6.6167	8.76182	6.66516	6.8782	6.74026	7.58943	7.64699	7.37433	6.94434	8.45607	9.56771	10.776	9.98284	10.5451	10.5341
AFR92188	49.1164	13.0166	15.6775	14.979	17.217	15.2785	87.9453	32.6519	24.2694	25.9324	21.3969	21.3502	23.2585	25.6693	27.5057	31.908	27.8371	34.6933	34.8095	34.2866	33.6335	29.8051	28.4108	31.2647	31.024	32.6597	32.4716	31.0874	31.5329	30.4507	30.0299	30.4245	28.3985	19.1672	17.3241	14.8414	17.7118	21.6308	21.0159	19.8014	19.6076	28.8985	26.7804	30.0137	30.5165	31.1085	29.8331	29.7983	28.3898
AFR92189	8.77246	18.6151	10.4039	24.1289	26.3583	42.3804	21.3957	27.9339	32.6432	27.2352	40.4218	43.994	36.2409	27.9999	30.9941	50.0223	31.4498	8.86551	8.76387	8.8812	8.78389	6.89217	7.13675	7.31235	7.27916	8.64659	9.23938	8.75092	9.02199	7.56823	7.58972	7.50337	7.63828	6.22643	6.28058	6.20924	6.00038	9.35155	9.09277	9.20331	9.25721	7.09428	7.29917	7.39402	6.53457	7.03546	6.61267	7.09619	9.56013
AGV15265	8.77246	18.6151	10.4039	24.1289	26.3583	42.3804	21.3957	27.9339	32.6432	27.2352	40.4218	43.994	36.2409	27.9999	30.9941	50.0223	31.4498	8.86551	8.76387	8.8812	8.78389	6.89217	7.13675	7.31235	7.27916	8.64659	9.23938	8.75092	9.02199	7.56823	7.58972	7.50337	7.63828	6.22643	6.28058	6.20924	6.00038	9.35155	9.09277	9.20331	9.25721	7.09428	7.29917	7.39402	6.53457	7.03546	6.61267	7.09619	9.56013
AFR92190	238.305	1206.26	2683.29	127.606	440.842	1468.1	92.7604	583.133	192.126	116.283	123.996	151.889	191.205	114.067	82.7268	132.816	312.978	226.014	190.551	200.272	200.661	273.849	281.594	266.009	274.157	398.626	392.887	399.064	352.003	395.642	374.609	401.64	417.318	11.2551	13.6484	9.47642	17.165	13.6288	18.1862	11.0252	14.8891	458.757	457.928	453.295	231.975	222.551	194.512	217.677	353.306
AFR92191	20.1044	6.70398	13.3024	10.1737	18.8526	23.9515	25.4362	33.8737	22.2135	18.8169	31.6588	29.1163	43.6342	23.8537	23.0665	46.0016	22.8724	11.7809	15.1367	12.6912	14.9113	10.3609	9.10303	10.6495	10.7731	20.5896	20.7549	22.8637	19.972	19.6828	25.7783	23.0042	22.3015	22.7624	21.7165	23.9973	19.1855	22.563	24.4485	28.6505	23.183	6.91843	8.22134	8.3699	13.4563	14.6288	15.9849	14.6074	18.8754
AFR92192	125.616	380.128	164.768	67.5918	109.671	50.706	302.394	37.5339	21.2249	32.2777	22.412	15.9683	22.5629	12.5273	8.38653	22.4406	45.489	95.3549	92.0362	89.4375	97.7425	85.538	86.838	94.6477	94.258	102.88	113.451	105.757	106.847	92.1807	88.5669	93.5747	95.7642	1.90166	1.30342	1.401	1.60011	2.63169	2.08508	1.75325	2.29692	121.485	117.864	123.476	76.4074	79.8224	80.0185	81.7915	105.446
AFR92193	91.1066	104.419	32.5328	33.671	92.3487	32.6537	85.4822	32.0715	35.1232	34.9288	54.0565	53.6779	52.3103	57.2577	60.7581	61.6543	34.683	28.7454	28.2354	31.9914	29.5733	26.6774	23.3109	26.7205	25.3654	32.9814	33.2637	34.2402	32.6673	33.3899	32.3996	33.2142	30.1427	46.8921	47.5015	44.7797	46.3811	51.9506	52.9152	52.3756	52.9698	23.1782	22.0745	21.9769	25.9935	26.1318	27.9157	28.1718	35.1122
AFR92194	21.5143	33.8209	13.4688	22.8079	30.1039	20.4864	23.8144	26.0112	22.9699	24.7756	25.397	27.9788	23.2995	19.8775	25.3257	27.8363	21.7147	16.7275	17.5686	17.9756	18.9962	12.1623	12.499	13.1493	12.659	21.1294	20.5351	20.2112	19.8237	20.2827	19.5136	19.1034	17.5367	11.8294	12.0737	10.9906	13.1022	15.0997	15.1423	14.9365	16.7385	16.561	15.0794	16.1746	16.9714	17.2243	18.169	17.4133	19.7372
AFR92195	547.499	98.409	807.81	314.192	150.705	1042.05	422.373	567.04	412.256	492.663	288.358	250.851	333.448	205.041	199.664	300.938	527.673	219.814	223.964	224.973	231.539	264.588	267.25	263.356	265.259	448.747	462.926	468.759	467.35	425.696	431.298	434.118	430.91	23.2054	24.6803	21.5913	21.935	27.8415	26.5555	29.0632	28.8795	354.484	359.988	361.014	210.115	205.768	201.645	200.821	322.68
AFR92196	240.715	28.941	45.6324	127.25	46.6901	66.2826	254.292	285.318	310.947	342.689	305.368	294.29	298.145	341.447	330.507	299.559	281.029	32.6402	36.8714	34.0022	35.6737	26.6798	27.3515	26.9366	26.748	53.4124	55.7756	56.4941	55.5886	53.9401	53.2641	50.4993	52.7138	119.41	121.381	125.371	122.654	138.648	135.402	137.05	133.3	26.0866	27.6086	26.1021	36.534	36.5232	35.4692	35.5436	45.6054
AFR92197	21.4631	17.6992	5.61542	26.3715	12.6822	14.1096	25.059	21.9255	19.8259	14.455	34.7108	35.2448	29.0502	26.8819	39.1922	35.6344	16.5943	6.341	5.56606	4.30294	6.42367	6.61924	5.05041	5.47397	6.41012	6.65527	6.84941	6.44156	6.82644	9.00432	9.40666	7.58094	7.48135	28.7798	25.646	26.8854	28.4991	25.4127	22.4186	23.608	24.6914	2.92448	3.92267	3.55104	6.89862	5.3793	5.75509	4.99449	4.67508
AGV15266	31.6245	0	38.0816	0	0.0971015	5.21904	75.8306	101.754	98.6366	117.284	111.366	142.888	82.0467	96.5958	130.527	138.253	105.067	11.7823	10.2898	12.0751	4.71049	8.96027	8.05313	8.60412	8.22799	5.99338	10.1163	10.4624	10.8254	1.63044	6.75185	10.9797	7.28227	8.79364	13.067	8.09778	10.7034	12.6785	9.96839	14.5711	12.4107	11.883	9.15746	14.328	4.35381	8.54496	9.01455	7.75252	8.46569
AFR92198	42.4972	31.0415	29.5059	75.6318	18.9428	48.9398	99.9907	30.229	32.1772	27.126	30.3452	29.3955	44.0527	32.0785	49.0315	54.2196	31.7511	17.8186	17.8362	18.3519	21.6738	17.8696	18.3014	16.9575	17.9895	22.6172	18.6282	19.8369	18.8133	23.0092	19.934	15.847	19.6791	32.8882	31.8692	33.3127	32.0026	36.0316	36.5317	35.7714	33.3568	18.5221	20.7712	17.0867	16.3153	15.5848	15.1081	16.2694	14.505
AFR92199	423.41	404.887	282.361	758.333	612.276	328.249	750.062	553.317	686.775	683.461	591.785	559.93	618.049	919.876	812.585	730.128	599.417	564.37	572.481	570.707	565.575	470.528	468.87	466.782	467.333	627.999	620.693	631.007	631.513	577.158	582.334	575.712	577.906	423.998	421.114	424.398	419.997	552.491	545.457	541.056	551.935	456.03	465.202	451.546	494.422	489.588	496.319	499.992	507.038
AFR92200	146.156	55.3775	38.0156	88.2505	57.2863	67.2624	287.483	98.9804	104.853	126.056	104.962	96.8295	117.025	105.382	110.24	105.291	120.213	66.7302	63.2237	61.9856	63.7191	53.6112	51.1546	53.0402	51.9203	73.6935	74.9539	77.2316	76.0914	72.7367	72.1911	72.5805	70.5052	90.5233	91.8535	90.2164	87.018	100.897	93.8448	96.1861	97.7672	59.5594	55.4158	56.6279	68.4212	64.2738	65.7398	65.9436	62.8843
AFR92201	57.2416	12.9917	9.81886	6.24868	8.82918	17.8025	47.0376	84.9855	97.2472	94.9036	112.965	144.624	93.8157	102.986	110.559	140.238	72.0984	6.1761	6.59434	5.98493	6.778	4.96257	4.59396	4.58406	4.75287	6.70794	7.12248	9.6202	10.2303	7.88381	6.8871	7.08782	9.10849	38.435	35.9597	35.891	42.3894	42.1086	44.7262	42.8734	40.6155	3.0858	3.08022	3.4587	5.98286	6.17392	7.76489	6.36375	11.8391
AFR92202	331.372	54.4618	42.7897	77.3436	49.8693	89.4297	58.3631	120.005	126.142	104.695	119.012	129.095	124.604	105.369	119.172	128.429	104.716	71.5124	64.5993	68.7744	65.8365	72.7996	60.5881	65.118	68.1459	74.1481	81.1985	74.566	67.3648	90.0584	89.5273	85.2146	82.7439	130.689	139.766	123.117	127.643	133.785	124.768	125.144	128.412	55.8284	60.6206	61.3199	78.9903	77.0554	71.8315	73.7133	74.6716
AFR92203	363.143	157.837	110.478	276.157	228.702	208.958	539.169	346.791	324.497	314.411	295.39	254.976	348.184	357.926	306.742	286.659	314.008	121.841	119.055	124.156	121.337	95.8171	99.2849	94.8931	93.2153	184.559	173.982	178.229	180.307	172.495	163.178	175.878	180.075	297.406	304.134	305.028	297.265	358.91	362.107	343.695	350.912	107.447	99.8381	95.1672	135.555	124.244	131.119	131.074	139.793
AFR92204	35.8271	52.3193	40.4533	77.0838	111.101	108.277	63.4926	63.578	66.7483	66.365	77.8033	80.1129	61.612	84.0516	77.2562	87.4791	82.4889	44.0833	44.4911	44.4457	44.676	32.1102	31.5099	31.2306	32.3014	47.0943	48.2386	46.3898	47.5312	42.2922	42.0827	41.7449	42.2536	16.2058	15.634	15.7713	15.5662	19.0982	20.0148	20.4275	19.5982	42.3801	43.6204	40.4808	39.9143	40.6716	40.7819	40.7496	37.5507
AFR92205	182.866	1072.99	25.4054	510.384	2553.37	427.538	191.441	354.271	155.555	63.5812	88.2952	77.5131	116.163	152.804	147.762	241.464	206.092	754.35	742.209	720.075	860.488	804.496	772.146	786.532	715.549	1208.52	1168.42	1192.62	1088.78	1276.66	1383.13	1352.38	1379.57	2645.9	2652.81	2604.67	2627.92	2185.9	2210.01	2390.41	2465.32	595.741	606.701	636.793	957.704	1013.69	926.245	895.32	957.44
AFR92206	25.1477	76.764	7.56403	43.6925	59.2801	49.3844	33.1787	6.7572	9.07856	10.2046	10.6283	10.9982	11.5105	6.39771	8.24878	10.8192	7.37042	14.6959	14.4227	14.7321	14.2318	10.9069	10.3593	9.95293	10.0183	11.9272	11.9193	10.8043	12.0251	10.3376	10.8537	9.4724	10.6689	9.84083	9.09732	9.04831	8.97925	13.6934	12.8023	12.7486	11.8262	12.7239	13.2385	12.6433	12.4609	13.6259	12.3709	13.3283	13.7066
AFR92207	55.6173	37.7759	77.7513	14.6808	1.95112	19.2911	1.96821	1.75724	1.26258	0.946118	1.31388	0.768954	2.41998	0.974486	3.14109	2.26933	1.91671	2.60514	3.68148	3.61009	3.66934	2.18903	2.18855	2.45681	2.44932	1.40434	0.779672	1.32323	1.3987	1.20379	1.43242	1.65816	1.88336	1.6869	1.82505	1.61917	1.95523	1.77421	2.29351	2.06848	1.696	3.30191	3.22429	3.79031	4.23079	4.59569	4.59432	5.32912	1.76254
AFR92208	33.1849	56.3103	13.4364	117.558	42.5863	83.1924	97.1051	37.7923	51.7489	44.2157	85.0989	85.6536	66.8216	81.945	92.7802	99.533	56.3541	28.9247	29.0577	30.39	27.193	22.3164	23.1494	23.0066	23.1216	26.6909	26.5318	27.0525	26.4076	22.6328	25.3129	23.9726	25.3282	11.1747	11.0103	9.76483	10.4316	14.2553	13.8303	13.7092	12.9145	24.4265	27.6334	27.5162	28.1208	27.511	27.57	24.4483	30.4222
AFR92209	193.38	124.974	87.8016	219.749	141.38	125.126	87.5626	158.899	142.788	151.084	163.815	186.429	171.659	187.777	160.998	172.105	184.483	157.315	154.176	150.992	147.434	140.698	146.145	143.345	144.79	161.887	160.645	153.633	159.201	143.68	139.473	149.369	149.516	70.3987	68.652	68.0788	68.2804	87.246	88.662	84.3888	84.8785	162.374	165.21	162.347	152.122	147.869	148.257	157.568	155.218
AFR92210	63.9667	60.3442	56.4551	63.3147	56.3507	102.911	77.4192	101.461	115.07	107.308	103.819	113.444	111.799	99.7732	108.578	117.738	133.73	54.0936	53.0485	53.7868	54.2119	42.1759	41.0564	41.5761	42.3588	72.7361	77.2296	74.6478	72.2465	66.5266	66.9984	69.1641	68.1714	35.3733	37.5868	36.8279	35.3878	45.6251	43.5656	42.3957	45.4631	58.7867	59.2506	58.3418	54.4093	56.2231	57.1499	57.6722	70.9209
AFR92211	47.3229	90.6193	55.0801	165.442	162.459	321.77	51.1562	197.232	170.979	169.306	170.549	187.477	164.275	149.639	158.373	175.411	192.684	44.6278	45.0296	43.1855	45.4358	38.4964	39.0904	39.4658	38.3582	49.8077	48.3204	49.3287	47.8765	51.2677	49.966	49.8359	49.1871	30.8394	34.9916	33.6312	32.4217	39.9162	39.3729	36.5965	37.4083	45.3045	45.5197	44.6554	40.9238	42.9042	43.5826	45.948	38.2074
AFR92212	791.717	372.533	1336.3	193.147	76.4035	301.036	220.127	428.409	344.325	391.36	299.396	280.78	292.334	191.737	238.877	325.016	380.987	241.495	231.626	233.866	240.097	298.992	312.821	313.833	313.249	293.45	292.614	302.169	285.019	337.312	328.066	326.325	325.546	90.9591	95.5723	87.9808	100.696	113.657	117.2	107.291	110.739	317.48	316.12	322.394	256.355	284.092	271.801	283.879	320.783
AFR92213	61.8018	25.8699	58.6088	15.5896	9.71057	34.6397	107.907	89.5557	72.4729	61.8417	74.0549	80.559	70.5438	25.543	39.5515	89.6012	67.3478	10.0674	10.001	9.97752	11.2616	9.12428	8.23727	8.01572	8.49918	13.2408	13.8529	13.3649	14.3092	14.1542	15.4213	13.9168	13.5726	20.7203	20.4875	22.1608	21.0392	22.664	24.8176	22.2806	22.3132	9.03835	8.45145	8.11513	9.27218	9.96056	10.5846	9.20925	11.0381
AGV15267	12.8993	24.8498	11.7749	57.5876	108.237	115.277	100.667	21.0173	0	4.71498	9.82154	8.62218	5.16855	7.28452	0	33.9275	11.4623	11.4553	9.74665	10.9094	8.00019	8.69314	13.8037	12.7537	6.61167	11.6642	9.32518	8.72775	12.7791	12.3731	9.01701	9.57808	10.1366	16.1408	12.6321	13.6166	13.1039	13.8153	14.9324	13.8057	15.4341	13.951	20.8887	17.107	20.5293	17.1769	13.2943	23.7912	12.6264
AFR92214	43.8313	300.498	111.698	345.807	323.976	377.886	194.578	106.278	91.2462	94.1082	112.128	135.985	89.4603	117.701	130.659	169.042	145.542	103.399	101.918	100.252	102.498	77.5738	77.2606	78.2077	79.4192	83.9	83.2474	81.216	79.3452	62.9428	60.9623	61.4484	61.1677	32.5622	32.0565	30.8269	31.2786	40.9432	39.0539	39.8324	39.4893	115.465	115.399	115.753	104.91	103.608	103.034	106.907	119.013
AFR92215	17.8197	4.31019	1.35509	8.27592	8.15996	4.51328	4.78409	20.6865	28.2973	24.6317	28.7033	28.3752	26.2186	35.3712	28.6574	29.7116	23.258	5.48138	5.74725	5.89483	5.65908	4.84728	5.7752	5.83999	5.49872	8.44263	7.0956	7.71811	7.68751	7.17074	7.339	6.72282	7.43586	10.0514	10.2527	10.004	10.0739	12.4514	12.7293	12.1585	12.4868	5.89882	5.59618	6.03892	7.12465	6.84652	6.99547	6.61867	9.90886
AFR92216	83.6636	184.027	23.4455	27.5336	216.257	103.007	86.3109	25.1129	32.9098	22.1099	21.2566	24.8812	20.042	15.3278	23.7153	31.6152	33.077	64.4608	68.7641	60.1666	65.1363	61.8848	61.5945	60.7256	63.1087	37.0254	33.427	36.9392	34.5721	32.2565	31.1027	32.2123	33.1108	12.1903	11.4826	10.1873	10.4534	13.9534	12.7676	11.4538	13.5206	59.9041	66.1715	66.2392	48.4341	47.0694	49.1534	45.4039	33.1688
AFR92217	5.82473	1.75606	4.12835	0.655309	1.48149	2.1853	3.36255	1.90135	1.7709	1.89575	2.56682	2.54226	1.24687	0.585778	0.566447	1.36412	2.0739	0.276351	0.322728	0.277032	0.551424	0.328965	0.370004	0.246138	0.286284	0.468982	0.421805	0.467889	0.18684	0.407034	0.362547	0.453066	0.452846	1.41963	1.74718	1.21663	1.37796	1.19982	1.46761	1.19899	1.28544	5.3504	4.56546	3.78302	4.77406	4.58937	4.63256	4.49367	0.485598
AFR92218	57.7678	20.8213	49.2347	61.2346	25.4998	44.2026	124.512	60.1311	69.8324	63.827	69.0234	61.3672	71.7535	72.5479	69.703	65.3632	71.6406	31.2563	32.9605	33.4281	32.9177	30.0066	31.0209	30.5622	30.9377	38.7692	39.6165	39.1258	37.8552	34.8599	36.3811	36.4149	35.6403	35.8548	37.8775	36.5463	36.8905	40.7461	41.6069	42.1813	41.6171	31.2184	29.9484	31.3289	31.642	30.7268	29.8668	33.1041	41.3634
AFR92219	90.2836	41.2245	60.7018	107.057	47.4721	78.3195	107.454	75.5747	87.3114	77.3771	92.4143	90.6898	86.7857	73.5429	92.2425	94.9467	83.5225	66.124	62.8472	65.7776	63.7262	55.4061	56.2361	54.434	54.3968	67.6991	63.5922	64.8132	62.3484	63.9311	61.7763	62.26	60.0175	50.1135	52.8907	51.0641	50.7758	52.3823	58.7316	56.405	51.7612	56.0983	60.2051	58.6009	68.2036	67.2687	69.846	65.8381	69.9167
AFR92220	21.1476	9.85492	10.9698	24.5836	22.8734	18.8293	73.0862	26.9034	27.3321	22.7473	30.0461	28.9005	34.6806	27.4689	32.7257	38.8826	27.7559	19.8196	20.581	21.4816	20.2808	16.4092	16.6135	16.8795	16.7339	26.6276	27.4288	26.3289	25.1464	25.2831	26.1473	26.1613	25.2326	17.0064	17.223	16.9104	16.7877	19.9189	19.9552	21.8038	20.7449	17.5358	17.2863	17.6489	21.3327	20.4845	21.5228	21.6204	25.7749
AFR92221	54.0701	15.7356	11.6426	56.5325	16.4648	18.4117	102.877	58.2462	76.5646	69.8899	76.3379	72.2649	75.9547	96.4275	78.9844	77.0931	63.2886	15.0827	16.6317	16.5831	15.8002	13.1834	13.4193	13.0004	12.8311	20.8567	22.4272	23.5018	21.6119	20.7341	21.9254	21.9676	21.646	67.4618	67.6873	68.1364	67.4504	76.5855	74.6497	75.1721	75.5963	11.8963	12.7165	12.7379	19.2297	16.3561	17.1982	16.5436	16.4381
AFR92222	68.7238	31.8082	15.6716	19.3588	26.4476	31.8578	27.4102	34.0979	24.4994	21.6966	32.4478	35.9459	45.1283	41.8293	40.4489	43.3673	20.2867	15.9491	17.1826	15.1755	17.935	15.3253	17.2523	12.8812	14.4021	11.9735	10.8653	10.8472	15.4894	13.6701	13.964	15.5558	14.8838	53.9202	52.5839	53.1975	53.7579	62.2036	67.0819	62.5516	61.7866	11.9025	11.5018	9.58773	13.2243	14.7754	17.6468	14.3621	15.4162
AFR92223	22.1304	5.04865	8.63301	39.8022	8.46701	21.2344	34.7091	34.9435	45.5872	41.1715	56.1571	57.652	48.2062	58.6856	64.1124	63.8987	37.6499	1.70328	1.54996	1.58329	1.48306	1.13359	1.02277	0.937817	0.879959	4.72999	5.13653	4.21561	5.21352	4.86543	5.24102	4.72178	4.62815	42.3265	43.4115	41.8016	42.2379	48.5233	47.8143	47.7134	49.2354	0.493203	0.57919	0.693714	1.43999	1.79755	1.70716	2.09407	1.45443
AFR92224	63.5974	36.9177	26.8196	42.0877	36.9216	40.9198	77.6187	47.6184	47.9201	46.4629	47.454	48.4847	44.4426	41.3603	45.3795	57.8831	59.9185	36.9298	37.7488	37.3029	36.6885	29.3693	28.7209	30.1629	29.0157	38.3673	40.0602	40.2474	40.2747	38.381	37.7517	37.1575	37.9081	19.056	18.1239	18.1719	18.8205	21.6316	22.3131	22.5814	22.209	30.9054	32.9549	31.8127	34.0477	34.1832	33.8404	34.5258	37.9134
AFR92225	386.301	79.5788	118.319	288.03	67.1277	154.662	845.073	149.203	163.951	156.709	138.655	107.58	168.032	148.479	139.791	140.954	142.862	283.24	274.362	274.767	278.898	255.927	249.19	248.57	245.186	267.327	267.056	272.806	262.506	259.338	273.779	264.072	269.123	148.276	150.574	148.659	153.849	181.528	182.03	183.898	186.94	241.624	239.891	239.61	274.468	260.955	276.071	270.393	255.266
AFR92226	76.8291	15.6501	38.2595	88.3997	20.6231	52.8795	27.7711	97.215	96.8798	89.3272	124.775	148.236	122.81	94.4672	126.759	120.027	86.7908	32.1547	27.5365	31.7973	28.4596	24.8841	26.9519	24.8896	25.2004	32.1497	34.2703	33.1808	30.7693	33.7117	32.2094	32.0582	32.7563	44.6803	45.7191	47.2934	45.9856	50.2113	50.2513	49.4068	48.8972	25.2952	25.7925	24.9308	31.1486	32.0895	29.5529	30.7805	30.7495
AGV15268	24.5847	9.01688	17.0755	18.8989	14.7869	24.3547	24.5187	19.2728	23.8238	18.8566	23.126	26.7972	27.2754	18.7324	25.0044	29.8403	22.1069	8.3494	8.57473	8.50585	8.73579	7.40588	7.47684	7.05025	7.1491	9.57813	10.0407	9.39058	9.84212	9.95532	10.6158	11.333	9.43516	15.4218	16.6446	16.1831	15.1947	17.5758	18.8986	17.6682	18.0011	7.31395	7.68098	6.85679	9.585	8.70662	8.6516	8.74625	10.6268
AFR92227	24.5847	9.01688	17.0755	18.8989	14.7869	24.3547	24.5187	19.2728	23.8238	18.8566	23.126	26.7972	27.2754	18.7324	25.0044	29.8403	22.1069	8.3494	8.57473	8.50585	8.73579	7.40588	7.47684	7.05025	7.1491	9.57813	10.0407	9.39058	9.84212	9.95532	10.6158	11.333	9.43516	15.4218	16.6446	16.1831	15.1947	17.5758	18.8986	17.6682	18.0011	7.31395	7.68098	6.85679	9.585	8.70662	8.6516	8.74625	10.6268
AFR92228	663.637	2342.84	2342.2	882.466	1979.53	5032.73	139.678	1335.21	1293.15	1649.64	784.021	835.949	790.833	351.472	475.992	660.071	1894.22	1669.82	1677.31	1672.65	1675.23	2009.26	2018.69	2008.22	2005.31	1496.4	1513.87	1500.19	1512.59	1492.25	1498.86	1502.8	1503.69	27.0303	26.4969	27.7505	26.6103	33.5041	36.3117	34.552	34.3303	3468.4	3455.44	3478.51	1802.95	1785.74	1797.43	1770.65	1410.29
AFR92229	438.37	279.197	226.805	537.738	421.67	276.759	259.356	279.039	373.1	256.54	323.192	342.718	271.116	338.597	373.324	346.353	274.486	505.716	491.645	487.881	468.056	500.148	515.362	497.297	511.687	413.089	426.108	414.401	423.544	396.161	403.58	409.716	424.563	476.577	475.437	506.405	476.194	541.573	556.419	524.646	517.579	401.388	414.972	425.682	498.932	483.092	487.28	485.63	378.466
AFR92230	106.818	170.845	280.206	182.214	100.806	304.144	132.943	481.309	349.182	384.328	211.803	228.443	233.658	150.366	142.617	233.815	452.419	83.8278	84.9882	84.3751	83.6341	69.2006	67.6934	68.7081	67.4923	153.549	151.372	151.32	151.41	143.095	146.899	137.887	141.776	9.08119	10.2967	8.53095	9.3481	12.2451	11.1333	11.4446	12.7868	120.279	115.266	114.572	81.6441	79.0123	78.3313	79.2798	107.825
AFR92231	3.81076	5.61136	3.45576	18.6849	30.0092	17.0346	17.7549	27.709	29.5749	24.8647	14.919	9.88469	12.4433	16.1456	6.72964	11.3445	17.7399	40.8426	41.0801	36.9937	41.7964	37.9882	35.4009	40.2958	37.3158	20.593	19.1763	16.8096	16.4483	18.5048	17.1858	19.0545	18.5933	3.64302	3.4177	3.75807	3.52453	4.30798	4.43822	3.67192	3.47561	27.5585	24.2543	27.7018	30.5323	30.491	31.879	30.1292	22.4681
AFR92232	21.3862	11.2043	11.1032	37.1408	14.7824	23.175	31.9338	21.6361	28.3172	20.4256	30.1442	26.3091	26.9003	24.1603	32.7082	27.1794	20.0903	5.59381	5.33604	5.08023	5.5109	4.5401	4.47649	4.62302	4.6712	6.26715	6.22733	7.4995	6.24201	6.56025	7.10852	7.62414	6.74116	22.0363	21.6882	23.2216	21.9106	22.586	22.7225	21.9787	23.4235	3.1048	3.49273	3.07696	5.33385	5.32664	5.29114	5.55599	4.01688
AFR92233	14.0026	29.5988	8.17784	9.31245	40.5522	34.3602	10.2984	17.0814	16.9683	12.5411	19.23	17.4126	17.1844	10.7643	15.2666	16.9203	20.7487	12.3147	11.6915	10.436	11.1463	11.2589	9.89661	10.7799	9.24391	10.6432	10.2487	11.3063	10.0855	11.0948	11.2008	11.0313	11.2756	9.09324	9.96783	10.3214	10.203	12.4121	10.2972	11.8731	10.6703	11.378	10.9617	9.59807	12.7493	11.8314	12.6464	12.5908	12.0871
AFR92234	27.4682	37.396	16.468	48.7096	37.8641	104.454	47.4979	5.99447	5.27823	6.01199	4.44906	7.13646	7.11063	4.07385	5.67275	7.39981	4.23078	19.0653	21.739	20.7692	21.4373	17.0214	15.9883	14.8925	16.7926	15.8121	18.6178	17.4934	18.2825	16.7958	16.4141	17.2795	18.1403	5.95763	4.88297	5.14439	5.54696	6.11911	6.90339	6.7449	6.39962	17.7527	18.6192	17.1848	19.4742	19.9312	20.0368	18.0455	19.3418
AFR92235	97.2399	62.1136	39.4518	86.3649	62.5347	37.386	235.818	58.3689	46.9996	36.1223	34.8007	41.1016	32.6678	39.6858	35.378	44.4039	52.3231	139.98	137.19	135.925	143.596	175.314	173.317	171.966	175.598	138.361	131.572	136.553	135.285	138.096	144.351	143.594	146.544	18.0334	17.5489	17.3866	15.5735	18.9103	20.1259	16.6409	18.2292	163.953	164.204	166.01	143.747	146.241	143.298	149.983	143.628
AFR92236	28.7301	11.8316	3.69014	11.5896	10.5576	14.6696	40.7539	30.8747	38.9819	29.1108	42.4475	43.077	45.6661	46.3196	44.3911	45.5061	27.4538	4.46309	4.12572	4.15625	4.18512	3.3314	2.72113	3.28004	2.83691	4.19679	4.02031	4.8064	4.17996	4.02321	3.76746	3.59855	4.24423	21.864	21.9024	21.6887	21.3099	26.8009	27.4816	26.5002	26.8272	2.42184	2.73675	2.3446	4.32345	4.08166	4.26914	3.60451	3.1323
AFR92237	296.659	127.378	13.6659	103.324	120.333	16.7008	319.125	207.705	285.485	283.861	275.248	254.275	253.631	260.849	271.445	245.55	285.332	44.8742	43.8765	44.4257	43.0271	33.3253	35.6409	32.65	33.7389	55.9135	54.1363	53.7437	52.9368	50.1962	53.0789	49.8834	51.2117	178.797	176.847	175.887	174.596	197.644	198.591	197.794	199.006	36.0483	35.7398	36.6785	43.6863	43.4114	42.212	44.8921	48.676
AFR92238	93.2601	31.5536	30.744	49.3387	46.3906	53.8557	81.7009	90.3484	66.176	71.2351	99.1976	92.122	93.1878	103.368	92.9011	99.1189	64.5821	21.323	20.2912	19.3626	19.4612	24.6713	23.2149	22.739	25.1319	42.3525	39.8921	38.6599	35.7825	41.1241	44.0306	45.0538	47.1942	124.372	120.71	120.563	114.764	97.8816	102.576	97.8139	97.2667	18.0051	17.7043	19.902	26.9545	26.4555	28.852	26.6015	30.9767
AFR92239	101.65	55.1746	60.495	42.9449	24.9076	59.4627	29.0773	203.877	153.271	145.951	157.213	171.29	166.709	119.233	141.297	173.675	229.276	87.0223	87.8811	84.7489	90.0123	95.4667	97.0208	93.8645	96.7121	84.2851	83.9489	87.8422	90.0431	90.3772	88.9339	85.3305	85.7229	39.8231	38.7253	41.7104	41.5381	40.2242	41.1082	40.8344	39.9635	98.1595	96.3318	93.0613	82.964	80.7711	82.8272	84.595	74.6333
AFR92240	87.0308	65.4323	30.815	101.967	62.6214	40.5061	18.3652	292.737	275.941	254.494	297.191	337.877	268.938	224.891	296.201	331.801	359.729	142.399	142.422	148.619	146.86	190.071	198.81	184.196	186.961	112.919	113.56	117.891	115.198	132.006	134.81	134.084	141.157	133.446	137.399	136.208	137.563	123.83	121.441	124.873	122.616	154.904	150.791	154.768	167.438	157.922	173.843	164.817	118.413
AFR92241	67.9954	16.7596	66.2832	297.496	22.0305	214.932	69.5681	79.9279	112.4	123.119	137.659	136.162	123.779	163.392	148.526	140.479	104.058	16.0465	15.3908	15.9179	17.0693	11.1149	11.1457	10.5241	10.9388	18.009	16.9162	17.0583	16.2735	14.2559	13.6248	14.5196	15.4471	53.3243	55.2427	54.169	52.3795	73.3814	74.5555	74.1033	74.7747	9.42814	9.79451	9.54986	14.4251	12.8731	14.0048	14.0784	8.59205
AFR92242	8.32621	5.05505	2.73064	27.4356	24.3603	4.213	114.953	13.2271	8.15973	5.75484	10.8638	10.5238	9.46267	20.3754	8.59768	10.3525	9.61831	19.0501	18.3692	19.7102	17.7855	15.9936	17.316	14.3989	15.6741	15.6603	14.7608	16.4228	14.8885	13.9006	13.5851	12.5501	15.637	5.0021	5.24214	7.77124	6.30527	7.33504	7.08774	6.57169	5.46638	15.3087	16.0165	14.3549	16.761	15.893	15.1277	16.7139	20.8552
AFR92243	23.6062	8.19534	7.76495	69.1986	18.7804	17.2682	33.574	42.5413	59.157	49.5162	62.1605	62.7268	52.915	62.5401	63.3693	63.0332	41.1061	17.911	16.8186	17.6688	17.7019	13.6807	13.4527	13.7379	12.9948	23.5582	25.355	24.1178	24.861	24.7805	25.3932	24.9073	26.0186	31.9605	30.1193	30.1949	31.7574	35.5989	35.757	35.5257	35.881	14.2766	14.1408	14.6002	17.1227	16.9207	17.2895	16.8798	16.861
AFR92244	39.1474	22.4756	10.8908	29.4485	24.5445	4.24053	208.119	199.008	132.324	127.788	97.3781	96.037	106.036	76.4726	87.16	132.885	223.556	75.3379	77.3792	78.9904	76.7321	58.5947	58.4064	59.2255	59.8125	106.364	110.052	106.715	106.614	90.6855	94.2736	92.1615	92.0009	9.34444	10.4009	11.0039	10.4089	16.2664	13.661	14.1332	15.1663	86.9245	84.2683	87.0434	62.2068	64.2517	66.2851	66.0179	69.534
AFR92245	146.217	18.7111	18.5586	96.5051	23.7038	31.0172	135.125	189.501	244.131	262.182	259.248	246.831	217.579	221.033	244.328	250.09	219.602	62.8698	61.2722	61.8704	61.5297	56.4175	60.1873	59.114	59.3426	70.488	71.285	71.3063	70.1118	77.5626	76.5881	74.0763	77.3914	125.617	125.919	127.138	126.408	125.536	120.655	118.7	118.97	53.2451	51.6844	52.8764	70.4955	71.3358	69.132	70.1191	72.9721
AFR92246	114.778	39.8196	21.2947	75.6993	37.9538	28.9725	191.636	78.4917	118.116	111.573	108.416	97.2667	92.9258	72.5465	97.4685	111.382	89.4031	117.819	123.544	116.895	117.547	100.456	112.464	104.668	103.811	106.552	108.947	109.38	112.575	90.2616	98.3433	95.6363	94.2498	142.031	138.539	135.608	130.19	140.411	146.81	142.942	141.077	88.5269	89.783	106.009	106.651	112.953	104.571	107.521	108.135
AGV15269	114.778	39.8196	21.2947	75.6993	37.9538	28.9725	191.636	78.4917	118.116	111.573	108.416	97.2667	92.9258	72.5465	97.4685	111.382	89.4031	117.819	123.544	116.895	117.547	100.456	112.464	104.668	103.811	106.552	108.947	109.38	112.575	90.2616	98.3433	95.6363	94.2498	142.031	138.539	135.608	130.19	140.411	146.81	142.942	141.077	88.5269	89.783	106.009	106.651	112.953	104.571	107.521	108.135
AFR92247	18.5184	4.65557	1.98665	2.66822	11.8426	1.49424	45.6825	28.0827	30.7206	26.2898	40.15	42.3464	40.3165	42.5111	48.7058	49.0086	30.7968	6.1556	6.4267	5.60677	6.20741	4.52064	4.54918	3.80246	4.55491	4.48183	4.17579	4.23606	4.0611	4.19205	4.65649	4.68783	4.52287	21.3629	22.3638	21.7382	21.9572	25.2886	24.4779	25.654	26.1166	3.96847	4.51835	4.84958	4.87299	4.89842	5.63311	4.92322	5.29723
AFR92248	75.6552	39.7223	20.3093	70.8304	42.0905	34.0244	101.22	77.8104	79.3232	74.9573	98.1519	100.562	97.3011	92.7162	102.724	100.294	93.0538	30.1859	31.8528	31.1773	30.7799	29.2265	26.8449	28.6139	28.6497	41.4615	38.0776	39.8725	40.7048	39.1394	39.1375	39.5363	37.6367	62.7591	61.1574	60.6012	60.5379	65.7088	65.2526	66.8928	68.6376	29.7069	29.7569	28.7692	35.0951	33.7069	34.8228	34.1663	38.762
AFR92249	20.6347	6.41045	3.78045	13.6435	5.50794	9.8348	28.1577	15.9749	24.869	20.4992	32.8469	36.001	28.2855	22.1474	39.2637	39.8851	19.8641	5.01524	4.88075	4.95777	5.07314	4.44648	4.88072	4.83917	4.20589	7.55363	6.91073	6.79304	5.86325	7.48949	7.12784	7.74265	7.05404	15.9796	15.7311	16.0077	15.4151	16.5324	16.3774	14.7413	16.2896	3.26275	3.32199	3.41323	5.46562	5.52561	6.06289	5.75302	6.57613
AFR92250	12.7615	14.4997	12.8002	2.13638	6.98711	5.06805	20.14	21.0543	12.5696	11.956	13.957	14.06	15.0241	6.16154	9.66207	16.9846	22.8729	10.1561	9.83383	10.5716	10.1602	9.3073	10.643	10.7177	8.9954	9.92403	11.1629	11.9514	12.2642	9.36999	11.252	11.6552	11.2356	11.5246	10.3902	10.4275	11.3498	11.7335	10.7418	11.4894	11.2015	9.55991	9.13745	10.6926	10.2448	10.6896	10.3313	9.29678	12.0465
AFR92251	365.511	80.9857	180.475	190.621	41.7729	165.554	116.609	420.433	494.015	471.405	307.818	321.745	270.443	247.852	270.671	278.577	457.972	339.535	318.578	331.497	326.176	259.445	252.748	258.281	257.711	386.601	385.783	378.331	382.931	374.205	368.195	369.308	367.437	40.8206	38.1804	39.6231	40.1386	49.4672	46.4792	48.7218	44.3727	238.72	234.092	236.002	284.842	289.988	292.815	286.297	335.625
AFR92252	1031.25	224.228	498.133	408.398	200.335	560.331	577.222	1287.39	1685.78	1730.95	1749.69	1632.83	1689.12	1870	1727.4	1454.3	1386.13	138.942	137.735	134.417	139.136	104.863	110.833	108.938	105.487	258.126	262.371	260.043	259.396	278.339	272.301	271.315	274.434	2053.24	2059.94	2073.02	2049.23	2194.58	2167.79	2189.57	2201.17	85.4529	86.4576	86.7762	146.803	144.106	147.46	145.193	181.389
AFR92253	51.2542	27.8205	40.9647	84.4208	60.7908	68.7477	115.826	106.048	137.485	117.138	154.55	182.623	125.312	199.768	170.083	157.89	139.933	27.8226	27.3107	27.1055	28.0515	18.4112	20.7681	20.6361	21.4865	52.7194	57.0709	54.388	51.117	58.0063	54.992	58.206	57.5517	58.9679	60.3244	58.1821	56.2051	65.9746	65.0811	67.2041	65.2896	18.952	18.0474	18.6533	29.8466	33.4076	32.4502	29.4787	44.0848
AFR92254	98.6294	28.9225	46.3981	86.3642	51.8695	42.0876	61.6872	34.5694	63.7737	50.3042	55.0127	50.0836	40.4385	38.8593	56.783	54.296	41.783	48.4794	53.0131	57.3793	53.0415	47.4648	43.9998	49.7105	47.5693	65.7486	71.5088	66.837	67.5506	61.6042	65.9389	63.5173	58.4797	42.1548	46.182	48.784	45.8849	43.4325	49.9576	49.8834	48.4198	37.9742	38.096	43.5375	56.4341	52.2196	56.932	57.8494	60.3273
AFR92255	30.8033	57.7418	13.8804	47.4099	57.5444	30.224	71.7853	15.0336	18.903	18.2121	28.1013	18.9134	18.4853	20.1477	29.5601	25.8862	19.6775	41.6254	41.9946	42.2208	41.5291	32.0419	35.253	37.9503	36.3793	38.8801	42.1895	37.6241	41.0508	33.7927	40.3115	35.1425	31.2584	22.658	23.1315	24.8188	23.0724	27.9859	23.894	26.7025	29.1771	31.0121	35.5534	33.6507	37.4655	37.8904	40.415	39.5763	35.9695
AFR92256	37.071	13.5898	14.5396	64.5897	9.84331	22.2737	50.8736	53.2351	82.6747	63.4453	102.618	89.177	71.5942	57.6596	92.1847	99.363	64.8708	51.1396	49.8287	53.1744	52.1974	52.538	47.9941	51.2825	54.4271	36.3765	34.5072	33.16	34.8513	39.9764	41.3071	35.142	40.5631	48.6288	46.3143	51.4951	47.0738	45.4033	47.6282	43.0116	43.3691	43.7462	45.2782	45.3618	45.4113	45.2621	48.9317	48.9622	36.7615
AFR92257	480.827	195.415	534.487	224.014	111.753	182.269	338.382	448.799	488.027	438.047	458.611	469.796	420.242	441.207	422.96	422.87	538.342	567.423	578.442	565.144	568.458	536.739	541.685	544.03	533.768	438.399	438.813	430.981	441.061	381.999	384.209	379.344	388.345	100.792	103.96	99.6182	102.538	124.379	133.164	125.628	124.065	604.695	604.961	601.039	524.465	526.232	523.064	510.489	470.101
AFR92258	17.0174	14.3723	7.58187	7.15872	61.0552	6.04358	35.8706	45.1459	71.1571	71.7361	68.8779	80.0369	64.2437	75.3714	66.8238	83.3434	60.1425	33.029	33.3732	33.6174	33.3408	26.2232	25.9743	26.4727	26.392	35.493	36.1029	32.9205	34.4432	34.2657	32.8428	32.5281	32.4358	15.5197	14.3457	14.5239	14.6172	19.3302	18.4065	21.3423	19.1317	26.7509	26.0841	27.6325	30.0359	31.1243	29.9864	31.0788	45.6771
AFR92259	4.35727	11.8403	8.54003	14.0064	56.8707	11.3624	268.636	36.0986	26.2935	22.7086	18.0865	15.4708	21.9646	6.87926	5.98702	17.622	28.4147	45.1923	45.643	45.629	47.4353	48.8225	52.5052	48.9233	49.5665	55.2691	54.3244	50.6895	55.7879	45.7299	45.3443	47.8864	47.4644	5.35882	6.01239	6.78674	5.28311	9.08049	8.22595	8.44841	8.27677	114.241	118.587	112.759	90.0718	94.0314	94.5528	96.9505	63.6117
AFR92260	16.5768	26.9352	25.075	15.2148	49.5944	21.4817	56.9536	8.74159	15.2659	12.2567	17.5315	15.9385	14.1523	13.6341	16.6023	18.423	7.15117	3.65281	3.13975	4.21904	4.11972	2.26866	2.1264	2.26327	2.39739	10.3497	10.2216	11.2532	10.7108	10.6044	9.88382	9.72502	10.3449	11.2588	12.0141	12.0961	11.9485	13.6757	16.1785	15.1975	14.6347	1.63662	2.00494	1.70469	3.53852	2.99599	2.9951	3.02996	4.30024
AFR92261	12.7306	3.17633	5.40827	7.25675	2.29356	8.55098	1.85999	2.77041	3.31757	2.07169	3.8839	5.38803	3.78498	1.8493	2.33851	5.13472	3.1897	2.81865	3.29167	3.43108	3.9169	2.54643	2.72557	2.98868	2.20487	4.10005	3.99491	3.10196	3.26689	3.88797	3.69781	3.69685	2.67232	1.74346	1.39129	1.27045	1.44679	1.5216	1.52281	1.52055	1.74382	3.58362	3.76541	3.41378	3.28305	3.5383	4.21874	3.66278	4.21316
AFR92262	277.39	54.0489	193.081	223.323	74.0799	2153.46	42.1516	50.2001	66.1768	82.9019	61.1114	57.6869	62.2445	58.0947	59.5709	58.5641	42.7924	104.111	107.436	105.012	99.9243	76.0343	73.4727	72.9047	79.9505	61.9008	66.7264	67.9229	64.2641	65.3832	60.0871	59.8001	61.8509	59.9347	60.8511	61.7066	61.6669	68.5027	69.978	71.4702	69.9231	58.5885	60.4607	64.7242	88.3802	86.837	84.0539	84.5777	57.8265
AFR92263	23.953	11.283	67.4353	52.7608	33.6537	89.9993	3.86755	10.2055	0	3.92483	4.08781	12.7596	5.73653	1.3475	0	3.13799	3.18048	9.85347	5.40886	9.24047	13.0019	8.22955	6.52545	6.51137	5.08031	11.6514	6.79214	10.3326	9.99287	7.80273	10.0079	9.37996	7.18781	11.1966	12.8986	11.4747	12.8657	8.8934	12.2765	9.50016	12.5417	8.33759	7.72805	8.60345	13.8559	10.1472	10.1442	8.29014	7.31162
AFR92264	21.257	26.226	6.82851	17.117	48.9933	39.3708	29.6033	16.1717	18.6012	11.8385	22.4726	19.5538	21.3498	21.8302	20.5393	22.2125	13.2295	5.70608	5.20091	4.88304	5.55404	4.10032	4.22365	3.55343	4.44884	4.01512	4.62614	4.28852	4.32834	4.32748	4.24503	5.52166	5.24532	13.6043	13.6281	14.7866	13.3076	16.5159	16.753	14.2681	15.0455	4.69366	4.81532	4.45982	6.87573	6.55227	6.64006	5.82568	5.2912
AFR92265	53.1292	16.6881	17.3906	6.15049	22.1152	49.8473	11.5505	22.5624	16.9728	17.7011	25.0892	26.19	26.0074	7.25873	9.89304	35.5242	17.2371	1.19613	1.12587	1.13507	1.32635	0.929185	1.14136	1.02572	1.0457	1.12321	0.896832	1.20544	1.52832	1.45616	1.27179	1.22052	1.49087	6.98285	6.36204	7.23866	6.47872	6.79077	7.03329	6.09032	5.78246	1.0907	1.28001	1.38638	1.87055	2.0232	1.8271	1.67381	1.17102
AFR92266	29.6016	40.396	24.5471	22.9444	27.5912	51.005	46.1331	26.676	37.5985	35.377	50.9667	49.327	45.2823	45.3835	58.8662	56.4	27.2944	9.00681	9.42785	8.77102	10.1157	8.9602	9.09605	8.61803	9.68855	8.90899	8.9031	9.98619	9.55179	11.2193	8.35568	9.72044	9.3109	12.4189	12.2136	10.6042	9.55573	13.7052	10.8337	11.7604	13.2248	8.14844	7.55617	9.41534	10.5199	10.7048	10.8509	10.8383	10.5072
AFR92267	269.372	247.983	678.786	593.522	245.313	641.14	404.449	665.279	457.268	562.379	317.247	334.05	379.081	228.383	225.71	329.992	708.198	139.983	136.908	136.83	137.432	92.112	91.6868	95.9641	94.0293	257.075	258.645	257.965	254.133	205.803	208.18	206.547	207.785	33.3075	33.6121	32.5034	33.4956	42.1801	45.5153	45.1449	43.2825	147.351	147.019	144.722	121.948	121.243	119.25	120.965	157.878
AFR92268	4.18084	17.824	18.036	4.17425	26.256	26.9965	10.4601	4.88362	3.11902	2.33724	3.04287	3.20555	2.24182	2.40732	4.36477	1.75188	3.55121	7.87888	8.45507	9.10794	8.63965	6.33712	6.46244	7.33359	7.43727	7.73342	9.24509	8.14805	8.56622	9.47893	8.73004	9.28635	9.00269	6.00082	4.07018	5.12488	4.18471	4.65685	4.24933	4.85894	5.73807	6.8491	6.17296	7.28754	8.52625	8.92671	8.92406	9.18791	10.6811
AGV15270	4.9106	6.88753	1.9038	5.75739	12.1329	4.1567	1.42456	1.56565	2.36397	0.916264	1.845	1.41491	1.07137	0.754989	0.851754	1.83143	1.33649	1.75121	1.78265	1.66626	1.34739	1.44422	1.29819	1.0839	1.48911	2.14581	1.96318	1.88452	2.57368	1.807	2.00052	1.70803	1.57588	0.535845	0.602246	0.548826	0.522355	0.773202	0.802477	0.658198	0.742687	1.37641	1.15187	1.42673	1.4664	1.65106	1.32045	1.2759	1.36554
AFR92269	4.9106	6.88753	1.9038	5.75739	12.1329	4.1567	1.42456	1.56565	2.36397	0.916264	1.845	1.41491	1.07137	0.754989	0.851754	1.83143	1.33649	1.75121	1.78265	1.66626	1.34739	1.44422	1.29819	1.0839	1.48911	2.14581	1.96318	1.88452	2.57368	1.807	2.00052	1.70803	1.57588	0.535845	0.602246	0.548826	0.522355	0.773202	0.802477	0.658198	0.742687	1.37641	1.15187	1.42673	1.4664	1.65106	1.32045	1.2759	1.36554
AFR92270	49.0252	26.3111	49.3706	16.3131	42.3279	52.1667	21.9835	47.3316	39.504	12.8706	25.4696	39.2271	38.0937	23.8617	33.3295	41.6759	32.8535	25.016	22.2236	31.6605	33.6935	32.1052	29.307	22.0025	30.5429	26.4273	21.3188	26.3657	19.6616	18.1158	22.768	17.8405	22.4435	28.3637	31.4478	25.0551	31.9179	39.2205	36.8362	36.1785	31.8991	27.8295	26.6096	23.9325	36.3499	34.4857	27.5199	29.6022	17.3832
AFR92271	27.104	29.5365	28.0204	12.4371	26.7516	20.7502	53.9344	39.3291	26.4537	27.844	23.3912	23.7477	25.2471	19.4733	18.9448	25.9722	33.1486	13.8081	13.766	14.9585	14.5539	11.3088	10.6105	11.1331	10.7284	18.5953	18.6964	17.7319	19.1136	17.6043	17.6402	15.6366	17.2986	10.2723	10.2166	9.6823	9.57809	11.7644	11.5587	12.1857	11.3061	14.2658	12.9644	15.4343	14.6436	13.4388	12.9502	14.2528	14.1951
AFR92272	107.442	38.9121	46.2431	34.1988	46.1581	40.5636	133.867	141.928	70.9395	54.2661	68.0542	68.8572	99.5488	70.722	68.3882	94.3002	71.3463	53.2753	54.9439	52.8671	53.9575	59.3346	59.5617	54.4006	59.2519	60	56.6749	54.9402	54.029	70.8067	67.5096	71.7268	62.962	139.09	126.516	134.33	126.193	127.463	125.486	117.258	130.508	56.2109	46.0448	50.4782	54.4756	53.6209	55.1664	61.3399	55.7043
AFR92273	184.447	162.389	116.464	117.658	121.916	87.9339	125.291	136.909	130.156	142.496	135.792	135.614	156.479	182.492	155.577	146.537	163.15	71.0681	69.1261	70.0015	70.4379	55.7989	54.391	53.2429	54.9556	95.3755	93.019	94.2457	95.4047	84.817	86.2689	85.7671	81.0739	42.9157	44.2806	44.643	44.1319	60.2804	60.4852	59.0837	59.1904	69.9257	72.2108	70.3496	71.2639	70.3032	70.6751	68.2192	84.7752
AFR92274	97.2354	84.7138	68.3713	292.67	63.1885	429.527	85.7989	70.7125	58.3706	67.7664	70.5804	70.223	66.1816	53.3005	58.2911	70.9274	64.0251	95.0437	98.2089	95.6529	92.8827	66.948	66.3321	67.4555	70.4394	103.635	109.354	115.101	101.018	91.2683	94.1056	94.9645	93.8883	29.5913	29.115	28.1369	27.8554	29.9647	31.506	28.7173	32.842	74.8765	80.9696	72.7139	79.1657	80.2893	75.0544	79.0152	66.4209
AFR92275	119.146	59.1324	64.3712	66.6546	78.3336	83.5001	287.952	78.9509	122.085	115.511	121.27	96.1342	111.766	121.83	112.594	115.996	111.576	75.8104	71.5405	71.1208	73.3206	65.2108	61.4557	62.5896	63.5283	87.7085	84.0714	82.3344	80.45	79.1433	79.2313	75.8243	77.6271	99.3187	101.737	99.1709	98.6462	113.794	117.064	111.406	111.634	68.7069	66.9731	70.7581	68.7987	69.7192	68.3958	71.2076	67.8555
AFR92276	368.021	270.637	130.079	169.11	282.477	250.034	349.04	630.946	358.734	379.742	199.449	189.849	245.169	92.6649	108.68	206.26	469.929	1019.52	1029.84	1032.5	1021.54	1080.52	1072.61	1082.41	1076.93	660.638	672.26	655.264	655.851	579.244	577.923	575.872	590.266	52.4906	53.7442	55.342	56.6968	70.4659	67.64	60.7687	67.7538	1594.17	1594.16	1602.78	973.164	981.189	994.482	992.642	918.947
AFR92277	129.451	42.1082	52.8897	114.195	57.6066	61.1955	231.74	238.068	214.603	184.001	273.039	272.743	259.365	183.105	289.544	356.367	282.638	79.0278	78.636	78.3859	79.9381	72.9772	71.3314	71.317	75.9629	89.5512	91.0845	85.5273	88.7159	94.0414	95.0547	93.9011	94.6248	120.356	116.471	117.994	122.049	115.956	116.451	121.005	119.278	69.49	75.6081	74.1993	89.0365	87.4526	90.958	90.9023	88.5943
AFR92278	61.6824	41.7295	50.7701	85.4631	24.7688	61.2336	896.099	15.0283	17.7152	15.5928	15.143	16.4407	15.245	18.8817	15.1106	23.2489	15.6238	41.2625	39.2535	42.6472	39.3795	32.9539	31.0731	31.3708	32.1843	31.4329	30.8391	28.7074	28.659	30.1613	28.7118	30.4669	32.7171	7.34863	7.76797	5.95008	6.62196	7.31012	6.92047	7.15699	7.39022	25.1308	23.8407	24.0823	27.8214	30.5571	29.3598	29.8695	22.473
AFR92279	41.3664	6.53089	51.0936	74.3416	6.094	53.1601	50.9203	61.8452	54.2816	46.0851	83.1529	73.3284	67.8323	72.7603	83.8277	88.8716	58.5159	3.46939	4.73566	3.31985	4.11693	2.722	2.22873	2.83258	2.61389	6.04831	6.20478	5.47352	6.69042	6.11655	6.85314	6.4894	6.17615	49.6483	47.463	47.8352	48.8683	49.1191	49.615	47.3873	48.0088	1.67434	1.69589	2.25691	3.99736	3.96653	4.42289	4.57006	2.21685
AFR92280	115.58	26.1945	35.6848	99.114	33.1007	51.2973	495.707	74.6611	94.8697	100.973	85.5544	87.0009	92.2891	117.915	95.9483	89.6763	79.2805	26.8527	26.3815	24.9249	24.4423	19.0903	20.5361	18.0706	20.7531	40.4396	40.9864	42.9049	41.4541	36.1982	39.0774	36.5888	36.734	58.8562	59.983	57.8543	59.2173	79.7705	80.314	81.0577	77.8465	20.3734	20.5845	20.9788	25.9483	27.2602	24.8796	27.0922	31.3932
AGV15271	22.7843	24.7563	7.10367	10.8177	10.4719	7.46498	96.0572	6.90071	10.3962	8.98891	9.98633	10.228	10.0726	4.11486	9.35081	10.0616	5.82732	9.80334	10.6389	8.75717	11.5238	9.22896	8.62046	9.50961	8.40325	7.95601	5.92603	6.65564	6.59521	7.19579	7.21049	6.15835	5.29648	2.73527	4.02448	2.94849	4.0142	4.02683	3.37398	3.97725	3.08256	6.41057	6.67128	5.43565	8.74441	8.77953	9.0116	9.1886	6.51216
AFR92281	22.7843	24.7563	7.10367	10.8177	10.4719	7.46498	96.0572	6.90071	10.3962	8.98891	9.98633	10.228	10.0726	4.11486	9.35081	10.0616	5.82732	9.80334	10.6389	8.75717	11.5238	9.22896	8.62046	9.50961	8.40325	7.95601	5.92603	6.65564	6.59521	7.19579	7.21049	6.15835	5.29648	2.73527	4.02448	2.94849	4.0142	4.02683	3.37398	3.97725	3.08256	6.41057	6.67128	5.43565	8.74441	8.77953	9.0116	9.1886	6.51216
AFR92282	56.8077	18.3021	5.39304	15.0236	23.0521	14.583	38.8125	66.4068	72.3858	66.4661	73.7351	81.3406	75.3725	58.754	74.5699	76.3521	56.0275	17.2002	15.1734	16.6223	17.1604	14.5276	14.1378	13.8318	14.0643	12.9778	13.0952	14.456	15.2474	15.3097	16.5585	17.1628	16.4245	37.6499	40.9362	38.4065	39.3073	39.7561	42.0579	36.8056	36.6787	12.4618	12.0921	13.3975	20.4379	19.0336	19.1476	17.5714	19.3321
AFR92283	85.1269	88.7447	37.6871	74.7354	80.8668	38.5562	75.5023	71.8349	79.3541	64.711	86.915	93.2065	75.5922	71.5407	88.59	92.2891	72.8874	64.5267	64.8335	67.7283	70.2521	55.4953	55.6457	56.0123	54.0626	56.8644	55.5297	52.5387	56.39	49.1148	49.5735	51.2922	49.8349	34.6936	31.5413	31	34.1849	41.9335	39.5051	38.9197	38.79	51.7491	54.9478	52.0677	61.5081	60.8377	59.7042	60.2795	56.1446
AFR92284	73.5609	100.012	48.7411	207.646	139.707	92.029	131.849	131.865	140.683	136.58	132.596	127.697	161.082	162.723	140.426	149.669	127.555	65.1148	64.8895	65.385	63.9187	43.618	41.5072	43.3053	42.5482	79.8634	79.8743	78.3188	79.1544	67.7853	68.37	68.2138	68.1576	46.5298	47.7704	47.0663	47.6967	70.218	70.8931	69.242	70.3947	60.3267	62.0386	60.841	65.0624	63.9303	65.0307	66.1258	72.3719
AFR92285	32.5473	60.3406	27.2723	63.7861	69.2539	43.1323	58.5972	65.9927	69.1618	71.4976	64.9712	66.5872	60.4586	62.6015	62.8262	70.5273	82.6639	26.2208	27.7848	28.1158	27.504	16.9249	17.6247	17.0002	17.9228	28.5987	28.529	27.7009	28.0488	21.7791	22.3831	22.1417	21.8858	8.99744	9.62935	9.71637	9.39406	15.0942	15.5493	15.1703	14.5856	28.4432	28.9982	29.1575	24.3952	23.841	23.7664	24.8085	26.0497
AFR92286	431.651	53.1462	282.553	54.209	98.0798	307.75	1079.85	626.582	279.461	295.476	394.392	360.22	522.014	741.632	640.014	602.066	324.288	87.1209	86.5093	83.8421	95.2638	113.871	100.782	93.1153	89.7368	27.6773	31.2051	30.4449	34.6345	24.6373	27.4307	30.166	37.0039	1240.44	1227.86	1208.33	1203.88	1170.72	1160.88	1235.77	1177.16	77.0459	82.1206	88.4705	65.4906	77.5384	74.8193	70.0191	24.7166
AFR92287	33.6824	52.6406	34.0711	23.7286	42.7195	144.64	271.132	64.4135	77.1353	87.464	99.2162	103.024	94.5027	122.3	105.411	111.235	90.5198	39.234	39.4035	40.0727	39.5777	22.7234	23.2431	22.01	22.8515	33.3428	33.6309	32.4467	33.2311	28.9257	28.6635	28.5917	28.4494	28.8756	26.5445	27.4906	27.1664	39.2188	41.4153	40.4092	37.7998	28.066	28.3207	28.3484	32.4594	30.5409	31.4162	30.9169	24.7078
AFR92288	61.3224	15.5461	8.0472	42.5675	17.4189	16.6159	62.3617	91.0584	83.1468	75.3129	83.9028	86.9562	84.3977	83.189	102.696	105.669	102.892	19.2407	19.1321	19.8756	20.6963	17.5647	18.4025	17.9315	17.2432	26.1565	26.3467	23.9986	25.6381	25.4742	26.4289	26.6978	27.236	44.1444	45.4583	44.1148	44.9835	42.7332	42.0043	41.8191	41.6689	15.7569	16.3004	16.8167	21.6752	21.0048	19.5198	21.9096	23.4976
AFR92289	24.3463	18.1646	7.63212	37.4645	55.127	18.7653	46.1278	25.1556	21.1447	18.8835	23.963	26.4613	25.2209	13.1901	16.8623	27.5925	17.1491	15.0292	15.2025	15.1191	14.6262	12.3822	12.8031	13.2452	14.75	15.6254	15.3468	14.1426	13.0492	14.6023	14.6321	13.2796	15.0878	20.3406	19.1202	19.0837	19.8603	21.7251	22.8117	21.8626	21.4673	12.6964	13.2159	12.4034	14.6612	17.0901	13.923	15.9444	17.2859
AGV15272	2.79137	3.18366	0.0162996	5.61784	4.5918	0.95392	7.80316	4.48253	2.48249	4.0224	7.50519	4.90379	0.0349583	3.44616	2.9444	4.62509	3.61151	1.77355	3.20762	5.77997	3.34297	4.42917	4.85909	6.43819	5.93279	7.01635	4.61088	4.56986	3.59677	4.31068	7.05209	4.31538	6.66936	7.57121	10.0458	10.8764	6.43748	4.62026	7.88971	5.34073	5.82603	4.72182	2.55256	2.63373	4.31541	4.26837	7.49946	7.19913	5.92934
AFR92290	10.1766	4.62499	3.98317	21.2986	9.40503	13.474	21.5813	9.37196	11.2229	8.40994	6.56938	10.2527	10.347	13.5345	8.89976	14.4985	11.5003	10.3639	11.1211	8.83321	9.30076	8.22518	8.51941	8.41685	6.86367	9.31956	10.2371	9.71333	10.5104	11.0347	8.27124	9.73399	9.79347	8.51883	6.98475	6.67749	8.98958	9.96073	8.98431	9.72679	9.34028	5.98172	8.89831	8.58184	9.50054	9.38904	7.29348	7.51942	10.6731
AFR92291	32.3733	14.7474	15.9106	66.3937	26.5221	50.53	27.8141	52.7991	54.6174	61.4923	43.0472	47.1921	49.2851	44.8544	41.9686	45.457	58.5709	71.4668	70.5077	67.8619	69.8844	53.0469	56.3144	56.6293	55.8911	97.708	99.9861	98.9732	95.3787	82.2478	79.8613	78.6841	78.646	21.9566	21.2173	22.255	21.4648	24.5751	24.2162	23.4246	24.2774	69.8423	68.8	66.7039	70.0374	65.3935	67.3638	70.3608	98.1228
AFR92292	2.61527	2.54047	2.18487	1.03098	4.37024	2.5878	0.489836	0	0	0.497091	1.03547	1.21203	1.63473	0	0	0	0.604225	0.96617	0.604453	0.605344	0.843444	0.539118	0.538999	0.752972	0.750674	0.860812	0.737351	0.490746	0.979838	0.948708	0.594153	0.950398	0.593711	0.106356	0.106542	0	0	0.466085	0	0.349322	0	1.01827	0.790553	0.90178	1.05293	1.28518	1.0512	1.2833	0.810282
AFR92293	13.3634	14.9227	5.23339	31.2407	25.312	15.6867	42.0324	32.0287	29.9628	30.9399	23.9476	25.8205	22.7096	20.9802	20.4031	24.8914	29.7771	18.9895	19.2428	18.698	18.9549	16.0583	15.8121	15.4023	15.8297	15.5945	16.4903	16.1866	15.9692	15.9956	16.4157	16.5405	16.127	6.68584	7.27636	6.66826	6.82892	8.74463	8.28097	8.91029	8.61434	15.735	14.8914	15.6943	19.9025	19.3134	19.6068	19.8646	16.8801
AGV15273	13.3634	14.9227	5.23339	31.2407	25.312	15.6867	42.0324	32.0287	29.9628	30.9399	23.9476	25.8205	22.7096	20.9802	20.4031	24.8914	29.7771	18.9895	19.2428	18.698	18.9549	16.0583	15.8121	15.4023	15.8297	15.5945	16.4903	16.1866	15.9692	15.9956	16.4157	16.5405	16.127	6.68584	7.27636	6.66826	6.82892	8.74463	8.28097	8.91029	8.61434	15.735	14.8914	15.6943	19.9025	19.3134	19.6068	19.8646	16.8801
AFR92294	1550.75	614.478	228.526	1792.9	1806.87	314.611	85.3905	337.109	132.46	189.066	187.071	242.019	227.979	165.524	164.77	187.063	229.814	703.949	608.086	706.835	674.825	621.304	618.092	636.192	596.523	457.198	504.806	489.964	514.759	430.748	480.214	498.163	476.469	255.858	275.555	283.118	308.198	308.012	328.216	316.657	280.711	445.386	425.251	377.286	555.106	589.905	568.629	566.856	453.474
AFR92295	76.251	50.6449	29.2531	38.6672	31.201	14.3294	44.1095	34.109	26.8625	24.5414	47.2438	47.9038	43.9806	44.7321	45.7277	56.5492	36.0313	15.6431	15.3233	14.2377	16.643	14.8632	14.7105	15.902	14.6042	15.3826	14.6567	15.8912	16.2041	17.9259	18.3251	17.5954	18.4103	19.4397	20.2126	19.3481	19.3946	19.7142	18.9536	20.9924	20.5993	12.364	12.4356	11.9744	16.6139	16.1377	16.7485	16.3083	16.0207
AFR92296	0	0	0	27.1211	195.864	14.5875	21.4761	58.2894	52.3513	26.153	54.4781	0	43.0034	40.4058	52.0965	15.6824	0	168.382	159.008	140.133	171.162	167.349	170.148	141.484	169.263	148.807	148.709	161.37	161.098	177.817	175.054	193.76	209.284	201.442	176.571	237.775	178.916	208.435	177.924	245.048	180.392	113.099	136.662	112.681	178.502	196.701	153.627	177.999	167.478
AFR92297	8.04599	3.73153	1.69744	14.1461	7.67704	4.89694	7.25593	2.60373	3.40142	1.69924	3.53961	4.66106	1.86271	2.84406	1.05777	3.56628	1.03273	9.59857	7.85174	9.41528	8.18626	8.33916	7.1397	7.72182	7.78991	4.6766	5.5662	6.60538	6.28023	6.43541	6.95631	6.90374	6.29153	3.31753	3.86964	2.90805	3.4965	3.93335	4.28528	3.58235	4.12208	7.73514	7.86593	7.70656	8.54839	10.2342	10.1813	9.42163	8.65577
AFR92298	16.9764	3.16099	1.73747	6.49608	10.7411	3.45685	36.8397	23.0588	14.4068	11.3955	14.0551	12.4301	18.0802	5.8686	4.18153	11.1489	15.3096	6.48438	8.09525	7.88807	7.05091	7.48043	7.41375	7.59244	5.95191	6.82516	7.93272	6.14314	6.20667	6.51027	7.24044	6.73687	6.66197	8.27687	9.12695	7.89063	9.36009	8.99768	7.24608	8.56998	8.55429	5.80166	6.67688	6.93627	8.2577	8.95136	10.1466	10.2755	9.0083
AFR92299	666.042	261.549	30.0446	47.8965	231.362	47.8309	34.2511	753.344	710.914	672.94	379.748	396.937	397.609	323.179	288.492	522.623	621.959	253.113	239.907	245.156	242.842	186.588	184.547	180.516	178.486	125.997	122.348	121.094	124.618	107.459	105.305	108.611	109.462	6.17202	5.42265	5.51346	5.50991	11.0297	9.81816	10.1913	9.89619	138.58	130.326	130.83	140.516	129.989	135.895	137.568	91.1259
AFR92300	13.5771	9.3931	0.706704	17.094	14.5779	6.24294	6.08689	20.9451	19.8682	16.6833	21.3352	22.0767	18.5197	12.6157	11.3581	22.9838	17.8403	9.99217	10.246	10.904	10.4042	9.73401	8.56404	9.09395	9.11177	9.14255	9.30619	8.97791	8.52049	8.67802	8.46857	7.83549	8.57576	5.80609	5.30706	5.87292	5.79013	6.60854	6.75004	6.90078	6.93752	10.178	10.2075	10.4516	10.9967	10.746	10.78	11.04	10.3516
AGV15274	13.5771	9.3931	0.706704	17.094	14.5779	6.24294	6.08689	20.9451	19.8682	16.6833	21.3352	22.0767	18.5197	12.6157	11.3581	22.9838	17.8403	9.99217	10.246	10.904	10.4042	9.73401	8.56404	9.09395	9.11177	9.14255	9.30619	8.97791	8.52049	8.67802	8.46857	7.83549	8.57576	5.80609	5.30706	5.87292	5.79013	6.60854	6.75004	6.90078	6.93752	10.178	10.2075	10.4516	10.9967	10.746	10.78	11.04	10.3516
AFR92301	0	0.311703	0	9.22016	142.861	47.318	3.52588	6.30735	5.99036	2.34203	5.28512	6.90011	6.63227	3.41736	2.52704	3.74501	2.84679	4.40983	3.18011	4.08796	3.97387	3.21739	3.34365	2.99857	3.32626	2.84864	3.28101	2.2158	2.16398	2.93331	2.37944	2.79861	2.47091	4.46808	3.68112	4.55086	3.58828	4.02591	3.89175	4.84604	4.92843	4.22005	4.03506	5.04535	6.66043	6.28444	6.19086	6.36685	2.36329
AFR92302	170.005	27.483	43.6313	132.668	76.1693	4262.91	152.103	125.181	113.624	127.866	132.554	144.23	129.032	151.086	156.812	143.674	116.205	19.5977	20.4162	20.9557	21.8697	13.9325	14.1238	16.55	14.9527	33.2583	30.2081	30.9687	31.1374	32.215	34.2091	34.6286	33.8981	115.12	119.1	119.959	121.67	131.796	136.036	132.615	129.298	12.8516	9.90975	12.3299	24.6095	23.1719	23.9372	22.3667	22.1925
AFR92303	26.1554	17.9035	30.8737	38.5849	12.3695	44.6697	27.4985	18.6907	28.8863	24.5131	28.3678	27.7872	30.9569	28.201	33.1243	38.3379	23.6975	4.04006	4.35781	4.60863	4.34344	3.38927	3.4507	3.59836	3.83479	5.8514	4.42995	4.8825	5.4394	4.48002	4.79758	4.86485	4.62279	28.8	28.3282	28.3354	29.9721	30.5783	30.5353	31.4302	29.0599	3.58903	2.63805	2.92563	3.81244	3.33558	4.17666	3.59985	2.67051
AFR92304	27.2781	31.1341	10.9523	28.7196	23.1051	25.5999	55.2396	29.4033	31.6211	29.7153	34.9513	35.2896	28.0809	27.3081	29.086	38.2483	31.7603	22.1875	22.1783	21.6183	22.1363	20.2256	21.5544	21.4525	21.6357	26.1092	23.3054	24.3413	25.5311	22.1226	21.9229	21.1519	23.7729	9.42706	8.37294	9.83654	9.93974	11.1087	11.5082	11.7011	11.8893	23.526	22.4068	23.0034	21.3426	21.7051	21.8491	21.6132	20.729
AFR92305	96.9923	111.267	63.3398	16.7462	47.1089	38.5715	16.021	11.5686	12.9739	10.7107	10.4689	10.4461	9.21219	7.97685	7.22125	12.2523	13.2193	36.4712	38.3907	39.1696	38.344	24.8051	26.5864	23.3555	25.4172	7.98976	8.31038	8.09315	8.28251	6.60419	7.60245	7.24604	7.24253	4.3012	3.92024	4.794	4.40342	4.98268	5.29589	5.28802	5.04717	29.8913	30.8855	30.9392	30.9477	30.9059	30.8193	32.0595	9.93815
AFR92306	40.242	34.7404	19.2923	33.3502	52.708	31.1827	97.8257	41.2033	46.1195	40.0232	52.2719	57.9321	44.7091	43.3171	47.5824	57.2942	39.8459	16.1756	16.5933	16.6487	16.939	13.1461	13.7219	11.8502	13.1297	19.9595	19.4123	18.6586	18.8463	16.5501	16.7965	16.944	18.3319	14.8429	15.3591	15.7103	15.7546	18.9123	18.8678	18.6314	16.993	14.9512	14.6643	16.1348	17.4637	17.7387	17.5842	17.2058	16.4505
AFR92307	28.62	38.637	13.8094	15.6184	61.9665	42.601	65.974	20.5072	21.2632	17.9534	34.8267	31.1894	26.3226	27.044	30.8455	26.6448	24.2778	24.481	24.1778	24.3227	23.2821	24.193	25.4531	23.4071	22.4158	25.4826	24.9109	23.8723	23.8321	24.1992	23.7658	27.6748	25.4099	17.9098	18.2298	17.3308	17.7515	19.9372	18.6369	19.3452	18.1029	21.6062	19.7317	23.9182	26.5144	27.8499	27.2089	24.5964	32.6094
AFR92308	10.0017	10.6366	1.90537	1.42856	22.1777	1.83227	24.1993	13.1963	17.6056	17.8818	24.7497	21.6063	23.0869	23.4931	25.805	29.0704	15.1667	3.0315	3.07315	3.30995	3.27492	2.22381	2.22332	2.04655	2.0403	2.53626	2.39705	2.80496	2.93731	2.44583	2.43182	2.54515	2.65783	12.8722	12.5711	11.799	11.6045	16.5429	16.2391	17.2575	17.133	2.47818	2.34731	2.86551	2.16975	2.50305	2.68904	3.17086	4.10851
AFR92309	38.5332	21.7859	33.2604	22.3654	47.1237	43.8154	24.3304	29.4221	27.7297	27.1353	36.6644	33.3793	31.3536	20.647	28.244	43.0974	36.2522	31.3005	30.4396	31.6753	29.8059	35.8987	33.6642	33.9619	32.1179	26.6701	27.8008	28.6594	27.3462	28.6352	29.4534	31.1985	32.2929	19.8234	23.5258	23.4286	21.323	18.0506	20.3016	19.4698	18.0623	29.7123	29.8808	27.9394	31.5294	30.6248	31.0179	32.875	30.171
AFR92310	38.5429	43.4384	31.3537	54.6977	38.5762	37.1822	52.9871	56.8212	54.7088	54.2053	64.0835	68.419	56.1187	49.2747	50.3753	72.6409	68.9658	21.2674	21.5215	20.203	21.069	13.7321	13.2393	12.2629	12.8899	21.0287	21.7086	20.5236	20.8432	17.1277	16.4919	17.011	17.4278	6.95563	6.82113	6.58848	6.75982	9.83438	9.74587	9.69933	9.79358	20.5157	21.0228	20.3002	16.5589	17.7108	17.0301	17.4279	20.5753
AFR92311	36.3827	64.4368	39.0505	44.4172	70.452	72.2156	60.2887	36.1091	38.2192	37.4197	45.7232	46.1288	37.1238	40.4795	42.4751	48.6374	42.6893	19.5032	19.3191	18.1766	18.9514	11.6536	12.195	12.8925	13.1238	26.2715	26.5126	23.7854	25.033	20.6469	20.9889	19.8343	19.8747	8.14038	7.70659	8.00491	8.26791	11.1725	9.85731	11.2628	11.5354	15.7492	16.6231	15.1695	15.941	16.2633	15.5217	17.8095	27.7475
AGV15275	67.7746	5.17677	8.55001	0.468894	4.54611	0	0	0	3.67775	0	7.73942	8.55343	0	3.73E-08	0	6.38701	0	12.1115	12.9592	5.38731	13.7286	10.5883	13.2016	9.19314	4.83592	12.8993	7.89601	20.8808	12.9653	6.56826	12.6041	12.207	8.93626	4.62856	4.91645	7.81334	5.23111	2.36578	5.87243	2.04823	5.20561	2.36467	2.84581	5.59347	5.46238	8.88647	2.65231	7.98698	10.7903
AFR92312	75.6214	36.2288	2.26527	97.9927	76.7563	44.8808	144.169	148.179	167.828	183.798	149.596	139.526	177.539	204.438	163.235	148.648	141.423	161.558	160.939	170.556	165.227	129.146	122.237	124.637	134.295	192.423	200.486	188.851	190.827	200.07	197.177	202.019	204.964	163.862	159.622	156.691	168.991	176.698	174.344	180.764	176.222	119.206	113.576	111.541	188.819	189.182	191.073	189.096	155.114
AFR92313	10.4603	5.94695	3.78791	2.87346	13.1814	1.048	7.01314	4.94902	3.875	2.39131	4.98123	3.12353	2.62136	0.527788	1.02074	5.12118	2.28383	1.82595	2.28469	1.49764	1.78033	1.1115	1.778	1.5524	2.0267	1.39443	0.760096	1.34902	0.799633	1.01872	1.06163	1.06136	1.14245	5.55492	4.9789	4.82323	4.41845	4.52436	5.81021	5.36146	5.43151	1.86609	1.39704	1.58806	2.41203	2.40876	2.68899	3.04664	1.2728
AFR92314	11.4241	16.8917	18.4893	21.3884	29.0035	26.778	45.8385	19.9417	17.1082	15.0235	17.3165	20.1877	17.4935	16.2993	18.4216	23.3026	18.6673	15.6872	15.6215	16.0023	15.8127	12.6295	12.6122	13.2352	12.6474	19.2438	19.5117	20.2536	20.8282	20.5647	19.5373	19.8035	20.7668	7.62881	7.09836	7.81327	7.87963	8.42058	9.14782	8.41476	8.86771	12.7203	12.4698	12.6733	16.0607	16.3057	16.2381	15.7804	14.7401
AFR92315	5.41873	0.486401	1.60413	1.85031	0.540916	1.2097	3.04657	2.77685	2.58633	1.79964	2.59529	3.37535	2.88327	1.42585	1.24091	4.98064	1.00962	1.7153	1.919	1.55095	1.77845	1.65152	1.35095	1.46786	1.6127	2.60274	3.08016	2.46001	2.42175	3.07137	2.84599	2.97759	2.64546	2.6657	3.17478	3.16871	3.31465	3.24498	3.66975	3.46973	3.65759	1.63843	1.91853	1.69516	2.99746	2.34266	2.11428	2.69662	2.44996
AGV15276	5.41873	0.486401	1.60413	1.85031	0.540916	1.2097	3.04657	2.77685	2.58633	1.79964	2.59529	3.37535	2.88327	1.42585	1.24091	4.98064	1.00962	1.7153	1.919	1.55095	1.77845	1.65152	1.35095	1.46786	1.6127	2.60274	3.08016	2.46001	2.42175	3.07137	2.84599	2.97759	2.64546	2.6657	3.17478	3.16871	3.31465	3.24498	3.66975	3.46973	3.65759	1.63843	1.91853	1.69516	2.99746	2.34266	2.11428	2.69662	2.44996
AFR92316	104.667	5.13888	103.223	12.9233	9.2798	26.6645	67.6415	98.3513	67.4758	62.9741	51.7053	56.5991	81.6293	52.5526	57.6858	60.6395	70.9591	115.252	112.571	116.879	112.757	108.48	118.225	120.457	122.965	135.32	142.617	128.085	140.327	135.869	136.256	136.001	136.374	38.1592	39.9994	42.9713	40.6835	45.6854	46.0452	44.3617	45.3552	157.875	154.561	160.002	110.564	108.146	107.25	110.469	134.334
AFR92317	78.905	74.4409	36.3542	34.7365	63.8942	43.5315	75.0086	50.0914	41.4351	35.743	39.4835	42.0345	41.5561	28.2618	33.0827	39.6186	44.9824	46.3146	47.3262	50.7374	46.9952	46.2048	44.0414	46.9153	46.3438	42.2913	43.7361	42.1036	44.0787	46.3389	45.9588	46.7666	45.5796	16.8399	16.5599	16.6827	17.6754	18.8726	16.6431	17.3795	18.2763	51.7291	48.2725	50.842	46.2676	47.4354	46.4034	47.832	44.685
AFR92318	39.5531	28.9121	3.62827	32.3514	38.5779	21.9206	100.367	21.2018	24.6198	33.1504	28.2221	28.1143	30.6515	27.6124	29.5723	29.3854	34.6888	45.243	46.4795	47.5309	47.6539	52.4604	52.1988	49.9029	53.7929	45.3547	45.9662	45.0356	47.3746	51.5774	51.4071	56.4917	55.0183	34.477	28.4825	31.8814	32.4156	29.3934	28.5377	28.4278	29.7911	40.1537	40.9325	45.104	48.8479	49.1206	52.3572	48.9811	49.1365
AGV15277	39.5531	28.9121	3.62827	32.3514	38.5779	21.9206	100.367	21.2018	24.6198	33.1504	28.2221	28.1143	30.6515	27.6124	29.5723	29.3854	34.6888	45.243	46.4795	47.5309	47.6539	52.4604	52.1988	49.9029	53.7929	45.3547	45.9662	45.0356	47.3746	51.5774	51.4071	56.4917	55.0183	34.477	28.4825	31.8814	32.4156	29.3934	28.5377	28.4278	29.7911	40.1537	40.9325	45.104	48.8479	49.1206	52.3572	48.9811	49.1365
AGV15278	20.1643	0.0064949	50.2627	17.6065	0.00402591	19.7962	0	26.5605	67.4641	50.1891	71.18	52.4529	58.6228	49.6146	59.383	78.5595	45.8196	18.1749	2.75558	9.66E-07	2.97255	1.4169	8.66629	1.34467	2.6819	1.55365	3.46742	4.30063	14.9115	3.32552	0.857617	11.6524	10.6131	0.0904559	1.61E-05	5.29015	0.00850223	1.75242	0.27606	0.000313874	0.0006578	6.55724	6.70697	0.000467586	0.000199852	0.0275129	0.00965767	6.14147	0.000475334
AFR92319	22.9665	251.359	46.2493	136.797	188.865	174.928	138.65	46.0666	8.82638	19.8422	32.7214	42.3325	34.4391	35.765	19.7627	47.5928	36.178	113.288	124.903	126.965	120.163	92.0429	84.6259	89.8262	86.9363	128.542	125.439	127.281	120.595	119.842	126.625	113.02	114.545	35.9542	36.4079	30.4203	31.5144	41.4659	45.4459	44.186	46.555	78.2801	75.5092	82.0131	101.582	98.7864	100.261	94.6873	104.877
AFR92320	45.609	44.6948	26.0956	41.7651	42.4835	36.7248	53.9399	49.4379	46.197	39.4177	54.5375	48.4096	47.1958	52.5847	58.9622	65.0658	40.1339	72.0556	66.75	70.7452	67.2703	57.8944	60.9098	57.2533	59.1496	57.4288	57.8943	55.177	57.3776	57.1509	58.5193	54.2979	55.8351	41.6083	42.3982	43.6552	40.4243	47.5286	49.8185	48.0409	51.1158	52.3073	53.5016	49.8052	68.0552	67.1085	66.0975	66.6348	57.3093
AFR92321	91.6336	22.419	36.5643	134.584	53.5561	100.998	107.007	95.0396	124.414	104.354	113.928	107.523	105.102	110.21	100.506	112.444	96.5819	99.483	103.704	101.792	104.71	88.8176	95.8629	91.0138	90.5646	107.98	108.891	107.532	104.61	93.5779	92.9459	94.251	94.9645	43.6343	44.5623	42.2675	43.2595	49.357	47.7186	54.9686	50.7188	102.059	103.8	98.2584	92.3809	92.2559	94.4067	92.7425	97.0158
AFR92322	46.3632	85.031	38.513	116.347	68.747	146.777	820.131	0	0	0	19.1214	22.3819	50.313	9.45476	36.571	22.0177	22.3158	55.7556	66.9728	78.2501	84.5526	77.6539	103.516	91.3741	67.3313	77.21	102.122	113.28	101.78	87.5966	98.7474	57.0392	74.5536	98.2011	125.918	78.5482	121.671	96.8284	79.6778	101.062	96.5842	62.6794	54.2239	79.1004	86.4178	88.4583	99.2165	60.3222	102.604
AFR92323	38.421	30.6197	41.0467	38.1105	28.7973	38.4286	54.9302	39.836	38.13	33.8915	46.1204	42.675	41.3552	37.3283	39.6692	52.5128	39.6924	23.9211	24.2756	23.98	24.7353	20.337	19.0718	20.8776	18.4656	29.8652	28.347	28.8492	31.3911	29.1839	28.3565	27.8761	26.533	27.8673	25.159	26.3281	25.3328	27.8054	28.3208	27.5254	27.8799	21.5088	22.032	22.1306	21.5424	23.0832	22.2916	23.0784	22.1786
AFR92324	59.5554	58.756	18.5214	42.9524	68.4753	34.4725	58.9784	44.5864	49.4856	40.4976	53.3594	58.8888	48.1375	36.6863	42.2792	49.7384	48.6327	36.2744	33.4624	35.8885	37.1367	31.0097	29.8389	28.5076	29.4732	39.4706	42.822	46.9653	42.0773	33.1744	39.6573	34.0498	38.5788	46.1423	46.8507	42.4817	45.5837	44.6052	46.701	45.8316	45.4054	28.9851	30.9281	28.5461	34.106	37.9589	38.0623	35.1551	43.9708
AFR92325	70.1135	35.831	22.7167	39.1635	42.6969	37.7346	50.2997	43.2588	46.5	37.2901	62.3964	73.4085	53.6097	63.9087	58.7554	60.8504	60.5598	42.2546	42.668	43.8476	44.0091	39.5147	41.3619	37.9656	38.6411	44.2348	44.8101	44.8107	44.9611	46.8869	45.6674	42.0761	40.8145	31.8485	33.28	31.778	33.0644	34.3194	35.9242	35.3696	34.5187	38.5413	39.0272	38.3989	47.7666	46.2652	45.8205	44.978	50.6064
AFR92326	176.547	74.047	58.8435	120.877	74.6757	93.8929	2312.29	56.7935	52.3326	50.6328	43.0844	55.0706	52.0573	41.5844	43.1786	55.5635	66.5735	119.719	116.94	116.226	117.798	92.9584	93.5479	94.8858	91.1337	107.288	107.626	107.692	109.834	98.3311	98.3737	97.9922	99.4071	19.9317	21.669	19.1498	19.6681	25.5991	24.0279	24.5736	23.8709	110.535	113.456	112.303	106.588	105.394	107.462	103.997	103.842
AFR92327	11.1756	0.965346	14.3186	29.6991	5.69359	47.8019	11.5579	12.5094	12.0993	9.93009	17.9869	14.4745	19.1677	12.2289	13.3304	18.899	12.3326	11.1713	11.4973	11.3565	9.628	11.0506	11.1418	10.6506	10.6647	8.65137	11.2607	10.6558	9.4677	9.88789	10.7338	9.80232	12.2212	11.3159	11.6596	12.6994	13.6143	11.183	11.3944	11.0741	12.1643	8.50011	8.77901	8.41975	11.0758	11.4667	11.2604	10.4873	8.29434
AFR92328	13.56	24.3994	12.6992	29.1138	43.302	30.5975	20.4107	11.4676	13.9438	12.1111	12.9438	12.5454	11.454	14.9202	13.2452	12.8159	9.42936	24.5206	24.8914	24.0412	25.1163	19.0416	20.2219	20.5894	20.0996	23.8906	23.1116	23.5615	23.8923	19.6963	20.8719	22.0583	21.556	7.77378	7.85526	7.56932	8.10598	10.2239	10.4177	10.4578	9.90194	27.0611	27.1561	27.6253	22.1699	23.6469	22.8029	23.9467	28.7186
AFR92329	21.8907	66.661	10.7574	61.6338	78.747	28.2061	84.3856	36.0605	42.3083	39.1058	52.3277	54.3028	51.4844	53.5695	52.2584	62.7675	40.368	20.2911	20.3908	19.9263	20.0536	16.3112	15.5832	16.5418	15.7424	24.5339	25.0197	24.6061	25.1134	20.5182	20.4661	21.7601	21.7965	20.1676	19.5992	19.4497	20.0113	29.3732	29.5195	29.1228	28.5334	20.1123	19.9271	19.934	21.4445	21.046	20.4395	21.0613	25.4733
AFR92330	94.3277	35.6155	101.176	146.903	54.9662	106.628	36.4788	92.5732	107.3	104.394	164.25	149.473	97.8795	146.873	141.584	163.023	109.614	46.9487	46.1308	44.6841	48.0246	40.8555	34.97	39.8933	35.6506	75.4984	76.4369	77.4056	73.7726	68.1435	67.6455	65.0799	66.4278	89.6281	80.1687	91.1341	83.383	93.4047	97.2306	91.9874	95.9736	31.2426	28.9658	30.2206	42.7614	43.4344	41.2296	42.0155	72.9286
AFR92331	50.577	18.8362	45.2366	57.1789	26.0853	44.5802	42.76	44.6372	53.4532	31.1541	52.7277	47.4757	42.6889	42.4023	45.4358	45.3688	40.5734	34.3312	34.2298	29.267	29.1275	32.0987	35.1077	36.3563	32.6448	21.3321	27.232	23.6166	24.5363	29.331	31.5187	30.3139	28.7045	66.0612	72.735	67.8357	68.3867	69.6368	64.2107	64.6366	69.4611	24.4381	23.2564	24.9786	35.2211	33.0813	30.3264	31.5967	21.5049
AFR92332	40.757	124.282	33.2051	53.2988	291.326	78.0985	42.8118	43.2816	36.6544	29.7414	28.6077	29.4333	31.6436	27.5699	26.8343	37.7665	49.7613	92.5761	97.0499	93.9546	96.1787	84.0553	87.679	87.3006	88.8837	107.681	110.161	110.15	112.421	105.928	102.757	104.946	104.018	7.74835	9.5618	10.4792	8.71456	10.7445	12.5999	12.4582	11.0446	92.0627	95.6723	92.992	90.3796	92.93	90.9704	93.6563	95.3304
AGV15279	46.8886	51.786	26.3816	29.585	38.1172	42.1266	63.0297	41.1096	42.2361	36.6801	37.1118	36.4128	35.7283	25.4745	28.9134	36.4487	45.9868	28.4409	27.577	28.9194	27.9941	26.5739	26.5453	26.7376	27.2212	33.8595	36.0394	34.5566	34.4467	33.2273	33.3953	32.5852	31.8434	14.7766	15.4764	14.819	14.9664	17.8594	17.849	17.8225	16.9077	30.3889	28.953	30.8232	27.3538	27.1197	26.7669	25.0877	28.797
AFR92333	46.8886	51.786	26.3816	29.585	38.1172	42.1266	63.0297	41.1096	42.2361	36.6801	37.1118	36.4128	35.7283	25.4745	28.9134	36.4487	45.9868	28.4409	27.577	28.9194	27.9941	26.5739	26.5453	26.7376	27.2212	33.8595	36.0394	34.5566	34.4467	33.2273	33.3953	32.5852	31.8434	14.7766	15.4764	14.819	14.9664	17.8594	17.849	17.8225	16.9077	30.3889	28.953	30.8232	27.3538	27.1197	26.7669	25.0877	28.797
AFR92334	49.8333	50.0822	18.98	46.4527	69.9944	53.326	64.5914	65.6069	58.554	57.9667	59.0112	60.976	68.728	68.2044	66.8558	69.0357	67.6463	36.0887	34.0195	36.9864	36.3955	27.8975	28.7643	29.2903	27.2253	44.1158	45.679	42.4731	47.8071	39.4698	41.7156	41.344	41.7566	27.8408	27.8464	26.523	27.1514	35.2905	35.6491	35.7847	35.5074	35.8471	35.4164	35.1669	40.3835	39.7611	37.8813	37.8843	38.4328
AFR92335	231.931	633.684	761.34	99.0093	225.607	593.606	251.477	418.718	317.75	311.893	259.44	270.503	250.686	170.863	187.637	298.109	459.897	168.844	174.738	166.838	174.416	160.391	161.491	165.672	175.44	249.469	258.619	250.954	255.044	224.094	218.047	217.99	223.76	17.0188	22.0959	19.8148	20.5852	29.1949	31.7962	27.7037	30.9566	226.187	217.812	214.552	142.254	141.446	139.806	148.486	166.705
AFR92336	26.3841	30.365	29.2038	41.3402	45.9943	36.3267	49.5566	26.6715	21.4918	21.6969	27.4902	28.3599	25.2553	18.7764	22.7239	35.4096	25.2855	22.9604	23.5543	24.5696	21.8772	21.0811	20.7854	21.7813	20.8703	24.5687	25.1055	24.8979	24.2222	22.3053	21.9498	24.8308	22.7884	17.827	18.2897	16.8671	17.454	20.3436	21.0157	20.1723	20.2923	28.2808	29.8051	29.1654	29.2437	30.203	30.9824	30.605	30.627
AGV15280	4.5125	4.40104	1.26454	3.51255	3.71533	7.43703	7.2129	5.85387	7.98684	5.46827	8.07214	7.66382	8.54307	6.65223	8.19098	9.24316	5.12903	2.19681	2.02097	2.6217	2.34829	1.8679	1.83014	1.8262	1.80205	2.27947	2.37377	2.41231	2.37642	2.66043	2.59382	2.43879	2.45818	3.48228	3.3961	3.5462	3.58074	4.08762	4.19188	4.11506	4.13772	1.70521	1.70213	1.46458	2.17875	2.14544	2.38761	2.35451	2.48657
AFR92337	4.5125	4.40104	1.26454	3.51255	3.71533	7.43703	7.2129	5.85387	7.98684	5.46827	8.07214	7.66382	8.54307	6.65223	8.19098	9.24316	5.12903	2.19681	2.02097	2.6217	2.34829	1.8679	1.83014	1.8262	1.80205	2.27947	2.37377	2.41231	2.37642	2.66043	2.59382	2.43879	2.45818	3.48228	3.3961	3.5462	3.58074	4.08762	4.19188	4.11506	4.13772	1.70521	1.70213	1.46458	2.17875	2.14544	2.38761	2.35451	2.48657
AFR92338	42.6365	25.1571	7.37313	49.3171	34.8593	27.5862	100.688	70.0229	78.6836	62.1895	92.2273	92.4752	92.4688	99.0734	102.341	100.519	80.5626	25.3042	25.8264	26.7292	25.1414	20.8177	20.2998	19.9999	20.1478	31.5948	32.1059	30.7245	31.4415	32.496	29.9646	32.4768	31.8699	45.5577	46.2371	46.2178	46.6021	58.8402	57.7764	58.8752	57.283	20.179	18.8958	19.8361	25.8799	27.2105	26.0901	27.1707	28.5876
AFR92339	45.4383	24.8842	21.8686	30.7119	26.609	28.9044	150.536	64.6614	66.3264	60.798	68.8605	68.7654	67.2803	56.0731	65.1594	80.954	71.9344	43.022	45.6787	43.2124	41.6618	33.5458	35.1427	34.9168	32.4912	40.7754	40.977	41.2224	39.8144	39.4594	38.6834	38.8943	38.9583	26.8571	29.4064	29.9931	29.5043	34.1927	34.0843	34.0066	33.62	39.9881	39.4168	36.695	42.5192	43.3039	42.2862	42.8879	39.8353
AFR92340	49.9337	18.1506	58.3419	29.8949	19.631	35.2253	257.439	16.0627	14.0564	14.2753	18.6212	19.7688	18.0794	17.1301	12.6997	19.6133	18.5312	14.5802	15.0328	16.8777	15.8567	18.4284	17.703	17.035	18.0893	25.9206	24.1217	24.5945	24.997	22.8141	22.5625	25.9352	21.9498	12.6027	12.5357	12.7192	11.9111	16.1463	15.4114	15.7131	15.0362	17.7598	17.4758	17.2542	17.7774	17.0367	16.8362	17.3695	23.4631
AFR92341	105.985	71.131	85.0454	71.451	87.5712	76.2781	172.176	65.8587	54.8633	79.6543	56.2001	74.1363	61.9669	50.2842	40.0941	83.2018	92.6572	61.5951	64.7804	61.3296	58.7537	83.2305	81.5405	85.2568	77.6057	65.4726	68.3938	75.6782	74.0734	89.7011	97.2552	92.9313	94.7276	74.4009	71.5941	76.7708	68.1155	67.0568	61.886	62.5966	64.8851	57.1185	51.9559	57.8785	79.826	80.1206	82.713	72.7668	82.5713
AFR92342	500.304	76.6496	101.088	534.994	142.342	243.485	604.909	437.402	302.855	297.633	342.929	317.494	340.539	381.28	372.404	368.101	289.424	492.624	473.205	484.323	451.355	598.788	626.895	608.637	585.51	622.175	598.31	630.826	644.888	709.605	728.397	730.874	698.082	1290.33	1269.86	1297.68	1282.13	1046.07	1028.14	1044.04	1022.56	359.461	379.943	388.082	580.096	588.492	569.086	546.156	487.755
AFR92343	10.0217	5.49798	5.61678	26.3778	21.9516	19.7881	36.8437	24.6162	26.0325	14.9175	16.1345	18.8857	22.642	21.5698	24.5724	25.4593	21.2709	6.83041	7.53483	8.31451	6.11925	8.27605	7.27883	7.94599	7.24097	14.7615	11.9858	13.0986	11.9456	11.5661	11.864	13.9177	12.746	30.4439	30.9277	30.6845	29.6222	33.2193	32.8419	31.6507	32.733	8.1618	8.40775	9.04238	9.3174	9.77677	10.4479	9.0892	12.4921
AFR92344	18.6203	25.6214	13.7787	27.1524	25.3911	16.8107	43.1785	26.5593	24.9469	23.3116	19.3151	20.2479	25.8808	17.8737	20.3252	22.4194	23.3567	18.294	17.8954	19.1553	17.349	14.8787	15.15	14.4405	14.7178	22.0729	22.758	20.3487	20.7182	19.9178	20.0119	19.6507	20.9932	7.45762	7.35895	7.71134	6.83066	9.16553	9.36501	8.79283	9.31656	21.9693	23.1987	22.9184	23.3658	23.5793	23.7648	21.692	21.5056
AFR92345	24.065	40.3816	13.3015	106.17	55.604	33.356	127.082	20.3893	23.2293	19.4398	22.4968	27.4171	24.2348	16.8819	22.1461	23.9234	23.784	28.3999	26.5122	26.8607	27.9339	17.4731	19.7286	19.2462	18.4474	28.1948	28.5531	28.3799	28.3321	23.4915	23.2965	22.4402	23.8861	10.0584	9.74925	9.43164	9.86018	13.4918	15.4996	13.1253	15.5373	24.8415	25.3451	24.3463	22.7567	22.5168	23.0177	21.7086	26.1847
AFR92346	4.50864	6.06365	2.54649	11.9992	8.30061	23.2442	8.72965	8.7642	7.23803	6.23741	7.34378	8.92662	10.1075	11.7316	7.83306	12.0337	8.90027	3.55794	4.6167	3.4346	2.36647	2.29414	2.35244	2.23	2.10619	3.95825	3.82155	4.48449	4.07601	4.26999	4.53803	4.08317	4.66421	7.9492	7.73063	8.23798	8.00078	8.13685	7.06179	8.83001	6.91157	2.28382	3.01905	3.13633	4.27636	4.46179	4.33303	4.13703	3.78905
AFR92347	16.6237	4.77599	9.5254	10.2721	5.87915	14.8441	15.4753	5.3446	7.15313	7.05291	7.34579	6.87868	9.58694	10.7513	7.58663	6.09007	6.85838	5.34627	5.6946	5.22202	5.06038	4.65072	3.54845	3.90709	4.19948	7.39791	9.06692	7.4503	7.99384	10.1628	9.17192	7.48396	8.62597	13.5208	13.0003	14.0014	13.0274	16.5325	13.3027	12.8864	12.6649	4.49479	2.692	3.64652	4.78062	5.83507	5.36932	5.89274	7.5549
AGV15281	16.6237	4.77599	9.5254	10.2721	5.87915	14.8441	15.4753	5.3446	7.15313	7.05291	7.34579	6.87868	9.58694	10.7513	7.58663	6.09007	6.85838	5.34627	5.6946	5.22202	5.06038	4.65072	3.54845	3.90709	4.19948	7.39791	9.06692	7.4503	7.99384	10.1628	9.17192	7.48396	8.62597	13.5208	13.0003	14.0014	13.0274	16.5325	13.3027	12.8864	12.6649	4.49479	2.692	3.64652	4.78062	5.83507	5.36932	5.89274	7.5549
AFR92348	19.7217	19.677	13.8478	22.4369	19.1595	16.2478	19.2912	11.8085	0	7.79788	9.14178	10.7905	10.5225	8.98284	11.546	10.9244	11.3291	10.0555	10.3146	9.9933	10.7879	8.59891	8.90541	7.22966	6.27962	11.3026	9.59676	10.1415	10.8297	10.7362	10.411	8.55947	10.4524	8.72191	8.25625	8.32048	7.83142	9.02955	8.67972	7.87766	7.37695	8.42791	8.98352	8.42283	11.8676	10.4537	8.67872	9.04563	10.0442
AGV15282	2.55766	0.639055	0	1.86E-06	0	7.76E-07	4.26648	0	9.94021	0.0566008	0.472297	3.92E-06	0	0.395392	0.00128043	0.746457	1.11035	0	0.453885	0.672304	0.458787	0	0.426896	0	1.7024	0.73418	0.955506	0.510691	0.479834	0	0.3516	1.86176	0	0	0	0	0.759768	0	0.450411	0.539187	1.88672	0.976148	1.05599	0.831633	1.32267	1.19355	1.71203	2.83931	0
AFR92349	29.2485	34.134	11.3763	60.3749	43.5989	32.4701	77.3752	56.5557	57.4709	57.2185	55.1034	55.468	59.814	62.92	61.5044	64.842	59.0674	32.5176	32.8455	34.1866	33.7825	24.6066	25.1767	24.4046	25.0099	29.7598	30.3142	29.2538	29.2862	26.7072	27.6604	26.9265	27.2436	17.9672	17.9868	18.2126	17.9882	25.3734	24.5117	23.5558	25.5162	31.8975	31.9152	31.3033	32.8794	33.4196	33.4617	34.4736	31.9393
AFR92350	125.159	83.2232	13.396	87.8806	95.2076	118.22	389.022	60.0467	68.8577	66.3795	83.1312	83.8733	66.8733	87.0539	87.1255	92.0163	51.9395	129.247	132.12	132.184	133.443	93.2104	97.9105	92.2619	90.0092	129.642	135.005	128.975	132.863	123.577	126.528	123.958	124.668	113.849	114.509	115.411	116.343	129.802	129.337	131.852	126.741	91.2007	93.6918	91.0769	128.587	125.665	125.249	127.847	87.1435
AFR92351	55.391	50.5552	10.5171	42.6597	50.628	56.1962	85.8827	8.54694	10.235	9.4127	14.1607	9.35017	6.8788	27.2894	9.37499	14.2151	14.8314	39.3003	38.0674	40.416	39.97	36.2969	37.1962	34.4756	37.1531	36.6534	37.1463	37.7726	38.0525	34.1821	33.2519	35.2428	35.5588	40.0544	38.8544	39.9734	40.2458	41.8399	40.401	43.6892	45.7285	45.0694	44.6711	45.2191	61.2906	58.5856	58.3225	55.7181	35.476
AFR92352	15.3632	10.4293	7.56946	15.7586	12.6377	16.2648	51.196	32.2669	34.118	24.3343	42.9899	40.1811	39.844	28.5538	29.1455	48.7626	28.83	11.8243	13.6339	11.1783	15.4556	12.0934	13.2263	11.2648	13.955	11.5827	11.6512	13.8364	11.3844	12.7864	13.0334	12.2202	11.1842	19.376	18.1556	18.055	19.8873	19.4951	19.8719	20.2753	17.8614	12.6196	13.5766	14.5288	13.2668	15.5656	17.5875	15.7597	14.7044
AFR92353	10.4581	7.93674	7.09174	49.2097	23.9985	22.3	27.7066	19.0498	19.5711	21.2979	21.4039	19.5874	19.6604	24.2455	21.1195	21.3972	19.1889	23.7616	22.9673	22.5689	24.4312	20.4037	20.3384	21.1436	19.2251	33.2765	31.4995	31.6313	30.7954	32.1346	32.0663	32.2142	32.868	8.61399	8.10854	8.33285	8.88665	9.13077	9.00655	8.97129	9.8285	22.3028	23.5359	24.0209	28.8002	30.0566	28.8624	31.3499	29.7353
AFR92354	15.004	14.4592	2.75837	14.1872	26.3105	9.00548	46.8371	7.3146	13.592	6.79011	10.8438	14.9003	14.6385	11.6562	12.3987	18.458	7.42817	14.9573	15.7977	14.6082	15.0873	14.2374	11.4856	13.322	12.2071	10.1346	9.84817	9.99931	11.767	10.3672	9.84736	11.2512	9.24529	18.3051	16.2512	16.8012	18.1937	18.9406	20.7079	20.253	19.8983	11.694	13.4213	12.9853	14.2762	14.5761	12.5509	15.6703	12.175
AFR92355	109.794	148.587	83.4782	255.924	244.268	249.04	354.665	80.9349	78.5173	80.901	89.5268	84.058	72.5593	34.0882	50.3606	72.2161	88.2798	119.831	122.744	121.47	118.551	97.3127	97.3909	103.547	100.454	91.3127	89.5479	90.8731	96.8359	86.1927	93.4014	87.0054	92.4533	31.5698	30.7385	30.2864	30.1687	38.6817	37.6341	37.4706	35.0374	153.586	145.58	144.471	145.291	154.494	136.195	150.061	92.9102
AFR92356	269.727	38.9603	77.9666	97.6318	46.2652	85.5845	544.597	219.794	212.555	233.889	208.464	201.693	221.185	166.727	201.935	205.414	187.692	76.4495	79.1285	82.5634	76.9805	69.0275	64.9321	69.4251	69.2833	104.888	100.648	100.48	101.51	104.476	112.444	112.725	112.05	174.141	173.89	168.631	169.979	166.072	164.226	156.459	166.564	70.8809	69.3524	65.4697	86.0442	83.1067	89.1798	83.8226	93.5186
AFR92357	30.4646	17.1988	24.9096	37.1741	33.1969	36.3924	38.8516	53.8557	53.8908	48.9894	52.8625	55.1506	51.5251	41.8213	55.6067	73.3079	54.7196	44.9821	47.8172	45.5766	43.4339	42.17	42.9743	40.7328	38.1329	41.2165	42.0076	42.6455	39.1481	38.3781	40.8304	38.4993	41.3271	24.2683	22.3716	23.8395	22.9278	26.743	25.3148	23.4679	24.5601	44.2495	44.3199	44.086	51.7807	48.4949	49.4657	52.6707	46.5051
AFR92358	53.1545	57.394	86.3607	21.5173	52.8753	169.959	51.2514	58.6156	38.3938	39.3608	38.2378	32.4925	38.8906	34.3598	33.4018	37.6791	60.2876	31.0045	36.3579	32.4566	34.27	35.8738	37.4352	37.4309	37.3167	46.1539	45.5125	42.5178	46.8821	42.7398	43.1224	42.3097	46.2103	11.2539	11.1979	10.9877	11.0561	13.6948	12.4221	13.0238	12.8349	45.4767	45.2741	42.747	32.4854	32.4415	34.0493	32.684	47.8426
AFR92359	50.9154	79.9331	103.056	29.3006	68.4466	241.861	23.2953	98.7325	86.9691	74.9673	95.3823	105.415	83.3464	72.3891	75.9397	114.172	112.611	39.7909	41.384	40.3557	43.1061	39.1283	38.0574	40.0953	36.8487	51.3172	48.8086	49.095	48.9073	46.1849	50.1995	48.5576	49.5516	21.1433	20.6783	19.2264	19.897	21.8163	22.8828	23.9963	24.9483	46.1476	45.6287	44.7697	39.398	39.7452	39.7834	39.787	45.0812
AFR92360	57.7007	198.828	82.9076	46.1079	132.711	64.7551	21.9066	24.774	19.778	7.41034	30.8722	63.2386	0	15.265	51.6646	44.4354	27.0223	176.438	183.821	171.458	170.641	196.099	199.27	237.326	142.281	172.322	197.856	188.381	146.069	196.231	198.403	224.917	180.554	144.28	119.12	112.552	104.558	93.7998	123.427	93.7349	91.8306	166.977	139.738	139.473	204.055	224.679	188.048	206.959	208.798
AFR92361	52.0673	86.7082	41.6824	31.9933	140.162	186.525	92.6043	38.894	35.708	25.9823	31.1002	31.2028	36.1336	40.7411	34.3755	31.1601	35.353	82.4401	79.2207	78.0152	77.3616	76.3778	73.4175	73.6788	76.0474	67.7301	72.7666	70.4437	67.2673	67.3505	67.21	64.2267	68.5494	27.8784	29.6727	25.717	27.6073	32.6338	31.9319	36.1539	33.7302	66.1983	59.7351	68.5918	81.1385	84.31	82.0981	87.19	78.5641
AFR92362	82.0294	17.0597	38.6075	93.8986	24.7898	61.6385	174.602	38.9575	31.1011	27.9668	45.5128	44.7496	48.1148	49.0091	42.1691	54.7356	40.3682	48.1292	48.2712	50.3291	50.9367	44.1911	46.4136	46.0613	42.6946	61.1623	58.241	59.8694	59.8163	63.5221	67.1339	66.0953	63.5116	54.3519	53.573	53.0551	51.7339	53.0367	49.5707	49.9975	52.6759	37.7946	38.6529	37.1705	53.9825	55.142	53.5741	53.1469	50.0646
AFR92364	10.7969	1.47069	4.73078	6.06311	5.78272	17.2433	4.10497	11.7279	10.5331	2.63101	6.85066	8.01879	2.16308	10.1621	5.89606	7.09948	9.59415	6.2324	6.8784	6.88854	5.10194	4.7082	5.13509	6.40502	5.39218	15.4583	11.3828	12.3378	14.748	11.1411	11.4783	8.3314	13.1981	3.79973	4.08834	4.64336	3.65605	3.39199	3.39469	4.46817	3.69103	1.94621	2.24156	3.72887	3.71532	2.16434	2.4728	2.0068	17.0015
AGV15285	24.2608	2.17957	14.8524	2.48286	1.05246	2.06994	5.30841	1.20065	1.91704	0.359135	1.87024	2.18914	1.57473	0	0.357696	4.30704	3.05575	1.83233	1.92148	2.18672	2.26336	3.03809	2.88165	2.17601	2.32433	1.7769	2.5748	2.92505	2.65465	2.9987	2.48971	3.26153	2.57364	1.7673	2.0783	1.92067	2.07299	2.52551	1.51651	1.43013	1.7634	1.7983	1.38709	1.8731	2.02858	1.85701	2.27839	2.02287	2.67615
AGV15284	24.2608	2.17957	14.8524	2.48286	1.05246	2.06994	5.30841	1.20065	1.91704	0.359135	1.87024	2.18914	1.57473	0	0.357696	4.30704	3.05575	1.83233	1.92148	2.18672	2.26336	3.03809	2.88165	2.17601	2.32433	1.7769	2.5748	2.92505	2.65465	2.9987	2.48971	3.26153	2.57364	1.7673	2.0783	1.92067	2.07299	2.52551	1.51651	1.43013	1.7634	1.7983	1.38709	1.8731	2.02858	1.85701	2.27839	2.02287	2.67615
AGV15283	24.2608	2.17957	14.8524	2.48286	1.05246	2.06994	5.30841	1.20065	1.91704	0.359135	1.87024	2.18914	1.57473	0	0.357696	4.30704	3.05575	1.83233	1.92148	2.18672	2.26336	3.03809	2.88165	2.17601	2.32433	1.7769	2.5748	2.92505	2.65465	2.9987	2.48971	3.26153	2.57364	1.7673	2.0783	1.92067	2.07299	2.52551	1.51651	1.43013	1.7634	1.7983	1.38709	1.8731	2.02858	1.85701	2.27839	2.02287	2.67615
AFR92365	25.8163	16.613	21.1328	26.4494	21.2228	16.1983	17.2279	8.31491	8.78571	8.77811	12.3426	13.1094	10.5848	16.9525	11.3658	21.0549	12.0037	18.0746	18.5194	19.7761	18.086	14.0424	14.9435	13.4867	14.1557	12.9209	13.9974	13.7574	13.6801	12.7743	13.3775	12.3251	13.3151	8.1699	8.98383	8.30942	9.19548	10.1339	12.4587	10.0755	10.9807	12.4372	13.3621	13.0382	14.1002	14.7001	14.7989	14.5756	10.9871
AFR92366	3709.44	1306.24	2168.62	1517.21	885.916	3092.09	2358.35	10823.4	14314.3	13602	18114	19899.4	14114.7	16760.7	17733.4	15833.4	14556.2	425.578	419.519	397.427	417.732	356.476	370.119	350.945	375.019	804.062	783.36	802.599	806.58	908.862	953.707	918.042	938.279	9488.5	9336.33	9414.66	9391.88	8995.77	9040.81	9042.59	9192.27	265.287	254.215	278.277	474.18	446.143	452.271	474.799	538.179
AFR92367	238.127	126.535	43.3609	219.485	205.835	62.2913	391.053	79.8379	104.042	101.143	179.96	138.718	138.59	132.389	216.166	126.353	69.1543	100.853	100.952	88.2709	91.9365	99.1815	106.471	91.1943	98.6439	120.936	114.084	121.694	127.719	144.272	141.544	127.407	138.419	352.103	348.204	348.891	367.136	324.51	325.262	345.016	326.648	75.2966	71.8094	74.5405	129.436	101.527	114.865	107.807	96.6632
AFR92368	32.9996	9.76588	8.28322	27.5423	13.8018	15.2447	42.0724	30.1996	39.8733	31.7321	41.4931	52.8039	42.4018	43.8961	50.9832	43.0557	38.008	8.38479	9.29434	9.70293	9.71286	8.54093	9.2925	8.16979	6.89565	12.7205	12.4258	13.3197	12.6124	11.8249	10.631	12.8977	11.3976	20.2688	17.4746	18.4817	19.9554	18.7856	20.5936	18.013	19.9296	6.48434	6.52524	5.98767	9.1582	10.2346	9.90502	9.40422	10.5176
AFR92369	186.512	9.02099	59.1048	276.37	10.6186	58.7752	10.1991	34.0808	48.3079	46.4978	70.5304	63.7247	57.9837	54.1597	56.1023	58.9452	48.3637	8.2642	9.44871	8.58858	8.32074	9.95044	8.15486	8.44115	9.15595	9.76589	9.52799	8.54931	9.11158	7.10979	8.01951	6.67497	6.89537	21.199	20.8683	19.7937	21.2487	25.7855	26.9041	25.4753	25.8299	9.97943	11.0603	10.8979	9.43784	9.93849	9.53226	9.19155	9.88298
AFR92370	69.4081	18.2666	7.76918	27.3637	16.8605	8.1967	37.6367	13.6727	13.3205	12.8931	16.6773	22.8168	23.7076	17.3492	20.2978	22.6949	15.4191	10.0542	11.1262	11.6997	11.2407	10.6001	11.635	12.195	11.5297	9.1057	8.79122	8.46859	8.55679	8.48337	8.30185	6.90813	7.10347	36.8402	34.5425	35.3662	34.5877	33.9757	36.7834	37.8979	36.5156	10.1762	9.16568	9.14834	11.3058	11.1927	11.0428	10.3467	6.68262
AFR92371	150.11	35.6112	7.72768	138.79	94.9415	18.9517	450.206	96.3503	132.079	124.229	129.625	112.478	159.251	153.029	154.891	141.482	104.956	79.8228	83.028	80.6844	84.9879	77.7304	75.3202	75.1085	75.4193	51.1084	49.0215	50.2031	48.5208	38.9458	39.0797	40.5377	39.0778	201.052	204.257	202.528	202.131	268.695	270.644	272.453	267.486	56.3953	56.4226	56.9092	74.8888	77.2474	74.8455	77.6417	38.1211
AFR92372	102.198	31.7185	19.762	127.47	42.1573	62.1013	792.597	191.914	236.613	240.653	251.128	242.214	270.147	327.577	292.714	285.927	199.858	48.6453	51.6393	49.2913	48.3458	42.5431	44.4914	42.7425	43.3279	89.5396	88.6221	89.7499	88.3249	92.587	94.307	91.8484	94.8634	181.409	180.404	180.571	179.086	211.626	211.341	213.54	211.94	41.357	41.2472	40.5568	58.4001	58.6294	59.0471	58.0547	61.7888
AFR92373	33.5023	96.4674	23.1107	50.5195	44.1	33.2722	128.448	31.0775	29.3718	23.5105	31.2597	36.8949	25.6351	11.5925	22.2953	40.1939	27.3615	14.7662	14.1725	14.3762	14.8836	9.98229	9.35634	10.0668	9.87423	13.4885	12.8613	13.6732	14.6978	11.4264	11.8085	11.118	11.5906	6.28779	5.92356	5.67148	5.8015	7.97339	8.94786	8.23152	8.4796	12.4101	12.7854	11.9955	12.3911	12.6682	12.1062	12.4149	14.91
AFR92374	19.7245	37.8304	8.63874	19.3976	28.1859	22.8623	42.6086	16.9798	25.609	19.9314	28.5652	28.3151	25.731	24.5161	31.5	31.8054	21.8244	8.48432	9.49419	8.34474	8.90391	5.98475	6.30493	5.81013	6.02339	10.6969	10.7713	11.2614	9.98428	8.90078	9.21429	8.91664	8.93199	7.17205	7.09636	8.22803	7.32475	11.294	10.5302	11.6528	11.4389	8.2107	7.82161	7.8255	8.97484	8.80783	9.07615	9.22019	11.3348
AFR92375	19.1567	9.83587	14.7866	60.4112	19.6137	32.0411	24.5766	32.359	29.0174	30.7931	39.9491	44.2912	41.0098	33.2466	42.5072	41.1409	30.6989	10.2377	8.96681	8.51952	9.00273	7.96831	7.96655	7.65712	6.96361	11.7274	11.7196	11.5	12.0464	12.4369	11.5583	13.1046	12.0336	31.7861	31.9576	32.1566	30.1148	29.6006	28.9905	29.2321	27.0628	5.31799	5.24701	5.42085	9.1227	9.45953	9.58366	9.54078	9.52936
AFR92376	11.6274	9.03421	14.1924	1.21262	3.85514	2.44585	1.08026	0	0	0	0	0	0	0	0	1.57766	1.59903	0.63922	1.43967	0.961192	0.318871	0.142673	0.713206	0.569335	0.993296	1.30175	1.62611	0.324679	0.486197	0.627667	0.786186	0.628785	0.62848	0.281461	0.986841	0.422124	0.56247	0.616726	0.462913	0.30815	0.307586	2.84446	2.24156	1.93901	3.71532	2.47353	2.1637	3.5505	0.919001
AFR92377	58.7268	59.0504	19.8698	35.7269	41.7183	28.063	197.544	43.0287	39.0356	43.2921	67.0254	71.3219	55.1524	52.4235	66.426	64.5485	52.6225	30.1329	33.435	30.0646	30.9141	27.41	29.5607	28.3576	27.2614	27.643	30.2281	31.1883	26.9555	26.7969	29.5088	29.5012	30.3253	39.6791	38.1186	39.047	36.0202	36.0664	38.0165	38.9193	38.5744	27.6964	24.8551	23.2161	28.5016	33.5507	31.3413	28.1468	28.0638
AGV15286	16.6898	8.04662	5.89041	0.864996	0.776563	0.0632552	2.37125	6.23849	0.114031	2.2877	3.57657	2.84E-09	2.26735	0	0	0	0.00155869	3.49574	1.33403	2.62861	1.62732	3.8292	2.39893	2.28541	1.0413	1.36754	0.843147	0.628846	0.930999	0	1.64627	2.2906	0.515725	1.96E-08	0.802783	0.542549	0.453274	0.912486	0.827776	1.27264	0	2.07618	2.28668	0.970244	3.27888	3.40603	1.67895	2.0807	1.64354
AFR92378	2.41E-08	9.62E-08	1.02E-08	4.88988	6.30576	10.904	6.51633	2.50E-07	4.87624	1.77584	1.9174	4.88987	2.98099	3.09843	1.72508	6.5595	3.76586	28.5656	29.2239	28.3371	28.0192	21.9243	24.0278	21.478	24.4501	11.5181	12.0896	12.2549	11.6685	11.5043	10.3334	10.6158	11.6904	2.82808	2.84976	2.31704	2.36346	2.14276	2.29209	2.62157	3.1332	16.8109	15.8049	17.9665	17.822	16.6623	18.0225	18.1205	10.2392
AFR92379	36.462	48.7079	9.9949	33.7108	64.7881	27.7394	37.6908	21.5945	32.282	27.6102	29.4163	30.2633	29.5721	26.3509	31.284	34.0238	28.1726	26.0322	26.2428	26.0347	26.0642	21.5656	20.7918	20.144	21.8859	33.3059	30.4346	32.1655	31.6432	28.2811	28.9444	27.6353	28.711	15.6627	14.2515	15.8228	14.6754	18.7926	20.0852	19.373	18.1529	22.1101	25.2642	24.0676	28.6457	25.392	27.6164	27.495	27.3398
AFR92380	62.6168	165.96	20.537	421.775	384.685	23.3442	11.69	64.6247	68.7091	76.1471	82.4138	91.0705	85.1557	87.8269	78.9909	72.9058	64.8897	41.9386	42.1997	43.23	44.1845	35.5615	35.8475	35.653	36.6939	87.7305	87.2259	86.6566	85.2864	93.5885	94.7297	92.1793	93.235	11.6152	11.5	12.5988	12.3204	11.8784	13.1169	13.4148	13.2846	24.26	22.7591	22.9618	37.6714	37.302	37.7791	39.1554	34.5804
AFR92381	20.8585	20.5994	4.22923	19.8913	22.1747	8.29871	15.6852	13.3495	21.2417	17.0662	24.7823	23.4065	21.9459	21.8034	24.6796	25.1904	18.5502	16.5056	15.7637	15.667	14.3195	15.5548	14.8752	14.9496	15.2934	15.7917	15.8218	16.0384	14.8388	14.7588	15.2205	16.9029	16.2675	8.56682	9.25009	7.47721	7.99862	9.00097	8.66166	9.11007	8.67133	16.3592	15.2857	17.0801	17.6113	17.5489	17.4666	16.984	21.8958
AFR92382	31.1498	34.4222	13.9138	37.3988	38.6963	30.292	86.2554	41.5341	36.3792	40.2523	31.942	29.8589	27.3152	29.175	28.2122	34.7368	33.395	90.2927	91.5732	92.1231	85.3346	67.1233	64.5221	67.7933	69.9298	67.4394	68.8165	67.1246	67.2738	58.633	60.0764	61.3333	57.4371	14.1259	15.018	15.1715	14.4333	15.9254	15.988	16.064	17.0803	76.0078	78.6285	74.7127	74.2347	70.8806	74.2124	73.9258	77.2183
AFR92383	37.3586	62.7254	35.1278	12.2533	33.8682	30.091	387.991	82.6248	150.677	144.686	145.178	148.239	122.378	190.698	171.324	165.135	138.017	26.6087	27.8199	28.0673	27.9336	23.756	21.3619	23.287	21.2965	30.5526	28.647	26.9784	27.9246	31.0804	30.5868	30.6295	29.4002	43.6473	43.9962	43.5949	47.4164	57.9986	54.7151	58.8517	54.6824	17.5987	17.6631	17.1974	25.5269	26.5877	26.7789	28.2392	36.2079
AFR92384	22.0078	46.1026	35.0521	15.0373	71.9028	47.082	13.3426	4.81567	5.1901	5.61775	4.5008	3.16095	5.68447	2.67055	2.15202	3.10951	7.87905	11.3389	11.8756	14.419	12.4649	12.8416	13.6822	13.0916	11.56	9.62136	11.3243	11.8387	10.9669	11.134	11.6732	12.4964	10.4258	2.40391	1.94503	2.21864	2.3096	2.43109	2.02752	2.73308	2.82912	8.45865	8.73789	7.93742	10.0688	9.54733	10.6614	9.7362	15.1949
AFR92385	80.0687	44.1441	37.5908	29.546	33.886	17.9556	19.1424	9.27775	17.7762	13.3206	12.1396	17.2544	18.2526	21.4375	12.4381	14.9768	14.1676	22.6543	22.4742	18.2492	19.9785	22.212	20.7628	19.2768	21.5528	20.8018	24.6987	25.8903	23.1799	25.6213	24.2805	27.0598	24.859	30.4598	31.7623	33.1264	29.7234	34.9324	32.6165	35.4933	35.2336	17.2437	17.4016	18.3127	23.1212	26.8077	21.3225	26.3777	18.4175
AGV15287	80.0687	44.1441	37.5908	29.546	33.886	17.9556	19.1424	9.27775	17.7762	13.3206	12.1396	17.2544	18.2526	21.4375	12.4381	14.9768	14.1676	22.6543	22.4742	18.2492	19.9785	22.212	20.7628	19.2768	21.5528	20.8018	24.6987	25.8903	23.1799	25.6213	24.2805	27.0598	24.859	30.4598	31.7623	33.1264	29.7234	34.9324	32.6165	35.4933	35.2336	17.2437	17.4016	18.3127	23.1212	26.8077	21.3225	26.3777	18.4175
AFR92386	31.7988	15.3026	19.6267	28.4254	25.9633	31.0217	18.8472	42.5875	39.682	35.2424	41.4088	37.7284	38.6327	32.7826	37.4047	38.6994	40.696	20.0145	21.1324	20.3857	20.4755	18.2749	17.6738	18.2791	19.7915	27.2724	30.195	27.9972	29.0897	27.351	27.3279	28.4789	28.4387	15.1514	16.0985	14.9133	16.081	14.8699	15.5535	16.1237	15.7852	20.4796	20.2424	20.9533	20.14	21.7694	21.4783	21.324	26.5179
AFR92387	59.1703	50.9219	120.386	33.726	48.5718	70.0504	49.2499	133.1	121.422	120.975	101.974	101.864	94.1217	63.8853	71.9882	109.428	125.552	62.2084	59.9635	58.5538	58.0885	71.0501	72.7019	69.1064	68.6744	96.8209	94.856	92.0407	93.338	95.0196	95.8264	97.394	95.5713	24.8964	25.9838	25.8794	26.9038	21.1479	23.9306	22.8144	24.0311	81.2624	80.8825	78.4629	65.2688	62.3491	59.0786	61.115	80.0362
AFR92388	124.357	424.689	113.545	211.875	581.767	186.774	69.0764	222.734	331.666	331.958	392.808	317.825	262.917	345.492	347.939	358.509	253.51	104.298	117.081	95.2422	122.593	82.5606	88.5729	77.0991	76.8639	116.518	115.152	114.96	124.616	111.12	116.748	105.918	126.21	98.9141	96.4799	92.9494	94.3759	129.553	134.549	131.499	133.696	87.8186	78.9728	94.5882	115.76	114.378	112.302	106.869	113.321
AFR92389	180.945	147.237	80.8964	268.535	133.302	83.3547	235.15	132.232	205.045	216.269	169.896	189.244	160.645	186.17	196.011	184.902	171.096	51.7768	54.3234	56.1336	54.0168	41.9458	42.7353	44.465	41.3211	65.8034	64.9144	65.8449	71.1793	60.1305	62.0773	65.6452	60.3341	96.5412	101.616	96.3568	97.4198	130.438	129.677	132.566	127.586	46.8287	46.0268	48.4455	52.448	49.5943	54.2779	53.4118	61.6956
AFR92390	16.2003	2.30E-07	2.71809	10.74	4.43036	4.2162	18.2818	27.7713	30.2502	18.3862	28.4459	31.1655	30.3241	35.7825	22.5861	32.5846	17.5669	7.54336	6.09616	7.51914	7.13066	4.42453	4.90365	5.582	4.85724	14.7201	19.4139	19.0955	14.8846	21.3706	19.4343	17.7895	11.2943	10.6949	6.42198	11.1327	12.8101	8.50386	15.129	9.92568	16.3131	2.64873	3.09094	2.78084	7.8494	7.09748	3.95692	5.85332	6.87103
AGV15288	0.662289	4.96117	1.80354	23.9559	7.72353	5.71222	1.03123	13.7699	15.6787	20.6108	28.7615	22.8586	23.9323	15.292	29.9617	31.9906	28.0209	0.678332	2.46507	0.771774	1.80969	1.43654	0.913608	0.00500379	1.24934	6.18435	2.54469	2.43108	6.30776	1.31444	2.12605	4.54326	10.7565	3.62055	8.15986	2.42198	1.31067	8.48647	1.51116	7.55317	0.371848	3.05092	2.26381	2.14552	1.02005	2.64526	5.0286	3.16137	6.95312
AFR92391	14.3212	5.26739	9.85403	7.96157	5.61257	12.3334	23.4558	19.2917	18.2226	15.4459	20.9058	22.1053	22.4122	21.4427	23.1133	31.4998	15.1469	3.48076	3.73825	4.39801	4.01532	2.89718	2.88036	2.71268	2.88148	5.50092	6.36431	5.72751	6.26942	6.17704	6.13615	5.93839	6.11375	11.6545	11.483	11.1737	11.7887	13.9228	12.9886	14.0181	13.6609	3.10798	3.44142	3.21494	4.70654	4.52479	4.94424	4.29051	6.72446
AFR92392	70.5289	8.46331	24.2503	132.021	6.76212	55.7868	86.796	108.532	110.854	111.713	158.865	162.382	134.235	118.75	153.703	161.887	105.324	7.2203	6.61789	5.8428	6.50929	4.42693	3.88242	4.80381	5.79334	11.4265	11.773	11.5766	10.5867	12.3004	10.1001	10.4397	10.2636	94.6112	101.3	95.6683	96.8315	113.39	110.036	110.544	109.588	3.74878	3.09122	3.08538	7.07867	6.73246	6.64634	5.12599	6.58687
AFR92393	96.6435	70.1695	38.8361	72.1902	66.8251	75.0372	42.2503	105.493	97.3982	107.31	112.143	111.002	123.179	120.204	110.479	104.863	115.506	34.6745	34.7088	34.408	34.2441	23.2767	24.2118	23.925	22.449	45.2283	42.5187	48.9575	42.7322	41.3746	40.0771	41.4483	38.7526	86.8143	92.0776	85.2545	93.0785	106.546	103.24	103.51	105.179	30.839	29.5519	30.3153	39.5422	35.2426	38.4583	43.3317	43.2465
AFR92394	1033.81	3785.02	1113.29	3231.2	5502.81	1515.73	3539.65	375.523	433.295	380.268	595.917	569.149	581.666	567.017	671.835	769.67	469.336	757.017	786.22	758.455	776.113	541.855	533.996	541.327	545.355	409	396.87	404.726	403.467	413.119	422.494	411.478	434.756	632.488	618.8	627.505	629.853	784.821	773.367	774.959	793.921	428.495	419.214	431.555	613.405	601.299	606.895	602.342	292.763
AGV15289	13.4558	19.9439	13.2316	22.1458	6.57071	21.6179	14.5026	0.878621	1.05215	2.36529	0	4.80597	3.45711	1.62414	1.57055	2.83666	0	1.20569	3.25964	2.24058	2.63889	1.71018	0	2.38857	0	3.12075	3.11869	0	2.11314	2.06902	1.88476	2.96956	3.39005	2.78743	3.88668	3.30723	2.93713	2.03295	4.62402	3.8784	3.5026	1.61506	0	2.32425	2.78342	2.77965	3.33459	1.66535	1.46878
AFR92395	3.72613	16.7438	5.08E-07	5.00858	2.61938	7.26251	4.76E-09	4.80E-07	8.04E-08	1.51E-08	2.41553	1.84E-07	2.01E-07	7.29E-08	5.91E-08	3.55E-08	0	1.07167	7.35E-08	1.00393	1.16029	0	1.50885	0	1.83456	2.53E-09	0	2.28962	1.73762	0	1.86E-09	2.26148	0	2.3944	1.75E-08	2.38003	1.25187	4.86E-08	4.48E-08	0	7.31E-09	0	1.58074	1.96E-07	0	4.67E-08	2.01E-06	0	1.04E-08
AFR92396	73.6329	18.8687	31.9559	45.1326	32.2554	26.1902	110.151	52.1572	35.7772	34.5345	50.64	42.6557	33.3737	30.8897	38.922	50.1359	52.4718	64.1422	65.4212	65.6283	67.7388	59.7298	62.7714	59.5878	61.8568	51.7097	51.0015	51.5892	51.1664	50.2996	53.7697	52.1268	51.8844	21.6806	23.4716	24.5933	21.0803	21.0899	24.8377	22.1398	25.8178	55.9526	53.9931	54.2002	58.3922	59.7016	57.9756	57.2681	56.0813
AFR92397	60.6417	77.9956	130.48	206.383	224.208	464.36	40.3822	58.6193	38.746	31.3426	30.2401	31.3977	32.7597	21.3964	20.6904	33.0721	50.6491	97.2225	96.4322	97.9058	96.7032	96.8127	98.6356	94.6374	92.0947	98.424	94.5147	94.3868	94.1678	90.7703	87.8483	87.1867	90.5106	12.1643	11.769	11.7985	11.2715	13.1276	12.7106	13.8015	11.9583	110.075	111.588	108.319	89.8632	90.9409	89.2869	88.6695	97.3707
AGV15290	60.6417	77.9956	130.48	206.383	224.208	464.36	40.3822	58.6193	38.746	31.3426	30.2401	31.3977	32.7597	21.3964	20.6904	33.0721	50.6491	97.2225	96.4322	97.9058	96.7032	96.8127	98.6356	94.6374	92.0947	98.424	94.5147	94.3868	94.1678	90.7703	87.8483	87.1867	90.5106	12.1643	11.769	11.7985	11.2715	13.1276	12.7106	13.8015	11.9583	110.075	111.588	108.319	89.8632	90.9409	89.2869	88.6695	97.3707
AFR92398	71.6913	15.3635	19.06	171.209	63.8112	51.9562	71.0292	98.341	114.581	116.469	158.981	166.221	155.126	137.976	155.198	150.168	113.064	23.6613	23.7813	23.4291	22.9321	22.418	24.3957	22.5367	23.154	30.1896	33.1178	29.2363	29.4808	39.3549	36.1094	37.05	39.216	218.321	219.556	217.011	215.511	207.787	205.528	209.972	212.282	15.7426	19.2363	17.1267	27.2245	23.7308	27.4598	28.0808	26.7513
AFR92399	49.5231	26.2829	41.8527	24.3668	48.0202	37.0271	53.7942	66.4466	52.5162	32.993	48.8536	54.7607	48.8036	37.2577	38.0078	59.5903	50.2505	50.7028	48.5294	49.2786	46.5387	48.1124	45.8605	47.0519	44.5929	57.0357	55.8188	55.0388	52.9871	55.4762	57.5851	57.7601	54.3137	36.231	37.6576	34.6094	36.5418	34.6623	38.2334	39.4802	37.7349	48.3135	47.6843	47.3237	48.2744	50.171	45.4861	46.0861	54.0579
AFR92400	18.767	29.984	10.6033	13.3954	24.5114	15.0028	46.9619	12.0702	8.43157	9.56758	12.5971	12.1042	12.6647	13.2012	12.2262	16.0206	16.0181	21.9731	23.1802	23.1264	22.3599	17.8162	19.6523	19.5318	19.6279	22.6863	20.8416	21.5642	21.8392	21.3607	19.2466	21.2693	18.2405	9.69451	9.2859	8.57305	9.87968	9.60555	9.61319	10.5715	10.7632	19.722	22.9264	22.1462	22.6027	21.7236	21.7595	22.1578	22.8259
AFR92401	74.4464	43.8931	76.5552	146.818	77.2936	129.622	494.787	75.3478	106.782	103.244	98.539	97.4025	111.177	97.8227	95.2002	91.734	70.0648	37.0792	36.2286	36.9336	36.5808	25.7182	26.1082	25.9203	25.5789	45.7274	44.9757	45.3808	43.5364	38.962	35.902	36.9098	34.3066	82.349	82.6497	83.5844	83.2707	128.674	125.41	132.345	126.387	27.54	27.1311	27.3004	29.8514	30.7543	32.031	31.7367	30.1019
AFR92402	18.3382	26.8941	28.0359	2.19067	12.4551	19.4417	3.4942	8.32352	8.45722	11.7695	2.12162	4.41491	4.21788	2.09811	1.80344	1.62865	5.22723	435.08	429.896	442.492	427.93	333.598	334.457	343.678	331.692	206.22	201.216	204.567	199.091	221.492	228.491	224.753	219.292	2.51817	2.95918	3.34088	2.90324	3.50162	2.65485	3.34015	3.12234	213.944	209.803	210.433	434.252	441.325	448.587	434.146	267.956
AFR92403	431.606	51.7491	157.915	348.743	114.698	265.391	453.137	816.547	915.578	802.688	1092.96	980.07	792.454	965.812	965.724	834.591	783.234	416.277	456.387	432.548	401.332	581.7	582.637	565.71	575.37	512.527	491.555	514.059	504.422	680.182	677.464	639.155	673.148	775.459	804.44	787.412	791.891	767.295	777.407	753.252	739.819	359.806	355.53	350.405	552.884	534.827	521.98	524.539	466.436
AFR92404	60.8462	31.6445	35.593	28.3175	38.2118	28.3011	62.8477	42.6445	28.3705	25.0862	36.3134	33.1749	44.7449	37.2248	35.9964	41.8137	39.2789	26.7554	28.0226	27.1319	26.6935	24.5326	24.7116	26.1304	25.2252	31.661	32.481	33.5811	32.3721	30.8364	31.001	30.5865	29.0481	33.9327	34.9946	36.474	34.6326	39.6676	37.804	37.0506	35.6904	26.8069	25.5026	28.3469	28.2199	27.2823	28.6728	26.2444	31.0896
AFR92405	24.2115	25.7224	20.2418	39.1702	25.1348	18.6068	21.3928	18.7558	18.5152	17.498	16.2879	15.8683	17.2998	20.2816	18.1402	21.4425	17.0386	15.3138	15.8159	16.0598	16.2838	12.9584	13.1934	12.7935	12.8779	19.4381	19.3192	19.2163	19.2192	18.7223	17.5182	17.9694	18.496	8.63016	8.64529	9.13875	8.63342	11.3326	11.2633	11.537	11.7277	11.8394	10.9189	11.8822	14.5878	15.3076	14.6421	15.2964	17.8641
AFR92406	13.1779	41.9787	16.5262	14.0741	19.8863	13.2235	26.1548	10.3381	13.4115	8.5038	9.6621	16.9644	18.6437	11.1475	12.3196	12.0527	12.2159	8.45203	7.14432	8.28456	6.93338	8.71971	6.87364	9.36814	6.33756	8.60612	9.1738	7.05966	7.6192	6.08613	9.42505	7.94454	7.75602	25.6376	21.7059	24.4759	22.1463	24.4638	23.2138	28.4308	23.1368	6.15845	4.91785	8.06405	6.73201	8.7216	5.99432	8.70884	8.28096
AFR92407	10.4114	32.4368	8.98814	28.0023	26.7073	39.7784	14.3972	20.3118	23.1652	19.5288	25.7636	20.2808	21.566	15.3465	17.8657	24.9819	14.4184	17.5376	17.0624	19.131	17.1113	15.4378	16.0932	14.7437	14.1682	13.5988	14.0905	12.5674	13.9719	14.0112	14.2127	14.2436	15.1696	7.76857	7.2551	7.82921	8.13343	8.47718	7.73733	8.5052	8.82785	15.771	16.9585	18.0746	22.8448	22.6778	22.7391	24.2743	16.3712
AFR92408	46.5911	11.7861	6.30075	109.016	19.2031	12.079	144.715	88.565	74.0714	72.8511	43.6863	59.9784	69.488	63.0167	57.1679	65.054	92.7689	92.3292	90.4263	88.3321	86.3824	82.3624	85.8323	83.8728	83.1406	130.057	130.673	129.443	124.873	107.288	108.789	105.67	112.173	23.7516	27.5109	27.3234	26.0923	38.2195	37.362	38.5624	34.5836	91.4485	92.4296	93.9712	91.7414	89.2453	93.5167	90.1509	101.493
AFR92409	30.6635	52.2172	12.4252	14.7415	17.3577	5.61634	28.7453	21.2869	16.5989	11.5499	24.5218	7.04038	21.9133	14.184	14.6008	21.3102	16.1991	50.8341	51.7486	49.5528	50.6089	47.6969	49.9021	46.1416	44.5633	31.5401	36.3515	31.4666	31.8514	28.19	29.9467	31.1067	28.3326	15.3024	15.6148	13.9695	16.2397	14.9947	16.7783	15.7128	16.7227	35.1859	35.6269	34.9551	46.3162	47.1932	44.2566	48.7922	36.4126
AFR92410	38.987	20.2196	18.4481	53.8005	46.7078	40.7067	36.2439	49.8328	37.975	36.0063	33.8723	41.064	33.7406	19.1411	28.921	42.4853	29.6483	43.5987	47.5964	48.7981	48.988	62.4809	55.4144	58.311	59.8871	60.6281	65.7568	59.6269	62.9606	66.0865	63.1672	67.0369	66.4495	32.9275	33.3587	30.8102	33.7701	21.781	27.1116	23.5344	23.7629	28.5512	29.1593	29.4992	50.8455	46.5453	49.8065	46.4772	50.037
AFR92411	33.4488	11.5651	1.96168	34.5066	17.7842	5.70489	54.2233	47.5293	41.3566	28.8428	64.5551	62.096	61.5531	65.1038	69.9845	63.2935	55.5723	40.1815	40.3704	41.3267	41.8736	39.2681	38.3944	36.1869	37.7975	37.2705	37.3218	38.3196	36.9698	37.0396	40.196	38.9389	37.8939	43.9856	39.9852	41.156	41.1295	43.083	45.9246	39.172	44.0505	34.5	34.9256	32.5634	45.7848	42.1891	45.9256	40.399	40.2272
AFR92412	318.742	107.905	173.453	97.8569	129.732	169.329	226.443	250.017	285.057	238.106	287.386	268.797	263.839	265.166	334.753	276.279	278.453	215.735	217.934	215.114	210.131	266.255	265.451	265.343	263.05	277.509	284.444	283.439	280.949	292.735	290.353	298.598	287.673	361.945	366.356	365.748	364.594	312.013	315.185	319.046	325.797	209.245	212.968	212.468	247.322	254.261	247.318	251.064	237.299
AFR92413	319.205	116.157	93.3328	351.992	97.9072	105.516	256.091	114.471	100.314	101.146	97.148	79.6472	114.759	128.501	120.732	121.775	101.896	138.647	140.22	139.852	139.853	105.173	113.856	109.948	111.99	126.863	122.887	122.099	120.051	106.19	116.286	118.231	114.977	133.129	135.64	139.843	135.967	163.198	161.573	162.9	164.258	102.297	106.583	100.581	126.343	132.74	132.331	127.373	94.1214
AFR92414	40.1701	41.9725	6.39539	19.3074	41.2428	11.5726	36.1521	21.8	21.3591	17.7839	31.2822	36.1345	28.8088	30.732	38.1806	38.8642	29.5428	17.6669	17.2999	18.8173	19.3024	16.6301	17.7405	17.8733	16.4547	19.8465	17.9771	19.7515	18.1602	18.5732	19.5086	18.3702	19.7773	14.9663	13.8066	14.5411	14.912	18.9442	19.3765	15.6911	17.418	17.3602	20.0673	19.9397	20.5555	19.8311	20.1038	21.1006	21.7644
AFR92415	169.963	141.576	69.9096	166.282	226.307	130.118	71.8691	200.801	318.823	287.176	299.101	299.106	246.022	261.816	252.375	246.968	219.023	98.5004	95.8588	91.494	93.983	70.1429	73.6164	82.3352	76.8778	109.848	101.025	110.386	103.858	107.659	101.725	107.466	112.026	93.6277	102.585	97.2263	89.4251	111.062	103.224	110.42	95.3588	77.6298	82.6066	74.4243	87.467	94.155	90.3469	84.3889	103.775
AFR92416	228.832	44.434	36.1268	157.995	53.3419	82.0963	250.179	266.059	294.197	260.248	292.947	305.538	301.817	320.108	315.937	306.146	294.104	56.0952	55.1361	58.1873	57.1323	43.9909	47.7043	46.5598	44.7909	72.6378	75.6442	76.785	76.2602	76.823	78.7443	76.8832	78.4557	178.786	178.721	182.911	177.751	192.151	187.599	193.447	193.017	44.0786	43.9989	42.6058	59.8534	59.5085	57.9451	58.4423	59.5937
AFR92417	35.3131	87.9663	24.4838	67.6267	138.81	29.8985	63.7932	14.9337	23.8442	19.033	21.2393	23.9138	25.1219	25.0046	17.7961	21.8942	25.4957	50.866	54.3169	51.1332	54.7028	49.3305	48.7721	48.4989	49.524	50.2559	50.3187	51.0495	45.9868	41.3288	40.8096	40.9382	42.0318	6.93942	7.36784	7.10449	7.0584	8.78634	9.11225	9.50816	8.17385	50.5254	51.9784	52.2324	51.6514	46.0581	50.8817	48.8167	61.4614
AGV15291	0	3.84298	0.419621	0.664381	0.420285	0.576809	0.322379	0.569016	2.00402	0	0	0	0	0	0	1.04317	0.467418	2.10293	2.95696	5.40527	3.87656	3.2473	1.49053	0.581067	0.987472	1.32018	2.50944	2.31702	0	1.02454	3.12156	2.54791	2.74989	3.48E-05	0.500792	0	0.410335	0.8833	0	2.22557	0.615902	0	2.54725	2.05705	0.591944	0	2.22E-05	2.28667	1.80249
AFR92418	23.1084	18.6433	6.19328	3.1027	14.1985	5.93627	8.82641	6.30449	3.95447	3.30245	6.87917	7.44825	5.97323	4.25183	2.79583	5.61112	7.01233	14.987	12.6813	12.466	13.2573	11.8091	13.0035	14.4212	13.0183	10.8405	11.3714	12.1304	13.4667	13.5891	11.9985	11.6345	12.0011	5.15801	4.97133	5.61641	4.57871	3.66894	5.92669	3.52151	4.04894	12.5526	9.97405	11.1714	14.2435	15.6791	13.6569	12.6623	13.7073
AFR92419	10.8304	20.318	8.15693	26.1231	43.5918	17.2997	20.2626	20.1875	14.926	15.9881	14.3651	16.0616	17.5262	13.9938	15.9924	20.5733	23.6043	13.5538	13.1667	13.7877	13.9549	10.6867	11.1903	10.9731	10.5844	16.1435	16.964	15.801	16.214	15.5679	15.3372	15.6612	15.4077	5.0504	5.77991	5.79822	4.98767	6.24084	7.06678	6.87947	6.28928	13.7594	14.2022	13.9264	13.3235	13.3377	13.1564	12.4969	16.3783
AFR92420	81.9511	39.6602	66.4851	91.748	44.6855	42.4318	70.9454	87.203	94.587	88.9757	110.472	122.159	106.536	108.557	107.645	126.602	108.152	32.4054	33.008	34.2401	31.5182	28.3135	29.252	29.3702	28.7384	40.0846	38.9397	40.9838	38.7678	40.934	41.2178	39.7254	40.3866	55.1749	54.4815	54.5566	55.4888	62.7266	61.3614	64.2533	62.686	30.4724	30.1128	29.2959	35.5324	35.9175	33.8202	36.2189	36.0538
AFR92421	498.452	204.271	60.074	104.309	135.064	39.0203	188.164	240.691	208.985	195.608	200.093	177.078	191.132	211.367	189.026	188.509	229.982	67.6796	64.2777	70.4694	64.4892	67.6848	65.9024	70.6104	69.7042	133.146	129.748	127.376	126.229	146.107	153.642	157.359	147.061	245.816	255.418	249.575	247.237	227.554	219.813	227.123	226.503	63.9334	66.4632	66.6015	84.7442	86.682	86.5195	87.17	115.502
AFR92422	54.378	15.518	37.3312	29.8962	17.3837	21.3409	118.017	73.7727	56.9955	54.9887	63.3886	68.3395	84.273	62.6861	59.0223	53.782	63.5953	62.6486	58.2961	58.252	61.9861	61.9539	67.729	66.5432	66.8009	63.1304	64.1446	63.6422	64.5872	75.0168	75.5529	76.8091	77.4095	83.0418	84.9037	78.5743	78.8662	76.7126	80.7814	79.0356	76.3943	51.035	52.0344	47.2146	81.5462	71.3975	76.1431	72.7966	68.3756
AFR92423	40.1935	30.584	9.21049	37.0089	28.2082	14.9764	76.2136	27.0989	18.2537	28.8767	18.9953	23.4695	28.8779	23.481	21.6969	34.6314	25.2476	89.482	87.7223	89.9492	92.8363	77.6911	74.0484	75.862	76.177	81.8391	77.0258	72.2708	80.7619	70.8236	76.9024	72.6448	70.3102	30.5667	27.9057	23.6258	26.8597	31.1132	31.7322	31.0917	30.9163	74.6037	74.3538	74.4429	84.4169	85.7315	86.7774	79.7801	77.507
AFR92424	64.0071	65.761	14.2149	83.4432	105.344	44.5646	45.4107	50.0463	58.5205	54.7715	57.5962	53.4614	50.7738	60.4044	52.798	61.6735	56.9428	57.3788	57.4783	56.2333	57.2461	46.9106	46.0982	48.2473	47.2643	62.6074	62.8273	66.417	63.8316	59.4088	57.9724	55.4319	59.023	26.4896	28.5744	26.2593	27.899	33.3149	33.8371	33.4568	33.9309	53.3526	51.1755	53.6347	59.0238	62.1312	59.7954	61.9576	63.4845
AFR92425	31.3498	34.2752	24.8258	45.2143	45.0359	32.966	36.599	48.5878	32.971	28.8247	34.815	34.5501	38.2357	37.6725	30.6392	35.1499	35.6259	31.0727	31.5158	32.3882	32.5862	28.7923	27.7354	26.8369	27.2776	31.1599	29.6422	29.234	31.1542	31.2624	28.6626	29.5235	29.5092	26.1719	27.2042	27.4113	27.1865	31.6827	30.5714	31.2636	28.9975	28.889	28.4515	29.0568	31.5828	31.0276	31.5876	33.1993	28.3155
AFR92426	88.4913	22.6619	40.1377	112.574	24.8483	58.973	62.0114	70.1926	64.6584	55.7197	72.2715	72.781	76.6344	76.1045	79.2807	82.1806	55.7393	14.4624	14.7712	17.3639	16.2745	13.7752	13.7721	12.9561	13.2899	22.2603	19.2082	20.3292	19.5275	20.5171	21.2622	18.9821	20.089	143.133	141.863	143.888	141.612	140.062	143.461	137.492	143.309	9.96451	10.8507	11.1441	10.7518	10.6965	12.2384	11.5337	10.92
AFR92427	211.299	58.3877	30.7315	112.656	66.2103	74.3382	111.26	140.89	171.529	175.419	144.297	163.122	156.492	180.679	186.259	150.991	145.352	86.3902	83.0165	80.0597	84.9136	67.9873	70.1429	68.5097	65.6869	91.6141	97.1537	92.8309	94.7511	94.0029	97.469	101.095	94.7538	112.258	107.826	114.269	107.1	114.961	126.917	124.137	121.815	0.359697	1.67555	0.836192	1.23981	1.11432	1.11399	0.618161	103.655
AFR92428	47.6404	44.7757	16.0075	45.8834	34.0033	30.2927	163.615	61.8873	66.7557	53.6976	65.7883	60.6402	66.6084	73.3554	71.3569	79.1425	65.7859	41.5074	43.3011	42.7798	39.2193	36.751	37.1106	36.3884	37.0395	47.8224	49.2581	47.8854	49.1278	44.87	46.3129	47.9556	43.3416	31.4435	31.6803	31.7105	31.7807	37.96	37.7581	38.2647	37.0052	32.195	33.9989	32.8451	35.9185	35.9363	35.4276	37.2766	54.6238
AFR92429	4.03035	4.38255	3.48357	10.1443	7.07368	4.4642	3.94339	2.86686	0	2.00089	1.78627	1.04543	0.94002	1.47206	0.854091	0.342805	1.73724	2.08341	2.29402	2.43664	2.5636	1.55005	1.48772	2.65974	2.21997	3.81851	3.25066	3.17468	3.66234	3.06864	3.14323	2.80085	2.59465	1.89589	1.71542	1.28411	1.22217	1.07205	1.00585	1.74088	1.06935	4.87944	4.28615	4.60214	5.71831	5.30747	6.24619	6.50723	3.26155
AFR92430	363.298	278.829	71.0894	143.987	270.304	74.0077	76.0815	446.665	441.898	496.325	329.6	332.811	309.495	171.22	177.532	330.825	642.571	137.329	137.65	138.433	140.038	112.392	113.484	114.435	114.374	150.09	148.836	151.716	150.427	161.657	156.427	157.434	157.7	22.923	23.576	23.9796	23.8012	26.2311	26.9004	25.6548	26.4547	141.083	142.474	145.728	118.45	122.054	121.054	122.524	109.206
AFR92431	40.9103	19.6241	11.5415	36.9799	49.7633	17.2761	44.577	60.9711	44.0526	50.4333	39.7936	41.3621	36.5216	35.8896	35.6185	44.7214	61.6744	72.1818	72.7735	79.1341	72.7559	75.4491	76.8908	74.0131	74.183	79.8495	81.9126	80.0406	78.3995	69.7834	70.0721	69.9078	69.2898	15.5646	17.1641	18.3083	17.9698	19.9898	18.6433	20.2623	17.6524	67.969	69.0962	65.8464	66.3265	68.4638	66.3608	62.0509	75.447
AFR92432	57.2754	34.0481	39.6053	82.243	62.025	27.643	41.106	82.6885	84.9796	73.6468	104.677	94.8474	94.9963	84.9804	100.1	110.238	100.289	64.4416	66.7272	61.2287	63.0846	51.047	52.3566	52.723	50.6508	81.4384	78.236	81.4536	75.9271	76.1568	74.7239	79.6009	73.3455	70.1375	72.3967	67.8755	68.6014	69.5725	76.8374	69.5244	72.1807	46.7584	51.2658	50.9805	63.1421	63.7074	64.7294	64.0041	80.7197
AFR92433	27.8463	10.6165	37.6938	11.3604	12.4141	20.3694	34.4493	26.1453	23.575	20.8779	31.1992	28.5173	27.8617	20.2094	23.298	31.3191	21.1339	5.17422	4.70385	5.15295	4.67142	3.65016	3.75536	3.6566	3.31404	5.02671	5.21328	5.15287	5.16139	4.79751	4.80731	5.03969	4.68697	16.0602	15.4448	15.1016	14.6889	17.5298	17.0687	16.9452	16.0652	3.27391	2.52238	3.18264	5.37387	5.23531	4.83999	4.83434	3.90239
AFR92434	61.8803	111.28	277.886	162.97	73.8334	198.543	68.808	50.7259	45.8401	37.823	46.6272	53.2047	49.3834	35.3803	40.5693	51.1008	42.6663	27.6364	28.8734	26.7901	28.2777	22.9228	23.6097	21.467	23.0213	16.3687	16.0563	16.2379	14.5687	16.6135	17.2532	16.531	17.6215	20.0404	21.7251	21.1415	21.79	24.0679	24.6815	24.0952	23.8755	17.9865	17.8473	18.6862	27.2797	26.6914	26.7717	27.3351	18.0086
AFR92435	280.447	880.035	938.523	916.349	910.742	1171.94	709.445	153.215	103.525	127.502	87.1979	72.1019	82.5135	68.0359	50.4905	88.8911	131.641	363.332	365.372	358.147	359.234	270.316	277.503	276.073	271.005	266.304	263.849	270.328	270.345	260.656	257.976	267.821	261.269	35.086	38.44	39.1881	37.9313	44.1109	41.9837	46.3294	46.6935	276.129	275.019	276.067	321.052	323.235	323.32	327.809	244.59
AFR92436	54.9775	69.2813	155.808	81.7514	174.053	330.86	57.6288	8.59412	1.92965	4.33797	4.0161	11.7522	4.22692	5.46093	7.20099	12.7171	4.10114	25.4116	28.7188	28.8786	24.535	19.969	19.2329	22.7377	24.228	33.9831	35.3906	34.3798	35.0344	31.0467	31.1101	30.9868	30.2809	14.8502	15.9093	15.5696	15.3535	13.219	15.7172	13.2099	14.7635	15.3587	16.8641	16.395	24.6165	24.5832	23.7831	24.6604	27.4987
AGV15292	12.8477	4.12677	3.83225	1.64902	6.49801	6.35279	0.879542	1.19614	0.95492	0	0.931608	1.09046	0.588307	0.368513	0	1.28726	0.652345	3.34666	3.69802	4.71183	4.37963	4.03557	3.60793	3.09691	3.31902	3.80598	4.14404	3.13482	2.90915	3.75563	3.07906	3.16377	2.82037	1.41619	1.45701	1.37769	1.3768	1.42575	1.00721	1.29905	1.75677	2.97234	2.8044	2.84831	2.73703	2.66881	2.03132	3.40077	3.2493
AFR92437	0.267669	0.618735	0.61684	0	1.0948	0	0.379807	0	0	0.328876	0	0	0	0	0	0	0	0	0	0.154455	0	0	0	0	0	0	0.215424	0	0	0	0	0	0	0	0	0	0	0	0	0	0	0	0	0.141201	0.154509	0.136306	0.180594	0	0
AFR92438	16.3992	5.25474	8.99518	18.9555	18.8894	38.1526	52.8987	34.7359	25.42	23.3777	25.2503	33.7781	24.6775	28.5377	28.4583	24.9213	26.3112	19.3533	17.2667	14.3398	18.469	23.664	23.6587	26.0434	21.8546	25.061	25.4726	19.0191	26.2405	27.8855	33.324	36.0054	27.508	89.8475	86.2935	91.5001	91.4412	76.9215	80.8419	75.8542	77.5373	13.992	15.147	14.5293	28.5292	27.2695	23.1926	26.8232	19.9607
AGV15293	296.188	72.5043	8.36622	131.081	79.206	7.59619	1.20208	160.103	180.789	128.863	147.596	143.626	159.015	162.669	129.493	136.163	200.282	35.2899	37.7027	37.5216	39.7998	29.2304	28.8117	23.6707	26.9811	44.047	44.0216	40.7916	39.4391	44.2757	42.7677	39.8372	41.4737	177.127	188.81	194.238	186.876	211.185	207.635	201.858	193.867	31.3522	30.1934	26.8659	34.7373	38.9914	38.7912	36.5311	31.1989
AFR92439	184.935	38.8927	8.7727	28.8298	47.87	7.06004	194.555	88.0282	93.9497	80.3338	74.1107	59.6626	65.7684	57.7937	68.503	75.8676	74.6967	19.0566	17.1533	15.6054	17.0573	13.0915	17.0878	18.0208	17.5761	17.3261	19.2222	18.1654	18.9344	15.7149	18.54	19.0481	17.0083	63.4967	57.1065	56.4516	58.5994	62.6264	63.5854	69.0989	69.0913	12.4177	13.1764	12.2903	17.1052	14.1162	13.7538	15.2447	17.1253
AGV15294	2.22	0.962727	3.91404	1.73643	4.90704	8.40568	2.47502	0	2.01107	0	0	0	0	0	0	0	1.8318	2.19681	1.46599	1.10111	2.19174	1.30753	1.96087	0.652213	0.325111	1.11843	1.49026	1.11583	1.11395	0.359518	2.16151	1.44063	0.719968	0.9673	0.645997	0.967144	0.644348	0.706503	1.41413	0	1.05708	1.37201	1.02715	1.0252	1.06404	1.4168	1.06229	0.353682	0
AFR92440	294.264	382.216	87.999	190.883	95.102	51.92	60.4858	256.323	243.938	209.102	94.8419	85.5217	96.8628	49.327	49.0429	72.8049	254.988	78.826	76.4432	78.1988	78.6438	62.9134	62.0219	70.7918	64.1731	54.7324	55.1966	52.6072	57.5044	60.505	56.1137	63.8368	64.4504	25.833	28.0469	29.1477	29.4173	36.0497	32.9136	31.9167	32.6468	51.738	50.1119	54.9118	58.1032	58.0246	58.6413	57.6231	45.3938
AFR92441	0	3650.84	0	0	3055.7	0	0	0	0	0	0	0	0	0	0	0	0	548.074	643.709	593.378	481.191	489.317	489.209	364.488	434.754	796.175	587.442	593.884	741.104	660.154	647.121	517.562	538.866	881.651	979.897	791.428	958.105	1156.28	1128.98	1021.62	1118.2	328.605	362.179	443.342	502.61	516.069	572.455	515.314	378.222
AFR92442	51.1286	28.964	5.37239	57.7535	27.9988	13.5164	98.4949	51.0477	50.2808	36.271	49.1754	59.6571	45.4158	57.1649	47.8042	56.9989	61.3814	61.6858	62.0129	60.7335	59.3073	59.0742	54.3146	55.7198	56.7303	58.7881	57.8216	55.68	58.976	52.0671	52.0987	50.7774	53.1429	19.8694	21.5796	19.5317	19.4523	22.8312	24.6098	23.8409	24.3089	59.0338	58.8915	58.8156	58.2104	58.9033	58.2246	60.6517	62.9097
AFR92443	16.7873	15.8732	4.84396	56.4706	36.3399	19.1154	53.2245	26.6065	22.3524	22.8575	25.156	30.2352	24.9549	24.496	23.1346	26.8577	23.7343	33.9497	34.3659	33.7178	32.2338	28.6641	29.9622	29.3569	29.7066	33.9735	37.3827	35.219	34.3844	34.2634	32.6078	32.9532	33.1583	14.7705	14.3204	14.6296	14.5608	16.5077	16.3254	16.8431	17.5912	28.4347	27.4582	28.6024	32.2559	33.2998	33.2464	33.251	31.5267
AFR92444	24.6253	11.3262	14.2039	24.1874	11.0841	16.5147	48.3356	22.326	24.8427	18.2613	29.3604	28.3148	30.3186	21.548	27.3705	34.4454	25.4296	11.4579	12.1591	11.0975	11.4744	10.4603	10.6502	10.7807	10.1741	14.6493	16.6997	16.7593	14.1973	16.2418	16.5292	16.9486	16.8557	19.346	17.5559	18.5085	19.6716	22.0678	22.4181	22.1356	22.6754	9.52336	8.86166	9.20673	12.3095	13.0429	12.5808	12.15	14.2435
AFR92445	94.4355	130.847	14.3205	68.1425	106.261	52.063	66.9302	116.382	162.4	148.64	176.457	191.731	164.87	184.66	175.058	175.938	157.984	36.2843	36.8769	36.3736	36.4992	26.7024	28.0714	29.7639	27.3935	39.1677	42.8863	39.4677	42.1783	37.3091	39.3219	36.7021	41.8588	85.4224	85.6854	84.6175	88.5164	94.0412	91.0586	95.4201	96.2335	23.9706	22.2467	22.604	36.5583	35.0186	36.6221	36.0421	31.2911
AFR92446	52.3906	12.5556	8.57536	12.2861	29.1294	27.9732	27.3069	55.3848	46.4264	31.627	56.9398	78.2159	62.4052	54.9127	68.4007	82.9036	64.8045	25.3571	23.8439	25.5297	27.1603	20.9726	20.0862	23.367	22.0286	25.8194	23.9035	25.8708	27.6084	25.7611	29.162	28.3985	26.7659	28.324	26.8242	29.5759	29.4603	37.2798	35.6135	33.0206	33.277	19.4359	19.6061	23.2574	24.9891	27.3977	23.8863	24.4946	28.1967
AFR92447	13.6471	14.4205	6.54715	25.4392	23.0176	24.6844	18.1461	19.7491	18.1005	14.9497	18.2515	17.0185	18.0158	14.0723	14.594	22.4408	24.4295	11.2572	11.6776	11.4537	10.3432	9.74968	9.66165	10.1978	9.93178	15.2098	15.371	16.5671	15.1487	15.069	15.1471	14.8119	15.3486	8.26127	8.70014	8.98003	8.8896	11.2092	9.75485	9.48525	9.60677	13.3176	12.6862	13.7399	16.8701	16.568	16.7492	16.9155	15.4466
AFR92448	45.601	65.1563	31.5977	19.6296	54.1745	37.3701	40.6597	44.6865	31.5755	31.3822	28.2755	39.7769	28.9407	17.1877	18.357	34.9479	30.2744	23.2366	20.231	20.3821	23.1225	21.8259	21.8211	20.6961	21.5464	25.0158	27.0312	27.6622	25.5905	28.2831	28.1027	28.4525	31.8895	18.6512	18.3102	17.7957	17.5713	19.7333	17.8208	19.3113	17.7035	28.1743	26.5955	25.0767	29.5438	29.3282	28.1491	29.3437	25.8093
AFR92449	716.048	1676.42	170.595	208.418	767.983	82.6806	34.9976	1006.74	640.172	714.819	412.629	464.692	551.635	252.459	281.494	559.715	845.166	220.095	225.422	223.683	225.043	197.91	204.483	206.424	197.808	351.197	349.976	328.527	346.954	286.048	283.882	277.352	280.086	10.1675	10.2925	9.41679	9.62462	9.49771	7.74503	7.382	8.42112	230.895	230.478	231.29	223.451	223.031	216.736	211.435	179.851
AFR92450	40.4256	55.4153	66.3076	40.2118	37.0054	79.4241	133.214	63.0436	49.3233	38.2177	46.3516	51.4964	42.4455	41.6943	30.3014	49.1508	74.8773	38.4237	40.7853	36.865	37.9083	36.2133	35.4419	34.9846	34.9321	47.0238	48.1116	45.4869	46.5254	41.8081	39.9701	39.8996	36.9974	6.93964	7.54459	8.28319	8.22412	10.4909	11.443	9.89464	10.5232	37.3695	37.7589	37.3454	26.8066	31.2616	29.4209	27.3213	59.135
AFR92451	226.097	35.8752	57.7003	156.035	76.2774	65.2713	259.718	183.809	179.002	145.046	182.486	174.481	163.924	203.6	188.571	162.406	171.626	156.24	153.117	152.561	159.302	170.534	163.538	159.019	169.887	214.5	208.488	195.309	202.412	216.038	223.23	220.411	225.057	177.962	179.375	185.622	175.487	182.034	185.943	181.156	184.126	131.761	128.898	127.053	186.093	182.674	178.397	178.641	183.974
AFR92452	23.2899	21.9597	25.0835	43.0372	24.0238	23.382	75.2501	29.8979	27.4115	27.6673	34.9287	36.7961	40.898	29.5763	37.577	45.498	32.3563	17.7215	16.8724	16.7952	18.3918	15.1396	15.1363	16.1015	15.9167	18.4594	19.3281	18.9337	19.1084	19.4513	19.6915	19.6863	20.6782	19.149	18.958	18.0698	19.9402	21.3723	20.7501	22.0449	19.3091	15.6954	17.5242	15.067	18.6963	17.4394	18.5177	16.9711	17.9615
AFR92453	261.358	187.403	133.129	180.206	168.17	192.208	260.514	222.392	225.168	302.344	244.426	245.381	242.234	193.197	229.475	236.252	225.917	211.629	201.84	216.74	216.953	201.202	196.515	202.392	198.818	241.549	229.532	237.604	242.902	226.194	229.522	221.479	235.285	158.331	164.85	151.893	159.669	150.175	154.313	152.88	156.205	206.64	215.607	223.745	210.047	196.678	208.493	218.1	267.26
AGV15295	90.6035	0	33.632	114.99	23.3921	56.3068	88.4606	2.23485	0.719379	53.1334	39.9365	4.76001	90.9086	43.6826	0.248744	42.5956	9.90228	70.4798	72.2855	62.5724	58.4443	71.5758	63.7713	65.0829	66.0988	70.5663	64.2642	64.481	64.6923	64.3136	64.0258	61.6197	60.2341	44.5965	46.5588	45.3889	43.1824	51.4529	43.6863	57.3284	56.4858	67.7864	68.136	70.8965	76.2361	78.6899	77.1633	71.0713	70.8285
AFR92454	46.2541	36.8356	8.53832	47.9664	53.7462	44.6262	8.15164	113.106	186.09	158.738	133.535	169.335	75.8378	115.437	165.179	114.424	118.63	25.7711	25.1649	28.7858	31.8828	24.1136	27.9408	27.5698	24.7352	18.1335	21.8725	23.0975	21.5627	19.5706	22.2345	24.7396	23.6826	51.6343	50.1958	54.2285	55.6793	58.2458	70.0875	58.076	43.7404	15.2704	20.0565	8.84284	27.8546	24.1882	26.557	30.9348	21.7113
AFR92455	12.1959	8.90169	2.46939	10.2111	12.4536	5.52832	19.1122	8.44629	10.1145	8.74534	15.6666	11.7989	13.6769	11.5297	14.9817	15.5224	9.07106	9.09386	7.54317	9.28666	9.15763	7.94188	6.4482	6.86324	7.34541	7.96157	7.00502	7.79913	8.41806	8.03933	7.91638	7.30124	7.99404	9.90449	10.4467	10.1773	10.6194	11.5618	13.1029	12.4005	11.9689	7.77617	7.41772	6.84842	8.80933	8.98926	9.12358	9.55079	7.71145
AFR92456	2.96551	1.53741	3.38301	4.79755	1.37842	2.09166	0.666675	1.16322	1.39296	0.811858	1.38915	1.76742	1.27137	0.597286	0.866363	1.32138	0.634392	1.47934	1.25516	1.42649	1.20885	1.20754	1.00606	1.21722	1.17597	1.30547	1.30461	1.35968	1.15735	1.52178	1.56648	1.26117	1.5099	0.818884	0.820319	0.855967	0.830623	0.869966	0.761825	0.937283	0.786418	1.0691	1.1594	1.052	1.51495	1.28119	1.11731	1.45625	0.985774
AFR92457	25.6913	42.3784	16.5792	24.5293	52.8921	34.1404	35.6256	16.3029	15.4836	16.6473	20.491	23.37	14.9308	16.1072	19.8465	23.2922	22.9945	33.5821	34.8421	33.3576	34.0547	27.4651	23.2472	26.0899	26.0103	30.8872	31.0539	32.1226	32.6899	25.995	29.9674	29.5979	28.6195	11.6028	13.0828	13.5974	14.721	18.7425	18.5208	16.6616	16.3362	29.9102	26.3605	27.2258	31.9377	32.4281	30.4627	32.3806	27.547
AFR92458	115.003	36.4069	26.5148	16.0116	23.1323	15.5308	1.28214	1.73996	1.0418	4.68406	4.06547	7.61391	1.71155	1.60817	1.5551	2.80876	0.94893	19.1567	16.7075	19.2039	20.0586	17.611	19.808	18.0759	19.5365	13.3258	17.1771	15.7996	15.0036	14.3406	14.5566	18.4708	14.7322	3.00656	3.68112	3.00607	4.00552	3.11093	3.84597	3.29165	1.64281	17.4133	16.6723	13.9854	19.1085	20.0001	21.2782	17.0393	12.3618
AFR92459	22.2819	22.9894	25.2676	33.3477	27.1382	22.844	68.5082	37.0894	32.3857	35.501	54.8851	55.9597	56.094	58.1333	55.5244	63.7805	51.6647	19.6425	19.5439	19.4376	18.9921	17.0705	16.39	17.57	16.9929	21.7846	21.0331	20.9979	21.5434	22.3973	22.758	21.3435	22.2607	14.0936	14.4749	14.2544	13.6375	16.9522	15.9734	16.3232	16.0664	17.0442	16.6511	17.4058	21.6716	21.0067	21.2938	21.8873	23.9611
AFR92460	148.005	53.788	138.642	150.056	60.9174	143.721	245.498	152.458	146.654	130.828	167.99	147.874	165.335	152.845	159.529	187.159	180.379	63.3438	62.6791	57.7188	58.6218	55.2555	52.163	54.4367	55.8028	75.5027	76.7928	74.7271	75.5682	73.8361	76.9803	74.9056	72.5478	73.0577	70.4218	73.2859	70.282	82.6254	86.9878	85.195	86.7432	53.0458	52.6102	51.875	54.9398	54.8654	49.6672	52.4604	51.9212
AFR92461	39.877	66.4987	5.23028	14.0769	67.3832	14.1386	27.4351	31.9524	46.5811	31.1658	76.6055	72.95	65.5947	41.0883	76.9815	98.6741	45.4592	11.8122	11.8239	9.10868	12.0871	9.1938	7.5697	9.17195	8.87503	8.63516	12.3278	6.76896	7.67903	10.4091	11.0264	8.64004	11.3159	29.6065	30.4599	32.0018	27.4506	33.3129	37.7262	33.5819	25.0674	7.37724	6.51422	5.37114	9.38881	11.7201	11.4237	8.48466	6.67679
AFR92462	25.1444	18.0834	30.46	32.2977	29.109	34.6498	37.516	45.0431	43.6609	41.6703	49.3657	51.5233	48.4933	39.8685	43.2081	63.3957	58.7329	23.4628	23.1338	23.9054	23.5203	18.7199	18.5873	18.6612	18.8031	29.4439	29.7337	28.8067	27.8984	24.9862	25.0844	24.1496	23.7763	6.43672	6.81485	7.01307	6.43155	9.49003	9.80644	8.80498	9.34296	24.992	25.8293	25.0042	22.4189	22.7753	23.2172	23.4991	29.0492
AFR92463	349.691	145.344	40.6297	332.742	144.026	94.369	56.7792	384.323	629.845	572.811	544.528	522.711	470.936	480.891	567.141	488.8	511.899	214.928	207.928	215.251	212.172	179.388	187.25	176.761	192.491	228.699	227.081	219.592	224.232	209.831	214.108	203.522	208.078	278.835	273.512	273.896	269.01	300.52	296.982	292.571	296.989	169.333	173.07	182.927	216.978	215.49	205.073	208.612	184.493
AFR92464	17.941	6.43546	10.5787	48.6934	14.4219	31.4843	45.7778	28.0188	31.5528	27.1408	44.3961	46.8914	33.7673	31.0416	34.9924	53.9163	31.1687	9.95172	10.245	10.179	9.88835	9.49881	11.916	10.4131	11.0279	10.8746	11.8554	12.3698	10.79	12.5127	11.9412	12.2167	13.8017	16.8509	16.2023	19.2347	17.7272	18.4615	18.9058	19.2288	18.0645	11.4831	10.7436	10.4212	13.4416	12.8755	11.1894	12.2705	11.9035
AFR92465	15.6173	8.57634	26.2998	13.3633	11.5356	52.6247	3.91971	4.15573	4.23003	3.72915	4.07821	3.86434	2.45274	1.34434	2.04282	4.69592	3.39965	11.6877	11.4725	9.99078	13.1973	10.2324	8.6532	10.0871	9.49315	6.36552	8.20518	7.40914	7.21288	7.7844	7.22085	7.57546	7.61633	2.71278	2.7575	2.27358	2.03295	2.97207	2.36205	2.70796	3.31335	10.1429	10.9294	8.75237	11.0148	11.1314	11.6538	11.3776	7.12076
AFR92466	12.094	37.1034	19.95	24.6084	15.8991	43.1939	57.2455	7.17636	7.39712	5.2985	10.4427	8.44705	10.1867	10.0751	8.76839	10.9491	7.62945	16.1408	17.366	15.7835	14.8192	11.935	13.2582	11.7831	12.3979	11.071	11.4667	11.4073	10.7655	9.13996	9.47041	10.481	9.79437	3.5928	4.00094	3.92354	4.4961	4.94891	5.64127	5.30828	5.62257	11.3547	11.0934	11.2757	11.9331	11.4954	12.3539	12.1291	9.11136
AFR92467	113.238	28.0056	15.9936	21.3538	14.7997	14.1751	120.494	72.5447	66.1326	57.1807	90.4017	88.2995	67.8246	77.3188	71.8467	119.568	67.0094	23.7952	26.5999	29.4959	26.5123	22.6435	22.5749	21.511	22.6473	20.6745	20.1534	22.508	21.025	21.3364	22.9222	22.6359	21.7844	36.2007	36.0127	36.1321	33.3506	40.0732	41.2745	39.4959	40.5892	17.9535	19.7865	21.4114	31.4014	26.3966	28.9381	26.358	27.6549
AFR92468	870.326	352.554	462.383	909.875	355.862	780.695	1327.82	1202.91	1797.04	2009.15	1752.38	1666.91	1917.95	2215.85	1970.84	1736.76	1501.1	100.867	102.304	104.569	99.5473	73.5805	73.4388	74.4699	71.9958	222.519	223.159	222.464	225.475	227.526	233.593	227.205	233.764	1355.32	1350.63	1351.33	1348.36	1675.33	1697.33	1671.63	1674.32	66.9034	67.9984	66.3937	112.998	104.685	108.699	107.452	123.154
AFR92469	60.4708	58.2003	30.2247	44.4013	39.1142	32.6828	248.617	54.8713	46.6625	44.0057	47.815	57.9981	46.4137	49.4901	47.857	62.1892	51.1768	41.321	41.3618	43.5084	42.494	35.3948	33.7363	32.8914	32.3292	46.8408	46.5747	44.1485	44.6016	41.8794	42.1924	43.6594	41.7064	42.1399	39.6136	41.0136	39.7159	46.6694	44.5302	46.3586	49.0545	35.6784	32.9118	35.6544	41.4278	42.1544	43.0362	39.8039	44.8667
AFR92470	285.302	74.4356	251.319	20.4624	38.5989	77.7111	65.6685	16.8281	11.0451	14.1765	16.6291	17.3775	18.5343	28.7179	20.0662	34.2659	16.3147	17.9128	17.71	18.6394	17.233	18.498	18.2982	17.1064	19.6866	21.487	23.0082	22.9698	21.2368	20.7759	21.2366	22.4034	22.7702	28.4462	27.2292	25.999	27.1605	25.1112	25.4354	25.2891	27.2006	16.7998	16.9756	21.2413	24.8195	23.3837	22.5965	22.6612	21.9019
AFR92471	201.519	27.9497	35.5309	219.315	177.288	79.2713	108.127	183.889	172.348	162.909	119.287	126.677	117.363	123.381	95.5314	131.301	171.302	116.746	117.271	116.035	112.729	91.136	94.1037	92.0346	92.2756	93.8459	95.058	92.8226	94.791	97.9516	95.6878	94.3307	95.3401	27.0924	28.3571	28.1454	29.1841	35.1794	36.2683	35.7956	36.3694	97.0902	98.3245	97.59	113.143	110.024	111.523	111.541	88.8759
AFR92472	360.037	221.625	185.082	249.56	218.692	169.207	624.43	326.845	439.569	462.329	369.46	330.479	321.509	299.228	365.063	347.164	349.755	448.291	440.124	454.298	452.807	407.232	406.992	414.151	407.796	511.762	508.592	510.912	519.629	492.769	500.497	484.606	486.775	345.323	337.745	339.179	345.417	372.959	372.849	374.49	377.862	408.986	402.411	414.086	439.33	444.364	445.293	445.099	557.94
AFR92473	44.1387	54.9619	13.2863	62.2659	59.9656	22.7402	18.6361	30.0585	49.6484	37.2041	41.6552	52.1597	37.2146	43.5886	41.2238	53.5419	44.0919	51.6351	50.8944	47.6848	50.2758	42.468	46.5935	46.2918	45.7493	65.5768	63.2341	66.2275	67.9492	53.5865	58.921	55.1268	60.099	30.7458	27.9091	29.746	32.113	30.8502	32.293	34.4237	31.751	46.6791	43.0024	43.7647	51.333	49.8426	52.2318	48.1325	64.868
AFR92474	166.078	45.7372	52.3927	99.8681	38.4124	52.539	72.1532	182.235	220.76	203.665	188.396	177.54	178.071	181.281	194.476	175.952	173.72	78.6699	81.1879	80.515	77.8965	71.883	71.8083	67.4282	67.9831	97.0106	88.7001	92.3671	94.5501	94.0046	94.3262	87.302	87.0653	112.913	116.889	116.782	118.098	122.943	120.496	123.112	121.428	66.5393	65.4332	71.3976	78.7616	85.4752	81.5628	81.5949	92.4528
AFR92475	34.3018	25.6238	61.4539	9.59657	10.6481	12.0175	20.8114	15.374	14.3192	13.2849	18.3601	14.0157	15.123	17.104	15.7762	26.9624	15.527	5.8346	6.33741	5.53786	5.69726	5.98491	6.70383	6.91051	5.29108	7.58422	7.51605	6.43157	7.36495	8.77656	9.28307	9.58594	9.21513	14.2666	14.2369	13.7178	14.419	13.2947	11.9867	12.0288	13.2014	3.89595	4.58542	5.04022	6.31346	6.90538	6.4231	6.23573	8.20988
AFR92476	20.1766	43.5498	8.6294	41.3985	45.2473	18.6571	63.9155	24.0669	31.1491	26.2866	24.8789	27.7914	29.5327	31.7932	29.2231	29.3013	27.7094	33.549	36.3143	33.3128	34.3703	25.5044	23.6538	26.9779	25.5779	29.4655	28.6371	28.6701	29.5623	24.2516	24.4054	23.7734	24.9083	9.03139	8.86019	9.42659	9.18735	13.5507	13.0754	14.0013	13.5166	31.752	29.8112	30.5711	29.7012	31.9169	32.1381	32.203	34.8731
AFR92477	78.9327	20.3178	22.9819	21.1734	12.459	23.4717	50.9129	72.7862	74.8029	57.516	87.5721	102.801	89.7646	58.2364	85.6856	121.88	80.8727	23.2108	26.4343	24.6332	26.1109	24.4757	23.0962	24.9977	20.9256	20.0165	20.3648	20.2707	18.9755	21.5122	21.3231	21.667	20.8997	18.9803	19.0136	20.2285	17.9751	20.3374	24.8131	21.0084	20.799	22.0771	24.252	23.9851	25.4673	25.7192	26.0552	23.9085	23.8357
AFR92478	10.5755	10.4773	4.41754	13.4546	11.5434	17.8711	14.7958	17.5131	14.8755	11.9693	21.4116	24.3942	19.3305	13.3633	17.0175	20.1621	21.6568	6.39318	7.02167	6.29767	6.82135	6.24289	5.27061	5.0813	5.598	5.31177	6.18921	5.86316	5.60563	5.84169	5.98467	5.6119	5.89291	4.65264	5.30704	5.57054	5.15677	6.06112	5.83016	6.14254	5.85357	5.57333	6.39359	5.53201	6.30067	6.70017	5.92532	6.62604	5.93613
AFR92479	78.8008	37.4043	14.2044	111.927	46.3916	50.2832	43.1348	137.643	210.965	186.805	182.075	180.151	185.215	178.621	178.281	161.838	142.678	72.2779	67.3316	66.2765	67.4476	66.1016	66.087	63.2295	63.5178	66.8362	67.2056	68.0567	69.3159	64.054	67.4507	63.6351	65.469	93.5971	90.0561	92.2698	87.5016	99.0138	99.9429	101.819	102.284	67.0132	68.9824	72.3925	66.6699	60.944	70.4251	68.1835	61.7442
AFR92480	46.5979	43.3565	24.0883	43.163	69.1361	56.2538	238.617	43.0972	43.5135	53.8393	58.4444	61.9388	72.3186	49.9864	78.5473	71.8439	59.9125	45.8742	51.452	48.9422	52.5691	51.6475	49.9917	52.8375	48.5865	62.2808	59.4276	57.6439	62.0309	68.2008	64.3521	65.4227	71.5497	30.8263	26.9796	30.8213	27.0729	33.4171	33.0879	31.0849	34.574	56.4381	53.9241	51.4147	48.7222	52.5773	51.6708	48.5851	50.8553
AFR92481	11.9765	8.22122	5.14216	17.1349	14.6756	14.6538	15.443	21.8623	23.2034	22.3064	22.5178	24.5445	24.5776	28.395	25.635	27.3004	22.5254	11.7144	12.1572	12.3423	11.2714	9.51565	9.55076	8.81231	9.03221	13.8382	13.6169	14.427	13.1485	12.0621	13.9599	12.1793	13.2527	6.42466	7.01209	6.6928	6.59068	8.6878	8.39951	8.22626	8.33156	9.90677	9.30411	9.71452	10.9844	11.7762	10.4422	10.9804	11.6274
AFR92482	34.0422	30.9471	40.3547	88.9142	48.046	53.2449	44.1937	17.5497	16.4471	16.2618	18.8982	20.8685	17.6385	14.9862	15.8556	19.2972	13.7325	34.9758	35.0104	36.813	32.6959	33.0826	32.7041	34.4486	32.6079	37.3073	35.8439	34.7278	35.9767	33.4044	36.1734	35.0185	37.7411	7.215	7.08089	7.5434	7.24579	7.42311	6.90697	8.21992	7.04417	43.1685	43.6349	42.0385	39.844	38.8245	41.5882	42.8654	35.6754
AFR92483	8.67485	10.9146	8.50637	9.68683	7.41757	10.0338	289.236	9.67084	5.06662	5.96622	7.34378	8.92662	5.64833	4.74849	4.32169	8.13089	8.57063	31.099	32.5807	30.9114	30.1726	26.1179	26.5826	26.76	28.0825	37.9724	38.6848	40.3604	36.0159	39.5945	38.2491	37.9799	39.581	3.19128	4.01063	3.82892	4.05837	5.40338	6.04387	4.57382	5.96043	18.7026	22.0575	22.6923	30.1898	29.4478	29.5028	28.8319	31.8912
AFR92484	400.72	545.329	14.6262	733.964	668.389	69.5104	52.0625	369.105	411.652	432.856	422.7	417.657	407.491	360.182	465.102	462.005	387.05	632.89	644.751	652.106	647.794	572.44	556.437	552.161	556.763	578.667	596.559	589.598	584.927	560.578	562.572	553.763	561.474	305.059	318.999	318.086	311.803	345.712	347.988	348.137	357.803	500.691	505.761	507.544	607.902	593.047	611.743	602.688	552.809
AFR92485	67.9268	10.747	16.3247	31.0994	7.94575	20.4164	45.1775	77.0485	53.2872	36.973	77.7869	88.3462	60.7947	96.3465	80.2784	72.276	65.6147	17.0674	15.5556	16.1189	17.2072	17.1624	16.5973	17.5216	16.7503	24.9702	24.6795	24.547	25.3255	27.6081	28.5483	29.6012	31	46.9101	49.1319	47.9307	49.4017	46.9737	45.1028	45.3823	45.9907	13.801	15.7081	10.8156	21.0583	17.8145	19.8942	20.3048	22.1269
AFR92486	22.2863	9.91091	16.1713	61.0889	40.1932	30.224	83.0848	29.3156	32.4051	31.028	32.3165	35.3599	28.0976	31.9583	38.9656	34.7845	34.4357	22.9431	21.1613	24.971	25.1791	21.8002	21.2103	20.8726	21.1	28.868	26.1808	23.8064	24.2649	27.6778	27.4118	28.5331	27.5525	60.0366	57.5395	53.5336	58.2579	63.0869	63.2953	62.4113	61.3507	18.116	18.6962	17.5901	23.1778	28.8538	24.0905	23.5875	28.9012
AFR92487	32.4059	8.80721	8.96326	17.3929	20.5431	11.9907	66.6209	23.9564	19.645	14.4873	27.9875	22.7894	25.1022	28.1587	34.2114	35.8697	31.811	27.7609	26.3108	26.9187	27.8667	23.1628	26.6542	24.473	27.6246	27.978	25.8799	25.4906	27.6355	28.2626	30.2195	28.1454	27.8527	22.7975	23.2882	24.0935	23.8782	26.8936	28.3402	24.6308	23.9847	19.1462	19.2178	19.9232	26.3424	27.7896	26.9029	25.994	28.621
AFR92488	20.838	18.8287	16.4744	18.3158	29.3303	20.0723	18.3833	13.6547	13.258	13.2465	10.0025	11.7081	12.7057	16.0314	12.204	9.92896	13.2837	16.4939	16.5908	15.5667	15.9742	15.444	13.8606	13.6874	15.7175	17.0404	18.421	17.7363	17.0536	18.4869	17.1789	18.045	17.4825	12.9664	13.557	12.0433	12.956	14.0505	15.1493	15.9801	15.4088	13.7936	15.9505	15.9204	16.5235	17.3573	17.0409	17.4096	19.279
AFR92489	168.671	211.586	152.716	159.38	266.491	157.41	130.428	112.079	142.121	149.381	140.598	136.714	136.227	140.057	160.162	159.188	124.48	85.9859	89.2269	86.5069	86.8813	81.2959	85.9889	83.2394	82.1638	85.4598	84.95	86.0266	84.2133	92.5082	91.0111	91.4594	92.3922	85.5614	86.709	84.4914	87.8448	87.9529	90.0745	88.586	88.5557	80.9063	78.1641	78.0483	99.9945	93.7258	96.7804	97.2964	93.3195
AFR92490	134.096	67.2343	63.45	147.694	70.4032	135.69	977.023	255.21	248.537	213.521	247.643	239.779	232.954	214.72	271.031	276.671	264.452	139.264	150.213	148.548	144.82	141.866	152.425	139.926	144.73	156.8	162.275	158.346	161.15	180.374	177.039	177.718	177.068	132.657	131.663	136.599	139.175	138.153	136.208	129.695	138.671	144.263	150.429	150.908	168.673	168.366	170.927	168.515	220.609
AFR92491	113.396	98.3208	123.878	159.871	115	83.973	244.808	98.3941	104.834	100.465	102.102	98.1989	109.644	125.814	111.744	109.074	105.172	125.376	117.481	128.542	124.765	92.8311	89.4994	90.4078	92.1848	135.49	126.155	131.843	129.222	116.195	118.072	116.93	123.798	78.8314	73.1358	79.15	74.8414	89.219	91.626	90.505	89.8736	93.6817	90.1942	90.9268	111.506	110.887	110.646	112.698	126.249
AGV15296	24.0131	11.754	23.9089	12.7914	11.0759	17.133	17.1657	17.2301	15.0622	13.4515	13.2049	15.4565	13.2201	14.3325	11.8576	15.7613	18.4179	9.65409	10.8669	11.5984	9.48186	9.424	9.65663	9.70272	9.3062	11.6278	10.0147	11.3336	11.3907	11.9878	11.5688	11.9353	11.4124	9.85809	10.5381	10.3526	10.2799	11.0903	10.7726	11.155	10.0501	8.93855	10.5383	9.39637	9.8251	9.70278	11.2621	11.1038	11.5573
AFR92492	24.0131	11.754	23.9089	12.7914	11.0759	17.133	17.1657	17.2301	15.0622	13.4515	13.2049	15.4565	13.2201	14.3325	11.8576	15.7613	18.4179	9.65409	10.8669	11.5984	9.48186	9.424	9.65663	9.70272	9.3062	11.6278	10.0147	11.3336	11.3907	11.9878	11.5688	11.9353	11.4124	9.85809	10.5381	10.3526	10.2799	11.0903	10.7726	11.155	10.0501	8.93855	10.5383	9.39637	9.8251	9.70278	11.2621	11.1038	11.5573
AFR92493	21.4824	5.2722	9.70943	26.7764	9.35352	23.1014	37.1049	26.4331	15.8672	19.1045	5.05431	30.982	4.47949	34.5061	33.6929	5.38485	23.2413	8.97321	8.62438	6.76639	8.19983	6.41606	5.54962	7.03736	5.69566	12.73	13.408	13.7539	12.1983	13.4381	13.5321	14.9586	13.733	26.1993	25.3343	24.3619	24.3935	26.3149	24.6508	30.4414	24.9575	4.95566	5.56929	5.85523	8.61554	8.1041	7.72169	9.12824	8.87965
AGV15297	0.0124235	1.95E-06	1.75424	9.67E-05	3.31798	4.80129	8.10968	0.338729	8.57597	0.0159868	28.0239	0.297984	25.6695	0	5.85E-08	36.2396	0	0	0	0	0	0	1.18643	0	1.00499	0.693669	0.936529	0	1.69701	0.950015	0.885219	0	0.751436	3.98396	4.65804	4.41898	4.78893	3.91759	6.87703	0.912441	4.51227	0.736827	6.58E-09	0	0	0.847215	2.03579	0	2.08453
AFR92494	42.9169	44.3731	16.0974	50.7735	68.0321	33.577	75.0164	7.12124	10.7523	6.94593	15.3368	14.9035	14.6191	9.15736	11.8991	19.6591	8.44293	7.89776	8.78396	8.18789	9.83255	7.05106	6.32648	6.31284	6.83303	11.5471	11.1274	10.4916	12.2538	10.6052	11.6231	11.2217	11.3489	15.2774	16.6738	14.8589	14.1366	16.8679	17.2723	17.1816	16.8253	5.88107	5.99668	7.37142	9.35081	10.1871	10.3799	9.4549	9.44595
AFR92495	58.7141	113.913	62.0376	28.4172	61.061	32.9847	37.1465	42.8395	38.0845	34.502	29.8347	30.8975	29.4164	19.0844	23.3334	29.1176	36.1132	24.0867	22.8415	22.8492	21.8886	20.3957	20.7145	19.4946	19.0216	21.3909	21.4821	21.5251	21.6987	19.5613	20.6195	20.2323	18.9507	9.8198	10.225	9.15759	10.29	11.4823	10.7669	10.9754	10.0341	21.9104	21.6773	21.4672	20.9772	20.6985	22.3188	21.0931	22.2182
AGV15298	58.7141	113.913	62.0376	28.4172	61.061	32.9847	37.1465	42.8395	38.0845	34.502	29.8347	30.8975	29.4164	19.0844	23.3334	29.1176	36.1132	24.0867	22.8415	22.8492	21.8886	20.3957	20.7145	19.4946	19.0216	21.3909	21.4821	21.5251	21.6987	19.5613	20.6195	20.2323	18.9507	9.8198	10.225	9.15759	10.29	11.4823	10.7669	10.9754	10.0341	21.9104	21.6773	21.4672	20.9772	20.6985	22.3188	21.0931	22.2182
AFR92496	155.67	109.958	73.5025	138.954	143.26	95.3196	330.594	113.684	115.861	119.813	115.746	141.832	134.67	122.735	122.792	127.03	127.431	114.908	119.825	111.49	112.432	114.5	109.203	108.968	111.211	109.593	107.535	110.57	109.528	109.103	113.632	113.706	107.222	70.217	72.6661	73.6881	72.0167	85.3233	82.0305	82.1628	83.6363	100.583	102.916	106.118	123.317	123.661	123.318	125.11	117.918
AFR92497	56.8456	52.5092	41.3478	46.4969	32.962	67.7883	64.2281	75.3992	66.7367	55.2005	89.9338	87.7592	79.6694	58.1032	66.8715	91.5193	71.5146	30.1439	28.9533	31.2297	28.732	30.2528	29.2705	31.3043	30.8355	36.0445	35.9352	34.6793	37.7759	41.158	43.3931	40.3629	40.8807	38.6156	36.1984	36.0182	35.81	37.1145	38.3619	35.8323	35.8476	25.9156	22.3305	24.7211	32.0924	31.1542	33.5845	33.7483	30.2618
AFR92498	56.4648	66.3265	94.2036	168.141	100.573	130.097	68.5745	91.537	83.8799	89.7427	79.9723	81.9776	81.43	77.93	73.0716	91.7184	101.58	55.9653	56.976	55.9914	56.7387	39.3858	38.6469	39.1708	40.1739	65.1012	64.5916	65.1258	64.5509	52.7873	53.2122	53.0886	52.941	15.839	15.5715	15.9783	14.8555	21.8495	22.2379	21.4878	22.2596	58.0961	60.6802	60.1374	49.1831	50.2078	48.6465	48.7693	61.1491
AFR92499	54.5529	26.6447	9.54578	44.2863	28.0213	29.3988	67.1986	68.5422	66.2272	65.73	84.131	101.695	79.5769	63.6225	72.8284	98.7735	67.3824	15.1999	16.5631	16.3946	17.8522	15.5172	15.0558	16.4514	16.3442	24.7502	22.5802	22.0213	22.6346	26.2608	25.3047	27.8847	28.8801	66.5893	70.2704	63.9809	68.2288	60.764	60.4407	58.1867	62.6475	13.819	12.4146	12.8101	19.9431	19.5438	19.1659	18.8957	21.1459
AFR92500	68.9769	33.5932	13.6979	43.8255	35.5583	32.9357	47.4868	69.8364	57.7538	56.6181	69.4706	69.5916	67.336	72.2156	58.3998	72.924	59.016	26.3432	27.2746	28.2593	26.8087	20.659	22.0337	21.6169	23.5253	35.6878	37.1599	34.9156	36.0033	33.0092	33.6699	31.0661	31.6068	37.2708	36.106	35.9043	37.8046	42.1421	43.9223	44.5838	44.7923	22.0308	22.5196	21.6328	27.4904	26.5417	26.2787	26.9761	30.5226
AFR92501	5.44843	4.92754	2.33163	1.20562	3.71276	0.92281	1.27781	0.448468	0.358028	0.134144	0.55886	0.163538	0.147049	0.4145	0.133607	0.643508	0.489167	1.07551	1.43543	1.63358	1.13806	1.19298	1.45454	1.48043	0.983942	1.06193	1.26021	1.25811	1.88398	1.05607	1.1865	1.18619	1.28175	0.889735	1.09255	0.946984	0.774307	0.911886	1.25877	0.974101	0.909587	0.702237	0.609537	0.669222	0.947146	0.756691	1.00862	0.787066	0.531036
AFR92502	60.5591	16.8786	38.5399	24.9414	36.0707	64.9845	77.7923	33.3453	36.5327	29.2858	32.4912	24.8368	32.801	26.2295	22.1934	21.3786	29.4067	17.9426	17.9603	14.8856	17.9011	17.1238	15.049	15.2921	16.2069	22.5222	20.1464	21.9983	20.8632	30.6802	25.8727	26.1702	25.093	30.5122	26.6085	28.873	29.1266	32.3839	28.9745	30.1245	27.6876	14.4905	15.0428	15.7362	21.8764	17.2081	21.3915	17.3323	25.9442
AFR92503	32.854	20.9583	22.2355	29.8191	41.8177	42.387	34.5046	27.735	26.8865	25.75	24.2383	23.6427	27.2823	22.4161	19.8521	26.1007	28.9424	13.664	14.4635	13.6189	14.4159	12.6665	11.916	13.1493	12.04	17.7512	16.2745	17.2578	18.3436	17.3239	16.8957	17.1488	17.8353	15.0528	15.9105	14.6355	14.6492	17.5018	16.808	17.1111	17.8607	15.5717	14.8826	15.4653	17.2936	16.7131	14.9867	15.1209	17.7127
AFR92504	44.8341	14.649	7.83078	33.5495	27.9564	28.7036	60.8693	33.5765	25.2634	22.9307	29.7148	31.2059	37.1204	20.872	17.5275	29.7388	32.4103	42.4315	45.0673	41.2373	44.337	45.6904	44.5239	43.3316	45.2127	38.9836	35.3323	38.0372	36.6592	40.7741	38.244	38.8713	42.0371	38.2797	44.2331	40.3269	43.2081	37.3758	37.4055	35.9759	38.2791	37.0197	38.6489	36.5201	48.3834	50.8247	48.8048	49.0608	37.8128
AFR92505	2307.1	657.422	1624.63	846.05	984.362	1662.79	764.088	3285.54	2537.01	2462.09	2547.46	2414.95	3449.19	3307.61	2698.08	2444.43	2656.33	251.388	241.934	238.647	231.165	198.478	191.676	204.481	198.747	490.662	488.489	498.749	490.537	557.035	535.524	528.532	527.978	5156.33	5164.83	5144.56	5187.36	5002.49	4964.94	5001.07	4986.08	164.002	169.936	171.876	245.869	260.187	271.241	270.924	336.162
AFR92506	32.375	222.706	47.5107	7.32537	162.679	23.4731	5.4176	18.046	23.2109	17.693	28.1101	18.6452	19.7238	24.0921	26.2839	15.4647	22.2353	20.8375	17.9408	19.7202	18.8993	14.5055	14.9576	15.2498	15.5914	12.5375	10.8982	11.9162	12.4133	11.4466	14.5526	13.6171	13.109	10.7792	11.3765	10.9699	9.03954	9.20856	8.79378	9.62367	9.53593	9.8287	8.6527	9.86038	15.3156	14.6605	15.9245	13.3722	11.2429
AFR92507	34.5543	48.8234	22.9442	38.9973	38.5371	62.3389	72.9862	64.1204	79.4374	56.9537	83.8015	81.2671	73.3295	52.5182	67.7912	92.1468	65.959	23.8103	24.2889	25.3501	25.3427	20.4967	20.1117	21.9158	20.6126	33.2131	32.3527	32.5873	32.2154	30.6618	31.0599	31.1357	31.2603	34.305	33.1369	32.4981	31.9272	38.0224	36.8729	38.3249	37.7078	26.9641	28.111	27.8192	29.9189	29.6585	31.2985	29.6151	32.7885
AFR92508	114.627	481.484	254.713	7.88946	121.118	250.757	87.0942	49.4062	44.7728	41.0823	57.5859	56.1362	60.6088	60.2976	55.7505	71.6458	41.8218	11.1457	11.9477	11.0898	12.1157	8.3542	7.53568	8.59364	8.34585	6.2673	6.98257	7.2244	7.04351	5.39045	5.81066	6.17733	5.5201	17.2867	17.1336	17.2473	18.0779	19.7414	20.3595	21.452	20.1319	7.24669	7.66139	8.69495	8.42002	7.7649	9.04966	7.71336	6.6169
AFR92509	125.32	225.571	355.202	116.279	184.018	264.308	76.3975	29.7294	17.1867	17.7851	20.2803	22.9906	22.8575	15.6338	14.5071	16.1809	28.5137	38.8519	39.1885	39.5077	40.9547	47.6235	47.9455	46.9463	47.3653	41.8739	36.2364	37.5003	37.4371	36.5403	38.1543	37.0084	38.5287	6.56078	7.85388	6.10054	6.78495	7.54725	7.66116	8.08075	7.85086	51.7865	53.7829	52.0819	44.4924	43.2069	44.3469	44.727	45.5924
AFR92510	35.2829	10.0826	12.9183	32.2683	22.0146	29.6284	38.7824	44.0616	50.4318	38.4465	53.5803	57.2571	57.2311	48.5991	58.7442	68.5074	52.4414	19.2389	21.5689	20.1908	19.4327	16.1339	15.7277	16.6156	16.6591	22.8861	21.6829	23.6146	24.0861	21.8617	22.0108	22.6054	21.9944	20.8685	20.273	20.7717	19.3573	26.3707	25.3155	24.4592	25.3082	19.3658	18.76	19.6162	20.5906	19.998	21.4292	20.5071	25.0272
AFR92511	548.043	50.9749	98.1109	20.5759	11.6293	33.2012	21.5071	6.63335	3.97172	2.97622	18.5989	10.8851	9.78759	12.2618	2.9643	3.56933	0	12.2925	11.5809	15.9472	9.37845	12.9114	13.554	12.8807	8.989	15.4618	14.7158	19.0985	20.533	18.4606	17.0753	17.7822	19.1954	15.8804	18.4991	19.7371	17.1793	13.2553	12.5676	13.0104	6.95887	31.838	28.3996	33.7451	35.0234	27.2813	36.3642	43.3067	17.3264
AFR92512	19.4276	42.2883	12.3437	16.4545	29.8339	16.5844	4.38103	12.9205	9.057	13.918	17.3772	17.2375	11.4697	5.53404	6.31386	19.4633	15.1243	3.64135	4.40145	3.99469	3.97567	4.84579	5.09002	4.40592	4.51449	7.48544	6.99112	7.25862	8.01282	7.01616	6.42208	6.89349	6.75504	12.7664	11.8796	13.0942	13.7839	10.4071	9.35391	10.5986	9.38903	5.72838	5.39679	6.92561	8.51906	7.97581	8.97013	8.89329	6.58508
AFR92513	22.4752	6.22272	17.2475	12.2727	10.2304	13.5769	56.8281	29.5142	29.4386	24.9248	31.4634	30.5415	38.5237	44.5573	33.3218	37.4507	28.5554	5.23584	5.22553	5.23323	5.16972	4.25332	3.8451	3.7197	4.14786	4.68555	5.31204	4.98104	4.97265	5.37662	4.9919	5.51553	5.69535	17.2721	17.4797	17.0446	17.2922	21.057	21.7832	20.9977	21.5472	3.44149	3.84026	3.61645	5.12446	5.31954	5.13097	5.21463	5.77443
AGV15299	22.4752	6.22272	17.2475	12.2727	10.2304	13.5769	56.8281	29.5142	29.4386	24.9248	31.4634	30.5415	38.5237	44.5573	33.3218	37.4507	28.5554	5.23584	5.22553	5.23323	5.16972	4.25332	3.8451	3.7197	4.14786	4.68555	5.31204	4.98104	4.97265	5.37662	4.9919	5.51553	5.69535	17.2721	17.4797	17.0446	17.2922	21.057	21.7832	20.9977	21.5472	3.44149	3.84026	3.61645	5.12446	5.31954	5.13097	5.21463	5.77443
AFR92514	5.83457	6.25113	10.4264	1.12749	1.06207	8.18691	18.7491	3.63484	2.17637	4.8926	1.69859	3.97644	8.93877	3.35953	3.24867	7.82347	3.96471	4.35852	7.53579	5.16367	5.92969	7.7825	6.3661	5.64655	6.68482	9.27942	6.0478	8.45277	8.84035	9.72669	7.79724	6.62593	8.57058	8.37444	9.7873	12.2107	7.67039	8.79257	12.2429	3.82022	11.821	4.45433	3.70523	2.58876	2.68682	4.21644	3.83199	4.59302	5.69655
AGV15300	0	0	0	0	0	0	15.5731	33.075	22.9231	36.3159	29.5075	17.656	32.1823	0	0	25.9722	26.9251	6.41227	4.82149	7.10417	6.4109	6.90505	6.24212	6.36835	5.99392	2.74118	6.29324	5.90158	6.29048	6.47752	3.41726	8.8636	7.62759	7.83273	7.84604	12.241	8.79413	7.56125	10.5544	9.38563	9.36189	6.69489	8.03232	5.12047	10.8624	5.9333	9.93279	9.32912	10.081
AGV15302	0	0	0	0	0.278889	0.159244	0.549218	16.3881	0	10.7231	47.5798	66.3244	16.9589	0	5.23477	12.8615	28.265	0	2.61574	3.93429	1.9546	4.94075	3.73647	1.21543	2.38355	1.45623	0	6.29031	4.76696	4.10526	1.34729	3.96614	2.87786	1.23931	1.86089	1.07532	0	1.06225	0.91613	2.81141	0	4.76761	1.98383	2.98365	2.17831	3.61687	2.08286	2.36917	1.15801
AGV15301	0	0	0	0	0	0	61.3867	28.933	57.5557	27.0516	53.5545	30.3264	10.3772	3.33703	0.306971	89.487	21.5117	12.5349	13.346	9.54249	13.1786	8.70231	12.0409	18.1312	9.52185	18.761	13.3337	10.8829	16.252	19.929	18.2518	15.2233	18.5996	9.24877	10.6966	9.64061	17.6872	13.1906	10.3378	13.4944	20.0467	8.022	11.122	14.4978	18.8083	19.2309	18.2625	22.9086	14.9469
AFR92515	3.46373	5.25729	10.6322	10.6202	14.6488	27.3372	7.74897	1.83417	4.39285	2.74316	5.14273	6.01964	1.80423	6.2159	1.09287	5.92169	3.33437	7.46444	9.33977	7.48283	9.04301	10.1153	8.32841	13.5342	13.3745	8.82204	9.63002	9.88475	10.544	9.16191	9.31178	12.9806	9.17379	2.93459	3.99804	3.28621	1.75934	3.08647	2.05929	1.92771	1.7959	5.36949	5.85836	4.60318	5.93966	8.63954	8.25025	8.11186	7.79316
AFR92516	23.2104	50.1553	11.7829	46.9683	62.6222	41.3155	61.0665	53.0547	61.6054	49.9954	64.3044	66.6933	66.0276	76.7241	65.5595	75.4756	59.7781	24.034	24.8062	24.4603	24.2981	18.8689	18.8238	19.3405	19.4847	28.1702	29.1609	28.3216	28.1346	26.8511	26.0501	26.6137	26.9909	23.8126	24.514	23.5804	23.1892	29.8871	29.6751	29.2191	29.283	29.3916	29.0388	29.7672	33.1861	33.1707	31.7441	33.4317	29.3832
AFR92517	23.6352	15.822	8.32854	10.5109	17.4066	10.9877	58.4767	16.1228	15.053	10.5444	15.8348	16.4422	16.9349	12.1234	10.2579	13.2338	12.5188	11.0814	9.95921	10.6906	9.03479	9.41464	9.5721	9.81677	9.62812	8.79619	8.79038	8.5336	9.6672	10.1206	8.8516	10.3144	11.1881	14.6905	14.4009	13.7439	13.5778	15.2324	13.2311	14.2454	15.1366	8.26031	8.13396	6.78401	10.6769	10.6625	7.7208	11.8554	10.9637
AFR92518	390.247	162.1	95.2509	181.176	211.156	137.298	775.257	139.397	80.5356	91.0729	74.8553	84.9438	112.464	92.6734	99.9975	109.222	98.6975	138.759	142.498	149.924	148.279	109.959	107.555	112.31	112.204	144.682	147.434	135.814	135.179	135.465	145.185	135.576	145.601	137.691	149.338	135.087	140.63	161.911	163.842	162.185	170.482	116.381	116.918	111.72	140.099	140.038	141.414	138.932	128.396
AFR92519	47.1273	17.4117	12.5572	60.4229	13.9327	35.8064	92.7141	105.945	144.72	133.688	165.08	168.505	169.173	203.322	192.745	196.811	128.497	8.40398	7.67774	8.02184	8.33226	5.81834	5.03729	5.63334	5.39895	15.0507	15.5208	15.2641	13.9803	13.6906	14.8875	13.9899	13.2617	68.4081	66.4626	66.7202	68.2455	86.7127	83.9812	85.9958	86.5445	5.02497	5.11391	5.21839	8.36106	7.60605	7.82346	7.42614	9.54529
AFR92520	14.0324	14.5471	3.05628	14.6126	14.9055	6.90429	26.083	12.4929	14.1811	11.0937	16.6627	16.799	17.6654	16.9591	13.957	20.3069	15.7558	6.63892	8.09386	6.71216	7.13308	4.86333	5.47004	6.06471	5.24005	7.39551	8.11237	7.98353	8.77571	6.65823	7.7047	6.94917	6.77843	7.07076	7.35847	8.31867	6.66564	9.11524	8.21846	8.91746	9.61103	5.90051	5.51841	5.08429	8.08023	7.95951	7.40838	7.50936	9.02806
AFR92521	33.2699	40.9579	13.0127	39.9789	61.9652	29.0711	73.7911	18.1742	19.5873	14.4739	22.1878	22.9888	21.0061	19.9472	21.6239	24.5706	20.0713	18.3999	18.8395	18.2963	17.9867	14.0173	13.3953	13.19	12.3141	21.5847	20.1341	19.1948	20.0164	17.8728	17.3732	17.8559	16.7029	13.2595	12.4526	13.4318	12.5516	15.9365	17.8861	18.1938	16.5398	15.2654	16.9978	15.4401	17.1285	15.8595	16.8847	17.2238	16.52
AFR92522	45.1141	70.8642	13.091	80.7314	59.8914	36.452	13.3881	54.6211	56.114	52.6259	59.6475	62.2703	51.1844	51.0153	57.5538	59.0914	55.8152	76.5894	83.5034	79.2912	76.0371	67.5391	67.9158	68.0484	66.3382	66.1156	63.9035	67.1712	62.2908	57.727	58.9549	56.7201	60.8213	28.8667	27.6456	29.6346	28.4023	33.8027	31.8325	31.8456	34.3206	64.2934	63.0636	64.7578	71.1573	73.9108	70.1914	71.8652	70.4644
AGV15303	42.1905	13.9913	36.7999	64.9007	8.68569	51.5265	29.9745	45.3713	38.5946	37.3445	51.4704	50.3198	48.0164	41.3563	38.3136	49.1643	46.0757	12.3476	15.6375	13.9509	12.5913	12.5464	10.8387	10.7546	9.57085	17.2267	16.5906	14.068	16.2582	15.8756	14.9012	17.0447	18.1096	63.2601	60.4822	65.4123	62.6089	56.8668	61.7865	55.7094	58.9556	7.92465	7.65515	8.15005	12.0934	12.407	10.3581	10.4778	9.74235
AFR92523	20.4009	20.6431	20.5794	34.8949	27.9026	24.8929	30.7553	21.3848	19.7214	16.984	21.1352	20.8399	19.2223	21.5825	21.4195	22.7493	24.3979	21.2213	22.9856	22.9926	24.0059	17.6783	17.5549	17.2306	17.7015	22.1811	22.8208	21.6395	22.7715	21.0219	20.8803	21.0594	21.7604	11.6566	11.8425	10.9941	11.2228	12.6156	12.5998	14.1311	13.9247	14.5087	15.3344	16.1057	21.0505	21.2812	20.2124	21.7936	18.6191
AFR92524	18.5984	10.7635	14.9254	22.4173	27.3274	17.6725	26.2094	18.0675	8.48464	7.94748	22.5148	19.3779	20.2119	18.991	17.0978	18.6813	17.0022	10.3496	12.138	8.98139	10.9421	8.13673	8.61751	8.73651	9.25851	17.7735	15.011	15.6921	16.8406	16.533	16.5668	15.1949	15.7191	24.69	24.8015	28.0864	26.3692	26.3793	24.4612	26.6589	26.3127	7.38027	9.6059	9.73191	10.6991	13.225	11.3537	13.8772	12.7327
AGV15304	9.09863	2.43769	2.46148	6.63108	6.13647	5.44019	10.1338	0	11.4801	11.9152	11.6302	18.6419	15.4561	0.00064229	9.39654	5.67382	11.1038	2.60364	2.95223	4.44342	6.49919	2.68769	3.64149	2.39733	3.59479	5.12164	7.31125	6.13004	4.98532	5.94548	6.66368	5.5349	5.31186	5.99266	6.28082	3.83811	5.01407	4.09031	5.74662	5.1609	5.8968	0	3.96546	5.53719	5.98056	3.7506	5.07788	1.81783	4.28796
AFR92525	4.00403	8.17803	3.19609	5.15029	5.6042	4.46956	10.9459	15.6344	0.179521	5.71E-09	5.09786	0	7.97E-07	13.2284	5.80439	15.2084	0	3.45831	4.79937	1.78697	1.77142	2.94049	2.1616	1.97604	2.56164	3.55617	3.08152	3.21539	3.31629	2.56935	2.29718	3.46524	4.34364	2.23903	3.74545	5.35375	3.50185	6.3517	4.52651	4.72381	3.88111	6.56629	3.73103	2.51108	2.8388	4.85999	2.74749	5.7967	3.92382
AFR92526	51.4088	128.842	279.561	13.8809	201.749	227.859	27.4794	74.7265	65.2675	61.0067	36.7299	36.7165	59.9622	31.5505	25.7663	28.247	76.971	48.9688	53.4305	52.6316	53.816	51.0333	47.1424	48.7397	49.3406	49.0974	50.7832	49.936	47.9808	45.7194	46.7051	46.2623	45.5327	14.7326	14.2343	14.8679	14.5006	18.494	17.3613	17.3054	17.6649	61.5765	62.3717	61.1155	46.2856	48.643	47.0257	45.7928	79.6031
AFR92528	41.1986	46.625	73.3096	36.937	39.5862	160.736	43.2443	67.6278	46.0078	51.0084	66.1457	63.1685	53.9263	30.1106	41.7678	72.0541	56.8554	25.5204	24.9572	24.6503	23.4577	21.9535	21.4677	22.0758	22.2694	31.073	28.0619	31.8963	28.1665	32.1776	32.2434	29.103	30.004	20.188	18.7109	19.4084	18.8787	21.2669	20.7162	22.1967	21.6375	18.3095	21.5744	20.4821	25.2438	25.8257	27.0497	25.9299	31.2678
AFR92527	39.2486	56.3909	97.8545	170.664	57.4851	104.026	110.922	53.4723	84.5722	77.8599	120.697	125.825	87.3348	68.072	85.6635	97.7191	59.4254	27.275	27.0818	26.0192	23.0424	25.5292	24.3456	21.3544	19.1408	28.6682	26.411	25.2496	28.9993	32.1817	26.1875	34.1863	30.7095	151.478	149.609	142.35	140.71	122.238	128.707	117.7	124.682	15.4547	17.895	17.8612	24.2909	28.0882	23.1872	27.8346	28.2503
AFR92529	30.0875	36.7028	33.1478	32.9471	56.5535	25.7284	85.2257	30.488	31.0919	28.0644	26.6561	29.2647	28.4424	19.2706	22.3264	36.8324	35.1857	57.5064	54.3867	54.2089	56.0899	45.5601	44.3252	46.5977	45.5416	54.363	54.3271	54.7155	52.1008	46.6558	48.3545	49.3965	48.2341	14.5394	14.0731	13.5176	12.7542	18.1633	18.4675	17.8199	15.5587	46.481	47.9609	45.989	48.0635	47.5836	48.3989	49.0467	51.9939
AFR92530	11.5097	48.888	14.2504	4.45679	139.218	18.8292	7.99182	4.63482	4.99519	4.57497	4.33177	3.8028	4.55916	4.28377	4.97088	7.73123	5.05543	11.6709	10.9744	11.801	12.148	13.1712	11.4547	12.6449	11.9334	17.3368	15.9373	16.5779	17.5747	16.7683	16.3551	15.4563	14.8527	7.43033	6.06165	5.82764	5.46824	5.16704	6.63468	5.89414	6.2237	10.3656	9.96885	10.9403	12.5293	10.8995	10.994	12.4453	13.3652
AFR92531	83.4087	81.8318	44.033	208.458	129.546	63.8132	165.331	40.3054	45.2492	38.4286	42.3787	46.3897	41.2994	38.0286	46.1547	51.5087	40.2995	168.422	160.159	164.341	165.567	146.444	153.356	143.079	144.431	116.037	112.701	114.93	109.167	101.384	96.5477	96.7026	99.3556	32.4046	30.3619	30.7068	31.3314	41.507	37.2977	38.919	39.6406	145.176	143.544	141.649	146.483	144.425	147.215	141.031	128.176
AFR92532	59.0199	19.352	2.53797	96.3811	253.17	13.0811	96.934	68.9676	52.1614	36.1557	59.7085	77.8317	60.3434	43.2786	50.6098	65.2366	52.2625	9.65476	10.6149	11.0272	10.0272	8.12512	6.28675	7.11902	5.55135	42.3852	43.8872	40.8394	39.1654	44.0599	42.4369	39.4677	40.3822	25.0192	25.0631	24.6668	25.974	25.9599	30.3361	28.8413	25.9706	6.9689	7.62234	10.0454	12.1892	12.2492	10.6384	14.1424	9.78466
AFR92533	214.871	13.3654	68.5144	52.5753	37.6274	34.9514	5.34E-05	441.674	188.316	299.587	320.377	328.157	276.097	362.631	274.422	305.208	290.824	286.747	310.441	290.257	248.979	274.524	216.791	225.333	291.878	276.743	340.726	306.529	326.433	293.356	307.771	310.132	282.834	138.087	127.285	101.636	106.326	124.181	135.175	132.727	149.464	238.427	237.159	200.511	209.007	257.647	234.48	241.472	269.026
AGV15305	1.30442	0	2.37376	0	22.9995	9.62457	65.6172	110.383	211.862	124.389	105.337	72.3421	139.561	61.9386	119.019	103.517	127.351	194.954	183.462	196.528	240.152	179.373	222.423	229.849	160.626	239.143	193.709	213.497	178.535	217.279	211.69	212.298	236.796	65.4469	64.4196	106.644	97.4464	75.9736	62.6336	74.7427	47.2662	206.794	190.305	230.265	205.307	169.95	189.254	217.193	202.373
AFR92534	38.2818	19.9755	17.2217	19.6212	24.6284	34.4104	38.0296	20.7189	17.4805	14.3667	16.7236	17.7723	25.2443	31.9886	22.9367	22.5506	17.463	14.0132	14.0271	13.7905	13.6735	11.7318	10.2631	11.1553	10.5288	17.4569	15.4606	15.0176	14.1073	14.6168	13.6365	15.4002	14.3834	21.6977	23.4565	21.649	23.3967	23.9697	22.9975	24.6955	23.9586	9.28084	8.54406	9.24655	12.3814	12.315	14.992	12.0986	13.9723
AFR92535	63.1678	74.0325	34.951	163.884	120.096	62.3043	125.454	105.308	121.584	108.998	109.532	111.615	106.512	150.947	123.39	126.122	128.235	48.1314	47.652	49.0347	48.4645	36.4883	37.444	37.5316	38.0523	56.2379	57.3956	53.7622	55.5195	47.4338	49.2836	49.1513	49.5389	27.0175	26.1718	26.7754	26.9601	37.1918	38.3291	37.5955	38.6437	53.7897	53.6041	54.3468	48.7567	47.9334	47.7886	48.2674	50.2071
AFR92536	28.3024	35.6247	9.17323	13.3335	62.7321	28.0617	69.5997	20.5706	22.3563	22.1819	31.3426	27.7988	29.417	30.5159	31.3628	31.8112	24.7	21.4062	21.88	21.7234	23.3495	20.9282	21.7309	18.6295	20.2459	23.5233	23.0859	23.4685	22.1294	23.2396	23.8804	25.0234	23.5662	21.6721	21.9761	21.0382	20.7594	23.1618	22.1613	21.6924	22.5593	13.0631	14.3435	14.1053	19.3491	19.9427	20.4471	19.6951	25.7907
AFR92537	18.0519	54.1359	12.3004	25.0922	49.1947	25.9034	25.9035	9.40497	8.30839	7.33273	7.20494	9.61416	6.52151	4.56006	7.02776	6.30515	8.57676	20.2355	19.2125	20.7908	19.0485	14.5549	14.2817	13.5024	14.0283	14.1014	14.0921	14.41	13.1926	12.7074	11.5758	12.9946	12.5587	2.60495	2.52055	2.36775	2.51412	3.2431	3.44042	3.4029	3.29962	17.0676	17.634	16.8163	17.551	17.4947	18.1722	18.0211	14.7234
AFR92538	14.454	35.9589	8.30392	51.2847	59.7188	36.0397	83.5062	19.3166	22.3855	22.3662	25.7215	26.3581	27.1739	21.597	21.534	30.5116	20.843	26.4907	25.3157	26.3971	24.4416	18.5971	18.3505	16.859	18.7577	23.4233	23.0392	23.8518	24.5004	18.8976	19.9164	18.3522	19.345	6.879	6.85111	6.02065	6.17616	9.78652	9.22588	8.6446	8.82488	22.3989	25.5132	23.4784	22.5912	22.4073	21.3058	21.456	25.3469
AFR92539	6.98071	3.50135	0.476087	5.03022	9.68364	10.3675	12.3358	10.1974	12.9746	12.2961	17.9691	17.4308	17.3451	20.2244	23.1646	25.4921	12.629	5.25693	5.28531	5.80384	5.01373	3.49417	3.65877	3.09396	3.74255	3.84362	3.74683	3.64646	3.12363	3.70658	3.50907	3.59928	3.21046	10.0747	10.6644	10.0119	9.76092	14.188	12.6788	14.1112	14.5757	3.77495	3.29169	3.26385	4.26241	4.83913	4.94968	4.42938	5.14955
AFR92540	331.454	272.588	92.5986	6236.59	204.491	80.4549	172.359	527.289	572.869	563.978	328.081	333.273	324.376	314.34	289.574	350.586	470.716	1884.58	1911.21	1916.16	1917.38	1352.47	1351.88	1351.32	1356.44	1204.75	1205.39	1206.91	1198.61	1123.74	1148.16	1137.85	1130.11	55.5681	55.0687	57.2324	54.9282	78.9348	75.8874	76.8927	75.5429	1441.49	1434.19	1438.81	1776.6	1780.65	1781.77	1794.38	1194.29
AFR92541	74.3061	18.6237	103.211	82.3443	29.061	48.4486	160.594	102.725	80.4154	66.774	86.5095	88.5534	92.479	55.0209	71.3729	92.5813	93.0432	31.5758	29.8643	28.163	32.2924	27.7667	28.0432	27.4188	26.9838	27.9613	29.1508	31.4334	31.3002	29.6841	23.6712	26.3896	25.2875	25.9949	23.1083	24.8062	26.6704	23.7457	27.5088	29.4517	27.4938	30.4704	29.5273	32.7214	30.8945	33.9916	30.9201	32.7952	34.891
AFR92542	133.157	38.6219	19.9627	188.803	45.3419	9.63464	515.177	123.195	165.258	141.376	117.908	126.998	118.854	108.39	115.665	118.238	137.282	98.4602	96.8772	100.45	95.7205	84.6766	84.5426	84.3028	88.804	102.228	99.138	102.186	96.7757	93.384	96.0523	95.0746	93.759	40.0847	37.7058	37.4632	38.064	44.4766	44.6366	44.2591	41.6305	86.4327	84.586	87.2583	98.6319	97.3117	98.157	94.238	98.8258
AFR92543	63.4532	36.9066	17.1521	75.849	41.7822	32.6943	78.5507	99.9046	121.786	105.646	105.958	107.75	108.618	111.421	111.527	119.247	109.95	41.7444	43.157	41.4548	42.4011	31.328	32.0948	31.2536	32.9706	51.5304	50.4437	52.2909	50.2462	45.8494	47.2911	46.2887	47.7507	40.8738	41.3401	42.7136	40.2996	51.7403	53.9413	53.4029	55.1617	37.8758	38.9578	36.9007	45.747	44.0081	42.4538	44.9971	48.4252
AFR92544	57.5858	21.8659	15.8321	46.6405	25.4399	38.1482	144.323	62.8118	45.4283	31.6235	62.7735	64.4059	61.7865	58.629	60.0292	72.2816	55.8497	27.8852	25.1079	26.5494	27.5051	23.3221	23.1556	21.6565	22.3529	28.5317	31.962	28.9243	29.3797	29.467	29.6606	28.5859	28.6165	44.258	44.5748	43.5744	43.9838	50.0143	48.3522	50.6769	49.2793	23.71	21.5118	23.1584	28.9391	26.7139	27.8424	28.2028	29.4559
AFR92545	7.73381	9.78205	3.05921	2.82295	5.73382	1.99286	1.2574	0	2.04341	1.53123	1.59482	5.60026	0	0.788571	1.5251	0.918189	0	3.3482	5.02726	3.91585	4.26836	4.81601	3.48668	2.98214	4.95507	3.59864	3.21771	3.21234	5.28199	5.47947	4.75858	4.20841	4.20637	1.31047	1.80505	1.47404	0.654708	1.07679	1.43686	0.896706	0.716051	2.61388	1.91338	2.08337	4.32459	3.59895	5.75661	4.13273	1.78284
AFR92546	233.122	75.6003	42.4978	241.517	25.2251	56.8669	97.1887	99.7565	102.171	79.0233	110.909	119.397	112.471	132.897	141.156	151.789	114.478	193.125	191.615	189.184	193.307	177.338	176.26	177.141	177.942	196.23	196.676	197.755	197.996	205.18	204.608	206.536	210.273	83.5124	82.9924	81.0047	82.9744	83.7813	86.4616	87.2435	87.9924	145.511	143.835	142.388	196.931	195.903	198.219	193.215	171.679
AFR92547	57.66	58.5357	38.2511	50.3823	28.7091	21.6823	24.0777	44.5572	30.099	29.7313	40.309	32.4964	31.7485	43.8221	20.6775	39.0374	36.139	46.3294	49.8657	46.6308	49.6392	46.1436	45.0774	46.8105	46.8335	39.1849	39.6025	38.3977	38.8382	38.3992	36.5782	36.9975	33.9183	7.89667	8.73452	8.11471	8.9862	10.9945	9.7406	9.66609	9.82817	42.2354	40.9362	37.2553	43.3718	47.3492	48.9009	47.6408	52.5816
AFR92548	21.3653	10.965	11.6008	10.9827	16.1127	13.7155	36.4663	21.1624	28.7534	21.729	24.1528	30.7198	26.8218	21.6283	29.2803	30.6579	20.4195	8.25153	7.7712	7.78266	7.3915	6.41633	6.17733	6.16401	5.23918	7.40819	8.08042	6.89519	8.23329	8.3202	7.76974	7.98591	7.98204	11.2515	11.3887	11.8357	11.828	14.3387	14.6071	14.2004	12.5947	6.77429	5.76641	6.12816	8.07931	8.41171	8.58083	6.98521	8.46153
AFR92549	8.79643	8.35814	6.40461	15.6104	14.7169	11.1201	7.06946	11.4873	11.9421	7.02312	11.68	15.7431	11.0514	8.98378	9.36425	18.3398	9.77596	5.53175	5.89534	5.93162	6.89184	5.84782	6.82914	5.73587	6.0605	7.90245	9.04542	8.30341	8.95926	10.1339	9.34223	9.09615	9.79526	7.80405	8.10908	8.4813	8.03995	8.07201	6.88261	7.9603	7.44249	6.13618	5.89347	6.37038	9.33102	8.17356	8.25099	8.13502	8.38818
AFR92550	592.85	365.439	234.311	515.872	372.895	300.168	855.967	633.974	701.385	632.631	748.423	708.601	885.867	986.067	840.204	752.783	638.587	120.715	122.526	120.083	125.005	92.3911	92.2734	86.3441	88.5014	245.998	241.619	241.714	239.316	234.39	238.248	245.266	246.648	970.442	966.034	963.9	961.698	1096.71	1082.57	1096.47	1086.02	79.4782	78.3148	77.4543	140.231	138.248	137.046	139.415	149.198
AFR92551	123.987	37.8366	92.5118	517.278	67.6353	235.32	132.84	277.077	465.926	536.517	394.547	384.804	401.88	441.935	402.087	383.421	362.725	64.1867	63.5517	63.9368	64.6184	42.4081	41.2051	41.7895	40.9908	110.823	110.572	111.568	111.675	102.304	106.174	106.49	106.381	232.194	233.986	232.413	234.565	266.616	264.751	261.162	264.824	39.4883	37.1879	37.6059	66.9094	66.0314	61.5698	63.913	88.6585
AFR92552	4.45143	2.9217	2.79827	9.61728	6.14293	21.2049	18.8719	6.68933	2.67017	2.00089	5.65652	4.53018	6.89348	5.88825	2.84697	6.5133	6.25405	3.19457	4.10143	4.03785	4.15719	2.10806	3.6573	3.64941	3.08329	5.79848	4.87599	4.86784	4.08491	4.56886	4.71485	4.03049	3.96026	3.73063	3.06325	2.26248	3.11654	3.48417	2.68226	2.74524	3.40855	2.47225	1.81837	2.33348	2.48915	3.35916	2.28355	2.75048	3.66093
AFR92553	85.5784	11.9637	53.4499	80.1485	31.3608	82.0731	105.452	44.7206	35.702	42.8054	30.6508	45.6618	23.4616	46.8444	26.6462	64.1698	42.2751	105.948	116.463	104.255	96.6247	96.3308	84.1259	101.891	89.4599	82.7301	97.8877	89.8006	96.9003	75.3126	90.176	92.71	95.2214	89.8679	88.3052	96.7212	94.3712	97.8303	106.067	100.269	98.8347	80.3777	79.6246	77.654	112.078	114.442	104.979	116.158	97.8095
AFR92554	105.798	16.4211	100.871	96.3987	26.9597	61.2736	334.528	91.0611	45.496	34.6337	55.7986	48.8199	72.9647	45.7049	54.4373	69.4422	75.6448	148.831	140.029	156.842	142.19	135.34	132.846	143.918	136.825	139.362	141.277	140.239	135.869	139.944	130.398	132.175	141.806	43.6502	42.1029	39.4756	42.8052	49.9787	49.5106	49.3103	47.7016	141.152	135.118	142.348	135.768	136.093	136.307	130.433	154.494
AGV15306	14.9721	12.9983	9.1293	13.0936	11.4502	9.8221	2.82712	12.2005	14.6619	10.2349	19.556	17.6428	19.6912	16.4671	18.279	14.5132	17.2779	7.36684	8.25901	7.14922	5.91538	5.53154	5.74084	6.86617	8.30207	9.46356	6.05728	7.7753	14.11	6.07603	5.26119	7.89636	8.29945	5.2806	6.03649	7.92552	8.23426	11.3807	7.02523	11.2996	9.33411	3.60715	6.19877	6.38382	5.78307	9.24466	7.28944	5.44001	8.1312
AFR92555	2.5172	3.33074	3.99661	1.90926	1.58557	5.42846	36.9166	11.6642	10.2697	9.81313	6.39262	8.56125	7.53541	7.1585	6.98841	14.0837	5.43486	5.47514	4.65188	6.20482	7.50269	4.53324	4.30547	3.65231	2.21846	5.41704	8.43494	6.61944	0.958464	8.65135	9.84022	6.8227	7.15624	6.23852	5.7801	5.02315	4.88488	4.18047	7.6182	4.25075	6.22137	6.24353	2.65365	4.01834	6.95951	3.89431	5.43358	6.71417	5.16816
AFR92556	23.0945	3.69826	7.04006	7.77245	10.9822	15.1622	36.2116	7.29274	17.4662	14.5985	28.3122	23.3206	25.9357	14.5177	25.5704	27.1671	12.2378	4.76983	4.03999	5.02679	5.00284	4.14927	3.71169	3.15903	3.36659	5.72852	5.22693	4.84547	4.58924	4.56352	5.0542	3.97012	4.93018	19.4946	16.9393	17.3377	18.9408	21.0039	21.493	20.7535	21.7748	4.35388	3.6598	4.33779	4.73906	4.61434	4.84953	3.89872	7.38504
AFR92557	43.3442	55.9789	48.3069	36.2348	47.5987	50.9694	93.6105	75.291	89.0683	84.7601	80.1769	78.6228	72.042	64.7381	73.817	81.5175	89.5894	47.8016	45.0108	46.8224	44.8128	36.5929	35.9189	39.2971	38.0288	64.3235	64.0786	62.3545	62.653	53.4826	52.9066	55.4861	55.9483	33.7294	32.867	34.4247	34.4026	42.7121	42.602	44.6968	45.4288	49.4879	49.3054	50.0014	43.2704	41.8163	43.8244	41.4668	52.1568
AFR92558	13.7988	5.19776	4.97221	18.033	10.2076	12.9918	5.34504	8.26699	6.70627	6.46118	6.48024	6.41826	8.39436	1.72535	3.33682	10.0447	7.56283	0.930242	0.581976	0.932534	1.16011	0.986234	0.674643	0.621404	0.929263	1.3024	0.946576	2.00811	1.35614	0.79925	1.77338	0.972247	1.02894	1.68962	1.17968	1.89411	1.89289	0.953601	1.29119	1.06505	0.951197	0.925934	0.815523	0.70545	1.68963	1.51861	1.18079	1.40406	1.61603
AFR92559	26.0171	40.2892	7.85591	53.7667	46.8167	25.2942	102.611	53.8941	59.8869	60.2346	66.1393	69.5823	58.6262	59.7968	68.2383	82.6887	79.1744	44.0884	42.0392	41.2257	41.3726	36.4557	36.4949	36.8405	37.0335	33.3323	33.5796	34.4106	33.5475	31.9879	30.1264	30.7954	30.6764	13.9829	14.2176	13.5613	12.9238	18.0003	18.3724	17.7072	17.8276	42.9886	42.9356	44.1141	40.8375	42.7279	42.357	40.288	44.9709
AFR92560	67.6251	16.1301	13.667	70.568	29.0623	25.1372	56.8497	72.1434	83.6493	79.8581	83.1743	82.3236	78.5289	99.6405	103.517	100.174	86.1847	29.3884	29.9529	28.6742	28.0039	24.1361	24.9904	24.587	24.417	40.1652	41.3726	39.9267	39.5339	39.4685	40.4615	38.0653	37.065	37.5331	37.3472	40.5732	37.6284	39.3311	38.467	39.132	39.5752	24.2906	22.5124	23.6016	31.6474	32.3982	30.4915	31.7995	35.1411
AFR92561	29.4297	27.3058	7.05438	41.8627	47.6533	25.5254	69.9698	35.9832	46.81	44.3691	51.5344	55.2241	46.3456	54.3129	58.7676	70.2052	44.3312	16.0285	18.9256	16.2943	18.9195	14.3101	12.1912	13.12	12.0275	24.4237	21.4786	19.8374	21.6355	16.7918	19.1029	19.5975	20.8643	17.3957	17.7747	16.5978	16.9844	22.6522	22.2343	22.691	22.5951	15.7031	15.1998	14.6969	19.0807	16.2158	17.521	16.4101	24.7751
AFR92562	14.9202	8.1175	8.76985	38.9323	3.90242	10.3359	20.8214	27.0332	35.07	32.4887	53.3886	47.3532	44.7947	45.8069	59.1084	57.4923	35.2784	3.19242	2.84441	3.02444	3.95505	2.03583	2.22327	1.99975	2.39861	3.82216	3.35557	3.70634	4.26934	3.75477	3.72792	3.93401	4.03558	21.5023	19.4046	19.4602	21.0529	22.1698	23.0343	21.3765	21.3711	1.61038	1.37783	1.5062	2.58278	2.27384	3.01958	2.33829	3.4633
AFR92563	13.1281	8.13878	2.72083	30.7765	4.2914	6.77935	41.5584	4.40607	5.86254	5.27173	5.49064	12.8537	10.5946	8.14469	10.9388	9.48344	4.27194	10.1397	11.3249	10.0576	9.58379	6.28918	8.95534	8.08046	9.76174	8.3683	8.03695	7.15611	8.98418	8.17473	8.82153	8.18929	10.2841	13.817	14.4062	15.1305	13.712	16.0645	16.6956	16.7737	15.7158	7.29924	9.18241	6.57492	8.58169	8.57007	8.56753	8.76374	9.92307
AFR92564	52.9775	39.3701	70.728	133.524	47.8159	79.4127	205.305	77.7691	63.7196	49.7262	46.0529	50.375	48.5478	43.5782	46.8536	53.706	75.4682	59.8401	57.8722	59.7639	60.1298	47.8632	48.2509	47.8259	48.6704	64.95	65.5882	63.7876	64.9331	60.3257	59.7566	61.0577	61.2812	14.2965	15.2148	14.8079	15.3571	17.9644	17.7467	17.8692	19.5541	67.6023	67.8171	67.0161	60.0957	61.6413	61.7724	60.1752	64.0488
AFR92565	17.5082	55.2621	7.47423	5.35329	27.0018	32.1415	4.30313	2.2576	1.44186	3.64655	1.96932	2.63442	1.92465	1.39107	1.21065	2.26761	2.79081	6.5298	7.09462	6.57878	6.80934	4.83372	4.21759	4.26694	4.83665	3.50819	4.10688	4.03335	4.12638	4.3497	3.71287	4.29289	3.09713	2.02275	2.57629	2.36913	2.54085	2.05779	2.6931	2.59419	2.62102	3.1662	3.00706	2.90949	3.65544	4.03141	3.80808	3.16969	3.67965
AFR92566	59.6557	7.12519	20.1299	75.549	7.5899	35.5558	73.6825	66.4756	51.8434	54.3885	68.3941	64.1672	57.9722	72.0248	73.6421	68.2331	53.3149	24.9057	25.1132	23.0747	21.1422	25.8781	26.416	24.1895	25.0349	32.0562	33.0884	32.229	31.9894	34.5009	35.6498	38.0964	35.2042	78.5081	76.2283	82.0342	77.6948	63.3926	61.0323	63.6424	59.5994	18.9395	17.0261	18.1306	29.7304	28.9833	29.5047	30.1761	24.3381
AFR92567	8.74791	8.15296	3.56962	12.7725	11.8731	6.57609	11.3783	12.1904	8.2722	8.38659	12.5326	12.0024	15.9885	7.13578	8.71617	13.9936	9.30765	14.0858	8.95645	11.5451	11.7553	11.1521	10.0426	10.6521	11.9569	12.1777	12.6204	12.5993	12.3086	12.4394	12.2033	11.4159	12.804	10.1421	10.3943	9.90644	9.82212	12.5645	12.4034	12.2142	11.254	12.6979	11.5152	10.8319	14.8466	14.9122	12.8515	14.6337	12.6516
AFR92568	45.5255	16.6594	17.0246	74.7401	27.4923	33.2855	65.958	68.0783	54.2499	56.7345	61.4169	77.0632	57.1729	33.3589	39.2659	66.9692	58.6449	34.2701	36.5311	38.217	37.0875	31.8073	33.0597	32.7468	31.4181	28.789	29.3774	28.3636	27.8755	29.4144	27.6857	28.5326	27.0782	23.7279	24.4397	23.963	22.9925	25.1842	26.9073	25.6116	27.3142	49.1867	51.3814	47.8906	63.9775	61.0297	62.0088	63.9285	35.0831
AFR92569	29.9636	32.118	11.732	12.4202	39.2895	24.2288	74.7756	5.37859	8.58783	19.3059	12.5673	15.6908	12.3452	11.5995	22.4334	19.2944	17.6001	17.5894	20.1499	16.849	16.1838	13.4353	13.9557	13.7515	12.4948	17.512	18.0971	15.8829	18.0364	14.0091	13.8454	15.572	16.7174	15.3178	16.5515	18.0686	13.9297	20.3645	17.9274	21.1041	18.8084	13.3655	14.2551	12.9513	11.5487	16.8269	16.2549	13.7816	18.1699
AFR92570	32.6159	27.5027	26.3987	31.7474	33.4279	30.5395	65.1573	42.8093	35.7966	28.8112	29.6627	30.2796	26.8636	23.1943	28.6958	32.9641	29.3852	56.6426	63.061	56.7014	58.7592	53.4433	56.2324	56.8278	58.0118	47.8442	42.491	44.1365	38.9215	42.9782	45.6784	42.9756	46.4354	31.8846	29.3852	30.6751	28.1067	35.165	32.0077	31.4947	33.0631	50.501	43.9392	46.109	57.0527	57.2868	58.7483	60.001	54.2897
AFR92571	44.6419	27.0772	27.576	50.0859	29.4587	21.0146	41.4323	67.8786	78.4594	66.1226	76.9256	84.9795	74.7152	63.8276	71.6973	82.0341	66.6149	19.8239	20.6555	21.9156	19.6202	17.9283	17.9066	17.7799	17.2514	27.5181	27.1376	27.6952	26.4045	27.5666	27.0389	28.1022	26.0267	29.5318	29.9501	29.1786	30.1696	33.2325	31.9025	31.5881	32.5965	17.1257	17.0948	17.2102	21.1777	22.3165	22.1951	22.4177	23.1343
AFR92572	26.4886	11.8369	8.68016	14.2331	16.8516	8.59264	7.62518	17.0883	16.2001	11.2877	14.1964	16.0978	17.7432	16.8908	23.9698	18.3901	11.9083	11.9528	12.12	12.086	11.8735	12.0111	13.2092	13.6877	13.1865	16.8599	15.0585	16.2949	15.9001	17.6305	18.583	17.3057	18.0095	14.536	13.2377	15.126	14.1146	13.1297	13.0402	13.2204	13.9431	9.93725	9.29026	10.7698	14.1853	14.6667	15.2128	14.7952	15.275
AFR92573	218.056	44.86	163.516	374.851	22.7303	260.687	193.348	284.561	362.005	320.183	449.532	480.903	421.509	518.158	480.746	448.817	327.113	23.8085	23.953	24.0691	24.075	17.5875	18.0151	17.9763	16.6694	50.6182	49.8469	47.9629	49.2712	48.6947	49.5869	50.4062	48.5201	346.323	347.676	348.999	347.888	376.937	371.363	385.532	376.607	14.3034	15.257	15.5289	25.249	25.6825	23.7658	25.8005	26.951
AFR92574	43.9493	222.402	26.9069	50.0535	308.477	89.3582	49.514	20.5997	27.0175	24.2067	34.1507	32.7303	27.2591	28.3324	30.0276	35.8925	19.5267	31.9722	33.5023	31.0862	35.2588	23.7712	25.1022	23.4766	25.3515	38.3258	36.5051	37.2045	40.9373	41.9467	39.9281	39.0236	41.5805	32.4877	31.224	32.5766	31.0502	42.5567	41.971	41.3932	40.3398	24.4926	22.7485	23.7035	31.2309	31.3438	31.9032	31.4012	35.3586
AFR92575	12.6393	9.47855	8.23611	9.04965	3.47155	11.8934	6.3619	4.35639	4.74253	4.26459	4.99689	5.84893	4.28527	2.37925	1.94677	2.98343	5.61568	4.36029	5.27209	5.45297	4.78093	5.7429	5.43335	5.26783	5.8651	5.49479	5.35937	5.52584	5.91056	4.95974	7.13622	6.62477	6.11221	2.43317	2.47552	2.77489	2.08932	3.54042	2.33437	2.45577	2.40973	6.14742	6.66112	6.165	8.11317	7.30868	7.97454	8.38226	5.255
AFR92576	0	31.2991	0	0	21.271	0	0	0	0	0	0	0	0	0	0	0	0	206.326	166.812	182.968	142.511	162.951	113.332	190.836	119.789	161.606	193.799	201.536	177.053	155.843	195.202	210.763	163.848	272.548	273.025	272.504	370.087	229.69	314.16	351.949	274.933	126.382	96.47	111.101	284.43	176.569	237.914	214.639	152.119
AFR92577	33.787	97.0038	85.2223	31.3307	70.303	43.6192	115.939	90.4324	80.8817	77.9257	73.199	88.0386	75.9308	75.898	75.32	98.8678	97.5195	36.3209	36.5136	37.2405	37.331	28.9905	29.3437	29.998	30.6417	60.6587	60.6642	59.9036	61.5728	51.1125	48.7507	51.0935	52.1909	21.8559	21.4993	20.808	23.0592	25.7801	27.2268	28.4809	27.675	47.9887	48.7181	49.8584	36.03	34.9854	37.1177	35.9502	54.1595
AFR92578	2.08167	0.225684	1.27043	1.22117	0	1.18228	0.116039	0	0	0.706547	0	0	0	0	0.351858	0	0	0.08583	0.343659	0.0860414	0.599421	0.153257	0.766115	0.305785	0.228639	0.262184	0.0873371	0	0.174088	0.168557	0.168902	0.0844289	0.253164	0.302341	0.227153	0.226719	0.377623	0.331239	0.248627	0.165505	0.495605	0.482442	0.48157	0.40055	0.665157	0.249096	0.581052	0.829106	0.329059
AFR92579	293.134	37.0583	24.3224	94.9156	46.53	46.4625	184.618	224.566	271.696	266.027	269.488	258.779	290.478	309.37	300.543	263.719	263.706	36.6984	36.6924	36.6621	40.1446	33.7044	33.3961	30.9224	33.6714	57.9603	54.5779	57.0976	60.377	66.0298	62.5165	66.8106	65.6597	242.589	248.441	246.557	245.657	250.45	245.198	248.002	251.725	29.1694	31.4807	29.1796	45.2234	44.0209	46.2897	44.8112	45.0679
AFR92580	181.931	68.729	76.1021	91.5568	64.9946	67.6741	127.72	93.1137	93.6487	93.6588	87.8786	81.891	101.471	100.123	106.066	99.2244	84.6365	108.667	109.04	108.269	104.974	99.919	98.8311	101.631	99.4363	134.155	126.236	126.43	122.718	130.74	128.592	136.324	129.67	87.6923	88.0801	87.3861	89.6649	100.426	98.8407	104.45	104.706	105.654	109.868	108.669	123.968	122.581	120.748	120.287	141.35
AFR92581	22.3985	6.34289	12.7918	62.6977	6.88898	32.1242	41.3303	18.4065	20.5559	18.0946	22.7118	22.512	20.2422	22.7469	21.4417	24.0375	21.3176	3.42678	2.70802	2.73462	3.12645	2.43544	1.9922	2.12846	2.20204	5.21093	4.54221	4.03078	4.61843	4.18392	4.05937	4.45749	3.76819	24.3803	23.6474	23.8007	24.0631	24.7529	25.3604	24.6923	26.296	1.94306	2.06603	1.999	2.66439	2.90069	2.83442	2.76577	3.43569
AGV15307	22.3985	6.34289	12.7918	62.6977	6.88898	32.1242	41.3303	18.4065	20.5559	18.0946	22.7118	22.512	20.2422	22.7469	21.4417	24.0375	21.3176	3.42678	2.70802	2.73462	3.12645	2.43544	1.9922	2.12846	2.20204	5.21093	4.54221	4.03078	4.61843	4.18392	4.05937	4.45749	3.76819	24.3803	23.6474	23.8007	24.0631	24.7529	25.3604	24.6923	26.296	1.94306	2.06603	1.999	2.66439	2.90069	2.83442	2.76577	3.43569
AFR92582	170.413	61.141	17.3687	142.677	95.843	24.9888	798.628	158.114	213.095	216.437	192.645	194.044	193.143	230.366	204.265	186.246	199.429	78.1563	77.2924	79.5426	77.5379	75.4289	75.5241	75.8637	75.5209	87.8137	88.6486	89.3919	92.61	83.9442	85.9657	85.7583	82.9437	143.671	140.827	135.425	140.522	166.05	172.597	165.996	171.121	63.1778	56.0305	57.27	79.9609	86.0372	85.345	80.3413	69.6835
AFR92583	67.1887	14.6239	3.91514	21.9804	7.96206	2.77292	9.00019	14.8809	20.3656	21.6776	21.494	17.9707	24.5234	18.2193	22.6271	16.8464	20.0257	3.58136	3.92229	2.95662	3.11068	2.85886	2.2941	2.73948	3.10525	5.31982	5.74504	5.73544	5.38394	5.99895	5.67955	4.93205	6.131	10.2037	8.77201	8.34717	8.0452	11.4229	11.8795	10.8463	9.28559	2.32882	2.00941	2.39886	3.38767	3.62765	3.95256	3.78514	4.60371
AFR92584	17.6032	88.001	23.6527	5.86449	224.019	31.1042	1.30835	4.43883	1.77184	0.885154	1.61334	3.23733	1.45546	1.59546	2.64482	5.57314	3.49675	2.90322	3.12136	2.80258	3.21835	2.25598	2.1595	2.87313	2.14827	3.55833	4.26718	4.26005	3.48954	5.33196	5.28995	5.28857	4.65169	1.37304	0.853725	1.13612	0.567697	0.778072	1.29782	0.673863	1.03481	1.30953	1.75964	1.55559	2.60406	2.80858	3.27571	3.47962	2.98875
AFR92585	128.479	94.4609	70.4046	1161.73	95.5185	185.58	203.973	1092.15	889.064	965.759	498.468	570.111	507.408	333.043	332.488	589.389	942.363	1367.44	1384.89	1395.05	1376.63	1279.31	1296.27	1272.66	1281.52	1256.07	1236.52	1220.12	1247.51	1360.34	1392.26	1390.08	1398.96	72.1374	74.5093	73.8576	72.3848	81.0415	80.1005	89.2402	89.6335	1044.76	1052.61	1048.03	1252.26	1266.9	1257.58	1249.74	1130.89
AFR92586	3.61609	5.48854	0.490419	66.1848	3.59681	24.6451	0.806294	76.594	63.8775	56.4582	31.958	43.3924	26.9085	3.79246	6.11218	36.7986	67.1343	18.1898	20.5956	18.5335	15.7677	14.1099	15.7038	13.014	17.7404	17.3069	13.9577	13.9344	16.6326	18.1538	18.1909	19.3595	20.5228	1.313	1.57836	1.57535	0.787168	0.863099	1.72757	0.575001	2.00882	51.9595	51.0291	55.3857	48.8179	59.7137	54.2167	51.2729	14.0045
AFR92587	29.7128	25.0817	39.0044	99.3645	20.6117	58.1618	40.7095	32.6555	36.3965	36.1536	46.6392	48.4058	41.7174	45.8611	49.9069	47.6182	35.4648	4.34564	4.84354	5.4995	4.05886	3.13682	3.10862	3.04702	3.50296	7.37478	6.2409	6.6688	6.25123	5.47762	5.51914	6.27563	5.75744	30.0999	29.7176	30.5292	29.9401	34.8799	34.2529	35.6581	34.1097	2.74292	2.96853	2.93415	4.00068	4.17416	4.70945	4.52532	3.89927
AFR92588	263.328	3583.21	2039.36	849.974	3414.96	4913.68	381.201	69.2349	72.9027	85.6938	144.876	139.17	156.003	290.638	167.805	183.52	118.113	216.787	215.214	220.824	222.332	165.664	170.804	169.177	163.775	160.396	157.831	160.438	157.755	158.145	161.505	158.244	159.995	35.6218	36.701	35.5506	34.7099	41.5733	39.7397	41.5088	40.896	120.823	121.022	118.745	155.441	157.676	158.493	156.296	130.67
AGV15308	495.351	443.859	172.511	1355.03	599.233	341.05	637.086	254.464	400.625	388.618	349.677	365.661	348.71	435.604	382.334	363.451	327.332	313.428	314.892	315.488	311.224	281.297	278.176	282.037	281.937	308.374	303.746	309.664	309.342	280.202	282.979	274.544	277.618	224.724	225.787	220.105	225.21	278.783	266.376	273	273.039	277.885	274.333	275.628	291.048	295.307	298.501	291.151	258.445
AFR92589	495.351	443.859	172.511	1355.03	599.233	341.05	637.086	254.464	400.625	388.618	349.677	365.661	348.71	435.604	382.334	363.451	327.332	313.428	314.892	315.488	311.224	281.297	278.176	282.037	281.937	308.374	303.746	309.664	309.342	280.202	282.979	274.544	277.618	224.724	225.787	220.105	225.21	278.783	266.376	273	273.039	277.885	274.333	275.628	291.048	295.307	298.501	291.151	258.445
AFR92590	34.5648	20.6566	17.9483	21.6862	29.4305	29.1335	33.7498	25.2418	29.9351	22.7602	33.2786	32.4164	27.4686	26.9364	34.9844	35.6946	27.5325	22.5177	21.9811	22.5998	22.7043	18.276	19.7432	18.5641	19.4045	24.2546	23.5623	23.577	24.2113	22.946	23.9608	23.7715	23.8645	36.6866	36.3053	38.0383	37.3121	39.6544	41.4315	39.5757	39.3753	15.2173	16.1842	16.7739	21.9934	24.3812	22.2914	23.1642	21.9645
AGV15309	34.5648	20.6566	17.9483	21.6862	29.4305	29.1335	33.7498	25.2418	29.9351	22.7602	33.2786	32.4164	27.4686	26.9364	34.9844	35.6946	27.5325	22.5177	21.9811	22.5998	22.7043	18.276	19.7432	18.5641	19.4045	24.2546	23.5623	23.577	24.2113	22.946	23.9608	23.7715	23.8645	36.6866	36.3053	38.0383	37.3121	39.6544	41.4315	39.5757	39.3753	15.2173	16.1842	16.7739	21.9934	24.3812	22.2914	23.1642	21.9645
AFR92591	55.6446	38.201	82.6256	35.7475	44.3288	46.6902	55.0502	47.4475	42.7044	36.3397	44.0627	48.6005	46.0784	38.8259	43.487	54.3143	53.4016	30.7696	28.6895	31.5719	30.6984	25.0002	25.4064	23.8258	25.5668	35.7584	36.8746	35.4074	33.3431	28.6607	30.9234	28.2581	30.3174	13.1713	17.1469	14.3875	15.016	18.7529	15.1415	17.2789	16.5497	32.4055	30.5601	29.7644	27.4453	27.0894	29.5028	26.9225	27.7864
AFR92592	33.211	49.2485	2.26121	28.5921	52.4292	3.41454	75.7555	16.8963	30.2076	23.9174	34.9193	30.7202	25.7501	30.3533	36.3705	34.8302	23.3615	6.27783	5.24535	5.3571	6.31508	3.98358	3.47328	3.32716	3.86984	11.6223	12.2482	10.0668	11.4179	10.4947	10.2098	10.6155	10.3043	14.4381	14.3261	15.3037	15.4765	19.6224	19.137	20.7093	19.2234	4.81188	4.07542	5.08464	5.17674	6.37433	4.81696	4.9617	9.29908
AFR92593	106.536	42.127	15.7064	144.451	63.1814	70.5918	106.79	158.846	106.419	90.3997	146.611	151.93	136.611	143.988	139.237	160.686	155.994	63.1049	61.6361	66.0125	63.9764	61.1367	61.4733	63.6113	62.5814	108.943	109.429	110.362	109.023	114.802	116.387	114.466	120.387	57.3341	56.3966	55.0457	56.8049	60.6951	58.5469	58.8759	58.1641	69.0014	70.6004	67.6116	76.0997	79.1458	77.1879	76.0749	87.8497
AFR92594	82.3192	97.3639	4.29838	90.5092	172.036	25.6116	5.12234	101.857	112.147	122.302	120.613	120.759	128.211	123.292	131.448	118.448	104.958	50.5876	52.3933	50.1847	52.9556	58.2561	59.8716	58.7739	58.7815	54.5819	57.0803	58.7312	55.1456	57.2861	55.3321	55.2486	56.3601	81.1899	83.22	82.5359	82.0198	100.898	101.927	104.481	104.526	49.166	48.9131	50.6542	60.1855	61.4615	62.2915	63.371	42.8037
AFR92595	6.26358	40.0649	8.28239	6.12402	11.0759	17.1941	3.14239	3.55371	2.83705	3.18892	1.10712	3.88768	3.4957	0	1.05872	1.27481	1.29207	5.16513	7.49683	6.47231	7.72978	6.22537	5.76296	5.06047	4.12775	7.36301	9.98606	5.77175	6.02393	9.12919	8.89373	7.11313	5.58618	3.18403	1.59481	3.6383	2.49973	2.24252	4.4886	2.24097	2.98248	6.53236	6.03754	6.99031	8.50599	11.4925	8.24219	8.73152	9.40609
AFR92596	65.5981	34.5166	26.3945	65.4643	45.6211	48.4471	49.2126	83.1743	117.903	111.92	99.1976	96.2	102.138	109.668	103.922	105.379	106.806	39.6156	40.4759	38.2025	39.2734	30.6297	32.2371	32.093	30.88	44.8217	45.0306	43.9348	46.2041	42.7796	42.9	42.3617	42.012	45.5183	44.8152	44.6116	45.8795	56.8153	56.7635	56.6792	55.5441	34.5401	34.3524	36.2409	44.5558	43.9448	41.8429	42.7645	45.8336
AFR92597	1419.28	3230.4	9126.32	1607.68	2031.9	6621.18	585.896	1281	287.153	356.744	306.682	200.198	540.038	303.284	248.156	414.254	791.546	2198.47	2056.04	2223.19	2143.97	2002.08	2048.3	2019.38	2163.48	1937.37	1888.49	1924.47	1886.35	1769.68	1865.34	1885.15	1767.91	79.9624	66.7521	72.6813	65.3712	120.789	107.601	126.011	125.78	2609.9	2520.27	2467.99	1773.85	1791.41	1810.84	1837.96	1766.94
AFR92598	138.227	70.1194	148.745	91.675	31.7689	83.8969	57.0364	97.7241	76.7249	48.202	79.842	84.2521	100.585	72.9755	90.8121	94.7213	86.8271	52.6289	44.7717	52.1927	46.4541	55.4266	52.6437	59.442	55.0009	46.4049	50.6815	52.0302	51.7994	57.4966	62.3342	63.5671	61.8716	57.7785	60.1203	54.2906	53.2625	51.3214	53.2696	52.3742	49.6983	44.5451	39.8466	39.7712	49.6154	56.2366	54.3095	57.7899	45.5742
AGV15310	6.15752	0	0.000685068	1.27822	2.05208	0	0	7.78E-06	25.7203	0.00355913	46.9947	42.615	39.7215	21.6549	0	59.5247	34.4021	0	0.719105	0.710673	0.617303	2.00798	0.641237	0	0	1.74616	2.21827	0.884495	1.13722	0.674716	0	0.710537	0.88481	2.22956	1.53423	1.3628	1.8814	4.96678	3.44373	2.13908	0.730647	0.570615	0.522827	1.11447	0	2.83061	0	1.49633	0.583913
AFR92599	23.3963	23.0705	22.6454	13.142	20.9124	26.2793	32.5783	32.3496	0.678661	27.2975	0.0012575	0.965183	0.985986	0.507885	34.764	0.00099408	0.612918	14.6933	12.479	12.3385	11.3641	9.0199	11.1277	10.3947	10.6612	12.5386	14.964	14.3868	15.0461	14.333	13.8789	15.0674	15.2164	10.7935	13.2122	10.1759	13.2723	9.31206	11.8937	12.3604	14.0594	13.2754	11.1781	11.3506	13.5829	10.9086	12.7484	12.947	13.0187
AFR92600	103.03	80.8574	52.6979	113.032	75.2567	70.1882	81.9515	90.0273	93.6227	74.2564	88.7274	84.2331	94.2174	89.4646	78.7988	92.8788	84.9074	111.235	116.589	113.617	108.622	106.721	105.676	106.566	109.68	85.5387	88.3729	84.0276	89.1242	87.9953	84.1093	87.4625	88.7985	31.093	31.1801	32.29	29.1202	35.2039	34.5195	33.5789	34.1565	114.956	117.853	116.597	108.719	106.466	109.86	112.155	109.478
AFR92601	75.543	82.1789	42.4639	74.9757	77.7122	84.0457	128.678	84.8356	67.1093	64.4582	70.8968	78.5823	63.9586	54.9442	66.1371	76.6372	85.1047	73.1724	67.5014	70.7813	67.0768	58.337	57.6614	58.98	58.5003	63.303	63.0552	67.2699	62.7752	55.4782	55.2594	51.3274	55.6828	24.9075	25.904	25.9733	23.8777	29.5025	30.2429	29.3519	31.4419	69.0551	67.0366	68.1699	62.1207	61.449	59.864	62.4675	61.7868
AFR92602	221.456	39.8827	50.1232	87.3924	45.195	52.4761	158.138	102.254	94.5499	90.0158	108.875	122.484	122.867	97.5001	115.106	116.312	115.064	64.4809	63.4148	73.6922	69.9627	97.8783	100.627	98.1484	102.61	95.6833	92.7486	97.1803	97.3027	113.885	111.063	111.034	105.986	96.1732	94.8481	101.624	90.1365	75.825	78.0651	74.9564	72.1033	84.5961	76.9224	77.6988	87.6129	80.806	90.6069	93.7722	93.9884
AFR92603	142.298	28.9935	43.8912	165.675	42.8349	57.3553	468.399	82.8282	77.243	63.1442	73.9871	79.386	85.0813	94.8464	77.959	97.815	74.3547	83.4182	88.6194	89.0705	86.4141	74.1898	73.7455	75.5792	73.5039	108.208	101.144	110.391	102.426	104.507	102.519	98.2477	101.185	123.421	128.43	130.436	135.274	143.235	134.553	134.353	142.72	81.4412	77.7075	79.4996	84.6784	90.9022	78.8204	83.8226	83.1696
AFR92604	50.9759	13.9679	7.45579	28.7546	14.3135	13.1533	104.757	36.7399	42.774	32.2817	39.3452	45.4959	37.8969	42.918	52.4472	43.1081	27.2726	16.3536	15.7016	16.3939	15.9273	15.9909	14.8454	15.4574	15.4103	8.72234	9.11279	9.77564	8.29247	11.6885	12.0407	11.2716	12.1958	27.1867	27.9214	28.7986	28.2417	27.7995	25.8344	24.2407	26.6588	10.9952	11.5475	10.3835	17.2968	18.6725	18.5593	19.3437	11.889
AFR92605	299.204	22.421	144.362	234.709	50.1936	162.75	300.636	131.905	161.63	130.752	149.083	176.182	152.383	104.903	142.566	156.809	76.9566	203.643	189.786	191.407	195.499	223.01	229.229	220.395	218.535	226.083	235.121	211.968	215.002	264.319	247.75	249.659	264.004	320.096	281.718	312.389	303.95	254.227	250.554	254.373	251.977	179.499	158.537	166.976	225.777	211.238	221.524	208.022	207.684
AFR92606	398.592	29.6011	26.7585	62.3536	15.0878	18.2991	2775.58	13.9456	8.12428	6.08795	8.45434	5.36029	6.6736	7.31556	8.08475	8.11241	11.5112	24.4874	25.9922	25.9481	24.0209	24.7967	23.1776	20.7124	23.7867	23.1768	21.2383	23.0393	21.5838	22.1083	22.7194	23.441	21.9754	7.59825	8.33648	8.1035	7.88137	8.95874	9.83864	8.08106	9.56879	26.3274	24.6661	23.5457	22.2088	22.3377	21.7748	19.6856	18.5084
AFR92607	26.9384	125.575	19.1083	9.7133	4.45415	3.78393	8.36535	13.6328	16.3253	15.7922	24.672	25.6249	22.5536	17.7548	22.7073	28.1422	17.5736	34.6934	35.5391	35.0769	35.1793	21.1077	22.0678	22.8865	22.0729	33.125	35.2751	33.4321	33.2935	30.2724	31.5838	29.7682	30.8695	9.16096	9.46306	7.89857	9.08227	12.5913	12.1317	12.0356	11.8835	24.6292	24.5847	25.7487	32.9013	32.1248	32.7947	32.4954	32.8897
AFR92608	4.30208	3.05078	1.64037	1.89211	12.549	1.80694	0.715508	0.933651	0.22361	1.17294	1.91973	1.42995	1.10209	0.690346	1.00135	0.602865	1.83308	0.854918	0.774261	1.02027	0.528011	1.30845	1.45352	1.19656	0.903722	0.663241	1.07706	0.744408	0.743153	1.07931	0.680956	0.921053	1.16076	1.29064	1.61613	1.68473	1.50454	1.29617	1.61167	1.64853	1.56715	1.06787	1.06594	1.78587	1.38028	1.57533	1.33863	1.29775	0.624309
AFR92609	87.7827	63.6978	5.97268	118.82	188.388	27.399	30.0365	63.8863	70.4024	73.8587	72.1637	72.0341	80.9639	64.8434	63.7545	70.4402	63.6988	141.077	132.834	141.596	143.053	131.064	131.035	128.469	129.292	127.988	126.338	131.249	132.414	134.165	131.58	128.856	129.214	68.4026	69.8793	67.3382	68.2724	77.084	75.6601	67.9682	72.5311	98.7826	104.757	103.761	137.16	137.718	132.637	137.599	127.437
AFR92610	91.4395	22.7631	162.854	431.386	24.4333	251.006	280.828	136.643	205.307	179.837	225.509	203.912	207.477	216.749	230.055	196.069	169.17	5.04146	5.91299	6.48325	5.69028	5.00108	4.95452	5.94168	5.2905	18.2001	15.8563	17.1231	16.8877	20.0514	19.3407	20.037	19.2763	399.798	404.317	400.226	407.318	409.268	406.496	400.687	407.403	5.10457	4.33343	3.94499	6.65962	7.53735	7.19037	7.82147	7.12604
AFR92611	348.684	87.1283	214.548	184.906	115.597	205.213	443.747	389.697	506.846	534.158	397.423	358.146	392.766	531.93	416.592	394.196	415.22	67.9931	66.2756	71.6733	70.2279	57.5752	58.7148	57.5479	54.9704	93.7708	91.0816	95.0512	98.32	89.039	91.217	85.8111	89.0939	218.612	224.69	220.579	217.192	233.397	229.487	234.54	233.46	57.6499	59.3853	61.5682	64.9724	60.9593	65.4003	64.3738	86.1452
AFR92612	63.8986	49.8347	101.04	69.3081	75.5773	75.6427	53.7697	114.215	122.68	120.733	105.247	117.049	118.403	90.2365	103.754	124.068	129.832	22.1601	20.781	21.6301	20.5961	14.3176	16.6048	17.1922	14.965	38.1808	43.1995	43.6012	40.9255	36.6477	34.7716	37.4013	37.4405	10.6819	11.7295	10.7829	11.9049	14.6849	15.5975	13.8313	13.8621	25.2943	24.5942	23.949	19.433	20.535	21.3185	19.5473	22.9723
AFR92614	224.096	109.065	87.7749	92.6886	97.992	82.7949	410.584	214.416	241.517	249.791	219.868	229.818	229.417	202.455	256.549	235.109	250.918	114.248	118.086	116.237	113.04	117.263	116.449	114.456	108.561	143.502	140.583	142.591	135.185	149.474	149.035	155.636	146.753	146.056	146.646	146.532	146.937	146.017	145.523	145.49	144.13	129.901	133.324	133.484	121.49	132.128	123.364	124.805	136.711
AFR92613	3.32181	2.47821	4.11566	2.0962	0.522682	1.29328	2.81206	1.19256	0.714044	1.07014	1.11458	3.26158	1.75963	0.82667	0.532927	0.32085	0.325195	0.454995	0.455445	0.456116	0.648491	0.580309	0.580181	0.289465	0.461731	0.926582	0.462985	0.726332	0.856946	0.893544	0.895369	0.831198	0.639073	0.858615	0.86012	0.801245	0.514755	0.31356	0.502095	0.877362	0.562985	0.791603	0.607825	1.03135	0.755588	0.880326	1.00579	0.690673	0.93449
AFR92615	1149.55	702.476	606.564	1367.32	862.877	613.861	3499.15	786.382	907.711	1006.16	750.082	701.951	936.852	891.54	787.296	756.497	774.789	1183.53	1183.77	1178.01	1184.31	893.474	890.682	885.675	886.159	1254.69	1243.35	1250.95	1239.99	1114.57	1112.46	1121.85	1111.7	622.503	614.589	621.368	619.499	754.232	755.19	752.04	753.104	1030.45	1009.49	1022.31	1141.35	1153.09	1148.08	1154.27	1191.83
AFR92616	25.6807	138.542	15.0821	31.3015	279.024	51.162	11.065	18.5439	16.4291	12.5818	14.7951	15.6685	12.3091	17.418	11.7229	18.334	18.2534	54.0695	56.7221	58.4862	56.404	56.2841	56.6531	56.97	54.9575	43.5422	44.7175	42.8731	44.4009	44.8621	44.4363	43.4224	45.0172	11.0283	10.3517	10.824	10.5567	11.575	10.3464	9.38037	11.2295	49.1444	49.824	51.6625	51.0723	50.5262	50.3523	50.2618	39.159
AFR92617	246.598	508.973	466.819	332.838	422.368	688.967	36.8536	255.99	99.6935	127.867	48.3748	51.8479	85.8794	36.0231	27.8675	54.3598	170.729	447.772	447.806	442.47	442.736	376.22	383.297	375.386	379.311	297.497	301.727	297.978	303.335	267.799	271.022	278.173	275.231	6.16602	4.91747	5.08764	4.96474	8.39501	6.95765	7.66826	7.19627	473.548	469.196	469.006	321.288	309.016	315.499	306.266	240.941
AFR92618	237.445	201.582	38.1722	141.598	152.942	90.2891	264.347	129.849	157.426	158.496	166.586	138.523	144.39	142.377	171.557	157.1	170.663	192.714	197.305	196.185	187.181	172.682	165.895	167.886	167.999	207.507	211.664	210.596	195.975	199.418	199.133	203.578	195.873	102.199	105.325	108.685	113.256	118.753	118.677	120.705	127.76	129.309	144.531	136.544	181.404	170.272	166.991	184.121	187.911
AFR92619	7.42833	23.7364	3.71163	5.35155	10.6366	14.2481	11.1875	5.34828	4.13199	3.87039	3.54738	4.34099	4.58214	2.55132	2.15874	3.89902	5.83364	5.56678	6.09939	6.41003	5.89165	4.09688	4.46528	3.98664	4.47546	6.66405	5.43489	6.34285	5.91256	5.13377	5.10725	5.03192	5.91703	2.94802	2.65455	2.48389	3.01185	3.15721	2.68758	2.71985	3.18545	4.26367	4.04492	5.09047	6.19422	6.40416	5.27459	5.37743	4.72268
AFR92620	18.7966	19.8467	10.5072	12.9379	25.4704	11.1603	12.1361	4.69854	3.99778	4.10528	4.39132	5.81643	5.83811	4.22837	3.09426	6.25404	3.2368	12.1845	11.8458	11.566	11.7529	10.8542	12.1992	12.341	10.915	12.4066	11.2464	10.9538	10.8806	12.6525	12.8905	10.978	11.7943	4.48672	4.04275	4.17744	4.41195	4.86355	4.86741	4.41835	4.6178	10.0762	10.9655	10.4667	11.3071	11.1875	10.1153	11.8221	11.2133
AGV15311	18.7966	19.8467	10.5072	12.9379	25.4704	11.1603	12.1361	4.69854	3.99778	4.10528	4.39132	5.81643	5.83811	4.22837	3.09426	6.25404	3.2368	12.1845	11.8458	11.566	11.7529	10.8542	12.1992	12.341	10.915	12.4066	11.2464	10.9538	10.8806	12.6525	12.8905	10.978	11.7943	4.48672	4.04275	4.17744	4.41195	4.86355	4.86741	4.41835	4.6178	10.0762	10.9655	10.4667	11.3071	11.1875	10.1153	11.8221	11.2133
AGV15312	45.899	16.9917	9.56507	45.3579	13.8571	3.95618	26.2098	11.8562	0	5.31958	11.081	12.9704	17.494	10.9582	10.5965	0	0	32.3106	24.5804	23.321	27.0782	17.308	24.2259	27.627	21.8047	32.8997	28.9326	31.5102	24.9035	25.3813	21.6182	22.8839	27.9557	42.112	33.0645	40.9672	39.8036	49.8778	49.9175	49.8434	47.2645	20.583	25.3801	22.9196	25.0398	22.5053	36.2478	28.7147	26.0135
AFR92621	75.4257	436.612	219.034	6.38159	458.535	261.737	3.05685	13.9122	13.3279	18.8397	12.5297	11.6223	14.9292	14.495	11.3037	17.1497	19.0374	59.8899	60.6115	59.4846	60.7968	64.8917	69.7506	63.1166	65.7152	60.1956	57.6868	57.2543	60.849	62.598	62.6716	63.6859	61.4862	19.863	17.9032	17.2377	18.4398	19.2608	17.9981	18.3968	21.3351	63.5453	65.3385	67.0165	63.2514	60.4983	61.8671	61.1556	64.6434
AFR92622	147.384	165.197	152.919	137.844	59.4825	85.6722	75.8357	75.7357	101.628	96.3993	103.916	92.8427	102.503	68.5099	99.3736	115.032	92.5687	209.616	203.376	211.072	208.548	326.822	327.586	325.524	317.668	143.087	155.504	149.296	144.057	151.784	150.941	151.478	149.793	69.4041	64.1538	65.681	64.8144	74.343	72.2537	67.6302	68.8587	216.887	213.648	230.295	205.1	207.428	209.518	203.731	195.634
AFR92623	4.76685	1.33506	1.10442	1.14962	2.1073	1.72969	2.87864	0.751256	0.179926	0	0.702135	0.328743	0.443395	0.277741	0.134288	0.646788	0.983319	0.949962	1.08206	0.853788	1.27458	0.90661	0.672498	0.700224	1.01804	1.13405	0.966643	1.13141	0.830518	1.22228	1.09585	0.870009	1.03062	0.576948	0.577959	0.519169	0.605308	0.347651	0.506076	0.473741	0.472874	1.62644	1.7154	1.8956	2.91938	2.75698	2.88289	3.00609	1.03609
AFR92624	10.2428	33.6098	11.0357	33.3867	43.4688	22.4117	29.5877	33.1679	19.8594	19.3461	19.9672	20.1702	23.9901	17.4016	16.8274	22.0467	31.0705	34.9436	33.5517	33.5586	33.038	23.0705	21.9643	22.7884	21.4157	26.875	26.814	26.5747	25.5378	22.7007	22.8307	23.0131	22.3328	5.84363	5.8914	5.76778	6.53137	7.81803	8.70729	8.30475	8.24861	31.4407	31.7816	32.1582	28.7614	27.6526	29.9687	29.6255	25.6236
AFR92625	21.1082	12.8295	8.11317	39.7854	21.677	35.7295	13.7032	33.8789	36.7204	29.0698	39.0596	46.8019	34.5421	26.9702	29.6164	38.0565	31.5588	17.522	18.2408	18.2137	18.1269	15.6435	14.0038	14.6939	15.6066	18.3355	18.3782	18.8952	17.7698	17.9464	16.816	19.1982	15.9554	13.4839	11.0819	11.2031	11.9075	14.8767	14.9927	14.2947	13.9053	16.0613	16.2844	18.669	19.7418	19.9237	19.2399	21.7694	17.3625
AFR92626	37.8209	85.5018	32.8753	51.2015	96.2967	45.2568	30.3875	10.9856	19.2269	21.2324	32.3814	43.4496	17.4562	24.2121	35.4974	43.652	22.1216	39.7945	37.0676	38.5997	40.6216	45.2327	41.4405	44.9611	46.1327	39.5821	38.6186	38.3669	39.0496	46.1305	48.0375	48.7499	50.1754	49.8088	45.1828	44.9342	52.2004	41.4159	36.8237	38.3676	44.5029	41.0772	33.5949	42.1291	37.3001	41.5271	40.4458	42.0003	35.4928
AFR92627	23.1301	16.403	8.74651	46.7831	23.1571	18.546	35.9805	72.46	65.5713	58.0026	69.8385	81.2965	73.9096	43.1891	57.9543	84.1828	85.7718	29.2613	29.5598	30.5931	28.7011	26.9657	28.3618	31.5784	27.497	30.0233	28.8618	30.1813	29.6297	32.4342	33.5161	32.0505	31.7261	21.6978	21.0628	22.9193	21.7594	22.5593	21.6239	22.0245	21.8546	32.2055	32.6929	32.8405	33.6498	33.9081	33.6811	31.3441	33.6808
AFR92628	71.6538	95.1623	69.3571	32.4494	62.4318	97.8309	64.4046	112.084	90.281	92.744	107.843	107.516	105.032	90.8357	86.3619	114.908	171.801	89.102	87.0015	89.7856	83.8405	80.9964	83.4581	81.1704	84.3031	70.7164	71.6905	70.4471	69.4936	64.3558	63.2977	64.9259	63.1494	9.62713	8.94055	9.42174	8.98564	12.483	12.5923	13.7144	12.6743	111.883	109.468	108.396	79.1878	79.9516	77.888	81.0521	68.3404
AFR92629	32.9211	75.1147	59.7688	9.55416	43.7819	16.9119	30.6591	11.7397	16.9305	16.9914	19.7027	20.0241	17.0117	14.5841	15.231	14.6718	12.6674	23.9709	24.8761	26.1267	25.4806	17.2486	17.0483	17.992	18.1082	10.4806	10.9217	9.78516	10.6339	8.86378	9.23391	9.42101	9.71409	4.94418	5.72977	4.89492	5.54563	7.51441	8.13158	8.35831	7.57492	20.9352	19.276	21.0633	22.9543	22.0713	22.3043	22.4909	11.4216
AFR92630	28.4997	219.129	32.3277	24.3953	234.25	127.49	2.71492	34.7179	48.3624	38.4658	49.665	42.2437	45.9995	51.0792	49.3936	47.2751	38.2549	34.6015	34.0945	31.4349	34.9839	27.789	28.9548	29.5115	29.9701	33.3449	33.7945	29.4227	35.0127	30.8667	31.3097	31.6055	32.5774	24.2819	25.1421	25.9782	26.6411	29.5835	31.0986	26.9567	29.9549	26.1204	23.2564	23.717	35.3146	31.7551	31.8203	33.0515	34.4967
AFR92631	99.0346	63.0105	96.5261	135.214	81.3132	77.185	253.4	99.9997	103.25	93.6689	86.632	85.4169	99.5994	88.9522	87.5095	93.6878	94.7287	56.0288	56.6765	54.7524	54.7187	47.6653	48.1016	46.5385	47.3665	57.8382	55.1138	58.397	59.591	56.2229	52.2176	53.4129	57.4145	28.9794	29.9939	27.2114	28.9161	34.9989	35.4662	33.8337	36.2685	59.3111	60.4381	59.7716	57.274	54.2904	53.7901	56.849	64.3021
AFR92632	4.48091	5.29707	1.1862	2.07595	7.73312	1.18002	2.35371	3.65047	1.63929	1.84261	3.41178	3.99354	1.79544	4.00659	3.26263	4.17409	3.23517	1.14406	0.995814	1.14687	0.992531	0.976995	0.754784	0.79746	0.795027	0.759726	0.80984	0.757956	0.958459	1.17222	0.929904	0.880732	0.635776	2.19022	2.10629	2.40885	2.10092	2.39956	3.21797	2.73361	2.29777	0.652383	0.790747	1.34637	1.10826	1.15488	0.817798	1.29734	1.14421
AFR92633	153.201	14.3383	26.9047	124.585	52.1112	91.4428	466.699	123.972	164.084	107.343	126.03	166.554	154.04	122.623	153.566	194.272	123.361	104.319	99.6752	97.4455	108.335	91.4415	82.9564	89.9572	83.3671	127.947	115.318	118.497	126.953	94.9835	112.44	97.9513	113.289	194.174	189.494	207.92	216.131	212.733	234.879	225.844	217.216	74.1841	78.0407	71.2545	100.136	104.129	98.1366	107.183	93.1682
AFR92634	124.121	215.561	106.275	143.353	256.296	144.46	131.811	39.8164	38.7847	39.7288	59.152	56.8858	63.1339	71.6787	60.0185	70.9895	47.319	47.2901	49.0228	44.7441	48.5381	44.7072	46.8368	46.5627	46.8233	42.4136	43.9676	46.1975	44.8057	49.8704	51.8844	46.8368	51.8458	50.8874	45.9475	48.0273	50.2195	47.9386	48.4145	50.4662	49.5633	41.2071	41.9807	41.0548	52.1487	49.3833	54.6314	52.3774	44.5807
AFR92635	119.358	151.884	98.0459	57.4452	35.6771	41.8306	148.676	39.5151	50.3951	42.5507	54.4737	54.0358	53.0576	56.6092	63.2171	59.11	47.1957	24.8972	25.1805	24.5699	24.7537	23.2664	23.7611	22.5972	23.561	28.4213	28.7971	31.2431	28.6131	30.0726	30.5579	29.872	31.1704	33.9124	35.1118	36.9411	34.6053	35.7823	36.6842	37.0035	38.2622	19.2888	20.0998	20.9061	26.2463	27.2942	24.495	24.1336	27.4136
AFR92636	46.2878	170.837	78.1953	43.5648	63.5413	27.0825	21.7606	7.25911	7.21318	8.31571	6.92882	7.60338	8.65989	8.99329	7.31612	12.4661	9.09713	19.2607	19.5494	18.3967	18.981	19.4505	19.4462	18.6245	19.5544	16.0118	15.6586	14.8799	15.2304	14.2506	13.7164	14.7065	13.9049	7.9471	8.22838	9.54684	8.68145	9.81126	9.9166	11.1031	9.49487	16.0564	17.8222	16.4999	19.3431	19.154	18.497	17.5972	14.1682
AFR92637	13.0195	28.9359	4.31044	14.4965	16.9282	13.9431	42.6059	21.5809	19.5992	17.676	23.1479	23.4506	27.2125	23.293	28.9968	31.9537	21.1696	3.82084	3.60336	3.86191	3.84351	2.36812	2.87494	2.98124	2.01881	4.14772	4.30564	3.81728	3.93894	3.93782	4.19442	5.37368	5.02956	9.98312	9.27634	10.4542	9.58609	11.5466	12.5315	11.5995	11.4567	2.51448	2.6871	2.35782	4.00719	3.60464	3.60357	3.53836	4.53983
AFR92638	16.1773	11.1326	5.98701	5.17936	2.86367	6.96449	1.06991	2.17792	0.869356	1.62863	1.69626	1.1913	2.85649	0	0.648844	0.390639	2.37557	1.66189	1.5051	1.42798	1.02641	0.635879	1.05957	0.845824	1.12432	1.85334	1.44949	1.36667	1.20385	0.777071	1.09012	1.08984	0.855885	0.836298	0.907577	0.627122	0.835626	1.06894	0.382066	0.991897	0.68544	1.11206	1.33206	0.960223	1.30324	1.37804	1.45416	1.98759	1.13775
AFR92639	23.6784	49.5809	27.9778	54.0936	43.4353	29.1539	117.766	31.2584	27.7222	28.2606	27.1278	23.2687	26.4711	27.9132	29.0927	28.0751	28.5835	31.4611	30.6971	30.0746	30.0336	24.3141	24.7204	24.5074	24.9103	26.7651	27.8163	27.2493	27.0994	23.9995	23.5444	24.1179	24.2321	10.2656	11.4363	10.5798	10.5053	14.1635	14.2243	15.0924	14.9415	31.8014	31.0731	30.2969	27.1014	27.61	27.7257	28.9803	32.5852
AFR92640	220.513	59.0051	64.2813	251.303	48.3116	105.224	140.406	473.543	432.734	303.885	484.168	515.485	467.887	573.827	606.801	560.78	450.612	94.5606	93.6829	99.2466	95.2589	85.4714	83.0827	83.7676	85.1895	152.485	154.567	147.877	154.825	150.056	151.468	153.639	161.295	320.595	316.923	322.027	320.068	309.956	305.272	311.908	298.02	73.4709	75.8209	70.1971	105.946	110.544	108.635	110.58	122.883
AFR92641	263.151	78.5089	58.9262	100.892	101.541	71.4031	163.485	124.968	84.0499	58.3745	94.3977	76.7838	129.664	91.7693	97.9211	95.7997	72.8227	77.257	78.8277	69.9645	70.7483	70.6405	57.9657	63.8243	72.246	107.167	100.641	102.368	97.6535	96.3833	96.9474	102.796	92.8387	162.365	150.797	152.809	162.891	166.361	188.476	171.284	165.941	62.9354	60.7276	58.1743	70.1397	81.5986	76.1601	72.1054	79.7713
AFR92642	6.53947	4.65266	1.70727	5.81831	5.62829	5.05529	3.06208	5.84362	3.62846	4.27271	5.66381	6.3928	3.40636	7.0013	5.02934	6.75461	4.01321	1.74586	1.84205	1.70286	2.16552	1.51657	1.55835	1.47094	1.08936	3.50734	2.88084	3.97851	3.11045	3.28962	3.34277	3.01699	3.89699	2.86719	3.37173	3.48992	2.86488	2.77703	3.41709	2.8661	3.17872	1.32613	1.54435	0.792735	1.91979	1.96283	1.91662	1.36742	2.71353
AFR92643	67.8837	26.0798	16.4729	104.923	38.3727	37.8014	145.588	119.674	130.696	103.166	137.193	154.702	150.126	121.794	142.211	157.973	139.334	57.7517	56.0481	56.0327	59.8118	50.208	47.493	49.1748	50.283	73.2819	70.6979	73.9549	72.2942	69.6615	66.9674	65.7965	70.8566	102.793	105.3	106.261	104.817	119.076	119.831	120.83	120.421	48.1982	47.1973	49.1602	58.264	57.4289	59.8217	59.4687	62.3772
AFR92644	50.9616	5.82552	48.1375	162.932	6.13651	53.2746	63.3006	50.8105	57.0597	43.771	66.2724	64.7263	63.0872	51.345	77.3016	64.4022	48.771	4.82489	4.1397	3.84968	4.4699	4.5274	3.69143	3.90273	4.06569	12.2821	10.6208	11.3032	9.98601	14.4548	15.55	16.1756	14.5219	153.917	149.931	149.037	152.581	118.61	125.455	118.338	121.58	2.35227	1.79554	1.74619	5.19855	4.71523	4.66622	4.2803	4.9076
AFR92645	21.1588	22.7944	7.33687	28.9795	26.3716	14.7074	26.8635	23.4485	30.9935	28.1877	38.7652	34.6062	32.6401	34.4509	38.5534	46.1843	24.2493	20.8586	20.6137	21.0308	20.5938	17.5029	18.1448	16.9673	17.0012	23.9643	24.6601	25.3293	23.6236	22.2575	23.6079	22.4869	21.8595	17.2434	17.8267	18.3872	17.1659	21.2879	20.6994	21.9009	20.9789	17.2365	17.8367	18.3656	22.2616	21.2984	20.2659	21.3604	27.0876
AFR92646	20.9471	47.735	9.49742	12.5934	10.4404	6.53163	23.4448	5.43737	6.51126	5.85507	2.75871	2.37935	5.04297	2.1538	2.08272	3.00938	5.76136	30.415	30.1738	32.4592	28.0131	27.8497	27.8738	27.4216	30.1649	23.6582	24.5731	24.7385	24.4907	23.5131	23.6278	19.3571	21.046	2.50547	1.85251	1.96826	2.62266	2.25477	2.5509	2.71038	2.50985	23.4165	25.4962	24.0255	25.9855	24.4759	27.3839	26.7303	36.3908
AGV15313	20.9471	47.735	9.49742	12.5934	10.4404	6.53163	23.4448	5.43737	6.51126	5.85507	2.75871	2.37935	5.04297	2.1538	2.08272	3.00938	5.76136	30.415	30.1738	32.4592	28.0131	27.8497	27.8738	27.4216	30.1649	23.6582	24.5731	24.7385	24.4907	23.5131	23.6278	19.3571	21.046	2.50547	1.85251	1.96826	2.62266	2.25477	2.5509	2.71038	2.50985	23.4165	25.4962	24.0255	25.9855	24.4759	27.3839	26.7303	36.3908
AFR92647	16.4117	14.9648	1.83648	9.29325	16.4138	14.334	8.86321	20.8177	17.8066	17.1982	17.9124	16.9903	20.4779	13.1327	15.6527	12.0908	16.5797	41.568	37.7871	34.2319	38.8125	44.5082	49.7713	45.4932	43.7552	30.7358	29.3226	30.6642	30.9047	34.7331	38.2065	33.5194	32.0865	12.2444	12.3295	11.9253	11.3471	10.0089	10.8516	10.9744	10.469	33.6774	37.4565	35.5702	36.8479	35.8223	35.6026	36.4658	37.1484
AFR92648	178.644	38.8266	63.8606	226.286	77.5312	92.9111	86.4259	143.821	174.228	194.087	200.062	204.294	173.825	176.721	176.37	186.572	160.521	133.929	134.304	134.137	132.164	156.896	161.851	156.739	154.319	138.35	140.856	140.991	143.218	157.643	167.77	160.195	172.066	157.543	151.171	155.912	155.705	149.853	154.666	144.125	151.346	128.427	118.535	127.272	154.697	151.666	155.617	141.113	156.438
AFR92649	17.0559	22.9027	19.9617	41.8263	36.2788	9.4888	128.501	21.0272	19.9043	21.0252	19.0909	21.9079	18.1231	16.1029	20.0461	23.9221	21.8433	69.6813	71.979	75.1926	73.1356	73.4369	71.745	76.9178	70.5577	72.5965	75.925	75.1329	78.2828	82.312	80.59	81.7286	77.6968	16.879	16.9471	16.9916	16.4428	17.4813	17.3687	19.5318	18.9918	65.3195	61.527	63.1629	69.066	69.1415	68.4454	68.6185	77.2065
AFR92650	86.6091	7.81788	48.1743	224.081	43.2915	59.1577	316.514	97.3151	89.9215	87.3258	82.7696	72.5701	93.7391	78.4288	77.0445	104.366	81.1708	279.557	287.916	284.735	283.305	206.852	210.411	212.507	209.708	452.396	439.622	434.487	436.807	410.531	423.865	421.083	415.682	32.6484	32.3171	33.6774	34.3663	45.6851	45.5797	46.0074	45.6405	185.004	190.23	188.911	273.868	264.833	272.99	268.842	354.28
AGV15314	100.647	16.3209	8.57497	54.4002	16.6376	7.40999	144.001	83.1334	77.7328	79.7094	100.049	90.9462	77.2954	49.4701	54.9624	123.782	73.2875	34.7593	39.2671	32.1071	28.9817	35.2444	36.788	33.1705	33.2897	55.112	55.0756	52.4614	45.071	55.8287	53.9884	52.0205	51.0188	110.416	109.734	113.896	109.672	92.4639	103.326	96.2301	91.7529	30.7024	26.0034	31.0524	43.2923	41.7926	40.3395	39.8127	49.7352
AFR92651	42.9533	19.2914	9.46985	83.2296	24.6519	21.9804	55.0634	132.139	186.401	180.179	212.109	228.564	185.42	223.766	233.289	224.181	210.072	14.8326	13.9407	14.6115	14.957	8.79548	9.15403	9.23239	9.00862	25.1342	24.6818	25.6103	24.5246	24.0098	24.3478	23.6673	23.728	32.1919	31.3846	31.1199	30.5723	45.4586	46.0738	45.4626	45.132	11.1782	10.9177	11.2283	15.1983	15.4974	15.0076	14.5408	21.0549
AFR92652	61.6791	192.317	79.644	123.558	160.984	160.994	441.451	143.438	122.095	114.649	109.052	121.932	103.097	103.6	97.4929	117.051	158.527	70.724	70.6902	69.4104	71.0082	67.8259	67.5028	66.8961	64.5466	85.1579	86.6822	85.2751	84.2212	73.6485	70.7423	72.4555	72.8276	9.97004	9.89617	10.4243	9.29384	13.2208	13.8979	12.5128	15.1473	91.0892	94.1845	92.9433	66.4716	62.6085	62.69	63.6171	121.876
AGV15315	81.0079	316.077	221.189	86.6059	165.3	518.812	66.1911	215.741	150.563	176.103	113.888	142.081	131.134	105.929	87.0604	126.837	258.036	48.1845	47.3772	49.4693	49.3231	52.763	51.8149	52.3519	49.0706	86.892	90.6583	89.7586	89.877	68.7291	72.5327	73.134	74.7474	6.50948	6.44152	7.84021	6.76771	9.51241	9.23869	10.2565	9.69432	98.0787	95.8511	95.3857	50.1159	45.8484	51.2504	50.6343	94.8281
AFR92653	7.88729	10.4493	35.8169	8.0916	8.02434	119.214	19.0081	41.4627	38.2555	31.808	30.2231	7.38688	20.8101	10.8476	13.8734	15.6916	43.9774	8.11907	9.66468	10.2065	8.66815	9.41833	11.3338	9.96853	12.4335	18.1007	17.2603	18.1139	16.102	18.8165	17.0802	15.5793	14.2602	0.278381	0.575684	0	0.799372	1.00091	1.008	0.561203	1.13951	20.4458	19.9918	20.8751	10.1804	11.1695	8.21386	7.20268	19.9211
AGV15316	5.97944	7.03E-05	1.18176	7.87838	0	3.12664	28.5949	10.9267	12.6485	7.08543	16.4274	22.259	12.658	6.10974	19.1292	25.1132	7.10796	1.82E-09	6.67752	1.26451	0.946461	1.70536	3.42486	3.15723	2.77224	2.55632	2.37505	2.63584	0.707504	6.00938	1.21838	1.69823	4.90093	2.47512	3.49595	6.09108	2.08519	1.8128	5.76057	6.32187	3.41818	3.36607	1.168	2.76328	1.05472	0.415658	0.965808	0	2.41767
AFR92654	37.7442	15.8814	24.712	16.141	22.9421	24.0167	16.2515	39.0549	24.7597	28.8614	30.2313	26.3891	34.2317	25.4801	22.586	25.92	42.5991	17.6037	12.8052	17.1759	16.2403	14.5329	13.0099	13.125	14.2317	19.6347	20.2519	20.8808	20.8257	15.3554	20.6981	18.7168	17.2356	18.2246	16.7903	15.3216	20.0529	22.2288	18.3776	17.6259	20.4857	13.3726	15.6903	14.2237	16.2539	16.7149	16.4692	18.6468	19.8698
AFR92655	65.523	180.347	76.8379	20.16	124.783	159.534	16.2907	40.4284	33.7054	41.5595	24.3928	23.2336	30.959	20.8116	21.2683	17.0728	29.3052	78.3227	80.8012	77.7886	78.6982	74.3087	75.089	74.2315	74.5994	70.0374	72.0347	74.1245	72.6417	69.6217	65.9217	69.3616	71.4671	19.356	17.9627	17.5354	20.6658	20.2372	22.0308	21.6754	20.0251	86.7528	82.1097	85.3908	69.8196	69.2394	69.7045	73.5031	76.7802
AFR92656	43.4234	18.2459	11.6743	38.1143	23.9142	30.5609	46.2849	41.734	49.1987	32.787	49.3256	48.8538	46.6435	41.4246	46.2984	51.2045	36.3108	16.6043	17.5775	15.1191	15.8241	14.034	13.1776	13.3069	13.895	17.8082	17.148	16.1843	15.7979	15.6089	17.6612	17.169	17.6828	22.791	19.9263	21.0104	21.2461	22.5783	21.6049	22.8357	22.6917	12.5038	12.6137	12.2924	18.9999	17.3987	19.2767	16.9971	15.8467
AFR92657	21.9087	48.9811	21.4314	21.1542	57.3754	17.9826	12.9388	10.9743	13.1418	9.14441	10.6231	8.14671	7.3253	1.44901	1.7515	5.48337	11.1152	57.6785	58.1632	58.2489	60.6143	59.7341	54.687	56.4718	56.9824	18.8806	19.6507	18.5762	19.1515	22.0671	23.4574	18.8283	21.0035	6.47153	6.85978	7.29811	7.06785	7.41985	7.09571	6.26132	7.23666	33.7014	34.5194	33.3376	41.3881	36.8682	34.8739	41.7668	27.6004
AFR92658	45.8343	27.0867	15.9562	65.4488	29.2564	35.8213	97.4333	87.2117	123.425	125.078	146.526	158.5	141.387	153.057	172.007	161.15	128.183	25.6768	24.8091	23.5042	26.285	20.2608	21.4757	21.9508	21.2154	34.9734	35.8014	35.0052	35.1724	35.2321	33.5759	33.9236	35.4696	62.9993	65.4708	65.8121	63.2676	72.3023	72.4675	71.6341	73.5957	20.5808	20.5436	19.2037	27.7091	26.0264	26.4501	26.6616	29.6872
AFR92659	47.1768	28.7635	13.1831	28.6906	32.6209	17.0722	26.5833	17.078	13.8593	11.652	13.9826	14.8228	16.938	11.7405	14.1282	17.1638	16.3186	21.2627	21.0989	20.328	20.3233	18.8733	20.6545	19.0477	19.0989	23.875	22.9199	24.1944	22.3749	22.1475	22.556	22.5199	20.9055	8.34622	7.51934	8.2365	7.17523	7.83767	7.5765	7.1499	7.28487	18.7086	18.0993	18.1225	19.8821	19.9445	20.3254	20.9259	21.0873
AFR92660	31.6496	17.4318	22.8497	25.7338	23.8106	44.7053	14.731	8.22926	8.65279	10.0862	9.3795	10.1005	12.4385	10.9452	8.96946	10.8002	9.195	6.87017	8.71665	8.4663	7.50915	7.14939	6.99158	7.71703	7.77119	8.77769	10.0187	8.97951	9.45253	10.3983	9.12785	9.98637	9.68036	15.2602	15.9432	17.8393	14.3623	14.7767	13.7321	14.3024	14.0235	4.01743	5.48329	4.81944	7.50301	8.67817	7.95616	7.73552	7.84303
AGV15318	1.10087	1.75394	0.365681	0.723128	0.595991	0.524101	0	0	2.44258	0	0	4.46283	0	0	1.82302	4.39021	0	1.11715	1.43951	1.78316	2.51346	1.34865	0	1.90277	0.618608	0.452802	0.452503	0.774468	0.901971	1.41751	1.48632	0	0	0.783231	0.392302	0.755031	1.6853	0.858092	1.68933	1.45643	0	0.416598	0	0.415058	0	0.860396	1.08596	1.96383	0
AGV15319	1.10087	1.75394	0.365681	0.723128	0.595991	0.524101	0	0	2.44258	0	0	4.46283	0	0	1.82302	4.39021	0	1.11715	1.43951	1.78316	2.51346	1.34865	0	1.90277	0.618608	0.452802	0.452503	0.774468	0.901971	1.41751	1.48632	0	0	0.783231	0.392302	0.755031	1.6853	0.858092	1.68933	1.45643	0	0.416598	0	0.415058	0	0.860396	1.08596	1.96383	0
AGV15317	0.879778	0	0	0.578223	0	0.892627	1.92321	0	0	1.95169	0	0	2.13944	0	0	0	0	2.12801	1.78756	0	0.631463	0.678645	1.69299	0.927425	3.12979	0	0.482502	0.619276	0	2.21336	0.747923	0.93287	1.39863	1.25273	0	3.37002	0.706422	0	1.8615	0.732882	1.82534	2.22108	1.77365	1.7703	3.21538	2.29359	0.67638	0.654264	1.81792
AFR92663	57.2414	355.313	434.011	156.482	696.496	1135.09	95.3167	102.619	68.9817	77.46	57.7067	57.1693	77.2772	52.285	38.9217	61.3432	107.323	77.9473	77.4032	79.3455	76.7167	52.621	54.254	54.6561	54.6062	89.6866	88.2883	89.3631	88.8692	71.1479	68.426	69.4993	68.4119	8.47695	9.78548	8.87288	8.90026	13.0057	13.6877	12.6341	13.3347	68.9714	69.7082	68.892	57.4418	56.2728	55.9652	57.0259	65.6275
AFR92664	49.7196	62.9465	19.2055	65.1808	65.733	24.7472	20.8885	27.1936	36.5116	32.5363	39.6636	46.4268	41.7457	28.5612	38.6662	43.4543	24.2684	16.4386	18.5229	18.19	16.0421	17.2426	14.3523	16.8816	16.8301	19.6652	18.4639	17.5206	19.1308	20.1989	19.0911	17.4073	19.6951	29.6649	30.2716	30.0556	29.3249	31.9802	42.1538	39.3197	40.8038	14.895	16.9681	14.84	18.0997	17.1193	17.6355	17.6149	20.3189
AFR92665	97.8029	38.2251	27.7525	107.546	52.8753	34.6874	348.44	133.36	142.976	114.023	158.834	163.753	158.852	189.07	183.71	178.87	160.91	67.5839	64.9464	66.5897	70.0375	50.2309	51.0237	49.5005	49.2733	75.8898	77.2361	79.6337	75.9768	76.0473	75.3587	74.5798	77.2421	95.2046	96.8847	97.7191	98.26	116.22	111.592	111.095	115.019	47.1238	51.971	47.9903	67.6711	68.1188	67.5594	71.0845	62.6392
AFR92666	1783.31	1318.04	441.889	1420.8	1091.55	837.877	2504.17	1193.89	977.721	1009.13	1029.44	1061.72	1113.79	1131.94	1190.96	1284.84	1285.43	2003.38	1877.61	1893.84	2012.15	1836.58	1750.74	1700.59	1871.36	2621.27	2551.19	2652.69	2627.78	2897.17	2860.12	2913.89	2933.94	4256.1	4257.63	4310.12	4243.81	4716.36	4574.18	4452.43	4659.22	1733.64	1578.19	1691.19	2087.11	2199.62	2164.87	2279.13	2327.37
AFR92667	94.6398	38.6996	47.0664	90.3533	39.3135	71.4889	84.5668	224.558	244.207	186.362	295.752	289.767	240.721	304.174	311.734	324.405	237.777	63.3686	60.362	61.6805	61.8965	52.4688	44.7027	47.4283	49.5525	72.4333	77.4816	79.4287	78.9839	75.5712	71.3007	76.5102	73.8603	128.891	136.06	132.56	132.025	148.409	149.218	149.194	154.429	44.2364	44.6343	44.9315	52.4751	58.4355	58.9124	55.5855	69.455
AFR92668	1023.18	241.892	190.731	452.999	514.157	283.845	72.7715	381.558	306.403	277.941	369.196	329.022	432.733	394.147	401.2	342.992	425.977	594.047	612.267	625.924	587.792	829.18	841.227	842.028	829.9	877.92	856.427	885.816	908.143	1108	1128.56	1063.77	1084.42	2023.62	1984	1955.22	1927.26	1520.2	1555.43	1569.16	1554.04	451.079	452.094	467.681	793.51	815.159	790.308	813.02	684.746
AGV15320	0	0	0	0	0	0	0	0	0	0	0	0	0	0	0	0	0	0	0	0	0	0	0	0	0	0	0	0	0	0	0	0	0	0	0	0	0	0	0	0	0	0	0	0	0	0	0	0	0
AFR92669	21.2681	62.317	25.5545	22.4149	100.644	96.3799	13.0659	15.0372	17.0692	16.7265	14.9323	16.9644	14.1754	14.7669	11.4796	10.957	15.7184	56.2102	60.0259	57.9235	58.1927	54.1476	50.9655	53.2281	52.0044	42.2135	39.5794	41.1091	40.0354	40.7083	41.1275	41.2175	41.2311	9.77388	8.7366	8.50942	8.8345	10.3456	9.69438	10.0092	10.6153	46.9962	46.2087	45.4838	57.0319	55.7324	56.2443	57.828	55.3155
AFR92670	195.764	11.5766	67.5815	196.274	51.1388	94.3384	204.363	47.1202	32.2437	36.2429	37.7479	81.0048	112.567	55.9943	48.1303	86.9309	58.7387	258.293	282.052	270.698	245.982	352.454	319.627	332.009	360.968	390.02	367.362	393.583	398.873	537.511	503.953	482.167	463.176	1430.69	1394.36	1319.33	1414.04	1067.61	1072.71	1131.96	1066.33	182.855	196.248	195.877	311.342	310.921	395.987	331.731	320.707
AFR92671	33.3637	10.9608	7.664	988.614	16.5406	49.2848	71.6643	262.839	264.158	235.259	227.081	266.349	224.053	201.876	165.962	256.264	416.377	176.17	177.182	175.107	170.677	139.699	137.036	142.123	139.491	91.8222	92.5025	92.4219	90.7154	93.4458	91.5232	90.5682	91.3834	5.45032	6.23068	5.80205	6.88751	8.60564	9.59677	8.59969	7.56788	134.07	133.59	136.667	130.559	131.509	134.252	128.468	130.05
AFR92672	2.53671	4.43041	0.626798	1.90261	2.31196	1.90342	0.596613	0.736043	1.54247	1.15586	1.37583	1.81174	1.62906	0.850366	0.493383	1.98028	1.60568	0.882585	0.602357	0.563028	0.560347	0.537249	0.572939	0.535972	0.498714	1.10292	0.85726	0.937336	0.976441	0.827241	1.06577	1.18388	0.828313	0.847897	0.849383	0.494527	0.458908	0.541881	0.852204	0.464148	1.08103	0.488576	0.525208	0.336995	0.388623	0.737385	0.581973	0.503788	0.807472
AFR92673	5.92317	17.5155	4.78292	9.7292	10.5341	13.7141	8.07609	5.40782	5.39656	4.04393	4.21185	5.12723	8.15663	21.8255	5.63882	6.59574	7.66815	34.3481	34.6181	32.8568	33.4061	29.7535	32.4129	27.8976	30.3948	20.8886	21.9545	21.0395	22.5584	21.0699	22.969	21.3007	22.0246	4.87987	4.16036	3.9794	4.66846	5.76337	4.47776	5.83517	5.63538	35.4914	34.1042	34.2598	32.2455	30.8712	32.1543	29.2316	39.0988
AFR92674	18.2532	23.2429	10.4139	15.4716	22.3361	11.6683	5.88976	10.4557	6.39951	6.88048	6.73188	8.89651	7.08527	3.43601	3.32263	8.25164	7.0962	13.6772	13.8935	13.4062	13.5445	11.1255	11.4395	12.6782	12.0098	12.7918	11.804	11.527	11.0965	11.4901	10.7161	9.5174	10.2599	2.40893	2.77066	2.09633	2.94188	3.07904	3.17931	1.75824	3.12003	15.2333	12.1741	12.482	15.5065	15.4856	15.432	15.2182	15.5852
AFR92675	56.5385	130.573	96.1938	161.943	244.601	249.949	1052.73	85.7083	98.418	104.83	89.4314	89.9098	69.8727	44.4915	56.6648	89.0786	114.617	87.926	89.0378	83.1389	78.6568	80.8992	85.1082	82.1889	81.8245	90.4413	91.5536	95.3012	95.9193	95.5109	94.5726	93.0373	89.8463	85.7716	85.6961	83.5039	89.7569	89.8947	84.8994	91.9303	89.9143	67.1434	74.203	72.7487	90.1342	91.8695	94.194	94.4549	93.3512
AFR92676	48.7771	32.2305	49.4668	46.7748	41.6934	30.5865	40.4179	19.1122	16.443	11.156	12.4864	12.3826	12.9593	17.493	15.4232	15.5758	12.9532	28.6011	26.2402	26.1572	25.7097	24.2707	23.4349	24.7895	23.78	33.8596	34.1254	33.7396	33.7648	31.6592	33.1966	31.8748	33.4503	7.08948	6.88777	7.33767	7.01258	7.37678	7.57795	7.95673	7.12458	16.8268	16.9477	18.728	17.5956	18.511	19.0533	18.8357	27.2579
AFR92677	10.3525	11.9011	12.4036	21.8584	13.8787	13.6536	35.4857	28.1285	25.1381	21.1659	27.2854	25.9052	25.2989	16.7466	22.2408	29.8224	20.572	8.39554	8.66677	8.4061	8.32574	5.52915	5.93374	6.10991	5.7414	10.0814	9.71492	10.4992	9.86677	8.60094	9.13541	10.0374	8.89021	5.52507	5.58822	5.76436	5.68953	8.10011	7.6383	7.7828	7.86578	8.40457	8.1154	7.99633	8.93538	8.74737	8.735	9.09566	9.47992
AFR92678	40.6189	110.372	97.6007	69.5257	62.891	76.8512	123.208	24.8691	23.8949	22.7113	9.39319	10.9949	10.5357	9.01788	8.98255	11.6054	14.3231	38.8169	38.7431	37.0206	38.5676	30.5002	31.1073	30.1143	31.1443	16.4482	17.1046	18.1159	15.8632	17.0082	16.4607	17.479	17.2032	10.5213	10.314	10.7872	10.6536	12.9929	13.5128	13.6469	12.5599	32.214	33.771	31.7366	40.5616	39.2225	40.1699	40.741	24.0058
AFR92679	34.5144	31.6243	10.7747	93.8422	322.66	32.0934	70.6561	57.3586	57.2803	50.6099	74.8081	74.1444	74.0163	78.476	79.5613	93.9565	55.0892	65.4242	67.2087	67.5025	66.1673	45.7918	47.422	48.3311	46.9897	41.8657	42.3854	42.4056	42.4251	40.1089	39.5587	40.3861	40.7925	22.4198	21.4706	22.2057	22.9671	31.7123	31.3336	28.9823	30.4677	47.476	48.1447	46.45	67.8205	67.8154	68.0554	68.0048	51.9667
AGV15321	10.7376	8.78135	2.37388	2.41605	2.65518	3.46536	33.0596	25.1843	23.94	17.0076	32.5158	24.9948	25.0286	24.4766	31.0944	36.0439	27.4698	18.5662	18.6978	20.4277	20.5563	19.8605	20.7151	20.7712	18.245	42.7084	41.6434	41.6888	46.3832	43.7979	42.1051	44.8225	42.7416	29.4102	25.3671	26.5148	29.4364	28.2345	28.8035	29.4702	29.4163	20.0975	21.1198	17.91	27.0876	28.5294	26.6597	27.7768	42.8055
AGV15322	0	1.26759	0.365994	0.228746	2.12604	0	11.0164	13.6128	6.45649	7.22042	12.1109	19.1315	12.6732	1.20767	2.99753	20.0862	13.9335	2.80546	2.40156	2.09297	2.76103	3.49094	4.86681	2.55879	4.3379	4.19856	5.23639	4.56705	4.02207	5.03614	5.26119	6.51975	3.31956	1.48377	3.62462	2.49265	3.47057	1.50149	3.31094	2.70646	2.9082	5.79273	4.26416	4.03411	6.41547	5.86692	6.2224	6.32033	3.31531
AFR92680	5.20331	0.745642	0.932758	6.27612	0	11.2768	2.74774	0	0	0	0.00328694	0	9.85671	0	0	4.82E-05	0	7.25531	6.82992	13.0311	12.4677	11.4794	12.3053	13.905	11.2797	4.33826	16.2765	9.91174	6.18103	9.78226	11.2373	4.2015	15.6297	2.94618	1.55272	2.67479	3.90674	6.96304	0.736841	3.76023	1.93293	6.77408	13.3346	9.26877	9.8277	10.3542	5.12917	8.25749	13.5595
AFR92681	5.6779	1.99685	2.91428	6.24283	4.57116	8.74795	19.5256	12.2222	10.2453	8.00634	5.02613	8.15619	4.80907	0.903715	1.74778	6.97122	7.46556	6.12868	6.18808	5.50269	6.40695	4.54384	4.63798	4.98397	4.11698	2.4419	2.52163	2.57156	2.35104	2.22401	2.62183	2.46388	2.80327	3.12097	3.19696	2.44006	2.27436	2.62229	2.93313	2.87739	2.79519	3.86924	3.13963	3.5565	4.51723	4.79467	4.56132	4.42729	2.88597
AFR92682	104.172	54.9387	39.9254	86.0049	84.677	79.334	225.576	120.444	110.736	99.3024	129.997	122.901	123.59	99.737	119.533	144.259	119.871	65.6804	64.2776	66.2431	64.4647	53.4326	51.3089	51.1093	52.1073	70.237	73.5137	72.9847	70.9015	68.0927	66.8874	65.2638	68.3775	71.4866	67.8196	67.8955	69.4059	87.6108	84.495	81.3816	85.2412	60.0009	57.1502	56.8555	70.5658	71.0828	72.093	71.3973	67.0403
AFR92683	6.46887	6.31089	6.10556	0.0551052	6.98877	0.0337264	0.222239	0.861436	1.21285	0	0.814679	2.4294	0.849901	0	0.552392	1.35153	0	0.746011	0.281743	0.472965	0.471139	0.493272	0.324239	0.423543	0.288671	1.00043	0.999187	0.562084	0.382768	0.822142	0.736855	0.879759	0.806091	0.297004	0.335517	0.489479	0.383697	0.560675	0.723637	0.257591	0.602813	0.399289	0.181167	0.300664	0.745577	0.424275	0.797285	0.65618	0.820383
AGV15323	1.34017	2.18074	1.64989	2.05638	7.20577	16.7969	0	0.962679	0	0.999003	0.924231	0	0.984546	0.602118	0.606593	0	1.36589	0	0	0	0	0	0	0	0	0	1.99E-06	0	0.221769	0	0	0	0	0.338439	0.122897	0	0.428965	0.217477	0	0.285257	0.281832	0	0	0	0	0	0	0	0.111185
AFR92684	40.0088	22.7664	34.2726	81.1383	72.1826	82.6177	76.2869	96.4596	60.9957	52.4205	77.2099	82.1909	70.3026	45.1652	29.8752	90.4463	73.6146	82.5925	79.8256	81.5783	80.4973	67.8203	64.46	67.5046	65.7887	88.7625	89.8339	88.5205	88.864	85.291	82.6994	80.7663	84.8556	34.7779	37.9615	36.8807	35.605	42.1867	42.1198	41.5553	42.2807	58.1606	56.4004	53.8969	63.6705	64.625	63.8004	63.089	81.756
AFR92685	45.6417	59.1603	31.2236	37.0805	51.0558	39.3369	56.2823	36.2439	29.9247	32.1812	28.7038	34.0156	28.5218	22.0386	21.9933	24.84	37.0362	62.3826	63.9012	61.5773	61.8234	54.8035	50.5225	53.6732	58.7533	60.2169	66.3556	63.0339	66.0909	57.3756	61.5029	59.6051	63.2971	14.3934	13.5014	13.2559	13.9793	16.05	14.8982	14.6756	15.249	68.8046	66.6968	65.7944	56.5229	55.8027	58.0385	55.6005	59.8311
AFR92686	27.8405	5.58582	20.0547	37.112	12.6109	42.8188	27.9416	17.7263	18.7222	17.2899	16.5672	14.5742	12.4549	12.1096	13.2845	15.7589	17.1733	22.9237	21.6249	21.9936	22.0565	21.752	21.79	21.1016	22.1456	19.9443	21.763	20.8976	20.4242	20.0817	19.3669	18.7716	19.6593	9.1531	9.88912	9.63773	9.3992	9.24053	9.06246	8.37784	8.89382	21.9251	23.0527	21.0823	20.9974	23.4072	23.261	23.0019	22.5467
AGV15324	27.8405	5.58582	20.0547	37.112	12.6109	42.8188	27.9416	17.7263	18.7222	17.2899	16.5672	14.5742	12.4549	12.1096	13.2845	15.7589	17.1733	22.9237	21.6249	21.9936	22.0565	21.752	21.79	21.1016	22.1456	19.9443	21.763	20.8976	20.4242	20.0817	19.3669	18.7716	19.6593	9.1531	9.88912	9.63773	9.3992	9.24053	9.06246	8.37784	8.89382	21.9251	23.0527	21.0823	20.9974	23.4072	23.261	23.0019	22.5467
AGV15325	15.6093	14.5595	2.86613	42.0756	28.6955	33.0342	0	44.1932	49.0561	16.5438	40.4001	36.8511	66.139	50.4478	59.3257	57.9376	30.1652	18.2123	20.6868	22.5596	17.2407	16.9047	17.5649	16.5211	16.7998	21.4285	18.9311	19.6559	26.1464	17.1056	18.9146	16.1654	21.5192	15.7521	17.0402	15.1999	15.9028	18.4812	21.9896	14.5276	19.2916	30.1651	24.694	22.4276	25.2019	28.7545	28.481	30.2924	23.4012
AFR92687	83.8253	62.5147	37.1243	76.084	90.395	33.5554	142.065	63.1708	78.5296	103.365	85.0277	91.0623	62.439	80.4563	70.7035	85.5492	88.6773	44.9312	45.6641	42.6065	47.1774	36.2501	35.4514	35.6241	32.6634	45.5235	50.6997	46.2437	40.5321	48.8414	47.3598	49.5254	41.815	35.8129	35.3393	35.7561	36.8489	47.1697	44.8504	50.4508	47.4426	27.7955	33.8003	31.0454	35.8636	36.4989	35.0411	34.0197	42.0188
AFR92688	123.3	158.947	42.7599	122.689	301.412	81.5757	145.875	152.05	210.642	144.468	186.691	176.124	187.693	165.333	218.499	170.05	146.337	160.548	176.321	176.581	165.364	137.533	121.257	123.89	113.124	170.093	167.997	156.491	156.227	154.455	154.131	136.827	164.88	195.763	193.813	199.738	202.469	212.593	209.624	219.966	210.806	139.443	134.329	137.715	156.154	179.837	164.069	154.459	162.6
AFR92689	24.8197	28.2933	14.2068	63.6928	48.6083	37.9819	49.4004	58.1216	61.8306	57.1108	71.4821	68.7188	67.358	73.6247	74.7734	72.8006	53.307	23.5672	23.4097	25.1942	24.894	15.8812	14.9643	17.3179	15.5011	26.5406	27.0743	27.7935	27.5635	24.2643	23.9881	23.5377	25.4499	16.6723	18.4805	16.4576	15.8908	21.6634	22.6106	20.952	22.2171	21.5988	21.222	21.1819	23.5296	25.303	23.7818	24.1611	22.2132
AFR92690	60.8817	44.3209	18.9072	425.543	29.2798	14.7149	513.512	602.747	573.927	556.704	580.523	617.102	558.942	351.045	409.566	682.59	826.925	68.4047	66.4247	67.5889	62.9403	56.6881	56.9677	57.355	57.18	79.733	79.9301	81.6253	86.3006	78.9791	81.2336	76.3027	74.3349	45.1078	46.2697	43.1553	46.0076	52.7349	50.2486	53.5662	54.2556	63.9294	65.8798	63.2349	66.2645	66.8872	67.4213	62.5211	65.5632
AFR92691	412.027	89.0711	198.326	283.52	129.325	203.003	293.652	330.449	287.613	247.434	273.049	278.908	313.215	274.574	264.535	300.865	327.019	184.522	176.824	181.867	186.475	174.537	177.479	173.484	169.036	239.503	243.836	232.281	235.034	249.586	244.932	252.142	227.51	155.67	152.154	147.663	151.976	158.235	156.979	159.16	157.606	174.986	172.997	174.006	189.61	201.469	194.719	201.289	206.695
AFR92692	118.508	25.5928	46.4402	65.8246	30.5113	30.7617	77.0953	138.977	112.058	87.8187	116.925	129.136	132.491	111.2	122.859	130.021	114.724	39.2628	43.3198	39.8005	42.409	32.7952	34.8004	34.5294	36.3772	46.8657	47.6182	44.4103	45.897	48.4345	47.9923	45.5998	49.5245	55.4966	55.9819	54.6645	51.4358	62.3925	66.4775	63.2507	60.6476	32.4548	35.7386	35.2604	41.923	41.3343	43.2898	42.1238	49.7542
AFR92693	76.4369	26.5748	16.6838	56.6597	34.0652	32.5531	102.173	52.5844	41.4276	36.0109	59.1693	54.877	59.2127	52.7582	58.747	49.8887	53.9603	46.9131	48.6204	47.4823	47.1056	42.4897	41.3358	40.978	41.9915	54.373	56.3326	55.7787	55.7612	58.9516	64.2668	57.0534	63.5515	59.4463	58.9517	57.4444	55.151	74.5881	67.0006	61.6653	69.5368	38.6497	39.003	41.1115	51.2173	50.2724	49.5281	54.206	56.7476
AFR92694	58.9937	38.8782	25.6091	27.085	84.5908	98.0162	317.34	156.832	83.2443	75.3116	111.32	116.39	111.743	119.489	108.348	135.024	158.12	44.265	41.9961	45.393	45.5456	39.1069	39.7582	42.3886	40.8643	66.9964	63.6609	66.8403	62.2291	57.1668	54.1012	62.6319	59.9667	26.7743	27.718	24.8172	24.0694	27.8177	31.766	30.9169	32.3721	49.2597	50.0348	54.9429	39.0307	42.375	40.3069	36.5106	57.2179
AFR92695	29.8491	26.3427	6.15469	18.0809	17.0318	13.6927	18.9729	23.7808	24.6235	19.2539	30.9157	33.0575	32.0109	16.526	21.414	39.2544	32.7649	11.3048	12.0964	11.8016	11.6676	10.4757	8.87279	10.4161	8.99971	18.0205	14.1213	15.5629	15.4972	14.0096	13.8464	14.6481	13.7211	8.8226	9.04439	8.95847	8.8155	11.584	11.7438	10.035	11.9674	9.12978	11.7743	9.24157	10.4224	10.7477	11.0461	9.7906	14.9078
AFR92696	289.732	88.234	112.57	307.668	146.8	131.73	180.556	162.358	179.261	159.705	161.735	160.224	170.087	170.346	154.665	161.099	171.414	102.693	104.637	105.837	104.996	82.4827	82.6288	78.4346	79.1213	115.091	117.356	112.361	115.563	107.494	110.128	109.978	108.839	90.1118	91.5956	92.2578	90.2552	116.392	115.537	115.247	116.305	78.964	77.5305	80.3613	103.878	107.09	102.342	104.475	97.0753
AFR92697	17.8194	45.3486	21.405	22.3635	34.1753	37.5398	34.893	48.7511	36.1686	32.9238	36.9433	39.6946	37.6862	27.1662	30.0744	39.4849	50.522	18.6939	17.341	18.2969	17.9893	15.7034	16.7847	17.3389	16.874	28.5296	30.1971	28.6651	28.9754	27.9897	27.3946	27.3005	27.2004	9.88533	9.25937	9.98102	10.0913	12.2799	11.7349	11.6109	11.2707	32.7071	32.6479	32.4624	29.3469	29.7561	28.8283	29.6912	23.9745
AFR92698	27.9051	5.15912	11.3982	20.0514	16.2018	20.3913	51.085	86.5125	84.1307	59.6568	85.4684	84.4798	72.8207	69.7635	69.0181	79.0436	69.3477	23.355	22.1743	24.9353	20.2068	19.0994	20.2816	20.7452	20.6257	26.8097	27.6293	28.3547	28.3711	29.5828	30.3282	31.0674	33.0437	48.9379	48.2978	47.1467	46.6708	51.8445	49.5023	47.9032	50.0082	18.0845	17.5192	19.022	23.4826	27.0021	25.4638	25.6787	27.2986
AFR92699	7.41812	4.74657	6.62813	5.49508	11.2527	3.9194	7.37835	4.23625	1.8447	1.38233	2.1596	2.52784	1.89414	1.42378	3.09778	2.48671	5.46082	3.10657	4.87457	3.53507	3.68576	2.02392	3.67224	3.21563	3.20581	2.99223	2.73394	3.6676	3.57627	3.21531	2.56098	4.87286	4.29264	1.47879	1.55546	1.40463	1.40373	1.53913	0.972855	1.45712	0.969631	2.20238	2.51246	2.11588	3.25338	2.43673	2.19241	2.43317	3.86274
AFR92700	43.9869	18.8964	9.14193	44.7405	26.7661	26.5863	230.284	84.1378	94.2127	89.8823	77.6151	91.0488	74.3446	76.755	88.2201	88.1953	112.83	54.7525	52.0642	52.4196	49.5555	53.7389	51.4235	51.5248	53.5887	57.9338	59.0268	57.2342	57.8222	62.5349	58.5607	62.1777	56.9946	57.0634	61.0864	57.8583	57.3669	57.0013	55.6281	52.3682	56.2843	48.5406	51.4603	48.7318	57.7318	54.9265	59.3645	60.9061	53.5817
AFR92701	171.652	99.3588	95.1413	189.767	122.809	87.0878	199.781	129.275	144.131	134.673	146.019	152.571	149.508	142.439	149.691	148.033	170.876	170.54	177.055	174.857	171.716	175.023	168.871	175.432	171.321	185.336	181.117	181.754	178.679	193.724	191.433	197.347	193.429	100.829	102.231	99.3461	100.748	96.5801	98.7571	95.5763	97.8063	165.618	166.141	162.803	189.503	192.246	192.234	187.628	185.457
AFR92702	29.9784	48.0187	16.2767	31.5146	36.7523	38.3417	28.6321	29.3175	24.7534	25.4594	33.9666	32.8117	28.3073	19.6047	23.7877	35.4765	23.5783	24.1825	22.2014	24.3897	23.098	16.2253	16.8527	17.5247	17.7851	24.4434	25.4463	23.6384	24.6142	22.3571	23.7939	22.9764	23.5445	21.2442	21.0735	22.0447	20.8383	24.724	22.0133	23.9117	24.0947	17.2738	17.0497	18.0072	21.9992	21.0291	23.3302	22.3925	21.964
AFR92703	46.762	18.4869	46.4468	103.46	25.3271	37.7531	33.4731	35.2023	27.2852	20.6626	30.7598	30.7294	34.1533	26.5191	26.6137	33.6026	29.5867	30.3309	31.5711	31.8284	31.0212	28.1351	29.3019	27.7405	27.6092	25.7455	27.9483	25.0981	26.8417	25.7824	24.6972	26.604	26.772	13.9802	15.1872	15.3434	15.3335	17.6748	18.1456	17.6119	17.8578	33.6591	32.5168	32.1609	31.6734	34.3511	32.3837	31.9397	23.5288
AFR92704	506.428	267.545	71.7182	138.153	338.068	57.9779	236.617	305.751	298.394	274.366	276.948	355.114	261.012	283.838	332.254	372.528	308.523	194.691	184.89	183.396	197.757	168.313	162.51	171.052	175.745	185.683	202.891	195.691	205.188	174.448	176.249	181.692	178.139	233.258	239.367	233.738	230.229	275.669	273.336	265.286	277.234	139.75	140.596	144.989	182.91	182.379	194.821	167.929	171.687
AGV15326	12.2553	10.0989	8.81852	21.5861	17.6091	15.5571	9.73942	11.202	11.8407	10.3891	12.8676	15.8148	15.2667	8.67614	10.0678	13.9411	12.7647	7.32668	7.67535	7.59093	7.1464	7.35734	7.31918	7.14542	7.43861	10.2665	9.45453	9.7991	9.82409	10.3158	9.9744	9.87786	9.60478	7.53354	8.10041	8.10896	8.42789	8.16144	9.37995	8.53728	8.53477	7.43894	7.83377	7.41145	9.67473	9.13368	8.8011	9.88474	8.13388
AFR92705	12.2553	10.0989	8.81852	21.5861	17.6091	15.5571	9.73942	11.202	11.8407	10.3891	12.8676	15.8148	15.2667	8.67614	10.0678	13.9411	12.7647	7.32668	7.67535	7.59093	7.1464	7.35734	7.31918	7.14542	7.43861	10.2665	9.45453	9.7991	9.82409	10.3158	9.9744	9.87786	9.60478	7.53354	8.10041	8.10896	8.42789	8.16144	9.37995	8.53728	8.53477	7.43894	7.83377	7.41145	9.67473	9.13368	8.8011	9.88474	8.13388
AFR92706	280.061	522.992	254.526	35.291	70.4605	37.5332	13.7677	385.212	193.076	237.728	118.08	127.902	154.725	52.404	60.1055	123.852	331.011	50.8866	51.1211	49.8743	51.9625	72.8433	73.8402	74.3367	76.6973	110.156	112.237	111.24	113.447	103.849	102.371	101.741	103.049	5.05123	5.57421	5.45553	5.58697	7.57599	7.01929	7.68904	7.02554	126.406	128.328	126.94	60.7342	60.919	57.1633	60.0299	96.0758
AFR92707	128.53	41.7474	11.8242	132.916	39.9701	19.5114	51.9303	72.0611	80.8086	70.1441	89.3235	92.5289	93.4117	113.169	106.159	116.654	98.9169	42.5383	39.9149	44.9788	40.846	33.2232	35.4144	34.2708	33.1022	50.2956	56.6976	54.6417	56.6425	54.1892	52.0074	51.0116	48.3688	39.9231	41.3438	42.6716	42.2927	50.1617	48.4018	46.5328	47.2163	31.6809	32.0594	34.1113	42.6906	41.86	43.1352	41.7988	44.0253
AFR92708	35.1009	16.19	20.0174	34.2266	14.777	21.2583	40.4604	19.7037	23.5953	18.2705	31.92	36.6443	29.0731	27.317	32.8726	30.3934	25.7902	28.3519	24.6533	22.9671	27.715	25.6959	24.0287	27.1653	21.7422	31.7849	34.3866	34.3292	39.6443	32.9013	33.1093	35.3544	31.6768	26.2288	24.2537	28.2419	25.3258	27.7687	28.6204	27.0592	26.4584	25.8899	20.7548	25.2596	30.6552	30.7523	28.5274	31.3989	34.8599
AFR92709	3.41516	2.32367	5.92537	2.12779	1.5488	0.988401	2.94094	0.623604	0.373384	0.559592	0.291415	1.02331	0	1.44093	0	0	0.680197	0.407869	0.272181	0.545165	0.610389	0.424833	0.424739	0.242185	0.362169	0.622958	0.830062	0.828675	0.551519	0.800995	0.668859	0.601816	0.935705	0.718371	1.01948	1.19709	0.478529	0.393516	0.525106	0.852029	0.654207	0.509465	0.190704	0.634478	0.790215	0.92067	0.460199	0.787991	0.58639
AFR92710	55.4179	9.24534	40.2446	66.2285	12.163	32.6525	79.8165	73.0104	64.7244	63.2669	83.9207	86.6668	78.0356	78.5592	78.6937	96.7492	72.2668	13.7556	13.6978	14.7183	14.7904	11.7294	13.1052	12.5268	12.9105	28.0611	26.8338	26.7166	28.8882	30.4431	31.1131	31.0349	30.2724	69.5648	69.2257	68.0266	67.5439	73.7383	73.3381	71.832	74.0325	12.063	11.197	11.1314	18.0891	19.2598	19.9204	19.3922	20.3569
AFR92711	474.329	663.07	817.211	1355.04	622.816	1316.34	579.373	384.012	345.318	393.791	292.58	283.789	296.732	282.318	255.819	296.284	385.726	925.177	921.636	924.499	936.202	832.874	829.273	826.885	821.652	758.693	748.241	760.342	753.971	707.356	698.567	703.22	695.96	98.2891	92.5272	94.5829	95.888	123.06	119.311	118.485	120.011	957.611	964.687	954.797	922.546	921.648	923.926	930.496	789.789
AFR92712	116.727	47.4797	75.6181	91.0291	187.778	217.767	29.3855	150.31	130.406	132.128	157.684	130.878	99.5769	97.8147	111.037	140.302	113.762	87.9445	82.6759	82.7977	82.4033	78.5162	73.4248	72.373	78.6844	112.02	116.029	106.324	107.84	112.951	106.601	108.218	118.358	81.2756	96.1677	75.0795	85.6238	97.4321	87.1774	93.4959	96.8645	85.8338	83.1771	75.5293	89.7279	86.6951	97.0179	85.2761	100.637
AFR92713	37.9019	34.5751	14.6453	132.617	62.9074	67.2824	107.214	107.223	106.458	95.5318	118.527	130.756	119.909	121.447	121.078	138.853	116.584	65.2471	64.1082	65.5561	65.4283	46.0502	46.4032	46.6161	47.8861	62.6515	63.3065	65.5679	63.9006	58.4927	60.4865	59.2155	60.2232	24.4462	23.7712	24.1003	23.3199	31.7967	31.0541	32.6306	31.8945	56.7759	52.4361	54.7018	64.9972	64.5335	64.5143	64.5284	62.0227
AFR92714	1519.24	2203.14	703.274	782.137	2070.29	452.032	548.742	308.372	237.024	268.996	254.696	268.313	277.943	302.249	280.737	208.379	269.086	1076.31	1096.78	1085.23	1091.92	988.841	987.506	975.629	1019.85	1044.99	1051.3	1016.51	1036.04	1100.77	1098.09	1110.73	1128.33	456.022	474.476	458.977	448.226	483.317	474.039	477.556	498.348	921.304	931.335	922.277	1019.61	1016.72	1034.26	1033.36	1054.68
AFR92715	56.4915	13.474	23.263	87.3279	3.17844	35.4548	114.052	102.563	84.206	83.6684	143.423	151.303	123.054	117.057	173.611	160.129	105.938	2.71037	3.13696	2.12269	2.95761	2.57103	3.17528	2.33861	2.25626	3.70846	4.3955	3.09752	4.20896	4.32475	5.33363	5.41556	5.41294	127.622	134.272	132.748	129.159	112.853	119.404	113.837	113.465	1.26956	2.13851	1.73919	3.28196	2.78589	2.94889	3.27272	1.29889
AFR92716	163.714	27.2871	42.4868	8990.08	504.841	120.306	85.9719	206.603	138.257	112.692	62.4718	39.8858	43.8341	22.4652	28.9652	26.1579	57.4429	756.459	739.524	739.729	741.933	699.41	710.293	691.455	719.146	522.493	492.94	521.724	500.244	545.924	527.052	506.499	551.842	28.3889	21.4264	22.9408	24.4803	20.4508	18.3351	20.8625	21.6742	823.671	831.267	817.33	729.368	730.517	714.926	696.175	322.944
AFR92717	128.133	188.126	354.991	161.404	50.9676	153.403	74.0712	30.3039	23.8976	24.5402	3.45395	1.61716	4.36232	3.41568	3.30296	2.38627	4.03097	7.09018	6.12939	5.65381	8.84224	5.61073	6.18483	4.44922	5.00798	9.68062	7.05071	9.33067	8.49784	8.38609	7.29336	7.76699	9.50598	3.12195	4.26466	3.40521	4.53736	2.02111	3.42306	4.03943	2.17109	3.17014	3.01373	2.85763	4.52686	4.83251	4.05187	5.7594	4.47896
AFR92718	7.58743	1898.03	49.6716	2695.44	2442.85	29.6064	31.5803	128.068	150.355	169.754	8.60547	11.9042	9.0572	6.18916	2.99246	5.40486	19.1732	940.19	942.763	951.287	936.014	571.87	584.775	578.963	566.988	381.669	361.176	368.915	360.15	342.436	342.417	346.457	353.107	5.78549	5.47365	4.4991	4.01447	5.10599	7.22455	7.03787	7.02498	583.829	603.422	603.644	594.69	585.058	610.299	579.442	263.414
AFR92719	60.4668	29.9653	16.3051	96.9456	59.9977	57.5666	36.3416	68.9143	58.9465	50.4819	47.3204	55.3892	47.9598	61.528	63.6876	58.524	65.964	96.9949	101.49	103.279	103.705	82.9463	84.9351	83.0223	74.238	85.8585	82.3697	84.6201	80.435	76.9763	74.3177	76.7112	74.8652	55.0848	51.7551	54.896	53.6915	60.8429	59.2135	62.9688	56.3615	82.7278	90.0332	87.3826	90.4948	91.0645	94.5959	91.8198	95.9047
AFR92720	35.2849	18.3065	11.7701	107.307	16.5766	13.2353	50.9017	62.6787	84.0306	82.3927	90.3716	94.7217	88.6809	93.6572	104.173	99.3241	65.7722	48.022	48.3809	47.6724	50.3945	43.7765	44.1372	43.4185	43.9307	33.6105	33.5355	35.2443	34.8431	35.8748	38.0657	37.6986	37.1195	60.6949	58.5138	61.119	58.7068	61.6428	63.2191	61.8502	65.9042	29.7571	31.3521	31.9705	40.3655	41.2641	41.0512	41.9301	28.009
AFR92721	6.49344	3.48878	1.63661	6.10379	6.6684	2.63995	12.1083	19.7791	6.55905	8.46479	6.25673	6.9907	8.0818	3.65618	1.35982	8.51431	13.9401	6.56777	7.0391	6.65045	7.41303	6.10057	5.56628	4.66796	4.65371	5.53915	5.80551	5.05449	5.58421	4.29938	4.04706	4.046	3.71791	2.51217	2.69215	2.51177	3.09391	2.8803	3.26693	3.19812	2.80919	12.3056	11.6009	14.3654	11.8248	12.0014	10.1372	13.2655	4.64173
AFR92722	32.5851	17.2554	15.1236	38.616	19.0467	35.9533	42.6089	18.4053	23.418	22.0214	26.878	23.0714	29.0433	24.8081	27.4165	18.9821	18.4027	31.0146	25.104	25.3086	27.023	20.9725	22.311	24.1988	22.0465	37.8791	37.0034	39.6591	37.3032	37.6777	32.7372	34.5378	33.6169	17.006	18.4371	16.9297	16.6981	19.5993	20.0992	19.2634	17.2972	23.9646	24.7811	24.3442	31.5829	31.2976	28.8628	26.568	40.3829
AGV15327	17.2362	25.9405	8.83751	26.5197	31.1138	9.0596	26.1648	14.0567	16.8329	15.8968	17.6367	19.3801	14.5849	16.9074	17.2099	14.9202	15.3323	15.5329	15.17	15.8236	15.2038	10.2321	11.7287	9.75905	11.0712	12.6101	13.7124	12.1543	13.3684	11.2948	11.4418	9.9109	11.1856	9.16853	11.777	11.7176	11.1929	13.4066	14.1064	13.4783	14.2213	9.71408	9.57875	10.7361	11.9968	12.3461	13.1139	11.9225	10.4214
AFR92723	17.2362	25.9405	8.83751	26.5197	31.1138	9.0596	26.1648	14.0567	16.8329	15.8968	17.6367	19.3801	14.5849	16.9074	17.2099	14.9202	15.3323	15.5329	15.17	15.8236	15.2038	10.2321	11.7287	9.75905	11.0712	12.6101	13.7124	12.1543	13.3684	11.2948	11.4418	9.9109	11.1856	9.16853	11.777	11.7176	11.1929	13.4066	14.1064	13.4783	14.2213	9.71408	9.57875	10.7361	11.9968	12.3461	13.1139	11.9225	10.4214
AFR92724	50.1656	34.2682	72.275	109.431	127.486	39.038	139.89	76.1355	87.5617	79.8197	111.597	122.38	124.426	102.418	120.463	139.858	83.8671	42.0723	43.6602	44.3506	43.1556	35.3023	37.5829	37.5311	35.4903	40.6639	40.704	42.4056	40.8675	37.8262	38.6796	39.1546	38.877	19.9726	20.4135	21.2427	19.1177	26.7652	25.4535	25.9545	24.7998	41.4464	43.4001	44.6678	44.6087	42.5769	42.5642	42.8321	46.6884
AFR92725	30.3187	16.2765	65.1089	23.8594	16.6677	47.4567	16.8137	49.0421	31.8368	25.4783	21.4703	25.9784	23.613	14.0754	15.4564	23.6112	38.2895	22.003	24.4469	22.9598	21.896	27.1803	23.5075	22.6549	25.6838	32.4889	31.6658	30.3553	28.3637	33.8171	34.9935	31.8292	32.2011	10.6052	11.9641	10.6035	11.2404	10.0986	10.324	9.38628	11.1021	29.0478	26.9956	29.8858	23.9312	22.5923	25.0891	23.2116	30.3121
AFR92726	57.5521	78.6752	58.5288	8.15094	41.6449	18.8231	7.24016	19.1367	18.1278	17.1724	15.216	16.5607	12.9242	11.6155	15.5719	14.1395	21.1849	17.6226	19.136	18.6024	17.9546	17.4567	19.0648	17.4707	18.7445	9.25727	9.50461	7.90728	9.97795	11.1284	12.3153	9.55564	10.2857	6.25153	7.63584	7.23745	6.52047	6.78897	7.27538	7.08446	6.77185	18.4342	17.4692	17.9012	28.4118	26.9276	25.8958	25.5648	8.29607
AGV15328	19.3227	139.312	47.8901	32.0319	1175.71	574.98	0.805615	54.8183	38.4472	37.1523	41.5002	44.2813	43.0648	33.9564	32.3095	41.7848	28.3174	1.09938	0.925726	1.10359	1.0208	0.704675	0.702518	0.564724	0.595385	0.900386	0.959222	0.722679	1.03689	0.939591	0.756246	0.779787	0.987462	27.4284	26.9472	27.9527	26.6028	28.2685	29.2883	28.909	28.7033	0.68968	0.670317	0.808036	0.922162	1.11854	1.04406	0.907072	0.668477
AFR92727	19.3227	139.312	47.8901	32.0319	1175.71	574.98	0.805615	54.8183	38.4472	37.1523	41.5002	44.2813	43.0648	33.9564	32.3095	41.7848	28.3174	1.09938	0.925726	1.10359	1.0208	0.704675	0.702518	0.564724	0.595385	0.900386	0.959222	0.722679	1.03689	0.939591	0.756246	0.779787	0.987462	27.4284	26.9472	27.9527	26.6028	28.2685	29.2883	28.909	28.7033	0.68968	0.670317	0.808036	0.922162	1.11854	1.04406	0.907072	0.668477
AFR92728	3.81303	9.82115	1.35289	2.23534	62.0369	17.5583	0	0.611861	0.48847	0.366036	0.762472	0	1.20375	0.188505	0.36457	0.21949	0.222462	3.06811	2.98212	3.20939	3.77082	2.4216	2.02417	1.90099	2.60589	2.49018	2.53378	2.07784	2.20963	2.48872	2.3188	2.01202	2.71053	0.665685	0.862985	0.548123	0.66515	0.772211	0.558152	0.42871	0.513509	2.12445	2.03745	2.1581	1.93834	2.4519	2.45118	1.97583	2.34401
AFR92729	54.6614	17.4503	25.7959	31.5849	23.6294	53.5872	44.03	27.4651	26.1289	22.1813	26.5249	23.2024	22.514	26.372	20.5923	26.4374	25.1311	21.7226	20.7451	21.5094	21.5065	18.4434	16.4499	15.8515	18.1958	23.0671	23.8643	24.0272	22.9408	23.6819	23.9594	21.2699	22.4043	12.1282	13.5875	13.2686	11.8258	14.828	14.615	13.7273	15.559	20.0385	20.9977	20.2129	20.8174	20.4352	22.263	19.7305	24.0406
AFR92730	105.535	52.0809	32.3949	93.8668	79.9801	96.7618	74.2086	47.6043	58.8128	53.0964	75.3538	81.0511	71.395	78.7017	82.3967	79.1911	55.0325	23.2786	22.1676	24.2152	25.4124	17.9119	18.071	17.8693	18.626	27.9822	30.8643	31.7408	30.5013	27.451	29.5207	28.8659	28.9238	55.8684	58.0618	58.4013	56.7881	62.6186	63.5858	65.394	66.2941	18.3501	19.7522	19.1009	25.3116	26.3379	25.1284	25.2756	27.8108
AFR92731	11.5967	507.173	87.3068	14.2346	503.995	149.012	29.129	7.14057	7.18272	6.6639	8.00842	6.87424	8.14785	5.27978	6.12665	5.84024	5.60778	25.2196	26.8028	26.7175	25.5962	16.3449	17.6197	17.5262	18.7998	8.81342	6.90668	8.4766	8.0834	6.60368	7.47495	7.16673	7.22448	6.47088	6.48222	6.5795	6.84924	7.14944	6.85449	6.24393	8.21012	15.8091	16.8869	15.2857	22.078	23.6746	20.8371	19.9105	13.5483
AFR92732	267.024	79.3662	128.159	265.598	100.031	163.001	367.221	426.09	438.395	348.378	433.315	451.04	409.666	410.72	474.305	458.203	385.665	78.8347	73.1009	72.227	72.0923	67.8225	65.872	69.9666	68.8835	105.486	108.406	108.154	103.218	114.775	117.763	115.943	113.411	330.739	331.072	335.551	328.626	353.509	344.875	356.03	348.108	65.7934	64.9549	65.3544	87.0746	86.077	87.2016	85.2754	88.2986
AFR92733	59.348	26.4046	25.3658	171.814	41.599	61.4779	75.4822	26.887	28.5025	21.3584	37.0755	30.8604	31.2174	35.0351	39.3941	32.7299	19.2308	10.5705	9.71522	11.6562	8.91621	8.8367	7.20504	7.61745	8.61815	19.1781	19.4588	20.7929	20.7579	19.2492	15.9792	16.3531	20.6913	81.7481	79.5177	83.258	81.0905	90.4887	91.9525	96.7263	86.9312	6.48172	6.11056	7.0856	13.0324	10.8766	11.3381	11.8818	11.6972
AFR92734	25.5588	6.89093	25.9883	47.5796	22.1666	29.7708	102.881	13.7124	18.7664	11.346	18.1418	18.7026	17.3424	17.9408	18.1446	19.1649	14.9568	21.315	20.3256	21.8735	21.3045	17.5394	18.3672	16.7023	16.1687	18.7782	18.2522	17.2751	16.8129	17.0793	16.2737	17.9117	16.796	11.9326	12.7756	13.1614	12.128	14.9086	14.2082	14.3368	15.2073	14.8398	16.3015	15.6547	18.8052	19.9441	18.8493	18.7523	17.7131
AFR92735	436.233	371.908	416.812	263.198	101.458	111.734	176.348	152.033	90.4598	97.4071	83.9501	77.084	98.3479	73.6323	71.2025	70.3645	151.29	616.968	618.063	628.963	629.073	550.207	546.812	560.609	557.486	696.915	696.314	676.452	683.031	622.6	625.302	645.968	627.217	39.4881	37.1765	39.1771	37.2034	48.7369	50.1119	44.2999	45.7504	683.199	686.558	695.335	587.878	598.663	601.029	586.424	639.491
AFR92736	38.9021	11.502	49.3751	26.4084	20.4713	48.1299	85.8004	41.5661	38.9752	32.1385	43.6127	51.1923	55.0311	37.6929	45.5613	56.9707	44.4828	19.0932	18.3418	17.7975	19.4755	15.367	16.5083	15.6605	16.0176	23.3295	24.271	24.2305	22.629	24.5124	24.0578	23.575	23.9838	19.6751	18.9303	18.9192	19.4838	22.4905	21.4902	22.8321	23.8873	19.4085	18.7339	18.6452	22.4434	23.5157	21.2764	22.2426	21.2499
AFR92737	23.559	7.81737	32.8389	71.3544	10.5397	40.2774	81.4261	31.3204	22.5459	21.7896	37.6596	34.0714	38.5979	32.3633	39.473	37.3042	24.9503	6.48313	6.91192	6.99903	6.12368	5.06885	4.41715	4.8518	4.53043	7.9294	9.52461	8.69033	8.79239	8.40004	9.13436	9.62254	9.42929	46.4514	47.8526	46.1399	48.4056	47.153	48.3017	49.4135	48.2524	3.73754	3.8384	4.15339	6.20596	7.08823	6.04732	7.11491	7.46394
AFR92738	68.6343	44.5492	26.1692	81.0236	55.2561	76.4125	129.422	98.6913	94.1218	85.9092	83.4011	89.8641	97.6615	95.5857	104.58	109.389	90.888	16.1051	15.6051	17.178	16.3249	12.6531	13.4553	12.5082	13.8429	35.5524	37.1021	35.4695	38.6763	38.0801	39.9327	41.8233	41.043	187.212	192.314	195.577	188.649	195.907	196.312	202.48	203.349	8.20761	10	9.74058	20.7184	20.3164	20.0612	16.8019	23.8333
AFR92739	27.9522	12.469	34.8807	39.7192	9.34468	21.9274	21.2437	26.2671	24.281	17.9469	22.913	26.215	24.569	30.7515	24.7943	27.9705	29.0529	25.1974	26.8112	26.8306	25.3195	22.2987	21.7378	22.5678	22.6952	29.6055	30.4038	31.2512	30.526	29.9508	29.32	29.0356	30.7798	13.82	13.7733	14.2423	13.7204	16.7112	16.705	17.2808	16.495	24.8289	24.8592	26.2375	25.6742	26.106	27.6529	26.0484	25.0558
AFR92740	5.6131	5.50226	6.661	3.39343	1.53796	2.42787	4.47178	1.5481	1.11231	1.11135	1.1575	1.69358	0.913695	0	0	0.333205	0.675434	1.35004	0.945965	1.55638	1.751	1.68743	1.50631	1.02208	1.37859	1.64959	1.99194	2.19433	1.50606	1.39193	1.1291	0.863204	1.6592	1.1889	1.42918	1.36702	1.48493	1.23741	1.43393	0.7159	1.10436	2.02359	0.946845	1.44908	2.28866	2.28556	2.6113	1.69536	2.26444
AGV15329	37.7373	26.2743	16.2805	48.1987	31.4625	25.1835	45.1755	50.111	56.6417	54.2896	65.5682	72.0687	65.4033	74.1046	68.3821	73.5266	68.2565	21.6103	21.2849	22.1443	22.1718	15.1779	16.3399	16.3996	16.7045	21.4345	20.5527	21.7635	21.943	17.8706	19.4277	19.1606	21.483	17.4117	17.1131	18.4178	17.3743	22.8294	22.4359	23.3274	22.5923	19.9204	20.4325	17.6333	20.2114	21.2667	21.0284	20.9009	19.6399
AGV15330	63.5266	10.1254	46.5991	78.9033	12.2572	44.8392	50.6416	65.6334	71.8662	61.5979	94.5453	95.955	85.4903	74.2044	95.0763	101.522	71.1518	13.8279	14.6738	13.9935	14.3634	14.0253	13.4363	13.914	13.7162	19.1149	20.26	20.315	20.0145	20.8395	23.078	22.0819	21.77	69.9812	66.1663	69.3535	69.7324	66.8329	68.7452	66.1539	67.6751	12.0523	11.4167	11.8444	15.8962	14.9011	17.2242	15.7669	12.6663
AFR92742	33.5448	25.0141	30.5387	40.6166	36.1511	26.9453	64.6979	35.2392	34.7911	33.208	35.8259	36.6174	34.99	29.7113	34.3585	40.8957	36.9913	29.7436	29.0979	30.2997	31.3808	24.9852	26.1835	26.8564	25.641	30.9725	31.4422	30.8759	31.6542	31.0979	32.5832	29.5423	30.9961	15.3767	13.6614	14.526	15.1948	16.2422	17.4644	16.4864	17.1979	32.2639	31.1696	31.4703	30.9827	33.2939	30.9083	33.1056	35.0176
AFR92743	34.8582	4.83296	8.11406	37.9877	7.26045	42.3452	27.7268	66.5578	83.9539	85.2086	93.7235	99.0254	93.4057	102.527	107.076	100.279	76.4698	7.54558	6.77836	8.33998	7.72116	7.25484	4.66279	4.99739	5.49753	11.2292	9.84368	11.3996	13.5387	11.0188	13.1354	12.1803	11.9842	123.868	124.427	134.24	119.853	130.481	126.848	126.287	128.848	2.71878	2.71387	4.69514	8.43403	7.11243	5.61341	6.16755	5.00687
AFR92745	20.9025	58.6713	7.33947	14.1097	90.6008	15.0518	21.0051	15.9206	9.07856	18.3682	13.4625	15.7581	15.6607	16.8168	11.5188	18.7652	15.7116	20.8258	22.3354	22.0369	23.7459	18.5931	17.2612	17.9601	17.3182	19.6908	13.4549	15.1115	15.086	14.1198	13.6608	16.2586	14.9507	8.00556	7.58216	8.87746	9.74439	11.1627	8.9373	8.44595	10.3393	24.31	22.1022	23.1403	16.4916	16.7891	19.9811	18.3611	15.6834
AFR92744	48.2389	27.9735	42.2456	125.595	27.2764	41.7685	188.105	72.4179	77.2355	76.4073	102.846	108.314	96.836	79.4826	92.0294	119.642	87.9379	74.6245	75.1304	71.9026	69.6526	80.9952	78.1698	78.0013	78.2562	70.7101	67.8393	66.2224	61.2947	65.2215	64.8693	62.7897	59.8487	39.8649	41.6758	37.089	39.8871	40.581	35.7301	39.8989	39.5884	72.5673	67.8223	69.018	69.661	72.0129	71.4547	74.8863	68.6282
AFR92746	62.5895	68.7406	18.6529	74.3569	63.0479	42.5505	69.8687	89.4839	77.5764	75.8946	74.7651	81.7867	66.7818	54.1294	69.8884	96.4767	99.7459	75.8248	77.6491	74.939	77.0017	69.479	67.5217	65.8831	70.7175	59.6667	61.079	62.6074	63.7678	59.3604	60.0782	61.6413	60.7348	26.4459	26.6496	27.1011	25.797	28.5263	28.239	27.75	27.9395	71.602	72.3731	73.8008	76.3201	77.7694	75.2629	76.9666	79.6145
AFR92747	36.3602	39.2125	16.9246	37.3345	21.5061	15.5278	27.0396	22.1342	22.3542	27.2805	34.1459	29.1739	23.8715	20.2112	26.6946	25.5423	25.3064	24.0119	24.5594	24.3624	25.0585	20.3995	20.6545	22.5777	22.1991	25.9296	28.3973	25.9283	28.361	23.4066	22.1387	23.7915	26.1236	19.661	19.5929	18.122	18.622	20.5305	21.9503	22.3661	19.4716	20.6973	20.1706	19.8611	22.7537	26.5476	23.5034	24.7677	27.361
AFR92748	33.8894	9.59218	27.2012	101.814	17.3912	102.661	219.065	118.923	145.54	160.791	167.431	165.771	176.451	183.457	173.01	197.451	135.033	10.2637	10.3164	10.7408	10.9187	6.24052	6.01903	5.847	6.57668	16.5984	16.5096	15.8514	16.0748	15.1215	14.9851	14.6382	14.397	55.4376	55.4447	54.1858	55.4454	89.361	90.1875	89.1927	90.9606	5.60824	6.21039	5.88911	9.02002	8.95023	9.05449	9.06856	8.28884
AFR92749	29.6898	12.604	9.12536	71.3761	13.2886	25.5268	78.2993	40.3587	43.2803	32.4322	46.7276	47.4465	48.2917	44.8179	49.7993	54.7776	36.4654	9.71818	11.2395	10.4004	11.0059	10.904	11.4291	11.5799	11.3114	15.8459	18.5081	15.9424	16.3151	17.5376	17.1858	17.5043	18.2705	55.8018	54.2777	57.4117	54.9481	48.5282	49.8348	46.722	44.3614	10.0884	9.82454	9.92854	11.1316	11.7517	11.1132	11.6077	13.9717
AFR92750	97.1931	23.2055	12.5207	107.949	43.1523	32.0614	743.426	140.123	182.446	155.677	180.435	189.303	176.342	174.529	185.07	164.441	172.49	47.5209	48.3445	49.4365	48.9108	43.9415	41.4647	43.7507	43.8325	66.9522	65.5758	67.5844	67.7163	67.0409	69.2772	70.7378	68.4151	101.035	105.447	105.929	106.671	126.786	128.291	127.586	123.619	42.3833	42.216	42.1362	51.7648	54.7439	53.696	50.7292	53.3085
AFR92751	29.7243	20.7722	12.605	26.8177	27.7508	20.7031	64.8694	20.2154	21.0108	16.3149	21.7455	24.0625	24.5129	24.0898	22.613	19.9767	25.933	24.559	24.167	25.0919	25.5254	25.3907	23.7521	24.6638	25.7699	29.9742	30.1801	31.2841	30.9784	31.3279	32.1828	31.0019	31.641	13.5478	13.0335	12.5937	14.2686	13.9601	14.4262	14.4048	14.1116	23.3449	23.6137	24.578	26.9859	27.4589	27.6384	27.6329	27.8428
AFR92752	101.138	20.4989	46.4779	81.1724	31.4637	66.1676	96.775	110.12	141.114	116.318	108.236	117.801	109.121	99.5254	120.574	121.569	121.443	71.0494	65.4442	70.6915	65.9355	78.4599	80.1032	74.6439	81.6532	65.8499	63.3725	65.6965	65.1365	75.6805	76.6196	78.3425	72.2945	72.2429	69.2434	71.8412	69.6123	63.5918	65.0965	67.7331	69.9109	66.8923	70.0022	70.4486	80.4119	77.732	76.1668	77.1048	71.4095
AFR92753	15.5815	25.5736	10.6758	49.1002	53.0981	30.1251	41.5744	42.9455	39.2806	36.4541	52.9664	55.0417	48.3999	34.3288	36.0826	62.6183	49.4849	27.6485	26.9049	28.7313	28.8688	19.331	20.2007	20.314	18.9038	37.1708	34.8176	35.8212	34.9463	31.6105	31.556	30.8227	31.5974	8.86539	9.37593	9.0577	8.46133	12.3559	12.1426	11.5624	12.5153	26.6334	26.1737	26.4836	28.5633	27.8434	27.3883	27.1013	32.9431
AFR92754	879.007	671.397	573.946	374.646	388.633	266.178	599.888	842.856	913.197	711.818	801.812	820.225	743.007	768.711	843.984	773.883	991.093	772.46	753.759	758.037	768.613	735.218	729.849	739.208	745.477	892.1	906.104	904.467	894.438	828.549	826.295	833.253	837.15	210.2	214.213	224.505	212.811	268.047	263.448	262.354	256.493	894.321	883.953	890.789	847.773	834.869	834.504	830.477	861.05
AFR92755	2.44432	23.228	3.1781	16.3508	34.1203	12.0416	5.76419	8.16009	3.70652	3.66123	4.73371	3.69392	2.90629	0.650174	1.13169	4.54226	4.75723	7.79096	7.82936	9.16309	7.28332	5.44955	5.14719	5.13609	5.20213	5.18456	4.49448	4.73625	4.94601	3.97567	4.28559	3.34913	3.7094	0.513226	0.649422	0.567159	0.620775	0.680655	0.53311	0.857624	0.737977	4.05165	3.61407	3.6645	3.86274	3.85751	3.0851	3.61483	4.38044
AFR92756	96.5208	77.9257	39.3823	18.4403	40.0366	44.9957	188.475	69.5983	46.8811	46.8406	50.8184	52.3456	57.765	90.4594	56.3723	39.7907	37.9572	70.6522	60.7544	71.7769	64.8119	65.6177	64.7568	70.1075	66.1042	47.7992	50.6627	53.4682	59.6296	48.8886	51.7878	55.9722	55.4788	73.4937	65.6746	69.7242	70.5139	77.3157	79.2086	83.2055	78.0334	55.0828	58.5305	53.5515	70.279	68.8077	70.6216	60.9202	41.8121
AFR92757	27.0632	29.0617	24.8239	59.5757	31.6772	39.9824	65.0478	45.4293	45.9093	42.7193	44.2307	48.1624	46.0691	51.5931	46.3135	53.6505	56.8278	28.8864	28.7771	30.1239	28.5906	21.4435	21.6437	22.3606	21.4632	33.0137	32.3066	32.2059	30.149	28.214	27.1119	28.4149	29.2741	10.3264	10.9927	10.81	11.5978	13.839	14.5595	14.1246	14.2313	27.9791	28.1576	28.2901	28.3534	28.8185	28.4102	27.3715	32.1616
AFR92758	63.0937	24.4251	68.344	57.2709	28.9477	63.3129	72.2886	59.7543	55.7929	49.5796	61.1891	69.7279	61.5048	76.5192	73.0653	77.1674	65.177	54.5642	54.4292	57.3484	53.4209	44.2645	43.9514	43.184	43.7228	42.5248	39.6918	40.4694	41.6266	41.1939	41.4638	40.933	40.3191	37.9756	39.0415	37.5705	37.9118	39.8201	39.9612	42.0862	42.8813	28.8305	28.9197	29.3584	42.3588	41.3517	41.0108	40.3793	43.0325
AFR92759	11.872	18.7731	9.57699	44.8063	28.7203	14.364	25.0894	59.6767	49.4789	45.2048	54.1136	54.1246	53.2658	24.9566	35.7317	63.9607	46.2632	9.94237	9.98407	9.52519	9.21502	6.25097	5.97952	5.79169	5.85886	10.3236	10.5275	10.4506	10.8798	8.95477	8.95216	8.9655	8.84111	8.02172	7.77822	7.92695	8.20678	12.9522	13.5519	13.1121	12.8071	8.61799	8.99952	8.77936	9.71357	9.2588	9.15851	9.32217	9.38183
AFR92760	209.328	130.566	33.1209	223.792	237.886	158.647	172.971	114.107	90.011	69.8879	70.2508	62.4152	78.3927	64.4502	76.0831	80.8915	56.3043	115.699	126.683	116.776	119.174	105.763	107.326	110.963	107.644	93.2816	87.7956	90.0557	85.6991	81.0376	81.5916	83.3183	82.3073	110.409	101.545	106.045	104.413	117.914	120.295	125.637	124.647	90.0773	90.4684	90.113	107.297	110.59	113.422	115.578	80.8042
AFR92761	15.2273	14.9156	9.50654	31.1443	18.5473	30.9348	20.4788	33.3268	39.6553	35.1647	41.3763	42.7928	42.9927	41.8967	40.7665	44.0721	36.1972	8.91294	8.5057	8.98119	9.0152	7.66879	7.13123	7.33522	7.44953	10.5488	10.4949	10.5242	9.74154	10.5355	10.1177	9.90312	10.2918	23.2761	23.3169	24.2483	24.192	29.6891	28.152	29.5795	28.1624	6.53274	7.1975	7.15515	9.82703	8.97979	9.14089	9.45736	7.96729
AFR92762	24.1618	30.0633	6.55726	33.3955	48.5983	27.7045	57.0506	43.1921	39.2872	50.6728	59.6443	58.7404	72.8134	17.3975	37.8695	91.6727	56.5545	16.4546	16.0258	16.8839	14.7055	12.9279	9.46853	10.2274	10.9338	9.35139	13.686	8.68983	13.7246	11.3216	7.09244	12.9448	12.8466	22.9642	22.6488	26.8272	28.3833	31.1299	30.765	24.3772	25.5669	13.7734	13.3616	16.6247	15.2854	19.8888	21.4925	18.0035	17.2231
AGV15331	17.3119	57.8239	22.466	75.5552	41.5953	33.9925	206.357	28.0317	27.992	16.7189	20.2228	23.4874	6.90562	34.5584	29.2821	5.04073	11.7993	39.3855	40.8231	37.5728	40.8877	31.5515	34.4348	33.1436	32.6787	38.0129	32.8765	39.0575	34.3688	34.0854	34.7014	34.3611	33.6352	16.8025	18.0552	15.7501	12.5823	18.0921	19.84	24.6917	25.773	35.5734	34.1124	31.8869	45.4278	38.9649	36.4562	41.9295	32.4394
AFR92763	18.5952	36.943	8.24422	34.5234	49.302	22.4209	58.5947	39.8444	44.2934	38.1893	59.9296	66.0864	56.8242	65.1392	66.2444	77.0758	51.7941	41.3166	42.8689	42.8073	42.65	29.5208	29.6116	28.4662	28.877	32.6224	33.0444	31.4077	33.2335	29.7777	29.5934	30.1523	29.4642	17.932	17.8948	18.4226	18.2601	24.4823	24.8475	24.8857	23.8063	34.783	34.3707	34.1168	41.6526	42.9366	42.156	41.2045	31.916
AFR92764	24.9215	18.6711	9.45864	18.0673	53.0715	14.2481	32.1799	17.8678	24.0924	19.0637	25.2465	30.9366	27.2637	19.5052	26.6577	32.2501	20.8704	8.71115	8.04428	9.19384	8.5074	7.36648	7.80292	6.72062	7.89851	6.59001	6.92899	6.35654	6.31472	7.43932	6.79055	7.12068	7.35849	16.3422	15.7214	16.9067	15.6543	17.6083	17.2372	17.9805	19.4236	8.1895	8.26074	6.8423	8.85459	9.10966	8.57301	9.89634	8.4081
AFR92765	53.2216	77.1986	100.766	375.796	810.194	145.452	14.6547	47.8576	40.7535	36.7419	29.3219	31.1222	35.0457	12.7783	17.1092	28.0406	45.5306	123.814	125.039	124.758	130.063	103.864	100.737	103.204	102.735	93.9043	95.1399	98.5729	93.4688	85.6611	81.7867	84.1602	83.9484	3.52221	4.24429	3.01126	3.11134	5.53663	4.86939	4.80627	5.02061	121.91	124.725	125.03	113.37	110.525	109.483	116.747	94.5589
AFR92766	88.3509	87.9234	242.48	62.4386	100.194	500.494	212.672	206.443	143.511	141.163	95.5185	103.353	105.552	53.3611	63.8488	99.788	226.45	83.246	85.1417	83.1961	83.0218	81.8131	81.9085	83.2324	82.1599	106.157	101.85	104.715	106.795	104.432	102.112	104.118	104.442	21.1616	20.8902	21.1302	22.515	25.7295	24.8292	25.4666	24.5634	129.65	125.105	124.839	89.6631	89.1728	88.1012	92.3277	93.3754
AFR92767	171.526	16.2715	60.8356	101.301	18.2646	76.3018	82.7227	29.3409	27.4976	15.454	30.4031	29.3071	30.1168	36.551	33.0645	40.4996	31.3078	48.1151	49.1371	52.2764	42.7318	45.0674	46.1746	44.0933	42.8475	26.9033	31.2721	29.2422	30.039	30.1771	34.3435	31.0516	30.6263	35.6366	42.4464	43.5897	43.3169	40.3845	43.1021	39.9543	42.9592	31.9173	32.7699	31.9292	42.299	44.2597	46.9363	45.1352	35.587
AFR92768	3449.22	150.7	1315.61	976.578	197.685	1323.47	1116.45	4728.31	5362.09	5774.38	4734.47	4528.96	5167.86	5326.34	5199.36	4261.68	4275.95	227.983	221.275	226.785	222.59	198.229	199.84	198.974	200.013	539.276	548.846	538.713	521.975	673.121	669.888	669.81	674.281	9509.69	9496.41	9512.54	9479.47	8765.11	8674.21	8692.46	8733.15	152.622	151.16	153.332	291.348	282.555	276.905	280.728	333.894
AFR92769	55.1703	25.7566	17.8919	59.8242	32.4693	31.9826	79.051	92.8743	114.534	110.609	112.918	112.654	115.56	110.01	122.181	135.721	107.256	31.4913	32.8025	32.3523	31.9146	25.8793	26.3016	26.9093	27.4108	36.2612	35.0986	39.2802	35.8455	34.8637	36.8398	36.341	35.1359	35.475	36.8847	37.3772	38.1503	45.1719	46.0139	44.6783	45.5537	27.4549	28.6676	28.116	34.0332	34.915	34.4236	32.9766	34.2008
AGV15332	2.38996	0	0	9.16059	14.7927	12.6698	15.8715	31.8591	19.4265	18.3159	34.1959	18.952	20.0779	18.2563	6.62685	21.9659	33.395	14.3887	13.0706	16.444	13.1331	15.7147	16.3318	15.3037	12.3443	17.4106	12.7323	13.9705	13.7151	18.3028	15.8991	15.0011	19.9021	25.8692	25.8401	26.1998	26.5303	23.0749	23.2162	15.0496	18.8072	21.8862	14.6938	17.4972	20.706	23.1207	20.8022	21.281	15.3158
AGV15333	0.0320189	4.90122	0	12.0557	12.6871	1.59454	21.288	10.7427	13.5232	0	10.6253	15.0118	0	20.7754	8.00008	0	0	9.44337	5.15456	6.08236	5.89054	11.1132	14.2305	6.73238	15.7299	14.4817	23.2397	27.718	21.4436	16.9212	21.0459	15.2037	29.8809	23.1367	13.4357	19.2895	22.7956	29.6768	10.5962	22.4088	19.6133	0	11.1131	19.3966	9.54565	8.14486	19.2264	8.45774	19.0023
AFR92770	4.01899	12.3128	2.38699	21.1756	19.3598	6.65973	11.0394	11.0866	9.94929	8.13757	11.366	12.7593	10.6993	4.19078	6.60579	12.8619	10.3202	3.37131	3.26025	2.97865	3.14689	1.66819	1.83613	1.6286	1.82151	2.75204	2.91884	3.04167	2.71782	2.21066	2.2208	2.30453	2.02813	1.85179	1.4921	1.64018	1.8855	2.49188	2.74215	2.41303	2.40861	3.14224	2.7839	3.06663	2.85068	2.85788	2.65809	2.78746	2.17974
AFR92771	14.8707	10.8911	9.07011	41.4324	12.7724	16.7226	17.1583	15.7703	14.3222	11.3972	18.696	19.6839	16.1376	21.2279	17.2165	22.2112	14.8926	4.52273	4.38861	4.23316	3.82162	3.29621	3.97518	3.61722	3.60618	5.52153	6.59798	6.2119	6.36524	6.72946	6.85672	6.71875	6.76086	21.6214	22.4736	23.2434	23.6345	21.2836	22.8824	22.5147	22.9398	2.98318	2.82674	2.97215	4.9177	4.44226	5.1997	4.92615	4.02523
AFR92772	54.311	133.461	103.554	162.263	171.954	128.653	60.8859	24.1881	20.855	24.0928	28.0321	20.1106	27.3623	20.5675	23.7801	27.5925	22.1619	46.0897	44.9739	48.3178	42.3003	33.5685	36.1971	34.0994	34.1826	40.7013	43.0355	42.6957	42.5168	37.9555	37.6699	36.9857	34.0124	13.8391	14.7937	13.2332	15.3592	18.2145	18.0762	17.9477	19.0313	43.1282	43.7407	42.4274	41.0718	42.4956	41.31	37.4413	43.3665
AFR92773	57.5453	45.8214	44.1247	86.4754	109.585	68.6732	27.2217	36.098	53.8939	53.4267	44.6915	37.9518	39.1979	29.0308	33.1008	46.9201	33.749	69.0922	72.3321	70.7993	64.2419	53.655	54.0081	56.8957	57.0852	65.5646	67.0814	63.1277	66.7528	59.1122	56.7188	57.9105	56.4755	29.6126	31.8285	27.628	27.97	32.936	33.357	30.2526	31.0824	63.0033	62.6027	63.7245	72.6731	69.0152	71.1693	70.9876	62.4997
AGV15334	45.9036	18.546	12.8123	38.3327	8.99308	17.1945	82.5059	45.8172	50.8176	40.2772	52.8458	56.6276	51.7208	54.0919	54.9119	63.3595	46.9232	29.5856	31.1922	30.4483	30.4047	24.553	24.0258	25.4228	24.2168	26.9934	26.898	25.0456	25.6221	25.981	27.4846	27.7275	26.4895	17.7948	18.7228	18.7766	19.7486	24.2285	22.5298	23.158	23.6781	23.6207	23.1027	22.3947	29.9895	32.6045	32.2261	31.2555	29.0874
AFR92776	123.452	240.488	62.4531	234.505	150.298	160.509	53.7424	26.6826	58.5795	34.5853	41.5632	38.9203	40.8287	30.1419	45.0457	78.1692	29.1041	92.753	91.2271	84.2341	91.8937	86.8486	81.637	83.4759	83.2212	46.7284	45.0533	50.8875	44.5744	48.553	52.786	54.3618	54.0177	128.073	123.165	122.076	127.117	115.993	107.347	121.833	119.122	69.0297	60.4429	64.5516	97.6777	94.1064	98.1417	90.8468	71.244
AFR92777	90.7915	62.3027	95.0836	105.947	38.7656	68.7688	70.9969	78.2506	76.7381	70.7962	71.0274	69.0473	61.7686	50.8944	68.2101	71.7358	77.9758	118.788	113.775	118.94	115.922	136.39	138.803	132.939	135.463	77.4904	76.1533	74.8137	77.0371	76.0372	82.0641	81.7665	84.9711	23.4938	24.2782	24.7263	24.278	25.062	27.319	24.977	25.3366	132.789	134.387	135.247	112.215	110.365	112.369	105.592	92.3883
AFR92778	125.542	35.0035	23.8708	136.629	49.3272	58.2164	325.643	153.434	243.57	262.662	214.275	212.833	218.827	239.206	230.339	208.93	201.067	51.8537	53.034	50.1664	52.3261	43.8302	45.7545	46.9777	45.8065	84.5632	84.8698	85.7532	85.6086	80.2657	77.9472	80.4671	77.3931	86.5978	87.6398	86.6361	88.6959	117.298	115.843	117.016	116.288	46.9925	46.3802	46.1817	55.1481	56.3656	56.7795	55.509	66.6836
AFR92779	32.4612	25.1541	16.9948	27.7352	32.2644	19.8731	79.3696	25.2511	29.1229	28.7882	32.982	33.2849	33.2882	37.8772	37.0898	46.9988	35.8958	24.48	26.5142	25.4676	25.0987	17.4038	17.8028	17.8247	18.3914	18.4248	18.2519	18.7256	19.1059	16.3499	15.7617	15.7354	16.3933	6.37799	6.21004	5.86045	6.67066	9.07735	9.36778	8.72302	8.68533	22.3203	22.5753	22.3852	21.4191	21.5211	22.213	20.814	17.5595
AFR92780	6.05709	53.136	12.9683	8.74321	60.0982	42.4737	3.90061	4.71024	5.77482	3.22037	3.77337	3.43527	3.64049	2.38404	3.50817	5.67252	5.1377	12.9098	11.9435	12.7945	12.8311	11.9405	11.4577	11.5855	11.6804	8.38998	7.9366	8.89203	8.18275	6.96244	7.77055	8.10524	8.38979	1.5503	1.9197	1.39935	1.52754	1.88719	2.05395	1.62658	1.88243	12.6438	12.6438	12.2091	12.4348	10.9988	11.8231	13.1083	8.67083
AGV15335	33.0928	17.9233	19.8819	20.1288	71.4996	21.6699	42.7693	18.8347	11.9088	11.3577	11.8294	10.0551	13.1914	6.96325	8.88817	14.9184	11.669	27.9228	27.8846	29.0783	25.8918	22.6709	23.2817	23.6704	24.0941	12.5769	12.7692	11.7467	12.16	11.9672	12.3795	12.8933	12.015	8.91022	8.34624	9.14018	8.55619	8.62086	7.83473	8.70992	9.23141	21.3885	20.9504	21.4321	24.0896	22.4681	23.5734	24.5296	12.2794
AFR92781	33.0928	17.9233	19.8819	20.1288	71.4996	21.6699	42.7693	18.8347	11.9088	11.3577	11.8294	10.0551	13.1914	6.96325	8.88817	14.9184	11.669	27.9228	27.8846	29.0783	25.8918	22.6709	23.2817	23.6704	24.0941	12.5769	12.7692	11.7467	12.16	11.9672	12.3795	12.8933	12.015	8.91022	8.34624	9.14018	8.55619	8.62086	7.83473	8.70992	9.23141	21.3885	20.9504	21.4321	24.0896	22.4681	23.5734	24.5296	12.2794
AGV15336	33.0928	17.9233	19.8819	20.1288	71.4996	21.6699	42.7693	18.8347	11.9088	11.3577	11.8294	10.0551	13.1914	6.96325	8.88817	14.9184	11.669	27.9228	27.8846	29.0783	25.8918	22.6709	23.2817	23.6704	24.0941	12.5769	12.7692	11.7467	12.16	11.9672	12.3795	12.8933	12.015	8.91022	8.34624	9.14018	8.55619	8.62086	7.83473	8.70992	9.23141	21.3885	20.9504	21.4321	24.0896	22.4681	23.5734	24.5296	12.2794
AGV15337	2.99566	2.34613	0.527552	1.01419	6.51282	8.98942	2.37273	1.28528	0.567048	0.576676	0.569011	0.777041	0.598881	0.125046	0.483676	0.400398	0.479606	1.40107	1.39507	1.46366	1.45669	1.00069	1.03996	1.05742	1.04765	0.810917	0.855403	0.853974	0.830099	0.796485	0.740067	0.84868	0.761266	0.292225	0.279726	0.214263	0.272524	0.263239	0.227847	0.255947	0.290961	1.30564	1.41361	1.13563	1.35723	1.64074	1.51189	1.49588	0.833993
AFR92782	2.99566	2.34613	0.527552	1.01419	6.51282	8.98942	2.37273	1.28528	0.567048	0.576676	0.569011	0.777041	0.598881	0.125046	0.483676	0.400398	0.479606	1.40107	1.39507	1.46366	1.45669	1.00069	1.03996	1.05742	1.04765	0.810917	0.855403	0.853974	0.830099	0.796485	0.740067	0.84868	0.761266	0.292225	0.279726	0.214263	0.272524	0.263239	0.227847	0.255947	0.290961	1.30564	1.41361	1.13563	1.35723	1.64074	1.51189	1.49588	0.833993
AGV15338	2.99566	2.34613	0.527552	1.01419	6.51282	8.98942	2.37273	1.28528	0.567048	0.576676	0.569011	0.777041	0.598881	0.125046	0.483676	0.400398	0.479606	1.40107	1.39507	1.46366	1.45669	1.00069	1.03996	1.05742	1.04765	0.810917	0.855403	0.853974	0.830099	0.796485	0.740067	0.84868	0.761266	0.292225	0.279726	0.214263	0.272524	0.263239	0.227847	0.255947	0.290961	1.30564	1.41361	1.13563	1.35723	1.64074	1.51189	1.49588	0.833993
AFR92783	50.1087	115.737	563.195	46.0441	149.332	489.087	614.123	61.1444	56.6423	53.8327	51.7553	59.3181	59.0114	33.0548	35.0573	49.6621	88.0854	17.3548	17.6237	21.4318	20.075	21.1081	22.8995	22.4021	22.1104	17.159	15.6121	10.2203	12.7539	12.8426	13.3638	11.6284	9.89173	6.20194	6.21281	7.97263	5.09035	13.3468	12.3859	11.8825	13.3131	21.4421	27.2834	25.119	11.9388	13.6259	13.3786	12.8771	12.5357
AFR92784	1912.02	204.586	1079.5	589.878	436.446	786.356	172.963	2895.39	2288.16	2855.07	2509.21	2400.83	3091.68	3377.21	2754.29	2341.81	2574.23	260.066	266.901	279.424	267.15	264.777	275.523	245.288	244.928	731.543	678.535	730.594	667.668	895.424	925.589	912.89	883.773	11909	11937.2	12041	12063.7	10566.6	10460.7	10642.6	10581.8	166.013	170.036	166.665	337.854	332.576	339.148	353.681	405.277
AFR92785	2226.22	211.555	1209.36	800.386	298.369	1006.06	880.08	2801.43	4411.21	4887.2	4047.14	3921.4	4024.49	4478.61	4142.46	3571.52	3563.46	153.499	159.295	153.773	152.936	129.212	132.446	136.996	134.817	416.688	415.988	414.338	416.923	485.601	490.086	491.5	495.779	4780.41	4808.69	4780.93	4809.92	4466.91	4460.78	4457.78	4434.95	102.911	103.506	110.815	202.814	206.985	197.733	205.068	244.605
AFR92786	1.62295	3.84896	3.0815	2.99903	1.25557	1.97154	1.10825	5.37133	1.92965	5.30196	4.0161	3.52567	5.28365	4.96449	3.84053	5.20245	4.68702	1.17104	0.468879	1.05653	0.701	0.418199	0.104527	0.521506	0.519915	1.31163	1.54908	1.18961	1.54389	1.60983	1.26745	1.26712	1.15137	4.12506	3.40914	4.63994	4.22479	4.85828	4.74907	3.95168	5.40952	0.767936	0.985562	1.3116	1.7016	0.793007	1.58554	1.13121	1.6836
AFR92787	23.9481	28.0443	17.7964	21.5425	30.8089	29.8215	26.0391	15.0404	15.167	12.0758	18.6439	14.8951	16.5079	16.5351	15.5649	20.1048	16.578	15.9811	15.064	16.4703	15.462	13.0351	11.7999	13.4653	12.5354	14.3043	14.1895	13.5697	15.122	14.2349	15.113	13.8867	13.4049	8.99735	8.70863	9.29982	10.0531	9.491	10.7983	9.78395	11.4601	13.8073	13.2659	13.1764	14.8792	14.9926	14.5542	15.4375	15.2511
AFR92788	90.255	61.742	45.8588	151.73	127.847	80.8615	69.4438	40.3887	24.1828	42.2833	31.4566	29.4563	46.351	43.5511	36.0977	50.7097	36.7117	77.7813	48.4777	44.1356	58.5672	49.789	70.7372	61.4348	43.0035	74.7164	64.2137	59.6339	66.975	76.3755	59.2036	66.4063	64.9312	74.9593	56.9653	83.9926	72.3163	80.7079	55.2651	49.5232	80.5044	39.8706	42.5432	49.3116	78.191	42.5919	59.611	48.2002	63.2975
AFR92789	25.8264	29.5603	22.0357	19.7722	26.7814	22.9491	53.9155	26.9036	23.5312	23.1953	24.2817	24.0938	25.4266	28.2788	29.9387	29.8046	24.742	9.63199	8.05857	8.90632	9.29418	7.31588	6.26204	6.76071	6.71455	9.89542	9.88889	10.9823	8.3103	9.59906	9.36406	8.88081	9.01785	10.0522	10.4503	9.6708	9.28509	11.8174	11.3271	10.8667	12.3687	8.18841	8.06606	8.18499	8.32793	7.98288	7.9249	7.44349	13.09
AFR92790	17.5106	28.7009	9.81767	12.4459	22.9579	19.7515	70.2959	28.0423	32.9471	30.9799	38.0768	38.0577	33.1795	31.9088	37.0034	44.6983	27.5573	5.5081	5.42694	5.29039	6.01325	3.81048	4.17002	3.673	4.19954	7.48781	6.45581	6.91375	7.86722	6.42796	6.89508	6.86492	7.79726	11.8346	13.1528	12.8229	12.5102	17.3618	15.4821	16.0986	14.959	4.83589	4.82715	4.38736	5.61512	6.02599	4.90861	5.1536	8.48557
AFR92791	99.341	64.2058	79.3349	58.9713	64.5888	54.9679	321.919	79.7296	104.569	89.7157	102.904	88.607	98.7613	84.2179	95.3889	92.159	111.352	144.762	149.231	147.884	144.427	127.025	123.96	131.147	122.825	153.581	155.258	153.504	156.323	139.165	143.974	143.122	143.867	51.5924	54.0358	54.9853	54.5453	60.7828	69.2676	66.0612	63.4619	119.417	116.019	117.001	140.945	138.441	142.314	139.393	147.387
AFR92792	73.5175	30.3738	93.0248	230.877	45.911	61.2463	224.855	60.7142	61.9343	54.2297	39.9312	38.4375	38.9859	23.3815	25.8758	38.7196	38.3241	199.899	200.097	203.34	193.384	245.545	245.655	243.924	238.174	123.611	126.211	127.619	126.409	138.219	134.401	140.876	137.434	52.1317	49.4119	49.8571	50.6339	43.6932	42.6036	44.1356	42.4624	179.691	177.59	173.708	222.496	221.246	218.928	227.907	141.318
AFR92793	4.34482	8.44255	14.1873	9.90766	3.54597	3.10037	4.73213	1.39056	0.605526	0.340314	0.590743	0.414884	0.621753	0.233678	0.451934	0.544177	0.551546	0.523649	0.386228	0.469682	0.494942	0.442904	0.541208	0.662777	0.489448	0.701574	0.813288	0.643944	0.78261	0.622434	0.56947	0.813317	0.487753	0.388333	0.243134	0.388271	0.460775	0.345678	0.319341	0.318867	0.503948	3.56304	3.71123	3.42125	3.95133	3.91932	3.97147	3.67398	1.08304
AFR92794	55.5346	48.2647	40.7162	89.0059	50.9739	39.3617	113.166	73.6048	100.205	80.4302	88.5845	86.1574	90.6448	94.7973	93.8175	89.4367	88.8997	71.6005	72.8454	68.6997	68.3973	54.8114	57.2275	56.126	57.1071	72.3469	72.0959	72.7107	71.7529	60.7738	65.2442	65.7428	63.1836	42.9446	41.831	41.6851	43.8763	55.7415	57.0871	55.8473	58.0267	69.4614	69.2891	73.6537	70.9075	68.4939	68.5218	71.841	76.8308
AFR92795	19.0285	36.2481	6.95562	54.7945	43.7569	27.9638	31.266	62.9535	72.0578	62.7004	89.3817	95.2282	80.6433	99.5257	88.0142	91.1521	74.0574	16.7959	17.0821	16.8507	17.1467	10.9428	10.5196	11.0008	10.2137	22.1902	21.6821	22.8226	22.6202	19.0581	18.7127	18.1381	18.5663	19.1205	18.4292	18.7023	18.9273	27.6665	26.7911	27.5434	27.4671	14.8514	15.278	13.9794	16.0485	16.092	15.5531	16.2246	18.1508
AFR92796	25.4127	18.1979	13.1763	27.5783	21.4244	31.8352	36.0033	41.061	38.0143	44.4321	40.9561	42.2775	41.2392	32.2104	41.3244	42.3322	43.47	40.0207	39.9849	41.439	39.8906	37.5771	37.3338	40.3689	38.4422	36.8438	36.0157	37.5222	37.9548	41.3656	40.821	40.8103	42.1219	17.8869	19.4114	19.0763	18.9316	20.2134	20.7016	18.9665	19.2937	43.9404	43.2982	43.7078	47.9141	46.5757	48.1988	43.8915	42.4681
AFR92797	294.315	867.017	712.681	1828.26	798.768	534.426	168.974	106.344	123.02	140.594	108.558	99.3956	91.6589	79.4424	78.6664	93.8893	74.8898	382.887	386.701	389.02	389.637	331.84	331.064	329.298	334.239	300.537	292.551	293.034	297.619	283.025	279.007	283.474	277.361	73.6911	74.7635	71.945	72.1959	86.4896	85.1999	84.6393	83.9969	326.748	324.736	323.754	364.856	363.546	363.656	371.983	227.773
AFR92798	101.222	30.9981	63.0391	70.7582	36.0891	53.8338	28.7411	54.3688	72.1837	49.3182	94.4476	70.4689	69.1769	81.9306	79.2269	76.3181	44.4771	24.3509	23.3432	22.2152	17.996	21.7403	19.7804	19.2788	20.4784	20.3344	20.4521	19.2399	18.9462	23.2782	25.6076	21.5453	24.0684	78.5158	83.4271	81.9064	81.2869	80.1779	75.8874	79.2529	84.0674	17.3808	17.4699	15.8735	20.8432	23.0585	21.058	25.3895	14.8186
AFR92799	4.48143	7.71944	1.08835	10.4082	9.54627	4.62219	4.03415	2.7594	3.04003	4.7542	5.88006	5.6752	6.2973	5.81489	6.80679	6.88947	4.09335	3.08017	2.55328	2.29169	2.73693	2.08395	1.80426	2.16473	1.66667	2.54826	2.49761	3.12902	1.90353	2.38652	2.32036	2.81685	2.34229	3.43303	3.60888	3.45367	3.57849	4.31837	4.36827	3.87456	4.28432	1.53295	2.09275	1.72943	2.09798	2.65385	2.72288	2.74295	2.16804
AGV15339	4.48143	7.71944	1.08835	10.4082	9.54627	4.62219	4.03415	2.7594	3.04003	4.7542	5.88006	5.6752	6.2973	5.81489	6.80679	6.88947	4.09335	3.08017	2.55328	2.29169	2.73693	2.08395	1.80426	2.16473	1.66667	2.54826	2.49761	3.12902	1.90353	2.38652	2.32036	2.81685	2.34229	3.43303	3.60888	3.45367	3.57849	4.31837	4.36827	3.87456	4.28432	1.53295	2.09275	1.72943	2.09798	2.65385	2.72288	2.74295	2.16804
AFR92800	34.3986	37.9277	28.4523	48.4633	34.5036	49.5795	41.7178	43.5493	37.9428	34.3194	42.2672	44.8934	46.1336	42.8309	43.4135	46.4161	44.3042	40.1081	42.5846	39.6273	41.0173	38.7153	38.0548	36.997	37.992	42.6056	42.6394	43.341	41.3853	42.3116	42.4878	41.2195	45.5977	18.3304	17.933	18.4346	18.7441	20.7577	21.7438	21.0954	20.6467	43.7603	43.5105	41.5252	39.6197	39.2717	39.26	39.1848	42.4671
AFR92801	2904.4	529.786	1157.07	875.644	375.57	1184.85	1261.78	6555.9	8272.37	8659.65	8895.72	8930.26	7688.44	8533.24	8767.43	6754.56	7295.02	196.644	191.114	196.687	200.579	134.126	146.662	144.583	142.189	430.47	418.547	415.837	403.759	461.342	468.345	471.035	485.297	5366.41	5394.64	5450.37	5359.77	5300.61	5298.24	5273.83	5272.42	112.098	108.193	107.372	204.342	202.788	192.943	197.18	295.995
AFR92802	157.126	70.7557	64.7263	163.339	94.7815	78.6901	211.685	127.806	153.048	126.621	112.78	138.398	129.868	122.323	141.48	138.938	141.527	152.191	152.695	157.67	154.802	165.613	169.553	159.11	163.083	150.069	149.826	144.762	142.725	163.815	166.585	154.993	161.732	139.755	140.125	140.106	138.958	137.76	139.918	139.983	134.418	139.66	138.481	140.002	167.296	162.965	162.506	166.689	136.989
AFR92803	72.5515	82.4935	27.4365	92.2377	62.7401	103.977	38.0924	18.9411	21.277	20.6068	36.502	34.4742	28.525	23.7035	40.2995	45.6386	29.0703	14.9831	16.4611	14.1774	15.386	10.0163	10.1119	10.6109	10.1242	22.4007	20.7869	21.3833	20.606	19.736	19.3449	19.4477	20.3724	6.24335	4.93251	5.27704	5.11286	7.47474	7.83354	6.80013	6.61183	13.6941	13.2251	13.4047	14.5497	14.7422	14.0663	14.5794	14.746
AFR92804	22.7398	35.0417	12.5518	40.0129	48.3899	16.7674	36.712	35.2362	39.0766	32.994	44.8165	48.2683	44.0043	27.4698	33.4095	42.5368	26.9037	13.7275	14.4098	13.8283	13.2959	13.389	13.3562	12.7325	12.6936	20.0315	20.1882	19.9848	19.1043	23.0889	22.6431	23.5243	22.8889	20.4719	21.156	21.5273	20.1616	20.7851	20.5114	21.0606	21.6006	9.57475	9.18264	9.81994	13.8804	14.5725	12.5978	14.5835	15.4302
AGV15340	22.7398	35.0417	12.5518	40.0129	48.3899	16.7674	36.712	35.2362	39.0766	32.994	44.8165	48.2683	44.0043	27.4698	33.4095	42.5368	26.9037	13.7275	14.4098	13.8283	13.2959	13.389	13.3562	12.7325	12.6936	20.0315	20.1882	19.9848	19.1043	23.0889	22.6431	23.5243	22.8889	20.4719	21.156	21.5273	20.1616	20.7851	20.5114	21.0606	21.6006	9.57475	9.18264	9.81994	13.8804	14.5725	12.5978	14.5835	15.4302
AFR92805	121.935	45.6676	40.9129	45.3338	46.5537	30.0796	33.7206	154.534	119.066	103.197	129.315	148.089	140.817	133.418	118.844	132.787	133.279	56.6742	65.488	60.2174	66.7053	85.2242	81.1258	85.138	76.6455	59.7019	60.194	64.2058	60.6543	81.6796	78.2488	80.669	79.988	63.0194	62.7842	66.8035	60.9004	52.916	50.184	51.998	52.4055	62.0238	59.9578	61.6727	70.0809	73.9023	72.87	74.0464	65.4593
AFR92806	44.7959	10.996	11.4055	4.23103	12.5171	10.1341	58.6108	32.6085	30.6265	29.835	37.0497	44.7661	40.8814	34.2753	44.0018	50.5745	25.1066	9.82743	8.2325	9.57216	10.0829	9.64502	6.71892	7.88391	9.03574	6.24526	7.09219	7.43436	6.36157	8.62324	8.84658	8.09012	9.38821	29.0936	30.4358	31.1754	29.7448	32.1433	31.0921	33.0619	29.1109	7.0518	7.62563	7.80637	8.77726	9.50707	9.23463	9.76247	9.88683
AFR92807	139.627	182.636	45.9635	110.855	420.869	47.7397	62.04	180.003	242.177	203.034	205.768	183.583	189.41	204.15	188.44	204.52	175.219	114.448	112.448	116.376	112	109.786	103.202	105.417	103.29	111.997	107.23	113.563	103.62	106.622	108.686	107.504	112.833	91.3558	89.9298	97.6049	92.4518	102.803	104.696	106.048	109.089	87.2236	88.0163	85.9527	107.081	103.155	105.997	116.219	102.426
AFR92808	135.911	1174.69	540.546	86.0651	4605.67	453.615	59.9971	7.26969	0	0	0	3.97644	3.57551	3.35953	1.62433	0	0	76.4722	63.4593	67.9221	67.9938	66.8588	56.5875	57.8772	65.0891	75.4457	70.1544	78.8925	67.5082	61.8618	68.2259	67.8184	61.9419	4.18722	4.19456	3.13991	4.18385	3.05829	1.14777	3.43819	3.4319	78.6932	81.8856	76.5533	74.0795	68.9962	64.3774	66.5988	55.4464
AFR92809	45.506	13.521	24.9396	8.46839	6.89166	20.6593	29.5462	38.5871	34.4183	28.4737	41.9054	36.2222	54.9618	26.3522	46.2386	49.9848	27.8388	4.36127	2.60931	3.81923	3.3009	2.46154	2.41625	2.50033	2.22563	3.57304	3.21361	1.30593	3.10116	4.47933	3.74862	3.59971	3.64726	38.8485	38.4301	37.2974	39.1701	33.9042	36.4965	35.959	35.8312	2.1133	1.92187	2.19907	3.44783	4.07361	2.95734	3.05074	3.60354
AGV15341	0	37.9142	5.66E-10	0.341428	14.1515	23.0119	41.9646	1.71834	0	0	0	0	0	0	0	0	0	0	0	0	0	0	1.20E-09	3.70E-06	0	0	0	1.34361	0	0	0	0	0	0	0	0	0	0	0	0	0.917857	0	9.88E-05	0	0	0	1.24E-09	0	0
AFR92810	19.1639	5.18006	6.2179	3.73574	7.46818	13.9084	42.2768	38.4435	39.9064	32.2955	46.1815	49.0981	53.3323	49.4053	51.9111	52.6144	32.3894	3.53018	3.1521	3.10508	2.77406	2.4824	2.94773	3.02125	2.68972	3.26987	3.15184	3.74812	3.16437	3.49553	4.50429	2.39412	4.43376	23.6418	21.9085	22.9603	23.135	23.6643	25.554	25.8073	25.0361	2.20315	2.02329	2.10449	3.28735	3.32873	3.69656	3.51564	4.45318
AGV15342	0.0512094	9.93E-05	7.69E-09	1.17365	2.5558	5.53E-05	4.20E-07	9.76E-07	2.94E-09	0.234352	2.05E-05	0.0440656	0.000463655	0.224163	0.0948279	2.92E-05	6.95489	0	0.589532	0	0.43188	0.386472	0	0.00126932	1.00E-08	0	3.62E-08	5.72E-06	0	1.07174	0	1.60128	0	0.831545	1.4655	1.18993	0.616176	2.84973	0	0.501623	1.05186	0.0159107	3.45E-10	0	0	0.529527	0.512903	0.380273	0
AFR92811	31.688	43.062	43.8512	111.912	115.057	83.9674	42.5797	70.9037	54.4169	48.3935	49.6869	52.4852	53.4547	34.8094	41.0882	55.5637	65.7664	41.8772	41.2369	41.916	41.242	34.2558	32.1263	33.8997	33.4768	38.9249	39.4353	39.0039	37.5568	35.7958	36.5137	37.6544	36.2212	12.9455	13.739	13.362	12.4376	16.1168	16.0304	16.3782	16.3853	39.0628	38.115	38.0909	39.4093	39.9651	37.6045	39.646	38.3888
AFR92812	26.9872	49.0944	16.213	36.3307	48.0784	27.5822	55.2209	44.5694	39.4084	32.9024	29.4251	29.7651	33.1363	21.3153	32.6548	38.7621	39.5696	45.1384	46.7381	46.8353	48.444	35.0537	36.6596	36.3793	37.1713	28.0427	28.6853	28.4652	28.8469	23.9364	24.5411	24.507	23.162	10.3232	9.89278	10.0977	11.16	16.2699	16.392	15.4689	15.4134	38.423	38.1686	38.6237	35.2983	36.7261	36.606	36.6997	32.9755
AFR92813	298.336	253.731	112.031	103.056	203.764	144.156	85.4401	192.876	127.5	135.561	127.644	123.796	159.02	160.234	141.993	123.581	147.144	153.374	155.35	154.726	155.687	154.292	158.488	158.471	163.168	198.245	201.824	210.376	206.57	203.945	216.798	199.048	211.498	121.368	121.473	115.463	124.158	141.645	132.018	132.056	132.165	174.652	182.859	177.296	161.29	157.192	167.606	162.245	187.423
AFR92814	58.5015	36.7086	44.5533	64.7687	42.646	50.8512	70.653	52.2009	62.9831	68.3169	58.1274	52.9352	59.756	51.7714	54.9987	57.5925	53.6395	32.1927	32.4541	32.5307	33.4053	29.2533	31.038	30.5625	30.2911	35.8153	35.4125	35.6736	35.2937	33.0465	35.173	34.4589	34.4703	31.0261	31.0552	32.1822	29.0841	34.7107	35.5687	36.3451	34.2094	41.9751	44.4727	38.4755	36.434	36.9948	38.1205	37.7437	39.8401
AFR92815	1558.29	2843	3055.59	460.603	592.61	2135.05	431.694	1261.78	1123.16	1162.12	929.79	947.577	996.341	760.928	798.509	862.278	1490.84	744.615	747.799	741.281	740.975	662.134	666.356	677.605	668.942	1015.96	1026.05	1037.56	1017.74	950.907	952.075	955.352	955.318	148.139	144.159	149.731	150.25	197.456	189.934	197.909	198.051	838.13	841.027	840.905	592.562	583.306	595.219	602.206	750.537
AGV15343	6.33225	16.9904	3.63416	8.34831	3.91386	12.1308	9.73347	15.6002	22.9591	17.3499	27.7181	20.4286	0.546236	20.3914	10.5766	36.1541	18.1174	1.09462	1.77026	2.12788	0.765368	0.551626	0.598563	0.478973	0.000561408	2.04716	1.72026	2.26321	1.27478	0.952841	1.97239	1.14745	0.663128	3.09321	3.15958	2.87926	1.89209	2.96869	2.43916	3.31217	2.02062	1.06055	0	0.511259	0.539908	1.90215	0.00361759	0.570475	0.962666
AFR92816	1.51144	8.99354	2.57792	0.000485632	1.64185	6.13363	13.8267	7.17726	0.436509	0.0071306	0.00531193	10.8069	27.9735	9.59739	18.5897	2.05371	8.28433	0.716192	0.000364774	0	1.12566	0.5345	0.588333	0.465978	1.21739	1.49637	1.64802	1.09984	2.46908	2.35251	1.27089	2.16392	2.56287	1.47924	1.44588	1.81681	2.68825	3.56851	3.4338	2.43001	3.83258	0	1.25621	0.756149	1.04948	0.000722206	1.67849	1.12374	1.83001
AFR92817	170.433	145.087	64.387	86.6755	215.557	147.05	33.3765	59.153	61.7284	62.9389	98.7237	85.0503	70.6561	64.8261	57.4	64.5686	62.6777	67.2454	76.5326	66.4876	70.7661	75.4975	78.7698	81.5536	81.3047	102.988	101.046	97.5081	95.1016	112.703	113.296	113.991	115.929	62.7883	66.9615	57.425	68.2496	51.1922	56.9255	54.5317	60.9921	57.4736	59.4371	57.9491	84.9515	82.876	87.1277	83.6446	82.6399
AFR92818	49.3506	61.3276	33.2491	23.9906	63.7492	37.3716	25.1433	22.8814	19.4688	16.7503	19.1342	20.201	26.2592	18.9221	22.2443	21.8164	21.2361	55.1364	50.3288	50.052	52.3894	48.3268	48.3942	46.4581	47.5986	38.8981	36.7796	37.4294	38.7864	37.0815	38.4059	36.1145	39.0226	18.9597	18.3752	17.7237	19.599	21.3207	24.0418	23.7951	21.8986	58.9087	56.4698	56.2404	51.6733	55.2863	51.7997	50.3443	46.3452
AFR92819	68.0849	32.4003	33.7474	54.0346	33.6548	61.5809	124.786	109.707	87.203	76.4503	99.1976	101.533	102.298	89.0802	102.518	105.259	91.11	45.0862	44.8711	50.5024	46.1726	50.0263	53.6738	52.9111	50.999	50.1345	52.0548	54.3923	49.9334	57.9756	56.9709	59.5079	56.8265	94.213	90.6708	94.2435	95.3243	83.3952	85.6658	84.6382	85.0823	42.918	42.8405	42.3236	53.4259	54.1065	53.6389	51.321	46.7938
AFR92820	137.13	207.361	157.939	186.786	229.866	196.074	60.7219	54.8156	49.7724	50.5402	32.9345	34.2669	33.182	27.0021	28.8029	33.0611	34.8228	96.1968	93.5313	93.9325	88.5716	77.2075	78.9488	76.2052	77.4887	46.6686	45.2347	46.6266	42.2861	40.5558	43.1583	43.2763	44.9984	19.6608	18.5946	20.0045	18.8938	18.9425	21.24	21.0186	20.8537	83.1677	85.8419	79.1831	79.3839	77.9425	73.6011	77.2576	57.1457
AFR92821	62.6686	30.1565	32.9879	161.834	58.0299	46.3191	107.582	66.9732	60.2198	52.6121	46.35	44.366	41.7163	25.4884	23.6117	46.3874	53.8404	46.9363	52.8998	51.0532	51.314	46.5955	44.4657	45.2248	48.0029	55.0972	55.4721	55.8927	53.8514	59.8301	57.765	56.3087	56.3311	22.024	23.4443	20.9973	21.6507	25.3477	22.636	21.3845	23.2416	46.574	46.2536	47.5808	57.1162	61.9265	59.6117	60.0301	64.3082
AFR92822	8.42663	6.81952	5.84141	10.2352	9.79959	8.71211	14.1945	11.4661	11.8427	12.8613	12.9936	13.9025	14.2396	11.9664	14.2616	15.9899	11.7249	8.04101	7.64233	7.90419	7.33656	5.69108	5.73632	5.81672	5.63249	7.27552	7.49329	7.38554	7.11957	6.59678	6.75373	6.65976	6.42099	5.02657	4.39218	5.07162	4.83923	6.21046	5.92374	6.18608	5.87403	7.63053	8.21088	7.90371	9.27264	9.52208	9.16669	9.43771	6.66874
AGV15344	8.42663	6.81952	5.84141	10.2352	9.79959	8.71211	14.1945	11.4661	11.8427	12.8613	12.9936	13.9025	14.2396	11.9664	14.2616	15.9899	11.7249	8.04101	7.64233	7.90419	7.33656	5.69108	5.73632	5.81672	5.63249	7.27552	7.49329	7.38554	7.11957	6.59678	6.75373	6.65976	6.42099	5.02657	4.39218	5.07162	4.83923	6.21046	5.92374	6.18608	5.87403	7.63053	8.21088	7.90371	9.27264	9.52208	9.16669	9.43771	6.66874
AFR92823	120.124	26.019	44.2003	93.9697	34.1357	67.9956	239.856	221.433	225.448	212.681	228.29	239.158	228.121	178.473	224.671	254.776	259.983	99.6849	98.5818	101.339	95.4237	88.3444	86.339	90.1423	87.9436	107.136	111.385	112.656	109.29	108.491	112.889	110.47	109.754	101.399	97.8578	100.97	98.4581	112.418	110.19	115.53	113.91	98.1313	98.7752	96.0198	110.094	110.851	110.195	108.087	140.187
AFR92824	34.3033	22.5035	10.8221	44.1497	34.1397	18.814	43.6625	14.0727	11.7521	12.6281	11.2489	15.5978	17.3037	14.0336	13.736	14.9454	14.7438	28.0164	30.8727	26.6285	28.7169	24.1118	23.0615	23.3354	22.9416	29.8015	29.2067	27.8456	28.6993	30.7605	29.6317	30.1005	29.173	14.8603	13.7111	16.0309	14.7773	16.8649	14.6954	15.2963	16.6669	21.1785	21.178	20.4597	30.2292	27.3765	27.1731	30.8461	31.1088
AFR92825	47.7769	50.3443	64.4146	102.776	92.9658	82.5508	33.1883	29.519	23.1091	20.3986	18.4945	18.2487	19.0631	18.8185	14.4703	19.0078	26.7572	92.8265	90.1522	92.7156	92.7542	96.483	98.8804	99.2706	97.7013	85.8058	85.4589	84.2476	84.7926	82.0987	84.7747	87.0674	83.4495	8.08518	7.62754	7.9583	7.26297	7.44756	7.50513	7.44242	7.66897	98.0509	98.157	98.4706	98.7469	96.1815	99.8426	96.0063	91.0722
AFR92826	265.038	86.6027	208.012	41.6141	54.4315	343.416	50.5869	146.615	197.26	152.202	177.599	207.253	195.406	204.327	198.355	196.146	194.726	47.0066	47.1785	43.2898	42.896	38.7216	36.811	38.2947	40.5709	47.4169	45.8549	45.9057	50.5954	45.7877	46.8063	46.9174	47.6957	96.0935	90.4564	91.2769	98.112	106.548	104.999	107.199	106.762	47.9118	44.1914	45.1608	48.9966	45.4742	46.1275	46.8002	43.9126
AFR92827	36.0583	50.3514	35.4832	61.1889	46.9035	83.8383	58.2989	52.4103	56.1384	52.5843	80.4903	79.8091	64.2491	52.8221	69.2038	84.7459	58.4593	39.0161	38.5086	37.6732	37.0068	34.8332	36.6963	35.134	36.7093	38.2073	37.8023	36.9225	37.4717	37.1269	38.2479	38.4074	38.6428	26.1928	25.1496	25.4555	26.9549	26.0095	27.2499	27.4862	28.0437	38.1647	39.089	36.1479	39.5196	37.7997	39.51	36.6906	41.2752
AFR92828	21.9737	20.5854	31.0423	2.21164	26.6612	569.196	3.07256	2.30145	2.67493	2.91559	3.22645	2.59179	3.32924	2.81532	3.44839	3.56946	3.76546	17.6352	18.539	17.2201	18.1392	8.89339	8.12742	9.04313	8.39965	2.38922	2.65794	2.45861	2.36467	2.5214	2.00381	1.87264	2.08938	1.88443	1.86169	1.84514	1.72708	2.63407	2.65041	2.46151	2.4712	6.91255	6.76205	7.01097	8.40592	9.12264	8.69177	8.26821	2.3197
AFR92829	153.7	32.9307	49.4805	156.717	68.6719	75.6882	114.925	233.057	311.666	307.229	288.892	280.778	307.765	308.261	290.179	275.503	248.844	23.1541	21.4601	23.7126	24.5978	17.5136	18.6579	16.1035	18.8464	49.4445	45.376	48.8938	44.2092	48.278	48.236	47.5205	48.727	187.698	189.824	186.378	190	201.881	195.176	199.261	203.848	14.4942	16.0385	15.3078	24.5064	26.3744	25.6755	25.9907	32.2267
AFR92830	144.251	6.35704	3.33138	46.6075	5.89658	17.3346	75.7959	102.101	126.334	102.558	170.869	170.715	143.085	160.85	163.578	173.742	98.7266	37.8983	39.7236	38.5594	35.7681	26.4849	28.6176	25.7624	27.4631	32.4239	33.9982	32.9679	28.8038	38.8816	38.4038	39.6793	40.3453	51.6734	49.8809	51.1664	49.8686	58.8398	63.4292	54.6412	59.2783	16.8541	18.0864	17.361	41.692	42.8998	41.2441	44.4361	29.4768
AFR92831	45.6435	31.1597	24.4918	3.80295	5.37345	11.8345	0	0	0	0	0	2.87406	2.58428	0	0	2.82729	0	1.14553	1.14666	1.14835	0.571442	0.511361	0.511249	0.510146	0	0	0	1.1637	1.16174	0.562414	0.563563	2.25367	0.563143	1.0398	1.51585	1.00864	2.51998	2.21044	2.76525	0.552229	1.10243	0.536578	2.67804	3.20757	2.77423	4.43276	2.76965	0.553284	0
AFR92832	113.038	168.963	135.155	80.0128	65.8626	225.532	47.2794	71.8824	62.9654	57.9339	93.3088	102.181	85.9856	94.1202	90.6177	97.8916	62.9182	23.6041	25.5157	26.8625	25.7694	19.4758	19.6874	21.282	20.4869	29.2551	27.9561	27.418	28.0095	26.0272	23.6532	26.8824	26.156	41.403	40.1955	40.9279	36.0921	46.6203	44.509	44.3496	46.4097	21.0705	17.9567	20.2252	24.8804	23.5833	23.9506	27.4736	24.2926
AFR92833	3078.93	68.9514	2268.75	970.195	171.25	1840.36	2954.81	6174.34	4411.83	4223.12	4632.85	4548.79	5073.96	4984.41	5001.05	4390.04	4204.59	329.615	313.395	318.637	327.584	324.358	312.654	307.45	306.23	768.666	752.634	730.065	764.938	900.747	930.108	932.368	926.603	8882.53	8929.23	8898.17	8883.22	7255.79	7364.68	7364.77	7324.36	207.249	208.955	199.066	406.132	411.425	402.081	402.533	499.322
AGV15345	4.60754	10.3759	4.00424	16.0197	15.7707	11.3	39.6281	8.43452	8.75654	6.33434	9.87916	10.3756	9.93484	10.6061	11.2591	14.6869	9.16047	7.12661	7.18895	7.46063	7.19675	5.45364	5.38199	5.24386	5.05967	7.77888	7.02688	7.62446	7.45954	6.50183	6.17344	6.50565	6.84392	3.01636	2.97291	3.23824	3.09727	3.92143	3.8712	4.11656	4.21535	6.68372	6.28787	6.38648	7.01066	6.79504	6.61747	6.78509	7.6097
AFR92834	4.60754	10.3759	4.00424	16.0197	15.7707	11.3	39.6281	8.43452	8.75654	6.33434	9.87916	10.3756	9.93484	10.6061	11.2591	14.6869	9.16047	7.12661	7.18895	7.46063	7.19675	5.45364	5.38199	5.24386	5.05967	7.77888	7.02688	7.62446	7.45954	6.50183	6.17344	6.50565	6.84392	3.01636	2.97291	3.23824	3.09727	3.92143	3.8712	4.11656	4.21535	6.68372	6.28787	6.38648	7.01066	6.79504	6.61747	6.78509	7.6097
AFR92835	118.362	26.5206	41.0312	111.352	31.1945	55.3653	258.495	138.566	158.475	145.099	162.766	179.083	168.028	181.93	177.119	168.27	156.235	63.4259	64.5078	66.7418	63.6179	68.0119	69.2522	67.9367	67.3419	79.7896	83.3389	79.456	74.9945	87.1342	86.4056	89.4359	88.9157	128.963	129.017	128.643	124.848	114.154	121.923	122.303	118.813	58.6462	55.8195	58.8368	74.0303	76.8385	73.1579	73.0256	75.7566
AFR92836	36.5258	6.87208	15.1681	42.7147	9.83454	39.7699	53.2049	29.9693	33.9559	29.5823	40.9373	43.3781	42.8595	47.0889	52.9524	53.8365	29.923	3.21665	3.0689	3.62764	3.25936	2.78206	2.69172	2.86498	2.32069	7.26706	7.36455	8.06704	6.3714	6.81054	7.51679	8.55306	7.5606	50.2363	50.8121	52.6179	54.53	52.3708	51.7331	51.85	49.9654	2.40131	2.02098	2.25171	3.5542	3.84112	3.3053	4.27245	3.51658
AFR92837	162.384	33.7572	138.387	77.7586	51.2038	269.289	72.1461	129.124	146.131	131.786	139.911	141.259	150.047	118.033	114.772	106.893	138.521	6.80581	9.28982	7.44282	8.79624	8.2857	9.80258	9.78144	6.72998	23.3096	19.989	17.5986	20.2357	20.2003	24.9595	26.6267	24.0285	95.8955	93.0616	92.4752	90.2381	87.3022	85.2807	81.724	85.1469	6.52071	9.40178	10.3946	6.44304	8.22994	6.28282	9.1144	18.8281
AFR92838	105.984	7.58609	28.6519	69.1152	14.7726	43.7038	96.813	78.3815	77.2026	83.1241	84.6731	87.975	89.1179	65.2316	76.1193	83.257	68.8399	27.0013	26.5097	28.8477	25.5366	21.795	20.0074	21.5455	22.5965	26.891	25.6688	26.6029	26.9332	28.6199	26.5675	28.8164	28.4387	64.1692	65.9784	62.5305	63.2714	70.8021	70.0726	74.5333	71.549	21.4144	18.5394	21.0591	22.7168	24.1173	23.4663	23.0816	21.6964
AFR92839	64.353	20.5093	23.9991	11.4058	30.0542	29.3972	19.1572	27.7269	31.0609	27.2886	35.3879	36.5297	52.789	38.3024	35.1732	43.6356	33.4951	6.17494	5.66053	6.64627	5.90127	3.24973	4.40938	4.39987	4.73274	7.80976	7.67232	7.52744	7.05332	7.97807	9.59324	9.78256	9.26655	26.2164	26.3197	26.7845	27.282	27.7814	28.8077	28.7023	30.6514	3.04463	3.70773	2.97271	6.73733	6.97973	7.04052	6.46721	7.16442
AFR92840	72.8379	35.594	40.5683	27.4795	31.6948	23.3037	42.2337	73.2348	73.4637	80.3847	72.0174	71.7573	69.9512	55.7198	57.8652	56.426	78.0286	20.0853	18.4375	19.2533	18.0535	19.6674	19.0021	20.0741	21.5744	24.3156	25.1472	24.9642	24.4527	22.2217	23.3144	22.6255	22.842	14.1014	14.0445	14.8734	14.1308	16.6995	16.2659	17.7588	15.5439	25.7098	23.889	26.9538	20.8915	21.8034	20.9018	19.4021	28.6104
AFR92841	306.772	253.131	609.34	61.1541	146.185	120.306	10.7465	58.7402	46.0858	47.2577	35.9686	46.5335	43.8341	43.0584	30.7755	34.8772	37.5588	705.675	699.299	675.54	678.93	773.53	786.367	807.877	801.883	442.455	502.826	495.257	451.429	530.748	510.106	527.349	520.147	69.2223	73.2393	74.2659	76.161	55.8137	55.0053	62.5874	61.6228	644.54	651.634	632.267	710.974	711.293	675.208	723.476	539.65
AFR92842	55.0703	22.1178	44.3455	71.171	25.521	42.7693	79.4663	57.0453	62.076	59.0487	81.1898	84.158	68.9202	38.9418	61.7739	94.5063	91.3969	22.9127	22.4704	24.3659	24.1984	19.9495	21.0045	19.9021	18.9707	24.7492	26.8858	26.736	26.691	26.3497	25.5911	24.4169	25.3691	25.2677	25.6307	25.9907	22.977	28.1807	30.1963	27.7632	29.5995	24.6074	26.7345	24.95	24.9953	26.5091	26.4513	25.0246	26.4125
AFR92843	109.039	23.3656	33.1655	60.0878	40.9496	19.8747	108.159	77.314	78.878	98.0931	79.2445	83.3023	87.7699	83.3317	90.6023	89.7392	85.0946	80.3577	81.9663	80.7599	79.8671	71.3791	70.5451	69.4859	71.0374	85.5043	86.0178	84.6843	82.9922	83.5557	81.5217	79.2463	81.0604	37.4011	39.3086	35.198	39.2531	45.2995	45.0405	42.4696	44.1561	78.9539	74.5254	78.472	88.2029	85.7189	86.3337	84.6096	89.6611
AFR92844	17.6287	2.409	1.99108	10.7384	0.438525	0.150237	44.856	38.721	38.1012	24.7803	38.1529	46.3004	38.3841	37.1752	49.0938	44.5779	32.4128	18.1925	16.9003	16.6628	18.5421	20.3318	18.575	18.7098	16.3284	20.7897	22.1743	20.8077	21.7018	23.7754	22.7937	25.0408	25.7364	24.6654	23.0922	23.1057	25.2214	23.1715	22.1158	20.3794	22.2314	15.3878	17.9913	17.5298	21.7438	21.4612	21.7712	21.0505	25.4652
AFR92845	547.43	141.031	65.8927	377.574	268.482	141.433	125.807	954.423	1433.98	1526.72	1623.36	1614.82	1428.67	1682.08	1886.19	1550.26	1558.32	568.667	535.593	562.295	581.537	715.398	641.409	674.56	674.797	673.786	681.232	656.461	676.326	833.777	882.531	892.472	897.122	1168.89	1267.85	1180.08	1191.83	991.322	1045.77	1122.72	1034.84	445.562	413.334	392.045	627.246	607.643	684.958	694.147	563.627
AFR92846	2854	2385.48	363.898	3293.07	2179.93	473.398	10.2758	1317.03	2017.83	2177.72	2025.59	1760.75	1537.49	2350.42	2399.22	1955.13	1580.21	2272.17	2254.13	2300.63	2287.14	1673.45	1662.91	1661.2	1625.39	2882.43	2958.3	2969.66	2911.55	2794.58	2714.29	2784.61	2810.25	3675.81	3666.24	3658.86	3714.84	3828.74	3815.07	3839.53	3768.69	1081.12	1134.05	1110.62	2051.37	2015.51	2079.84	2062.32	2263.99
AFR92847	68.4938	101.704	103.783	48.407	50.967	36.1883	106.555	58.4615	58.8637	71.0893	58.2072	53.7749	53.0474	40.3597	40.0941	61.3742	62.9861	50.8263	47.3876	50.9515	50.3974	40.547	42.767	40.8213	40.8816	44.2311	43.1961	46.1362	45.1088	40.4574	39.2092	39.4549	38.0547	8.47548	9.04105	7.83283	10.9864	12.8492	13.5627	12.2886	11.0645	56.6799	55.9937	54.2854	45.91	47.5087	47.3437	48.6452	38.2441
AFR92848	24.0575	26.2471	6.78366	25.0195	36.3222	12.8634	27.4454	15.7759	23.7211	19.7978	17.7376	16.999	18.202	18.747	20.2486	22.5943	18.5014	11.844	11.0791	10.8103	10.6298	8.24236	7.57115	8.22278	8.61102	11.6913	12.052	11.4276	11.487	10.9443	9.77078	9.71736	10.5008	8.72228	9.10258	8.31101	8.26016	11.1029	12.2104	11.4443	11.7717	9.30292	9.31029	10.4512	11.6488	11.4079	10.8793	11.3162	10.0879
AFR92849	44.1353	39.496	25.1858	91.3372	54.2943	41.9411	38.5391	71.0742	77.2905	79.1773	87.6118	87.5604	88.4317	108.774	97.6309	96.7475	78.502	25.9652	24.1743	24.4618	23.454	18.5452	17.968	17.5314	18.3951	11.4567	11.7049	13.6139	12.2319	12.2271	12.5817	11.4524	12.4076	34.6678	34.5808	34.736	35.5735	42.8031	43.2415	43.285	41.5666	16.0857	14.9078	16.6256	20.0141	18.6365	20.8451	19.9308	11.9884
AFR92850	121.135	17.2201	184.28	114.466	19.2	59.0962	56.8133	38.1744	44.2152	42.1179	55.5647	62.9853	60.3283	51.4784	55.6525	52.5317	35.4953	21.7618	23.0124	22.4992	21.7795	15.0436	18.4502	17.5597	18.2936	12.5032	13.8139	14.1373	12.9374	13.0622	12.8204	13.0855	12.945	36.4662	38.0346	33.5771	35.3563	37.3847	38.0072	39.7924	41.886	14.8907	14.6086	13.7532	20.8826	16.3007	18.8029	18.0561	15.3655
AFR92851	89.4979	110.691	31.3918	89.1309	82.6475	83.6602	101.294	141.427	158.529	136.751	225.874	254.495	188.898	198.829	217.204	267.955	167.064	40.0206	39.2623	40.4556	37.668	28.4267	28.0835	27.4998	27.0434	46.2177	44.6932	45.5134	41.6929	42.0159	41.7715	40.8941	41.8641	51.8311	54.6605	53.7435	53.0814	67.6322	68.2935	67.6663	67.2597	33.6013	31.3045	33.6729	41.8162	40.3393	41.4633	41.2123	45.0326
AFR92852	164.521	26.07	19.1361	103.991	42.6092	29.2207	70.0128	139.813	152.124	146.371	127.158	132.394	136.052	133.391	150.488	149.654	123.804	84.5618	85.9576	86.7415	83.0583	95.248	87.9131	88.5993	86.4372	95.1143	98.2199	99.5541	98.0567	108.78	113.195	121.064	110.694	277.38	267.313	278.49	282.493	275.116	253.498	257.387	265.275	74.9202	69.1146	72.0431	84.7735	93.0613	85.1092	94.5082	93.772
AFR92853	20.8748	25.6522	7.24184	5.35207	32.2281	6.45687	21.5311	4.59574	2.60688	3.47284	3.61705	5.29226	4.28279	3.80052	4.10747	6.24737	4.48514	9.17575	8.76253	8.72258	8.73364	8.5216	8.80215	9.25286	8.52224	7.94695	8.58563	8.732	8.3964	7.6636	8.50944	8.29974	7.98462	6.03718	5.16385	5.10756	5.6147	6.10542	5.14282	5.7453	5.32877	7.70676	7.89008	7.9736	10.6766	10.254	11.985	11.4616	10.5131
AFR92854	16.1287	5.26277	7.15684	47.0324	8.68765	16.3443	17.4926	36.3663	37.5909	31.6766	43.3989	44.8379	41.7153	35.692	40.5489	49.7175	32.8186	5.47503	6.85055	7.30077	5.61697	5.00335	4.77173	4.53142	5.11383	9.94007	9.27653	9.33974	9.74305	9.88996	10.2405	9.57733	10.0297	29.6115	30.6658	29.584	28.7696	31.8686	30.6472	31.5229	30.8438	4.64523	5.07154	4.53165	8.05567	8.06975	7.71769	8.23257	8.63875
AFR92855	117.6	37.6239	49.9702	141.937	35.1292	57.355	278.097	110.129	136.942	121.16	159.77	165.434	141.362	182.089	185.315	178.41	118.331	65.9893	68.5655	64.7149	62.619	55.4868	58.0335	60.4618	58.2317	82.7264	85.0681	87.3702	84.9904	87.8701	91.6763	88.1273	86.6752	150.895	152.288	154.161	151.72	150.944	147.604	148.865	146.425	50.4535	48.0165	51.2705	67.049	67.0573	69.4139	65.2283	80.2256
AFR92856	6.90647	16.2259	21.3091	0.563194	2.50101	3.37542	0.573391	3.30707	1.16477	0.523694	1.2727	1.27689	1.91358	0.539396	0.869328	0.83741	1.27312	1.78129	2.4623	1.87071	1.65023	2.08256	2.23353	2.30426	2.18425	1.68421	1.63994	1.76645	1.41938	2.04061	2.33689	1.79393	2.00155	1.56867	1.34693	1.19499	1.19422	1.47309	1.06474	1.92187	1.18366	2.30445	2.45893	1.93967	2.79376	2.831	3.03525	2.86783	1.99184
AFR92857	90.7414	30.2611	23.1016	163.7	19.9986	25.5507	140.566	113.805	108.16	119.233	72.4097	79.0476	79.1724	60.4766	65.1183	80.1374	136.83	267.499	271.443	273.641	265.702	256.362	250.681	248.231	251.942	261.415	250.645	253.96	250.026	247.11	249.38	255.083	254.013	10.5588	11.7741	12.0598	12.2446	13.8479	13.8166	11.8554	11.202	246.293	243.556	247.221	270.914	264.917	261.918	265.755	303.11
AFR92858	11.4551	4.99309	0.64134	11.8684	2.86311	4.77472	7.24341	9.95427	10.244	6.83893	9.59414	7.99717	9.17979	4.16889	5.28241	8.36919	11.7059	8.13825	8.38389	7.27449	7.91646	8.7492	9.17101	9.24184	9.12332	7.04363	7.41854	6.75165	6.91221	7.89128	7.70721	7.27157	7.33473	5.76336	5.20509	5.94157	5.8184	6.51051	6.74488	6.11369	5.58035	7.62406	7.89566	8.19723	9.29611	8.201	9.51034	9.13892	5.46014
AFR92859	2.68876	6.86354	0.348078	0.936825	0.189101	0.215951	1.71682	1.29436	0	0.580747	1.81459	2.124	1.27323	0.59816	0.578421	0.69648	0	0.846577	0.564942	1.13155	0.56308	0.503878	0.377825	0.754021	1.12758	2.7297	2.29718	3.87001	3.14803	2.21674	2.36009	3.46982	3.88432	6.46125	5.97469	7.08138	5.09035	5.03685	2.58855	3.94507	4.481	0.660907	0.659712	0.526772	1.5035	1.77446	1.22811	2.18075	1.21712
AFR92860	36.5331	23.3674	15.6888	183.081	24.9751	16.208	993.219	155.387	169.089	171.879	168.164	168.091	168.807	173.658	152.734	161.813	138.542	37.4658	36.6798	37.5319	38.7202	25.9577	26.4995	26.5353	26.9063	44.9122	44.6834	44.2906	44.785	45.0279	45.9802	44.3508	46.0999	50.163	50.6539	51.6831	49.6634	72.8487	69.7439	71.9553	71.2333	16.6874	16.8281	17.3444	35.0673	34.9062	33.4067	35.851	30.5062
AGV15347	0	13.0344	35.3123	19.1363	12.8136	15.5069	107.562	49.9071	0	25.8371	30.9989	7.475	18.4567	5.76704	7.22178	24.8868	12.2121	28.9929	31.0939	27.0435	27.3922	21.5704	18.9681	19.8036	21.6778	18.3198	19.6276	22.1334	20.1389	12.0305	15.9687	12.6335	14.1874	2.09879	4.57707	0.767772	5.09658	5.19428	6.97503	3.88375	6.9545	18.6298	30.1418	23.5817	13.908	18.7788	15.3726	15.7804	17.2428
AGV15346	9.14926	70.1693	27.3208	19.0828	1.16E-08	2.40678	117.625	71.4824	56.6076	13.6704	27.4058	58.8226	12.7043	6.56634	18.9922	40.5895	33.8656	16.1605	11.1836	12.0375	12.9994	14.8364	8.285	7.16187	7.44908	15.7124	13.2476	9.07829	10.4789	9.71209	9.18865	8.46923	11.0301	7.14854	2.605	3.54552	6.20552	3.53464	4.93408	5.92565	5.2369	18.7429	17.8232	18.0087	11.2836	12.3808	10.1951	8.99773	8.92454
AFR92861	8.04726	43.0478	67.6126	28.2288	11.5054	23.8095	13.7972	119.024	81.8258	86.207	44.9256	54.8378	88.102	36.7798	27.9463	66.8113	135.672	30.1878	28.1046	34.0618	29.8381	13.7499	21.2277	22.6829	22.4777	37.369	39.9469	42.1398	42.498	37.0266	33.1109	39.3662	33.7613	6.57083	8.73142	12.4914	4.17076	13.6424	9.89362	12.0587	10.1667	36.5035	29.3071	31.5018	35.8576	30.1045	33.9275	37.2532	21.6836
AFR92863	47.4411	11.5313	16.9254	57.4964	31.4513	25.5059	61.0822	41.3035	41.7528	43.4817	61.6643	63.3766	53.6447	59.8241	62.9637	63.3074	47.7822	15.3979	14.8278	15.9048	16.6458	12.355	12.7699	12.6382	11.8035	34.8503	32.6853	34.9671	33.7617	39.8086	38.7009	37.4638	37.9439	36.0113	37.7939	35.0444	35.4335	40.5815	42.797	40.0273	40.5542	10.481	9.25908	10.1512	20.5805	19.1951	20.3958	21.0498	30.2639
AGV15348	38.6992	23.0458	14.4972	59.2901	17.9678	16.1588	49.1195	35.8198	44.5512	39.3165	45.4033	39.5225	47.7867	68.2027	51.7998	50.9568	43.4303	16.5571	15.6677	15.3212	16.7195	13.6151	13.5822	12.6275	14.196	19.1114	20.2925	19.1009	20.6323	20.7337	21.2048	21.1333	20.2334	47.0189	44.5289	48.2212	48.5736	51.7716	53.1396	49.8616	51.383	12.5281	10.2802	11.2618	18.1495	17.5089	18.7354	18.9402	12.9461
AFR92864	38.6992	23.0458	14.4972	59.2901	17.9678	16.1588	49.1195	35.8198	44.5512	39.3165	45.4033	39.5225	47.7867	68.2027	51.7998	50.9568	43.4303	16.5571	15.6677	15.3212	16.7195	13.6151	13.5822	12.6275	14.196	19.1114	20.2925	19.1009	20.6323	20.7337	21.2048	21.1333	20.2334	47.0189	44.5289	48.2212	48.5736	51.7716	53.1396	49.8616	51.383	12.5281	10.2802	11.2618	18.1495	17.5089	18.7354	18.9402	12.9461
AFR92865	138.545	87.7298	10.5678	721.499	266.087	25.4896	22.3386	84.3806	103.927	104.094	127.852	124.648	136.085	146.766	133.782	130.017	89.7888	17.9093	16.1268	18.1037	15.513	14.2499	12.608	13.5152	13.6736	61.6509	63.2115	62.2305	61.2136	65.8174	68.09	65.0133	69.8075	13.33	14.4441	13.097	13.4182	16.8092	16.6055	16.0028	16.4062	8.59949	7.46278	9.09227	15.8246	16.2381	15.255	17.4449	20.936
AGV15349	5.69612	3.01E-08	6.10595	4.72084	5.25807	2.35E-07	7.5858	3.18251	22.1176	9.89112	3.62277	7.67516	0.000106178	8.94E-09	0.000439367	0.00119089	3.86E-08	1.84373	3.50912	0	3.14091	3.02948	0.786579	3.18721	1.6582	0.782594	3.52E-09	5.24356	2.88688	5.51086	0.812894	1.46706	2.07156	2.46658	0.559478	1.03E-07	1.33053	1.85142	1.76429	3.003	2.90252	1.8938	2.19344	3.06502	4.78765	1.16381	0.85191	3.27165	3.29537
AFR92866	28.7086	9.76712	0.679531	23.9627	20.2834	22.0324	38.9645	23.7509	2.68932	13.1926	19.985	14.2222	27.1452	23.3371	21.4681	28.8551	20.9604	23.6877	20.9546	25.0769	22.5049	19.8118	23.7833	19.687	21.921	27.543	27.4374	22.7303	27.1583	24.2803	28.452	29.2774	27.0789	9.74488	11.0239	11.5599	11.104	13.3111	12.8926	11.283	12.787	24.8545	23.7784	22.3825	24.3178	28.4822	28.1014	26.2892	24.9614
AFR92867	15.7019	9.57205	4.80594	29.2443	6.57157	5.53374	102.049	26.0119	28.4288	27.317	31.7424	38.0247	34.6377	34.8551	34.8216	40.0953	35.8063	17.9294	18.1206	16.6081	18.555	14.3048	14.2132	15.3957	13.8094	20.1726	18.8994	19.8238	18.2081	18.8941	19.7611	18.4649	17.969	10.1191	9.15375	9.61596	9.28292	13.4278	11.7407	11.3651	12.3453	16.0078	17.8314	16.3415	16.5527	17.1053	17.1481	16.0277	18.8698
AFR92868	3.0261	12.1581	2.28136	5.06803	28.3684	2.59486	28.2002	3.29912	0.564387	1.26877	2.20243	3.09357	1.39083	1.74242	1.68492	4.56485	3.08444	2.3633	3.49702	2.0601	1.53772	2.38514	2.65977	2.74555	3.46708	2.30176	2.4048	2.8183	1.97991	1.81611	2.22422	2.02149	3.03077	5.70071	6.16394	4.52365	6.14821	5.84904	6.84584	6.63754	5.7354	2.8878	2.78649	2.78122	3.4838	3.08148	3.87555	3.474	3.6439
AFR92869	72.4278	8.76796	27.0052	77.5864	25.934	31.7816	69.1258	76.4746	64.3825	55.3155	75.806	71.7461	80.9251	66.3984	72.0778	89.0339	82.1508	59.4157	54.3664	57.688	56.4051	52.279	52.4479	57.6448	51.3227	70.7878	67.0909	65.3878	65.1751	69.6033	66.8622	66.3975	70.2896	43.7811	42.8327	42.6619	43.8793	49.7205	48.5892	49.881	47.553	54.6677	55.75	55.173	68.3241	65.2013	66.941	64.8618	71.475
AFR92870	12.1902	16.8747	1.756	42.6106	32.5926	10.1178	52.5191	55.0172	63.5125	57.7383	70.1668	74.8927	68.9814	65.8258	75.574	88.4761	66.8862	17.9239	18.3395	18.2983	17.8938	12.0677	11.6493	12.3931	11.4475	20.6795	21.995	20.689	21.2762	18.4699	17.58	18.4916	17.7456	11.4733	11.2228	11.0114	11.1342	17.5123	17.9321	17.9164	18.769	17.7172	17.9613	17.7577	17.176	17.5484	17.4882	16.8973	25.6384
AFR92871	380.212	120.271	232.809	176.601	145.991	144.909	241.709	273.59	248.333	253.559	259.782	244.377	329.247	360.919	273.788	265.197	248.682	132.356	131.534	136.763	133.369	123.312	121.066	117.838	124.287	150.168	151.575	149.71	156.43	138.427	139.334	139.194	135.435	212.859	217.057	216.363	212.594	252.029	253.404	251.549	257.704	173.283	178.904	170.521	169.194	171.114	169.478	165.244	167.809
AFR92872	71.4184	47.7749	21.3295	64.9738	53.2922	39.9868	50.5968	50.5781	63.5499	60.5151	74.8458	81.7396	92.3436	84.8178	86.8132	89.069	52.6605	38.4271	40.012	37.2237	40.0884	32.5547	32.3611	32.8122	31.006	30.494	32.344	30.8473	31.8967	29.981	31.6039	32.4174	30.9643	42.043	42.8905	41.411	42.2297	49.5674	50.4941	51.587	52.5376	31.1471	31.208	29.3556	36.6988	38.3058	34.982	35.7885	35.1094
AFR92873	53.3969	13.8741	8.27689	81.2992	16.9439	12.8732	371.229	65.9765	98.7109	86.8708	89.1345	86.1578	97.5849	104.979	105.369	91.6326	79.2822	16.1254	15.3744	17.3173	16.2619	15.0185	14.4245	15.324	15.3701	25.1433	25.4811	26.323	25.325	22.5027	23.1312	22.4742	22.977	72.7822	75.3985	71.2678	70.6091	96.4727	95.9105	96.0031	96.5981	15.4328	13.6788	13.5879	17.544	17.5876	18.8623	18.1674	19.695
AFR92874	62.1743	18.9638	106.314	127.251	17.9546	98.7045	55.3134	50.9739	43.4815	43.5484	57.5933	65.504	56.6671	63.7316	65.529	74.2072	56.9327	19.2958	19.5816	21.3654	19.0234	18.7902	18.1746	18.8811	20.2767	25.073	26.1795	26.0585	24.8952	26.3465	25.8012	25.7196	25.1832	19.9756	19.3055	19.0006	18.6535	19.7184	19.5503	20.0717	19.4489	19.2889	18.1152	17.0152	20.6092	20.5077	20.5016	18.9704	19.3333
AFR92875	59.8791	120.431	41.9804	211.661	125.147	54.9895	166.402	120.457	117.016	126.449	121.12	119.719	109.992	104.541	95.7663	112.534	149.586	60.9238	61.2223	62.9838	61.4741	61.4667	60.2164	62.7476	60.5568	52.3788	51.7053	51.421	51.0489	45.8768	44.7988	45.6816	44.4887	14.3567	13.2741	13.4585	14.4214	18.7369	19.149	18.3899	17.877	79.2633	80.7397	78.1419	55.0118	55.1887	54.8373	55.1916	63.6223
AFR92876	96.8332	55.5097	39.1443	136.333	93.4233	164.465	61.8549	106.735	125.556	129.068	152.939	134.134	136.382	143.254	146.113	153.774	114.706	60.9338	60.4108	61.7367	58.6389	48.4348	48.883	47.3735	46.4682	62.7427	61.0273	65.695	65.5147	59.7989	61.2361	60.4448	62.1339	55.6526	58.0177	56.4584	54.5826	66.626	63.8993	65.853	64.8089	49.9243	49.6097	52.0429	61.8492	64.882	63.9679	61.1786	66.6145
AFR92877	193.33	52.5487	48.5149	215.025	74.3801	141.597	548.582	357.386	440.885	480.039	424.496	414.569	375.976	537.547	489.547	467.741	422.646	251.629	246.185	252.303	244.719	241.787	237.926	247.105	243.146	274.7	269.79	267.062	282.526	269.684	268.298	261.613	270.679	238.64	239.203	246.882	243.452	267.41	264.508	266.013	265.841	215.753	215.056	218.273	246.616	248.557	246.209	243.809	253.073
AFR92878	17.2361	13.1589	15.4813	16.2749	13.2546	27.9936	16.512	16.6694	14.7258	12.0157	17.1118	18.5349	21.7734	11.6182	17.3407	19.4096	17.586	7.62588	6.32142	6.80853	6.59778	6.32961	6.59411	5.35943	5.71339	8.91751	7.15355	7.86786	6.46494	7.78055	5.97923	7.38418	6.85341	11.1753	12.719	12.1177	11.7954	11.3237	12.4832	11.7179	11.7538	5.41385	6.79687	6.22795	8.07984	7.95363	7.7208	7.48159	7.1378
AFR92879	25.4732	690.567	63.9457	8.29739	103.984	61.8972	7.66653	10.888	5.55338	6.15168	11.4952	12.5729	10.7102	3.16807	4.86559	12.3683	9.8967	11.7809	11.8805	11.854	10.9204	12.7549	11.3788	12.568	12.1003	5.50548	5.94914	5.09075	5.97377	5.65449	5.70929	5.05919	5.48894	4.60668	5.77814	6.15415	5.22187	4.28358	4.62655	5.08588	5.11887	18.2844	18.498	18.8323	21.249	19.4342	23.6797	21.3166	24.6475
AFR92880	54.5406	14.1403	36.9231	46.1552	29.2491	36.8383	56.752	59.8699	57.3555	45.1285	71.6228	80.1677	78.2094	62.4181	84.3304	91.2339	58.5116	57.1185	59.0563	61.7604	61.0495	81.2003	75.6833	81.4724	78.9985	65.7089	66.0906	69.2685	66.6102	70.9536	70.482	71.799	79.4642	154.673	152.549	158.877	166.309	112.836	125.933	117.39	118.179	62.4115	62.3964	62.0834	69.7964	70.8132	74.2257	76.7617	71.3597
AFR92881	10.067	8.41245	7.40943	2.72498	9.10073	3.59756	4.41369	5.9897	0.717268	3.22492	1.67942	3.2763	3.53515	0.553602	0.535333	1.93379	0	2.35054	1.56858	1.57089	1.82397	1.6322	1.1656	1.39571	1.04359	1.32966	1.46166	1.19391	0.662165	0.897578	1.41336	1.15608	1.41231	2.29998	4.37761	3.10447	2.52794	2.89778	1.63918	1.76265	2.38778	0.734009	0.97691	0.975062	1.265	1.26329	1.26291	1.51373	1.37677
AFR92882	67.9956	8.62681	15.9891	24.0719	9.63482	8.27061	23.9393	103.57	96.4645	90.7545	103.003	120.325	108.193	121.702	135.092	116.7	97.7619	14.3297	12.6052	15.0421	14.1521	12.1904	11.4986	12.849	12.4242	19.8476	19.6872	19.6543	19.4744	17.5765	19.9386	19.1266	20.3507	86.1255	86.8298	85.0495	85.844	77.9716	79.7108	70.847	76.7071	11.9779	11.6855	12.2489	16.1248	14.9828	15.1183	14.4948	17.6652
AFR92883	30.2058	11.797	10.1433	20.7609	17.1532	12.243	66.2987	32.0114	31.3292	31.493	36.0809	35.8342	34.1042	35.681	36.3095	39.4858	38.2805	26.3163	27.1546	25.8	25.9547	26.4758	25.6628	25.2564	26.2706	21.5549	22.0125	21.4576	20.8806	21.3555	21.6957	22.4427	22.6142	19.6427	21.334	18.435	21.1571	21.7886	20.597	21.3041	20.2386	18.7019	18.6031	19.585	26.0095	25.5033	25.3836	26.7426	22.4008
AFR92884	121.901	39.0415	30.1114	176.554	54.7477	54.37	34.7171	137.525	151.291	150.422	162.664	142.531	167.643	182.604	174.373	167.652	132.6	35.5058	35.6845	37.5348	37.2128	31.6033	28.8753	32.1671	30.2218	44.735	47.0776	44.9951	43.0279	40.6396	43.9338	41.982	41.9264	137.294	137.282	134.462	137.941	160.521	169.34	166.807	161.876	25.9716	25.5558	26.679	35.0203	36.0485	37.2171	36.6193	32.0716
AFR92885	12.674	10.621	4.0881	14.5752	16.2785	18.1792	8.4779	18.2683	17.5321	12.4401	26.3978	32.3164	23.7052	20.477	27.7913	31.6511	19.2195	5.50812	5.23082	6.03139	5.43903	4.53933	5.37036	4.57886	5.71866	9.43386	8.50786	8.29279	8.07828	8.34862	8.67139	8.19677	8.10948	7.26357	7.87435	7.63547	7.382	8.42111	7.88232	9.12338	8.94356	5.84812	5.89038	5.45741	7.14175	6.66754	6.82947	6.98521	8.7718
AFR92886	47.5349	29.9094	12.7517	52.0528	35.0944	18.0491	46.4493	45.1467	52.0232	53.1249	67.2728	61.97	64.1009	54.3241	60.1446	80.2126	58.9997	36.6782	35.2273	35.6515	41.0402	47.5025	50.2271	52.3518	53.9236	44.3435	42.897	45.7495	46.2374	50.2391	48.5144	49.7805	50.2129	32.5456	33.4218	31.8863	30.8853	28.0412	27.5256	27.3952	29.0429	44.5385	42.6346	45.5006	42.2769	44.735	43.195	45.118	44.4105
AFR92887	15.5819	46.223	13.4699	41.3148	41.4605	24.5023	23.4004	34.6933	37.977	37.3076	37.7959	40.9807	40.1987	35.6721	42.6114	50.7741	47.0507	26.6045	27.3121	28.6858	26.327	18.5462	19.8123	19.9349	20.2861	26.8376	25.8755	25.1095	26.1182	22.433	21.9613	21.5296	23.2985	7.04233	7.60048	7.43615	7.4722	9.83456	10.2158	10.3795	9.94373	26.1408	26.2816	27.459	23.7793	23.5526	23.3212	23.0549	25.5439
AFR92888	4.74539	4.98642	4.80432	9.73873	11.5013	5.4238	62.9569	13.2672	19.9909	14.1129	30.137	29.2203	24.1134	27.3668	27.7202	30.825	21.4672	3.58207	3.24047	2.80358	3.47823	2.34295	2.12016	2.11559	2.50034	3.25728	3.64497	3.81401	4.07955	3.38566	3.35488	3.10905	3.44655	2.96895	2.97415	3.2552	3.48908	4.02894	4.08763	3.93381	4.07408	2.31492	2.77647	2.18122	2.96898	2.66846	2.53799	3.01613	3.54343
AGV15350	0.47478	0	0	0	2.47759	0.563252	0	0.0998065	0	0	0.683807	0	0.338078	0	0.435942	1.04984	1.40181	0.184116	0.0958345	0.180762	0	0	0.207994	0.221911	0	0	0.269793	0	0	0.298602	0.133578	0	0	0.188328	0.100399	0	0	0.0947545	0.22502	0	0.0877236	0	0.292802	0	0.217558	0	0.200221	0.379556	0.171331
AFR92889	2.3304	2.46046	0.92337	2.52463	7.42604	4.68342	2.41772	0.875721	1.82746	0.342353	0	0.626054	0.861426	0.881544	0	0	0.568094	0.937287	0.382965	0.650739	1.03731	0.631206	0.839596	0.6043	0.627785	1.39744	0.677667	0.675967	0.759181	0.460666	0.468401	0.613642	1.06313	0.621806	0.691931	1.02532	0.914873	0.688259	0.506662	0.681652	0.771883	0.974018	0.665455	1.04805	1.1996	1.12651	0.768469	1.02886	1.06182
AFR92890	45.2243	17.4619	9.74877	42.9819	29.41	22.6159	85.0074	32.72	42.3542	44.4614	40.4829	48.238	40.1557	35.1379	43.1693	45.1056	43.677	22.1479	22.8838	23.8029	21.6561	17.3169	17.7073	19.1819	16.9214	28.0166	28.0327	27.5718	27.1119	25.4834	27.0395	25.3951	24.4142	15.9145	15.6727	17.1981	16.6191	19.4676	20.2703	20.0109	19.8435	19.5392	20.171	21.5913	22.4092	23.6605	22.8979	23.4618	25.3953
AFR92891	260.096	64.3546	178.191	152.502	59.8987	120.077	662.043	203.223	183.848	119.451	158.418	155.334	167.606	142.718	180.839	186.233	187.787	91.1274	87.5377	89.2184	87.6352	65.2935	67.3515	73.5822	77.3091	85.8936	86.6244	93.3588	90.8468	85.8707	87.5691	89.6398	88.4549	121.824	112.65	119.419	113.724	131.788	137.123	130.764	125.683	66.7007	72.7316	79.095	90.5253	85.7235	84.9496	83.916	93.2761
AFR92892	32.0609	16.8951	33.3097	85.2456	9.69837	32.1442	25.8078	19.0757	29.2394	15.2347	26.0296	27.5464	24.5813	26.7989	32.0523	24.84	16.8536	2.70324	3.03895	2.7099	2.82147	2.48769	2.30154	2.44474	2.28957	4.44639	5.54374	4.39379	5.06121	4.73706	4.21477	5.76823	4.7432	18.7517	21.0225	19.0416	19.5783	22.3496	23.8933	22.0133	23.8141	2.57141	1.78895	2.0961	2.69924	3.37954	3.53942	2.85234	3.42803
AGV15351	33.0688	8.60281	23.3398	14.9433	7.485	8.38832	23.1589	25.9991	17.8562	16.2969	25.9071	25.0963	28.2074	13.4284	16.9151	27.5682	20.6433	26.3407	24.9899	23.9823	23.9512	25.8238	26.2273	24.426	25.0176	21.6434	20.3568	19.3914	18.5556	19.644	20.1352	20.13	20.571	12.8829	12.5011	13.0276	12.7626	13.672	13.2804	14.6671	13.2765	31.3531	29.3477	35.0106	29.2309	31.0461	31.44	29.511	23.6886
AFR92895	23.3685	3.99106	14.8973	77.024	4.6919	38.762	29.6227	53.8997	68.1757	60.4587	66.7474	77.2689	69.3676	71.7159	86.511	85.1958	60.7508	3.9415	4.33748	4.34387	3.56601	2.60095	2.57853	2.63838	2.06514	4.96061	4.35946	4.67549	4.89105	4.27892	4.26357	5.32206	4.71773	32.6622	32.4603	31.493	33.5623	36.9887	38.6965	38.3793	36.6363	1.62835	1.9917	2.12503	3.27272	3.03146	3.26732	3.97297	2.62801
AFR92896	20.9653	9.02735	2.7526	6.67572	8.28227	2.29888	182.298	23.6211	17.4432	20.1366	20.9728	20.2421	26.3336	18.5572	32.371	35.5887	17.1765	22.8308	26.4618	22.6289	23.9768	18.5441	18.3101	16.4359	17.529	39.2403	40.8738	42.5493	40.3885	38.6839	39.2697	38.584	39.9999	24.1117	24.7597	21.8406	24.9986	31.6333	29.3379	30.6184	32.2143	20.9862	20.1457	20.3479	25.6917	26.8194	26.8114	25.2048	36.7723
AFR92897	39.4541	41.8243	48.5976	51.5546	31.7991	58.2223	25.5355	49.5461	38.5827	37.6498	35.1983	38.5369	37.1868	28.323	30.8439	31.4374	79.9703	45.9236	46.3128	47.6016	46.0355	47.383	47.0103	47.5207	46.0174	63.2591	64.3928	65.7441	65.285	59.2563	57.995	60.6209	61.9421	3.32665	3.2774	3.40858	4.03822	5.18077	4.12982	5.17719	4.32645	68.5838	70.2114	72.3223	49.2046	50.7991	48.0667	51.9613	61.79
AFR92899	111.365	63.3237	54.7482	162.075	81.7152	54.1673	205.776	45.0032	69.9889	57.4287	54.8973	57.8642	58.0666	53.4787	60.3329	59.1241	61.1997	69.7633	68.6843	68.5301	68.9029	59.5539	58.8015	59.7529	59.0614	63.3803	69.5621	63.8151	69.3288	62.6844	63.8782	59.5372	64.3943	25.0234	26.5286	25.3559	23.7699	31.7794	29.59	29.9146	29.9212	63.6246	66.1906	63.5085	72.5797	70.6941	64.2035	67.4519	75.7198
AFR92900	34.5323	19.3986	17.5583	117.716	39.5024	32.6528	75.9567	57.1034	80.8499	78.3955	108.716	95.7516	98.7397	110.067	118.94	123.782	96.0013	34.4401	33.622	34.8805	33.7235	24.6363	23.9343	22.8402	25.6051	25.678	26.1663	25.5821	26.3663	24.8321	24.1499	23.3761	24.655	13.681	12.6411	14.5844	13.9197	17.2814	18.5623	17.2352	17.3402	31.3337	31.7746	31.1517	33.5	31.3273	34.1308	33.4057	32.1596
AFR92901	32.0814	9.07368	8.03713	13.2756	12.3809	17.5177	41.1772	25.6594	27.784	23.9077	30.9648	28.6086	35.7816	29.4404	30.0505	34.1737	23.3769	7.82328	7.87392	7.36985	7.5272	6.65926	7.05955	6.52889	6.48994	8.07504	8.04789	8.18686	8.52085	8.22909	8.11936	8.24375	8.19761	16.6103	15.0889	15.7583	16.1066	19.0457	18.1917	18.4746	19.1627	6.04391	5.63212	6.38166	8.55437	8.08663	8.54026	9.04791	8.25841
AFR92902	3877.87	390.555	2464.42	695.529	403.162	1529.83	470.531	2838.46	2152.11	2336.02	2423.64	1870.35	2928.98	2783.87	2365.12	2282.91	2335.73	186.682	201.264	188.082	184.066	139.867	133.417	143.991	134.944	467.412	457.558	452.346	470.294	491.891	502.126	510.3	520.198	5560.93	5531.78	5528.37	5482.45	5418.46	5366.91	5385.47	5428.87	114.833	120.182	110.031	209.012	209.032	220.159	207.518	311.399
AFR92903	138.981	105.36	88.0081	128.541	99.628	53.1503	182.362	120.683	159.979	140.925	133.971	126.835	139.708	135.165	132.589	142.069	147.442	65.7772	61.9319	68.8762	63.791	50.0063	48.8159	50.1433	50.8065	71.305	76.0513	75.6908	73.9319	63.1781	63.4202	62.217	62.8081	65.5145	67.4538	67.9825	66.7761	84.9122	79.4328	81.3641	80.4964	58.6612	55.0096	57.1576	61.9383	63.6885	63.2807	59.8217	69.9825
AFR92904	38.0878	19.4353	17.118	29.2599	23.1482	20.5477	45.6823	33.9031	24.8566	22.9725	27.1597	28.3846	30.6272	22.3823	25.6632	39.0919	39.2439	38.9937	45.2985	45.2141	42.967	40.2676	39.9894	38.694	38.7099	33.9447	32.8479	29.2685	31.2844	30.8829	30.7234	34.7217	32.4802	15.8745	17.1	16.0047	16.3263	17.3918	17.4056	20.143	15.751	37.2365	41.1894	35.8318	43.3265	42.4652	41.2126	41.9659	36.651
AFR92905	71.3897	20.6174	29.3376	201.511	30.6505	53.704	748.477	120.883	176.581	135.907	149.394	159.13	161.953	163.805	180.722	175.678	152.34	34.7619	32.4416	31.9218	32.8562	25.6682	25.0793	24.482	26.0319	46.1297	46.6755	43.4114	44.8402	42.9023	43.89	41.9075	41.1591	86.5826	89.0785	89.7522	87.7779	119.865	120.171	119.782	112.646	25.0567	23.9116	26.1432	32.5771	31.4374	31.1332	30.7181	31.0634
AFR92906	52.5539	7.8105	24.6688	103.068	7.51031	49.6868	38.8489	49.4741	67.5768	67.4606	71.165	75.0543	58.9321	67.1612	71.8539	71.3372	48.9048	4.84536	4.72362	4.22374	4.20362	3.27264	2.89584	3.49003	3.21749	8.36584	7.33136	7.78993	7.30677	7.15737	7.29636	6.21687	7.2495	38.0321	40.9608	38.5825	36.8522	43.8217	46.3789	45.0913	45.7792	2.44723	2.28521	2.43819	4.40806	4.03525	4.52303	4.80265	4.56332
AFR92907	805.371	73.623	450.653	4508.91	250.613	22.6541	393.971	861.659	1154.47	1179.11	984.309	1030.84	865.403	1101.77	1107.39	1168.41	896.041	1455.67	1469.09	1459.63	1471.07	1130.52	1139.52	1134.7	1132.39	1051.04	1070.37	1044.46	1069.47	1015.32	1012.91	1026.35	1028.4	277.533	288.412	283.136	278.016	369.751	361.529	372.766	367.038	1366.93	1353.74	1351.92	1395.97	1391.51	1394.68	1395.26	975.278
AFR92908	28.846	52.0497	28.2501	91.6431	117.885	30.2135	78.6519	74.3783	79.5703	71.8699	71.8996	77.2422	66.5079	81.3555	76.0931	80.4621	69.9965	50.9085	50.402	52.4037	49.9945	34.698	33.3951	33.7539	35.2508	31.5452	31.9797	32.1842	31.0385	28.8769	27.9959	27.3344	27.8799	10.0739	9.60083	9.49731	9.87426	14.3851	14.3615	14.5617	14.3954	43.3419	41.5108	42.561	44.7472	44.8036	43.118	44.0606	36.4852
AFR92909	41.8235	50.3015	40.2711	82.2398	51.3012	52.1299	28.8219	24.9316	30.7281	31.67	38.8105	38.1668	31.6113	35.3878	37.1862	39.1138	33.1981	32.0131	30.1898	33.0119	31.7102	25.682	25.9756	24.0491	25.2137	30.2068	28.5886	29.3834	29.137	24.9708	25.8379	25.1889	25.8881	7.36659	7.44178	7.17894	7.0035	9.31364	10.0197	9.88571	9.51094	30.8832	30.2332	30.5714	28.4129	28.8525	29.373	29.2706	32.2902
AFR92910	3412.59	433.731	2022.88	970.34	461.165	1680.8	4438.08	4102.81	4166.72	4990.13	4524.72	4313.13	4810.26	4659.67	4613.29	3675.87	3657.39	223.757	227.802	222.394	225.69	158.84	180.239	168.185	165.006	500.685	492.857	511.161	518.601	579.024	593.094	605.824	585.945	5858.86	5776.2	5885.3	5847.9	5558.99	5493.59	5491.48	5559.42	137.531	126.565	124.288	231.031	233.358	252.025	236.179	321.171
AFR92911	2.57617	0.305775	0.084002	1.42707	1.54768	2.46834	15.9075	1.21E-07	2.86532	1.83348	0.0022396	3.44701	4.17561	3.30967	18.4031	4.74798	2.29552	1.99135	0.000910567	0.00387752	1.27493	0.96327	0.50057	0.741842	2.93E-05	0.595182	0.000436786	0.000884821	1.81374	0.000350946	4.45E-05	9.79E-06	6.24E-07	0.0123037	8.65E-05	0	0.0105953	0.000115982	3.46651	3.59163	3.65E-05	0.000260241	0.703957	3.28904	3.85E-06	5.85E-07	1.0009	0.874196	1.02542
AGV15352	9.30401	13.3428	12.5471	9.16942	9.55844	9.15296	67.4045	11.548	9.71616	7.4785	14.55	12.304	14.4529	11.676	0.124631	18.4247	8.88178	2.22068	3.93504	4.27816	2.73084	2.04072	2.70544	2.33092	3.64217	2.83162	4.05824	3.99354	1.99916	3.52732	3.2565	3.97917	3.4488	5.51808	5.44019	5.65405	5.11708	7.96938	4.25841	4.44891	8.16715	2.78233	2.25775	0.00650497	3.67202	3.66705	2.90982	3.38738	3.25696
AFR92912	244.912	83.746	88.7269	81.9981	146.35	85.0575	137.966	143.106	128.527	165.871	195.05	153.293	149.568	112.978	167.871	157.216	143.085	92.2986	80.0278	98.3903	97.9216	107.357	99.7907	97.8387	111.392	146.267	156.091	156.491	139.088	171.049	156.689	152.172	164.88	338.293	326.844	334.232	336.877	325.474	374.687	335.276	327.155	99.2543	92.9967	93.4275	128.449	123.245	119.437	128.716	141.419
AFR92913	16.7782	8.97996	4.58771	36.078	14.1156	8.04001	34.1532	15.6647	13.0307	14.0568	15.1993	17.1369	16.9381	13.152	12.8248	20.7186	22.4339	23.5152	22.7816	23.7038	24.4232	24.6018	24.2939	24.1951	25.0935	25.3243	23.6098	23.3849	24.218	25.0613	24.9842	24.7726	25.145	9.09149	9.36041	9.77866	9.19888	10.4132	10.346	10.4563	9.23283	32.1649	34.7641	35.2093	40.5585	37.4772	39.7605	38.0519	21.8387
AFR92914	34.171	19.5116	18.3683	36.0541	25.6746	32.1594	113.119	87.5217	58.6423	52.9818	74.6579	72.5701	76.5271	59.7064	80.7064	87.8349	79.1748	31.8778	31.4545	34.0057	34.0704	35.4908	37.0374	31.6297	32.0039	44.5636	41.5293	42.1522	39.8542	47.287	45.223	47.5947	47.0505	36.9414	36.1378	40.069	40.1098	34.4087	35.9715	38.1081	39.4229	31.3533	31.4382	31.8735	34.5479	33.6954	37.2004	38.1078	41.73
AFR92916	542.388	131.568	354.442	702.972	235.981	485.958	439.206	547.551	643.388	712.9	643.504	621.206	780.963	849.47	693.795	626.127	553.268	63.5942	59.5167	60.4107	63.1033	49.4934	49.2261	45.8453	49.1741	106.987	111.125	107.788	111.976	119.361	114.462	118.67	121.719	1031.18	1028.28	1039.21	1041.88	1097.15	1097.08	1080.05	1085.82	40.8476	37.3894	42.198	67.1138	65.1334	66.7253	69.2001	68.9364
AFR92915	39.69	14.6302	14.6009	31.2774	20.0682	42.6419	23.3415	43.5359	53.4826	41.7612	66.6462	45.985	53.1623	73.8859	52.9987	43.2172	47.4868	29.2929	30.7961	27.7246	31.4293	35.8684	39.7313	35.4916	38.4349	38.2418	37.8003	40.8958	36.5948	39.8511	41.9452	44.3489	40.4659	67.8779	67.5638	66.7863	62.8554	50.5245	51.2757	48.9117	50.0821	22.2297	21.0417	21.4602	29.8824	33.1666	30.7036	33.9084	46.4275
AFR92917	82.1346	25.462	4.75707	91.611	82.9247	14.2434	278.837	38.071	30.3934	32.0926	54.99	39.1247	35.1799	56.5131	61.8659	48.4205	26.4256	73.1921	64.7043	71.8596	68.0041	75.4503	78.8012	74.1509	76.3814	81.9535	83.435	78.1855	84.4306	93.3559	90.3294	93.0274	84.0797	136.664	140.232	143.729	130.357	120.606	125.802	120.765	119.818	50.8956	58.0948	54.6984	73.3386	74.9426	79.2988	74.8329	63.4018
AFR92918	19.0511	12.9645	8.06922	25.55	27.1934	9.50689	60.2223	13.8575	15.7315	13.8278	14.8164	16.979	16.8483	17.6749	16.8935	17.7168	16.8684	17.6678	16.9837	17.7719	17.4944	12.6233	13.6992	13.2498	13.3275	19.405	17.6337	17.8989	17.8442	15.4499	15.7311	15.5963	15.3273	4.3314	3.92321	4.69248	4.77453	6.38937	6.10274	6.10532	6.32674	15.9175	16.0696	17.1558	15.8624	16.7412	16.8764	17.2536	17.6405
AFR92919	99.2145	35.2625	12.0593	145.872	70.2384	94.2397	162.108	214.541	387.489	394.408	372.57	368.127	361.656	375.149	397.416	325.561	306.028	24.7375	24.2597	24.1407	24.7958	17.3651	15.8456	15.4334	16.5857	43.2252	39.9765	41.9483	39.4119	39.4482	41.6552	38.7972	39.689	255.81	259.561	263.278	255.367	312.356	313.797	314	317.325	14.7507	13.6414	12.7151	24.7486	24.8271	22.655	25.6855	25.5594
AFR92920	0	0	0	0	0.16496	0	10.3966	13.5859	0	2.62E-07	8.22E-09	0	6.12E-08	0	1.78702	3.82467	0	8.99576	4.93385	7.30555	1.16E-05	10.7718	7.07276	1.98177	6.88702	9.44523	11.6174	6.76654	10.3895	11.3136	6.69424	11.7165	12.0611	13.6748	6.20488	9.65549	15.9705	13.9117	9.44664	14.3888	21.624	4.77507	5.03194	0.142268	12.2996	11.4206	10.2479	8.38091	17.9535
AFR92921	78.8083	113.205	17.7978	64.6922	108.687	96.7702	117.858	79.6644	62.3758	65.713	62.1417	79.4416	65.7051	63.4353	64.0805	87.7114	73.8598	109.286	110.129	110.426	104.235	94.707	98.9792	96.8023	96.7443	85.8395	89.5214	89.2361	84.0725	74.0549	75.1921	75.4354	74.4793	32.4727	32.9421	35.7613	32.0939	37.4455	37.8623	40.8975	37.4153	102.068	103.633	104.434	94.8658	95.4483	97.552	92.4049	92.9656
AFR92922	6.98541	31.5248	1.76843	1.78484	66.0745	18.679	117.607	17.5087	14.1747	18.3669	18.4382	24.5497	26.926	17.0943	22.7014	20.4348	29.05	28.6021	27.7693	26.8401	25.9077	16.7998	16.8441	18.0528	17.4249	24.0872	24.2354	23.8126	23.8815	19.9553	19.3612	19.7793	19.3468	5.58685	6.16579	5.82264	5.01466	7.21014	6.64483	7.61984	7.5024	20.5999	20.8643	21.5274	21.9262	20.5963	21.7861	21.2932	27.2079
AFR92923	34.9478	36.3043	29.3349	27.0557	27.5247	30.7363	86.8422	34.9634	39.802	35.1214	43.3443	43	40.9098	58.7643	44.435	50.5686	38.3186	11.9559	12.077	12.5815	12.4732	7.78072	8.58074	7.8271	7.71699	13.3233	13.2527	13.7978	13.1713	12.3834	12.0384	12.0831	12.2085	12.4422	12.2926	12.173	12.2186	16.7933	17.838	17.1913	17.5686	9.17643	9.18254	9.13119	11.8875	11.5661	11.774	11.5844	13.181
AFR92924	97.7515	38.6292	33.1072	157.188	59.6813	64.4209	212.364	131.972	120.622	94.1545	164.312	163.251	154.589	145.251	171.3	160.092	113.938	43.8192	44.3713	42.6022	42.6021	48.1983	44.1947	42.6506	42.9718	55.3844	55.5547	55.875	57.2243	66.0882	63.6222	63.4056	65.3741	197.152	194.987	195.509	202.183	183.92	181.711	190.753	181.989	38.098	39.265	35.3002	53.1833	48.4887	52.604	52.9354	54.6669
AFR92925	102.778	29.0229	26.5812	77.3992	34.8692	69.5347	32.7765	40.683	49.2593	51.1097	58.3018	62.3089	54.2478	47.2108	66.2573	67.6191	48.3194	21.6812	23.1824	22.1298	21.8277	20.3247	20.9359	19.4864	19.2519	18.765	18.1509	19.322	20.4888	17.0315	19.7814	20.8426	17.4411	35.2359	35.1238	33.0608	30.8716	37.6529	34.4474	36.0115	38.8857	16.0644	17.1413	18.9485	23.1986	21.7371	21.9213	24.5613	15.8688
AFR92926	75.8827	5.20215	1.56183	12.9109	4.66672	3.99701	2.99575	2.17792	1.30403	1.95436	0.339253	1.1913	1.07119	0.335493	0.973266	1.95319	1.18779	4.27342	6.0996	5.55326	4.5004	5.4403	4.45017	4.01766	3.7946	3.14263	3.30161	3.37648	5.2167	3.49682	3.34823	5.1378	5.13531	2.02105	2.16422	2.16009	1.88016	1.83246	1.83392	1.526	1.06624	4.22583	4.14418	4.50566	6.28623	6.73707	6.19933	7.49167	3.7925
AFR92927	64.5143	15.8606	14.609	107.495	30.7199	18.0904	193.39	35.0454	33.9206	31.8027	36.448	35.2401	30.7149	36.2876	28.967	37.2897	38.2976	26.7848	29.1977	28.5928	27.2674	23.6184	24.049	23.7925	24.5743	26.5566	25.6037	25.7944	25.1246	24.552	25.5207	24.8359	25.0639	9.81453	9.36295	9.02892	9.27587	11.1683	11.8705	12.0745	11.4718	25.9266	25.0605	25.8308	27.6302	27.4955	27.5985	26.6645	22.2033
AFR92928	68.9673	315.482	14.4208	89.4484	1056.89	120.134	83.1305	140.73	217.634	212.023	184.382	175.365	191.796	234.34	206.801	197.288	163.86	102.648	103.252	101.989	98.3733	90.2991	90.3912	89.0228	87.3862	98.8976	96.6935	97.966	95.2238	94.8169	93.6523	91.9307	90.8682	87.8544	86.3755	90.3262	88.8051	116.228	117.956	118.053	118.199	86.082	85.193	84.5341	99.4062	101.062	100.152	99.9143	94.2349
AGV15353	1.01312	7.76071	0.425621	0	33.7712	1.45665	0	0	0	1.4361	4.47665	0	1.57425	0	0	0	0	3.08394	2.44457	3.65403	3.87209	3.93622	2.72702	2.97239	1.02048	3.20256	1.45422	2.76332	0.657536	1.3395	2.72715	1.78261	2.71093	2.31075	1.72118	0.569515	0	0	1.17392	0.730179	0.452913	2.03609	2.85783	0.499275	4.3264	3.40175	3.16518	2.93512	1.64265
AFR92929	5.80747	13.0576	16.3287	2.43271	24.9887	6.23131	6.74229	5.55522	4.30449	3.55914	6.84691	6.0773	3.90153	4.83242	4.08884	4.92339	5.3465	10.2146	6.9861	9.06943	8.77153	6.43059	7.1507	7.59867	7.47481	4.87665	4.23853	4.86896	4.79727	3.5417	3.16484	4.24128	3.93549	2.3536	2.46226	2.28342	2.50756	3.02439	2.33852	2.61895	2.31994	5.38122	6.09221	5.69715	6.27752	6.70652	7.43502	6.778	3.67117
AFR92930	309.146	482.327	86.4423	86.0095	886.127	176.386	250.519	318.021	398.98	397.575	459.891	469.048	392.901	476.822	404.394	416.168	407.006	129.422	130.67	127.23	126.118	91.8522	92.3314	94.292	94.2883	123.994	127.654	121.026	122.984	118.291	120.106	119.341	117.711	127.044	124.752	123.95	124.855	168.032	169.658	167.248	168.583	112.158	109.364	113.858	117.216	116.98	112.229	116.448	128.413
AFR92931	55.2772	124.986	6.7364	42.6882	43.103	8.04908	7.11005	27.8332	22.7758	22.4786	23.412	23.3442	30.5731	17.15	15.3403	19.4698	32.3831	83.2344	77.8499	83.845	86.069	92.7308	92.3492	90.6188	90.5219	98.0362	101.676	88.8695	94.7711	88.8802	88.1661	91.7246	90.4869	9.70795	11.777	11.5764	10.857	10.148	9.5701	11.8961	10.7063	111.515	113.111	115.351	96.5015	95.2947	97.1248	100.235	118.357
AFR92932	10.4442	27.3408	7.68706	4.49764	10.3496	2.22905	7.23493	7.76767	0.744144	3.62457	4.93665	2.71925	3.36198	8.32801	2.77696	3.00938	3.72794	9.48351	9.83191	9.64269	9.66434	10.3416	10.1579	9.71369	10.9472	11.3808	11.58	13.9692	11.7473	12.7044	12.6637	12.1273	11.855	1.96858	3.28672	2.92257	3.81478	3.07172	3.4012	3.39614	3.38992	8.4401	7.7914	8.21924	7.34944	9.43649	8.9096	9.55355	12.0762
AFR92933	65.2958	74.261	105.156	36.2488	29.2677	13.4176	63.7323	34.6728	29.9873	24.6317	35.5563	31.0826	27.9487	24.48	29.2675	43.0149	36.2436	45.8806	46.031	46.2041	42.0036	45.4611	41.5151	43.1088	44.935	39.8752	36.0029	37.6492	35.1368	34.4328	38.2221	34.9073	33.5484	13.6838	12.8742	11.0932	13.6728	14.4852	15.4091	15.9936	16.4695	46.7193	46.4385	45.3707	45.7672	45.5022	46.1994	47.5654	41.0565
AFR92934	21.2061	76.1387	13.9536	48.8055	72.2984	32.4797	43.0857	49.1771	38.1392	37.1797	54.4664	56.764	52.0881	48.047	49.9223	67.4043	50.0499	36.4065	36.4847	36.0519	37.7121	28.848	29.7082	28.911	29.2726	32.9012	33.4378	33.3605	33.1117	32.184	30.2977	30.539	32.1012	9.94356	9.62585	9.42163	9.41557	12.8284	12.696	12.7178	12.3695	34.0074	35.663	34.7879	35.1039	36.2814	35.0664	35.9021	30.9092
AFR92935	37.7546	8.08241	7.02691	26.2402	11.7821	22.9112	34.3262	76.1347	70.9112	57.186	85.3879	84.2152	93.7535	65.4162	70.5661	92.8591	73.8169	25.2669	22.8303	27.3628	24.4724	27.0038	24.1444	25.8445	23.9097	29.546	31.5282	32.8495	32.6694	35.6156	36.8981	36.4652	38.9862	41.3078	44.9596	39.8938	42.1401	40.155	42.3239	41.2535	41.2371	22.8066	24.2025	24.3289	27.7517	29.4984	27.4681	29.3364	34.7645
AFR92936	13.2502	21.3871	6.80587	55.169	48.6913	30.7072	52.1275	22.7774	24.9246	22.4363	29.9746	35.2289	28.844	29.1585	34.0461	35.6418	28.5568	27.6547	28.9676	29.2391	29.6124	24.6135	25.8053	24.7075	26.4821	29.9897	28.5178	31.3694	29.7536	28.5841	29.1479	27.3156	28.0599	10.8826	12.3116	11.9362	11.1249	13.6299	13.4478	13.9231	11.9201	27.9928	27.4085	27.4898	28.2824	28.7411	29.1189	28.699	33.0162
AFR92937	2841.94	423.284	1939.57	1741.19	413.618	865.743	369.144	713.903	810.935	959.103	789.231	816.698	830.661	754.091	689.1	623.41	756.442	3411.7	3391.92	3371.06	3385.18	2933.98	2929.36	3008.6	2973.36	3698.49	3851.71	3772.09	3803.61	3830.36	3927.44	3879.18	3826.58	1564.11	1537.82	1536.45	1505.73	1499.09	1499.42	1524.63	1531.26	2722.05	2663.07	2575.85	3177.44	3177.44	3221.23	3210.6	3685.97
AFR92938	18.8286	78.6172	14.0179	36.3447	38.9064	20.1884	53.8703	109.819	76.3291	73.4778	62.1736	69.3792	63.0156	51.1959	49.5543	77.7535	99.5879	37.4539	35.1434	37.1368	37.216	24.7508	24.8183	25.5753	25.8288	39.5149	38.3253	37.0404	38.5991	31.9994	32.7881	31.8039	31.7885	3.8121	3.67468	3.51355	3.43943	5.5386	5.10362	5.77101	5.27759	45.111	43.4801	43.0167	34.8805	37.3956	36.4479	35.6728	36.7145
AFR92939	409.037	43.556	173.727	128.597	118.175	168.694	394.153	169.493	293.953	283.21	209.757	196.93	205.82	169.619	237.153	206.305	216.749	66.2593	66.3247	66.167	67.3774	64.6163	61.8724	55.8374	58.8351	86.6695	74.4243	83.1021	81.4113	105.85	95.5351	107.543	104.234	509.445	514.384	499.49	523.611	458.804	464.828	460.698	460.835	37.2437	35.9848	38.7711	75.789	76.1795	74.9246	69.9137	50.8055
AFR92940	60.4411	31.4422	88.7137	346.775	36.347	132.761	170.733	62.6613	107.09	106.627	122.045	110.865	96.4908	110.253	119.199	116.387	77.9672	18.215	20.0563	19.7477	19.1152	14.0036	14.5123	13.2492	13.2687	23.8708	23.7864	23.3354	24.3223	20.8667	23.7636	23.7574	21.7229	68.8324	70.138	71.3108	68.742	87.3885	86.6045	87.2564	85.0514	13.7777	14.2575	14.5768	16.0766	15.1738	15.7565	17.7583	16.1005
AFR92941	29.7858	23.9383	23.1436	48.9005	29.1439	51.3563	56.8996	87.0957	87.4383	73.4447	94.1128	104.156	89.6642	85.3507	88.2924	107.854	93.9586	37.7686	38.3267	40.3649	36.9547	32.1868	32.1333	34.3807	33.2134	33.6368	29.6973	33.6641	33.8184	30.5985	29.9444	32.4441	30.6893	33.4896	33.5942	35.7745	36.9417	38.648	39.0304	40.6276	36.0473	27.4383	29.9671	25.9288	30.6907	32.5112	30.9922	30.3028	32.6097
AFR92942	82.1401	38.6466	45.076	86.7719	60.2865	47.4321	364.322	87.8081	119.803	103.553	122.203	124.406	119.886	105.77	123.294	137.356	94.4683	29.7093	28.0632	28.157	27.6576	24.8431	27.9657	27.0668	27.6809	44.8438	44.761	46.971	47.4223	45.3506	47.1931	44.351	45.2551	73.4688	72.2594	74.2859	71.8909	94.3686	88.4841	91.5802	92.2681	24.6962	23.4287	22.6033	29.2864	30.107	28.6817	27.9914	40.8579
AFR92943	19.932	10.8847	16.8056	18.9888	11.2824	17.33	26.1015	22.7369	25.9855	23.195	34.1495	31.3321	36.8838	36.573	34.3679	35.5444	22.6248	7.47903	8.26988	7.48002	7.8088	6.04055	5.66662	5.18966	5.68348	11.3522	11.4509	10.3187	10.9892	12.0747	10.8158	13.1569	11.9877	23.4198	22.9238	23.3088	23.0642	25.8092	24.7045	24.5672	24.5892	5.58889	5.7577	5.92539	7.96953	8.73275	7.83864	8.09831	9.63561
AFR92945	0.144489	0.196687	0	2.81087	0.896371	1.4315	7.58418	50.7464	45.7548	37.5199	51.5964	64.5438	42.8389	18.8452	15.6758	46.5238	41.0995	14.0326	12.9362	13.4959	13.7652	8.27304	8.35189	8.1043	7.75267	11.7455	10.5197	11.698	11.1014	10.491	11.0582	11.682	10.8384	4.26777	3.0229	4.1301	4.01183	5.61946	5.93314	6.30918	5.93611	13.5877	13.9252	12.7533	16.2959	16.6367	16.9085	17.8791	16.5555
AFR92944	3.31E-05	8.74842	0	0	2.67089	0.261608	16.7037	35.5554	33.0127	21.9618	22.5897	32.3432	25.3438	12.5443	8.77153	23.0277	47.9376	11.6735	11.6039	11.6094	13.5445	9.81454	8.7669	8.3872	7.93348	8.99271	9.42157	10.0921	8.57213	9.89247	12.9697	13.1639	12.6736	1.95335	2.76314	2.64381	2.11171	2.61774	2.28212	4.40151	2.55193	9.22882	12.1233	11.8517	10.0395	11.551	12.5635	12.6538	13.3685
AFR92946	13.3024	107.871	685.123	64.5483	205.63	1396.94	214.063	45.647	57.2185	52.8962	88.8543	100.413	71.2292	65.8642	73.6699	81.2847	104.773	44.2104	42.1758	42.3097	41.7867	28.7641	29.5246	29.4291	29.1803	31.0923	32.3103	29.8198	30.0237	30.4055	30.3267	31.5865	31.1841	29.3498	29.4013	29.5657	30.0822	34.7454	33.3559	36.6542	33.2453	43.1945	41.8778	41.832	39.2207	43.1848	39.156	41.9459	25.939
AFR92947	452.354	905.979	955.334	706.994	1130.17	350.511	896.843	268.259	165.858	119.053	144.436	124.406	146.282	125.318	114.667	155.33	194.009	713.264	698.061	715.021	740.473	943.56	907.604	932.825	948.042	662.186	654.31	670.653	662.108	746.877	769.669	761.965	760.971	213.295	206.098	214.66	220.955	180.628	188.751	189.697	180.784	820.657	800.151	818.218	799.332	816.085	802.01	833.006	696.431
AFR92948	8.79901	11.5341	5.18016	8.19627	9.37094	5.83031	19.2628	10.1357	9.60133	8.00928	13.7146	14.7292	13.5417	11.3255	13.1151	12.373	8.91042	8.01449	6.80089	7.4391	7.0088	6.56636	6.53547	6.84451	7.79007	8.76509	8.35658	8.2086	9.09786	7.54578	8.59964	7.85121	8.85265	6.65125	6.37195	5.37241	5.94939	7.57336	7.00615	6.77315	7.17337	7.29183	8.11137	7.57272	6.03846	8.23182	7.78282	9.01626	9.04086
AFR92949	22.5442	30.3359	24.4598	74.1643	92.2607	47.0316	48.1978	9.2795	9.61058	8.10192	12.6575	10.9747	10.8549	9.73565	10.5351	11.6058	7.6596	20.3949	22.3307	21.8703	24.3846	13.1804	14.2024	14.5614	12.8662	27.1694	26.5394	27.3838	26.3395	24.59	23.9946	25.9784	26.3421	12.0861	11.432	11.025	10.0075	14.4018	12.5126	12.4413	13.2079	15.828	15.5438	14.1364	16.1021	16.6621	16.287	18.1167	19.6526
AFR92950	1793.31	2878.34	1685.71	1454.28	2054.84	2843.51	781.34	4241.34	2166.05	1888.99	2856.43	1961.74	3236.45	4554.22	3233.27	2718.53	2279.11	591.526	585.305	562.312	654.602	531.145	482.477	478.409	576.565	1235.78	1106.97	1136.2	1186	1375.31	1448.36	1334.29	1407.18	11089	10811.6	10841.8	10852.8	10299	10356.5	10259.1	10060.4	401.283	406.915	453.741	727.8	700.505	634.542	604.245	687.514
AFR92951	30.7563	22.0299	5.05233	32.3172	24.0614	14.4717	20.4965	41.723	53.4696	41.7097	57.8082	67.6653	45.3621	46.343	52.6642	48.8401	40.7189	19.4693	19.8879	17.3576	20.1408	20.5878	17.948	18.1225	17.5713	26.4865	31.2595	28.6134	27.3513	30.2432	30.933	28.6488	33.342	47.2203	46.8807	49.6014	45.7079	46.5756	48.6158	49.0821	46.8421	14.1279	16.3408	15.2673	24.1936	19.9153	24.3852	23.2005	25.926
AFR92952	1887.31	646.737	1463.38	818.079	625.672	1321.6	286.043	2727.66	4075.2	4695.52	5083.01	4936.8	3789.24	4795.15	5068.1	3656.33	3776.67	252.029	244.179	244.539	253.465	157.471	166.102	145.567	158.054	553.616	554.074	558.08	520.215	469.526	474.465	454.445	485.248	3744.24	3755.44	3814.52	3791.78	4004.93	3906.16	3962.38	3968.74	145.529	150.562	165.758	230.428	255.163	251.175	242.284	407.9
AFR92953	93.5138	28.6798	25.6547	141.858	38.4415	61.4079	111.627	154.858	195.007	159.866	189.313	208.73	167.825	198.288	213.556	196.499	146.406	34.1002	33.6981	34.7661	32.1393	29.2784	29.272	27.658	29.1198	47.7242	44.7395	48.6448	47.1403	46.8774	47.4967	49.1496	46.8906	142.014	148.237	141.991	145.05	151.621	155.385	151.843	150.354	25.8284	26.5507	26.8616	37.2034	36.4044	35.5984	37.0987	43.3001
AFR92954	5.92172	3.88038	2.12228	2.9558	5.79552	2.30069	7.29396	10.6414	8.82219	6.49792	8.9452	8.47282	6.87526	2.15332	2.9827	8.33495	7.00551	3.80263	3.62775	3.82576	3.86232	3.05179	3.02661	3.28908	3.02306	4.8085	4.56785	4.0024	4.27409	4.73141	4.86264	4.53728	4.38661	5.28304	5.30441	5.30636	5.26671	5.04628	5.52749	5.55898	5.16567	2.66213	3.29919	3.07513	3.67036	4.18333	3.81034	4.42916	4.42098
AFR92955	77.8215	81.9247	37.1694	51.8718	142.099	27.9	71.4205	15.3575	18.3907	17.6092	26.3145	29.8681	35.2492	29.1771	40.4151	43.1549	31.6412	68.4521	68.3335	65.4507	70.3352	61.2795	56.119	57.6547	60.7822	45.0777	52.8083	49.1299	48.2925	39.6349	44.1083	45.5606	43.7097	30.3046	31.8346	29.8084	26.0246	38.944	37.8973	39.4551	39.2038	61.5132	61.2281	57.64	61.9857	57.7631	66.9205	69.7174	51.8807
AFR92956	52.2443	41.2692	21.3623	53.16	43.843	29.2679	119.186	59.3024	53.1785	50.4924	46.9178	51.5987	52.3652	47.9274	44.6202	42.7445	62.8789	38.8469	38.2833	38.6412	39.1171	31.9978	33.8158	31.0648	31.9312	40.5961	39.835	39.7073	41.1041	42.9277	38.8736	38.4494	40.4409	24.2013	25.3577	26.1565	27.8858	29.3573	28.1613	31.5982	29.5727	32.8434	32.8965	35.3038	36.8742	37.9878	34.7779	39.4425	42.824
AFR92957	30.4588	58.227	13.1976	5.64448	52.1064	9.9635	18.2849	12.0761	17.8288	14.3992	13.6057	12.6681	13.5062	7.18612	7.09683	8.18929	11.3676	23.9476	23.141	26.2844	24.7559	19.7059	19.9591	20.0446	18.6384	12.1554	12.6979	12.9697	12.8382	11.0491	9.29739	10.8914	10.4606	1.74685	2.32261	1.96886	2.25321	1.91381	2.19393	2.67749	2.29078	17.772	17.6049	19.3894	17.3638	18.0033	17.7886	16.9666	16.2122
AFR92958	11.923	394.95	17.4375	0.705739	303.145	7.54439	1.2574	1.70639	1.0217	3.82808	0.797408	1.86675	1.67853	1.57714	0.762548	0	3.72249	1.30208	0.558584	0.932346	1.11349	0.664277	1.16223	1.49107	0.660676	1.13641	0.378554	1.32273	1.50914	1.27854	1.09813	0.731898	1.09731	0.327617	0.492287	0.818911	0.654708	0.358931	0.538824	0.538024	0.537038	0.348517	0.347887	0.694458	0.360382	0.539842	0.719576	1.43747	1.60456
AFR92959	7.18411	15.3994	3.91356	8.12988	4.45866	2.03316	11.2443	4.66259	4.1876	4.08889	4.65484	3.24595	3.12714	3.03619	2.65187	4.33353	3.6987	11.0893	13.251	12.0894	12.5619	10.0449	10.3932	10.4531	9.45705	5.9751	5.50098	5.53873	5.90427	5.26298	5.6147	4.77239	5.2698	1.68865	1.3859	1.62736	1.30105	1.87235	1.7623	1.98242	2.15666	11.1246	12.0766	11.946	10.2053	10.035	10.1214	10.5782	5.75722
AFR92960	514.887	143.383	344.692	270.038	267.419	116.118	335.408	204.445	272.952	236.545	221.162	227.466	219.079	205.041	194.387	205.975	200.224	187.015	180.744	178.159	173.715	153.757	149.152	162.176	162.018	213.986	204.388	212.331	217.359	216.227	223.387	207.843	218.372	232.34	221.369	235.476	232.821	258.573	241.38	248.519	241.858	148.013	147.568	142.509	198.802	192.295	196.823	201.174	187.063
AFR92961	22.0761	8.8617	3.54587	16.8768	14.3869	1.49361	104.935	10.6179	12.341	11.3028	14.6909	11.388	14.1309	9.90988	11.4436	14.0034	14.6472	19.9035	19.4233	20.4303	19.1103	15.5206	15.6387	15.2209	15.8798	18.1172	16.8351	17.4064	17.239	15.5548	15.0059	15.6495	15.2848	5.29631	4.745	4.97573	4.37343	6.13097	6.0701	6.10485	6.13735	18.816	19.6309	19.7209	19.5885	18.3325	18.8319	18.6565	18.2284
AFR92962	45.839	97.117	63.6152	25.9096	74.5034	16.5554	16.7528	18.5269	21.81	19.1612	27.294	24.0469	22.8579	34.8278	25.8202	28.0488	13.7005	26.289	26.1094	27.7263	27.6626	20.8424	20.5933	21.9514	19.9391	36.8064	35.1101	37.9029	38.6027	37.8468	34.8929	34.5471	34.665	24.9598	26.3926	27.8492	27.2289	30.9783	30.3419	28.9767	31.0319	19.2406	17.2212	18.4027	23.8748	23.5113	22.6436	22.5511	26.2468
AFR92963	56.845	17.3995	23.4487	5.50006	8.68569	6.94328	24.6252	14.7065	13.1147	12.0738	19.5939	18.1425	23.7004	19.6659	22.9322	15.4901	18.7716	27.6968	27.6558	25.645	26.4757	25.4583	23.1997	23.6358	24.1694	12.5727	14.9246	14.761	15.1512	14.8038	14.6998	14.5618	14.9572	9.61217	8.72629	9.07002	8.70402	8.22726	8.95838	9.80011	10.9639	23.9018	24.1137	27.1244	25.8389	25.408	28.6992	26.0298	18.7655
AFR92964	4.78705	3.86883	3.60026	4.01663	5.67536	9.44718	9.80057	15.1437	9.0673	6.49918	17.538	15.1263	13.925	7.60687	5.59044	15.2344	18.3134	5.81365	6.25046	5.82797	6.73111	5.89525	6.27834	4.66664	6.30942	5.77348	6.50001	5.10382	6.62379	5.92001	5.9321	6.70717	6.42165	5.11973	3.60909	3.15982	3.8525	3.53164	3.53445	3.7368	4.35161	5.11014	5.36937	5.29222	5.42317	5.20753	5.83071	5.33858	5.2282
AGV15354	47.0366	0	36.7878	0	0	0.00306525	0	48.8791	141.605	206.78	87.1498	108.423	69.181	33.3635	59.7724	124.596	159.399	0	0	0	0	0	0	1.59E-08	0	0	0	0	0	0	0	0	0	0	0	1.73E-09	0	2.42744	0.532181	0	0	1.37E-09	0.000101661	7.08E-07	0	0	0	0	0
AFR92965	87.4913	82.0058	31.9655	69.1811	57.4512	56.9671	93.7542	301.846	105.917	81.8884	116.78	89.0807	138.102	84.3437	71.5222	113.316	162.322	70.0228	70.4565	71.0818	71.7813	59.9613	59.9481	57.78	56.4951	155.683	156.903	158.808	162.655	147.986	156.376	154.34	149.252	6.68875	6.92995	5.95478	5.81362	7.97339	7.09309	8.92804	8.61129	109.753	108.728	106.823	64.909	64.0663	65.6572	63.47	78.1336
AFR92966	15.6433	16.1253	20.4697	4.80924	10.7754	4.36048	17.5615	8.41657	8.7527	8.74514	9.21179	8.23834	8.82386	10.2356	10.2938	12.1564	10.8715	7.91929	7.56459	7.14008	7.17833	6.70383	5.96962	6.32232	6.53886	5.87566	7.19846	6.62231	6.29283	6.16403	5.79652	6.24626	6.43314	5.48567	5.1332	5.12339	5.18383	6.91848	6.62091	6.28518	6.64544	7.53202	7.81192	6.8056	8.27962	8.29177	8.03246	8.16302	8.74739
AFR92967	67.6864	29.9219	19.063	23.2584	13.9764	3.45101	77.6389	22.9469	29.4141	24.6517	41.3827	36.4176	33.0637	28.9754	33.7964	35.1294	23.6192	12.7536	13.8242	12.9263	13.146	12.1413	12.4531	13.4931	12.9514	16.2865	18.4267	14.4591	17.7933	18.5426	18.0951	17.328	18.7051	25.131	23.9318	22.4591	25.9788	27.8049	26.8065	26.359	25.4292	13.4001	12.7828	12.2325	15.9723	18.5409	16.4229	16.676	16.3435
AFR92968	31.6208	21.0895	14.6371	15.7966	9.78515	8.60521	16.1753	14.7888	16.6852	13.8192	22.7318	25.1371	22.7228	18.0743	25.3429	23.9389	16.9308	13.643	13.3097	14.5314	14.8343	10.8481	12.4393	11.7954	12.7532	11.7754	11.1711	11.0442	10.8094	10.9107	11.4836	11.0874	11.3441	7.48562	7.61628	8.21174	7.57339	9.35799	9.1596	9.45429	10.1294	12.2068	12.3343	12.5845	13.784	14.6676	13.4263	13.565	11.6205
AFR92969	44.2135	62.1865	3.63776	28.0811	45.6066	2.60411	143.539	6.24338	7.47646	7.00313	5.83515	5.12259	7.67683	18.7541	13.9502	11.7582	6.80997	69.079	67.4441	84.6	69.5983	58.0275	55.8885	54.8587	53.1806	38.4609	39.8206	44.5937	44.1734	39.0944	27.1207	30.4609	34.7956	16.7817	21.0139	19.4756	19.1637	24.952	23.0004	17.0606	18.0118	53.5568	54.0964	57.1702	60.3248	69.4607	59.8962	63.7709	40.4433
AFR92970	15.2298	31.4748	2.38821	10.1255	38.9234	9.97125	23.1342	8.28074	3.88025	7.43073	6.72982	3.15094	8.14556	8.31905	5.47028	6.97425	3.92705	23.9404	21.5284	26.36	25.9212	22.9155	21.6493	22.6513	22.5125	19.4216	17.8113	18.6587	19.2641	18.8062	18.6129	18.4536	18.7534	8.77876	7.13226	6.77307	7.52847	8.86052	8.56441	10.4436	10.1224	21.5454	20.9192	22.1984	20.6061	23.3878	22.394	21.9887	25.88
AFR92971	27.9576	40.1494	2.65416	2.59049	37.9337	0.949999	16.4477	4.55525	6.81866	4.08766	5.32176	4.98335	6.72134	2.10511	3.05347	4.90226	6.21081	13.1589	14.166	11.2002	9.66057	11.0832	8.86457	11.7202	8.81847	9.60668	10.3583	7.56655	10.0717	8.77656	8.06161	10.0133	10.4967	3.27969	6.13281	4.1536	4.80634	4.07225	5.27416	5.98446	4.30092	8.60597	11.3765	11.5867	12.0256	9.84767	10.5651	13.191	13.8021
AFR92972	8.10836	8.47979	1.80707	6.36148	16.1794	3.7565	26.0059	6.54523	5.17303	6.93057	11.5005	9.16524	8.11236	6.77541	10.8807	10.4249	7.13921	3.62451	3.17101	3.31873	3.13208	2.70086	2.44552	2.5165	3.01566	4.38802	3.80431	4.11687	3.79156	3.67109	3.9594	4.15488	3.61973	6.13244	5.94177	5.25194	5.97683	7.46202	8.4049	8.06222	7.44321	2.78057	2.90898	2.63711	3.23464	4.33463	3.53291	3.74934	3.5013
AFR92973	11.5126	9.30608	3.30817	24.9722	37.4689	8.53443	6.33395	3.0365	3.91593	2.30561	3.05626	3.06634	4.82505	17.2708	2.29637	4.52467	1.78342	12.9346	14.7315	13.477	12.8031	10.184	9.81814	8.79913	10.2193	8.40006	8.80906	7.55279	7.69499	6.25043	5.31119	7.46378	6.4588	4.26032	4.80688	5.7393	4.66018	5.89582	5.94968	5.89174	5.53789	11.7835	12.0479	14.4491	12.2833	11.3799	11.0318	11.3141	10.8843
AFR92974	7.45892	4.29626	1.77936	4.98448	8.10823	1.82487	5.13443	13.1659	13.5832	13.9956	9.65473	9.74987	8.76682	2.24652	4.34478	9.59122	11.2676	23.4047	20.9525	23.728	22.4254	25.3901	24.5567	24.0318	24.6643	16.727	15.5476	14.4001	14.7789	15.6102	14.6862	14.8127	14.9358	3.03334	3.03865	2.60514	2.79775	3.53629	3.58174	3.10808	3.05989	31.1514	27.3786	28.2748	28.2764	28.6653	28.9558	28.5807	22.0939
AFR92975	3.3647	12.4654	2.57603	1.34702	34.5392	0.41553	3.50112	0.191584	0	0	0.179057	0.419177	0.188456	0	0.171229	0	0	2.71495	1.75601	2.00983	1.87524	1.41704	1.78956	1.9345	1.70607	2.38168	2.72013	2.63072	2.54157	2.62487	2.58914	2.38303	3.61388	0.257481	0.257932	0.220663	0.220521	0.443286	0.282315	0.0805417	0.200985	1.44779	1.40612	1.59838	2.22539	2.54564	2.30251	2.46122	2.60218
AFR92976	52.7516	12.0346	34.2058	110.274	12.9358	36.5024	96.0583	75.9757	70.117	59.9751	88.0926	87.4903	85.9738	77.6127	106.195	101.436	71.6549	6.22706	6.17088	7.67816	6.2748	6.05983	6.00291	7.15468	6.35874	11.8569	12.2926	9.74176	9.15698	12.7793	12.6216	13.3534	11.8775	110.224	111.406	111.742	108.054	103.757	104.26	101.644	107.63	3.85019	3.785	3.19664	7.11803	7.46985	7.28696	8.48151	6.98303
AFR92977	22.0637	9.43929	9.89018	82.849	7.41603	18.7579	46.679	23.4929	31.147	27.2928	41.7571	42.6815	36.3147	24.8154	38.2444	41.5355	25.3961	8.50592	8.377	8.0226	7.75626	10.9419	8.89856	9.69399	7.14679	11.4549	10.8889	9.70931	11.2698	12.0792	12.1939	11.6509	11.1507	31.4124	32.6778	31.7295	31.9505	28.7672	28.6576	26.9837	28.2546	5.99779	5.25996	5.76221	10.0561	10.5291	8.58002	9.18846	9.55519
AFR92978	14.6346	10.9562	5.16307	10.8822	9.10332	4.34619	9.91618	16.3631	20.6921	15.2708	19.0859	20.765	21.1179	17.6645	21.0594	23.1038	14.564	12.1863	10.9985	11.0434	11.2185	9.63136	10.317	9.22718	9.62984	14.3555	14.7526	13.8002	14.5584	15.1888	14.7424	13.728	14.058	9.55052	9.97009	9.27256	9.56795	11.7024	12.0149	10.0984	11.0412	10.7212	11.4224	10.8414	12.8833	13.0591	12.448	13.3708	18.1357
AFR92979	307.671	499.897	1828.54	373.185	189.914	233.025	299.261	538.849	292.244	380.941	255.774	264.312	325.146	165.571	180.189	267.745	769.491	322.971	323.425	324.691	324.276	246.288	246.531	247.628	246.162	440.712	437.125	436.567	436.414	380.245	385.562	381.201	382.606	8.76545	9.18108	9.40698	9.66294	11.6894	12.0547	12.0778	12.1716	581.626	577.724	575.857	296.116	295.016	293.53	295.516	389.443
AGV15355	307.671	499.897	1828.54	373.185	189.914	233.025	299.261	538.849	292.244	380.941	255.774	264.312	325.146	165.571	180.189	267.745	769.491	322.971	323.425	324.691	324.276	246.288	246.531	247.628	246.162	440.712	437.125	436.567	436.414	380.245	385.562	381.201	382.606	8.76545	9.18108	9.40698	9.66294	11.6894	12.0547	12.0778	12.1716	581.626	577.724	575.857	296.116	295.016	293.53	295.516	389.443
AGV15356	307.671	499.897	1828.54	373.185	189.914	233.025	299.261	538.849	292.244	380.941	255.774	264.312	325.146	165.571	180.189	267.745	769.491	322.971	323.425	324.691	324.276	246.288	246.531	247.628	246.162	440.712	437.125	436.567	436.414	380.245	385.562	381.201	382.606	8.76545	9.18108	9.40698	9.66294	11.6894	12.0547	12.0778	12.1716	581.626	577.724	575.857	296.116	295.016	293.53	295.516	389.443
AFR92980	19.9296	20.7424	5.67604	3.11768	2.64311	0.251534	3.55502	24.1221	5.41619	13.5288	19.7268	23.0905	7.41512	5.57376	4.04237	17.8473	18.089	6.24511	3.94818	4.2835	6.5586	6.16249	5.57436	7.02611	6.12909	14.3913	17.7265	12.3544	13.0003	13.2327	11.9661	13.9029	12.2804	3.47349	2.89965	7.23527	2.3138	4.75685	4.12588	1.90143	3.16324	8.92975	8.60624	7.9764	7.64174	6.04153	8.58278	8.25525	8.50598
AFR92981	5.71452	11.198	1.74088	3.9694	12.273	7.3846	21.6993	14.0011	18.1185	14.9956	12.8746	13.0935	11.329	14.8191	14.3301	17.741	17.9812	18.758	19.3186	19.6432	19.7461	20.0436	20.5226	19.4259	20.0224	16.8441	18.0353	18.7554	15.9776	13.3429	15.114	12.5433	15.1512	2.47135	3.17061	2.601	2.90258	3.65758	4.70634	4.27214	4.02741	19.6945	19.797	20.4948	17.7418	18.337	18.1887	19.1662	16.2328
AFR92982	31.606	66.3611	43.945	18.3144	43.8087	73.3566	75.9495	160.043	106.891	93.8658	121.553	140.372	117.987	91.2017	121.537	155.349	210.317	30.4831	29.6001	29.7199	30.1092	34.4769	34.9443	33.7179	40.9051	43.5008	46.5662	43.94	43.4034	43.368	44.7281	45.9877	49.6277	12.9872	12.6746	13.052	13.1105	12.835	13.5058	13.2658	12.1442	47.7138	47.4854	48.6018	31.4439	30.666	30.951	33.0444	43.8617
AFR92983	28.0251	14.6046	12.0799	51.0135	15.9456	41.9937	78.9491	72.9486	79.3541	61.4629	91.3388	83.1548	74.7705	70.5113	87.8435	84.1988	70.1541	32.4758	32.6902	30.7911	31.9768	30.9452	31.5343	33.683	31.7476	45.8624	41.8789	40.144	42.4157	42.4986	45.1537	43.3506	43.6876	35.1747	33.6298	35.0087	36.5352	33.7928	32.9991	37.5736	34.9344	36.1106	34.8533	36.3738	35.4583	35.4103	35.6934	34.8894	41.6575
AFR92984	40.7877	8.1273	6.77788	42.4926	11.8649	24.5295	48.8042	42.357	53.6569	40.2079	51.3655	58.5922	50.9628	48.2079	61.6346	58.769	42.3826	22.9719	23.9113	23.7935	23.5279	26.1644	27.5892	23.9271	26.8358	28.8304	29.7432	30.4688	30.1079	36.4204	32.59	37.161	36.0174	73.3251	76.416	71.1629	75.818	55.7401	54.458	59.6014	61.6956	20.162	20.6251	21.5122	28.4633	29.7537	28.564	28.3832	28.3084
AFR92985	145.431	20.5336	71.1448	220.849	66.3766	93.9655	92.1023	111.228	156.899	126.454	144.48	161.897	127.029	165.965	159.646	149.118	152.166	42.3339	44.227	45.3223	43.0561	28.2548	27.5148	24.893	23.9959	136.955	134.355	137.053	134.217	133.181	133.858	132.711	135.475	95.5548	97.3539	93.1871	89.2394	111.033	118.165	112.838	110.654	22.7173	22.9645	25.8941	42.801	46.2222	43.426	48.7352	89.8173
AFR92986	23.7926	15.0308	5.21405	26.2165	26.5437	15.2687	47.7604	35.5962	39.9372	36.376	43.2389	53.1914	41.0904	50.3361	47.3703	48.5797	41.0313	14.9091	15.3895	16.0257	16.5844	13.2015	14.0289	13.6934	13.2169	16.8511	17.3382	16.4885	17.3545	17.0916	17.1747	16.5441	15.3807	6.64025	6.63029	7.3074	6.72107	8.07799	7.37526	8.75691	8.62307	13.8525	13.8274	15.1723	14.3241	14.9915	14.916	14.3547	16.3312
AFR92987	5.81179	5.13473	4.74883	0.664913	6.75546	1.89035	7.98803	2.60291	3.11699	2.19833	4.43613	3.35003	3.61471	7.64181	2.87375	4.28418	1.83708	1.73582	1.6707	1.80702	2.29797	1.57953	1.69836	1.39738	1.18563	4.9285	4.78938	5.01875	4.90873	4.88389	3.94137	4.00601	4.46355	4.85046	4.85896	4.43819	4.49408	5.89378	5.67284	5.95407	6.03954	1.87632	2.68453	2.4302	2.74862	2.16362	2.35668	2.6119	4.41524
AFR92988	0.279937	1.69956	1.86031	0	0	0	10.0494	1.48237	0	0	2.77088	1.62168	0	0	0	4.78587	0	0.646362	0	0.323977	0.644868	0	0	0.287848	0	0	0.328856	0	0.327753	0	0.317988	0	0.635502	2.84606	4.27657	1.99192	3.98128	2.18266	2.1844	3.11593	1.86613	0	0.302214	0	0	0.312646	0	0.936565	0
AFR92989	9.22941	4.53282	4.11329	0	0.200654	0	17.1568	14.1085	17.5694	17.5375	17.0197	15.6635	16.396	21.65	18.3923	22.3226	16.606	13.837	12.9966	13.2877	11.7832	10.9368	9.55945	10.3515	10.678	17.8261	18.2248	17.0826	18.9307	16.139	15.6267	15.4754	17.4142	8.54816	9.43027	10.3428	9.50136	10.4961	8.85978	8.3175	9.65919	11.4116	11.794	11.5969	13.448	14.1115	14.9785	13.2823	16.7218
AFR92990	2.79351	5.03503	1.98902	3.05902	4.05215	2.31376	4.08766	7.39634	2.21428	0	1.72818	7.08001	0	0.854514	0	0.994972	1.00844	13.1018	19.3694	18.5897	16.2891	19.7952	20.8704	17.0552	20.2249	9.44108	10.4604	8.19051	8.38112	9.30238	10.7097	9.7155	10.5035	4.43767	3.73418	4.79191	5.14356	5.63971	5.25494	3.30375	3.49168	19.6384	16.7755	16.9319	26.7505	21.4495	26.9014	25.507	12.1712
AFR92991	6.20969	5.36074	1.46694	0	0.341547	0.780087	2.06724	1.16891	2.79956	2.09785	3.27745	0	1.14983	1.08038	1.04472	10.0637	3.82498	6.11624	7.39776	3.5766	6.1021	6.37062	6.14174	7.71737	6.56238	6.74673	5.96432	7.50766	2.84293	6.75641	3.76123	8.27254	6.01348	6.2839	6.29491	6.0585	5.15763	7.37626	6.15177	5.15982	5.88613	4.77483	7.1493	6.4222	7.89983	8.38221	9.11912	8.12377	8.30475
AFR92992	0	0	0	3.67504	41.5417	0	0	0	0	63.7894	33.2191	19.4417	0	32.851	0	19.1254	0	340.957	294.753	295.188	371.093	394.341	352.753	445.167	350.919	374.789	346.943	318.812	298.628	399.47	392.662	388.748	346.656	174.014	232.426	279.742	160.237	123.359	134.681	149.423	160.336	206.893	231.881	242.292	277.743	341.086	292.273	355.558	345.361
AFR92993	4.89388	5.05792	5.92705	24.8102	40.5756	24.3498	23.8427	32.6934	23.3625	17.9637	27.1163	25.8695	16.9347	9.82269	16.425	54.525	13.7052	42.2904	43.6296	39.6111	42.0154	32.4072	36.0323	33.7667	33.4783	28.0379	27.9988	30.0954	27.3854	26.7747	26.4448	23.1011	25.926	16.6151	18.7719	15.514	16.4615	19.4362	19.9904	21.1863	22.6628	33.8857	31.7695	32.4792	45.2422	47.8463	46.5235	46.7864	32.1378
AFR92994	0	0	0	0.163429	0.0588426	1.21045	11.6291	0.747155	2.22248	3.7854	0.234613	1.016	0.319108	0.207554	1.36564	1.13861	0	14.5975	15.354	13.6848	15.3728	10.0096	10.2804	9.5589	8.88354	8.30557	6.71669	8.31829	7.2397	7.38112	7.17338	7.47309	7.25852	4.21934	4.68169	4.0491	3.63488	5.95112	4.74581	5.22356	5.20538	2.92106	2.1456	2.11409	2.52731	2.9824	2.63818	3.50421	6.54222
AFR92995	0	0	0	6.48085	5.49434	11.3289	31.0995	27.1612	8.75688	14.0614	16.598	11.4284	17.4693	56.001	17.7398	22.4848	29.626	50.3336	58.3625	57.0787	55.8979	66.4911	58.7514	57.6104	60.6704	51.4831	56.0842	61.0805	60.5156	61.053	62.2981	54.6647	59.7885	29.4836	32.5491	30.8826	29.2595	35.5977	41.1239	43.0391	39.0149	52.4874	51.7536	53.1438	60.2314	64.7768	64.9778	59.8418	57.6293
AFR92996	0	0	0	0.970963	0.450817	4.71721	5.48924	4.38579	2.56881	0.658648	0.798981	3.71387	2.285	0.933717	1.88063	0	2.07798	3.60089	2.53178	3.06586	3.55898	3.17553	3.22498	3.51961	3.87171	2.37448	3.13816	2.98444	3.46931	2.72132	3.12369	2.82568	2.43188	3.40577	3.88189	3.185	3.225	3.65551	3.94046	3.41678	3.99227	2.31688	1.97378	2.42447	3.2428	4.22026	3.4376	3.98449	3.18754
AFR92997	11.398	132.764	78.6569	2.90775	80.9701	555.353	0.362603	0	0	0	0	0	0	0	0	0	0	0.466528	0	0.701515	0.232725	0.833024	0.20821	0.207761	0.414255	0	0.47472	0.236963	0.473128	0.229048	0.229516	0	0	0.410843	0.205781	0	0.205256	0.225055	0.675703	1.3494	0.673463	0	0.218131	0.217718	0.451931	0.451319	0.225593	0.954728	0
AFR92998	12.2994	37.3363	18.1633	20.452	38.0608	629.438	4.97703	7.23664	2.88863	2.1646	2.25449	0	4.74567	11.1475	2.15593	2.59597	5.26225	7.88856	16.3191	13.18	11.0185	10.3295	15.9603	12.1786	10.2735	10.1743	13.9136	12.8219	10.1335	13.4264	16.5585	14.4849	9.30722	4.63132	4.63943	1.38917	8.79243	3.55178	5.58581	6.08456	3.03671	5.41944	6.39321	9.32625	7.64174	5.0876	5.5947	5.08016	9.57711
AFR92999	68.5919	58.2486	20.4604	42.2065	90.9945	49.2347	33.4971	53.363	31.956	25.2092	42.02	46.8449	45.2873	97.3903	56.7788	59.1738	36.7688	73.9583	74.8331	76.6304	77.5559	88.4386	86.233	88.2728	90.093	76.0316	79.6409	72.6343	75.9429	83.8314	89.0432	87.233	88.6662	64.4556	65.4911	69.0694	64.8732	61.5409	64.3488	61.0952	63.3268	63.8197	61.3756	65.1638	84.867	76.8904	84.3907	81.0552	86.531
AFR93000	999.004	1642.74	4034.44	1181.06	933.248	3318.46	601.221	859.018	631.504	836.318	418.474	402.749	433.917	190.058	219.358	435.458	785.033	1002.2	1032.87	1023.52	1035.24	728.203	708.034	707.152	701.142	1695.64	1687.9	1650.55	1687.37	1494.6	1541.05	1449.6	1485.87	72.5932	86.1163	71.3081	79.5338	106.74	103.334	103.18	104.383	1018.14	1019.68	973.207	774.717	790.457	742.669	778.823	883.645
AFR93001	150.804	73.3162	40.0118	193.095	57.902	88.5399	151.036	150.38	179.407	134.692	173.911	158.67	163.686	176.66	190.174	178.171	158.202	48.7185	44.166	44.354	45.3044	38.8451	39.7664	41.0998	40.3758	73.8797	72.7709	71.6533	74.8263	72.3287	78.4457	74.5071	75.1939	142.094	147.209	139.697	146.402	134.863	141.006	148.241	145.375	32.0344	32.1484	33.2315	48.9751	46.5375	52.9245	51.7379	51.1587
AFR93002	40.327	19.5376	21.535	117.332	15.6919	52.3817	76.3372	42.1054	52.5143	50.758	56.2813	51.7985	55.0157	55.9512	59.0751	60.5312	45.06	9.42218	9.22344	9.13286	9.12392	8.31927	7.85364	6.94196	7.68976	12.4863	13.606	13.9703	13.3847	14.5921	15.3718	14.8226	15.6328	55.8864	54.9148	55.5724	55.2318	55.7803	54.5202	57.0777	56.0397	5.84131	5.5716	5.72273	9.56362	10.5895	9.31334	8.96784	9.72802
AFR93003	12.288	16.3014	5.36635	37.1299	28.7143	19.4766	62.2345	44.9454	41.4144	37.1086	58.5768	63.2753	52.1843	34.348	47.8668	80.285	48.2708	9.06595	9.19551	9.40029	8.97488	6.50748	6.29993	6.26846	6.32066	9.97751	9.74617	9.88287	9.93748	8.84295	8.46587	9.13523	8.64711	5.64969	5.23446	5.9847	5.68049	8.03981	7.7263	7.66642	7.48812	9.86634	8.97538	9.64247	9.29776	8.7607	8.91346	8.99034	9.66126
AFR93004	26.2389	24.696	5.64398	26.7748	33.8897	15.2832	50.8613	23.1969	33.4473	25.9134	36.281	32.8863	35.8571	29.972	37.4451	39.229	32.0147	31.6856	30.8387	33.057	32.6935	24.695	26.3939	28.4972	24.332	32.3684	30.194	32.922	32.5525	28.4273	28.6884	26.7012	27.8045	27.131	26.7688	26.4905	26.4281	33.7073	32.5382	37.5649	35.1122	28.5717	29.5817	26.8766	31.3441	31.6012	32.8396	30.7574	31.9522
AFR93005	59.7522	49.6513	50.8916	35.8216	97.5723	36.1677	354.308	203.263	303.361	264.163	393.047	438.707	325.526	397.483	446.563	477.904	374.066	91.1401	96.4745	90.0516	90.7116	63.5362	70.0498	62.3158	63.2887	46.4565	48.7582	50.8943	50.6978	44.157	45.5359	44.7725	45.0727	76.8012	86.276	82.8435	82.31	103.203	102.969	103.026	107.249	55.9327	55.7295	57.4579	70.948	63.5662	75.4757	65.1602	41.4279
AFR93006	353.692	116.51	150.05	153.231	190.941	90.1882	1089.54	347.205	327.891	349.56	269.1	333.514	277.672	232.201	264.904	305.303	301.74	385.868	369	376.331	352.741	412.081	413.364	433.027	435.532	352.485	353.818	345.724	344.829	376.779	365.438	364.737	367.888	411.892	419.128	403.968	383.13	410.29	396.949	388.053	418.732	352.84	352.777	329.996	332.064	354.238	352.05	348.369	345.065
AFR93007	21.7078	20.5621	13.5347	19.8681	23.4315	20.9595	30.5089	31.6841	38.7599	34.6392	54.5156	55.3093	48.8925	45.2287	63.2763	65.1625	39.9623	5.10162	4.60345	5.09553	5.08983	3.67367	3.92215	3.38302	4.13321	7.01465	6.02483	6.31739	6.06127	6.4903	6.68676	6.70333	6.97468	10.7726	10.5287	11.5906	11.0916	12.2334	11.506	11.5966	11.3962	3.83739	3.2907	3.23235	5.82579	5.69182	5.25798	4.96407	5.37154
AFR93008	104.199	171.906	82.1083	121.318	214.538	100.183	60.4257	84.3284	92.278	95.2425	97.8387	91.4582	67.2196	78.613	88.3637	75.1054	79.2941	105.397	100.424	94.3759	90.7639	101.456	92.3792	91.7565	90.3507	91.6645	98.8613	82.5956	89.0465	97.2669	89.9802	96.3488	90.5365	47.5947	53.4107	51.9131	54.8085	61.0128	58.6128	54.0942	58.7236	96.2135	99.3002	92.1598	96.5721	99.6612	106.069	102.424	101.93
AFR93009	247.846	315.891	1249.19	341.117	267.864	409.988	124.105	244.987	163.365	163.117	136.513	135.959	131.033	124.438	95.4356	158.728	241.121	250.318	252.981	244.456	248.496	341.861	347.206	343.129	338.902	214.845	220.408	214.187	221.959	246.328	231.204	230.454	242.973	23.9295	18.82	20.7721	20.3477	24.7894	21.802	21.2441	22.6289	307.733	298.95	307.977	237.583	233.571	239.074	226.385	194.846
AFR93010	34.8061	31.1434	18.7617	65.6917	49.9274	30.7981	133.885	72.2261	71.6991	64.6069	81.0256	86.2082	73.3534	77.8549	80.8056	102.53	84.3944	31.0567	30.3885	30.8082	29.4052	24.31	24.5272	24.7075	24.6321	35.0505	35.0781	34.6902	35.8961	31.7563	32.1156	31.6044	31.7729	14.5916	14.4962	13.6123	14.7225	16.684	17.1427	17.009	16.8459	30.496	31.1171	32.3964	32.5488	30.7679	31.434	30.8915	38.3704
AFR93011	39.3863	37.5787	19.4822	66.3275	33.144	32.3712	40.232	41.9887	48.1803	42.6274	60.6806	64.0344	51.29	43.558	61.0525	75.2672	52.9083	23.965	26.259	24.4624	24.7548	20.8835	22.0496	22.6105	20.5519	24.6245	24.9698	24.1785	24.1655	23.0489	24.9512	23.8695	24.4759	22.1393	21.6719	23.7237	23.6123	27.3928	24.5649	26.478	26.5873	25.5484	24.0201	23.5411	27.08	24.7699	26.3482	26.6606	24.1743
AFR93012	20.633	16.586	21.5672	2.59792	2.5028	4.16023	0.953787	1.14208	0.455882	0.170808	0.889505	0.832942	0.561719	0.351859	0.850619	0.819388	0.415242	0.539485	1.08004	0.998426	0.952268	0.963297	0.555626	0.591389	1.10547	1.60571	1.73133	2.31864	1.8097	1.99669	1.79661	2.73504	1.99928	1.24255	1.17151	1.05965	1.02245	0.880848	0.641126	1.00027	0.718876	0.660907	0.970165	1.0458	0.683408	0.843067	1.04349	0.801746	1.4319
AFR93013	20.2518	25.2054	22.5768	11.7219	11.191	15.2849	50.3943	4.28962	4.403	4.39919	6.01371	3.01677	5.42519	5.38068	4.92927	5.27588	2.33945	13.6273	13.3065	12.7234	11.7297	8.46876	10.3749	9.4006	9.25328	10.951	11.4876	11.4684	10.2974	9.44545	8.4131	9.26514	10.3772	4.64736	5.71625	4.11725	4.7024	6.63835	6.57913	8.37271	6.23589	8.38573	8.87031	9.04058	9.96544	10.4689	9.69059	9.67928	9.98804
AFR93014	145.745	285.011	322.951	2546.67	818.28	2999.01	19.3131	14.7552	13.4767	13.0162	15.6603	13.9532	14.7603	16.6425	13.4111	16.9558	12.8208	63.1382	61.2358	58.9758	61.2515	45.8548	47.0127	47.7369	47.3008	29.9795	31.7351	31.0174	29.7486	25.8053	26.5018	28.1575	25.678	11.9079	11.2553	12.338	12.9538	13.5194	12.1614	12.6164	13.3804	37.9514	37.9847	38.0147	43.6801	45.8891	46.8774	45.3479	34.2294
AFR93015	0.000293151	0	1.54913	5.8574	14.6841	6.64947	10.2943	7.61603	1.28546	0	3.41855	4.83222	8.6761	0	1.67774	7.81995	9.69091	19.598	15.7628	17.4004	18.2552	9.93563	10.1102	11.6451	10.2073	10.9713	10.0895	7.87947	10.2002	10.098	8.26004	8.64642	9.6676	6.90436	6.64624	7.2322	7.03956	8.85923	7.57069	9.41083	6.99041	7.36516	10.2142	11.5793	16.9269	14.7678	14.7128	15.0921	10.1498
AGV15357	1.04979	0	0.00030354	2.95907	18.0513	16.2494	10.4535	0.0821139	0	0	1.21E-05	0	9.00E-05	1.62047	0.943465	0.000230253	0.000314661	0.162945	2.93615	0.507918	0.000462702	4.74577	3.61694	0.272304	1.31679	0.00412524	2.03E-05	2.80784	0.00778263	2.40E-05	1.71034	0.403078	0.0873953	0	3.90E-07	0.0695858	1.75123	5.68E-07	0.111648	0.0654148	0.949327	5.81988	1.20E-08	0.555625	1.07E-08	0.0996147	3.33055	2.43616	2.58108
AFR93016	35.3708	24.766	16.29	18.6746	9.2842	11.4395	2.95754	4.45956	3.33771	2.00089	2.08398	3.659	2.19338	3.60655	1.99288	4.19937	4.86426	7.89961	9.12393	8.89372	8.0026	9.76529	8.46138	9.09261	8.74112	10.2711	8.28565	8.88911	10.4764	8.11484	8.37057	10.1616	10.1567	4.38808	5.03905	3.74531	5.13313	4.80749	7.04094	5.62438	6.78368	8.42517	9.77372	9.18807	9.88931	8.46508	10.4607	9.97888	10.7165
AFR93017	245.176	61.5661	109.505	245.481	45.2033	49.4257	120.549	115.027	108.277	98.2552	141.201	151.505	108.646	146.689	135.029	157.046	128.586	61.2181	61.5283	58.9508	57.2178	59.5562	61.3249	64.1189	62.0769	75.8428	73.3382	70.0471	75.0746	74.2003	72.6332	73.8007	76.3	38.1992	40.0272	38.1564	38.6076	35.5105	38.2293	38.3329	39.1432	67.3631	69.0691	68.3951	66.4335	64.6136	61.0148	62.7916	63.0997
AFR93018	138.104	149.908	48.5134	107.233	81.6678	125.926	104.559	200.221	179.219	187.291	187.508	170.805	151.992	105.8	165.934	233.756	220.597	145.858	140.176	148.958	146.929	253.041	249.443	241.915	245.64	173.031	177.314	161.967	169.296	167.9	165.64	164.47	169.852	69.8933	65.5815	63.1268	65.2589	57.2601	57.0502	54.3298	58.219	230.161	226.281	237.212	170.425	169.426	173.385	177.953	200.993
AFR93019	34.8412	32.0859	15.2375	2.57209	3.63428	1.72929	0	0	0	5.58062	0	0	0	0	0	2.23091	0	0.903897	0.90479	0.453062	3.15633	0.403496	0.806815	1.20761	0.802618	1.38057	0.459885	0.459116	2.75005	1.77512	1.77875	1.77828	0.444355	1.19401	0.797403	0.795879	0.397684	0.87209	0	0	0.434945	1.27018	0.422628	0.421829	0.437808	1.31165	0.437086	0.873152	3.03223
AFR93020	8.99025	0	4.97455	109.338	122.926	96.9078	17.0127	15.2894	17.6037	14.3174	27.0675	22.9955	14.9511	9.22622	13.1579	27.6792	20.7388	20.1082	16.4567	19.4309	19.6666	8.72341	11.0493	14.9125	13.8058	10.1806	14.4174	10.7471	9.17503	11.36	11.7977	9.83457	8.66387	11.8981	13.1578	12.0914	9.36661	10.0017	12.8983	9.65452	10.674	12.5349	12.0298	13.9934	20.2053	19.5333	14.6329	18.4986	9.36015
AFR93021	619.668	335.679	190.781	276.941	503.75	126.552	391.462	393.153	241.224	214.42	316.809	297.879	366.237	377.498	280.61	351.34	334.883	247.753	258.003	258.687	250.202	173.871	181.673	182.63	181.804	333.07	324.529	343.986	329.891	311.083	281.023	311.041	318.335	539.318	556.562	541.098	549.811	611.321	618.534	619.659	627.851	171.095	166.538	176.117	229.732	243.486	237.848	240.496	301.907
AFR93022	84.4372	58.1551	81.422	38.1976	51.5733	53.2218	70.7784	47.7912	50.9102	56.0405	41.926	51.641	66.3346	47.1522	52.1474	59.0046	39.6558	27.8061	28.4734	26.8493	25.701	17.1207	17.9728	19.9836	18.7307	45.0405	41.1731	45.8447	45.3136	39.1664	38.0514	39.6135	39.4057	53.365	53.7405	48.9101	51.8035	61.0559	65.7336	59.966	59.3025	19.5219	20.3235	19.3305	28.7318	28.9403	27.0771	29.0214	43.6832
AFR93023	128.538	28.1436	6.93338	281.731	77.7823	6.52399	12.729	10.7427	12.6071	9.63993	14.4579	13.6326	13.3148	16.0849	15.7462	16.6478	13.8267	2.95102	3.14149	3.47482	3.73867	2.96921	2.88493	3.12904	2.78674	3.81565	2.85985	3.09299	3.61033	3.35764	2.76534	2.85677	2.62511	2.06253	1.9835	2.0622	2.63792	2.48563	2.71375	2.89037	3.20063	4.56374	4.33647	5.07151	4.21997	4.07832	3.6241	3.80086	4.84876
AGV15358	5.85054	9.23404	2.04823	3.55449	11.5786	0.601027	1.12249	1.64682	1.84882	1.38541	2.5011	1.35119	1.01246	2.18799	1.19588	1.21843	1.79627	0.875146	0.808625	0.989777	1.02984	0.801358	0.941388	0.539631	0.737238	0.845404	0.959014	1.0258	0.750984	1.0356	0.750689	0.905007	0.926631	0.810211	0.851223	1.04718	0.908286	1.299	1.23503	1.44955	1.46849	0.924962	0.629516	0.774934	0.80429	0.846618	0.781262	1.06214	1.24744
AFR93024	5.85054	9.23404	2.04823	3.55449	11.5786	0.601027	1.12249	1.64682	1.84882	1.38541	2.5011	1.35119	1.01246	2.18799	1.19588	1.21843	1.79627	0.875146	0.808625	0.989777	1.02984	0.801358	0.941388	0.539631	0.737238	0.845404	0.959014	1.0258	0.750984	1.0356	0.750689	0.905007	0.926631	0.810211	0.851223	1.04718	0.908286	1.299	1.23503	1.44955	1.46849	0.924962	0.629516	0.774934	0.80429	0.846618	0.781262	1.06214	1.24744
AFR93025	133.113	60.1563	25.9371	91.1613	35.8274	36.7473	509.611	135.267	133.237	137.683	126.422	133.784	151.566	134.615	157.135	149.76	145.419	124.751	122.113	122.364	124.886	103.484	101.379	100.026	103.489	122.633	120.753	126.37	124.795	109.719	119.685	112.488	114.311	127.735	125.463	128.648	124.023	143.696	140.465	144.143	132.785	99.9084	97.6777	99.0772	113.038	113.638	118.186	106.776	117.807
AFR93026	18.5533	12.4172	6.79581	37.434	13.9014	20.4571	58.2589	39.8402	39.3713	33.321	53.8646	48.6621	50.6044	45.4026	55.3126	43.7077	37.971	5.48136	5.57119	4.73404	5.80522	3.46324	3.08612	4.50654	3.74399	9.18767	8.66674	8.99493	9.32185	8.77727	8.71223	9.78833	8.20827	52.3555	51.9265	50.9363	52.4618	56.546	52.194	58.0517	56.4034	2.29101	2.68116	2.99093	6.04507	5.13952	5.3011	4.96907	6.14275
AFR93027	4.85635	8.37615	5.65818	13.2948	10.9295	8.19091	8.61349	9.35132	2.79956	6.29356	13.1098	10.2301	4.59933	0	2.08945	15.0955	7.64996	2.03875	1.53057	2.04377	1.52552	1.13761	1.81978	2.26981	2.26289	2.59489	3.11182	3.10662	3.35983	2.75261	2.75823	3.25888	2.25505	6.05948	7.19419	6.95605	6.72734	6.14689	8.36641	6.63405	6.6219	1.67119	1.90648	0.713578	4.19679	3.4515	3.9434	1.47705	2.44257
AFR93028	92.4965	76.0846	32.2547	119.354	102.018	68.0763	143.921	105.975	134.943	143.466	121.763	124.612	115.45	154.818	132.984	132.216	127.351	76.253	76.5947	75.4629	77.7801	52.9145	53.0018	53.9736	54.1437	77.6658	78.4494	76.9668	77.7815	68.2343	67.9155	68.0505	68.6061	31.9648	30.7102	31.4715	31.9781	46.786	45.089	46.2619	47.9697	70.1058	69.668	71.047	74.619	76.2984	74.7104	75.2658	82.7552
AFR93029	40.1057	71.7787	30.1385	113.239	83.7076	72.2758	51.896	56.6995	76.2361	79.22	80.8827	73.4542	60.4217	53.7839	74.6797	77.8791	70.525	35.4578	39.1833	39.078	40.6228	31.1724	30.8752	30.2775	30.6665	30.2525	32.7152	30.7328	30.846	29.7062	28.7	30.0792	29.1051	24.7799	22.4319	24.585	23.6627	31.1239	32.7715	30.7364	31.0454	34.081	30.4197	35.1695	34.9262	34.4593	34.4491	34.8802	40.3766
AFR93030	41.6582	62.8133	69.513	24.6095	40.3558	53.7535	123.768	59.019	46.6342	38.4183	32.1013	37.8396	31.1692	17.6613	21.4021	35.9224	59.8898	19.6171	18.4224	18.4496	17.2568	17.7023	15.8627	16.8618	19.6199	43.0639	39.7622	43.4993	43.5864	41.2178	41.8208	44.9742	42.8266	8.40561	9.11816	9.00787	8.53806	9.05638	7.99428	8.99927	8.22153	23.7625	19.7745	20.5246	22.7325	22.1406	21.063	23.2798	31.5898
AFR93031	1999.57	1402.93	1494.35	924.464	2178.18	1263.33	727.509	1626.7	1409.86	1823.77	1251.51	1202.31	1493.78	1289.42	1148.62	1247.89	1681.35	1778.69	1785.57	1777.21	1784.99	1744.41	1713.6	1716.05	1732.74	2140.81	2140.13	2169.5	2145.74	2137.85	2110.36	2110.65	2114.34	816.095	823.318	831.4	808.91	936.226	940.394	925.45	932.538	1868.63	1876.43	1853.82	1664.33	1655.4	1649.83	1649.37	1995.63
AFR93032	12.6958	18.118	13.4707	15.3798	19.886	32.1702	16.6761	14.2877	12.1448	12.6494	19.1957	20.7941	18.1328	20.9874	18.8126	22.9956	14.1929	9.98459	11.108	9.96736	9.50367	7.63539	7.98126	7.86496	7.76688	13.5649	14.1927	13.1943	13.3836	13.3134	13.2722	12.0376	12.565	10.3359	10.7711	9.9791	9.83808	12.5044	12.7158	12.5494	11.6164	8.16824	7.76335	8.16401	9.61831	9.99542	10.3152	9.55094	11.889
AFR93033	1152.01	626.47	529.301	580.245	578.967	501.918	174.45	940.764	964.597	929.233	837.382	782.249	861.001	1039.11	957.08	789.917	815.648	434.622	416.062	430.986	421.812	342.752	344.688	333.071	335.39	561.693	553.104	559.239	548.011	518.981	515.605	513.069	521.869	721.989	717.29	701.697	719.591	779.399	767.505	780.671	747.97	330.445	316.323	325.192	415.929	409.188	417.786	395.708	448.972
AFR93034	22.7378	11.4662	20.4026	73.3517	10.4507	52.851	67.1455	61.5818	77.0481	58.3551	89.3257	98.7363	92.7548	86.4233	104.883	105.294	74.2635	6.68072	6.40778	6.11575	6.42952	5.4275	5.61804	5.28067	5.32178	10.4991	10.055	9.84176	10.0212	10.6942	10.5258	10.5442	10.518	48.7501	50.162	49.7068	49.467	52.4769	52.7261	51.343	51.3523	4.42731	4.15817	4.19041	6.28441	6.37981	6.46102	6.34972	6.19732
AGV15359	19.2918	143.745	3.80565	8.77939	46.1311	7.52589	3.12842	5.30687	4.76625	7.14319	6.19985	5.80561	1.30506	2.45246	2.37153	4.28335	7.23559	17.0656	15.0557	14.7879	17.8919	16.7854	18.589	20.8675	16.4376	15.0205	16.7766	12.9287	14.0803	13.0649	10.5302	13.3727	14.5038	5.85862	5.86888	5.34831	5.09035	4.74417	5.02723	5.57751	4.7322	17.8841	15.147	19.4379	21.295	22.6653	19.3017	17.8821	15.525
AFR93035	24.2332	59.0194	10.52	83.4405	74.3496	23.4407	58.6189	26.9956	37.8511	38.2029	33.57	33.0071	34.0677	31.1012	31.4266	34.3417	28.2908	36.8957	35.3149	37.1519	35.3794	23.535	22.5881	22.9799	24.2565	27.9161	27.3273	27.5496	25.9148	23.2946	23.034	23.774	23.341	7.54948	8.04265	7.89665	7.83354	12.5338	12.0822	11.5238	11.1695	32.0934	30.9409	30.3899	26.8779	26.3311	26.0044	27.2481	29.564
AFR93036	186.949	146.407	11.1231	71.0098	255.397	10.5467	260.97	133.452	188.313	198.539	161.561	156.666	147.011	159.77	157.288	149.497	149.819	36.9215	36.3619	32.8337	37.5152	23.925	24.1475	21.898	26.7414	81.946	81.7188	83.2243	79.4604	77.9383	80.1064	79.0813	80.0467	92.8988	89.084	94.4568	94.4709	104.405	102.105	104.414	103.241	25.3438	23.0705	24.6149	37.6618	38.3515	36.7769	35.6657	52.6741
AFR93037	36.0464	23.8177	4.60593	24.5302	19.5881	10.5484	39.9927	34.5228	43.5043	41.4255	60.7791	61.4815	46.9901	60.6621	71.5763	68.0411	45.975	15.4032	16.4258	16.0553	16.2844	14.3769	13.0457	14.9664	13.8716	19.5604	17.4102	18.448	19.5707	21.0974	20.064	19.5423	19.877	25.3952	24.436	28.4734	26.9149	25.1204	26.915	27.4657	27.2048	12.7082	13.0126	11.5993	16.5321	15.5784	17.859	18.3877	15.6861
AFR93038	57.6455	161.965	80.8666	101.694	97.7944	196.363	64.2922	30.4266	33.8334	24.112	38.0393	39.1219	27.0147	29.4003	36.5529	41.2495	32.7568	41.3087	41.7376	40.8059	43.362	41.6872	43.2544	41.0127	42.8764	38.9039	42.823	41.8326	41.4563	45.1724	45.3494	46.6088	46.925	24.9981	24.4719	25.9422	24.3336	25.351	25.4127	25.4165	29.3081	42.6533	41.8915	43.8627	42.4364	46.0877	43.3662	41.9841	43.8452
AFR93039	12.8296	12.2987	26.6834	21.0427	6.70399	5.71706	8.91451	0.595943	3.38981	2.67385	2.36715	3.91169	3.22418	2.20322	2.66314	2.88603	1.13754	1.65655	1.78824	1.75832	1.26385	0.724979	1.01475	0.925768	0.836418	3.0097	3.17297	2.93669	2.8988	2.39208	2.78048	2.71585	2.84228	3.2609	3.23797	3.28898	3.48693	3.54124	3.95178	4.44698	3.84491	1.2476	1.24534	1.51584	1.51033	1.88535	1.38218	1.60021	1.8368
AFR93040	88.8146	169.61	67.3567	35.309	80.3737	43.7103	43.4063	18.7854	17.2734	15.954	16.303	17.982	16.4989	13.952	11.3929	20.2164	10.611	10.3851	9.59009	11.3638	9.41255	7.90057	6.91963	9.31485	8.05257	9.60636	8.85583	10.104	9.71616	10.341	10.0743	8.20124	9.77919	23.057	24.0652	23.8905	23.8108	26.8837	26.4814	26.0895	27.2382	15.8267	16.8239	17.8843	22.1749	22.7109	24.4724	22.8896	10.9351
AFR93041	180.19	80.4694	270.186	150.222	83.9345	166.16	78.8215	120.234	73.0541	99.1224	72.7929	81.9653	70.2053	53.9212	56.3767	82.5438	112.087	118.281	124.086	116.243	122.453	108.022	110.13	112.308	106.806	175.003	175.216	173.218	178.492	152.407	154.814	154.838	155.715	11.3147	11.7332	11.5971	13.1804	15.0124	16.1465	16.3092	15.5959	210.003	205.759	201.634	166.43	162.644	161.535	159.537	157.614
AFR93042	41.533	20.877	95.3648	222.873	4.42292	74.3973	21.8884	9.4384	7.46392	7.99015	14.4802	15.0011	13.4885	11.0278	11.6189	11.6906	9.12947	10.5993	12.4752	10.9757	13.2862	11.612	10.7777	11.9994	11.2733	5.37648	5.49145	5.00899	4.6068	4.2317	4.77516	3.78094	4.00814	12.0694	12.4673	11.3837	13.2554	11.6123	13.7209	12.0534	11.9566	12.9484	14.0142	13.8065	9.59064	9.65278	10.6262	8.25099	3.6096
AGV15361	3.92775	2.22285	2.82838	6.13541	4.01189	16.2184	2.81178	11.0746	9.92378	7.29237	9.20375	8.98408	6.63269	0.660503	1.71948	9.78474	10.5977	5.3308	4.95464	4.68501	4.44645	4.49804	4.46741	5.34712	4.56702	4.4473	4.99689	4.80711	4.75876	4.77047	4.25162	4.97434	4.05179	5.05491	5.6255	5.40487	5.52278	4.71328	4.70055	4.97027	5.06024	5.70762	5.46027	5.67336	6.17327	6.41559	5.83252	6.41807	4.46389
AGV15360	3.92775	2.22285	2.82838	6.13541	4.01189	16.2184	2.81178	11.0746	9.92378	7.29237	9.20375	8.98408	6.63269	0.660503	1.71948	9.78474	10.5977	5.3308	4.95464	4.68501	4.44645	4.49804	4.46741	5.34712	4.56702	4.4473	4.99689	4.80711	4.75876	4.77047	4.25162	4.97434	4.05179	5.05491	5.6255	5.40487	5.52278	4.71328	4.70055	4.97027	5.06024	5.70762	5.46027	5.67336	6.17327	6.41559	5.83252	6.41807	4.46389
[truncated: 6,820 more rows]
[truncated: 1,018 more columns]
