# Supplementary material for: Fungi.guru: Comparative genomic and transcriptomic resource for the fungi kingdom
Source: Comput Struct Biotechnol J. 2020 Nov 20;18:3788–95. doi: 10.1016/j.csbj.2020.11.019 (PMC7718472; doi:10.1016/j.csbj.2020.11.019)
Supplement: Supplementary data 9 [file mmc9.txt]

gene	SRR10088487	SRR10088488	SRR10088489	SRR10088490	SRR10088491	SRR10088492	SRR10088493	SRR10088494	SRR10088495	SRR10088496	SRR10088497	SRR10088498	SRR10088499	SRR10088500	SRR10088501	SRR10088502	SRR10088503	SRR10088504	SRR10088505	SRR10088506	SRR10088507	SRR10088508	SRR10088509	SRR10088510	SRR10088511	SRR10088512	SRR10088513	SRR10088514	SRR10088515	SRR10088516	SRR10088517	SRR10088518	SRR10088519	SRR10088520	SRR10088521	SRR10088522	SRR10088523	SRR10088524	SRR10088525	SRR10088526	SRR10088527	SRR10088528	SRR10088529	SRR10088530	SRR10088531	SRR10088532	SRR10088533	SRR10088534	SRR10088535
EJF55411	0	0	0	0	0	0	0	0	0	0	0	0	0	0	0	0	0	0	0	0	0	0	0	0	0	0	0	0	0	0	0	0	0	0	0	0	0	0	0	0	0	0	0	0	0	0	0	0	0
EJF55365	0	0	0	0	0	0	0	0	0	0	0	0	0	0	0	0	0	0	0	0.487845	0	0	0	0	0	0	0	0	0	0	0	0	0	0	0	0	0	0	0	0	0	0	0	0	0	0	0	0	0
EJF55364	2.34598	2.19402	5.68834	3.40714	2.32503	4.90508	2.9386	2.91533	4.65261	8.26252	7.24809	2.50862	2.9724	4.80359	4.39596	1.43337	2.31871	2.05365	7.37438	7.24644	4.73839	4.58881	6.29836	10.7702	5.39691	0.316797	5.89741	3.41149	4.01287	7.58457	4.4472	7.71013	5.13726	4.89095	1.83219	2.67678	3.29138	6.66985	5.30812	4.13498	5.36112	5.84003	5.48718	7.35073	9.35786	8.76103	5.8794	4.57973	6.33349
EJF55305	0	0	0	0	0	0	0	0	0	0	0	0	0	0	0	0	0	0	0	0	0	0	0	0	0	0	0	0	0	0	0	0	0	0	0	0	0	0	0	0	0	0	0	0	0	0	0	0	0
EJF55304	18.2818	8.99872	17.1091	4.6581	13.3505	18.7769	14.4631	9.0343	17.5111	16.5677	20.6113	19.0348	18.9642	20.06	11.3331	15.4532	11.4122	8.18236	14.958	15.1519	16.8432	15.8096	22.3417	20.0574	12.4999	2.45693	16.5187	16.5692	20.0036	23.1443	13.886	25.5619	19.8663	14.5892	12.0235	9.22216	9.17969	17.0217	15.924	17.5762	21.6116	20.9587	24.6237	19.9245	20.8001	25.2771	22.0473	12.8802	14.1313
EJF55303	7.06819	4.01124	7.75449	1.28692	8.27848	6.5754	5.66149	3.23674	2.44263	7.92151	8.03135	4.09188	3.32097	4.97305	6.90071	3.60486	10.24	5.10821	6.98953	2.9962	9.77754	8.96618	11.8274	6.48079	2.04408	0.696885	11.5047	6.4463	5.43635	7.17345	7.05346	6.18732	10.4283	4.01334	5.14036	5.86779	2.39537	8.59415	8.42292	6.47825	6.68599	9.47479	8.3174	5.93969	6.95925	8.55133	6.1781	3.89959	7.05732
EJF55302	1.01363	0.473986	0	2.45355	5.02289	1.4129	3.38583	2.79918	0.473002	5.55333	4.17559	1.0839	3.42477	3.0189	3.25606	3.18506	0.667899	4.05634	3.24419	6.38474	4.36762	3.17231	4.41299	5.03083	4.93804	0.298645	1.74017	2.75603	1.33373	2.88383	1.98349	4.71938	0	1.5369	2.53324	2.77574	3.41307	7.04452	5.24225	1.94902	2.91203	2.2079	3.34708	2.76177	7.56481	4.96017	4.59677	2.26145	5.25412
EJF55301	0	0	0	0	0	0	0	0	0	0	0	0	0	0	0	0	0	0	0	0	0	0.325198	0	0	0	0	0	0	0	0	0	0	0	0	0	0	0	0.393897	0	0	0	0	0	0	0	0	0	0	0
EJF55243	9.37375	5.51474	32.2613	4.02533	8.45582	26.4605	8.65226	19.3274	18.9048	18.4423	23.5649	11.6315	13.1934	22.7389	15.8562	30.5449	20.0004	31.5768	31.7868	45.8556	17.9402	24.1981	26.9311	16.6467	12.5703	1.72794	11.4889	18.5415	9.6547	22.6701	10.8859	13.4755	32.2347	49.4309	20.0077	19.4069	12.2721	60.939	48.0035	40.5528	31.728	15.0514	29.6427	30.9824	26.1303	26.5999	52.9521	17.0323	10.3747
EJF55241	12.299	11.5023	26.604	11.9081	12.1891	21.4294	10.2706	20.3785	17.2177	24.065	5.0665	16.4396	4.5856	9.15753	9.87693	2.14701	8.10403	6.15226	9.18413	22.3471	29.0946	22.6609	25.8862	45.7816	6.65736	4.96447	16.59	113.327	8.09146	66.324	7.52091	11.7895	19.2375	4.66204	7.4704	19.6465	3.45107	13.5984	12.7215	11.8243	62.0717	94.507	60.1222	58.282	39.2467	45.9304	31.8439	13.7198	30.1925
EJF55242	52.0199	0	0	0	0	0	0	14.3655	0	0	77.1237	0	0	19.3664	0	9.08101	0	6.68939	13.8587	44.0622	14.0092	20.3505	44.0058	11.4345	16.4069	0	29.5174	0	0	23.094	0	58.1102	0	0	0	0	14.5855	0	17.2902	0	63.3398	28.246	33.3626	24.7756	26.7744	33.4976	6.20811	14.5073	6.54717
EJF55240	0	0	0	0	0	0	0	0	0	0	0	0	0	0	0	0	0	0	0	0	0	0	0	0	0	0	0	0	0	0	0	0	0	0	0	0	0	0	0	0	0	0	0	0	0	0	0	0	0
EJF55239	5.98247	3.78812	2.69133	1.7556	3.83151	5.05437	4.3529	3.87277	3.36866	7.62369	9.80878	2.03621	1.95156	3.25037	3.61962	3.28308	2.58538	3.78081	6.07876	4.41805	3.7843	4.43805	2.92746	2.90239	6.09529	0.516856	7.98558	2.15075	2.8027	5.73688	3.65151	6.39709	5.41655	5.05271	4.38052	4.93577	2.37083	1.9596	5.19708	3.05824	5.9366	2.53203	3.68351	5.27733	8.06894	7.25375	5.67491	1.29377	5.41353
EJF55426	0	0	44.492	0	0	0	0	0	0	43.0842	45.3534	0	0	0	0	19.2193	0	0	50.3385	13.3362	0	14.3568	0	13.6607	0	0	40.502	0	0	0	0	15.0764	68.8828	41.7329	0	25.1241	30.8927	0	14.2348	17.6412	14.3769	0	15.1477	14.9986	0	14.1777	0	15.3518	47.5566
EJF55412	0	0	0	0	0	0	0	0	0	0	0	0	0	0	0	0	0	0	0	0	0	0	0	0	0	0	0	0	0	0	0	0	0	0	0	0	0	0	0	0	0	0	0	0	0	0	0	0	0
EJF55363	56.1949	35.9455	80.1258	6.92945	43.0832	29.9279	38.6631	35.4289	23.749	42.737	53.7235	77.9479	37.3166	69.4724	26.3958	56.6379	45.4115	25.4582	30.1779	31.2095	37.2629	56.1347	62.7787	46.9666	25.2526	15.0988	58.2482	49.9698	50.0844	59.234	60.5576	50.8177	83.5854	34.1622	19.5425	28.309	22.3134	49.404	45.239	37.5465	53.3059	71.2649	56.018	65.2887	21.0103	27.3076	22.7763	32.0825	38.2425
EJF55362	61.2661	18.4171	17.6849	14.8298	52.0448	30.4996	46.2893	33.8377	28.5893	51.3759	43.2655	39.7761	27.1073	42.3589	35.1435	32.0853	34.6023	26.2687	52.0229	34.9862	62.4617	35.3809	40.6447	54.2991	21.319	3.86803	46.1503	58.1712	56.4294	50.9333	41.7463	43.1471	35.5939	59.7175	41.013	29.9593	14.7353	27.6485	45.2648	61.7066	46.8597	27.2348	74.6604	50.0784	59.6883	59.7353	60.5815	34.1719	47.2576
EJF55361	0	0	0	0	0	0	0	0	0	0	0	0	0	0	0	0	0	0	0	0	0	0	0	0	0	0	0	0	0	0	0	0	0	0	0	0	0	0	0	0	0	0	0	0	0	0	0	0	0
EJF55360	0	0	0	0	0	0	0	0	0	0	0	0	0	0	0	0	0	0	0	0	0	0	0	0	0	0	0	0	0	0	0	0	0	0	0	0	0	0	0	0	0	0	0	0	0	0	0	0	0
EJF55300	47.0003	24.9083	50.65	23.5118	38.0408	34.3947	32.7074	22.0648	19.3735	33.107	38.723	44.3952	26.0257	38.4948	25.163	20.2384	36.1309	19.2004	31.16	32.4516	51.2627	47.1929	49.1095	36.9346	30.9531	4.19277	40.7286	33.1314	50.5048	48.017	48.2849	35.6135	47.0501	37.4134	31.3233	31.1041	26.3764	38.3558	39.0945	33.1367	39.4849	40.4631	39.0152	37.9908	41.7293	42.3674	31.9717	25.1227	37.728
EJF55299	0	0	0	0	0	0	0	0	0	0	0	0	0	0	0	0	0	0	0	0	0	0	0	0	0	0	0	0	0	0	0	0	0	0	0	0	0	0	0	0	0	0	0	0	0	0	0	0	0
EJF55298	0	0	0	0	0	0	0	0	0	0	0	0	0	0	0	0	0	0	0	0	0	0	0	0	0	0	0	0	0	0	0	0	0	0	0	0	0	0	0	0	0	0	0	0	0	0	0	0	0
EJF55238	26.4416	9.93123	16.1597	5.10406	17.9599	24.9761	21.0693	8.92237	11.5077	29.6973	35.9204	15.2199	18.6524	25.0769	28.695	9.03264	19.1742	20.5083	19.5673	16.4422	34.292	38.0852	41.0061	25.3354	20.2659	2.51007	26.3742	19.4304	26.0791	22.4541	21.9364	42.7918	25.0112	15.3737	16.1998	15.4417	17.9516	26.2502	26.6425	23.0125	23.0775	21.8342	24.0881	24.3089	25.349	26.3642	24.5826	11.5309	17.0446
EJF55237	0	0	0	0	0	0	0	0	0	0	0	0	0	0	0	0	0	0	0	0	0	0	0	0	0	0	0	0	0	0	0	0	0	0	0	0	0	0	0	0	0	0	0	0	0	0	0	0	0
EJF55236	0	0	0	0	0	0	0	0	0	0	0	0	0	0	0	0	0	0	0	0	0	0	0	0	0	0	0	0	0	0	0	0	0	0	0	0	0	0	0	0	0	0	0	0	0	0	0	0	0
EJF55359	0	0	0	0	0	0	0	0	0	0	0	0	0	0	0	0	0	0	0	0	0	0	0	0	0	0	0	0	0	0	0	0	0	0	0	0	0	0	0	0	0	0	0	0	0	0	0	0	0
EJF55358	0	0	0	0	0	0	0	0	0	0	0	0	0	0	0	0	0	0	0	0	0	0	0	0	0	0	0	0	0	0	0	0	0	0	0	0	0	0	0	0	0	0	0	0	0	0	0	0	0
EJF55357	6.6903	6.25694	5.40737	0	0	0	3.7246	11.0853	3.12197	5.23627	2.75603	3.57706	7.53488	4.98144	0	4.67166	4.40836	10.04	10.4879	6.4833	7.20694	8.7243	13.3153	11.6218	0	0	6.56325	8.08478	10.5637	10.3823	14.0009	3.66465	8.37173	5.07204	0	0	18.7729	8.45386	3.46007	6.43211	8.73654	6.24551	9.20496	14.5829	20.6608	15.5078	6.38742	3.73159	8.66974
EJF55355	0	0	0	0	0	0	0	0	0	0	0	0	0	0	0	0	0	0	0	0	0	0	0	0	0	0	0	0	0	0	0	0	0	0	0	0	0	0	0	0	0	0	0	0	0	0	0	0	0
EJF55356	0	0	0	0	0	0.303246	0	0	0	0	0	0	0	0	0	0	0.286699	0	0	0	0	0	0	0	0	0.0327924	0	0	0	0	0	0	0	0	0	0	0.488358	0	0	0	0	0.270785	0	0.11855	0	0	0.103852	0	0
EJF55354	0	0	0	0	0	0	0	0	0	0	0	0	0	0	0	0	0	0	0	0	0	0	0	0	0	0	0	0	0	0	0	0	0	0	0	0	0	0	0	0	0	0	0	0	0	0	0	0	0
EJF55235	0	0	0	0	0	0	0	0	0	0	0	0	0	0	0	0	0	0	0	0	0	0	0	0	0	0	0	0	0	0.137354	0	0	0	0	0	0	0	0	0	0	0	0	0	0	0	0	0	0	0
EJF55353	0	0	0	0	0	0	0	0	0	0	0	0	0	0	0	0	0	0	0	0	0	0	0	0	0	0	0	0	0	0	0	0	0	0	0	0	0	0	0	0	0	0	0	0	0	0	0	0	0
EJF55352	0	0	0	0	0	0	0	0	0	0	0	0	0	0	0	0	0	0	0	0	0	0	0	0	0	0	0	0	0	0	0	0	0	0	0	0	0	0	0	0	0	0	0	0	0	0	0	0	0
EJF55351	30.4047	42.6529	36.8614	14.7192	90.3995	63.5716	16.9268	75.5674	70.9405	59.4918	75.1503	56.8971	59.9253	67.9158	32.5561	21.2308	30.0513	45.6276	55.607	77.3429	49.129	47.5781	44.1238	128.268	57.6025	4.47906	29.8273	41.3348	24.0038	78.639	26.0298	87.4352	9.51153	69.1511	28.4951	13.8768	25.5945	48.0242	51.1049	29.2313	75.4377	61.4972	104.582	53.8472	101.72	125.292	72.5706	38.1568	59.1007
EJF55350	1.75866	1.36733	0	0.411829	0	3.66198	2.63123	1.88634	1.03104	3.37883	4.49559	1.08378	2.53366	1.53263	1.06824	0.950867	2.87479	1.0419	3.0609	6.63526	2.12774	4.47917	5.4303	4.1823	2.21989	0.0916287	5.22074	1.61478	3.77138	1.99187	1.94302	4.33842	1.10032	1.37053	4.25206	0.451985	1.56435	2.08751	3.23056	3.01015	1.85791	1.64026	1.83351	1.08284	4.38744	2.5153	3.29875	1.23567	2.09881
EJF55297	0	0	0	0	0	0	0	0	0	0	0	0	0	0	0	0	0	0	0	0	0	0	0	0	0	0	0	0	0	0	0	0	0	0	0	0	0	0	0	0	0	0	0	0	0	0	0	0	0
EJF55296	74.8247	50.7125	75.8808	14.6832	50.5834	47.3536	27.2372	49.4238	35.4974	82.8301	84.272	38.3959	61.7064	55.0183	35.41	23.9429	29.8085	37.2798	60.5537	83.9765	50.7633	52.165	62.9634	125.022	52.959	5.35742	57.5743	32.2672	40.3177	81.9008	34.2584	112.544	32.996	60.992	49.5062	28.8977	41.6619	33.1351	56.3519	52.6985	61.7242	37.7746	74.864	60.6072	112.115	101.334	103.619	34.7984	60.6121
EJF55294	0	0	0	0	0	0	0	0	0	0	0	0	0	0	0	0	0	0	0	0	0	0	0	0	0	0	0	0	0	0	0	0	0	0	0	0	0	0	0	0	0	0	0	0	0	0	0	0	0
EJF55295	0	0	0	0	0	0	0	0	0	0	0	0	0	0	0	0	0	0	0	0	0	0	0	0	0	0	0	0	0	0	0	0	0	0	0	0	0	0	0	0	0	0	0	0	0	0	0	0	0
EJF55293	0	0	0	0	0	0	0	0	0	0	0	0	0	0	0	0	0	0.711444	0	0	0	0	0	0	0	0	0	0	0	0	0	0	0	0	0	0	0	0	0	0	0	0	0	0	0	0	0	0	0
EJF55234	0	0	0	0	0	0	0	0	0	0	0	0	0	0	0	0	0	0	0	0	0	0	0	0	0	0	0.111175	0	0	0	0	0	0	0	0	0	0	0	0	0	0	0	0	0	0	0	0	0	0
EJF55413	0	0	0	0	0	0	0	0	0	0	0	0	0	0	0	0	0	0	0	0	0	0	0	0	0	0	0	0	0	0	0	0	0	0	0	0	0	0	0	0	0	0	0	0	0	0	0	0	0
EJF55410	42.6675	19.9518	25.8642	17.2132	28.191	29.7371	45.528	41.2398	19.9104	25.0458	29.2944	38.0213	20.0224	13.2372	22.8433	13.6554	16.4001	17.7861	23.5729	21.5351	16.2783	15.7645	21.6719	29.1179	23.0956	3.31737	45.3453	27.9288	3.74277	22.9907	3.47886	48.6903	8.89847	16.1735	19.9938	21.0964	19.954	14.6019	23.9055	28.4867	22.287	16.5962	26.4171	29.0634	25.6209	34.7987	27.1572	24.7899	19.1984
EJF55408	3.95139	2.33288	4.05764	2.7669	6.0623	5.37619	2.29305	5.37793	5.59768	5.86233	1.81583	6.37904	1.2411	4.66465	5.55529	3.07794	3.34079	2.67136	6.62966	6.50987	5.03356	4.10493	9.2913	5.8226	1.19299	0.502601	8.63561	6.91358	8.92211	5.95511	9.26615	5.00742	7.9881	1.42517	3.44257	1.28811	4.18925	4.58969	5.12064	1.76576	5.6685	6.31314	6.36797	5.5283	11.1218	6.98242	3.26921	3.84862	5.73721
EJF55409	11.2549	8.22333	8.52811	7.49185	18.7263	10.7408	9.7903	9.32425	14.7308	21.4715	17.966	5.97044	6.33786	18.7762	3.76602	9.57814	11.9247	10.5562	13.7317	10.6897	12.2598	10.6406	14.8534	18.6525	10.1678	1.27805	20.4872	8.47793	7.95989	19.011	16.6899	14.8141	14.5236	8.53254	4.8345	8.91366	7.50049	11.3085	7.82165	12.834	12.8406	10.0689	12.9012	12.8154	9.78282	12.8312	11.066	5.49285	11.2183
EJF55407	34.2493	32.9547	59.0896	9.88448	9.79136	10.5579	12.8337	10.1856	11.6792	16.7536	24.6904	13.7339	18.1738	21.8231	8.99185	8.85327	6.50985	7.57776	21.1555	43.9602	15.343	16.3187	16.4402	22.5557	13.0129	0.614506	10.4189	4.77553	11.4395	21.4642	10.5524	27.1482	7.21149	21.471	18.5182	9.61936	12.7521	30.2733	75.6205	26.4897	27.2647	5.02128	33.3481	35.5322	13.8142	13.9947	12.1048	13.2251	20.911
EJF55349	0	0	0	0	0	0	0	0	0	0	0	0	0	0	0	0	0	0	0	0	0	0	0	0	0	0	0	0	0	0	0	0	0	0	0	0	0	0	0	0	0	0	0	0	0	0	0	0	0
EJF55348	0	0	0	0	0	0	0	0	0	0	0	0	0	0	0	0	0	0	0	0	0	0	0	0	0	0	0	0	0	0	0	0	0	0	0	0	0	0	0	0	0	0	0	0	0	0	0	0	0
EJF55347	0	0	0	2.05384	0	2.97298e-05	6.63556	0	1.82303	3.43648	0	3.28833	0	2.67021	0	5.95992	2.02579	0	0	0	2.58993	4.45922	7.78074	1.52624	0	0	0	0	0	3.16505	0	3.8242	5.69068	0	0	1.80327	0	3.88574	1.49816	0	0.421273	7.04995	5.07682	3.34555	0	0	0	0	0
EJF55292	0	0	0	0	0	0	0	0	0	0	0	0	0	0	0	0	0	0	0	0	0	0	0	0	0	0	0	0	0	0	0	0	0	0	0	0	0	0	0	0	0	0	0	0	0	0	0	0	0
EJF55291	129.834	45.534	52.4685	78.5676	96.5059	22.6219	36.1404	125.49	106.025	152.425	133.711	17.3544	36.5561	72.5035	17.3776	90.6596	128.325	48.7096	133.567	133.68	78.6713	67.7226	37.6834	96.6584	122.987	3.18774	135.329	137.284	17.0835	159.507	23.8183	124.455	0	147.644	40.5598	103.699	18.2156	102.536	109.114	135.225	127.158	60.6011	133.976	79.5939	192.122	108.676	131.704	45.2602	119.175
EJF55290	0	0	0	0	0	0	0	0	0	0	0	0	0	0	0	0	0	0	0	0	0	0	0	0	0	0	0	0	0	0	0	0	0	0	0	0	0	0	0	0	0	0	0	0	0	0	0	0	0
EJF55406	99.6956	69.7689	114.499	66.4583	87.7835	73.0344	25.8507	24.9406	29.8014	70.5161	55.0855	13.8616	44.4701	56.2925	12.96	5.61707	19.9739	20.2191	36.7501	40.1107	45.338	36.9263	30.736	75.2187	28.983	3.64165	35.6974	29.1254	59.7844	39.3834	53.5542	93.2527	55.3682	40.8055	17.4119	27.5839	45.2922	64.1901	42.8323	41.9101	56.5364	32.8783	39.3717	42.4174	24.8241	25.2202	22.2036	7.38182	49.2206
EJF55405	0	0	0	23.1704	0	33.3573	0	26.4345	0	0	0	25.59	26.952	35.6368	0	0	0	0	21.8836	69.5714	51.5578	0	27.7831	71.2641	0	0	11.7382	43.3784	37.7857	49.5161	46.8285	52.4331	59.8906	0	0	0	0	30.2391	12.3765	30.6765	62.5004	0	52.6812	52.1625	98.5372	49.3074	68.5426	0	10.3371
EJF55404	0	0	0	0	0	0	0	0	0	0	0	0	0	0	0	0	0	0	0	0	0	0	0	0	0	0	0	0	0	0	0	0	0	0	0	0	0	0	0	0	0	0	0	0	0	0	0	0	0
EJF55403	0	0	0	0	0	0	0	0	0	0	0	0	0	0	0	0	0	0	0	0	0	0	0	0	0	0	0	0	0	0	0	0	0	0	0	0	0	0	0	0	0	0	0	0	0	0	0	0	0
EJF55346	0	0	0	0	0	0	0	0	0	0	0	0	0	0	0	0	0	0	0	0	0	0	0	0	0	0	0	0	0	0	0	0	0	0	0	0	0	0	0	0	0	0	0	0	0	0	0	0	0
EJF55345	0	0	0	0	0	0	0	0	0	0	0	0	0	0	0	0	0	0	0	0	0	0	0	0	0	0	0	0	0	0	0	0	0	0	0	0	0	0	0	0	0	0	0	0	0	0	0	0	0
EJF55344	35.2862	31.2386	39.7065	10.8284	26.9646	30.7775	30.5968	30.4128	20.5559	39.81	36.1431	23.3742	30.6438	37.2878	25.0184	13.0354	28.3155	18.6361	9.97962	13.9011	41.2707	33.057	44.68	37.0012	25.4904	3.03561	22.0011	41.7785	39.9049	69.5723	34.62	48.109	55.3786	19.8521	22.5827	8.73537	15.5187	37.6388	29.7349	29.7199	36.8513	26.0149	43.227	23.1879	20.0984	28.0938	19.3662	13.8518	14.694
EJF55342	124.455	53.7199	162.49	9.2692	47.4397	33.361	47.9672	121.612	89.3472	142.363	102.537	138.201	97.0378	78.4096	97.3829	50.1365	6.30811	47.8887	109.43	120.604	72.189	72.407	130.595	230.446	72.5484	10.8123	110.352	57.8443	0	173.326	0	173.049	0	14.5156	47.8514	69.9095	59.0983	42.3394	69.3161	70.5638	112.513	65.5377	150.158	153.896	184.778	214.511	189.656	72.0858	138.532
EJF55343	12.8697	13.1303	24.5861	1.69919	3.47857	8.96954	5.8621	11.6313	13.649	18.314	16.3868	10.0087	11.859	14.8093	6.89017	9.80353	2.31275	9.364	19.7928	19.5576	7.56193	15.5618	16.6393	40.9379	12.666	2.41296	18.3641	13.078	0	29.6551	0	24.3526	0	8.86978	8.04093	4.80582	7.87902	8.87027	9.98386	12.373	15.8892	13.4704	23.824	23.2706	37.0341	31.0368	27.6459	11.0936	21.4785
EJF55341	0	0	0	0	0	0	0	0	0	0	0	0	0	0	0	0	0	0	0	0	0	0	0	0	0	0	0	0	0	0	0	0	0	0	0	0	0	0	0	0	0	0	0	0	0	0	0	0	0
EJF55289	0	0	0	0	0	0	0	0	0	0	0	0	0	0	0	0	0	0	0	0	0	0	0	0	0	0	0	0	0	0	0	0	0	0	0	0	0	0	0	0	0	0	0	0	0	0	0	0	0
EJF55288	0	0	0	0	0	0	0	0	0	0	0	0	0	0	0	0	0	0	0	0	0	0	0	0	0	0	0	0	0	0	0	0	0	0	0	0	0	0	0	0	0	0	0	0	0	0	0	0	0
EJF55287	0	0	0	0	0	0	0	0	0	0	0	0	0	0	0	0	0	0	0	0	0	0	0	0	0	0.0289115	0	0	0	0	0	0	0	0	0	0	0	0	0	0	0	0	0	0	0	0	0	0	0
EJF55286	0	0	0	0	0	0	0	0	0	0	0	0	0	0	0	0	0	0	0	0	0	0	0	0	0	0	0	0	0	0	0	0	0	0	0	0	0	0	0	0	0	0	0	0	0	0	0	0	0
EJF55285	0	0	0	0	0	0	0	0	0	0	0	0	0	0	0	0	0	0	0	0	0	0	0	0	0	0	0	0	0	0	0	0	0	0	0	0	0	0	0	0	0	0	0	0	0	0	0	0	0
EJF55284	9.57344	4.47666	15.4753	0	0	0	0	5.28748	4.46736	0	7.88744	5.11857	5.39099	7.12815	0	3.34243	0	14.3666	2.1886	4.63861	5.15636	2.49679	2.77862	2.37573	5.18203	0.470102	9.39163	2.89221	0	7.42824	0	2.62195	0	0	0	0	0	0	2.47558	0	7.50089	0	5.2687	5.21683	4.92741	4.93129	15.9951	0	10.3382
EJF55402	0	0	0	0	0	0	0	0	0	0	0	0	0	0	0	0	0	0	0	0	0	0	0	0	0	0	0	0	0	0	0	0	0	0	0	0	0	0	0	0	0	0	0	0	0	0	0	0	0
EJF55401	0	0	0	0	0	0	0	0	0	0	0	0	0	0	0	0	0	0	0	0	0	0	0	0	0	0	0	0	0	0	0	0	0	0	0	0	0	0	0	0	0	0	0	0	0	0	0	15.3518	0
EJF55400	0	0	0	0	0	0	0	0	0	0	0	0	0	0	0	0	0	0	0	0	0	0	0	0	0	0	0	0	0	0	0	0	0	0	0	0	0	0	0	0	0	0	0	0	0	0	0	0	0
EJF55339	0	0	0	0	0	0	0	0	0	0	0	0	0	0	0	0	0	0	0	0	0	0	0	0	0	0	0	0	0	0	0	0	0	0	0	0	0	0	0	0	0	0	0	0	0	0	0	0	0
EJF55340	0	0	0	0	0	0	0	0	0	0	0	0	0	0	0	0	0	0	0	0	0	0	0	0	0	0	0	0	0	0	0	0	0	0	0	0	0	0	0	0	0	0	0	0	0	0	0	0	0
EJF55338	1.10199	3.09181	6.23468	1.06697	8.73715	5.37619	4.90795	8.52089	1.5427	3.44994	0	7.0703	6.2055	6.56409	2.35992	2.6932	5.08283	1.65372	3.7789	10.6789	4.74833	3.73623	2.2389	7.11015	0.596497	0.432903	8.10794	3.66211	1.44998	6.2704	1.61729	4.52713	2.06841	8.35434	3.44257	4.52654	4.32901	3.82928	8.26385	5.29728	6.61953	5.14361	6.06473	4.20352	14.1797	12.2041	12.3621	4.60983	6.90212
EJF55283	0	0	1.06007	0	1.29987	2.74232	0	0	1.22408	0	1.0806	1.40251	0.738579	0.976574	0	0	0.864227	0	1.19937	1.58875	1.41287	0.342067	0.380678	1.30193	0.709951	0	1.93002	1.9812	1.38062	1.01769	1.60409	2.15528	0	0	0	0	0	0.414329	0.67832	0.840645	3.42547	0.816258	0.360913	2.14416	3.37534	4.7292	0.626104	0.731551	0.566546
EJF55282	4.09097	1.91299	3.02496	0.81566	5.01661	1.4256	2.27751	1.97704	1.84277	5.60325	7.16231	2.4607	0.863889	4.1883	1.36889	1.24977	2.69561	2.0464	4.62468	4.46475	2.9678	5.8305	3.70677	6.64957	1.77864	0.352081	4.13869	2.9353	0.807429	3.58594	0.750496	5.18196	0	3.48911	2.87552	2.33391	1.4349	1.45388	3.24045	1.96654	3.26307	4.13723	3.79932	5.37929	4.02131	3.74955	2.53746	2.20967	2.82264
EJF55281	0	0	0	0	0	0	0	0	0	0	0	0	0	0	0	0	0	0	0	0	0	0	0	0	0	0	0	0	0	0	0	0	0	0	0	0	0	0	0	0	0	0	0	0	0	0	0	0	0
EJF55399	0	0	2.73491	0	0	0	0	0	0	0	0	0	0	0	0	0	0	0	0	0	0	0	0	0	0	0.0830803	0	0	0	0	0	0	0	0	0	0	0	0	0	0	0	0	0	0	0	0	0	0	0
EJF55397	3.92345	1.83465	6.34217	1.89938	11.6652	2.73444	8.737	4.3339	1.83084	0	3.23248	6.29318	6.62811	2.9213	2.10053	1.36982	0	1.9626	3.58778	1.90103	6.33964	7.16276	4.55501	2.92092	2.12373	0.19266	3.84894	1.18531	5.16244	5.07382	2.87906	8.59635	4.9095	0	7.35405	0	0	6.19708	5.07278	3.77203	1.02469	4.88347	6.47776	3.20699	4.03876	8.0839	0	3.28252	2.54213
EJF55398	2.41123	2.12625	4.38492	1.45913	4.18197	3.36101	3.02034	2.33055	2.53166	3.77437	1.98659	2.5784	1.35781	3.14185	0.968192	2.31508	1.98601	2.11078	3.85865	3.65098	3.57147	2.04379	3.54282	5.53491	0.978887	0.35521	6.35713	2.7317	1.31311	4.20959	1.32704	4.12739	1.13146	2.285	1.12989	0.82537	2.70635	1.71384	1.40291	3.28408	3.34959	3.18881	2.48815	4.14739	5.00548	4.55544	2.58983	1.89213	4.68695
EJF55395	0	0	0	0	0	0	0	0	0	0	0	0	0	0	0	0	0	0	0	0	0	0	0	0	0	0	0	0	0	0	0	0	0	0	0	0	0	0	0	0	0	0	0	0	0	0	0	0	0
EJF55396	0	0	0	0	0.467415	0	0	0	0	0	0.388568	0	0	0	0	0	0	0.471839	0	0.114259	0.127012	0	0	0	0	0.0231592	0	0	0	0.121982	0	0	0	0	0	0	0	0	0.121957	0	0	0.293514	0	0	0	0	0	0	0
EJF55393	0	0	0	0	0	0	0	0	0	0	0	0	0	0	0	0	0	0	0	0	0	0	0	0	0	0	0	0	0	0	0	0	0	0	0	0	0	0	0	0	0	0	0	0	0	0	0	0	0
EJF55394	8.80877	6.51567	9.4928	4.26442	11.6401	6.13927	6.53866	8.10859	6.8509	6.89432	9.67659	9.41946	9.92079	8.74506	3.14402	4.10062	7.73902	5.87515	10.7402	9.24757	8.69826	12.8211	8.99309	8.01524	12.715	1.29766	11.522	28.3862	3.8635	9.03823	6.6647	7.70172	7.34841	6.67809	2.47139	8.0407	8.23908	8.34806	6.83353	6.58686	17.3136	20.101	10.5037	20.5703	9.06768	12.856	6.72188	7.1961	6.97583
EJF55337	198.945	89.2059	158.592	87.0759	189.065	161.447	183.582	111.384	80.1186	202.632	208.814	135.511	131.98	154.217	145.905	136.063	210.1	133.598	224.913	217.218	171.74	208.253	211.985	138.641	151.942	19.5383	201.182	132.556	314.841	143.088	333.971	178.387	122.767	169.418	105.569	110.7	96.3528	114.501	162.086	159.826	152.316	190.806	173.982	181.179	176.738	178.983	141.803	167.965	133.612
EJF55336	42.9457	32.0821	30.4775	18.2551	38.9288	27.0109	18.9519	52.6452	45.7016	34.4319	43.1494	27.7218	25.3633	43.675	15.1412	12.0683	25.8821	18.6007	34.8416	24.3611	33.0041	32.5086	33.4419	36.391	22.3957	3.03468	47.9102	35.9165	25.4973	50.2547	31.5139	36.1462	27.8525	18.2642	20.2878	25.5763	32.6245	43.8431	38.8684	37.5959	52.7979	41.8832	68.0227	69.4934	47.847	60.0246	43.0016	20.8862	39.3636
EJF55280	0	0	0	0	0	0	0	0	0	0	0	0	0	0	0	0	0	0	0	0	0	0	0	0	0	0	0	0	0	0	0	0	0	0	0	0	0	0	0	0	0	0	0	0	0	0	0	0	0
EJF55278	0	0	0	0	0	0	0	0	0	0	0	0	0	0	0	0	0	0	0	0	0	0	0	0	0	0	0	0	0	0	0	0	0	0	0	0	0	0	0	0	0	0	0	0	0	0	0	0	0
EJF55279	0	0	0	0	0	0	0	0	0	0	0	0	0	0	0	0	0	0	0	0	0	0	0	0	0	0	0	0	0	0	0	0	0	0	0	0	0	0	0	0	0	0	0	0	0	0	0	0	0
EJF55276	0	0	0	0	0	0	0.564305	0	0	0	0	0.541951	0	0	0	0.70779	0	0	0	0	0.272976	0	0	0	0.548671	0.199097	0	0.306226	0	0	0	0.27761	0	0	0	0	0	0.640411	0	0.324837	0.26473	0	0.278924	0	0	0.261061	0.241935	0	0
EJF55277	2.40606	0	0.658043	0	0.806897	0.761773	0.453261	1.34901	0.189962	1.59305	0	0.563057	0.861631	0.41009	0	1.11171	0.268235	0.203633	0.652428	2.43444	0	0.627511	1.18153	0.303065	1.32211	0.0799592	0.359467	1.10685	0.749893	0.307413	1.07181	0.976439	1.52818	1.85171	0	0.406084	1.37072	0.324682	0.661779	0.782747	0.944901	1.01339	1.2322	0.77641	0.973275	1.40278	0.90236	1.01549	0.984954
EJF55275	7.3323	3.42867	17.7788	3.54964	0	20.4409	0	8.09936	0	11.4775	18.123	7.84063	12.3869	0	0	5.11994	0	0	5.02875	10.6581	5.92388	9.56147	19.1533	16.3762	19.8446	1.80026	7.19306	8.86059	19.2956	5.68929	21.522	12.0489	9.17507	11.1175	4.58118	0	4.11485	2.31627	7.58418	2.34977	3.82995	15.9713	18.1589	21.9756	22.6434	7.55376	12.2506	2.04483	12.6689
EJF55274	766.885	642.721	1354.76	536.184	733.872	765.985	1369.63	149.9	16.3368	513.185	524.469	1684.2	267.502	1538.74	415.449	3210.94	971.104	396.287	4974.31	3722.61	602.502	834.534	884.202	1406.12	540.216	3.18747	2545.9	21.7942	3073.8	480.448	2561.88	83.6368	3464.11	1799.17	505.134	671.084	269.105	478.461	545.853	367.821	1533.59	35.5773	699.166	708.758	77.5367	95.0362	171.933	4010.62	5631.04
EJF55425	0	0	0	0	0	0	0	0.466356	0	0	0	0	0	0	0	0	0	0	0	0	0	0	0	0	0	0	0	0	0	0	0	0	0	0	0	0	0	0	0	0	0	0	0	0	0	0	0	0	0
EJF55392	0	0	0	0	0	0	0	0	0	0	0	0	0	0	0	0	0	0	0	0	0	0	0	0	0	0	0	0	0	0	0	0	0	0	0	0	0	0	0	0	0	0	0	0	0	0	0	0	0
EJF55391	0	0	0	0	0	0	0	0	0	0	0	0	0	0	0	0	0	0	0	0	0	0	0	0	0	0	0	0	0	0	0	0	0	0	0	0	0	0	0	0	0	0	0	0	0	0	0	0	0
EJF55390	12.8808	14.0541	15.6161	13.5107	12.7657	11.9696	8.36609	11.8569	17.0303	40.3253	22.9933	17.2172	27.8047	30.3705	2.29869	3.74762	4.24368	6.44327	24.0483	26.0046	16.188	18.4765	17.4466	68.7242	20.9168	0.632508	29.4843	12.3227	9.60409	36.0911	5.25111	62.9115	9.40215	24.4128	16.0957	13.7172	9.63817	15.5979	14.4335	14.4476	24.1092	16.0325	21.2666	25.1517	19.3365	27.0925	33.8185	10.1779	19.4737
EJF55389	0	1.70256	2.94277	1.76263	3.60844	5.07513	0	0	3.39805	2.84965	2.99974	3.89338	4.10059	5.42194	0	3.81357	4.79819	7.28519	4.16183	11.467	1.96106	1.89916	2.11353	9.03537	0	0.715155	2.67886	5.49982	0	2.8251	0	5.98306	0	0	6.82456	1.66174	8.17317	3.45053	3.76603	3.50045	5.70546	7.93076	10.0189	2.97609	9.36993	7.50186	10.4284	6.09235	8.65003
EJF55334	16.2212	11.5742	24.4416	4.79301	5.7238	5.7502	9.56472	6.83525	7.05574	7.74889	9.34306	16.1685	7.43367	13.9036	7.64946	10.3404	4.89279	6.19068	13.1205	16.1177	12.6125	12.2118	15.6659	22.2932	12.4286	1.25389	18.9803	11.6135	10.5617	18.6892	6.42732	14.6967	9.72007	14.2778	8.218	7.24598	8.0386	10.9457	16.4033	13.5262	15.944	11.435	17.2096	15.6597	19.2276	15.1062	16.6342	14.2065	15.0056
EJF55335	0	0	6.9072	0	8.46966	5.95611	4.75769	14.16	3.98791	6.68864	14.0819	4.56923	0	6.36313	0	2.98371	5.6311	0	7.81485	8.28156	6.90444	2.22883	0	6.36228	4.62588	4.19649	6.28777	43.8908	4.49789	6.63101	2.09037	9.36221	0	6.47886	5.33948	0	9.59194	2.69967	6.62967	2.73872	6.69587	42.5484	2.35162	0	0	2.20102	2.03977	2.38331	5.53722
EJF55333	0	0	13.1976	0	0	0	0	0	0	0	0	0	0	0	0	0	0	0	0	0	0	0	0	0	0	0	0	0	0	0	0	0	0	0	0	0	0	0	0	0	0	0	0	0	0	0	0	0	0
EJF55331	0	0	0	0	0	0	0	0	0	0	0	0	0	0	0	0	0	0	0	0	0	0	0	0	0	0	0	0	0	0	0	0	0	0	0	0	0	0	0	0	0	0	0	0	0	0	0	0	0
EJF55332	0	0	0	0	0	0	0	0	0	0	0	0	0	0	0	0	0	0	0	0	0	0	0	0	0	0	0	0	0	0	0	0	0	0	0	0	0	0	0	0	0	0	0	0	0	0	0	0	0
EJF55330	0	0	0	0	0	0	0	0	0	0	0	0	0	0	0	0	0	0	0	0	0	0	0	0	0	0	0	0	0	0	0	0	0	0	0	0	0	0	0	0	0	0	0	0	0	0	0	0	0
EJF55273	0	0	0	0	0	0	0	0	0	0	0	0	0	0	0	0	0	0	0	0	0	0	0	0	0	0	0	0	0	0	0	0	0	0	0	0	0	0	0	0	0	0	0	0	0	0	0	0	0
EJF55272	6.60232	2.05822	6.04776	9.80184	7.4158	10.7368	12.007	5.34822	1.64316	8.95684	8.70332	5.88337	4.46148	16.0587	7.06949	60.0865	15.9514	7.48599	75.4684	32.63	26.1965	22.3849	25.8059	13.872	4.05029	0.453888	81.9333	2.12759	7.41314	15.9379	5.06016	4.33974	4.68159	7.67485	5.77513	8.83907	5.18727	4.31039	6.37385	5.7833	15.6339	3.01321	11.8696	11.2731	7.13619	2.94742	6.93377	43.5764	30.7055
EJF55271	0	0	0	0	0	0	0	0	0	0	0	0	0	0	0	0	0	0	0	0	0	0	0	0	0	0	0	0	0	0	0	0	0	0	0	0	0	0	0	0	0	0	0	0	0	0	0	0	0
EJF55423	0	0	0	0	0	0	0	0	0	0	0	0	0	0	0	0	0	0	0	0	0	0	0	0	0	0	0	0	0	0	0	0	0	0	0	0	0	0	0	0	0	0	0	0	0	0	0	0	0
EJF55388	0	0	0	0	0	0	0	0	0	0	0	0	0	0	0	0	0	0	0	0	0	0	0	0	0	0	0	0	0	0	0	0	0	0	0	0	0	0	0	0	0	0	0	0	0	0	0	0	0
EJF55387	228.096	147.684	354.532	169.883	104.335	158.972	146.521	135.67	65.5011	151.058	231.293	37.5246	69.163	156.771	75.1495	116.392	150.297	131.653	176.493	293.302	203.184	228.802	224.073	200.292	142.462	18.9549	154.914	201.429	193.928	222.366	133.045	182.606	186.622	106.415	87.7006	88.0879	157.547	171.825	195.098	146.196	219.958	207.472	260.72	239.031	243.831	307.289	221.958	151.689	193.265
EJF55386	26.3991	19.2575	33.2854	9.71285	26.1633	33.8538	22.927	19.2461	19.2175	31.4057	29.5798	32.1813	19.6229	24.3736	14.6988	15.853	16.699	11.6208	24.6234	30.9545	20.1907	17.6256	21.1475	30.1354	19.4339	2.33338	31.0773	18.1839	5.55771	36.5974	4.39095	34.9937	6.60675	19.2131	22.4318	10.6028	14.2224	20.6819	17.4758	24.0266	31.7154	26.2869	40.099	38.5534	38.5885	39.7068	35.5376	17.9637	19.8416
EJF55385	0.623452	0.291534	0	0.30182	1.23577	0.434514	0.347086	0	0	0.975908	1.54096	0.333337	0	0.464207	0	0.435339	0	0	0.427585	1.20832	0.167899	0.812995	0.361905	0.30943	0.67494	0	0.305806	0	0.164067	0.48375	0.304996	0.512248	0.780139	2.36325	0.38953	0.569091	0	1.37864	0.161217	0.199797	0.488481	0.776004	0.343114	0.509604	0.160444	0.481712	1.04165	0.173869	1.75047
EJF55329	0	0	0	0	6.63055	0	0	0	0	0	2.75603	0	0	0	0	0	0	0	1.74798	0	0	0	2.21922	0	0	0.328526	0	0	0	0	4.00025	0	0	0	4.18007	0	0	2.11346	0	0	0	0	0	3.64573	0	0	0	0	0
EJF55328	0	0	1.17148	0	0	0	0	0	0	0	0	0	0	0	0	0	0	0	0	0	0.390339	0	0	0	0	0	0	0	0	0	0	0	0	0	0	0	0	0	0	0	0	0	0	0	0	0	0	0	0
EJF55327	36.473	20.0214	39.7325	3.83847	34.5757	22.1042	21.188	9.63424	8.87991	28.5462	24.8237	25.4358	24.1106	20.0725	21.2249	15.5023	16.7184	13.4852	24.652	18.0564	34.5919	34.7406	40.0428	31.0886	27.4679	5.21727	29.5577	42.1589	37.5581	27.4799	39.9523	38.2193	40.6787	26.4486	17.8342	15.1989	16.0188	28.5541	30.7549	19.3114	31.062	38.9827	33.6001	31.541	27.3426	40.842	21.5744	16.363	27.3995
EJF55270	32.3145	30.9391	66.11	19.9399	41.0698	60.4634	29.619	29.2178	10.5126	48.1327	31.336	49.0741	14.9792	52.6999	22.6394	34.7105	42.2519	11.5315	32.7995	23.9788	61.5556	65.9554	66.5692	31.7273	28.1613	7.83912	32.2156	82.3694	5.35508	50.9525	7.97677	26.058	8.73794	21.2179	22.6505	21.2625	41.0779	64.911	52.0441	53.796	29.6652	61.8516	43.3606	45.4352	42.4662	40.658	35.504	20.8022	35.8633
EJF55269	150.836	176.332	137.151	191.681	355.037	446.782	272.913	104.135	281.546	162.325	310.68	181.455	180.495	252.695	191.792	111.908	347.861	339.534	198.277	301.474	340.201	506.486	344.761	271.377	214.322	30.553	254.327	85.4416	0	273.087	4.61187	320.157	11.7965	71.4698	259.165	77.4474	116.392	553.921	258.404	241.692	172.348	181.877	290.543	246.584	291.13	281.648	225.012	105.163	175.103
EJF55268	0	0	0	0	0	0	0	0	0	0	0	0	0	0	0	0	0	0	0	0	0	0	0	0	0	0	0	0	0	0	0	0	0	0	0	0	0	0	0	0	0	0	0	0	0	0	0	0	0
EJF55267	49.1958	28.5938	59.1319	2.53737	45.8847	29.2234	32.5835	42.4572	20.7894	41.7056	50.3796	49.0409	38.048	45.081	34.6084	34.4637	43.7455	31.025	36.8271	35.0071	35.7583	40.7808	57.3005	43.5727	34.045	4.04486	43.5776	40.6417	0	49.7059	0	50.9594	0	24.5034	23.469	26.3136	24.5117	48.292	42.2414	36.6729	48.4511	48.3848	57.5455	45.4601	43.0868	63.6704	46.4957	39.7094	26.664
EJF55266	0	0	0	0	0	0	0	0	0	0	0	0	0	0	0	0	0	0	0	0	0	0	0	0	0	0	0	0	0	0	0	0	0	0	0	0	0	0	0	0	0	0	0	0	0	0	0	0	0
EJF55265	0	0	0	0	0	0	0	0	0	0	0	0	0	0	0	0	0	0	0	0	0	0	0	0	0	0	0	0	0	0	0	0	0	0	0	0	0	0	0	0	0	0	0	0	0	0	0	0	0
EJF55422	131.635	77.2699	170.907	95.2496	170.707	171.774	97.8409	112.148	104.555	185.227	174.216	89.4728	100.543	138.677	77.222	60.1371	83.9683	79.1564	135.259	116.536	130.297	138.237	139.818	172.193	137.579	17.1568	112.993	277.529	154.225	168.238	139.24	208.64	151.575	121.558	101.493	83.7264	87.6258	130.722	118.594	139.793	181.404	201.101	205.196	202.221	150.279	148.595	141.719	73.616	134.136
EJF55384	4.23149	1.53899	4.56007	0.910448	4.65966	2.62145	1.57049	3.89514	0.438797	1.47193	3.09891	2.26242	1.58856	2.10044	3.0206	1.47737	2.1686	1.17594	2.79462	1.93638	3.67193	3.43339	3.00217	4.20033	2.29047	0.277049	2.30618	2.41469	6.1864	3.64812	5.06016	3.60549	6.47161	0.712881	2.0563	1.28751	2.63855	1.93083	1.58053	2.71212	2.21028	3.07235	4.01068	3.07447	3.87187	4.96475	2.35662	1.70456	3.24945
EJF55383	0	0	0	0	0	0	0	0	0	0	0	0	0	0	0	0	0	0	0	0	0	0	0	0	0	0	0	0	0	0	0	0	0	0	0	0	0	0	0	0	0	0	0	0	0	0	0	0	0
EJF55325	0	0	0	0	0	0	0	0	0	0	0	0	0	0	0	0	0	0	0	0	0	0	0	0	0	0	0	0	0	0	0	0	0	0	0	0	0	0	0	0	0	0	0	0	0	0	0	0	0
EJF55326	0	0	0	0	0	0	0	0	0	0	0	0	0	0	0	0	0	0	0	0	0	0	0	0	0	0	0	0	0	0	0	0	0	0	0	0	0	0	0	0	0	0	0	0	0	0	0	0	0
EJF55324	0	0	0	0	0	0	0	0.567418	0	1.60816	0	0	0	0	0	0	0	0	0.469733	0.248893	0.276673	0.803819	0	0.254948	1.66831	0	0	0	0	0.531434	0	0.562741	0	0	0	0	0	0	0.265663	0	0	0	0	0.279918	0	0	0	0	0
EJF55323	0	0	2.32079	0	1.42289	0	0	0	0	0	1.18286	0.767622	0	0	0	0	0	0	0	0	0	0.748878	0	0	0	0	0	0.867479	0	0	0	0	0	0	0	0	0	0	0.371257	0	1.41786	0.446753	1.97534	0	0	0	1.02803	0.400391	0
EJF55322	0	0	0	0	0	0	0	0	0	0	0	0	0	0	0	0	0	0	0	0	0	0	0	0	0	0	0	0	0	0	0	0	0	0	0	0	0	0	0	0	0	0	0	0	0	0	0	0	0
EJF55264	46.799	32.2786	64.3021	30.5854	41.7429	44.0323	29.3105	51.6948	38.2171	52.1948	52.0521	45.6646	31.6241	54.8815	31.9454	25.7343	26.9821	19.8985	39.3181	43.9337	41.9057	31.4288	48.2199	65.3264	37.3646	3.04492	59.6833	58.6742	54.1884	56.5867	59.239	56.716	65.8807	43.4619	27.0468	28.8349	28.8897	24.0236	32.3719	32.9948	60.8069	55.3377	80.4864	81.2878	67.1432	91.3023	68.1375	26.7552	52.8119
EJF55263	0	0	0	0	0	0	0	0	0	0	0	0	0	0	0	0	0	0	0	0	0	0	0	0	0	0	0	0	0	0	0	0	0	0	0	0	0	0	0	0	0	0	0	0	0	0	0	0	0
EJF55421	66.0572	18.5335	0	57.5621	65.4672	27.6231	14.7101	21.8903	0	51.7006	32.6542	7.06367	29.7585	49.1845	21.2194	36.9007	69.642	13.2174	33.2232	28.806	28.4633	13.7824	15.3381	32.7853	14.3025	1.94624	38.8816	7.98256	17.3835	17.0851	25.8524	47.0381	16.5318	20.0316	8.25443	36.1784	22.2426	41.7349	27.3305	25.4031	34.5043	20.5552	36.3543	35.9964	37.3993	37.4288	25.2267	3.68441	28.5337
EJF55382	0	0	0	0	0	0	0	0	0	0	0	0	0	0	0	0	0	0	0	0	0	0	0	0	0	0	0	0	0	0	0	0	0	0	0	0	0	0	0	0	0	0	0	0	0	0	0	0	0
EJF55381	0	0	0	0	0	0	0	0	0	0	0	0	0	0	0	0	0	0	0	0	0	0	0	0	0	0	0	0	0	0	0	0	0	0	0	0	0	0	0	0	0	0	0	0	0	0	0	0	0
EJF55380	0	0	0	0	0	0	0	0	0	0	0	0	0	0	0	0	0	0	0	0	0	0	0	0	0	0	0	0	0	0	0	0	0	0	0	0	0	0	0	0	0	0	0	0	0	0	0	0	0
EJF55379	63.4184	52.3327	90.4539	41.5373	66.5491	88.3987	43.6134	88.5963	34.816	67.1537	95.2787	27.9238	44.115	72.2185	23.9667	36.4686	29.4971	24.2591	72.4909	92.1842	75.3482	71.9967	72.5442	62.9513	54.5208	6.41148	63.129	74.3828	139.403	87.802	124.098	118.517	149.378	90.5008	44.285	44.2678	66.9932	75.4215	84.8901	76.5125	126.658	58.0413	134.476	138.234	79.6828	93.1968	63.2185	37.453	51.565
EJF55321	0	0	4.5979	0	0	0	0	0	0	0	0	0	0	8.47147	0	0	0	0	0	0	1.53202	0	3.30226	4.23517	3.0793	0	2.79038	1.71863	0	2.9427	0	0	0	4.31277	0	2.59638	0	0	1.47105	0	0	1.77019	3.1308	1.54999	1.464	0	0	1.58649	1.22865
EJF55320	0	0	0	0	0	0	0	0	0	0	0	0	0	0	0	8.53592	0	0	0	0	0	0	0	0	0	0	0	0	0	0	0	0	0	0	0	0	0	0	0	0	0	0	0	0	0	0	0	0	0
EJF55319	52.0199	0	0	0	0	0	0	14.3655	0	0	77.1237	0	0	19.3664	0	9.08101	0	6.68939	13.8587	44.0622	14.0092	20.3505	44.0058	11.4345	16.4069	0	29.5174	0	0	23.094	0	58.1102	0	0	0	0	14.5855	0	17.2902	0	63.3398	28.246	33.3626	24.7756	26.7744	33.4976	6.20811	14.5073	6.54717
EJF55318	0	0	0	0	0	0	0	0	0	0	0	0	0	0	0	0	0	0	0	0	0	0	0	0	0	0	0	0	0	0	0	0	0	0	0	0	0	0	0	0	0	0	0	0	0	0	0.339466	0	0
EJF55262	4.57867	0.881417	3.70066	0	2.72267	2.55288	1.03151	0.535182	0.437919	1.46705	0.764074	2.47356	0.515668	3.40917	2.45132	3.27919	1.20679	1.40639	2.33009	1.79529	2.01186	2.1729	2.15021	2.29424	0.991361	0.179868	2.25412	1.71078	7.84031	1.45479	7.10288	1.26186	7.58699	5.75725	1.74695	1.67178	0	3.22608	2.38102	2.08913	2.66848	2.88868	2.81256	1.03622	0.731894	2.63305	2.03572	2.57758	1.84793
EJF55261	0	0	0	0	28.3209	0	0	0	0	0	0	0	0	0	0	0	0	0	0	0	0	0	0	0	0	0	0	0	0	0	0	0	0	0	0	0	0	0	0	0	0	0	0	7.78595	0	0	0	0	0
EJF55260	0	0	0	0	0	0	0	0	0	0	0	0	0	0	0	0	0	0	0	0	0	0	0	0	0	0	0	0	0	0	0	0	0	0	0	0	0	0	0	0	0	0	0	0	0	0	0	0	0
EJF55259	0	0	0	0	0	0	0	0	0	0	0	0	0	0	0	0	0	0	0	0	0	0	0	0	0	0	0	0	0	0	0	0	0	0	0	0	0	0	0	0	0	0	0	0	0	0	0	0	0
EJF55424	0	0	0	0	0	0	0	0	0	0	0	0	0	0	0	0	0	0	0	0	0	0	0	0	0	0	0	0	0	0	0	0	0	0	0	0	0	0	0	0	0	0	0	0	0	0	0	0	0
EJF55420	10.1679	0	0	0	0	0	0	0	0	0	0	0	0	0	21.7748	95.8498	13.3997	5.08625	16.2716	93.6066	0	7.95552	5.90234	0	0	0.499295	7.48113	0	10.7031	0	2.4871	0	0	23.1255	0	4.64067	0	9.63614	7.88792	3.25851	0	0	0	2.77039	0	2.61876	0	56.7127	13.1763
EJF55377	8.30511	3.10686	8.72627	2.81441	9.87712	6.36706	1.84944	4.58697	0.387551	9.75018	8.89523	1.33213	5.14445	3.71027	4.00174	2.60965	0	3.32354	5.8858	7.44453	5.14421	4.54862	5.54415	6.38906	4.49549	0.734078	5.70318	4.01447	5.68245	4.08127	8.32895	8.18849	6.23542	9.44437	6.74568	4.16952	3.72863	9.44489	8.16089	5.85537	6.72404	6.4608	6.39896	6.56224	10.2591	8.55595	8.12735	4.63226	10.0448
EJF55378	10.8825	5.32456	1.0308e-06	3.95446	12.184	0.546532	5.52438	8.13434	0	20.5353	0	0	2.74143	0.00991797	0	5.4311	1.06026	2.84795	0	0	1.98588	0	0	0	7.13276	0	3.17722	5.90341e-05	6.08095	0	11.2517	2.17152e-06	7.23768	13.1193	8.71626	0	0	0	0	0	0	0.0275438	0	4.03306	0.0042722	0	0	3.4305	0
EJF55376	0	0	0	0	0	0	0	0	0	0	0	0	0	0	0	0	0	0	0	0	0	0	0	0	0	0	0	0	0	0	0	0	0	0	0	0	0	0	0	0	0	0	0	0	0	0	0	0	0
EJF55317	0	0	0	0	0	0	0	0	0	0	0	0	0	0	0	0	0	0	0	0	0	0	0	0	0	0	0	0	0	0	0	0	0	0	0	0	0	0	0	0	0	0	0	0	0	0	0	0	0
EJF55316	0	0	0	0	0	0	0	0	0	0	0	0	0	0	0	0	0	0	0	0	0	0	0	0	0	0	0	0	0	0	0	0	0	0	0	0	0	0	0	0	0	0	0	0	0	0	0	0	0
EJF55257	0	0	0	0	0	0	0	0	0	0	0	0	0	0	0	1.06644	0	0	0	0	0	0	1.77309	0	0	0	2.99649	0.922788	0.803816	0	0.747138	0	1.91108	0	0	0	0	0	0	0	0	0	0	1.66448	0	0	0.729054	0	0.659703
EJF55258	0	0	0	0	0	0	0	0	0	0	0	0	0	0	0	0	0	0	0	0	0	0	0	0	0	0	0	0	0	0	0	0	0	0	0	0	0	0	0	0	0	0	0	0	0	0	0	0	0
EJF55256	0	0	0	0	0	0	0	0	0	0	0	0	0	0	0	0	0	0	0	0	0	0	0	0	0	0	0	0	0	0	0	0	0	0	0	0	0	0	0	0	0	0	0	0	0	0	0	0	0
EJF55255	114.304	80.1753	69.289	41.502	113.284	59.7483	47.7264	94.6968	13.3348	0	94.1741	76.3931	112.642	170.217	61.1962	49.8848	94.1466	42.8834	104.525	83.0758	100.044	111.792	124.41	63.8228	77.3402	15.4355	91.1087	103.597	90.2405	110.864	76.8877	93.9162	71.5159	21.6641	89.271	78.2533	64.1472	117.353	88.6733	91.5776	82.0955	115.597	117.951	140.147	125.018	147.196	109.13	23.908	67.8898
EJF55254	0	0	0	0	0	0	0	0	0	0	0	0	0	0	0	0	0	0	0	0	0	0	0	0	0	0	0	0	0	0	0	0	0	0	0	0	0	0	0	0	0	0	0	0	0	0	0	0	0
EJF55419	0	4.6265	3.99832	2.39487	0	3.44777	0	2.73223	4.6169	0	0	10.5798	0	3.68337	0	0	3.25963	2.47458	6.78558	0	0	0	0	8.5934	0	0	3.63975	0	0	7.67688	0	0	0	0	0	0	0	0	1.27922	3.17069	1.29199	0	2.72253	2.69573	0	6.37045	10.6267	1.37961	1.06843
EJF55375	55.4735	31.9865	56.5694	19.5522	58.4504	58.2113	50.588	38.6853	24.5171	67.0355	63.0017	49.9482	39.2412	73.783	34.7217	39.115	49.4444	39.4962	60.2982	45.1366	60.0897	68.4096	74.4599	59.3636	43.8121	6.79967	69.0229	63.8295	59.3066	71.3105	57.899	57.5254	50.5868	52.478	36.8496	39.7321	35.9355	59.628	62.3573	64.2455	61.8349	68.3958	66.4005	54.5269	68.9741	67.6023	52.9368	41.0796	52.2102
EJF55374	19.3885	15.2696	32.1659	11.3622	23.2607	32.7152	21.5878	16.908	12.3808	46.3228	42.0368	26.1886	28.1571	41.0293	23.492	22.4454	22.8613	20.4181	43.6246	36.1005	21.985	22.8878	22.2133	37.2253	30.3799	2.2549	35.7883	28.054	30.882	41.7008	24.2116	55.6161	21.069	50.2853	21.6774	27.9441	23.4795	23.5322	31.4012	38.2616	25.8515	23.1801	32.0112	23.355	27.8367	37.5829	35.073	27.6046	31.296
EJF55373	0	0	0	0	0	0	0	0	0	0	0	0	0	0	0	0	0	0	0	0	0	0	0	0	0	0	0	0	0	0	0	0	0	0	0	0	0	0	0	0	0	0	0	0	0	0	0	0	0
EJF55315	0	0	0	0	0	0	0	0	0	0	0	0	0	0	0	0	0	0	0	0	0	0	0	0	0	0	0	0	0	0	0	0	0	0	0	0	0	0	0	0	0	0	0	0	0	0	0	0	0
EJF55314	0	0	0	0	0	0	0	0	0	0	0	0	0	0	0	0	0	0	0	0	0	0	0	0	0	0	0	0	0	0	0	0	0	0	0	0	0	0	0	0	0	0	0	0	0	0	0	0	0
EJF55313	0	0	0	0	0	0	0	0	0	0	0	0	0	0	0	0	0	0	0	0	0	0	0	0	0	0	0	0	0	0	0	0	0	0	0	0	0	0	0	0	0	0	0	0	0	0	0	0	0
EJF55251	0	0	0	0	0	0	0	0	0	0	0	0	0	0	0	0	0	0	0	0	0	0	0	0	0	0	0	0	0	0	0	0	0	0	0	0	0	0	0	0	0	0	0	0	0	0	0	0	0
EJF55252	0	0	0	0	0	0	0	0	0	0	0	0	0	0	0	0	0	0	0	0	0	0	0	0	0	0	0	0	0	0	0	0	0	0	0	0	0	0	0	0	0	0	0	0	0	0	0	0	0
EJF55253	0	0	0	0	0	0	0	0	0	0	0	0	0	0	0	0	0	0	0	0	0	0	0	0	0	0	0	0	0	0	0	0	0	0	0	0	0	0	0	0	0	0	0	0	0	0	0	0	0
EJF55429	3.85695	1.80356	0	2.80078	0	1.34405	0	2.13022	0.899906	6.0374	0	0	3.25789	4.30769	1.03246	0.6733	1.27071	0.96467	3.0861	3.27041	2.0774	3.52068	1.11945	2.87141	1.04387	0.37879	0.945926	2.91304	1.01499	1.49635	0	5.28166	0	2.92402	2.4098	0	1.08225	2.43682	1.99472	3.09008	8.05856	5.40079	3.18399	3.15264	3.47402	2.98008	1.84117	1.61344	2.08254
EJF55418	0	1.5823	0	0	1.67679	1.17917	0	0	1.57902	2.64838	1.39393	1.80919	2.85822	1.25974	1.81161	0	0	0	0	1.63955	0	0.882507	1.47318	2.51915	1.83162	0.166161	1.24482	2.55568	0.890473	3.06315	0.827684	0.926744	0	0	3.17126	0.772186	0	3.20682	0	1.6266	1.32562	1.05294	4.19008	1.38294	2.17703	0.871498	0.403825	0.943673	1.09624
EJF55417	172.475	80.6515	92.9341	0	284.891	280.481	96.0198	190.519	107.312	269.98	47.3667	61.4774	64.7494	85.6138	30.7798	0	113.647	86.2763	144.576	167.138	154.828	134.947	133.492	171.205	62.2397	14.1156	253.8	121.581	121.035	237.915	112.501	173.202	215.822	87.1709	71.841	78.7181	96.7923	145.293	89.2	128.97	120.121	196.788	300.583	407.274	59.1815	251.72	178.389	32.0666	111.752
EJF55372	6.28526	3.72583	2.51187	1.02321	4.68872	10.7793	5.21707	5.22591	3.3115	6.58727	6.69347	5.81781	2.71997	4.67985	2.78615	3.13834	1.48835	1.89324	4.17914	7.64796	7.43723	6.76814	5.02944	6.3129	4.35343	0.696942	4.69385	7.54979	3.80931	6.49219	3.57239	7.09714	3.84798	3.58664	3.25148	3.17678	2.3895	3.98136	6.9421	6.11591	6.17795	6.51396	7.13072	6.79289	9.83658	6.93645	7.71773	2.52419	4.71391
EJF55371	13.6075	11.0305	14.6195	2.27406	11.7058	9.25591	5.79517	18.5477	4.66726	9.38311	10.5834	39.1688	6.91421	17.8333	7.95252	2.61507	10.4973	4.84298	3.82514	6.28136	12.1437	9.82217	13.5008	14.6897	7.66861	1.41793	4.14812	53.9657	9.12954	53.5142	11.161	9.96411	12.3453	7.8532	5.01018	2.99233	5.15324	45.5555	19.6046	11.386	18.5371	16.4864	22.9402	14.5403	11.1919	10.6883	13.103	3.66357	7.52638
EJF55370	0	0	0	0	0	0	0	0	0	0	0	0	0	0	0	0	0	0	0	0	0	0	0	0	0	0	0	0	0	0	0	0	0	0	0	0	0	0	0	0	0	0	0	0	0	0	0	0	0
EJF55312	0	0	0	0	61.8743	0	0	68.9632	29.1333	195.453	0	0	0	46.4853	0	21.7972	82.275	0	85.636	105.875	16.8133	16.2825	72.4817	77.4652	33.7939	0	15.3116	37.7224	0	80.7371	15.271	68.3947	0	189.323	0	56.9882	105.11	78.8888	48.4324	60.0225	48.916	58.2812	34.3592	17.0104	192.801	64.3176	119.211	17.411	0
EJF55311	21.3594	11.1404	10.6237	13.9197	21.9828	20.0394	7.31763	15.4268	12.6507	23.147	27.0735	22.401	15.7288	26.914	11.8752	21.2248	4.3305	11.5064	16.5271	17.7132	20.5752	16.2834	17.8829	36.0844	19.566	1.45226	24.3789	9.92747	1.51332	24.01	1.20567	22.7245	3.59794	13.0789	14.3718	11.6232	15.214	25.4326	23.1553	21.0616	17.1644	10.9922	22.832	14.1015	36.7863	33.2184	33.3338	12.6008	19.5172
EJF55250	0	0	0	0	0	0	0	0	0	0	0	0	0	0	0	0	0	0	0	0	0	0	0	0	0	0	0	0	0.0922717	0	0.257296	0	0.219377	0	0	0	0	0.110764	0	0	0	0	0	0	0	0	0	0	0
EJF55249	0	0	0	0	0	0	0	0	0	0	0	0	0	0	0	0	0	0	0	0	0	0	0	0	0	0	0	0	0	0	0	0	0	0	0	0	0	0	0	0	0	0	0	0	0	0	0	0	0
EJF55247	0	0	0	0	0	0	0	0	0	0	0	0	0	0	0	0	0	0	0	0	0	0	0	0	0	0	0.250268	0	0	0	0	0	0	0	0	0	0	0	0	0	0	0	0	0	0	0	0	0	0
EJF55248	0	0	0	0	0	0	0	0	0	0	0	0	0	0	0	0	0	0	0	0	0	0	0	0	0	0	0	0	0	0	0	0	0	0	0	0	0	0	0	0	0	0	0	0	0	0	0	0	0
EJF55428	0	0	0	0	0	0	0	0	0	0	0	0	0	0	0	0	0	0	0	0	0	0	0	0	0	0	0	0	0	0	0	0	0	0	0	0	0	0	0	0	0	0	0	0	0	0	0	0	0
EJF55368	2.91744	6.05892	9.16173	6.27269	9.63107	6.09991	4.87256	4.83396	4.53476	6.33819	2.40364	1.55985	9.12054	6.51675	3.12387	2.03717	3.8447	1.45937	6.29458	4.94754	14.8106	5.32616	4.23383	5.06791	9.47512	0.429781	10.7326	10.5766	1.5355	5.28197	1.42722	7.9902	5.47598	4.42352	1.8228	2.66305	0	6.45008	7.54414	2.80484	3.80974	8.56778	10.4364	11.9234	12.7635	8.26527	10.4451	4.88169	8.19131
EJF55369	43.1477	27.0861	65.4479	32.62	48.0345	46.1375	39.4867	30.3598	20.1345	75.4048	55.5147	34.7623	47.2633	57.212	27.5306	22.2871	32.7149	28.6795	50.5365	41.9559	38.9984	43.4709	42.8881	49.1371	37.4329	4.41167	53.4903	47.3199	41.5302	44.1804	39.7584	63.9423	49.554	48.8425	31.39	33.4507	31.5118	43.3184	49.2152	50.5746	49.2436	47.82	62.1304	58.2978	71.1872	75.9624	62.9202	30.1651	50.1691
EJF55367	0	0	0	0	0	0	0	0	0	0	0	0	0	0	0	0	0	0	0	0	0	0	0	0	0	0	0	0	0	0	0	0	2.95884	0	0	0	0	0	0	0	0	0	0	0	0	0	0	0	0
EJF55366	25.3431	18.9629	32.4332	5.55621	14.6514	18.8847	18.9807	56.7499	22.4201	21.736	20.5725	50.9763	22.7708	44.6702	13.2922	54.3665	31.5689	20.4037	47.6492	44.3671	22.2634	19.5258	26.7886	33.2825	16.4177	0.36297	43.1908	13.4645	48.3764	64.2498	24.1609	13.557	38.3021	29.1176	18.698	10.4137	21.9588	10.7657	38.3002	22.2366	38.6268	14.2232	63.9043	58.0641	75.7293	91.4923	80.132	40.1485	29.5376
EJF55310	0	0	0	0	0	0	0	0	0	0	0	0	0	0	0	0	0	0	0	0	0	0	0	0	0	0	0	0	0	0	0	0	0	0	0	0	0	0	0	0	0	0	0	0	0	0	0	0	0
EJF55309	0	0	0	0	0	0	0	0	0	0	0	0	0	0	0	0	0	0	0	0	0	0	0	0	0	0	0	0	0	0	0	0	0	0	0	0	0	0	0	0	0	0	0	0	0	0	0	0	0
EJF55308	8.63605	12.5188	38.39	3.76272	26.5327	21.0661	34.1356	27.1876	10.4778	11.4905	22.7685	31.86	18.9662	32.794	21.2684	10.8546	43.8165	14.2559	19.743	31.5924	22.7922	21.1718	22.0577	22.9313	13.5564	2.12036	20.5447	27.3947	0	23.0064	0	16.7931	0	10.4754	9.71237	13.4012	9.69303	19.6425	16.9722	9.96332	16.465	29.0228	18.536	20.0006	18.4465	15.792	19.7882	15.6548	15.4811
EJF55307	0	0	0	0	0	0	0	0	0	0	0	0	0	0	0	0	0	0	0	0	0	0	0	0	0	0	0	0	0	0	0	0	0	0	0	0	0	0	0	0	0	0	0	0	0	0	0	0	0
EJF55306	0	0	0	0	0	0	0	0	0	0	0	0	0	0	0	0	0	0	0	0	0	0	0	0	0	0	0	0	0	0	0	0	0	0	0	0	0	0	0	0	0	0	0	0	0	0	0	0	0
EJF55246	6.29198	3.92294	11.866	2.03068	8.31438	2.92346	4.67047	19.6923	10.7657	14.7735	17.2796	14.5777	7.08628	12.4929	11.2286	6.59028	6.90984	1.04913	8.63052	9.65406	12.9909	5.46992	12.7834	20.8188	5.67634	2.26576	8.22999	32.3146	4.96736	24.9529	5.64313	10.9138	26.2443	3.18004	6.55199	6.70058	9.41609	13.9134	12.4739	10.0819	13.1462	21.5368	21.9309	13.7147	26.4474	34.5708	17.5208	8.18865	10.8714
EJF55245	0	0	0	0	0	0	0	0	0	0	0	0	0	0	0	0	0	0	0	0	0	0	0	0	0	0	0	0	0	0	0	0	0	0	0	0	0	0	0	0	0	0	0	0.295952	0	0	0	0	0
EJF55244	0	0	0	0	0	0	0	0	0	0	0	0	0	0	0	0	0	0	0	0	0	0	0	0	0	0	0	0	0	0	0	0	0	0	0	0	0	0	0	0	0	0	0	0	0	0	0	0	0
EJF55427	0	0	0	0	0	0	0	0	0	0	0	0	0	0	0	0	0	0	0	0	0	0	0	0	0	0	0	0	0	0	0	0	0	0	0	0	0	0	0	0	0	0	0	0	0	0	0	0	0
EJF55414	0	0	0	0	0	0	0	0	0	0	0	0	0	0	0	0	0	0	0	0	0	0	0	0	0	0	0	0	0	0	0	0	0	0	0	0	0	0	0	0	0	0	0	0	0	0	0	0	0
EJF55415	0	0	0	0	0	0	0	0	0	0	0	0	0	0	0	0	0	0	0	0	0	0	0	0	0	0	0	0	0	0	0	0	0	0	0	0	0	0	0	0	0	0	0	0	0	0	0	0	0
EJF55416	0	0	0	0	0	0	0	0	0	0	0	0	0	0	0	0	0	0	0	0	0	0	0	0	0	0	0	0	0	0	0	0	0	0	0	0	0	0.678171	0	0	0	0	0	0	0	0	0	0	0
EJF58499	41.4373	30.3567	47.446	24.4066	29.4315	30.805	20.762	22.8861	16.7582	42.7015	40.3987	49.1103	27.6121	46.7941	22.5544	22.4243	35.95	24.5281	34.5767	33.4627	40.3595	40.7065	44.4995	37.8759	29.1586	4.03563	25.7453	26.0803	59.9752	40.1902	58.7869	45.0167	47.0984	36.6501	25.4583	18.9121	21.7042	41.0154	52.6831	41.1661	37.8777	31.1609	39.3384	34.8114	31.4582	42.1553	46.8143	28.1197	29.086
EJF58500	170.159	75.4021	142.251	98.0023	162.994	264.16	101.561	115.922	47.0285	286.246	286.761	85.1989	255.465	172.698	126.132	28.9139	76.9928	92.0585	72.5248	87.2593	166.07	172.065	247.87	141.504	298.059	11.7983	103.918	162.382	225.854	111.479	178.775	473.627	75.2086	161.887	159.791	89.8601	105.492	121.717	205.426	181.613	192.562	197.433	231.584	209.724	136.933	248.427	245.287	39.4296	65.5831
EJF58501	51.2677	31.6449	71.3813	18.8626	55.6875	55.4544	35.3154	53.7617	48.1662	71.4767	68.2579	42.9804	56.046	63.2139	30.6681	34.8919	31.5291	31.0479	63.6339	65.48	47.8999	48.9907	58.806	79.5921	50.4695	4.85372	62.5994	51.9583	48.7853	71.7449	45.5794	88.5522	47.8149	59.8032	44.2465	37.5003	35.0625	52.1709	64.5891	60.8118	63.5202	48.9227	68.8821	67.3844	70.5419	81.9354	73.779	30.5396	52.765
EJF58502	1.51203	2.82817	6.1104	2.19596	5.24483	6.84974	3.36708	4.17552	2.11672	5.91705	9.96593	2.82949	5.10871	5.62909	4.45229	2.11161	1.49445	2.64723	5.87634	6.9599	3.25758	5.12646	5.48569	6.19118	6.54759	0.445487	3.52287	4.33956	7.36119	5.08393	4.62307	10.7669	4.73008	6.30462	5.19588	2.76037	4.66699	5.25413	4.49641	5.57241	3.55407	5.41076	8.11335	7.82748	9.14424	11.2933	10.8268	1.47586	6.69456
EJF58503	18.1242	11.3002	16.6019	4.28958	13.9707	14.3159	10.3143	12.6795	7.5178	20.4898	21.2371	16.5813	14.7422	19.7925	7.76267	12.3744	8.22698	6.85001	14.2718	17.2707	12.799	13.9706	15.1968	26.0866	11.5546	1.24598	23.608	19.4684	10.599	23.5425	10.0487	21.8408	7.30777	12.8243	8.55586	10.4778	8.36303	9.79687	13.4352	14.9724	16.9355	13.5354	16.846	19.6431	27.1562	26.1403	22.3026	10.6706	19.5722
EJF58504	19.6474	17.9972	55.0355	2.4756	9.60259	11.6299	7.94132	11.5947	4.27016	16.0093	16.409	30.2192	13.6404	26.252	8.5015	3.85266	14.5421	4.98137	9.78313	18.9743	25.0061	20.1455	24.6849	26.8496	9.90657	4.41421	8.11897	144.976	23.3729	31.4643	15.9974	9.58257	77.6287	14.0789	7.73531	7.61592	7.09896	93.5242	33.4762	19.0617	31.8423	51.2548	25.9213	21.5595	15.9998	14.3488	14.6466	10.8835	15.346
EJF58505	449.961	262.333	411.015	233.801	508.36	502.477	230.524	138.958	118.192	455.654	438.659	195.841	322.615	385.547	130.485	135.442	127.438	151.237	328.682	356.493	427.077	374.174	326.363	313.599	325.478	37.4639	312.313	613.154	465.093	321.852	506.064	464.251	173.678	372.313	209.886	252.238	213.448	286	408.943	508.492	731.978	732.159	721.608	563.249	395.574	465.101	454.578	138.292	369.487
EJF58506	56.5266	34.1357	91.8962	11.7279	71.3877	70.2377	52.5088	29.0793	9.49596	27.8089	22.3544	151.632	19.0988	56.2781	23	9.13471	47.0369	19.874	15.4333	20.346	82.4648	71.3531	77.2509	26.0512	21.1559	19.0336	19.8047	477.38	15.1305	55.4728	14.1426	26.2741	40.2168	18.8557	18.3651	13.7103	15.0455	93.2632	35.7493	34.5738	35.6844	500.447	39.642	41.5399	30.0915	29.8657	27.5235	17.6559	20.5103
EJF58507	31.7915	17.2134	13.5237	18.6307	18.2412	33.8186	2.79455	33.269	28.1088	17.0246	28.9497	9.8408	21.6713	27.4087	9.85396	3.50512	2.20505	5.85895	8.79799	19.0522	16.222	15.7099	16.9976	32.3878	19.0199	1.39679	3.69329	15.6704	14.9711	43.7094	11.869	54.0748	12.5625	16.4906	11.4997	7.6367	22.5363	3.70002	11.2496	12.8693	24.472	19.7852	36.3739	36.0158	36.6013	53.8679	47.1258	1.86653	11.9256
EJF58508	177.873	100.748	171.436	167.773	163.042	238.624	87.402	61.8038	60.0114	201.959	194.02	65.1873	146.718	151.715	85.3933	37.9025	50.0729	93.1535	106.718	97.7162	208.025	191.222	183.964	172.211	165.893	23.1277	88.8858	291.642	171.632	142.551	172.807	382.861	108.153	148.776	109.047	101.763	103.571	206.557	239.48	233.898	171.644	273.107	207.273	189.987	134.102	152.489	156.864	36.0977	139.237
EJF58509	76.0324	40.8302	65.7953	13.9168	80.6787	76.9583	69.8496	30.7159	47.7662	55.5127	59.322	69.0937	29.5018	65.8138	43.8706	22.0432	72.7589	61.1489	57.5507	34.627	98.111	96.9758	98.0968	53.0708	41.7375	10.198	83.2862	99.0227	77.9839	78.3824	112.506	30.9042	117.666	48.6796	31.2221	47.4539	36.3366	136.049	74.5454	70.8596	54.3097	91.3763	58.9219	66.4672	62.5722	48.8518	29.7543	29.5956	61.9136
EJF58510	99.1981	50.6119	81.1718	21.2772	91.5951	74.7184	75.2344	63.749	62.2949	112.359	117.77	58.1986	66.8474	94.5047	57.5068	57.3642	67.258	66.1617	81.8374	60.9512	88.3849	83.1845	101.098	97.9069	70.4819	8.16894	129.752	76.5036	72.153	110.329	89.8224	101.191	74.4002	74.1139	47.8633	61.3031	61.2019	104.91	94.6926	104.847	97.14	83.2086	93.1929	97.4794	108.086	116.37	80.8345	53.4387	111.647
EJF58511	423.806	250.329	394.542	282.419	461.683	379.977	297.552	245.68	321.069	501.241	474.983	266.729	262.567	396.681	239.298	217.007	254.946	272.079	400.003	321.322	455.725	448.834	433.263	488.812	295.345	41.4323	491.398	454.863	428.842	528.541	515.278	486.723	386.735	324.547	219.499	306.585	293.446	591.485	421.727	454.601	419.776	409.646	428.945	431.968	357.665	465.11	309.506	215.089	481.844
EJF58512	19.899	11.6962	23.1813	3.76722	13.882	14.101	11.4494	21.1211	16.1851	17.6624	20.2413	17.8906	14.3355	20.2793	10.713	12.9246	12.5258	10.4544	17.9678	17.2365	15.4181	17.8597	18.585	24.7457	13.5392	2.19446	23.0109	21.7293	16.6752	21.7656	15.0371	22.6216	19.8922	16.6871	13.1274	11.5173	11.2296	18.2964	17.3055	13.7515	17.5944	18.8874	21.9333	22.2322	28.0938	33.5559	24.7825	12.897	17.5271
EJF58513	101.35	71.0889	122.873	86.0947	130.768	141.938	89.4257	71.2908	61.1256	133.203	134.705	87.9282	72.148	119.602	56.3084	64.0937	74.3417	54.5241	109.292	94.0449	102.997	115.705	121.827	124.094	87.9833	6.90177	153.125	108.899	107.691	120.927	110.388	111.03	85.5449	104.38	74.6735	69.3848	65.9992	119.005	108.046	118.581	119.863	118.414	116.028	111.76	132.134	139.626	100.413	64.7953	105.317
EJF58514	130.167	42.3201	87.2957	55.1722	136.941	106.943	56.0862	6.58242	3.5628	81.0355	79.7804	18.2203	52.7465	57.2642	32.2024	37.3191	57.3024	33.1619	98.7668	79.3562	104.813	105.633	120.799	57.2566	62.6971	5.37683	68.7801	50.8576	116.926	23.1668	135.283	71.7588	45.5555	68.4704	39.4423	55.2442	32.9192	53.6499	63.4189	97.6921	52.088	71.158	25.7238	24.3035	18.3546	18.5609	14.9787	39.9883	81.0819
EJF58515	35.4285	5.09748	24.2294	10.5547	35.1121	30.39	10.6204	4.51556	3.81517	21.3297	31.4344	4.37131	12.2772	24.35	8.75431	11.4179	37.7103	12.2692	23.6751	29.7106	32.2929	49.0426	52.9963	26.3757	19.1772	2.00736	27.4035	20.5832	40.1619	13.3924	57.3283	27.6164	8.52548	18.5947	17.0273	13.682	9.17646	28.4101	22.5511	27.9477	24.9116	28.833	15.7483	3.71269	5.61074	8.42275	5.20378	7.60024	24.7211
EJF58516	102.17	51.4987	84.1863	82.5428	113.093	120.682	57.9877	41.7722	24.4575	83.0802	92.9221	54.6265	62.7642	81.0129	50.4372	54.4333	74.316	52.7672	79.9302	64.9342	88.0834	94.9924	96.6645	76.3923	66.4363	12.8358	73.5451	72.5559	96.8974	72.9269	99.964	117.561	99.6213	79.9715	48.0836	59.348	50.2632	95.9879	78.745	89.0845	113.839	86.5001	111.18	86.0434	52.0742	84.5804	67.9327	49.9555	72.7905
EJF58517	125.974	61.9277	94.768	53.9484	113.004	100.854	62.9386	30.8633	33.6127	118.567	118.425	41.9664	81.6699	108.949	61.5639	27.1786	41.2903	72.3866	63.6533	49.1433	136.832	108.841	128.158	92.582	82.5257	6.74106	64.801	95.7296	79.9874	93.8191	88.806	129.69	59.4157	51.6695	43.7937	44.669	45.3179	125.915	104.157	139.952	92.2902	84.5302	71.0179	60.0217	49.7923	56.986	46.5663	37.1134	59.9262
EJF58518	106.935	53.6277	101.043	42.265	101.372	70.9279	62.6961	80.7453	90.3992	83.6944	80.8671	80.9279	51.4901	104.623	57.804	56.0926	74.5462	74.6815	63.0652	48.0586	120.34	108.727	125.948	74.0982	50.3332	20.3192	98.3162	197.113	97.7453	111.299	108.796	59.8476	120.559	73.2366	28.0806	46.6835	52.4739	242.83	150.283	149.494	146.252	165.572	133.055	159.755	128.424	105.508	85.0783	52.5849	73.7497
EJF58519	0	18.1261	62.6599	18.7657	0	27.016	0	42.8184	72.354	0	31.9365	41.4505	21.8283	0	20.753	13.5336	0	38.7806	8.86172	37.5638	52.1957	20.2192	67.5044	38.4777	41.9644	1.90346	9.50677	35.132	20.4017	0	0	31.8491	0	0	24.219	17.6916	65.2612	24.4905	20.0474	24.8448	20.2476	48.2481	21.3332	31.6847	69.8293	39.934	46.2604	10.8103	25.1159
EJF58520	141.267	85.0656	171.805	60.6468	120.854	136.074	85.3232	91.6401	67.7868	155.938	132.309	125.409	93.4341	147.853	100.604	84.2187	106.695	68.9986	111.358	89.4345	139.614	150.5	164.587	124.187	110.733	11.8778	121.261	145.951	175.006	149.769	162.34	102.017	194.281	122.252	114.076	86.9801	77.4087	191.135	139.744	124.497	138.703	164.429	153.108	131.266	121.754	128.543	113.241	77.6783	89.085
EJF58521	10.0247	6.56272	16.2047	6.79427	25.8314	25.1521	4.46472	12.1807	4.67793	18.8303	19.8221	8.57572	11.2902	7.46412	10.734	7.69995	6.60544	6.0175	12.3755	20.4004	9.17898	14.1182	16.2937	21.8919	7.59679	1.37833	9.34259	4.84566	13.1904	16.0753	7.35618	18.6696	12.5441	12.1598	8.7687	3.66023	6.75096	6.33358	13.9982	12.8504	19.8979	6.2388	28.1369	19.1195	21.1546	14.4584	18.1846	8.94619	9.95948
EJF58522	29.1227	14.7771	31.8015	29.2471	28.8626	45.1286	13.7984	13.3469	10.2647	28.6129	30.12	10.4358	29.8333	20.7613	15.7576	17.6314	8.57403	13.3281	32.0141	33.6258	14.9349	16.6451	18.9735	23.142	33.5402	0.851955	19.7556	6.92625	18.5075	16.4269	10.761	92.064	8.91664	21.1389	23.8093	11.1707	14.6049	11.5488	16.3434	14.893	16.9921	11.4723	22.8478	17.3892	14.8299	22.7411	17.9693	12.4418	22.3491
EJF58523	10.0793	7.2511	10.0265	9.00831	9.9893	15.1303	9.06445	7.27977	5.78883	10.9229	10.8594	4.14542	8.7321	10.9686	4.15096	4.33115	7.66321	3.8784	12.762	9.39178	12.7369	11.1215	12.6019	12.314	7.13459	0.913742	9.69776	5.38739	10.4058	8.42236	11.3789	18.2618	11.6423	4.70234	9.68847	7.07728	6.96181	14.9406	6.01475	10.4357	9.71969	6.99659	14.2945	13.7312	10.176	12.78	10.7334	6.0543	6.86563
EJF58524	87.483	45.7782	64.815	53.4435	65.0263	66.0521	42.9053	66.7242	59.2908	68.4699	70.3601	43.433	39.8799	86.8503	22.3031	35.2705	28.1358	27.6112	61.9037	68.8807	55.814	56.225	50.4804	83.7374	52.9913	4.34698	76.3711	52.544	45.2216	81.3482	39.7402	75.3017	34.535	63.9538	35.7886	36.6002	49.0951	64.8127	58.171	62.0788	81.5998	43.426	102.31	102.438	112.3	94.6852	90.9799	34.5628	72.6534
EJF58525	66.97	65.0856	78.9038	17.915	27.5067	28.9672	35.8996	101.431	49.2284	52.9555	47.4398	111.701	33.3578	129.955	28.0181	19.9106	27.5685	18.6495	46.2776	36.296	64.035	57.2239	61.038	203.303	26.9822	4.51583	108.165	97.9071	30.3782	315.638	32.6945	52.4153	73.7795	31.4048	16.3056	29.9351	36.8859	30.2724	44.9902	38.4985	97.0817	130.449	121.551	84.7634	154.934	124.436	97.7529	48.8288	100.532
EJF58526	24.9577	14.9571	27.8232	9.65195	25.0191	26.3913	19.6438	19.3298	13.989	29.9739	26.4711	24.3873	21.8082	30.2239	16.1264	20.3318	19.2805	13.489	24.8228	25.9577	23.6789	23.5674	34.0126	29.686	24.3015	3.31743	27.298	42.1196	29.1023	29.4189	23.4014	32.9197	24.8585	22.9443	17.6547	14.2712	13.2817	25.6914	26.7423	22.7994	29.6317	39.0539	35.0095	34.5866	36.1745	40.8577	32.4894	17.2005	25.6814
EJF58527	881.737	440.746	872.388	463.656	783.462	837.026	592.439	428.215	368.891	785.292	826.653	414.536	599.253	679.158	545.315	472.385	671.147	517.112	799.351	1049.65	982.579	1050.68	1275.18	826.2	740.603	75.3975	913.462	711.877	824.129	707.751	762.3	857.698	637.272	726.086	550.905	721.594	494.827	1051.73	1230.45	940.274	790.11	818.386	807.373	915.402	915.477	959.268	765.62	500.278	840.543
EJF58528	7.91513	3.70121	5.3311	3.19316	10.4593	9.19407	5.1409	1.4572	5.54029	9.29234	7.60805	6.3479	3.71431	8.84012	4.23759	2.30288	6.9539	1.97967	6.93638	6.07226	14.5659	11.3536	12.6352	11.7853	3.57034	1.87858	12.2943	106.41	3.81871	13.989	5.16283	5.41944	4.95219	7.0007	7.418	4.21457	7.40323	18.3362	14.6684	5.49587	19.9829	77.994	19.6023	14.7367	13.2401	7.13492	8.18653	7.72581	9.11729
EJF58529	179.957	76.6872	156.568	114.827	232.345	214.404	158.09	89.969	49.3066	174.442	183.177	74.1484	108.465	116.782	112.845	129.694	177.321	88.3671	135.247	152.257	193.261	198.355	227.932	139.573	124.517	31.2124	153.46	216.634	260.826	128.388	236.647	149.064	277.176	176.898	79.4273	103.985	107.785	194.536	135.762	157.315	203.664	195.735	216.855	167.487	106.927	152.651	116.51	147.49	143.224
EJF58530	122.015	80.829	156.144	83.6808	191.465	184.25	158.498	67.3899	52.1925	262.617	150.79	103.292	143.144	128.703	157.867	67.4499	160.796	101.725	174.338	204.456	208.109	185.629	206.582	179.152	104.573	14.4795	149.623	184.309	264.902	147.271	189.02	247.844	260.829	131.044	95.293	139.22	119.83	189.511	136.724	120.565	201.823	180.347	240.623	188.387	117.751	193.788	116.491	130.439	151.527
EJF58531	106.947	96.6857	182.482	151.296	166.054	236.033	120.402	40.6911	25.5075	94.8644	88.1126	34.3085	66.9157	76.0912	34.9906	50.2004	58.7246	37.4483	355.331	375.976	81.2842	116.528	94.1567	160.419	88.1211	6.82712	88.8874	78.2611	61.9169	67.6155	40.402	75.8297	69.8866	288.279	90.5783	100.876	86.6932	161.415	60.2271	92.1571	120.726	54.3557	80.1123	62.8113	64.8311	68.8609	62.9651	126.924	588.491
EJF58532	9.92873	7.18884	7.76592	3.41114	6.98326	5.80372	4.45765	11.3212	7.02446	9.52558	11.0828	9.5896	6.6732	10.0159	4.2868	6.82113	2.95455	3.36447	12.1545	12.4149	5.77899	6.34834	8.45931	13.6707	5.72108	0.534731	15.1601	7.74077	6.91135	13.9996	8.14753	12.5437	6.61279	7.04152	3.20176	7.01652	5.03274	4.95766	8.03363	6.67162	13.3	9.86661	13.7487	12.6534	20.6884	18.56	16.13	6.07378	11.137
EJF58533	1.94912	3.19002	8.66447	6.60513	7.72686	6.11297	5.42555	12.9182	4.54771	12.9668	12.0439	6.25275	6.58553	14.5127	8.86991	5.78433	11.5588	7.31249	11.8082	10.6246	7.87364	9.65845	15.5573	15.9618	4.7477	1.00497	12.4287	5.29961	4.10342	11.0907	4.05246	9.07495	2.43898	8.86598	9.13351	5.33751	6.56303	8.92804	7.8123	11.5557	8.65389	7.27815	10.1906	10.3558	15.0481	18.0719	18.1436	4.34858	10.3137
EJF58534	16.3586	7.92269	16.5271	7.35371	26.6348	18.3232	14.9617	9.03498	5.45258	28.3502	24.5486	13.1195	16.1208	15.6603	11.5731	7.95514	14.6286	11.69	19.2331	13.5878	19.9819	23.1604	26.6226	26.8219	14.8634	1.60657	20.3465	19.9448	13.0685	17.9818	13.576	19.5211	13.8903	26.1323	17.8864	14.3989	12.1312	14.7648	20.2442	20.2208	17.6999	21.4522	19.935	17.1918	27.3641	23.022	20.7776	10.2647	17.5393
EJF58535	108.216	70.5998	135.429	43.7277	87.7893	131.075	92.5552	235.46	116.879	137.291	139.849	69.9912	66.099	135.808	59.3385	100.397	58.0797	68.757	454.19	214.07	79.2039	71.1273	61.9316	245.376	71.8038	2.72126	237.151	20.4332	107.826	230.121	122.21	38.2426	118.487	363.56	128.956	188.998	153.296	50.0377	106.405	123.198	94.3616	29.1931	119.954	104.268	575.065	339.625	1347.71	214.298	179.91
EJF58536	18.1729	13.4922	23.4494	9.95529	20.0645	20.8871	11.9809	6.25114	7.66197	20.7111	26.1361	6.73329	18.1331	19.3471	7.42507	3.56201	8.08802	8.69183	10.2041	9.46185	14.5105	15.7154	18.1834	21.639	14.3239	1.64385	11.2597	14.6405	5.57941	16.4921	5.73189	35.5386	5.38583	12.8104	8.76476	10.8406	13.0613	11.0788	10.6353	15.5814	13.0313	15.7742	11.4928	11.9443	5.57929	8.82716	7.53364	5.77938	11.4305
EJF58537	9.18465	5.641	8.86376	3.51729	8.01574	9.26746	7.63172	4.7699	4.79769	10.0854	11.0683	3.37153	10.1897	7.75729	4.77048	3.15883	3.79375	3.70294	7.30201	9.0001	7.67886	6.90017	11.0212	12.2127	5.56521	0.794318	8.00162	12.5071	1.80374	11.4522	1.91128	16.557	1.97267	6.75519	5.13897	5.44322	6.38529	5.2832	8.47216	6.94114	8.27034	22.6508	11.2411	11.2052	8.00819	11.5098	9.58684	3.97593	8.43804
EJF58538	11.8178	7.5855	14.8213	5.33044	9.58437	9.15031	9.03548	18.1667	12.4741	11.9907	11.4829	12.2378	12.0272	19.0185	8.15507	5.0573	12.2356	9.9323	13.4398	18.8981	15.3388	18.958	17.7796	18.6144	9.12578	1.05797	13.6904	21.6159	11.4087	17.8182	13.7306	12.5336	14.1077	14.8247	13.0831	8.32915	6.67383	16.6063	14.6138	13.6576	17.2728	13.8959	21.3309	17.5694	24.0349	19.5213	19.5285	10.7181	9.99716
EJF58539	127.321	61.5105	121.099	37.4592	156.161	141.194	108.868	105.675	72.5433	102.953	130.978	94.777	92.295	128.321	85.8653	79.8178	144.613	80.2272	100.669	95.0924	121.998	113.193	167.62	98.8025	94.0483	14.5767	112.654	79.0546	163.826	118.44	156.403	114.051	174.283	113.056	83.9445	79.2989	67.5044	137.772	114.414	115.87	121.987	116.23	146.916	122.279	107.711	138.957	107.79	89.0626	88.8764
EJF58540	43.2076	20.2044	11.6407	36.2566	74.2243	50.1892	35.2798	17.5002	26.8833	38.326	64.0768	10.7807	42.1738	53.6189	20.0481	24.1365	36.0623	33.1407	49.3888	66.2953	57.4045	58.5974	56.0151	50.0376	26.5063	5.94077	50.158	29.5876	64.4325	31.2907	56.3663	46.5454	57.6711	43.6752	55.7915	24.9788	32.3306	30.9383	49.1611	42.4632	36.1105	30.4753	38.0466	30.6085	35.582	30.4169	35.0638	23.2962	49.77
EJF58541	242.241	128.476	252.576	125.902	227.606	257.265	183.9	181.864	176.166	233.094	225.499	236.608	165.937	274.845	170.675	184.894	220.424	124.847	205.934	223.06	277.61	285.256	313.803	237.595	170.29	23.636	258.473	262.952	219.668	284.246	187.506	211.383	257.85	180.467	130.385	135.926	125.94	319.015	232.394	209.704	249.504	283.241	292.892	260.293	270.681	273.595	212.252	183.66	175.075
EJF58542	50.8927	22.9594	46.7509	7.38046	39.995	43.1261	31.8276	28.7276	21.3424	37.5508	44.1465	30.9265	28.28	42.5676	28.6873	22.3867	31.1705	22.2055	28.5485	28.8956	50.3548	47.1865	53.2286	42.9514	31.1885	4.55779	40.029	47.9541	43.7775	45.7513	42.2262	40.9555	48.8144	32.4638	23.2528	24.8648	25.2895	42.2818	41.4519	38.1514	39.4066	53.3694	38.9283	38.4228	56.4273	47.4063	44.9499	25.6349	27.455
EJF58543	13.3217	7.55694	14.4738	8.77507	11.904	15.0683	8.38903	5.30715	4.28017	14.0158	16.3734	5.72144	11.437	13.1711	7.48289	10.3696	10.5047	7.86549	16.0262	16.4543	13.6446	16.6313	19.3326	10.7848	13.4761	1.29759	17.2464	8.11514	24.3675	11.2968	23.0767	18.1827	19.2658	17.3842	9.82422	8.77121	8.94675	14.1427	15.2476	15.327	12.3769	11.0769	11.3578	10.77	18.2655	12.8241	15.3248	14.8606	13.4897
EJF58544	5.74808	3.88248	10.4273	3.40108	5.44355	5.87564	4.0534	6.49051	3.63599	5.49856	7.05104	4.50749	4.89125	7.22824	4.58191	3.25558	7.65919	2.42806	8.17648	7.98399	6.84555	7.06253	6.85873	8.68541	4.21767	1.60574	6.79803	77.4112	3.02531	9.25049	3.3119	6.99675	13.2665	6.19764	3.27214	4.2558	3.29748	10.6528	5.25189	5.2397	10.2751	28.6978	9.3497	6.92583	9.36862	7.36921	8.10983	4.13225	6.8418
EJF58545	86.4201	45.0634	102.644	19.1713	81.9749	103.466	57.0171	36.0942	23.0311	79.5472	80.0403	63.4155	73.0522	62.0223	50.5496	63.4778	53.6017	40.8875	62.1688	95.2778	71.6065	72.0425	102.596	68.6463	85.3208	6.74386	70.5694	67.186	72.0255	55.1478	48.4804	103.009	59.318	89.6232	55.3356	46.7433	50.9071	56.6338	76.9793	67.3932	59.7121	66.4701	64.8998	70.5859	85.6467	97.6721	100.201	73.6627	56.2894
EJF58546	239.371	158.326	259.656	70.1391	189.63	220.061	106.522	40.4447	43.3574	146.673	131.693	40.8367	87.7938	103.186	108.341	42.3364	84.0513	75.2309	79.0244	174.927	364.942	264.091	255.278	125.643	110.816	47.8291	76.0865	1048.34	135.517	103.049	105.931	118.393	138.927	139.685	61.9878	66.1248	82.1912	379.081	314.786	202.123	309.498	933.766	174.638	254.229	117.732	92.2725	121.785	87.1779	171.762
EJF58547	106.235	60.9669	163.921	71.8843	113.661	111.902	84.0096	91.3453	65.9104	145.506	139.245	98.109	82.2566	105.167	77.5581	54.3712	93.0683	86.3546	103.494	133.072	135.571	168.128	181.149	126.723	93.4443	17.0727	98.296	214.449	144.231	145.814	134.651	136.88	142.753	111.656	97.2997	70.525	60.9736	173.518	162.017	136.567	129.268	190.455	160.781	168.737	137.939	142.712	133.985	77.0971	89.1702
EJF58548	18.3133	19.3472	31.7959	3.9403	6.72213	23.636	11.7058	6.36844	3.79811	19.6418	16.7646	27.5612	22.153	17.6758	20.6985	4.26256	6.25695	12.8929	9.14858	50.2823	21.9195	20.8737	33.0731	23.3963	24.5986	0.83266	7.3193	20.0813	11.245	20.1743	8.46125	39.7533	10.1848	10.7984	22.0366	4.95304	5.70964	14.7843	11.2251	9.34669	11.3372	13.2967	12.505	16.6324	16.9315	22.5349	26.3883	16.6458	14.0632
EJF58549	8.02005	6.01396	9.57719	4.82701	10.3831	8.00668	5.71185	10.2957	9.03592	12.1016	11.608	5.3697	9.68349	12.0507	3.71353	6.38219	3.8563	4.22868	11.133	13.1807	5.93471	6.42574	6.96232	22.0182	7.62643	0.745072	18.1986	8.97137	6.33163	16.4637	5.81448	20.0852	4.24934	9.80492	5.5526	7.02397	8.31233	5.70615	6.78218	7.9884	11.1335	8.63349	13.5794	13.7213	20.1746	25.2521	18.7458	6.52856	16.7285
EJF58550	16.7083	14.5839	20.2945	1.83656	6.28603	6.10646	9.03441	29.1254	13.7219	13.61	14.8028	21.0184	12.5473	22.0908	4.58085	5.596	3.7156	4.34927	11.3625	23.2516	4.20315	5.04715	7.57842	39.4515	9.40465	0.621622	30.7802	6.62812	7.38275	27.8128	5.42926	22.7235	4.80202	15.1945	9.46047	7.36393	12.943	3.12532	7.71001	6.3879	10.6918	6.35684	20.4279	18.9989	50.9149	102.075	59.5864	13.9302	12.8405
EJF58551	62.3373	35.4924	40.1202	11.3168	46.9075	53.704	43.0589	35.7045	26.6651	48.7892	55.4011	39.5016	28.2777	47.919	31.829	22.4695	41.4555	33.2037	41.8294	40.1325	55.4929	62.3969	63.1578	50.3477	35.1487	7.59597	60.9412	49.7843	49.8973	60.3865	60.1443	41.9706	57.2391	36.9758	25.6047	29.3729	30.1246	55.9773	43.956	42.8214	39.7971	53.1639	53.1283	48.1232	68.5514	70.0177	47.1851	32.5962	41.7617
EJF58552	10.2014	10.9753	15.7911	3.05158	2.41437	6.88973	5.0387	29.8539	9.65643	8.524	9.41206	12.8257	8.12646	12.8948	2.6924	4.25006	2.20555	2.72397	10.0432	21.1043	2.81753	3.24821	5.27527	25.4529	6.83992	0.356566	23.1678	4.13808	9.61205	24.1117	7.12427	14.8508	5.84463	13.6349	7.36956	5.41055	9.71839	3.47098	5.02821	3.90971	10.4062	3.65973	16.4553	14.4011	59.0607	100.822	65.6979	11.4041	11.5359
EJF58553	111.476	63.8254	150.402	47.1677	167.895	152.327	118.746	119.987	113.05	165.909	161.269	85.414	97.1271	149.992	117.954	135.148	160.788	118.112	155.115	166.931	150.46	172.723	174.514	116.536	96.4507	15.2583	170.712	136.435	198.305	151.88	178.848	123.205	167.226	134.753	73.2143	90.739	82.0174	202.141	159.68	153.166	143.164	111.166	149.874	128.667	101.99	150.223	111.248	125.211	113.462
EJF58554	52.7949	30.9074	67.7559	7.4728	49.638	46.8096	39.5395	22.8556	12.9503	47.8112	52.0206	42.7144	34.6309	43.5281	29.1444	34.6006	43.8766	21.686	43.5104	32.6223	43.9143	52.1214	61.1266	41.1384	35.8219	8.858	45.5096	50.6771	53.9747	47.0171	49.3254	48.8874	63.1353	38.5308	28.1125	26.644	27.3704	48.244	41.1475	34.6013	45.3968	56.3621	50.4517	40.8275	36.4917	40.6018	30.5917	31.7138	36.3001
EJF58555	3.61375	3.67787	6.18517	1.74945	1.26405	1.48153	3.31361	14.0887	4.66219	4.15935	4.37842	6.93298	3.47143	10.288	1.36569	2.07808	0.840412	1.80769	6.60917	14.0077	0.801461	0.609841	1.35736	14.0848	2.64648	0.0939455	12.3558	2.37615	0.559405	11.161	0.935929	6.46232	0	5.31814	4.25007	2.91058	2.86309	0.0671519	1.86895	2.9293	3.44211	1.19065	6.49289	3.93846	46.3901	59.2926	41.1989	5.57256	5.46343
EJF58556	7.85197	8.39897	9.28143	2.42328	2.14001	2.73621	4.64453	29.8148	22.0759	7.37456	8.81421	14.5361	5.36119	15.4198	1.94425	3.32396	1.22878	2.35665	14.8541	20.2115	2.03528	1.81745	2.30747	34.7083	3.13453	0.139769	29.632	3.52857	1.67888	26.8579	1.92061	7.84924	1.10535	7.29208	6.62293	5.86825	6.49958	1.89133	3.02026	3.58575	7.76703	1.92411	12.3967	13.2909	105.177	106.22	82.4147	7.49993	13.5668
EJF58557	4.86388	4.42698	6.24776	0.840948	1.03295	2.05814	3.72323	13.5277	7.86284	5.43827	4.15041	5.66546	3.5215	6.72569	1.67401	2.24399	1.37353	1.43375	4.9243	8.16425	1.42682	1.72156	2.2436	13.6005	2.91487	0.13648	12.6743	1.83677	1.66853	11.7713	0.934777	6.58917	0.92381	3.95078	3.31026	2.02168	4.28935	0.658499	1.97645	1.50305	3.26649	1.48648	6.76374	6.72081	33.9079	41.7416	27.6962	6.39465	5.55259
EJF58558	99.4275	58.5546	92.4658	38.2654	90.2935	87.2722	61.6062	75.3639	48.9207	100.285	100.768	70.2872	63.9546	95.4043	52.7859	51.1265	51.5345	45.7822	72.2804	78.0081	95.902	89.4027	101.185	117.485	64.8535	10.3367	108.865	114.621	89.1149	118.143	94.1264	102.201	79.647	71.5931	44.7069	52.7839	63.0357	110.655	112.74	104.523	110.498	122.073	121.917	112.329	135.003	137.896	107.735	49.5398	90.6585
EJF58559	174.407	125.051	181.909	107.752	154.742	169.595	96.1708	133.481	151.92	192.404	195.695	130.993	115.049	170.054	100.488	78.5796	72.7828	117.57	150.183	140.44	202.861	199.273	188.019	254.12	106.094	22.4302	163.152	359.546	151.459	264.853	182.831	173.096	186.543	151.74	88.2128	126.981	131.434	238.483	247.189	240.602	260.503	294.096	261.215	302.994	464.222	328.335	255.714	80.1382	172.018
EJF58560	11.7907	8.2702	13.3416	5.13719	19.8651	11.5045	6.56407	6.51208	8.80323	13.8422	15.5427	7.56485	10.6233	8.77905	9.46872	7.82145	5.43836	5.89798	12.9383	14.8536	10.1609	15.0678	14.3731	15.8002	9.57331	0.694775	10.4101	6.0555	4.65422	12.8081	3.74924	13.2397	5.16388	11.6203	5.15672	9.68634	8.60194	8.56674	11.281	7.93495	12.0096	13.2082	16.2224	13.4926	25.4882	17.6128	16.6039	6.57638	14.5152
EJF58561	135.952	76.7343	132.201	69.415	211.054	198.386	107.026	126.416	114.986	208.237	225.768	66.7258	179.431	141.163	92.6881	33.0035	69.9853	94.3058	85.4705	73.7208	169.619	138.365	168.78	121.772	184.262	11.9957	132.458	121.773	151.772	137.217	148.864	289.728	116.957	129.64	197.092	88.7104	111.463	197.959	211.208	179.549	131.208	134.35	154.61	184.776	118.081	200.102	156.162	44.727	96.2312
EJF58562	107.161	56.5947	122.276	69.2722	94.3343	105.878	66.6771	77.2899	82.0684	104.099	105.427	72.1246	58.9247	115.93	74.9209	69.1056	71.8565	64.6409	110.963	104.151	128.168	135.63	133.559	121.076	67.9007	15.7555	91.8308	175.392	105.337	144.124	116.566	96.3339	132.516	89.8428	58.2892	63.2936	66.1523	174.837	135.13	114.742	129.565	156.528	146.919	129.5	122.64	123.711	112.691	57.3092	80.8694
EJF58563	27.4735	26.032	51.1303	13.6502	29.3777	36.0278	21.9362	27.3528	22.6042	45.8344	45.568	32.084	36.2344	39.5664	24.3855	31.805	33.5854	22.9651	46.5272	41.5991	40.4011	43.934	54.7687	40.0994	34.2429	3.44371	39.7184	31.3433	42.9987	49.9273	37.5794	46.1362	42.5204	36.9973	32.2978	21.1183	27.793	43.9653	52.2541	49.351	42.8627	42.4075	53.4171	41.7614	59.2598	69.4548	63.0721	28.631	32.7132
EJF58564	6.02542	3.94458	9.73996	4.66715	9.95267	10.3585	5.59075	10.4274	5.06108	8.1742	12.9071	2.79203	11.0839	7.17821	5.16141	2.94517	5.02899	4.42062	9.7342	17.3223	6.16618	7.64775	8.97735	11.364	10.4368	0.433953	10.7383	5.94641	9.51384	10.2856	4.81452	17.2724	5.02649	8.83142	7.02735	5.50004	3.60687	5.71028	11.9454	9.26861	10.3862	5.99982	14.038	11.8203	20.5717	23.2778	23.3941	8.84996	8.76246
EJF58565	0	0	0	0	0	0	0	0	0	0	0	0	0	0	0	0	0	0	0	0	0	0	0	0	0	0	0	0	0	0	0	0	0	0	0	0	0	0	0	0	0.0969525	0	0	0	0	0	0	0	0
EJF58566	0	0	0	0	0	0	0	0	0	0	0	0	0	0	0	0	0	0	0	0	0	0	0	0	0	0	0	0	0	0	0	0	0	0	0	0	0	0	0	0	0	0	0	0	0	0	0	0	0
EJF58402	0	0	0	0	0	0	0	0	0	0	0	0	0	0	0	0	0	0	0	0	0	0	0	0	0	0	0	0	0	0	0	0	0	0	0	0	0	0.148525	0	0	0	0	0	0	0	0	0	0	0
EJF58403	0	0	0	0	0	0	0	0	0	0	0	0	0	0	0	0	0	0	0	0	0	0	0	0	0	0	0	0	0	0	0	0	0	0	0	0	0	0	0	0	0	0	0	0	0	0	0	0	0
EJF58404	0	0	0	0	0	0	0	0	0	0	0	0	0	0	0	0	0	0	0	0	0	0	0	0	0	0	0	0	0	0	0	0	0	0	0	0	0	0	0	0	0	0	0	0	0	0	0	0	0
EJF58405	0	18.5335	21.356	0	0	0	0	14.5935	18.495	20.6802	0	21.191	14.8792	9.83691	28.7176	18.4504	8.70525	6.60868	9.06086	16.0033	7.11582	6.89119	7.66905	9.8356	0	0	16.2007	3.99128	0	10.251	0	3.61831	0	30.0474	8.25443	18.0892	14.8284	16.6939	6.83264	16.9354	6.90086	8.22206	21.8126	25.1974	13.5997	37.4288	12.6133	3.68441	11.4135
EJF58406	0	0	1.81205	0	0	1.56254	0	0	0	0	0	0	0	1.66932	0	0	1.92245	0	0	0.625444	0	1.37844	2.80103	0.7029	0	0	0.598005	0.677318	0	0.74994	0	0.712884	0	1.69968	0	0	1.25818	0	0	0	0.662845	0	1.56743	1.32517	0.601892	1.50332	0	0	0.52391
EJF58407	18.5167	17.773	31.5071	15.5692	29.9416	38.0363	18.4469	8.61212	10.005	33.5612	26.4967	7.29487	16.4638	27.5741	20.3486	12.5894	25.6862	13.1625	26.9583	25.499	33.0693	34.8212	39.0346	23.2172	19.5183	4.11559	18.8821	36.8029	28.4675	19.9128	26.4602	20.819	53.0478	21.4261	15.2225	18.6813	11.4853	52.3368	33.7693	24.673	26.7253	25.1703	26.2809	28.943	22.0705	22.3389	21.6328	18.4814	18.3121
EJF58408	41.2555	24.4972	50.8104	16.802	44.781	43.814	36.4565	22.0624	14.3622	55.353	54.4917	18.9067	36.1383	28.7675	21.3861	13.9465	35.8138	21.2921	27.5459	30.1429	48.3211	38.2564	45.8057	26.3261	33.6742	5.75597	25.8571	71.4185	41.5313	35.5678	48.5338	31.0273	61.457	57.092	26.1854	23.0134	25.7249	50.8892	48.2608	42.8112	29.4166	46.6635	27.0295	28.726	38.929	35.5866	38.45	23.3759	30.9738
EJF58409	21.5881	13.9011	24.3133	7.36712	15.0819	22.4454	17.9292	11.3369	10.2391	15.7883	23.0346	10.5963	14.3489	16.8645	14.021	10.5026	19.8214	12.3922	19.4985	15.7759	26.2098	26.8592	25.9877	21.1657	14.9421	2.53724	19.7026	26.8362	26.9153	21.3274	28.9129	17.8344	34.9849	21.464	11.7192	15.5062	15.2929	29.5147	20.6824	20.9818	21.0738	24.9984	24.6383	24.2993	28.5069	24.7012	19.2593	13.9162	18.4973
EJF58410	3.72033	3.76929	11.0254	5.10297	6.14517	5.6179	4.48753	10.2738	4.0508	3.39706	7.66283	3.31521	2.44415	7.84852	1.99178	2.5978	3.67709	4.03216	8.2216	4.95717	4.67556	5.98337	4.31919	7.84747	2.01379	0.39582	8.82005	6.18168	4.40566	7.37708	4.09501	4.92475	3.87944	2.82045	1.93703	2.26396	4.17566	3.52575	4.00847	3.17933	6.47759	3.0871	8.53111	8.44712	15.4783	9.58173	13.4676	5.01471	7.63332
EJF58411	571.054	419.779	548.92	1139.56	942.48	798.175	267.764	669.733	626.898	968.685	945.487	185.957	759.157	810.725	202.981	205.119	155.879	286.439	813.025	611.646	411.578	358.952	324.668	1294.46	485.922	23.3102	530.624	287.534	353.74	929.139	371.142	1884.29	290.632	973.935	573.607	601.346	906.469	474.127	573.453	609.766	822.635	301.035	959.646	778.171	596.507	1011.98	965.882	174.111	623.781
EJF58412	24.408	15.3108	28.629	27.8112	36.875	42.3204	17.3997	42.2506	41.1143	47.0593	49.538	13.5275	43.7482	44.5475	18.1671	17.8748	17.2597	20.101	35.1129	34.1091	32.9462	30.7417	36.026	49.7122	40.9246	3.09869	25.4775	16.816	28.4343	40.495	22.7889	95.1361	19.3683	41.5215	29.1982	20.242	28.0635	29.2434	50.7239	43.6888	40.0359	21.2107	53.7314	57.6629	46.5739	72.2925	47.1033	14.942	23.8507
EJF58413	43.8589	30.1324	35.1758	18.2926	29.0895	27.2755	11.645	23.4782	32.1164	29.5739	27.518	27.7789	13.8688	34.9171	17.3399	14.8416	12.449	22.2768	18.1251	21.0057	45.7012	38.8912	28.2012	46.0475	18.2619	4.25766	18.5343	41.0754	17.4903	38.1322	18.8978	22.9151	33.7733	24.0424	9.48558	14.1661	19.5014	49.4517	40.7417	40.2201	39.915	56.1654	33.8854	46.7886	29.3462	22.418	31.405	15.8067	23.1713
EJF58414	83.2537	55.4464	97.4669	27.1136	122.015	93.1893	79.2142	56.85	68.2811	78.9815	91.0399	51.2571	63.6456	76.2648	60.7803	80.3303	72.8107	68.3996	83.052	113.682	97.6998	90.0099	104.417	80.8876	62.8173	8.59752	86.4988	52.1324	115.785	70.2099	115.767	70.8913	109.544	78.7994	57.3757	58.4927	48.1374	93.7229	120.95	109.47	90.9268	64.8441	78.3077	110.256	61.0292	76.0218	52.0263	59.3813	74.7571
EJF58415	297.296	154.466	264.018	175.907	285.547	274.988	172.661	151.022	131.88	231.247	210.163	209.976	121.943	276.016	167.026	238.989	256.355	156.059	300.81	265.423	356.826	389.595	361.132	251.843	176.818	35.6857	318.205	216.223	412.912	314.691	407.588	199.536	497.166	190.604	149.058	186.779	144.184	430.157	304.187	275.237	279.426	308.368	266.633	248.007	230.942	202.293	193.167	165.82	213.238
EJF58416	17.6702	8.26279	17.3944	1.75473	14.3691	13.7362	12.8641	9.75936	8.98562	14.1844	12.8784	10.7799	10.4607	17.205	9.7028	9.7285	10.8968	7.13923	13.1028	12.1291	15.4352	17.5476	19.0023	17.7087	9.80998	2.82556	15.3345	19.5738	14.0694	19.0426	13.9085	16.3797	16.1581	12.1939	10.7571	9.20205	10.2978	12.6668	13.7665	14.3021	18.4005	22.3463	25.0598	25.7389	18.7725	18.4372	18.8708	10.1084	14.238
EJF58417	9.02504	7.23467	4.16823	1.24832	16.6111	8.98571	5.02439	2.84834	3.60982	5.04542	7.43563	2.75735	4.35615	5.75985	4.14156	5.8518	2.54861	3.22468	6.77919	3.7482	9.02755	6.3888	7.10995	8.95858	7.67673	0.443173	6.32404	6.23209	4.07145	8.00312	4.4151	8.47459	6.45328	2.9323	4.83326	1.76531	5.06482	4.88744	5.33433	4.95814	10.1017	12.4369	8.86946	14.4027	11.9447	9.29763	8.92419	5.03382	6.683
EJF58418	22.1855	6.37274	9.73408	12.2746	36.4362	38.4345	21.7026	12.4283	14.7895	31.751	30.0288	7.62544	17.4903	15.5749	29.8638	16.0448	49.9115	45.5007	21.1569	23.3418	25.3497	33.8899	34.9556	15.4155	21.7875	1.4318	21.3756	8.23441	57.7992	14.837	75.4302	24.2176	35.4947	27.6316	12.0792	16.7795	14.229	13.9167	20.2431	24.6811	11.8367	14.6946	15.4366	22.7973	38.3345	29.6306	23.6775	17.3239	14.1009
EJF58419	292.013	127.938	284.921	197.404	299.834	298.86	147.923	116.239	90.8437	222.372	255.758	113.932	145.18	201.756	143.662	152.469	201.08	134.229	238.764	210.959	233.089	259.35	269.536	203.035	152.369	26.0949	196.785	146.238	265.152	175.548	260.613	288.201	227.142	265.258	149.575	141.681	172.735	257.627	255.786	223.415	208.87	172.728	235.271	210.735	141.497	209.364	173.304	139.396	178.41
EJF58420	49.0584	24.875	45.3836	32.0478	48.6202	61.7913	31.5894	25.1366	12.6875	58.2883	60.3845	26.2297	52.2559	46.6498	34.1759	44.7806	49.0724	28.3839	50.1311	49.1156	49.1857	54.2616	62.2735	42.2433	44.1516	5.2824	51.4608	38.213	60.1954	41.4287	53.6377	77.3783	52.8823	57.3564	40.6224	35.0693	28.1948	46.3059	47.0754	42.2402	48.9348	38.6238	56.6005	48.4742	43.8075	58.1516	50.2233	34.9453	39.7013
EJF58421	1973.19	1066.65	1809.71	1507.38	2108.12	2023.8	1363.39	1062.75	1436.66	1938.64	1787.1	1170.96	1016.57	1896.4	1000.21	906.333	1433.87	1134.04	1702	1559.54	2099.18	2043.86	1949.63	1823.22	1098.37	141.216	2594.68	1390.94	1714.3	2014.24	1961.39	1349.11	1873.71	1586.09	1110.43	1440.27	1535.36	2144.07	1923.36	2096.6	1694.03	1489.28	1680.89	1896.93	2059.99	1861.58	1643.36	967.873	1950.98
EJF58422	24.0316	14.4661	27.8666	8.85568	25.772	23.0296	20.767	16.5167	14.1223	30.3886	27.7412	19.465	18.1529	27.107	16.5146	15.8257	21.9797	13.8602	24.1178	14.7179	24.8127	28.3208	35.2263	26.9477	17.3765	4.52432	29.9418	20.8458	30.0985	27.9235	27.9981	27.0636	32.3434	20.9719	15.9112	17.0455	14.0903	29.0349	22.6543	21.7391	25.0936	26.0891	28.7584	29.3426	27.4147	30.8197	23.3182	14.5167	24.6635
EJF58423	57.9339	26.1143	54.8394	17.6869	70.3481	54.9272	28.4754	14.7015	17.5358	47.3853	46.011	18.4176	37.3262	38.0842	24.5897	16.5823	30.9516	20.1032	28.2785	34.3929	77.1662	55.6733	67.714	50.6426	33.3368	10.7899	35.073	128.665	49.0337	28.8882	48.3849	49.1727	63.6771	35.2157	23.1529	19.0567	25.4826	89.5279	56.9548	37.4665	46.7549	145.356	52.2777	52.9007	28.7438	23.524	23.1709	17.1755	31.7883
EJF58424	127.217	51.8791	112.386	44.1612	140.741	113.063	82.9021	53.3779	37.9657	145.879	150.761	61.6909	89.6866	114.181	67.3171	38.5627	72.7786	52.5374	58.7301	54.4727	235.306	125.127	167.588	81.6169	73.6657	29.3946	53.3306	140.624	97.4499	77.1572	139.185	107.091	190.965	82.6139	44.6714	90.2437	86.613	150.782	165.52	187.411	93.1078	154.202	84.9385	81.4152	77.0253	67.8154	71.5563	45.2754	51.544
EJF58425	0	0	0	0	0	0	0	0	0	0	0	0	0	0	0	0	0	0	0	0	0	0	0	0	0	0	0	0	0	0	0	0	0	0	0	0	0	0	0	0	0	0	0	0	0	0	0	0	0
EJF58426	0	0	0	0	0	0	0	0	0	0	0	0	0	0	0	0	0	0	0	0	0	0	0	0	0	0	0	0	0	0	0	0	0	0	0	0	0	0	0	0	0	0	0	0	0	0	0	0	0
EJF58427	53.0237	19.629	35.7132	79.1471	65.6877	29.2559	22.1394	19.5236	27.8359	553.33	526.047	4.72497	333.422	90.4753	61.5068	1.54271	2.91152	24.3134	4.54569	23.5506	123.161	132.526	76.9488	339.374	160.249	0.325465	13.546	1.33491	143.025	58.8563	86.4649	962.687	2.76457	46.8979	107.669	36.3003	106.628	1.39585	14.2826	13.4524	30.5815	6.18731	17.6304	27.6901	3.97995	3.98309	21.093	7.39363	20.518
EJF58428	111.116	66.9065	114.414	72.5831	125.209	128.894	69.0632	53.3838	45.4588	127.472	129.483	62.6652	104.786	101.435	62.5453	67.3593	68.7032	62.0551	90.4746	87.0276	104.735	109.567	120.719	103.782	109.376	10.595	100.047	105.766	129.983	98.1266	111.137	183.219	88.0918	106.453	74.4177	61.4818	61.7173	85.1093	108.832	117.072	114.193	113.912	131.52	106.378	89.9976	117.315	105.541	68.3437	75.119
EJF58429	15.1203	9.19155	23.2195	6.2219	20.2301	24.7644	13.0474	8.35103	13.0531	13.0175	14.9489	15.3601	7.66307	19.1389	9.30933	13.4615	15.4427	6.429	14.518	15.7514	20.9707	18.5341	18.2125	17.0726	14.3229	1.96757	19.2831	19.1854	19.0993	21.1179	17.5677	17.3926	17.9743	15.475	8.97471	11.0415	13.1524	22.4495	20.1361	17.4441	19.3499	17.879	25.3802	17.9208	25.098	21.8077	20.9318	8.85517	15.3485
EJF58430	98.0811	39.4318	59.9381	52.404	214.562	108.788	48.2774	36.0038	38.5127	59.4458	52.2294	104.881	29.2996	91.7312	23.0534	9.60493	63.0511	25.4288	32.1298	25.3553	74.0874	98.1085	85.402	43.3365	25.8978	10.3961	20.9745	114.369	41.077	109.669	56.4663	38.6553	42.6565	23.1232	15.6938	25.6577	30.542	85.3943	37.8892	50.4061	60.2909	201.358	56.2825	61.2686	28.473	36.197	40.9678	16.5118	25.8333
EJF58431	12.2404	8.84581	10.7925	7.5418	13.2339	10.8575	10.5314	9.83339	17.1356	18.2893	12.8351	5.94954	2.50647	17.3993	2.97875	5.05058	9.53186	5.56631	9.92123	5.12208	10.1889	12.189	14.2107	9.66497	6.0233	1.52998	14.4641	10.0852	4.97816	17.2683	5.71588	10.6666	6.26591	5.06163	7.64773	9.6495	4.37134	14.7639	11.2221	17.1171	17.1466	11.0803	17.4535	16.9785	16.0366	12.8967	12.7486	4.65492	14.1796
EJF58432	19.005	7.48377	24.2536	15.9799	50.5578	38.3423	12.251	8.2868	8.86852	23.4861	23.075	5.34805	13.5184	17.8745	12.8525	7.68302	13.8409	10.5075	20.3518	13.3281	16.1626	15.3915	16.8385	10.9219	30.3204	1.86648	13.9831	14.505	27.9021	16.5574	24.956	36.9832	8.76157	14.408	14.3741	9.58699	17.4017	19.5909	17.5886	18.5921	21.9441	12.7614	33.58	23.7106	19.5636	16.7452	19.3383	7.53176	15.1224
EJF58433	645.746	174.936	414.067	94.5912	358.955	357.052	266.639	790.948	242.4	251.769	321.962	301.941	226.767	480.807	172.222	237.932	337.569	147.802	205.368	233.796	402.993	464.224	576.102	338.826	328.901	37.2087	699.52	466.477	563.728	1013.81	488.425	306.723	453.216	314.325	190.564	201.193	168.491	301.094	912.549	849.148	751.767	688.084	1149.42	913.472	2111.91	1613.42	1751.14	372.133	117.852
EJF58434	27.8538	17.2025	31.8573	16.7918	28.6467	45.052	25.4543	19.1572	17.412	25.0908	25.5463	26.6939	19.5323	28.5654	19.4141	22.9358	31.1661	12.0929	32.9198	31.1935	33.826	33.5806	40.7269	25.6924	18.4907	3.22584	34.8005	28.1024	50.4798	30.7194	43.8352	22.3098	43.4031	31.4754	14.4477	11.993	17.401	33.0377	30.1696	27.2841	26.0787	34.9963	37.6	38.3753	30.5659	33.2971	20.3209	19.6395	19.75
EJF58435	6.18446	4.73225	9.54264	3.40223	6.68643	6.07354	3.28649	2.79468	3.41064	5.28039	6.02172	5.86171	4.59069	7.11651	3.01003	4.22029	2.96367	3.23424	5.33403	6.40173	4.16377	5.27869	5.38499	7.0458	4.10842	0.621178	5.37758	3.99153	7.84155	6.54362	6.87607	7.00611	7.03523	6.60659	5.62039	4.87541	2.83966	3.28571	4.79768	4.77464	7.04813	6.21067	8.58634	7.35291	6.6556	6.87805	5.90448	4.23342	3.9464
EJF58436	38.9213	20.0201	39.0076	16.8324	45.517	48.2846	33.6579	27.9455	25.7905	51.786	51.5207	27.3302	31.7071	50.2318	29.4506	29.0801	37.6141	25.44	52.1415	31.7452	46.8184	54.6792	59.2697	41.1459	35.8153	5.27498	53.3278	56.9893	41.9941	44.6288	39.3504	41.2885	49.3525	42.0966	27.5602	23.2114	26.7934	49.099	42.3384	49.2271	52.9262	51.8361	48.6953	46.2363	47.5441	51.1903	44.7769	29.4516	37.4353
EJF58437	33.2838	21.9925	43.276	23.8193	35.1378	37.3171	31.4199	27.974	28.3621	43.0393	43.5177	34.4307	24.0396	36.6347	27.5039	21.4728	39.0949	25.698	38.8724	41.0186	40.5307	51.7059	53.3422	37.1685	30.5494	4.97425	47.558	35.6308	49.6973	47.347	49.3788	31.5086	62.0205	35.6554	20.7956	28.07	25.9878	53.0289	40.7887	30.1443	42.1409	37.6004	50.3735	48.4975	47.2966	47.3339	44.2115	23.6091	32.036
EJF58438	1145.75	541.807	816.008	660.023	1041.96	860.168	729.139	770.015	917.213	1111.4	1110.17	488.266	513.134	956.682	447.422	316.757	618.762	567.167	908.924	533.483	1327.36	1076.31	946.01	1008.09	590.064	91.883	1548.29	840.283	921.015	1234.7	1258.34	646.369	1084.91	760.884	448.265	811.824	852.673	1617.28	1229.82	1275.41	1038.63	982.069	988.222	1250.6	1290.92	1035.5	892.75	319.25	1074.39
EJF58439	2.42085	1.13202	1.46747	2.34392	0	2.53081	1.34773	1.67132	2.25934	2.36839	1.99451	0.970756	2.04484	0.450627	0.648036	2.11302	1.19636	1.81645	1.93702	2.49257	1.79286	0.631368	2.28356	1.80227	0.982792	0.0891566	3.11703	1.64556	1.59267	3.13065	1.18429	2.32056	1.89329	2.29411	0.378134	2.20977	2.71714	1.91186	2.19101	2.52138	4.26771	1.31828	4.82961	4.45226	6.23001	4.67619	3.32243	1.01269	3.26781
EJF58440	40.214	26.2667	35.598	16.6869	22.7742	34.2553	15.9913	21.5054	18.1698	19.9835	34.1836	15.3578	16.1752	25.1896	15.0366	14.7087	16.8239	14.6879	21.5972	32.0108	25.6134	24.9714	30.7543	29.6216	26.9503	3.54192	19.8817	41.2679	30.5721	40.7784	23.5762	44.4044	17.1729	21.7764	18.3456	17.1885	16.8364	31.4565	32.517	28.2294	36.0092	32.5748	38.4668	44.5231	38.2748	39.7846	41.2882	12.105	24.8152
EJF58441	0	26.4498	0	9.12768	0	0	0	10.4135	8.79831	14.7568	0	0	10.6174	0	10.0943	6.5828	0	0	4.31037	0	20.3105	14.752	5.47239	4.67892	0	0	0	11.3922	0	4.87655	0	10.3277	11.7965	14.294	0	0	0	0	0	6.04229	0	0	10.3765	5.13718	4.85217	4.856	9.00048	5.25816	0
EJF58442	803.267	637.123	1783.33	1092.77	1209.25	1048.81	549.084	185.322	123.364	716.227	996.891	761.099	486.69	1105.34	419.165	2406.9	1011.67	757.851	1499.31	2702.27	2576.72	2041.92	2151.4	933.607	665.963	314.556	398.994	4540.14	1238.88	767.913	1335.57	437.208	2570.12	1233.36	419.289	788.914	313.841	5743.14	3833.53	4607.53	2124.45	3549.98	1491.3	1520.95	497.172	403.289	536.346	1074.71	893.791
EJF58443	41.1478	34.401	69.538	1.81092	30.8942	35.6302	31.9319	33.745	16.292	28.3013	26.71	156.668	27.3841	45.4923	34.7134	34.3918	24.6482	23.0781	28.5057	28.9998	48.3549	45.2025	54.2858	43.3202	30.3723	6.42905	35.4735	38.0467	35.1103	60.63	28.9746	55.3228	33.546	31.1949	20.2555	19.3491	20.9927	37.0263	33.8556	35.9635	38.4272	50.0523	41.5168	45.8644	25.0293	30.1873	25.2972	26.0803	31.5085
EJF58444	47.5499	61.9401	90.5889	203.886	121.179	326.664	54.8344	170.704	305.887	188.736	145.51	16.3435	147.269	214.956	60.0062	52.1758	46.9972	142.714	559.828	471.483	153.665	110.725	34.5025	452.611	104.792	0.333561	62.4735	9.23477	34.858	345.232	19.9385	67.9048	51.0002	502.102	248.281	226.32	202.042	133.043	216.055	285.173	230.631	9.51184	547.677	328.517	260.47	177.574	492.073	163.865	167.983
EJF58445	5.78097	4.4235	3.39811	1.52652	5.20849	5.86042	2.04805	8.12731	4.65956	8.6378	6.06184	2.5289	4.7351	6.65221	0.562729	2.20183	0.34629	1.84023	5.52668	4.58354	3.96288	4.24898	3.20324	12.5201	5.1205	0.541941	9.6668	4.28681	2.48942	5.98077	3.34228	8.63606	1.64406	4.38265	2.95521	2.87831	5.30878	5.64464	3.94107	4.37892	4.25494	2.78008	6.21845	6.44361	13.119	11.7758	10.1604	1.17251	7.49136
EJF58446	33.2115	15.5301	29.3283	16.9712	36.572	38.1492	24.3101	12.2286	6.60093	43.3224	34.4565	24.3336	21.1264	28.8498	20.7442	19.3255	27.5572	19.0744	31.0731	26.9689	38.7575	36.8924	39.2716	37.8509	26.2999	2.47647	38.1617	26.3843	38.0346	32.4505	31.8927	41.6052	35.7863	29.3746	16.5234	17.9648	20.3639	25.063	34.6704	32.7181	27.949	31.3862	33.1708	27.9846	48.4324	37.541	33.6163	22.469	34.5364
EJF58447	133.431	72.3769	134.511	88.3193	158.687	129.178	101.565	139.618	144.68	167.47	151.506	109.475	86.0666	173.771	90.1392	102.319	91.7564	82.5215	111.478	81.3428	140.468	153.623	155.05	121.852	94.5492	14.8196	194.084	131.339	138.411	175.314	143.486	122.92	121.733	100.42	68.5123	97.6585	91.4907	173.814	159.469	153.471	173.354	121.54	192.528	191.029	147.716	181.948	147.541	95.802	152.579
EJF58448	47.4039	22.5643	30.7541	9.26182	50.7727	47.2608	33.8462	15.1454	15.1769	34.1066	35.2025	24.6632	14.963	28.015	20.8268	11.3552	41.0401	23.6063	32.9	18.6427	47.4007	58.2121	53.1837	32.4425	23.3581	5.9812	31.6455	47.1376	44.4168	37.3865	56.4677	20.4931	65.3025	28.5246	18.0628	20.6651	16.8207	58.5565	29.4634	30.7236	31.2566	48.8826	32.4645	29.7122	30.6897	23.5419	17.9103	18.9112	28.419
EJF58449	20.6873	11.2106	27.0337	2.15274	22.227	17.2477	18.4056	12.0664	5.59364	16.6452	17.3626	18.09	12.6293	20.0098	11.6966	10.5978	14.6504	11.3154	14.3649	14.8949	18.588	17.9004	19.3037	14.4896	13.2909	2.28803	19.7254	25.0576	14.2461	16.5018	14.8967	17.4209	18.6286	13.4848	12.5629	9.52997	9.11409	21.9873	21.3479	17.4105	14.0374	17.3867	18.4078	17.9105	17.0163	15.5359	14.9053	9.6514	13.2369
EJF58450	158.172	102.11	229.465	23.7974	128.257	126.785	113.748	71.1065	28.2442	126.413	123.428	138.743	67.2259	127.73	87.3673	79.9748	146.308	59.5501	108.174	98.9986	186.416	184.979	227.018	96.0132	84.3502	40.2472	101.368	339.041	183.041	125.756	182.24	81.1442	219.474	142.983	86.08	78.6002	53.4844	243.916	178.392	144.566	127.947	350.358	124.317	130.655	105.248	72.0008	70.3175	81.0411	88.1845
EJF58451	24553.1	14659.4	22900.8	15524.2	23859.5	24350.8	15720.8	11208.2	8487.04	27083.4	26696	11182.8	14608	18531.1	14221.4	13903	15863.1	15873.3	22540.1	17497.2	24425.5	24815.4	22254.3	20203.4	14015.8	1654.58	17806.9	15862	24800	17021.2	29396.6	19321.6	25782.9	22424.1	14533.3	15291	18211	27472.2	22153.9	29863.6	18125.1	20284.6	17068.7	16183.4	15630.5	17627.4	13617.1	10691.5	18534.4
EJF58452	109.278	43.0615	92.9539	33.6833	133.045	125.509	79.7487	104.208	65.8906	109.873	101.16	65.8671	65.4546	102.697	72.967	56.3005	114.076	63.467	58.1983	79.5217	117.165	103.433	128.413	71.8076	70.2284	21.9667	85.3205	113.013	89.9342	80.3451	99.0098	92.5886	135.462	77.881	56.5133	50.622	66.8388	131.102	112.291	95.2234	113.733	102.777	141.117	132.144	93.5308	110.576	94.1712	57.8692	63.2028
EJF58453	11.3043	4.82637	13.5062	5.23458	14.1259	10.9614	7.93501	6.51489	7.79789	14.6175	12.5529	7.62068	8.85657	13.5402	7.1046	6.69229	10.6871	10.8176	17.6406	11.788	14.5597	15.2537	15.977	15.9778	13.036	1.3274	11.4512	7.72113	9.4418	13.4747	10.8198	11.3071	11.9927	9.68779	7.36993	10.7672	7.17138	17.234	12.7094	17.0108	9.37047	9.02335	14.6064	14.9983	24.2849	20.2534	23.8139	7.12748	11.6766
EJF58454	47.6646	21.9291	52.1944	9.11832	56.7629	58.9383	37.0216	116.129	42.3321	81.2295	86.7747	44.3924	54.764	60.9625	51.8604	45.3613	61.801	34.9954	41.4777	56.806	53.3122	44.9125	56.676	54.6586	43.9025	5.60603	49.7762	31.7029	35.8092	52.5928	38.3615	50.8484	58.6818	86.8414	31.4617	34.9121	42.0652	58.5289	65.9016	45.4555	54.9143	42.4623	72.5612	62.2113	82.5013	105.039	109.271	47.7037	30.8004
EJF58455	131.394	77.5972	134.562	51.4934	132.647	130.063	103.742	80.9841	60.5524	124.981	112.513	102.542	76.7482	128.216	84.0363	85.8605	117.589	69.8091	107.715	95.9581	131.944	151.617	171.337	121.111	90.7074	13.2649	110.018	116.538	144.467	148.39	133.082	111.087	138.035	90.3318	65.2677	71.019	57.4027	133.288	107.488	105.924	115.809	142.552	138.412	125.634	123.285	142.439	117.914	98.626	99.3533
EJF58456	29.4815	23.6945	48.4008	11.1502	15.5221	22.4734	12.3096	23.9154	15.9068	28.1216	30.3618	55.1693	19.1956	30.8688	11.3446	18.0128	12.7482	10.5997	25.6955	22.7661	29.7732	30.275	22.4616	38.4094	16.4568	1.85484	23.4988	35.6264	29.0936	46.2272	25.014	28.0077	27.0917	26.5411	11.5124	15.1374	19.647	14.8429	20.2501	13.8766	33.4455	45.2957	31.1824	27.8632	47.1816	45.7951	41.7804	21.5822	23.2806
EJF58457	56.9289	32.2939	57.5781	35.8429	65.3614	69.5965	44.6823	36.4249	26.5654	60.8692	62.0248	37.7562	48.1743	53.2744	36.1412	27.8046	41.4061	38.4365	47.7202	38.0595	44.1507	49.8155	59.321	57.5904	41.0869	4.50638	69.1994	47.3669	65.6558	60.4252	56.6129	71.9085	46.5177	48.3473	35.3745	33.2235	36.6619	44.3208	50.5989	59.8162	50.2916	51.1112	55.385	57.8062	61.8845	71.8682	59.0294	31.5792	52.0034
EJF58458	51.2759	11.9886	13.8144	12.4116	25.409	17.8683	33.3038	18.88	3.98791	40.1318	63.3684	9.13845	9.62482	57.2682	13.726	26.8534	28.1555	0	44.9354	45.5486	25.3163	31.2036	39.6866	46.6568	27.7553	6.29474	31.4389	129.091	26.9874	22.1034	31.3555	35.1083	26.7344	32.3943	16.0185	19.5021	14.3879	35.0957	13.2593	30.126	37.9432	71.8004	39.9776	51.2263	50.5837	57.2266	34.6761	14.2998	33.2233
EJF58459	30.4201	14.3629	24.348	13.4399	29.563	30.8756	20.3882	14.6807	13.644	26.8137	28.956	17.6857	16.4649	26.1685	20.3974	12.2706	26.0771	18.9103	20.9307	19.1756	30.0649	35.8942	34.5454	27.0445	23.3404	3.17608	25.5689	21.1463	39.9488	25.5133	40.0938	23.9426	39.9132	23.9576	14.7622	17.1189	15.5799	36.946	21.995	21.6743	22.5232	28.6734	22.7555	21.4854	29.414	26.9271	21.0068	14.5786	22.6444
EJF58460	31.7065	18.224	30.9653	15.0297	30.114	35.4485	23.1676	27.7269	24.0428	40.3253	31.0206	32.4919	16.3667	34.92	33.2427	25.1378	39.1724	19.495	28.0878	41.9274	28.6403	33.249	39.3027	48.6848	25.3862	6.32508	27.5403	53.0824	40.3285	42.1988	32.7992	29.3074	66.9516	28.0434	22.2863	12.0591	13.3452	42.3596	27.5005	21.3803	46.9244	41.9312	63.9816	52.5531	40.628	54.6103	47.4562	29.8428	28.5329
EJF58461	400.571	217.769	417.528	174.41	328.407	399.19	295.3	201.677	162.798	369.907	354.509	231.583	218.004	317.654	238.213	220.867	281.11	211.168	335.31	297.05	407.604	434.657	490.927	351.555	294.83	37.5608	294.723	335.499	459.792	361.877	417.115	295.117	466.604	335.776	210.597	246.549	221.6	416.399	385.909	358.368	323.526	343.285	351.514	353.932	430.258	407.008	348.332	257.935	344.211
EJF58462	23.5465	12.6924	34.1136	8.17978	16.4093	21.8967	15.4887	27.3216	23.6855	30.2194	31.252	13.4965	24.4556	37.2875	13.0423	20.8959	18.0191	22.9122	37.4949	25.7771	25.4562	32.6165	28.9125	33.0221	23.2506	2.42246	25.8454	18.6143	18.0894	43.9645	20.0671	23.6025	22.077	33.3871	19.3754	19.3874	16.9462	36.0556	41.9552	39.3607	24.6163	18.8771	28.2702	26.106	51.3935	46.226	58.4689	14.4769	25.0173
EJF58463	24.1979	14.4153	27.3272	11.554	19.7111	24.9506	14.5786	14.097	10.209	18.6794	22.1212	14.8873	17.7329	25.6683	12.2452	9.25849	18.5655	12.9335	19.3239	15.1777	26.4236	25.5895	28.5742	23.3617	16.5073	3.69493	18.5355	33.3474	24.3375	24.8628	23.6755	25.692	26.3389	18.0936	11.5979	12.7082	12.0916	29.4246	22.7148	22.9454	24.8462	32.3881	30.6479	28.3592	21.8382	19.1235	16.773	11.3705	22.6231
EJF58464	44.4743	27.0357	57.9926	19.9516	45.2524	40.9151	30.3717	24.0722	19.5083	44.0907	45.4359	42.1677	23.7086	56.7361	26.8266	30.02	32.4308	21.3572	49.2099	36.0588	42.3992	48.2522	49.7401	46.9427	29.0488	3.85823	48.938	44.1598	58.2848	56.594	52.0718	33.2934	63.4429	41.8087	23.8971	28.6881	23.2949	49.1729	45.6187	42.0928	42.2024	42.071	43.6493	42.7348	50.5885	51.392	40.4086	31.8344	42.8403
EJF58465	50.2741	27.4166	46.423	13.1003	49.6936	57.0416	41.2073	34.5802	25.4408	49.7298	53.3327	34.0429	34.3608	48.8899	36.361	30.7053	41.0804	32.381	45.4575	40.3631	47.6548	51.5819	61.3699	52.2411	38.7014	5.53667	54.8174	42.1183	54.142	49.9189	52.1413	51.6971	60.3363	41.03	30.6651	29.06	29.1069	47.3933	43.5287	42.8926	47.3931	44.9917	53.2192	48.2136	49.0549	58.8303	44.1038	36.5124	42.9453
EJF58466	20.2194	14.4401	22.8789	7.11885	18.5814	22.8032	16.1684	16.6495	12.5231	21.5796	24.2306	19.0659	13.4561	25.1827	14.3678	12.7068	17.9254	11.7693	20.0864	16.9219	20.8897	20.3262	23.7942	22.9898	14.3275	2.05795	19.8354	20.5466	17.4139	22.0592	14.7472	17.7204	17.4807	19.7879	12.4033	12.7517	11.966	20.6716	19.3929	16.965	24.8673	23.1077	25.6948	23.9393	28.3823	35.2218	24.3055	11.8927	15.324
EJF58467	28.9771	20.8839	48.2896	9.03874	29.0144	30.5016	25.6117	21.8615	13.4522	29.226	29.2886	48.1561	22.2054	36.9233	16.6333	19.2431	29.3293	19.1275	32.7469	22.1098	30.5712	30.0736	38.3237	31.136	21.6681	3.13188	38.2444	23.3296	26.9646	35.3872	24.771	32.1129	31.9609	26.2711	19.5046	17.9972	19.7824	36.4739	30.0884	24.6996	30.1158	26.0281	39.3754	31.2146	35.9022	36.7384	34.0825	21.2443	31.6147
EJF58468	114.196	74.7745	148.186	28.567	134.756	118.05	99.9426	43.0572	32.4229	110.583	115.996	100.072	73.5725	103.963	93.0862	69.4094	144.686	71.5914	112.52	77.8421	118.448	150.474	154.143	81.8809	80.978	17.7695	92.9889	97.8739	140.24	97.0333	142.061	86.2696	198.743	108.753	57.6398	72.0717	55.6905	155.219	101.742	95.1393	90.168	107.535	85.5342	83.7863	76.1008	78.5582	62.5668	74.0313	88.3513
EJF58469	10.0793	5.28058	10.8252	3.81411	7.28768	6.7722	6.1406	6.8172	4.41177	6.98847	9.73662	6.45901	6.507	9.19039	4.49923	4.95126	7.26789	3.54696	7.26459	6.51629	6.95631	7.1232	9.68039	11.405	5.68617	0.696379	10.2409	7.2199	6.63461	8.21882	8.47934	6.61716	7.22968	6.57019	2.78942	5.87316	4.86358	5.89026	8.08133	8.0795	9.19085	7.43652	11.7071	14.7786	12.368	10.8221	10.0919	5.9324	8.45128
EJF58470	25.7369	14.1677	23.4347	14.6675	24.5384	29.063	15.235	14.3946	8.05728	25.498	20.3991	10.2769	16.511	22.0739	9.59298	10.8056	12.6652	13.3631	20.7049	19.179	17.5471	22.6859	22.7881	31.6108	19.3979	1.83972	25.0884	15.3538	23.9194	24.3514	22.2328	35.2438	18.1409	15.3129	15.2661	11.8951	16.0889	19.4509	17.5227	20.9851	21.6116	20.5791	23.0393	25.6529	22.8883	25.2557	20.6838	11.7203	25.7525
EJF58471	31.9111	17.8195	54.0876	9.89903	30.0908	43.833	21.3875	37.645	26.4569	40.9795	33.183	51.3507	25.2972	48.4431	21.7288	21.3091	25.1097	20.457	44.5506	32.3498	42.7188	41.6935	39.206	35.7509	22.8074	3.57517	20.8194	27.8922	25.8452	48.5594	23.4166	22.9099	45.3585	68.1144	29.6164	29.27	18.0822	52.8502	56.0002	49.544	24.4363	27.5722	33.5897	27.4344	45.6059	43.8864	67.3662	21.6868	15.7246
EJF58472	35.0918	32.8187	85.0876	0	0	0	19.5362	38.7629	32.7505	54.9302	14.4558	28.1434	9.88043	13.0642	18.7874	24.5036	11.5613	26.3306	36.1007	12.7522	33.0764	22.8802	40.7405	43.5417	9.49746	0.861588	21.5158	37.1053	23.0867	45.3808	8.58353	28.8325	21.9555	119.717	10.9626	16.016	19.6933	44.3419	31.7601	33.7375	32.0772	16.3794	38.6252	43.0255	40.6385	58.7464	50.2546	4.8932	30.3161
EJF58473	31.5985	17.159	27.1868	9.6224	30.3061	19.1809	19.5775	40.5338	27.1121	29.1188	34.8514	46.0513	19.8027	28.8401	13.0972	13.3454	16.4552	15.0415	25.2832	21.237	28.1367	24.723	23.8156	41.3573	19.311	3.77899	31.4984	38.9545	16.3626	37.6996	24.0598	36.9893	16.9001	17.0006	12.4187	13.4912	18.0189	34.4538	32.8157	35.7688	44.4574	39.1717	58.9019	48.0462	65.4479	50.4044	34.4255	11.797	29.4997
EJF58474	31.2678	17.0581	34.3978	18.0804	24.1022	41.7681	24.6603	29.7418	14.5908	35.3487	22.8988	23.6835	29.3458	26.5147	37.2002	41.8474	22.8921	14.772	23.8273	35.7712	20.8176	27.1826	46.1325	28.8821	23.0368	2.1325	25.3487	27.2892	47.7703	32.1238	30.1678	42.3419	41.8432	32.2647	23.8773	11.4958	20.9593	34.8456	25.8286	30.0611	19.9619	34.5944	32.7432	35.7339	54.5387	70.2404	41.0468	32.4577	25.8871
EJF58475	35.997	18.1123	30.4553	13.1463	34.4237	35.9449	25.7826	23.7182	15.1277	41.3542	36.4215	18.571	29.1612	30.2508	24.1182	25.0622	25.2449	20.955	31.9067	29.0693	31.9738	32.2821	45.7629	31.7617	25.1823	3.26649	37.6367	17.171	38.8334	29.782	37.4339	43.6438	32.7951	30.003	21.5701	20.3683	22.6822	21.8784	32.3344	27.9291	28.7538	23.1886	30.2376	35.3313	38.0843	48.6324	37.583	22.4847	30.689
EJF58476	49.2699	35.9255	56.6955	21.0222	38.8983	61.111	34.4029	35.9753	24.5501	61.4374	61.9213	60.7224	30.0961	69.6396	31.296	18.0766	33.5653	27.5701	38.5638	32.7744	64.769	61.8532	71.2588	57.8181	38.8741	4.83878	47.9246	75.181	51.6434	80.3469	49.0232	64.4963	52.2479	34.1869	30.2618	23.6303	31.3992	71.2266	61.1117	47.1008	61.2857	55.349	65.7206	57.11	69.2	79.148	56.0087	27.9466	41.3023
EJF58477	36.661	18.8574	45.2929	13.1842	46.1955	33.2161	28.2821	31.8185	9.77573	35.6616	32.7935	39.4826	28.0176	37.8257	22.7118	9.69119	24.5017	15.7189	19.1569	20.3009	32.4399	26.0888	34.5059	36.521	28.916	2.72607	29.4141	38.7645	28.2538	36.0317	23.9557	41.8837	37.6828	23.4258	27.1595	17.9273	22.3375	29.9457	29.93	21.4834	24.8944	26.727	35.7408	24.972	28.5734	37.2287	30.6261	18.5493	23.6408
EJF58478	53.1428	34.2487	58.0954	16.739	58.07	60.6613	41.7231	23.8948	12.4788	62.5228	60.4832	39.2507	44.1213	47.6855	31.2784	32.7075	38.047	26.4981	47.7006	47.537	48.8522	47.2657	63.7736	57.9927	48.865	3.72198	40.6458	33.4476	47.9164	47.3581	45.5376	84.0621	43.3734	45.9702	43.2069	30.3181	26.9558	47.1887	47.0842	41.3756	37.5898	42.4014	45.089	39.5401	37.6533	43.342	39.191	32.5385	40.0982
EJF58479	346.805	151.367	233.116	141.073	375.223	413.116	217.552	54.3346	32.1117	494.256	522.131	56.0523	405.415	296.882	120.102	57.6789	100.999	128.619	255.855	278.177	275.908	243.679	299.882	419.464	579.037	9.14926	151.832	80.4559	164.616	170.722	214.504	832.523	100.409	342.586	410.548	256.019	199.087	123.525	298.076	341.542	121.783	113.791	117.854	118.386	123.198	183.503	165.256	85.355	264.036
EJF58480	15.8763	9.89859	20.1032	3.33054	19.9303	11.065	10.6063	6.4303	5.67987	16.5677	10.9002	8.77142	8.34423	13.7913	8.78315	3.32579	8.71764	6.61809	7.74294	10.5131	20.6653	21.3931	16.4351	21.0125	6.30206	11.4861	9.08529	307.446	12.5339	11.6344	13.3329	9.56594	28.8062	16.8505	4.62906	5.07219	7.72174	33.9369	31.6117	27.4744	50.5862	187.73	39.0273	32.1544	19.7477	15.1291	9.34715	5.3131	12.4584
EJF58481	32.9895	22.982	28.5679	9.45196	26.356	23.2266	28.1109	33.28	24.6622	35.041	37.996	36.7164	21.7996	42.8602	16.0399	58.5293	22.4028	17.5125	59.9494	42.6522	27.2873	25.7236	35.6618	45.4441	22.4123	3.14071	109.886	24.2041	25.0699	56.8538	24.8666	38.4451	21.6933	24.7547	15.5639	22.1238	20.4027	23.7139	25.592	28.0484	40.1781	28.1775	47.9827	47.6937	43.7483	48.1177	43.0659	48.9108	60.9986
EJF58482	5.55401	2.45284	7.98039	0.597501	5.5044	6.88153	3.9509	4.09003	1.29586	8.21086	6.6096	6.10403	10.2515	6.43281	4.29505	11.7424	5.08283	4.78476	4.37345	7.69948	3.73931	4.34553	7.52272	5.66625	6.01269	0.742428	6.81067	3.82191	7.79511	4.78831	3.84915	10.4788	6.94985	4.21059	5.01239	2.53487	2.77056	2.92418	5.98417	5.43854	4.27104	4.89672	7.30194	5.12829	7.86121	15.9732	9.1322	7.31427	4.33168
EJF58483	45.2662	29.0209	56.9482	19.8315	41.411	40.2561	28.9634	24.0959	23.2258	46.169	45.0569	38.1103	26.6437	47.7348	32.0203	26.0302	45.8873	23.6678	31.5602	30.5174	37.4539	42.3079	52.1961	34.9704	27.9392	4.54616	35.8166	37.87	49.8587	41.1623	47.796	51.4408	54.0796	34.7829	22.2673	19.1639	21.7249	50.275	43.5903	32.2292	39.8531	38.3052	49.0915	43.7529	30.0454	46.4224	31.7283	24.8479	28.7544
EJF58484	246.782	167.588	247.068	125.473	200.332	169.834	144.982	190.751	179.971	236.824	207.407	191.95	134.429	252.076	111.872	123.829	133.192	108.868	198.311	178.158	234.279	207.639	215.6	267.122	153.383	15.8632	290.301	291.85	223.71	356.826	226.742	217.708	221.128	167.816	117.772	131.31	152.412	217.225	242.432	229.508	288.415	258.545	297.395	283.316	416.477	382.151	304.724	132.63	243.329
EJF58485	651.121	647.935	1053.06	69.4758	224.211	184.761	235.618	141.646	48.9864	134.682	120.154	692.886	103.076	518.201	175.899	116.68	342.134	97.5458	77.2369	79.3547	568.726	466.038	487.981	251.276	94.5852	43.6042	192.36	710.862	191.717	500.407	153.984	51.6785	627.075	120.888	45.4555	62.4671	105.147	894.116	467.92	196.102	371.428	759.687	386.771	291.997	202.018	159.654	82.0664	158.701	137.327
EJF58486	484.926	172.768	251.959	285.063	434.824	418.437	269.966	108.407	91.5922	433.754	266.35	117.29	234.061	232.113	234.894	153.181	296.703	283.001	195.324	193.004	438.42	457.704	398.781	151.856	256.237	23.2453	257.68	108.131	370.683	197.091	350.194	354.161	209.49	262.594	151.49	263.478	213.823	361.086	420.973	432.911	355.821	208.38	279.586	270.541	139.651	261.681	121.255	196.415	211.96
EJF58487	20.4019	12.4756	19.0265	8.35728	10.8875	28.4382	11.3581	19.9359	5.8587	35.6206	16.8089	16.7818	22.9775	14.0223	10.0826	9.86269	12.4091	3.92521	18.2977	32.3174	8.45285	13.0976	15.487	24.9251	15.2909	0.847705	21.1692	20.3873	10.3249	17.048	10.3646	22.7803	11.7828	20.2262	20.5913	7.16269	8.80729	7.43649	20.2911	22.6322	20.0839	14.6504	35.8436	32.9251	57.7543	42.4405	37.8329	12.6924	15.9307
EJF58488	36.897	14.3779	59.6432	17.8622	42.662	94.2895	41.0823	50.9462	8.60883	67.3819	40.532	69.0462	27.7032	36.6301	23.0462	21.4701	20.2601	27.6852	50.6105	67.0413	44.7145	40.0954	39.2667	42.7295	46.6015	6.34137	57.3108	31.5828	40.4573	44.5343	33.092	67.3683	42.3225	41.9584	26.8952	30.8731	37.9618	31.082	30.2135	19.7072	48.182	42.0982	77.8401	50.2654	98.1187	91.8609	74.8565	30.8695	46.4854
EJF58489	37.6755	10.5705	21.9246	54.7173	58.2489	51.4655	30.2034	89.8925	12.6583	34.2053	38.4901	85.4094	16.9727	203.098	12.1024	929.19	6.95102	5.27694	353.48	250.457	16.234	21.617	14.4343	243.461	40.7869	0.518014	63.9409	0.455283	192.344	46.7732	179.15	14.4459	372.439	93.6848	27.3058	50.8978	31.2921	5.7128	45.5946	42.0169	487.656	0	494.312	310.009	23.6575	5.43388	84.5292	206.777	204.403
EJF58490	17.8366	10.224	28.3674	12.5345	11.4047	22.8573	9.60959	11.758	10.7397	27.9201	23.2281	1.84579	17.1722	24.4193	7.39302	4.62032	6.4451	10.937	38.1457	41.3996	11.7763	12.0048	10.3539	23.4166	10.5891	0.649833	6.77336	9.38654	19.381	18.0066	23.7847	15.443	14.7595	55.3974	15.8176	29.1488	14.2075	23.0835	34.9644	35.2183	20.8876	7.69872	24.5407	19.9096	22.8029	13.0405	45.8686	9.30669	12.7996
EJF58491	19.3668	10.4494	19.8673	13.7029	30.2672	23.3614	16.5874	21.8043	24.6789	23.9026	30.0711	12.7443	14.2615	18.857	13.1601	11.9629	13.7428	12.6686	21.7968	17.6848	26.2785	18.0668	15.7823	23.8454	16.5311	2.59697	31.7868	20.9281	8.62491	29.8616	10.3853	21.8285	18.1756	18.6352	10.2387	18.698	22.9912	31.2958	31.3965	37.2388	25.4847	18.0792	25.2113	33.69	23.7699	33.9563	30.7575	9.76339	23.6489
EJF58492	91.024	19.3472	76.9132	48.0716	86.1105	60.5555	59.8882	36.5623	40.5449	74.4795	61.3584	37.6065	37.2781	55.4517	39.8719	26.0016	57.2511	45.5324	58.644	42.0991	77.9968	77.6927	76.8555	59.5513	53.7498	6.09507	61.898	38.7487	97.9925	51.3655	87.0347	29.462	119.078	84.6903	36.1908	47.2087	53.4042	83.6493	85.5917	75.5778	47.5455	30.8991	44.4021	59.7472	37.2668	46.8866	42.4641	36.9234	59.8711
EJF58493	56.4184	34.3206	58.3508	9.63003	40.4488	37.05	38.7601	33.8123	34.0893	48.9885	56.5136	34.1074	39.5922	55.5422	29.7462	17.3029	29.4915	29.4228	31.4411	29.1643	62.8072	57.2466	60.8714	61.2798	35.5513	6.46712	35.6643	61.1321	36.1472	66.8841	44.0009	60.9146	45.3842	42.3818	28.3928	29.3498	31.5655	46.2086	47.3149	42.8653	51.2807	63.66	62.8543	63.9175	46.2936	44.431	50.2624	23.1467	36.148
EJF58494	102.018	93.0133	107.681	13.9819	46.1674	24.999	36.3073	148.967	50.8663	78.0227	82.8998	90.1614	60.596	108.564	35.6639	19.6794	44.5073	36.3514	39.6162	54.509	89.0707	64.269	72.8755	137.218	59.2559	1.78423	55.4098	31.9462	26.3565	192.774	33.2717	96.5792	52.4618	92.174	45.1129	60.8059	64.8332	28.2541	108.413	50.3092	78.472	41.602	129.21	82.7537	199.003	171.086	293.977	38.1941	29.7805
EJF58495	25.5756	13.92	29.143	9.33681	25.5549	27.614	20.4239	23.5041	21.3258	29.8616	24.5258	24.6587	21.3671	29.9693	25.2528	19.7617	19.8912	17.1979	23.1	24.124	28.0587	26.2982	34.8036	34.3352	22.6949	2.41913	26.5295	20.2032	30.8938	31.1767	27.895	29.2814	33.9707	23.6804	20.0399	15.1172	13.2941	21.7877	28.9478	23.4465	21.2433	24.1362	25.4973	25.4747	32.8012	43.8415	32.974	17.4806	18.156
EJF58496	37.5739	16.0852	35.9291	14.347	41.4341	30.613	26.5158	14.0297	12.1006	30.6503	32.7007	23.7677	16.6885	30.7348	23.5162	23.6501	27.8965	19.0601	25.0436	17.6928	46.3187	41.9581	50.5342	22.0631	26.6405	3.94998	38.288	27.4991	55.7063	22.8581	51.5195	25.2193	43.0437	24.4734	19.1775	23.4287	16.9284	53.9982	38.7278	40.1941	39.9438	32.7704	32.7654	36.7685	27.102	28.2137	20.9679	19.1862	25.0311
EJF58497	52.3388	29.5287	56.5563	28.6427	50.1799	68.197	33.2552	43.9891	29.7329	59.2193	59.9949	41.9755	44.8502	59.7261	37.7676	49.4573	39.3602	34.7185	55.4044	57.6106	62.2024	59.7937	77.9363	58.1652	49.8865	4.24623	62.3673	46.4047	79.9456	64.0062	55.8009	70.4256	65.8486	46.1484	34.1228	28.8209	33.5228	72.7847	65.9056	62.1694	62.7006	47.62	71.698	70.8371	77.7412	80.5864	71.0162	41.7263	46.0761
EJF58498	221.373	196.746	333.951	281.9	322.28	355.527	146.972	272.25	282.957	286.257	270.181	295.9	236.543	398.25	163.055	265.232	179.389	172.638	308.208	313.623	230.506	244.746	292.924	244.992	236.678	26.7373	237.233	401.063	339.767	317.575	276.795	387.498	215.069	236.104	160.219	143.395	162.044	261.483	298.666	293.466	451.215	250.083	455.922	422.587	226.464	384.406	333.271	203.232	196.146
EJF58325	0	6.05892	2.61812	0	3.21036	0	0.901683	2.68362	4.53476	2.53528	4.00322	0.865965	0	2.41189	2.60137	0.565476	1.06721	0	1.48108	3.13906	0.872358	0	0.94018	4.42122	1.7534	0	0.397222	0	0.852446	2.09453	1.18851	0.443584	2.0267	1.22788	0	0	0.908937	1.53493	0	0.519046	0	0.503988	1.33705	3.97165	7.0858	6.67425	7.34502	0.903374	1.39923
EJF58326	0	4.47666	0	0	0	0	0	0	0	7.49279	0	10.2371	0	0	0	10.0273	0	0	0	2.31931	0	0	8.33587	7.1272	5.18203	0	4.69582	0	7.55799	14.8565	11.7084	5.24389	11.9795	0	11.9629	4.36934	0	0	2.47558	9.20397	5.00059	0	5.2687	2.60841	9.85481	24.6565	15.9951	0	2.06765
EJF58327	0	0.338346	1.16962	0	1.4342	0.504285	0.805637	1.99814	2.02586	0	0.596133	0.773724	2.44471	1.07749	0.387379	1.01049	0	0	0.165415	0.52588	0.779436	0.943539	1.05004	3.05249	1.56663	0	0.709821	1.09297	1.90411	2.80713	1.59286	2.17984	1.35811	0	0	0	0.40606	0.228573	1.30973	0.927516	0.188973	0.900609	1.39373	0.591433	3.91035	3.91343	3.97213	0.201787	1.87528
EJF58328	13.3859	10.015	19.4742	15.5526	18.5729	16.7927	5.96172	14.7862	7.49569	8.38133	8.82278	5.72556	10.553	13.9535	7.16652	19.6287	5.29212	4.01757	21.4212	25.9434	4.32587	14.6626	14.7636	18.6022	10.144	0.657312	18.3844	12.9408	13.3859	22.1577	10.4775	30.7952	6.70002	6.08884	11.7088	10.9968	13.5218	6.76575	12.4611	13.7272	23.7728	9.99676	22.8373	27.7185	33.0704	31.0279	26.8378	13.439	16.7681
EJF58329	23.9357	15.9895	22.3858	11.2564	30.8385	21.4482	20.5592	29.2725	22.8175	28.3681	28.7353	19.1963	18.485	32.3341	12.8147	16.4749	15.0957	17.2756	45.4174	56.828	20.351	22.8298	23.1241	41.579	20.915	4.55032	33.5445	409.491	25.5554	38.2057	26.2626	37.4597	33.1603	29.2929	18.8004	14.3577	18.8057	42.3431	21.0442	22.3545	58.9407	32.4525	35.4728	36.6142	46.1985	39.1015	45.949	17.9277	56.5699
EJF58330	6.13369	4.4457	4.46174	3.8602	4.86313	2.77867	3.07326	4.74276	4.15024	5.28069	5.55882	3.27946	3.9721	3.42525	1.14935	2.35564	2.82912	1.53411	4.2067	3.26915	3.71663	3.35936	3.73855	10.1222	4.48217	0.51203	5.11463	13.2492	3.95462	6.74229	4.35092	4.53568	5.18078	3.25504	1.91615	2.93941	3.27009	5.71601	4.7583	4.22617	6.96843	7.06195	7.08887	7.77112	14.8378	8.37261	8.34481	2.30927	7.35231
EJF58331	8.83069	4.92344	7.41182	4.93272	5.04913	4.26083	5.29436	7.87864	7.29058	6.64564	6.15619	12.53	3.06014	24.5302	5.45511	8.89359	4.92352	3.73774	14.2869	36.1223	5.85392	4.69474	6.30903	80.6609	2.94153	1.60109	9.99576	8.31129	3.4858	36.4557	3.6554	4.83705	23.8001	9.01209	4.24413	8.99078	7.81483	8.15425	15.3698	4.89801	298.401	10.0403	201.407	169.163	27.0085	10.7594	15.0784	32.1099	28.5351
EJF58332	17.6145	12.689	16.5454	21.2031	19.8162	20.5713	11.9266	9.99154	7.77534	24.5917	21.9647	6.10886	9.91906	18.7868	8.15604	8.31061	9.09699	5.71537	19.2637	23.7588	16.667	13.5335	11.6067	34.2607	12.1115	1.19224	21.4832	6.0406	11.4006	22.0403	15.6039	26.8591	9.82927	11.1884	12.4927	12.1676	13.3583	12.0311	10.4639	13.4257	28.2239	6.22183	28.1652	27.8879	20.5825	16.3073	17.7261	11.2851	29.8178
EJF58333	33.3931	29.7011	44.1393	7.84722	11.9279	12.4124	24.5937	73.043	64.0185	37.2977	35.9951	46.8298	28.4023	54.6483	17.133	40.4655	18.7945	16.2516	34.719	64.9388	12.4964	14.4425	24.4726	72.4231	20.1466	1.02827	93.5507	9.03746	27.315	82.6795	22.8194	32.7908	21.2845	34.1237	20.6465	21.718	26.6265	20.4164	28.9994	25.1038	32.5776	9.3952	46.2507	60.5044	125.628	153.231	119.024	46.835	42.7922
EJF58334	21.4679	15.2352	19.8008	7.94747	18.0222	16.7223	13.6388	18.692	13.0821	19.3719	16.8548	21.4708	14.0801	20.3097	10.547	14.4614	10.4844	10.2334	19.4581	25.148	15.2358	17.4555	17.5932	29.207	14.7648	1.69909	24.529	18.465	13.3593	26.7172	14.2707	28.3603	13.4316	18.1899	12.4662	8.99113	14.032	13.9623	19.2011	16.3497	22.4271	17.29	24.8806	24.9108	29.3785	29.5969	25.3789	15.1435	19.6919
EJF58335	58.8979	32.8619	39.4893	35.3173	46.4322	37.3171	30.1812	71.7133	55.2807	61.8123	54.5909	62.6233	30.9052	69.7676	20.7829	26.6389	23.8145	25.4446	51.1048	67.4529	39.2933	42.7659	39.6286	83.5439	27.5336	3.81241	72.3884	34.3739	23.9537	102.306	36.9987	80.654	30.9876	34.5034	25.5085	29.9358	40.941	24.3144	40.6718	41.8252	74.4647	48.1094	99.4527	95.1911	93.6993	102.392	71.7271	32.1043	62.7358
EJF58336	2.326	3.62555	3.13327	6.75624	6.14726	6.4844	1.29492	6.85155	6.51244	24.8798	31.3006	2.90179	22.2668	8.08211	6.64154	2.43627	7.15233	10.4717	1.59525	3.19321	12.5281	6.0663	13.7271	7.69622	13.0101	8.98513	3.99319	3.51351	3.26456	9.82609	5.31015	28.8791	5.33605	8.81689	9.68847	3.8925	6.5267	4.40869	36.4895	47.4578	7.08728	2.89514	15.3612	10.985	8.57979	10.3837	8.69772	1.94602	2.67927
EJF58337	21.9653	13.558	14.2025	20.8419	31.3475	23.2692	10.2719	20.381	22.9598	22.6927	24.6118	23.488	21.7696	24.2051	23.9899	33.4363	19.6837	20.2171	44.7919	88.5482	15.8532	14.6653	19.8908	34.4495	25.6816	1.68262	36.4163	15.6607	18.0347	28.1783	13.9692	49.3294	14.2925	17.9844	18.1154	19.248	17.7506	14.9878	20.2206	23.0885	28.4539	18.0443	33.3642	33.0357	37.534	33.2642	28.3106	21.0723	35.6749
EJF58338	48.2839	22.9962	35.4115	41.5551	85.0713	111.548	21.4048	19.2599	20.445	111.971	82.5077	13.3859	67.974	69.2389	179.036	8.11664	57.1494	150.731	13.0824	31.6265	81.6306	91.6464	118.6	29.0676	52.7554	2.85395	20.8327	7.83373	103.062	26.1326	62.3324	131.749	24.615	47.4507	28.4915	26.1178	35.1253	59.5991	79.3068	104.303	41.5673	17.2505	36.9067	34.1071	26.002	25.562	22.1953	9.72503	15.8355
EJF58339	86.3481	45.3335	49.1301	23.0892	78.4712	67.7842	56.4015	49.4124	75.496	76.1208	84.753	41.8338	42.656	79.6115	39.7202	28.0794	42.3128	55.824	61.8573	47.2001	81.0953	80.8117	73.2858	77.8217	44.7148	10.7916	93.4238	61.1196	76.5371	96.0244	100.191	83.7526	57.5353	51.2825	33.3048	41.8282	43.5599	111.276	67.147	80.2185	69.0387	64.1173	63.6477	75.931	58.2412	68.0819	48.883	27.4712	67.8645
EJF58340	17.7257	19.4898	23.6196	12.7559	8.54631	7.34558	7.20113	341.593	190.916	65.617	52.1008	40.7268	14.5679	74.5517	16.4151	20.2387	4.73506	12.4615	64.8369	50.3712	9.0312	11.8697	8.48191	166.441	4.14911	1.08214	84.7132	0.578928	9.32935	108.791	6.0935	35.8196	14.9869	33.0507	19.456	16.1801	44.6298	3.4808	13.0077	11.054	142.011	1.63982	146.066	117.869	49.4387	406.926	230.98	30.4618	59.9087
EJF58341	7.80206	8.99923	10.9303	5.03608	4.63942	3.9876	4.92267	196.784	66.2619	26.4611	30.8545	13.9049	6.73669	35.2426	3.89859	2.90558	2.39909	2.86204	17.123	13.2311	2.66144	4.20527	3.92512	96.9366	2.81546	0.510825	31.381	0.785688	2.32693	57.7128	2.54454	13.2482	3.2543	13.4071	7.79949	4.51045	18.9734	2.62898	4.57304	2.33363	39.259	1.94223	47.089	34.1542	29.0468	235.773	98.4489	6.52752	19.5468
EJF58342	10.5743	5.73585	10.5978	11.0574	16.7679	10.6125	5.18049	60.0382	28.0276	12.5798	16.7272	12.8905	9.5274	17.3215	4.75548	8.86053	4.18058	8.46328	12.9574	26.8476	7.51801	8.05288	5.03337	41.1462	8.01335	0.643872	21.3695	2.68346	6.45593	26.4744	8.3803	22.8211	8.20379	13.4679	7.92816	5.21226	10.9191	7.61619	6.23443	5.82865	27.9484	4.21177	33.7534	20.8594	23.9473	69.3931	62.9967	6.36979	10.5056
EJF58343	5.91919	2.46034	5.84726	4.45751	8.47358	6.41725	2.92917	30.5127	7.36571	7.20649	12.4628	3.86806	5.185	9.30427	3.87323	3.21472	5.63371	2.96092	6.61563	12.4281	4.07374	3.94514	5.15401	19.0957	4.27202	0.516731	9.67797	1.58954	4.3269	15.8197	9.16971	14.0498	4.52639	7.97767	3.28736	4.50256	4.79819	5.60961	2.89119	2.95076	12.1956	1.63723	14.2973	9.139	14.2174	31.1674	22.6049	3.66833	9.23298
EJF58344	5.29204	4.94925	21.3862	0	20.9791	14.7531	2.94617	26.3055	0	8.28379	17.4402	5.65892	20.8604	0	16.9995	20.3241	10.4611	0	2.41964	61.5396	2.85035	2.76037	7.67989	5.25307	11.4582	0.259865	2.59577	4.79631	1.39264	2.73747	1.29445	20.2912	3.31102	8.02398	6.61288	0	11.8795	3.34351	12.3161	5.08781	5.52849	3.29347	5.82491	7.20945	4.08569	28.6224	15.1574	11.8068	5.71481
EJF58345	0	0	69.8794	0	0	150.643	48.133	95.5036	0	135.336	71.2323	0	146.06	64.3751	46.2882	150.929	85.4539	21.6244	9.88274	230.405	34.9257	11.2744	25.094	42.911	46.7995	2.12277	21.2042	13.0599	22.7523	33.5426	0	71.0373	27.0469	65.5459	81.0285	0	0	40.9684	33.5358	13.8537	11.2902	0	23.7911	23.5569	11.125	122.471	82.5446	24.1117	0
EJF58346	1.28929	1.20578	19.7991	0	3.83333	6.28999	1.43554	7.12085	1.20327	3.02725	5.31116	2.06801	9.43833	4.79988	2.07078	3.60111	3.39815	1.28987	1.47374	7.18405	1.73607	2.01752	5.23891	3.51944	2.09365	0.189931	1.58101	1.16852	2.03573	4.33502	0.946092	17.6554	4.0333	7.81948	3.22217	1.76531	2.89418	7.33116	3.66735	3.30543	3.70397	0.401192	3.54778	2.81028	5.97234	12.9503	12.0015	4.67426	0.278458
EJF58347	0	2.34728	0	1.62006	0	0	0	8.31726	4.68481	2.61917	2.75712	0	1.88446	2.4917	0.895815	1.75256	0	0	0.765042	0.405366	1.35183	0	0.485645	1.66091	2.71713	0.246492	2.05183	1.011	0.440326	3.46213	0	0.458261	0	0	1.04543	0.76367	1.87803	0	0.865357	0.53622	2.185	2.08266	4.60429	2.27948	3.87543	6.46415	1.59749	0.466633	0.722763
EJF58348	8.96788	4.19349	7.2482	1.08536	4.44389	20.313	7.48886	18.5739	7.32337	10.5283	12.9299	9.5896	11.3625	10.0159	4.80121	3.13101	13.2955	6.72893	7.68811	12.4925	2.4151	5.84715	11.0622	18.9164	9.7085	0.330275	7.14803	6.09586	4.12995	18.5557	3.83874	34.3854	2.80543	6.79871	9.8054	4.09297	15.0982	10.6236	10.4354	13.6512	11.7107	3.4882	15.4232	18.3257	16.732	27.7162	18.7291	3.75145	6.77902
EJF58349	69.1187	53.7022	231.193	25.2245	108.548	268.282	68.6712	233.16	53.0945	219.716	219.023	88.6926	405.987	142.516	241.384	706.877	162.555	103.193	61.0175	1182.97	79.3245	104.276	399.064	98.1646	190.521	13.2107	62.5903	72.2815	225.825	169.143	29.9117	500.918	141.71	210.407	129.555	21.3542	105.626	199.87	180.932	94.054	133.305	48.3099	288.513	138.49	117.124	591.286	345.43	302.483	34.4495
EJF58350	0.573199	1.07214	0.926564	0.832475	3.97656	2.79643	1.91466	19.3115	7.75687	4.03761	3.77801	0	1.29112	0.42679	1.53439	1.20075	1.13307	1.72037	0.78624	1.80526	0.463097	1.79391	3.16097	6.54324	3.10268	0	1.54636	0.865841	3.01684	5.9301	2.24329	2.19781	394.491	6.08373	2.86505	12.5573	3.53845	2.17288	1.92689	1.10216	1.04792	0	2.05048	5.46616	29.9448	89.7578	23.9422	13.5876	1.48558
EJF58351	1.45097	0.452327	2.34546	0.702428	0.479336	1.01125	0.807778	24.3085	6.31943	2.64978	2.39087	1.81015	0.817068	3.24106	0	0.337723	0	0.967746	2.10082	0.703036	0.911758	1.13525	0.982643	7.6815	1.83259	0.0712495	3.91439	1.16893	3.05467	7.75577	2.60267	1.58955	667.243	8.06669	0.604371	9.93338	3.52853	4.43081	3.75203	1.08498	2.90528	1.9565	6.12209	5.00759	54.3924	38.3663	21.4718	21.0416	2.92485
EJF58352	14.5321	10.502	12.2793	7.03516	15.7116	15.1922	7.72254	18.2414	13.5626	15.5097	17.9593	13.4206	13.0189	16.7222	9.90207	5.53494	8.70499	5.28678	19.4803	20.1636	9.78396	10.5088	11.5032	22.949	13.2294	0.908216	17.8202	8.78055	16.1662	16.2303	18.7424	17.3674	14.8781	13.0202	15.2702	8.1399	10.0089	12.7287	13.3232	12.7012	20.5294	10.2773	23.266	24.1168	37.3981	35.216	27.5908	9.02653	19.117
EJF58353	58.422	21.7787	48.5398	9.19683	80.7769	66.0587	73.4645	12.2975	6.38659	57.0762	59.0726	13.4337	34.9692	38.7846	46.2607	39.6534	99.6034	36.2747	43.8505	38.5512	64.4188	65.0491	74.8224	26.6134	36.378	7.53312	64.3264	18.6989	81.2255	22.0843	90.288	28.812	104.034	57.4541	35.2255	46.7086	27.6275	47.2358	44.3181	40.9799	27.902	36.6129	25.126	27.2719	17.1376	23.3065	16.5284	39.0229	35.1182
EJF58354	94.6323	62.7158	81.713	65.0933	85.353	78.0533	50.9778	76.8951	85.3006	92.4485	94.2328	55.6925	50.0306	97.8342	41.0051	40.6458	41.0466	43.2507	80.1549	61.7684	77.5551	71.7332	69.5551	124.008	46.0645	4.16215	114.541	48.0257	79.6367	128.542	100.416	111.502	79.0146	65.5488	32.7531	55.9301	66.2885	70.2193	70.3315	79.6349	118.241	51.5851	126.267	131.609	81.1196	103.452	77.1046	38.9221	107.339
EJF58355	54.3993	38.7483	50.3583	32.0004	59.869	41.8813	31.6936	49.2601	44.1285	71.2908	62.7987	26.3797	43.8128	59.8147	24.0444	22.0846	24.5911	28.3193	56.3973	58.6161	41.7356	44.9548	41.9511	87.9049	40.9162	3.40121	63.6052	20.352	38.3692	58.8972	54.2306	90.6918	36.8059	43.8786	34.3836	35.5098	39.9358	22.6798	36.5579	37.9073	58.2342	31.3947	60.6602	60.4076	80.6602	82.0271	70.054	24.0794	62.6388
EJF58356	0	0	3.87206	2.31924	4.74794	3.3389	2.66708	0	0	3.74954	3.94703	2.56143	2.69776	3.56706	0	1.67262	3.1567	0	5.47609	10.4456	2.58034	1.24944	4.17143	0	10.3728	0	2.34988	1.44732	5.04288	3.71723	7.03095	6.56036	0	7.26387	0	4.37301	0	1.51339	6.19413	1.53528	5.00478	1.49074	6.5914	7.8318	7.39731	4.93543	1.14346	4.00812	5.17346
EJF58357	774.308	550.401	1116.99	247.346	646.744	607.664	550.443	500.389	714.805	800.028	812.319	641.451	458.266	708.24	437.875	381.323	740.846	436.795	625.953	484.92	1087.67	1180.42	1102.7	537.902	457.374	210.352	381.883	976.765	700.533	1003.74	728.931	565.582	906.22	581.326	389.168	444.855	374.188	890.625	907.16	815.233	846.537	1393.36	891.7	973.934	455.058	530.816	809.011	409.67	432.903
EJF58358	0	0	46.4671	27.8323	0	0	0	31.7531	0	89.9935	47.3667	30.7387	0	42.8069	0	20.0724	0	0	78.8596	27.8564	61.9313	29.9882	33.3731	42.8012	0	0	14.1	0	15.1294	14.8697	14.0626	0	71.9406	0	35.9205	26.2394	0	36.3232	29.7333	0	45.0453	35.7796	31.6403	31.3288	29.5907	29.6141	41.1667	16.0333	12.4169
EJF58359	0	0	0	27.8323	0	0	0	31.7531	0	0	0	0	0	0	0	0	75.7646	0	13.1433	27.8564	46.4485	14.9941	0	42.8012	0	2.82312	14.1	17.3687	60.5177	29.7394	14.0626	31.4914	215.822	0	0	26.2394	0	0	29.7333	18.4243	0	0	0	31.3288	44.3861	29.6141	13.7222	0	49.6677
EJF58360	190.046	94.8256	149.598	93.374	172.565	155.885	130.43	60.7892	63.5812	201.37	179.903	42.1959	87.6876	121.741	92.8415	68.9468	78.8194	123.568	147.25	111.631	192.713	189.86	186.536	97.485	119.92	9.34957	226.797	43.0876	134.484	115.973	184.645	129.396	98.3121	115.638	84.2456	136.002	110.824	111.351	145.418	212.767	155.281	81.8229	135.365	156.788	94.9015	118.675	122.736	82.6092	186.043
EJF58361	10.5005	3.78783	6.30454	4.64766	8.32534	12.1274	7.85005	18.5583	10.3599	21.1329	18.5383	8.98275	11.826	16.3069	11.5647	5.97049	5.33747	9.60473	13.8545	14.1004	32.9644	31.3761	36.7464	25.6111	14.6155	0.265178	16.4817	1.994	9.07936	26.0721	11.0076	13.8862	2.44019	7.50569	11.4342	10.2695	8.24994	1.70593	14.5074	16.0562	7.67874	8.12195	9.98922	10.9535	53.9682	34.7709	36.4484	6.35875	13.348
EJF58362	30.8476	21.0268	31.9324	4.25034	27.75	19.7627	23.0519	17.2994	12.0141	27.9505	28.9339	30.5122	17.2372	28.8871	15.1177	11.2671	19.9351	14.125	20.5325	17.131	27.5103	28.9626	30.1312	26.5573	19.138	3.65874	25.8389	21.1118	26.1643	30.6556	30.2686	34.8336	27.2429	21.857	15.7893	15.541	15.0477	24.0995	22.4271	18.9349	28.2906	28.3906	32.1254	29.0937	18.8083	19.7398	19.9644	13.8306	20.5509
EJF58363	23.4991	12.5381	29.3011	5.05608	20.3035	19.4573	15.3746	13.3115	10.1222	20.9071	21.5118	23.0342	12.6673	20.4878	15.3767	14.1298	19.1896	8.48961	19.8128	13.0647	21.4735	23.2575	28.7975	21.2576	13.9158	3.12644	25.5404	23.4519	24.1017	25.3762	20.7074	17.4924	28.0855	14.4653	11.9841	12.3293	10.088	25.8232	22.2289	15.512	24.2606	31.624	24.4836	23.75	20.7009	22.657	16.419	12.9109	18.3925
EJF58364	6.02808	1.93793	4.26312	5.10695	10.4549	18.118	41.5297	20.8085	17.5809	12.3847	11.7953	3.82731	11.4565	3.64679	7.46315	4.47232	6.95102	5.84232	7.06271	9.58381	11.2623	7.46771	8.63869	11.0324	10.8085	0.592016	13.5828	3.52844	7.7334	11.0112	7.46457	8.97707	9.90028	15.995	26.1288	6.01832	8.45733	5.59379	10.4244	18.7144	7.0846	3.86878	9.33055	10.1626	36.8437	23.5792	100.985	6.72445	4.63813
EJF58365	26.6102	15.7347	40.6559	5.40224	26.3725	30.1521	19.3064	15.74	7.37034	33.1886	30.269	27.2617	19.5285	24.7986	21.5996	23.7359	27.2624	19.8378	27.6304	34.0636	28.3414	31.0735	37.6205	21.174	29.9229	3.71774	24.4207	43.8264	40.2994	26.1534	31.7887	34.0887	36.1981	31.2366	16.7332	15.8276	12.3322	56.511	33.8726	30.975	26.3195	34.8309	27.0693	25.2124	22.8416	33.3388	23.6845	26.6679	17.6124
EJF58366	213.035	138.389	244.089	111.922	233.325	299.902	157.347	122.34	79.3593	209.84	215.407	132.994	174.834	204.584	183.718	237.503	118.838	181.04	184.432	252.629	258.661	252.389	280.351	132.016	349.219	68.1454	159.859	385.975	287.636	126.478	181.641	267.196	200.31	255.564	137.641	111.593	127.706	582.545	815.526	777.166	405.275	487.951	376.543	663.881	328.789	386.253	254.671	163.887	123.785
EJF58367	9.20835	0	0	13.3736	9.12611	6.41775	0	5.08584	4.297	0	7.58665	0	5.1854	6.85631	9.85991	9.64491	6.06755	18.425	6.31541	8.92343	9.91944	7.20473	16.0359	2.28513	0	2.26087	4.51674	13.9096	7.26976	7.14496	2.25239	7.56588	5.76131	0	0	8.40544	5.16769	5.81783	4.76234	2.95099	4.80989	8.59615	7.60167	5.01788	7.10925	11.8581	4.39574	7.70409	9.94399
EJF58368	3.86719	2.26043	2.93027	2.80822	1.91633	4.37976	5.38233	2.53636	6.31607	4.3509	5.974	2.84301	3.94707	2.69945	3.23502	2.95351	2.3889	1.32994	3.86787	3.63042	2.92909	2.39538	3.99864	3.65877	3.40158	0.272978	5.63135	3.50493	2.92584	4.75101	1.95097	5.75905	4.53666	4.94739	4.53038	2.31656	4.74742	3.97034	3.50003	3.71795	3.97685	2.63236	3.85753	4.67566	4.54066	8.40373	4.55746	1.68513	3.86292
EJF58369	22.756	14.6999	20.478	16.0136	20.4602	22.7269	22.2028	24.4888	74.9891	30.1123	29.5722	14.6754	19.4285	24.6293	13.8228	22.4424	12.6756	15.4904	30.6238	28.5879	17.9427	17.0092	18.5232	32.9541	16.2542	1.53215	43.4395	16.2301	14.4495	36.0419	16.6985	30.0695	10.5681	25.0772	17.2959	17.4526	19.7483	16.8969	22.6278	23.9829	29.1032	17.4471	33.3104	36.0527	45.4688	35.4671	35.6684	13.8061	30.5054
EJF58370	327.148	207.42	319.629	246.414	337.576	322.56	244.267	302.915	563.048	386.33	345.636	200.637	196.685	346.036	181.33	204.922	216.832	235.363	317.637	217.955	364.59	317.697	317.811	313.755	230.207	29.4359	426.419	301.734	316.26	438	369.274	311.222	261.874	272.088	164.722	248.998	252.712	438.308	495.138	514.336	457.11	337.435	432.107	498.374	467.011	477.292	386.287	172.005	379.052
EJF58371	684.688	121.432	182.841	624.372	973.085	500.049	958.719	131.967	20.9255	320.062	310.451	75.8636	102.892	267.11	241.87	2554.3	863.057	130.236	1989.72	965.419	1214.31	1027.78	1119.12	530.662	157.594	22.4472	4046.36	50.5498	2261.69	316.439	2465.98	15.9475	4533.82	976.752	134.233	740.149	287.338	80.7662	104.362	107.03	3820.77	89.346	2023.13	1659.1	33.2426	25.1671	100.322	1616.04	2090.38
EJF58372	587.224	444.748	837.57	46.6824	301.918	301.675	235.077	846.405	438.578	434.893	459.224	1101.66	272.472	923.243	236.479	818.575	170.957	178.236	478.66	383.839	462.142	409.322	458.409	608.919	312.008	46.3747	1203.58	339.33	268.324	991.693	288.965	547.44	525.944	326.348	199.657	239.197	323.481	306.327	551.487	351.846	858.755	636.99	950.253	1033.21	663.734	703.299	734.807	594.522	436.701
EJF58373	1.75977	1.02861	1.77789	1.38437	2.61608	2.91286	1.71446	3.03729	2.36089	1.8938	2.35601	1.29372	1.36257	3.93084	1.05991	1.0752	1.44943	0.770244	3.01728	1.59874	2.66577	1.95056	2.61765	2.83856	1.66696	0.237636	3.50665	1.59492	2.2576	2.38952	2.69027	2.22907	2.20204	1.50087	1.37437	1.60633	1.97515	1.94569	2.04775	2.04432	2.75759	2.46416	3.45022	3.41624	3.67959	3.56918	3.20269	1.28826	2.99306
EJF58374	16.8847	22.251	21.0907	20.0636	18.2552	22.4658	12.8182	31.7917	25.428	30.0343	31.6162	16.0036	16.8553	22.2866	14.7923	10.1824	17.6999	17.2762	33.6877	36.2573	24.1826	24.0197	16.2613	59.6136	21.6026	1.50749	28.9871	7.65152	12.9261	44.8618	19.5239	28.1665	23.049	38.4018	17.7423	17.8645	19.382	27.1543	22.8233	22.8739	31.2694	9.31401	26.399	33.8762	63.9936	57.7188	69.0609	17.7651	47.4074
EJF58375	23.837	14.5163	21.0582	23.6162	39.0072	34.3854	33.0218	13.1653	15.5209	32.1063	29.2301	8.8917	10.9258	22.7015	22.5558	11.8061	55.1558	29.671	26.6134	21.7564	27.1706	31.8068	30.0875	17.1958	15.0032	2.80378	30.1821	21.939	47.4115	19.0691	69.289	19.2816	49.9441	25.2157	12.4687	25.5536	11.5106	29.0697	22.7923	21.6735	25.9155	21.7347	25.627	30.6611	11.8408	18.846	16.9361	18.397	18.9168
EJF58376	2576.13	1184.84	1958.59	1259.26	2348.57	2478.58	1660.15	855.694	790.674	2340.69	2486.03	811.736	1285.33	1660.28	1305.23	1131.59	1577.96	1438.12	2144.09	1782.98	2547.61	2515.16	2591.02	1762.71	1544.5	195.497	1985.85	2023.04	2478.32	1638.59	2702.61	1956.51	2524.94	1852.84	1429.34	1473.34	1608.56	3444.26	2311.12	2829.03	1508.01	2309.73	1510.92	1402.39	1566.62	1822.08	1335.29	1038.75	1973.94
EJF58377	2709.47	1270.29	2225.68	1529.44	2695.8	2678.26	1687.84	935.043	771.832	2626.5	2680.22	920.322	1488.86	1905.33	1498.95	1273.66	1603.29	1545.8	2350.54	2041.73	2833.33	2881.52	2863.95	2037.35	1807.87	185.137	2011.75	1998.77	2536.11	1801.41	2774.86	2328.04	2213.74	1815.12	1557.88	1700.54	1778.94	3811.36	2532.37	3007.84	1695.08	2287.97	1654.88	1569.59	1696.25	2037.83	1476.85	1091.45	2210.7
EJF58378	11.2574	7.89614	13.648	6.22836	11.1568	12.3292	10.7437	4.88521	6.00361	13.2161	9.27483	7.73861	9.50888	8.98069	6.45746	2.8074	3.70885	6.83791	9.37515	7.01297	14.0756	13.4216	11.4358	13.3695	6.52879	1.0661	9.86036	48.585	10.7919	13.3103	13.5712	13.6539	20.1237	7.92482	8.03835	7.70686	6.3176	9.90657	12.6838	12.1114	17.2205	27.023	14.161	19.4988	9.93279	11.5974	11.5154	4.03645	10.42
EJF58379	143.184	85.4866	181.856	66.8412	131.769	119.394	90.3887	109.443	85.9056	107.062	148.513	116.2	77.75	134.216	86.2398	80.3421	102.77	67.1475	117.49	109.64	140.469	154.373	166.974	137.053	74.0443	13.0576	96.5695	131.702	159.467	152.1	140.092	120.095	151.974	100.797	84.668	86.9382	91.1159	145.388	140.83	131.922	152.252	171.854	180.468	144.555	151.011	167.264	138.838	83.7841	102.437
EJF58380	20.7731	14.1291	30.5266	17.8274	31.8172	25.0071	13.1418	20.3388	10.5748	19.2145	26.45	18.1745	21.2686	27.419	9.60492	10.5493	6.84389	13.6975	24.1766	27.908	18.563	24.3797	22.4727	36.5539	17.8887	2.82835	25.9364	9.98411	22.115	26.8639	25.1748	33.8771	16.5415	20.0435	16.5186	11.2047	16.4269	19.6867	20.51	19.0636	25.4003	8.52075	22.3451	23.4115	36.2064	25.7779	30.4251	10.0065	32.4254
EJF58381	13.9942	3.27194	0	3.38737	0	4.87663	0	1.29921	6.53028	0	0	3.7411	6.88703	0	0	0	0	0	3.19924	6.51817	0	3.64975	3.87037	7.09025	3.78748	0.459103	2.99947	5.40617	0	6.8979	0	0	0	0	0	0	0	2.21038	3.21838	1.74619	3.48268	2.17731	0	7.33068	3.80831	7.5676	6.36561	1.95136	8.2814
EJF58382	7.26607	4.01547	6.40661	3.83736	3.92791	8.74704	5.5161	8.75586	10.7884	10.8568	10.8844	4.59125	10.4151	7.37746	4.95103	3.22871	3.04675	5.28678	6.49342	9.6017	6.75983	8.95828	9.20258	18.1953	8.93879	0.843343	4.05005	9.57879	5.04106	13.3259	4.6856	9.22642	8.26563	10.0155	7.84147	5.72808	4.07769	10.0161	8.71135	5.29216	14.1463	8.42736	19.0854	14.2181	10.5395	10.888	9.30205	5.89488	3.9946
EJF58383	242.796	162.488	320.971	151.089	260.112	293.56	156.785	183.503	123.619	300.814	285.073	247.015	198.996	244.456	206.034	166.792	208.884	163.986	208.316	172.176	248.309	272.132	314.975	234.788	209.64	29.3476	201.662	280.633	364.867	301.4	342.987	314.579	399.758	219.093	229.082	140.423	140.945	344.37	282.402	230.906	273.412	357.416	342.44	278.941	199.465	243.927	224.883	151.048	151.053
EJF58384	65.7326	37.324	75.1377	17.4262	64.2149	66.3187	52.1035	49.962	32.2803	73.4951	68.598	59.9136	48.2962	78.5417	52.6202	68.0839	93.0186	44.9374	69.6262	72.3436	70.3028	89.6352	93.8477	72.3171	50.8294	8.82262	78.4559	75.5563	63.2616	60.5564	62.2462	69.5246	86.5611	44.6124	38.3314	37.5721	34.4296	71.6884	48.16	41.8296	66.2171	75.096	77.0887	77.1825	62.3481	73.4417	52.6709	55.7802	56.0435
EJF58385	26.3414	19.6738	37.5534	11.6894	31.5449	32.3825	18.7382	90.9283	65.045	48.1051	39.7876	45.1854	33.375	55.2981	32.3185	32.444	23.1424	23.7911	38.7244	74.0086	32.1195	30.4376	44.5981	62.4631	32.2794	2.96424	61.5521	21.1106	35.8151	50.9078	28.6363	57.1132	32.2748	41.0491	23.544	19.2022	30.5919	38.4857	37.9366	35.056	55.7054	28.5746	71.3769	64.0952	78.428	146.992	86.9731	35.302	40.2191
EJF58386	2.10948	5.4253	5.54113	2.55305	5.2266	2.9404	3.81674	7.57302	3.93748	6.60406	6.9519	4.79341	4.75156	7.46066	2.82343	1.47299	3.47493	2.37423	6.63096	3.96065	3.12452	2.7508	3.82663	9.68449	4.28192	0.569721	3.88016	4.77968	5.69005	8.18395	3.86988	4.33304	3.95946	1.59923	1.97699	2.64762	2.36766	9.82916	3.54566	3.38011	4.5452	4.59488	6.96566	6.32232	10.586	9.77936	8.68528	3.08853	6.1506
EJF58387	616.943	141.715	279.937	94.3165	611.433	475.239	355.514	245.095	131.319	677.698	597.466	167.822	426.648	330.418	324.504	185.166	427.911	460.208	264.76	390.703	434.312	395.197	603.161	443.184	386.675	102.578	337.122	814.202	677.898	240.75	844.544	678.832	853.258	459.51	317.838	232.176	255.114	755.635	355.453	381.548	477.728	525.407	333.576	262.464	239.546	256.461	441.76	304.867	282.856
EJF58388	156.776	90.5066	126.042	65.3221	146.333	127.957	112.986	133.471	114.06	139.15	136.228	92.6925	62.7483	147.201	72.3879	84.8555	108.586	98.3401	140.772	101.752	175.435	170.474	159.381	140.251	83.0656	18.4383	191.909	180.181	147.128	160.192	200.666	95.5678	173.861	93.0713	61.1557	101.461	94.1888	240.989	149.077	154.624	155.404	169.067	141.899	143.214	117.693	107.603	99.3896	75.8768	162.911
EJF58389	55.4229	38.4173	66.402	53.6616	87.2385	77.7083	34.4849	781.828	44.4229	218.929	219.716	42.1829	77.8408	251.969	52.7119	41.8874	36.9488	30.9855	65.2895	95.5688	43.7235	48.2951	72.6714	212.454	49.4118	10.5339	106.342	40.1849	78.759	73.8655	53.5884	163.756	106.068	76.1251	48.0717	42.2578	170.884	122.145	58.5071	48.6869	320.489	48.8977	438.149	79.2345	122.494	303.957	293.049	44.187	82.9459
EJF58390	27.1264	13.2484	26.7967	20.7196	23.2995	21.8466	21.478	32.6277	9.56403	50.4822	35.7585	14.8258	22.7434	32.765	25.173	15.5742	26.2153	21.7108	29.2155	27.4553	28.5718	31.1285	43.0403	47.1215	24.7985	1.33204	35.6295	28.956	31.7268	26.5048	35.9774	46.3918	33.5667	30.162	22.9745	25.5865	26.3869	42.4652	31.3317	33.2272	34.7932	35.2645	34.0047	26.6074	35.3699	39.1239	34.2433	12.6083	33.72
EJF58391	198.825	93.1086	182.985	50.8666	187.268	178.018	130.241	156.302	79.2354	198.322	206.376	116.236	134.355	181.97	114.216	113.905	143.441	85.3733	183.075	197.595	184.397	175.851	244.562	171.502	143.287	31.727	215.195	204.665	217.31	159.302	183.386	257.085	196.674	147.212	105.002	91.9365	96.268	161.194	160.846	136.736	217.866	244.133	260.377	188.615	114.51	192.794	131.699	171.121	163.617
EJF58392	118.485	70.4109	109.98	65.4263	146.784	113.76	95.8523	65.9517	51.9786	98.7718	108.296	53.9464	76.4517	94.6542	65.5821	38.9976	94.7439	56.9541	76.9586	79.0131	96.1419	102.925	111.318	97.6279	71.9852	9.36368	80.4416	117.361	145.996	84.0348	164.23	123.21	151.931	70.1765	67.4744	56.612	54.1992	75.2489	76.1186	78.5128	89.2083	92.9416	97.6422	98.3623	100.29	101.8	88.1552	53.8674	89.3658
EJF58393	13.6824	17.1737	25.6095	10.11	10.7054	13.0492	14.8335	217.559	142.481	21.4175	21.3589	42.3528	15.0041	47.7208	9.63851	7.79409	11.8626	8.6454	19.5909	24.599	12.4118	14.6493	14.6308	98.4669	12.8634	1.13157	17.4847	39.1601	10.2334	177.686	13.7393	23.8644	28.8355	16.9242	9.89849	11.5034	23.4397	10.4644	14.8973	14.7698	34.794	29.1308	37.6503	33.3554	290.031	156.165	233.071	16.8697	27.8401
EJF58394	129.873	62.3145	107.707	55.7655	105.209	107.044	95.565	92.0013	74.5694	113.579	129.331	84.5337	67.0925	127.812	62.5781	67.6207	87.436	55.6445	116.051	96.7165	113.138	110.598	129.309	136.063	81.3026	10.7584	170.199	145.172	131.359	150.281	139.638	105.625	126.477	94.1781	47.628	74.4796	78.5881	111.129	116.666	115.994	135.528	144.783	151.03	146.466	213.759	189.059	152.431	84.8785	126.102
EJF58395	0	0	0	0	0	0	0	0	0	0	0	0	0.727524	0	0	0	0	0	0	0.309126	0.349514	0.333803	0	1.27272	0	0	0	0	0	0.334905	0	0	0	0	0	0	0	0	0	0	1.01294	0	0	1.74578	0.329338	0.329659	0.305905	0.361782	0
EJF58396	45.8905	43.3604	125.802	32.2934	45.9495	40.2264	57.4172	63.2335	36.8681	43.3224	44.4349	72.3432	31.17	51.7818	29.3812	13.5444	46.4482	35.4983	36.3403	34.7283	65.1054	65.8881	54.6507	101.906	19.9746	6.55125	35.1566	153.789	24.7754	119.303	23.9542	32.5223	55.3518	51.2889	28.9677	25.4789	22.5675	88.7741	58.3549	62.7679	114.169	63.4496	123.154	135.218	64.0409	73.3517	52.5078	46.574	107.696
EJF58397	0	0.925303	1.59933	0	0	0	0	0	0	1.54872	0	0	1.11429	0	0	0	0	0	0.452373	0.479389	1.06579	1.03215	0	0	1.0711	0	0.485301	0	0.520733	1.02359	0.96803	0.541944	0	0	1.23633	0	0	0	0	0	0.516799	0.615742	0	0	0.509235	0	0.4723	0	0
EJF58398	10.5298	7.11223	8.51057	1.69919	8.11667	7.33871	9.77017	10.339	5.45958	8.24128	12.5311	9.38314	2.63534	7.84021	3.75828	5.31025	3.85459	5.26725	8.02409	9.63708	6.93177	8.54376	7.47069	16.5494	6.96628	0.861771	10.9037	7.06918	6.77355	10.5911	8.58536	12.4968	10.2481	11.5307	8.77192	4.27184	5.90926	4.80473	5.74829	5.62411	10.0836	5.82502	15.1314	10.5196	11.1403	11.4505	11.4493	5.22053	7.83334
EJF58399	934.406	455.773	963.561	245.676	1357.16	1308.08	746.665	444.896	178.548	892.092	1028.67	428.53	639.584	647.754	461.448	489.352	557.312	471.442	787.249	734.738	748.414	723.738	766.854	551.717	834.984	74.5613	673.667	330.963	588.244	463.558	651.193	1037.99	582.101	720.603	656.788	514.7	546.987	483.482	833.194	681.503	538.569	421.102	479.89	561.857	335.825	355.799	417.212	399.867	519.315
EJF58400	28.2793	50.0023	97.1399	7.7008	13.1375	12.9342	22.1394	74.1896	155.881	22.8249	25.4833	86.467	16.9199	85.5403	13.2476	12.3417	23.8745	18.5666	22.2234	32.7567	25.7032	21.6651	19.7502	83.9938	9.56711	4.94707	23.6243	603.111	10.2327	125.027	10.3758	16.2162	64.691	24.7889	13.2516	16.9401	15.3743	26.8003	26.28	28.0375	220.186	253.542	205.242	232.838	433.928	163.193	86.4813	25.3848	55.351
EJF58401	1.97192	3.8728	8.60645	4.96407	5.47207	8.52085	5.04989	20.4752	21.7163	8.95146	7.14844	10.5432	5.99632	17.9126	1.90031	3.58004	5.19735	2.36737	9.19642	9.55455	6.58502	7.50858	7.55485	13.2125	5.55042	0.987676	6.0936	68.5094	4.15143	20.1968	3.76223	9.50515	13.5713	8.67071	6.65306	8.63992	4.42654	13.7045	7.03684	9.09994	30.2824	16.1993	52.6342	39.866	51.762	47.1304	37.7472	8.02899	9.88068
EJF58257	63.411	26.3922	41.9824	10.7769	78.8901	70.6794	53.951	22.1063	23.924	58.0771	62.6182	15.2686	38.1102	37.0013	26.2442	44.6707	37.1895	24.1835	49.761	69.1271	48.9902	40.4063	60.6226	41.5163	45.7652	5.68653	46.8159	25.402	25.2082	31.1729	22.6057	59.4291	30.6698	41.0836	46.9245	38.5879	39.2455	36.6502	48.4288	47.4883	28.4774	26.7288	34.0274	42.3311	25.5196	36.6012	31.1825	37.6203	61.4834
EJF58258	0	0	0	0	0	0	0	0	0	0	0	0	3.60887	0	0	0	0	0	0	0	0	0	0	4.77113	0	0	0	0	0	0	0	0	0	0	0	0	3.59654	0	1.65721	0	0	0	0	0	1.64927	0	1.52964	1.78726	0
EJF58259	5.44402	2.80026	3.96006	3.42616	4.31632	3.03536	4.54617	4.51016	2.03232	7.24343	5.83084	3.78394	5.21158	7.29627	3.789	2.66099	2.1523	1.63394	7.34294	12.9252	5.13137	6.95713	4.74026	14.7257	4.42021	0.641587	10.1472	19.2428	3.43833	8.16666	3.59538	5.51668	2.72489	4.95265	2.72112	3.23007	1.8331	6.19115	5.49026	3.14035	8.10435	6.0985	6.59141	7.56482	7.28523	11.7777	9.48555	3.18828	10.8172
EJF58260	181.438	73.3468	78.3315	111.049	360.039	393.662	208.015	23.5656	17.8246	254.115	262.478	40.3026	201.254	190.161	69.6176	130.524	83.8077	76.2262	526.732	588.116	140.021	104.973	115.642	156.153	198.512	5.94632	418.174	12.5219	205.05	93.2241	192.182	389.912	52.3738	261.548	170.868	160.703	157.466	29.5247	99.5099	158.223	184.292	35.6581	143.631	149.635	85.3856	72.4231	66.6322	149.532	370.672
EJF58261	0	0	0	0	0	0	0	0	0	3.63476	3.8262	0	0	0	0	0	0	0	1.06169	0	1.25068	0	0	0	0	0	0	0	0	0	0	0	0	0	2.9016	0	0	2.93413	1.2009	0	0	1.44511	0	0	0	0	0	0	0
EJF58262	14.6926	9.65132	11.0269	6.09671	10.7477	15.36	9.15337	17.3889	11.2637	14.2373	17.5811	14.5889	8.47067	15.6282	7.11694	7.08389	6.22363	6.12465	11.9961	21.357	8.76147	8.39365	11.6764	25.9567	9.65719	1.16811	17.5022	10.2514	12.8882	20.5386	11.8083	21.8444	15.5398	14.5864	8.087	6.70573	10.0123	6.74105	10.3125	9.19282	17.6331	13.7158	25.9907	20.2066	32.3194	36.5795	22.5441	6.73156	16.2441
EJF58263	71.1618	49.5983	87.7297	20.9317	52.2251	66.2328	59.0493	125.123	93.5261	69.9723	64.752	166.519	52.8806	136.487	51.8429	47.7247	56.6832	43.2569	54.4168	53.3021	88.4224	78.1135	78.0415	106.348	49.9776	15.4925	65.9443	270.229	60.5658	242.939	55.3037	95.1043	129.202	52.9246	35.738	39.9814	39.8093	105.073	92.0661	86.241	144.566	146.105	196.19	167.506	295.505	190.528	107.823	51.0585	60.9424
EJF58264	85.1988	29.3704	60.3735	28.1046	58.321	65.179	49.4171	8.098	6.47212	32.4106	25.6291	14.6192	22.4265	36.8819	20.5792	69.7993	46.6084	19.6243	69.3487	73.1063	65.8454	62.5266	88.2744	33.386	51.6945	8.21168	89.1691	124.267	142.659	29.6716	109.724	28.9233	108.966	85.3198	24.0162	29.6611	29.6887	73.2318	74.4968	108.198	61.1654	173.435	46.8343	41.6225	45.1772	29.1383	26.1996	53.8198	71.8496
EJF58265	25.2685	17.1196	32.9553	3.3362	23.4776	25.1155	16.3054	16.8106	10.3174	25.3952	23.4207	24.2569	15.5227	29.2904	14.4506	14.0854	20.5285	12.7836	17.1987	16.0346	19.1389	20.9686	26.5024	27.1845	20.5942	2.97511	23.7675	38.2992	19.4199	28.3327	18.2262	29.5693	24.7024	17.6327	13.9039	10.8118	15.3891	23.312	21.6072	19.7843	26.1725	28.7709	30.2623	25.2702	25.0136	30.7647	26.6261	17.417	18.7909
EJF58266	246.382	118.812	280.035	126.731	114.46	112.688	68.5825	76.5442	82.6362	247.069	202.991	86.4488	186.435	189.183	90.6866	40.3223	91.3194	107.841	123.213	152.955	120.263	122.491	151.96	158.587	183.377	14.7451	56.6492	274.476	188.434	129.44	186.447	347.936	236.045	151.764	149.128	77.309	116.664	403.753	195.116	189.992	174.945	174.897	141.951	113.282	142.663	124.929	150.693	85.8889	111.415
EJF58267	409.554	185.335	288.306	249.436	432.083	451.177	272.136	262.684	86.31	372.244	206.81	197.783	275.266	236.086	176.828	179.891	208.926	171.826	311.09	268.856	281.075	275.648	230.071	291.79	286.05	21.4086	171.727	227.503	340.716	280.195	349.007	365.45	380.23	310.49	231.124	241.189	318.811	258.756	345.048	317.539	286.386	205.552	349.001	341.965	339.993	360.677	334.253	180.536	245.39
EJF58268	52.6445	92.9101	182.55	2.0553	9.25673	8.28496	9.92693	63.7795	8.717	7.97477	12.5922	407.679	5.73777	154.894	4.54593	4.4468	11.1898	2.9732	8.15284	8.84545	11.2048	12.1798	11.3365	34.9783	11.4904	0.542037	11.037	11.2869	2.90484	111.124	2.70001	10.2322	19.1251	6.43721	5.30516	2.3252	13.8189	31.6513	30.0809	10.0681	12.4186	20.609	17.9911	19.2021	20.1034	19.4632	21.0773	17.2863	17.972
EJF58269	26.4602	12.3731	25.6634	0	15.7343	11.0648	8.8385	32.1512	2.46949	4.14189	4.36005	25.4652	5.9601	7.88065	2.83325	11.0859	6.97404	5.29442	10.8884	5.1283	7.12588	5.52075	21.5037	17.0725	11.4582	1.03946	15.5746	14.3889	8.35587	20.531	5.17779	15.9431	3.31102	4.01199	6.61288	0	0	11.7023	5.47383	6.78374	11.057	16.4674	13.106	11.5351	27.2379	16.3556	20.2098	8.85508	12.5726
EJF58270	114.281	139.692	202.558	33.0007	45.7016	51.7015	43.531	46.5083	16.8405	56.4909	64.4218	220.825	31.6125	155.254	23.6148	16.7999	21.1374	29.0846	26.126	54.4012	99.8889	95.6898	87.2877	76.124	51.007	9.8452	22.1272	226.534	10.0247	131.714	10.2986	94.4462	27.597	27.3596	22.5481	14.6409	52.8825	83.6032	73.1017	60.3968	96.8713	311.316	118.065	135.475	87.1982	74.3576	92.8371	55.3545	33.3426
EJF58271	15.308	12.3892	23.3175	7.98085	40.8459	37.3412	16.7167	16.5843	14.8362	28.1094	18.4331	21.406	26.1923	34.194	17.0216	19.3228	14.3542	11.7807	20.19	23.1074	25.6866	24.108	28.1963	16.6564	28.6828	6.04251	20.3601	96.0512	36.256	16.9031	25.0586	35.959	25.786	33.9232	19.1288	15.0481	9.58206	33.1067	40.1938	43.7744	47.6685	68.7035	43.5817	39.3026	18.6368	26.6884	21.2199	14.4493	13.9878
EJF58272	12.4079	7.89081	20.8593	3.84433	11.3133	19.3707	12.9864	16.173	13.4328	15.9264	13.9028	13.0027	9.22298	13.6731	7.97148	4.15875	9.48388	6.70325	10.3252	17.6752	18.3114	15.274	24.0566	33.5008	10.2087	2.94894	12.6591	67.0234	9.79569	31.1932	7.76958	17.6708	12.1105	10.5354	6.82208	4.7569	4.17794	13.7971	14.1175	14.792	30.0724	56.0614	42.7471	39.4865	26.4392	25.8209	21.2046	7.33585	12.5416
EJF58273	25.4826	10.2478	14.4173	11.5962	8.58672	13.8529	7.66077	14.6372	38.7655	33.9054	35.2713	8.44728	28.1256	20.8711	4.36572	3.91464	2.68656	5.86364	12.5834	24.2003	6.17636	6.7789	6.95239	14.5446	22.3456	0.400423	11.7494	3.07941	10.5954	27.1543	10.2223	49.5518	3.1887	17.0006	22.29	7.90864	8.00842	4.50798	18.846	29.889	13.9761	2.85462	15.1462	17.08	21.3788	21.2644	24.4506	4.4061	10.2368
EJF58274	29.2605	15.5316	23.0103	8.23121	24.6885	23.1489	22.0133	13.3218	12.5471	23.5202	28.994	20.507	14.6959	21.4923	18.6292	9.6637	18.7592	20.1751	18.5312	18.8715	25.8763	31.0407	30.5277	26.1013	19.049	2.62125	21.8196	29.9838	28.4073	24.4425	28.7255	17.4354	28.6977	15.588	12.8467	15.1593	16.4209	37.8479	20.7565	25.5969	19.3115	31.3756	20.4557	21.2239	26.7625	26.5799	18.7812	12.3506	19.3859
EJF58275	4.10635	3.84036	2.76576	0.993963	2.71311	4.29287	1.52405	7.93788	5.74857	4.82084	3.38317	8.05022	3.46855	7.13413	1.46563	1.91157	1.80383	2.39644	5.78901	6.79795	1.8431	3.03436	2.58232	9.85059	2.22273	0.235248	3.18912	2.27436	0.900516	15.223	3.51548	5.99805	2.14098	1.0377	0.427604	1.87415	1.92039	2.37819	2.65463	1.31596	3.75359	2.76853	7.90969	4.66179	12.6811	14.1012	8.33095	1.90863	4.58221
EJF58276	18.8949	12.677	25.2313	17.8967	27.6821	23.4748	11.4338	23.1402	14.5674	29.5767	26.3967	18.0086	14.341	26.914	11.8752	8.03099	10.2849	8.62979	23.6638	24.48	19.6903	21.6397	17.8829	39.9578	19.1213	1.77498	18.1331	16.3803	21.4027	27.8346	15.4728	42.074	13.3638	15.5701	10.7789	10.1234	14.292	20.7613	22.3056	24.7474	33.8998	21.9844	33.4568	26.86	23.0443	33.2184	22.9415	10.5388	30.163
EJF58277	32.2923	18.8754	35.0718	38.8384	41.005	93.1893	14.6069	15.8846	10.3599	84.9051	86.0514	16.726	70.4647	38.6959	28.6343	11.8029	4.98703	24.4825	17.7639	36.6717	40.0854	34.3459	50.0849	50.3356	87.398	0.916739	16.3345	19.5116	21.1122	34.9745	16.7849	232.159	12.9432	55.8481	62.4197	30.1675	41.6247	8.92599	129.301	110.763	49.0214	30.4594	73.587	59.5273	34.2802	52.6305	43.7165	10.835	25.6092
EJF58278	71.2517	58.9315	97.1804	33.2002	59.1403	64.8668	35.9482	62.9645	67.537	68.3136	71.9117	103.096	45.6402	101.794	34.332	18.5019	36.0921	43.6612	47.3398	50.5985	82.9901	88.8487	85.5647	112.279	56.4057	15.2417	65.0931	317.773	63.1656	144.664	69.4955	73.5442	76.3422	62.1197	32.5535	34.5519	44.7345	144.335	144.865	115.026	150.15	297.099	158.323	215.732	280.548	181.655	145.406	28.8125	69.1533
EJF58279	250.809	142.154	228.053	157.061	246.824	263.429	164.536	227.436	201.858	296.104	279.194	134.852	190.827	279.595	128.054	124.217	124.411	158.236	220.091	159.586	233.939	224.716	246.605	248.175	210.506	20.8091	264.448	211.139	227.301	266.22	258.146	324.353	152.514	174.921	154.723	159.326	183.849	280.645	296.59	323.877	274.711	229.64	281.104	293.117	286.646	366.347	286.538	113.957	240.109
EJF58280	341.918	212.82	395.855	228.157	421.29	336.517	320.253	193.947	169.255	307.386	266.475	228.514	163.92	280.386	191.713	204.875	351.644	183.748	244.534	241.787	385.12	305.48	341.973	214.418	185.077	35.2813	298.596	234.51	255.952	239.608	274.071	175.898	511.684	317.011	167.438	222.48	169.842	311.628	300.494	248.763	219.023	272.458	231.402	251.784	231.87	215.988	185.276	201.017	207.07
EJF58281	2.53126	1.42038	2.04586	0.980326	2.00692	2.11699	0.845516	52.566	2.83485	20.2075	20.8547	1.0827	20.2407	4.52331	3.52347	0.530252	1.00073	1.77268	5.20807	10.7929	0.818018	1.05626	1.76323	12.3118	7.39881	0.0745782	14.6508	1.0706	1.19902	28.4134	0.371491	33.2762	0.633484	18.4223	9.17279	4.62109	13.0689	1.43932	4.18914	5.51609	1.32218	0.472594	6.82603	4.13805	86.3774	160.244	162.762	3.67077	2.95215
EJF58282	16.5584	11.2825	9.17703	25.6515	16.8794	35.2806	11.8522	131.17	84.9953	43.6927	39.7575	10.8768	34.8998	34.5212	5.5723	2.97316	3.11733	4.49645	17.0886	21.0891	9.683	8.7604	10.2985	71.0291	26.6328	0.16262	30.1674	2.1439	6.84748	120.404	6.36465	71.5231	3.55199	23.6718	28.6721	18.3535	29.205	1.79342	12.2337	14.1	15.692	2.35544	36.1911	25.007	108.236	166.321	225.727	3.69426	20.8444
EJF58283	30.6046	13.3878	19.9483	24.8527	24.4607	46.1	19.7862	15.8126	14.7421	47.9063	48.8028	7.91766	42.2512	32.3435	10.0425	3.44683	3.25257	13.8276	37.2398	41.138	15.4205	18.2809	22.9233	47.7738	41.6823	0.436307	29.297	6.85986	14.0293	46.4722	15.6964	81.3856	8.64753	41.1646	66.0003	21.6279	21.6075	9.97985	38.0382	28.4743	12.6341	3.99364	16.8431	20.7121	36.0773	31.529	46.6563	14.5921	39.4462
EJF58284	56.89	25.8899	26.2747	26.8033	17.6193	25.1349	10.7457	2.52488	4.26652	50.4891	54.8223	2.98739	36.0404	17.3974	6.79859	1.77343	4.35104	3.81131	16.0249	43.3162	4.92454	5.56393	7.22396	11.3446	34.0935	0.174598	8.09738	1.688	27.0014	9.06492	18.761	103.78	1.58901	32.347	44.7481	14.837	15.3931	1.6046	16.2873	9.92965	13.0007	3.31924	7.68752	8.71901	8.88889	6.93357	9.82025	5.09963	12.5064
EJF58285	25.3973	12.3511	22.1693	25.5738	30.708	38.2334	28.561	12.0633	7.58492	50.0915	45.6155	21.1833	45.4795	30.6346	13.5972	11.8819	17.0695	22.6138	37.1592	43.4393	49.519	44.9089	49.978	46.3869	52.79	1.04759	16.9422	14.7317	27.1351	36.5224	23.9793	93.7635	14.3011	31.5768	35.2272	25.0375	16.8184	13.7996	65.9371	51.1133	41.1247	23.7088	60.6616	57.4347	36.3399	36.761	35.1589	16.5738	38.2871
EJF58286	13.5857	7.66076	11.9493	13.3474	22.9686	22.0004	17.1288	6.62071	2.05106	24.7062	21.3985	4.91372	15.5257	16.0659	15.8305	9.34699	23.9594	7.5954	20.2793	12.4877	20.2304	18.5497	22.6151	14.3781	13.6262	0.863335	10.2898	17.1417	18.612	11.9883	17.0064	21.4494	20.2501	14.2376	10.2358	8.7537	8.07271	11.3604	17.3588	13.5736	20.8716	16.0396	21.111	17.7459	12.3397	11.3203	10.5863	18.6096	16.8285
EJF58287	3.0504	2.28225	0.986182	2.95346	4.23242	4.25195	4.0757	6.73904	1.99282	3.34242	8.54485	19.2451	4.80968	15.8988	2.93962	2.76902	2.81395	0.610354	3.20785	3.84282	2.95736	2.06845	3.18729	4.8447	5.94418	0.179747	4.48871	2.02741	4.81643	6.31166	3.43223	5.1797	3.05363	3.7001	2.28705	0.835328	1.3695	1.15634	4.41727	3.12819	6.37339	1.8984	7.38662	8.47746	5.4951	6.28507	4.07723	4.59377	4.3482
EJF58288	79.5135	67.4578	78.0372	63.0557	69.422	100.542	29.7218	57.718	26.6797	70.5301	74.8688	58.9108	62.4726	72.7361	10.9465	15.7313	9.73011	8.90193	56.4375	75.1269	32.8339	39.6974	46.8158	124.217	81.5712	1.58039	67.1387	28.826	25.0099	117.615	23.2464	160.423	24.4004	55.9748	55.8304	43.721	52.6972	19.7358	33.975	28.3938	68.3318	23.9176	101.273	73.2468	91.8869	119.459	126.433	26.0817	68.7743
EJF58289	19.7099	23.8794	18.4647	18.2161	24.4174	28.7224	9.72593	34.6371	20.2762	36.1115	33.9538	44.5478	27.9999	49.0296	10.7921	26.1182	7.96943	9.85939	54.6855	48.9439	15.3208	19.3934	21.3225	90.0424	33.7038	1.23181	78.8806	17.0516	10.9631	112.962	13.4772	55.5759	12.3317	25.1305	31.9061	20.0358	19.357	11.1791	21.3137	19.667	41.6491	19.6541	54.6062	47.4778	83.8083	64.0307	88.6353	30.107	53.695
EJF58290	17.7781	11.1635	16.0112	54.3444	30.2046	45.3136	23.7537	16.8326	16.355	107.737	127.221	14.3938	165.042	81.314	17.1325	7.0937	14.3919	17.0238	39.3655	41.5934	29.4105	23.5805	30.2227	155.674	95.1319	1.02265	18.8108	13.8109	4.27745	87.102	4.84555	370.602	6.03824	52.3713	105.047	34.7742	31.3563	9.6276	38.2225	38.7419	22.1543	9.00935	31.7285	30.3089	39.4771	31.0048	51.1623	11.1908	37.8483
EJF58291	34.0206	13.7873	23.8306	34.7694	45.7049	49.5289	17.6772	1.25266	0.352787	34.3189	24.2919	1.61685	28.9494	21.9535	3.23803	1.31976	11.9556	10.9671	31.11	15.9345	9.16194	11.0416	9.43538	9.19296	31.1011	0.148496	3.52287	0.685193	25.2668	4.10625	28.1083	83.6502	10.8792	20.0601	38.733	17.5974	11.8796	3.82119	5.66938	3.63418	7.50303	2.58775	10.6098	6.38557	5.05852	4.28366	4.51117	7.16847	23.186
EJF58292	218.131	114.394	189.896	192.942	268.209	397.116	152.081	91.4826	91.5627	185.882	201.551	61.0384	184.825	170.764	130.972	121.176	109.141	150.67	170.924	202.616	210.271	260.522	269.072	139.375	326.08	9.51004	67.7465	261.596	177.976	93.3264	173.281	411.489	115.112	190.484	260.793	105.371	94.957	147.314	215.081	171.494	203.386	178.731	209.663	296.192	116.468	178.778	180.886	91.391	114.146
EJF58293	66.0963	13.6876	48.0794	20.5701	97.3231	59.2274	82.5302	8.86561	5.28741	20.6925	21.7824	6.56301	28.7127	22.4977	32.8589	25.0546	74.6606	46.7605	54.1815	48.0384	13.2229	22.4096	23.5689	15.6994	17.3776	2.27195	53.7255	118.668	2.73331	12.4551	2.54058	14.999	1.18154	24.3385	23.5981	21.1166	24.9053	8.05363	20.0217	18.761	17.2624	48.1863	32.7382	33.445	9.71985	11.1866	12.3954	29.7561	29.7742
EJF58294	38.4741	12.2865	15.9273	24.5314	82.771	56.899	76.2731	24.8775	54.2987	28.6434	28.6058	4.51552	16.9097	28.6468	33.1581	2.94864	89.0386	29.5726	7.93751	6.82018	39.9288	26.1868	29.6874	15.1366	17.7781	7.0041	7.82486	75.6934	35.3132	18.6884	51.6449	34.9526	46.9692	34.8591	6.44932	21.8425	15.272	41.2048	25.479	17.7428	105.629	33.8722	81.0811	171.304	11.8332	18.368	11.8708	13.3467	7.70152
EJF58295	36.8151	18.7122	51.1017	12.14	41.2454	47.0401	35.3475	39.7825	30.6242	58.463	56.0474	30.0961	39.2092	53.4328	32.7072	55.3259	40.9576	29.6254	55.8651	47.4387	43.7532	56.496	56.3689	54.2863	40.2887	3.1702	61.9598	24.5815	47.2475	55.1993	45.7431	46.907	45.233	52.1799	34.8362	35.0661	26.649	34.5525	55.3261	53.0915	44.661	31.9601	46.4683	46.3742	60.6904	64.1049	63.1653	41.8864	37.6243
EJF58296	123.112	59.415	124.743	72.1106	108.851	132.832	64.5422	69.9781	44.8874	120.234	124.496	115.527	86.507	114.382	63.99	174.062	62.437	62.4814	151.802	107.651	90.2815	103.532	110.427	88.8038	85.8739	9.94054	130.281	42.8318	263.434	133.123	223.876	207.123	113.855	122.449	81.8534	62.4137	72.5143	55.5587	118.895	119.281	171.546	63.4389	192.991	196.665	71.7709	112.04	160.031	93.4914	61.5511
EJF58297	57.7319	43.1939	30.3298	40.0597	27.6545	52.9777	34.283	122.229	66.0033	85.098	91.1656	51.9597	63.9363	88.8373	27.8176	51.3986	24.7264	27.435	77.4294	83.4522	25.6534	31.8701	32.3955	98.1378	56.2498	1.32296	128.374	13.081	40.7669	112.238	34.362	103.302	16.2543	57.6273	39.0765	48.3065	54.5382	16.4137	36.3267	52.112	71.3685	16.4675	105.908	100.147	272.134	273.588	256.759	64.4012	60.8893
EJF58298	61.6614	28.6375	54.9226	34.3184	58.6164	45.3136	40.8666	28.7276	45.8031	54.1697	53.2213	34.7623	33.3055	49.9718	30.3173	41.7384	42.0118	40.9162	48.3309	47.3557	63.1471	58.6375	58.5602	55.1699	33.6039	5.49961	54.4208	43.593	56.9591	60.5379	57.5599	61.1173	41.466	44.5206	28.3046	35.6088	29.4253	80.963	63.8881	65.8686	66.8266	49.0778	55.058	67.3163	48.145	45.5902	34.541	29.1282	57.6185
EJF58299	25.5978	9.94106	19.9878	64.4812	56.7581	79.5256	23.6707	546.344	1071	167.067	158.352	133.846	127.288	161.521	74.5619	103.307	18.2962	53.3888	47.5099	37.6291	32.4818	17.765	30.5998	168.606	59.8856	1.32089	131.73	10.6169	21.1222	614.596	21.4369	409.351	18.1871	71.704	85.3883	74.8498	93.7401	9.31984	74.6072	78.0009	76.7119	14.4456	155.322	247.771	45.1079	256.111	190.748	30.0068	29.798
EJF58300	26.1814	10.2023	12.3438	137.098	77.4102	82.7202	126.565	43.8625	74.9329	321.713	313.132	10.0321	273.979	163.75	74.0563	16.9106	5.75047	64.1732	78.9072	56.4512	39.3669	40.1727	40.9078	149.651	125.42	0.321408	36.6	3.55933	93.9317	104.169	92.6451	370.475	17.1997	308.645	292.808	296.939	168.968	3.85966	75.8262	142.216	19.3738	1.90095	20.7727	22.8271	10.4435	19.2177	18.9554	13.8728	29.5924
EJF58301	13.1664	5.13066	17.0266	3.61194	16.0936	17.435	16.126	14.7862	10.8544	21.9838	19.8874	8.44754	12.3571	20.5872	11.5134	10.7261	17.9296	10.3183	22.274	19.2449	19.6201	17.7416	19.2347	15.7923	14.0162	1.29307	14.2081	7.42502	27.1414	17.0269	29.1996	21.0349	21.6927	26.2852	17.5495	9.41442	7.38895	13.7256	20.4281	20.9565	13.8693	10.106	15.8207	14.1104	19.3136	16.39	21.2649	10.6484	11.3746
EJF58302	11.0812	8.51279	9.59598	9.19631	15.6889	18.7559	8.37232	9.61749	15.5128	11.7703	13.6945	6.3479	11.1429	11.7868	9.32271	9.94845	7.30159	4.75121	16.1045	11.5053	10.6579	11.1472	10.3379	17.6779	10.711	0.971678	10.8707	3.58684	11.8727	18.4246	11.0355	13.2234	8.91394	9.0009	7.418	9.03122	9.32807	9.25143	9.21041	9.63891	15.0905	5.41853	16.1174	16.8214	16.0918	14.066	17.5696	7.28434	12.4793
EJF58303	264.381	89.6196	183.368	89.0171	325.485	294.88	139.801	75.7888	70.2234	252.03	234.025	117.388	169.227	221.033	169.216	98.2139	168.479	188.536	122.868	125.995	307.832	215.564	224.23	137.347	183.96	21.2031	175.786	155.46	154.917	130.489	183.264	212.338	156.255	166.449	124.031	153.44	140.155	156.054	256.786	244.21	169.037	208.375	146.508	149.303	125.246	159.155	131.228	82.405	108.175
EJF58304	78.0007	40.2192	80.7741	14.6661	43.4835	51.4502	41.2918	63.2743	56.3849	54.235	53.075	61.9977	33.5311	86.079	34.4892	37.4452	36.9409	23.6894	53.3364	41.6742	52.2337	65.2063	66.0982	61.267	27.7077	9.38744	72.8472	121.821	52.416	79.0754	57.4078	51.0223	77.1246	42.2383	28.7185	28.7659	31.0715	83.7113	50.9654	47.5386	102.858	88.2014	101.665	105.408	79.6659	82.4193	84.1937	37.2906	50.9153
EJF58305	24.8723	3.06069	8.81702	7.60481	33.2994	17.943	16.519	120.743	71.8786	22.8819	27.3227	11.4319	19.412	53.6086	18.2221	43.8762	29.6149	47.5842	77.7101	16.9142	9.51858	9.90092	10.5119	15.16	8.26688	1.82131	137.196	19.5104	36.7459	31.6007	56.1421	11.4728	23.752	17.5329	10.9053	17.5256	10.5299	10.2005	21.6646	30.345	47.4087	15.6149	61.8379	49.3399	267.825	251.965	288.809	18.8622	11.1207
EJF58306	0	0	0	0	0	0	0	0	0	0	0	0	0	0	0	0	0	0	0	0	0	0	0	0	0	0	0	0	0	0	0	0	0	0	0	0	0	0	0	0	0	0	0	0	0	0	0	0	0
EJF58307	37.2799	19.6359	40.2121	3.75712	23.4867	25.4993	23.7634	25.7949	17.8491	33.6249	36.1951	23.6371	26.7681	27.6545	16.1749	19.8866	18.8114	12.6171	26.5184	25.819	28.2903	29.9635	35.6384	32.7408	30.9067	4.16484	26.5793	28.3867	23.961	37.5289	23.3562	37.3106	44.8283	27.422	21.3874	16.1291	20.9991	27.6249	30.4256	28.9128	32.7201	28.6778	39.8515	37.6089	59.0971	54.3965	60.6324	22.919	22.7481
EJF58308	40.9608	22.1333	50.027	18.0669	37.8886	43.773	26.8575	42.7322	33.9805	45.5944	43.4963	30.1737	31.7796	63.03	23.3915	26.0594	25.7903	19.1236	45.9882	28.0059	28.6805	34.6596	38.5718	51.7275	30.5478	2.77123	53.1308	38.2237	44.3144	54.1478	36.9594	42.6293	42.7126	32.4332	25.0234	25.3416	24.5195	37.0932	43.5448	39.9634	35.8969	39.6538	52.8499	52.5776	73.0855	59.3116	64.0911	29.1925	42.4638
EJF58309	115.056	82.6704	101.24	40.2618	88.2389	35.2044	56.6681	39.8748	47.1422	106.423	103.831	97.6618	65.652	110.171	32.0967	7.83806	54.1276	20.4181	31.3187	48.393	157.193	115.77	112.918	255.702	35.4892	16.0349	26.4658	1211.41	86.2683	153.475	145.332	50.7252	283.474	88.3861	13.7078	39.0054	93.9181	111.939	83.7146	60.0086	295.494	986.026	321.516	234.592	357.544	175.168	81.4717	23.6204	96.2571
EJF58310	10.2147	5.83795	6.42125	2.74724	8.99861	7.91011	6.31853	7.52218	6.35545	6.21807	13.0912	6.06823	7.03032	10.1408	1.8229	2.7738	3.73924	2.27094	6.48664	6.87403	8.8639	2.66403	5.27064	11.266	3.68608	1.3933	5.2887	56.9183	5.67482	13.5032	6.66275	4.97345	6.39092	6.02305	5.67295	3.626	2.54774	10.039	4.40232	5.81953	30.2347	23.3091	24.9849	37.7268	12.8515	13.154	7.58507	3.48171	8.57943
EJF58311	0	0	0	0	0	0	0	0	0	0	0	0	0	0	0	0	0	0	0	0	0	0	0	0	0	0	0	0	0	0	0	0	0	0	0	0	0	0	0	0	0	0	0	0	0	0	0	0	0
EJF58312	5.58429	4.3299	5.7397	1.41242	5.88032	4.37783	2.59502	3.46978	1.62866	4.33016	4.31328	2.91208	3.70921	2.30162	2.616	2.4371	2.03684	2.26964	4.86717	5.7242	4.40068	3.09487	3.59321	4.40724	2.83382	0.702678	2.89908	3.66619	1.02927	5.29424	0.939079	4.9505	1.52857	3.67993	3.48904	2.3894	2.93801	5.358	3.669	3.86859	4.69232	5.04209	6.76832	6.68044	9.15319	7.96926	8.07525	2.72536	3.68177
EJF58313	17.7736	13.7611	16.0138	5.78327	21.6576	16.4487	15.2478	15.6098	10.8772	22.5765	17.5241	15.7343	18.0484	24.515	9.67159	13.6315	14.3992	12.826	20.6493	20.5413	17.1844	18.6177	23.3408	24.2948	15.1408	1.64538	27.083	12.3235	23.6163	25.4717	23.6616	24.3389	22.9697	16.567	15.1099	8.77682	12.7542	20.8939	20.6445	20.4491	25.2643	20.9439	31.0286	25.2453	23.9197	27.3905	22.5325	11.8636	19.3193
EJF58314	5.00743	3.64239	10.7925	11.0434	11.5797	15.8985	3.40722	3.99482	5.9715	17.8539	14.2103	3.27225	13.4723	13.2566	3.87237	1.55402	4.39932	2.22652	7.37733	11.9964	5.84363	4.64341	6.13646	9.80304	18.0699	1.31141	8.18724	4.37027	4.68533	8.20246	7.0768	29.7142	2.78485	15.6067	11.4716	8.12589	5.6203	2.28489	12.2293	23.7143	11.9154	2.77009	16.3818	15.1594	11.3115	16.0492	13.9438	1.55164	7.08979
EJF58315	23.5785	10.2564	17.7275	73.5313	58.6915	132.228	26.8636	140.523	150.456	165.228	167.606	84.4347	168.902	88.1882	78.9699	39.8204	5.78095	35.6579	54.7807	91.263	68.2237	52.3412	121.114	108.043	198.27	1.91175	40.6133	5.63234	27.8498	167.634	17.0338	567.369	6.86147	48.6374	108.604	31.2828	44.9278	5.71625	133.853	91.3771	165.12	12.1145	349.607	390.537	87.7726	391.193	354.942	22.9381	37.7787
EJF58316	163.205	97.743	68.659	207.617	144.399	360.971	98.0244	36.1126	40.6016	296.57	269.349	26.7009	278.611	217.736	123.485	139.666	41.7263	121.042	864.498	1522.43	78.0598	68.4792	104.152	916.441	412.446	0.328656	98.7402	3.57737	136.433	315.187	86.8928	1058.51	35.1107	357.915	215.841	155.084	275.347	2.92749	120.085	83.8153	239.072	6.08777	336.893	286.583	218.482	340.246	310.281	264.186	1241.48
EJF58317	40.4742	23.0538	40.3691	11.4646	31.5781	40.2121	30.4431	23.5433	21.499	35.2163	37.6032	45.9277	26.9138	37.5099	25.7032	29.615	29.3645	20.4616	41.7856	44.3333	35.4248	32.6221	42.8654	42.4201	35.8925	4.32383	45.6192	41.4958	37.6756	44.9914	37.9679	42.1583	44.1808	34.6014	25.4226	22.5994	23.9222	39.9216	38.246	34.4277	46.837	45.4874	52.5473	49.2143	36.1234	44.8572	36.2782	27.9785	41.6153
EJF58318	29.4273	20.6409	23.7843	14.5698	30.8216	26.1028	18.0582	27.7038	18.5694	32.1921	26.1734	23.6006	19.9606	32.8663	9.66769	16.5787	17.6274	15.7239	23.1638	28.1117	17.2007	15.8728	18.538	33.1938	17.5579	2.44669	35.1014	19.1948	18.6561	32.7796	17.177	32.5126	21.9683	18.5066	16.2967	13.736	19.3294	16.4794	21.0127	17.5751	32.4015	18.7301	33.0345	39.4516	34.1648	40.9956	38.7106	16.6932	28.7448
EJF58319	44.296	9.34132	39.3118	6.30711	40.4572	19.3707	52.2219	20.6274	17.8333	12.9159	11.4494	4.17944	7.33646	12.2873	24.1802	1.51621	76.6886	19.5511	9.92803	18.3064	18.0107	15.4035	21.9319	32.9774	3.76112	8.9565	24.7096	268.956	0	56.8345	0.212449	11.8938	0.543418	12.5108	12.4813	11.0994	7.79882	23.3218	21.1121	15.3089	90.5089	219.188	181.402	191.922	78.6788	69.7931	41.4614	9.44664	13.5063
EJF58320	0	0	0	0	0	0	0	0	0	0	0	0	0	0	0	0	0	0	0	0	0	0	0	0	0	0	0	0	0	0	0	0	0	0	0	0	0	0	0	0	0	0	0	0	0	0	0	0	0
EJF58321	0	0	0	0	0	0	0	0	0	0	0	0	0	0	0	0	0	0	0	0	0	0	0	0	0	0	0	0	0	0	0	0	0	0	0	0	0	0	0	0	0	0	0	0	0	0	0	0	0
EJF58322	0	0	0	0	0	0	0	0	0	0	0	0	0	2.87179	0	0	0	0	0	0	0	0	0	0	0	0	0	0.582608	0	0.997564	0	0	0	0	0	0	0	0	0	0	0.50366	0	0	0	0	0	0.460292	0	0
EJF58323	0	2.17163	3.75353	0	0	0	0	2.56496	6.50136	0	3.8262	0	0	3.45787	2.48634	0	0	2.32308	2.12338	3.37529	0	3.63359	1.34791	10.3722	0	0.228047	6.83383	4.20904	0	1.20115	0	1.27191	0	0	0	2.11957	2.60624	5.86825	1.2009	2.97657	1.21289	2.89022	11.5013	10.1227	10.7563	4.78435	6.65075	1.29514	2.00603
EJF58324	0	0	9.33182	0	0	0	0	6.37686	0	0	0	6.17315	0	0	0	0	0	0	2.63952	0	3.10936	3.01121	0	0	0	0	0	6.9762	0	0	0	3.16215	0	0	0	0	0	0	0	0	3.01543	0	0	0	2.9713	2.97365	5.51158	0	0
EJF58187	2.63689	0.74726	1.65009	1.08307	1.26701	0.454428	1.42344	1.76521	0.596567	1.53667	1.62051	0.892509	0.719907	1.90377	1.36889	1.50651	1.26357	0.31975	1.12057	2.32258	2.32394	1.75687	1.89942	3.01374	1.21101	0.238188	2.34012	1.93112	0.7889	1.91726	0.711692	2.31657	2.19962	1.73471	0.599066	1.31283	1.28953	1.42922	2.44532	0.733296	1.60256	2.22641	2.39357	3.01115	4.20245	3.07457	3.18909	1.15872	1.21702
EJF58188	79.0328	90.4802	154.187	62.0086	118.841	127.258	87.9978	79.7749	45.782	95.9838	85.3221	134.053	89.0099	140.013	96.2974	123.694	134.68	73.6153	126.475	161.758	111.557	141.442	153.452	137.965	73.7584	11.9103	106.272	89.7426	159.931	146.612	147.987	113.451	197.791	109.502	69.8121	75.8731	61.1764	151.52	126.145	118.778	100.358	108.548	97.4897	144.795	162.711	178.983	149.609	89.6829	116.542
EJF58189	50.9531	35.6543	54.7136	31.8027	46.7106	42.9945	29.1769	29.2473	33.0328	45.4338	49.6259	35.8048	33.099	47.965	27.8637	24.5877	23.0221	31.4048	34.2798	37.6937	38.4704	40.6257	47.06	55.5001	37.7262	4.9326	40.0776	38.9231	42.7642	54.5026	35.3422	58.0623	31.7655	34.2137	19.897	26.079	28.2883	57.256	45.1273	48.5784	36.3578	38.2789	35.0523	57.4651	56.0098	60.647	54.1625	24.7149	43.5866
EJF58190	64.5277	41.122	72.923	28.1976	50.3688	44.1765	47.0504	42.8931	37.839	52.2913	60.6912	59.8418	34.729	64.6279	40.9669	37.6812	48.915	37.7057	62.6624	51.602	59.6684	71.4864	71.6	68.4454	36.783	6.70178	63.7224	96.9542	75.588	77.6873	73.1914	49.5773	89.6769	53.2487	36.3919	42.7425	36.2127	55.1999	50.7966	54.7173	77.254	94.71	91.6098	77.0161	76.2703	70.5947	61.7427	40.7686	53.1562
EJF58191	26.8579	15.5276	24.8651	16.7847	22.7463	21.4413	16.0397	35.0618	24.8382	19.492	27.3582	17.7541	16.4992	32.36	8.88894	12.105	11.2618	11.2365	23.6671	28.2747	18.6743	20.7593	24.5198	34.9006	17.1813	2.70965	31.2582	21.6865	15.1638	39.4059	14.9307	28.7544	19.2482	18.1402	14.3399	10.2522	14.5245	21.5967	20.4566	18.1532	28.9507	23.5528	34.9373	35.7908	52.1529	38.611	45.6894	15.9336	27.9489
EJF58192	94.3282	38.3773	73.2246	353.712	546.125	457.222	68.5353	89.7109	74.6058	527.2	530.805	41.8857	395.234	263.875	134.67	12.2802	67.0707	160.483	42.6417	47.3832	143.377	102.574	102.088	101.569	225.26	123.962	27.7088	79.5349	93.2625	74.9832	129.834	972.067	41.3456	193.122	170.148	207.475	266.178	184.85	248.331	248.836	80.3096	58.3729	123.741	109.483	72.9626	127.511	69.6623	6.5771	19.6822
EJF58193	4.1214	5.78165	4.75868	2.28024	4.08459	5.33446	1.96667	5.20292	3.29694	5.99054	8.24638	3.46274	6.29942	9.20607	2.52172	1.85005	2.32771	1.76711	6.3262	7.55984	3.96398	5.22083	4.44305	9.35096	5.73655	0.173469	6.0647	6.04767	4.95808	9.28909	4.75249	10.6426	5.1572	4.46358	2.20717	2.14973	2.31291	2.78989	5.17647	6.41522	6.91962	3.66418	9.72084	4.49173	11.2124	9.40159	9.55598	2.95554	7.62968
EJF58194	16.082	14.6643	20.147	13.6245	15.9383	17.3729	14.7726	17.3203	16.8852	15.7335	21.8621	11.6079	10.4145	20.3562	7.74896	11.7911	9.0072	7.24014	22.7945	21.4285	13.8591	18.6644	16.3369	23.9453	9.57556	1.14507	28.5951	14.0896	7.19458	23.5009	7.6707	24.2247	6.03712	15.24	10.5503	12.8448	16.2453	12.7007	14.5551	17.7805	28.7709	19.0162	34.075	30.015	37.248	29.8219	28.9805	8.5214	19.4508
EJF58195	0	0	0	0	0	0	0	0	0	0	0	0	0	0	0	0	0	0	0	0	0	0	0	0	0	0	0	0	0	0	0	0	0	0	0	0	0	0	0	0	0	0	0	0	0	0	0	0	0
EJF58196	0	0.858144	2.9665	0	0	2.55803	2.04333	0	0	0	1.51197	0.981194	0	0	0	0.640721	1.20922	0.917993	1.25862	0.88919	1.48266	3.35032	1.06529	3.18788	0	0.270346	1.80031	3.3265	1.44881	0.949295	1.34666	3.01566	2.29638	1.39127	0	0	1.02988	1.73918	0.474551	0	2.87574	1.71315	3.02992	1.00003	1.41682	1.41794	2.1901	0.511791	2.77448
EJF58197	0	4.75465	16.4362	0	20.1542	0	0	0	0	0	16.7545	0	0	15.1416	5.44369	0	6.69983	0	4.64902	4.92666	2.73828	5.30368	2.95117	0	0	0.499295	4.98742	9.21544	0	5.25968	7.4613	5.56953	0	0	6.35287	0	0	19.2723	7.88792	19.551	2.65556	6.32796	11.1918	13.852	7.85009	10.475	12.1345	0	8.78418
EJF58198	9.35691	4.2879	5.44509	2.89906	7.7896	6.39086	10.3141	2.27387	2.00851	9.66679	8.32577	2.70151	4.21525	7.52428	4.10778	6.01098	8.75492	4.02528	9.58316	5.48577	6.29967	6.97932	8.41891	5.89788	4.65964	0.992454	12.3002	3.33562	7.53479	6.87302	9.15489	8.8155	9.01555	6.95176	6.19691	7.51612	5.88118	5.43875	7.16197	6.29706	5.66949	5.2409	4.4286	5.40477	4.86412	4.24139	4.60065	4.8014	9.29606
EJF58199	58.2322	33.2169	40.0558	29.2905	76.5402	52.8179	52.307	37.2943	68.223	86.4657	86.9368	36.2134	33.0243	65.4987	32.8346	24.08	43.5407	35.2236	58.0655	26.8145	64.6198	55.9557	56.0986	62.3129	45.4926	6.93577	93.033	40.5499	52.2765	68.363	70.4106	47.4496	60.4643	47.9041	38.8345	49.0079	47.7448	80.8882	67.7617	68.0289	60.0791	49.3488	53.5268	71.1727	67.4367	72.5955	54.5116	28.1606	82.5524
EJF58200	231.752	113.22	173.759	95.134	288.827	192.714	202.35	83.187	84.54	244.44	246.662	146.473	135.145	203.027	132.976	177.205	241.089	176.842	249.346	192.98	230.936	253.626	237.095	195.912	138.675	24.7907	226.967	116.289	216.055	186.069	286.424	214.737	239.767	172.787	131.392	175.422	135.64	212.988	177.176	201.406	162.134	164.17	149.791	178.592	103.192	129.183	113.547	137.623	200.949
EJF58201	16198.9	9596.59	12275.7	11006.1	17213.4	11618.1	9946.26	11910.5	6867.64	16310.8	17584.1	6683.19	10018.9	15836.2	6077.31	9219.74	6499.81	5935.04	13755.7	13178.4	15531.6	10036.7	9817.97	18208.4	10040.2	1287.63	20053.6	8753.26	7603.84	14234.9	9644.92	13467.5	10058.9	11662.9	7832.95	11153.9	12191.3	8972.3	12561.1	13167.2	11887.6	10260.8	12181.3	11380.8	11602	15577.4	13370.1	8911.16	19585.8
EJF58202	332.576	205.835	377.455	116.289	402.113	511.167	219.092	504.248	214.654	360.74	366.178	435.332	341.773	359.072	256.391	341.531	220.346	233.304	215.757	582.98	690.246	617.814	550.678	251.756	319.616	74.2309	180.998	364.598	329.544	319.866	261.271	466.863	176.038	347.345	188.746	197.005	225.645	460.591	831.939	798.522	851.233	472.765	917.173	754.736	250.879	929.175	416.545	245.857	158.998
EJF58203	26.5714	26.7618	43.5027	10.2248	18.9065	20.8931	14.7927	18.0622	6.35862	13.8643	16.8399	51.3629	10.7426	27.9011	9.48384	5.2332	10.7744	7.83867	11.8375	14.03	27.8893	32.3397	24.5207	18.5982	11.8013	2.70993	11.1953	26.7581	18.288	30.3092	18.1651	17.7268	22.5925	15.4956	9.79072	11.8163	12.6176	22.1685	17.4419	16.5939	12.2778	29.681	14.9984	13.3657	15.7802	22.8116	15.774	10.2603	15.745
EJF58204	32.6882	57.0263	88.405	23.737	26.1662	35.9254	23.7975	31.2472	33.4407	49.1998	40.3971	122.34	24.0712	87.9942	20.8661	20.6305	26.5093	24.5271	36.5022	43.5556	48.0785	40.0029	40.8693	61.7749	41.5125	4.38329	38.5426	59.2522	12.9032	68.9366	11.6859	53.7153	18.8785	25.7346	21.9944	14.919	27.5167	45.6735	46.8153	37.4702	50.8947	77.8523	52.5856	46.9296	78.622	57.9607	56.115	21.3878	34.2134
EJF58205	43.8661	35.8966	53.1815	7.96352	70.6458	38.2156	36.6315	21.1991	7.67616	90.1228	54.2112	23.4536	15.4387	61.2406	52.8413	34.4593	65.0344	24.6858	71.4517	21.2544	70.8804	78.6533	105.038	63.9539	38.5847	9.96244	60.5153	59.6354	63.4906	78.0008	76.4496	40.5471	92.628	41.5696	44.5369	67.5696	24.6175	81.4116	49.6268	56.231	38.6658	98.962	43.7566	43.3258	50.7999	50.8399	36.6452	58.1087	43.8177
EJF58206	18.5448	11.0204	21.8584	5.23701	12.6357	13.7326	10.3242	34.5682	16.4061	23.5858	25.1464	32.0179	18.4927	42.287	15.5133	74.1888	9.4192	10.8226	54.7609	42.6811	10.5087	13.7036	14.6897	38.2546	19.2398	1.2711	89.2575	8.52052	15.3523	36.5728	12.0018	33.3309	14.02	30.7543	21.9664	15.6935	13.8763	8.66539	22.3788	17.21	32.5917	13.1041	43.5883	40.317	51.4034	54.9266	52.8391	46.4383	30.7904
EJF58207	2.72527	7.64622	11.0134	2.63866	5.40186	5.69812	7.58602	3.01037	2.54345	6.39892	6.73595	7.28551	10.7426	10.1458	1.45905	4.75745	1.79573	1.36325	9.96846	3.96142	5.87144	9.95066	4.74594	10.8208	11.8013	1.07059	5.34703	5.76328	7.17177	10.573	7.33269	5.97112	5.11529	4.13215	3.40547	7.46293	1.52941	12.0528	4.22833	5.24019	10.6764	5.9362	12.7487	11.1381	13.3255	11.2303	4.55331	1.52005	4.70878
EJF58208	178.909	154.404	195.339	201.486	370.798	418.26	170.546	129.324	118.346	275.63	266.357	147.344	251.338	279.51	98.4729	188.925	136.5	125.921	415.035	412.295	214.533	216.929	246.882	245.98	238.198	13.3783	300.063	219.424	167.18	232.665	137.734	433.428	130.396	246.045	195.324	114.603	135.28	100.938	178.724	219.08	300.192	319.379	308.342	275.203	188.368	215.355	239.883	128.5	255.298
EJF58209	0	0	0	0	0	0	0	0	0	0	0	0	0	0	0	0	0	0	0	0	0	0	0	0	0	0	0	0	0	0	0	0	0	0	0	0	0	0	0	0	0	0	0	0	0	0	0	0	0
EJF58210	0	0	0	0	0.193835	0	0	0	0	0	0	0	0	0	0	0	0	0	0	0	0.0526714	0	0	0	0.105867	0	0.047967	0	0	0	0.0478399	0	0	0	0	0	0	0	0	0.0626781	0.102161	0	0	0	0.0503327	0	0	0	0
EJF58211	0.479579	0	0.193807	0	0	0	0	0	0.111896	0.187675	0	0	0.27006	0	0	0	0	0	0.0548186	0.0580925	0.322883	0.062538	0.278389	0.119012	0	0.0235496	0.176427	0	0.126205	0	0.0586531	0.131346	0	0.363577	0	0.328322	0	0.0757493	0.124013	0.15369	0	0.149232	0.0659835	0	0.0617093	0	0	0	0.103578
EJF58212	0	0	0	0	0	0	0	0	0	0	0	0	0	0	0	0	0	0	0	0	0	0	0	0	0	0	0	0	0	0	0	0	0	0	0	0	0	0	0	0	0	0	0	0	0	0	0	0	0
EJF58213	39.3508	21.7657	35.8032	4.8986	36.1022	37.7688	32.9235	21.9821	13.7458	29.5665	29.4565	30.7777	22.0326	35.4944	17.0948	18.0567	32.3001	17.4346	23.801	20.374	37.4845	35.5974	44.3146	30.2444	25.1952	5.50986	37.9417	42.3899	34.7944	36.0582	33.056	32.8246	40.94	26.5936	16.4376	16.7283	18.6763	37.5058	31.5736	26.0862	33.0634	54.6471	37.5587	32.7164	30.612	37.7595	29.3577	17.4332	27.1479
EJF58214	75.0579	39.9671	72.5873	35.0761	59.3381	64.4067	38.1629	65.4175	49.3996	78.7797	85.4312	59.3842	48.6188	74.9458	29.2673	28.1746	30.3032	32.9882	60.3049	75.153	65.1974	61.8945	61.8292	107.236	51.1964	8.671	75.8671	77.5952	54.8036	79.7842	51.7882	82.1078	55.6472	62.4943	35.5107	39.207	49.9136	88.8126	80.5533	63.4018	95.0683	80.7333	110.194	97.5244	108.862	111.965	97.8593	36.4196	67.186
EJF58215	84.0868	38.337	81.13	46.0502	91.1486	94.4993	58.2231	63.8575	34.5788	101.186	109.979	45.8011	63.9238	75.5221	71.1852	58.899	78.2615	47.3201	82.2995	52.456	115.348	121.85	134.231	67.687	80.7902	12.6969	74.7566	77.4801	120.875	89.1679	113.123	134.435	104.233	89.2468	93.5815	59.0054	47.1892	112.561	114.699	118.736	75.2163	104.825	100.074	84.4829	59.7793	66.7295	70.8723	48.9522	64.4711
EJF58216	16.6185	9.71376	14.3475	2.92552	11.2296	12.8984	12.1955	17.1054	12.866	19.5101	16.4924	12.7221	11.6977	21.654	6.67289	12.6592	11.448	9.25763	13.9015	18.3003	16.4778	14.8741	20.8283	19.0268	12.8799	1.6321	22.4165	18.4849	11.5296	22.761	12.2872	19.3436	14.6511	13.1714	10.6191	10.86	13.1415	19.806	17.58	15.9771	21.1094	21.7426	27.9574	20.6844	32.8531	35.7972	24.6106	11.6918	12.807
EJF58217	42.7299	35.9659	62.1648	16.5488	33.8786	77.4295	33.3038	70.8001	99.6977	113.707	84.4912	173.631	52.9365	146.352	27.452	23.8697	28.1555	64.1236	48.8428	99.3787	85.1548	64.636	104.177	167.54	46.2588	73.8583	79.6451	5571.55	42.73	172.406	43.8977	70.2165	90.8971	45.352	21.3579	19.5021	38.3678	110.687	75.1362	65.7294	1292.3	1417.39	1490.93	852.22	145.153	129.86	146.864	59.5827	75.6754
EJF58218	164.055	80.2493	120.375	163.965	172.33	156.49	93.4365	26.7233	41.9817	178.103	183.747	37.5918	99.6199	135.098	42.0944	43.552	54.7966	38.574	163.846	139.015	158.807	128.556	100.937	329.258	91.6663	13.7359	85.2905	189.113	163.936	161.904	231.338	191.94	96.9667	197.736	92.1088	140.434	111.159	101.023	77.4164	112.902	173.754	183.495	101.937	109.379	46.3049	49.0674	65.3218	39.2157	215.042
EJF58219	227.56	119.019	217.412	58.266	155.784	154.931	149.754	397.754	245.524	241.932	218.912	171.601	138.143	306.061	113.732	76.9236	152.11	101.987	99.2344	103.408	292.778	259.693	308.095	300.308	170.525	14.9206	124.846	231.875	204.922	516.438	218.786	244.431	338.656	298.664	115.468	152.487	160.555	103.051	288.949	165.032	472.879	244.357	609.534	578.087	635.382	457.856	521.953	137.012	132.955
EJF58220	283.285	112.597	663.989	425.137	435.169	217.178	102.511	508.495	304.042	554.292	501.799	83.3041	398.808	326.936	174.414	89.0144	177.328	283.412	783.622	851.01	251.757	188.399	221.998	840.08	314.347	2.0866	145.9	59.9078	74.5487	326.047	103.938	224.997	159.516	1073.81	433.637	601.207	659.759	241.622	432.198	413.067	288.543	48.4827	374.171	258.569	572.286	404.929	1027.75	146.155	183.549
EJF58221	5.17182	4.23221	16.1978	4.6945	6.40703	17.5719	1.07971	14.6392	11.1619	17.7091	21.8376	2.76518	10.5573	12.5151	9.69109	2.4828	2.98183	17.1393	20.2475	16.2883	15.4949	13.3197	7.88069	11.5509	6.2988	0.476178	4.91505	2.53898	2.72201	8.52747	2.21382	10.8004	5.66266	62.7335	26.6584	12.3923	7.61881	22.8729	33.4343	28.7975	6.2471	3.41982	11.5631	9.33551	20.9626	17.3161	51.3827	7.21159	3.63024
EJF58222	106.395	37.3458	78.2557	25.8197	120.083	124.858	89.381	43.8078	25.3986	111.1	108.84	35.8277	81.4759	78.2011	57.5475	59.7781	101.825	49.117	67.5297	63.4787	120.209	101.934	137.97	61.9009	86.1644	14.3305	84.7207	75.7712	113.795	62.464	112.193	114.385	116.022	93.9306	61.3486	59.0449	47.4292	64.8012	80.5573	81.954	62.7892	98.1302	71.123	66.5477	58.3509	61.7077	61.6261	52.0206	54.1099
EJF58223	0	0	0	0	0	0	0	0	0	0	0	0	0	0	0	0	0	0	0	0	0	0	0	0	0	0.0725555	0	0	0	0	0	0	0	0	0	0	0	0	0	0	0	0	0	0	0	0	0	0	0
EJF58224	19.1421	12.655	34.944	7.82893	24.8587	32.8926	20.211	36.0917	23.2553	36.938	40.7869	14.1167	29.5501	38.0892	16.4326	20.9714	21.3118	19.3158	31.4627	28.9441	33.6857	26.9414	32.2815	24.7342	31.6204	3.53299	23.3923	17.9472	19.6285	34.2297	17.4372	39.8618	16.9322	36.7803	22.6825	21.3894	21.8554	40.6607	51.6328	42.095	29.3065	16.9452	34.3289	30.1242	44.7603	44.7956	56.3232	12.0573	19.0319
EJF58225	3.6661	2.20412	2.96309	1.26771	3.63336	2.19007	1.74941	3.18185	1.95515	5.32875	3.02046	2.52017	2.06445	4.28951	2.80393	3.4742	2.41566	5.23964	2.27488	6.59781	2.39773	3.82454	2.58414	4.54888	1.70094	0.205741	2.69736	1.89867	1.37823	3.25098	1.92158	3.29906	2.62141	4.36752	3.59945	1.19516	0.587828	3.30891	3.79204	3.18894	3.14599	1.30376	2.59409	3.42473	4.85209	7.01411	5.62521	1.89875	5.99502
EJF58226	58.2203	34.3966	76.1497	20.9115	57.3901	64.1372	36.5944	37.169	28.7747	60.266	56.4773	50.709	37.0153	60.3629	35.3594	40.2165	43.3124	36.4823	58.964	50.8832	59.6815	57.471	64.4124	53.7523	37.7832	6.60928	47.442	51.5372	56.8366	56.4275	52.9055	47.0641	75.79	57.1893	36.7669	40.2865	36.7132	64.6678	65.6434	57.8793	54.6087	61.0703	62.7906	54.9232	58.0788	58.9307	54.1651	40.6785	42.8607
EJF58227	13.0034	6.94922	12.0113	9.66747	19.3309	12.9468	13.1857	13.3378	11.4857	15.6295	15.3048	12.6634	11.7683	15.5604	12.1831	8.43137	10.7102	7.20156	18.8981	16.0889	14.758	14.8977	17.5229	17.0566	10.8094	1.27706	21.8683	10.8032	13.9323	15.6149	14.7674	18.9514	11.6225	12.6747	9.28511	11.4457	7.55809	14.2305	15.6118	15.627	16.2528	13.584	14.8239	18.221	25.3371	21.2904	22.1692	9.32503	17.7534
EJF58228	5.82105	3.83096	7.14433	24.1098	20.9396	19.8341	9.72203	111.811	148.795	70.7013	74.9581	26.0511	62.0382	30.5	20.5456	6.17229	4.11972	15.5298	6.90024	7.57349	10.509	6.29753	9.69909	46.7605	36.4103	0.508163	20.8328	4.49417	8.51032	73.0476	9.33409	143.07	3.23734	27.132	40.5454	28.3386	24.4401	4.15448	26.8158	42.9057	8.50233	3.89105	18.6876	32.0142	23.1918	89.0646	105.902	4.26888	8.66083
EJF58229	24.8728	16.8276	15.8259	22.0328	19.9303	22.1299	16.2041	12.8606	10.125	23.609	22.2365	10.4691	10.7283	18.5197	13.3164	6.83635	10.8099	10.0595	18.9944	14.6158	15.6771	18.7707	19.1999	17.204	13.7499	2.07894	19.7281	16.4675	23.8145	17.7938	28.0898	26.8136	21.853	18.8565	12.2339	14.0089	14.2555	18.0551	18.0638	20.521	17.6914	16.6322	18.203	21.3402	22.4715	22.6255	17.6838	9.29793	17.0303
EJF58230	15.9946	18.6982	29.9683	11.2628	10.0875	7.09383	4.45224	8.83395	2.37483	13.6565	13.7768	9.32918	7.36928	9.20257	5.83854	2.03066	3.83242	6.18252	7.31312	10.9203	9.20227	10.6183	6.96349	19.1244	8.26424	0.892516	7.84545	66.112	2.10456	39.6763	3.73449	17.124	5.91336	6.61408	4.54244	4.97727	7.7521	25.4932	10.1521	9.31961	22.5955	26.2428	17.4051	18.2242	14.5937	11.6093	13.5352	4.66334	8.63621
EJF58231	81.6437	52.3926	107.405	61.8097	82.6361	94.4322	62.3762	78.1921	42.9619	91.091	98.7511	84.5175	68.9627	95.7117	71.6105	75.5073	63.5257	51.7019	93.3235	95.3198	99.4097	106.918	112.432	88.8018	63.939	8.7859	101.395	77.1444	128.683	114.792	106.65	93.2474	133.137	79.0155	49.3825	52.3259	71.1643	106.457	88.0418	94.08	117.276	98.3778	127.627	112.645	128.077	136.231	104.69	58.1332	83.1012
EJF58232	25.5577	13.1012	24.2868	6.72995	21.8321	21.0172	15.9549	15.8876	12.3754	24.8575	22.4664	18.5247	17.8847	23.0108	15.0571	16.0542	16.9814	9.57508	18.9219	18.9379	18.7766	21.9211	25.4817	21.2032	15.455	2.9301	26.4362	23.9066	23.3009	22.1817	22.7303	22.522	24.6882	18.1597	12.6945	13.3728	11.4623	23.6467	20.7946	18.2658	23.069	27.2859	27.8075	25.5816	21.9608	28.6156	20.6997	13.2113	17.368
EJF58233	859.414	512.334	1014.38	341.118	804.229	786.548	521.858	492.844	292.154	671.729	691.883	994.652	396.79	780.092	383.427	479.116	559.053	358.25	553.634	546.96	766.351	783.733	798.775	613.728	498.646	77.7663	658.101	655.372	810.718	716.582	846.793	630.037	999.88	632.709	390.088	428.88	388.627	691.128	707.177	613.948	541.524	843.614	605.682	560.377	530.923	546.068	511.439	461.147	488.111
EJF58234	56.7622	35.8685	56.2102	25.0036	47.6395	52.7471	34.1626	24.5717	18.3743	44.0255	53.0854	31.4423	31.1	46.0713	21.3546	23.7456	28.9778	29.9286	44.5409	34.9362	50.5414	47.0788	51.3539	46.4458	38.7522	4.84638	45.5256	47.8917	50.868	46.556	61.4155	48.7384	55.3505	45.7461	23.9626	35.9422	34.4375	63.9706	56.5963	52.605	48.3468	49.3286	44.4661	54.896	41.3225	40.038	40.4002	30.804	37.993
EJF58235	70.2091	45.1904	114.159	27.9909	58.9401	62.7483	52.8818	31.934	30.0644	59.4755	52.4002	43.721	42.3269	49.2009	50.4128	43.8342	74.0193	33.8808	63.4471	65.2352	72.739	105.987	108.122	56.3685	41.5805	11.2351	51.4543	55.647	96.9452	61.7403	91.9278	45.4702	140.05	82.0318	47.4788	32.4206	37.0833	95.7612	77.5335	63.2642	50.6951	60.9149	67.0505	63.0146	54.6296	59.3528	54.0188	53.2114	49.0587
EJF58236	64.1895	35.7351	76.4828	14.8696	59.606	67.9384	51.1968	30.1192	17.9807	71.6875	73.1904	40.1709	59.657	47.7254	46.9697	84.7953	50.8396	38.3654	59.7491	83.8587	48.8383	60.3439	90.5103	55.7293	58.5394	7.11687	58.1891	37.7842	70.1817	47.0232	56.8652	78.9591	70.3103	59.9575	43.0356	30.7233	32.1522	54.0635	57.4531	50.307	45.3215	44.8413	53.5464	60.2604	52.2077	74.2285	58.5618	61.1923	52.6932
EJF58237	51.0188	35.4068	66.7621	23.3266	103.935	99.053	48.4655	46.7398	20.7843	88.1009	97.7452	52.6074	77.2965	63.6137	50.7267	13.2887	70.1693	36.6609	19.9946	41.1021	154.189	123.133	162.651	45.619	68.1635	27.7369	24.5284	423.007	63.7203	61.9981	45.7575	102.246	85.8813	45.1246	39.2129	25.5028	26.5864	175.75	160.408	122.365	60.0664	232.591	67.0752	53.7276	102.848	74.981	60.7897	23.149	30.5207
EJF58238	10.5298	3.98597	8.78075	4.20752	11.4296	12.3477	8.65358	7.75423	5.61557	18.4448	19.8294	4.28944	16.565	14.9337	6.71121	3.61797	6.71799	10.1165	15.4368	12.431	12.9183	13.3387	17.8035	15.7198	19.5418	1.5594	7.91132	11.2097	11.4359	9.89944	10.5886	21.7434	7.63379	21.1608	15.142	9.53535	6.65964	14.203	19.2762	23.9426	8.07558	12.1701	11.3141	11.2938	20.3451	19.5863	31.8347	4.00862	8.33872
EJF58239	32.266	26.9995	28.8237	23.0194	41.2345	42.0166	26.9445	33.2966	21.7925	31.2345	32.1801	29.963	27.2544	48.0489	20.4567	17.4907	25.1771	19.9629	33.776	35.5875	35.215	31.4459	34.0096	41.9319	21.6019	2.5851	39.3583	51.0478	23.4621	41.9461	29.2847	45.1148	20.7188	26.3926	23.3427	29.4526	25.7317	27.6279	36.4483	39.7283	39.0299	45.9739	51.8704	50.897	65.1175	56.4214	45.1945	18.7071	33.3765
EJF58240	12.2205	10.2167	13.768	10.3979	15.4144	11.3561	8.45264	9.81739	12.442	9.85437	18.306	6.73184	12.929	14.6136	4.75824	5.17165	5.6122	5.7425	11.5136	11.4835	12.7653	10.9136	9.99582	12.7738	9.2207	1.09106	11.8976	17.117	6.04203	12.4513	4.34787	17.3431	5.09725	10.949	7.17254	7.09858	8.93628	11.3474	11.5869	15.3091	14.5074	17.4001	20.9917	22.803	15.8199	20.1242	10.8717	4.23424	11.7571
EJF58241	135.889	91.2805	108.959	52.7326	51.3049	72.9099	87.0594	150.105	121.79	154.469	162.605	91.1069	75.3071	136.512	94.1157	125.764	88.1184	108.976	165.931	265.72	56.9265	75.6624	71.9951	171.554	82.8961	1.8006	232.496	24.7622	213.427	155.648	195.476	106.334	122.132	188.87	91.641	97.4602	99.2594	32.7065	83.1071	90.5526	79.4303	22.4848	112.772	120.184	336.385	378.593	338.243	141.962	113.902
EJF58242	66.1782	33.6603	55.8338	22.0609	67.8884	57.8558	37.1657	37.6729	26.0054	55.2029	55.48	61.1444	38.0835	66.7801	27.3498	38.002	34.8083	28.0222	45.1882	52.7389	82.6228	70.0223	73.3769	46.3149	32.3653	18.1582	57.8029	124.693	57.6692	59.7571	69.0802	52.0688	67.5557	51.9312	22.8501	31.6611	27.3655	84.6312	67.9261	71.1586	87.1769	117.144	65.7333	105.103	55.2754	49.1143	55.0766	36.264	48.6464
EJF58243	101.93	64.3363	113.236	33.9123	123.884	141.203	96.9122	119.312	75.5556	129.022	127.178	84.9995	97.5544	107.127	89.38	79.962	97.5669	74.4885	91.6753	133.124	104.04	99.8807	126.373	100.243	101.947	9.82514	149.58	80.0895	104.425	119.991	82.5949	127.174	96.3167	114.481	67.0924	81.1728	91.1007	101.899	138.406	127.839	105.06	87.9745	125.468	117.261	128.243	173.502	139.065	79.8978	96.6651
EJF58244	254.911	138.512	430.406	99.4391	233.389	334.923	171.149	99.0963	511.545	337.797	336.209	197.857	209.311	347.221	193.143	194.899	260.599	205.498	301.07	316.731	404.97	454.388	337.621	125.838	210.969	24.4169	80.8972	460.907	191.241	293.503	173.408	146.895	442.528	484.583	237.192	253.781	127.399	754.459	786.547	665.099	248.657	407.415	221.949	300.843	256.209	237.039	449.335	285.427	117.199
EJF58245	8.57765	6.37044	8.56404	2.9312	9.50116	7.73647	6.74163	8.36029	4.00269	10.2676	11.6398	6.74435	6.53504	10.1436	4.86243	9.16047	4.65456	5.04794	12.5732	13.4463	7.06591	8.15879	6.59012	13.2726	7.10109	0.668971	16.7058	7.92657	5.70959	13.4417	8.26904	9.12052	17.6785	8.798	3.46776	6.44801	9.62748	17.6926	10.699	9.3785	10.5422	7.53636	12.4959	13.1977	15.3222	14.6846	13.0066	5.20642	12.8591
EJF58246	61.3645	31.086	71.296	27.2316	36.7433	39.2039	25.622	19.7704	12.5279	46.0267	42.1312	51.2646	26.6366	39.9792	17.7955	12.4977	26.9561	17.906	22.5043	31.5912	42.0031	57.6815	45.2686	33.6288	41.5202	2.69941	32.2943	110.46	30.615	40.3397	20.9513	65.1246	27.1953	30.0451	30.3527	29.1739	20.0885	38.77	40.9927	33.1854	40.7342	70.8104	47.8433	47.3722	65.8001	53.0108	50.0426	21.3917	38.3795
EJF58247	48.7445	48.2263	46.4473	38.9984	44.7496	76.1698	12.8543	7.65151	4.07038	56.6236	62.5651	35.115	62.9883	34.7658	22.8004	0.89571	5.74755	6.6733	3.51902	4.35071	35.0979	46.3013	71.0366	27.6307	52.7701	0.302349	3.39766	4.18532	107.886	20.7025	48.1942	240.863	16.3724	27.6183	42.958	14.5192	31.3865	7.29397	31.3129	31.0778	7.50436	12.1344	7.90672	5.73185	16.5057	15.8579	18.1252	3.86353	5.87337
EJF58248	749.959	338.661	692.51	365.937	660.894	637.149	360.23	204.372	72.9472	851.798	865.687	426.367	558.26	511.254	348.542	239.039	328.572	226.672	435.183	535.478	648.003	651.286	830.478	375.164	523.768	53.831	262.548	876.384	717.57	459.079	653.421	940.273	372.652	607.561	380.791	384.73	369.791	306.297	506.573	519.994	811.891	1032.6	905.516	637.271	529.096	622.777	542.673	348.213	315.401
EJF58249	47.4844	33.1357	51.3685	16.9755	53.5764	43.7862	35.3827	52.452	38.8621	55.4607	52.965	51.9482	39.9034	60.9207	51.2354	64.2737	48.1359	33.6195	43.255	57.696	54.1023	51.2513	68.6981	51.8482	51.4059	6.2777	52.1368	34.2083	64.4021	56.8723	45.5658	51.0193	63.0748	38.2141	36.5145	23.3391	34.8475	59.7705	64.9837	50.8023	58.7641	44.5548	70.1567	75.2382	82.3441	129.822	73.7561	45.6356	36.289
EJF58250	774.579	458.381	926.689	463.961	880.425	945.486	611.506	381.883	292.019	743.238	699.459	737.028	443.574	746.168	531.838	750.186	689.163	582.29	780.343	818.465	1054.78	1116.21	1229.5	717.834	528.238	118.19	714.793	1397.43	956.997	808.142	921.63	608.853	1108.89	753.104	489.421	463.371	469.073	1320.22	1194.99	995.719	825.189	1364.46	977.81	945.528	729.774	677.376	560.902	555.293	585.049
EJF58251	16.8394	6.59741	16.3691	13.5502	24.357	27.1202	33.4452	8.1694	13.486	23.1534	26.9977	8.51677	13.7114	14.0632	31.676	57.8392	19.1928	23.6769	32.7744	44.7102	25.6776	30.6239	29.2591	12.5366	15.5202	0.96099	35.7182	9.0747	27.4869	11.7713	38.4066	12.2154	40.1499	35.021	29.8574	27.4188	11.4935	23.7224	22.0666	22.0966	16.1655	6.44374	13.776	23.3747	12.1809	16.5275	15.6426	36.5541	11.4023
EJF58252	26.3795	23.0075	32.7001	9.90079	18.0657	17.5588	14.0259	32.9043	29.737	27.2577	25.5188	80.2669	19.111	54.5107	12.7742	9.57222	14.0618	10.1562	21.9204	22.4397	31.33	21.6446	27.3998	101.321	15.6427	1.85571	25.2243	12.3124	23.9849	113.228	26.4987	32.0649	36.2545	20.1111	10.5557	11.972	16.4674	40.8236	38.8208	29.0659	64.7538	17.7545	44.7362	48.8585	45.2326	51.8333	46.5502	17.8545	36.4568
EJF58253	45.3893	63.6738	89.2349	1.78163	6.07891	5.12985	5.46357	8.80798	12.5938	11.5215	10.107	16.4034	8.98041	25.5752	4.59739	3.42639	4.0416	4.90916	12.6201	8.91586	12.8928	21.4359	13.53	20.7324	6.64025	0.963821	10.2293	11.1182	2.90544	33.9595	1.80038	8.73537	4.60514	6.51008	7.6646	5.03898	14.4573	26.3518	46.6313	14.1527	27.5533	8.01627	23.6296	30.7502	18.9419	19.2728	16.6896	12.3409	20.9309
EJF58254	114.304	40.0876	23.0963	27.668	84.9627	0	15.9088	63.1312	40.0044	111.828	47.087	15.2786	48.2753	63.8312	45.8971	9.97696	0	28.5889	58.7955	69.2298	15.3914	104.339	24.882	63.8228	61.8722	7.01613	28.0335	34.5323	15.0401	22.1728	34.9489	7.82635	35.7579	43.3281	35.7084	13.0422	32.0736	90.2718	66.505	27.4733	67.1691	88.9209	70.7704	62.2876	95.602	117.757	95.4885	47.8159	6.1718
EJF58255	78.1212	31.9641	71.0332	9.45482	19.3559	34.0291	16.3093	37.7535	9.11364	38.2142	48.2723	36.5475	5.49895	29.0836	26.1403	13.6375	19.3033	19.5391	37.9513	49.6808	34.1875	30.5615	36.8454	58.1594	26.429	3.83613	31.134	23.601	28.2676	35.3593	31.0515	66.8613	12.2193	59.225	12.2024	13.3705	27.4008	55.5265	27.7767	15.6471	45.9066	51.6569	37.6195	45.231	55.2869	70.4206	44.2846	24.5098	48.5082
EJF58256	24.4032	15.9757	29.5855	12.1092	32.6501	24.6613	14.265	22.9127	11.3876	31.9917	32.6715	15.0046	25.7661	26.8008	16.0046	8.09404	15.6777	13.733	13.5287	19.0663	27.4378	21.0027	23.3734	22.4067	17.1721	3.53503	15.5609	20.0898	20.3896	16.0947	24.6225	36.5921	29.7729	24.5132	13.3411	14.2006	21.5696	28.5232	18.6156	17.7916	26.1309	24.8691	22.9992	18.9496	21.5094	25.6117	18.0563	9.86809	14.3623
EJF55601	0	0	0	0	0	0	0	0	0	0	0	0	0	0	0	0	0	0	0	0.455618	0	0	0	0	0	0	0	0	0	0	0	0	0	0	0	0	0	0	0	0	0	0	0	0	0	0	0	0	0
EJF55602	0	0	0	0	0	0	0	0	0	0	0	0	0	0	0	0	0	0	0	0	0	0	0	0	0	0	0	0	0	0	0	0	0	0	0	0	0	0	0	0	0	0	0	0	0	0	0	0	0
EJF55603	0	0	0	0	0	0	0	0	0	0	0	0	0	0	0	0	0	0	0	0	0	0	0	0	0	0	0	0	0	0	0	0	0	0	0	0	0	0	0	0	0	0	0	0	0	0	0	0	0
EJF55604	0	0	0	0	0	0	0	0	0	0	0	0	0	0	0	0	0	0	0	0	0	0	0	0	2.85399	0	0	0	0	0	0	0	0	0	6.33957	9.4738	0	0	0	0	0	0	0	0	0	0	0	0	0
EJF55598	0.1571	0.146924	0.25395	0	0	0.109491	0	0.0867677	0	0	0.129433	0.0839959	0.0884664	0	0	0.0548495	0	0	0.07183	0.0380599	0.126924	0.286807	0.227986	0	0.170075	0	0.154117	0.0474613	0	0.0406326	0	0.0430263	0	0	0	0.0717011	0	0	0.0406243	0.0503458	0.16412	0	0.302609	0.0428042	0.121288	0.0809227	0.0749941	0.0876245	0.0678604
EJF55599	0	0	0	0.109671	0	0.157887	0.504476	0	0.105713	0	0	0.121123	0	0.168677	0	0.0790935	0.149272	0.793248	0.207159	0.164648	0.42706	0.177248	0.328759	0.0562181	0.122625	0.0111242	0.277798	0	0.059616	0.117185	0	0	0.141738	0.515233	0	0.103394	0	0	0.175742	0.217798	0.0591656	0.0704931	0	0.0617241	0.116599	0	0	0.126355	0.146783
EJF55600	2.15883e-06	4.6541	5.40633	3.68237	6.33041	0.000453993	0	1.17176	1.39853	0	3.13344	1.644	0.607434	3.77572	1.6462	0.188306	0.355386	3.17078	0.949545	1.33123	3.94419	3.93609	3.46006	1.61302	4.80354	0.496654	1.1973	2.50963	6.04382	0.84039	7.29899	0.00129816	6.57212	0	0	1.89568	4.98017	2.08801	2.69422	4.74929	4.15894	0.000509678	1.6294	4.46756	0.930102	0.390194	1.29396	1.06065	1.43524
EJF55595	0.901823	1.12454	1.45778	1.16422	2.08546	2.72361	0.669413	0.664111	0.70138	0.705825	0.743001	0.80362	0.507834	0.671475	0.965634	0.944577	0.792303	0.451114	0.549779	1.52936	2.18579	2.66559	1.83223	1.26817	0.48815	0.324748	1.1796	2.63367	3.32251	1.16624	2.35294	1.07029	4.89004	0.683688	0.93909	0.823189	0.1687	3.41863	2.02107	1.15603	1.6487	2.24498	1.07535	1.88381	1.46985	1.54844	1.36324	0.503002	1.29849
EJF55596	0	0	0	0	0	0	0	0	0	0	0	0	0	0	0	0	0	0	0	0	0	0	0	0	0	0	0	0	0	0	0	0	0	0	0	0	0	0	0	0	0	0	0	0	0	0	0	0	0
EJF55597	7.43053	8.68652	7.74923	3.5972	16.5694	18.1255	20.6835	10.2598	6.06794	15.9929	12.2439	13.9049	10.4607	11.0652	16.9071	5.18853	14.6883	11.1508	16.1377	17.1015	18.51	19.8636	21.732	25.8153	9.04971	0.638531	20.9571	6.73447	39.1081	21.6207	39.2828	20.3505	36.0297	22.5329	17.4096	17.8044	7.29747	9.97603	16.3323	15.4782	16.4954	10.9828	16.8686	20.2455	30.1176	13.3962	23.9427	10.8792	23.27
EJF55592	0	18.1261	0	18.7657	0	0	0	21.4092	54.2655	30.3386	63.873	20.7253	21.8283	28.8621	0	0	0	0	35.4469	0	0	20.2192	0	19.2389	20.9822	0	19.0135	0	0	80.2059	18.9631	21.2327	24.2526	0	0	0	0	0	0	0	10.1238	24.1241	0	0	79.805	39.934	46.2604	0	8.37198
EJF55593	32.0435	8.99036	10.3595	12.4101	6.35146	8.93307	0	10.6187	0	5.01586	26.4003	10.2795	7.21773	23.8588	3.43108	0	0	0	8.79062	12.4208	20.7108	3.34283	3.72016	25.446	3.46898	0.629396	4.71525	13.5528	5.05951	28.1784	4.70275	15.7968	4.00967	0	12.0124	14.6247	0	10.1225	11.6005	16.4303	16.7376	11.9653	5.2905	12.223	29.6868	31.3608	18.3557	21.4471	6.92068
EJF55594	37.1526	15.2014	22.5212	13.4895	9.2052	19.4201	18.0981	41.0393	30.3397	25.4433	11.4786	47.1774	20.9214	65.6995	17.4044	51.8853	18.3604	11.6154	15.9254	11.251	7.50406	9.68956	10.7833	33.4216	10.0552	0.228047	17.0846	12.6271	19.554	70.8677	20.4472	27.982	23.245	24.6453	14.508	19.0761	31.2749	1.46706	13.2099	19.3477	31.5353	5.78043	42.1715	44.287	56.1718	52.6278	52.0975	14.2466	18.0543
EJF55587	0	0	0	0	0	1.01018	0	0	0	0	0	0	0	0	0	0	0	0	0.331356	0	0	0.378017	0	0.359688	0	0.0711739	0	0.437884	0	0	0	0	0	1.09884	0	0	0	0	0.374804	0	0	0	0	0	0	0	0.345952	0	0
EJF55588	0	0	0	0	0	0	0	0	0	0	0	0	0	0	0	0	0	0	0	0	0	0	0	6.20264	0	0	0	0	6.57755	0	0	0	0	0	0	0	0	0	0	8.01001	0	0	0	0	0	0	0	0	0
EJF55589	0	0.531164	0	0	0	0	0	0	0	0	0	0	0	0	0	0	0.24949	0.189403	0	0.09173	0	0	0	0	0	0	0	0.228778	0	0	0	0	0	0	0	0	0.212489	0	0	0	0	0.117821	0.10419	0	0	0	0.0903735	0.105594	0
EJF55590	0	0	0	0	0	0	0	0	0	0	0	0	0	0	0	0	0	0	0	0	0	0	0.242377	0.207233	0	0	0	0	0	0.215986	0	0	0	0	0	0	0	0	0.215942	0	0	0.519709	0	0.455059	0	0	0	0	0
EJF55591	0.501234	0.234383	0	0.485305	0.993514	0.349334	0	0.830505	0	0.392298	0.825921	0.803974	0	0	0.26835	0.174999	0	0.250729	0.916703	1.33574	0.26997	0.784343	0.436438	1.11947	0	0.024613	0.245858	0.151427	1.05523	0.388918	0.490412	0.41183	0.313602	0.379994	0.313168	0.457529	0.56258	0.158339	0.648065	0.481889	0.261814	0	0.551704	0.273136	0.773948	0.258186	0.478542	0.139784	0.757787
EJF55586	31.0863	12.9212	134.494	9.14756	22.15	64.8551	17.985	63.6271	64.377	100.024	108.138	7.06109	77.5726	69.5896	48.406	58.4521	42.4393	81.1046	145.2	106.962	76.1115	76.5703	56.9661	38.3701	63.8978	1.14736	7.17553	41.4328	14.8641	54.442	18.2392	32.219	53.8993	236.749	87.2111	105.435	50.8542	145.954	207.479	164.344	34.0672	42.1701	59.3756	51.8712	120.732	79.8538	189.664	40.0037	23.3452
EJF55466	0	0	0	0	0	0	0	0	0	0	0	0	0	0	0	0	0	0	0	0	0	0	0	0	0	0	0	0	0	0	0	0	0	0	0	0	0	0	0	0	0	0	0	0	0	0	0	0	0
EJF55467	0	0	0	0	0	0	0	0	0	0	0	0	0	0	0	0	0	0	0	0	0	0	0	0	0	0	0	0	0	0	0	0	0	0	0	0	0	0	0	0	0.11529	0	0	0	0	0	0	0	0
EJF55465	15.8851	13.7907	32.4019	5.93685	13.2405	17.7968	13.0591	25.5966	27.2884	24.5356	24.0206	9.99769	22.2185	25.771	13.6207	8.7588	12.1024	16.0401	21.7673	23.4186	20.1636	17.2623	23.0003	31.1133	17.6827	2.25405	18.5655	29.1447	16.4947	34.3395	17.1058	24.9119	24.1237	33.2362	19.9783	16.8227	9.9865	28.6504	21.4159	17.1801	27.5829	26.0507	33.0384	27.9101	37.916	32.7137	37.6884	12.1955	15.5932
EJF55464	0	0	0	0	0	0	0	0	0	0	0	0	0	0	0	0	0	0	0	0	0	0	0	0	0	0	0	0	0	0	0	0	0	0	0	0	0	0	0	0	0	0	0	0	0	0	0	0	0
EJF55463	0	0	0	0	0	0	0	0	0	0	0	0	0	0	0	0	0	0	0	0	0	0	0	0	0	0	0	0	0	0	0	0	0	0	0	0	0	0	0	0	0	0	0	0	0	0	0	0	0
EJF55458	0	0	0	0	0	0	0	0	0	0	0	0	0	0	0	0	0	0	0	0	0	0	0	0	0	0	0	0	0	0	0	0	0	0	0	0	0	0	0	0	0	0	0	0	0	0	0	0	0
EJF55459	0	0	0	0	0	0	0	0	0	0	0	0	0	0	0	0	0	0	0	0	0	0	0	0	0	0	0	0	0	0	0	0	0	0	0	0	0	0	0	0	0	0	0	0	0	0	0	0	0
EJF55460	0	0	0	0	0	0	0	0	0	0	0	0	0	0	0	0	0	0	0	0	0	0	0	0	0	0	0	0	0	0	0	0	0	0	0	0	0	0	0	0	0	0	0	0	0	0	0	0	0
EJF55461	0	0	0	0	0	0	0	0	0	0	0	0	0	0	0	0	0	0	0	0	0	0	0	0	0	0	0	0	0	0	0	0	0	0	0	0	0	0	0	0	0	0	0	0	0	0	0	0	0
EJF55462	0	0	0	0	0	0	0	0	0	0	0	0	0	0	0	0	0	0	0	0	0	0	0	0	0	0	0	0	0	0	0	0	0	0	0	0	0	0	0	0	0	0	0	0	0	0	0	0	0
EJF55457	114.983	0	232.335	55.6647	56.9782	40.0688	0	31.7531	80.484	224.984	47.3667	30.7387	64.7494	0	30.7798	20.0724	0	0	26.2865	41.7846	15.4828	29.9882	0	57.0683	124.479	8.46936	56.3999	138.95	105.906	29.7394	210.939	78.7284	143.881	43.5855	35.9205	26.2394	0	72.6464	74.3333	73.6972	90.0907	17.8898	174.022	125.315	88.7722	44.4211	96.0557	64.1332	24.8338
EJF58043	0	0.173279	0.532588	0.166343	0.62633	0.478079	0.385984	0	0	0	0.263607	0.177912	0.364153	0.246448	0	0	0	0.166312	0.374955	0.328227	0.086771	0.244872	0.377518	0.0796271	0.179966	0.0159392	0	0.296197	0.251135	0.24601	0.631465	0.273714	0	0	0.208368	0	0	0.100107	0.175578	0.105819	0.0848612	0.479191	0.179849	0.0893381	0.162979	0.338528	0.0805723	0.0907888	0.140144
EJF58044	14.6198	5.94469	15.4125	6.15442	18.269	19.0494	9.90844	10.5321	6.82219	18.4073	14.1399	2.37898	17.1813	13.7252	10.5496	3.99466	10.0521	10.8108	19.4723	17.7093	14.0369	13.428	12.9144	15.774	13.7627	1.34216	11.692	5.95302	27.433	12.659	20.3678	17.0606	26.248	22.6489	15.8858	8.41316	11.0583	12.6503	14.7933	16.9074	12.7828	9.69192	12.2438	8.48629	14.8859	11.296	13.1993	9.04068	10.4336
EJF58045	143.655	79.956	126.383	105.548	144.892	143.535	85.6372	87.7675	94.9175	192.531	181.723	61.5138	111.32	127.787	60.2348	55.7034	81.6731	81.3988	133.981	113.031	124.963	130.302	132.649	150.327	108.382	10.7061	125.65	129.046	121.274	152.566	129.204	191.497	126.07	131.075	103.655	103.859	114.864	183.731	163.876	167.852	150.24	129.357	150.949	155.351	196.134	183.683	158.089	59.5621	145.796
EJF58046	86.5859	32.7571	68.2238	54.3449	109.098	107.349	83.8117	40.3724	44.2623	77.6435	92.4873	50.2492	56.1087	77.1045	68.0203	70.9424	106.079	69.8657	93.6014	60.1895	117.762	121.988	133.358	64.3532	58.6443	8.71724	123.037	70.4566	122.631	76.7495	138.143	75.1934	126.042	78.8367	50.0207	63.9438	49.8126	138.412	105.537	101.79	87.3865	95.858	88.9588	91.6394	57.6663	53.2293	41.0215	58.851	72.7351
EJF58047	95.0122	64.7235	133.202	38.8982	85.4447	98.9192	66.6084	52.4759	30.6525	85.3794	90.3595	94.0733	55.1546	96.9451	80.6972	47.7106	93.135	48.1142	69.051	51.5776	103.771	111.508	131.244	71.3165	51.4294	8.20793	83.8583	70.3424	103.717	97.0825	103.864	55.5772	144.944	67.5841	49.4692	53.5356	52.333	136.917	106.617	76.685	78.7319	99.2805	106.516	82.9355	64.2975	59.0614	48.7151	46.288	54.468
EJF58048	268.677	141.672	262.632	110.889	319.071	229.485	193.69	168.803	188.297	283.245	284.449	186.908	150.735	271.444	137.784	123.678	194.367	166.375	237.928	169.462	252.575	227.062	241.869	269.838	175.168	20.5176	311.75	156.304	240.501	264.358	272.567	212.639	193.931	190.564	116.904	161.829	161.057	276.817	274.721	301.306	226.685	205.438	213.828	237.575	195.521	240.693	188.65	125.438	252.606
EJF58049	54.2226	37.6238	59.9411	22.8627	53.3916	53.8818	36.224	36.7099	31.1792	65.9844	64.8484	23.7538	40.5804	35.9448	33.3373	27.1142	31.1182	37.7979	45.0252	48.7311	49.0831	58.5731	64.5754	52.1739	38.2501	4.15708	67.0917	32.4451	73.6471	51.0299	62.2077	79.617	29.7664	44.5548	32.5666	29.8565	36.3191	48.9555	68.8401	74.7757	58.9294	40.9296	66.9983	67.7684	64.6389	73.5194	53.6048	31.7066	47.0701
EJF58050	64.755	44.6235	62.5084	24.8758	78.7268	58.6519	43.9316	41.9909	47.2223	68.9432	67.1746	41.7708	46.2084	60.3175	33.4052	35.9719	46.2959	37.7688	53.4613	46.3014	67.1432	63.7245	70.0805	64.148	51.7966	7.31221	60.8248	51.64	60.3672	72.2142	69.6413	65.411	56.4253	43.3281	34.2342	39.7249	41.1954	70.2298	66.1659	69.0612	61.0067	59.8788	66.8747	64.1448	55.9983	71.3022	55.0654	36.4834	57.5279
EJF58051	59.0426	43.1391	87.4877	26.499	56.0771	46.2934	25.6797	51.632	30.9957	59.6887	56.2452	74.9738	35.6724	63.1949	32.9272	47.0255	36.878	33.2264	63.6929	66.9007	51.6766	59.0278	57.4793	68.8336	35.2884	4.04691	54.603	58.1569	40.4624	85.4211	40.9189	53.733	47.3302	57.3503	35.3524	37.0524	35.5505	54.7889	62.0251	53.2162	66.8207	69.2793	73.6189	66.3587	103.354	88.8628	89.1051	49.3975	50.8747
EJF58052	341.09	363.898	653.23	74.5727	278.564	207.048	245.577	171.813	72.8153	157.357	130.209	781.885	109.274	431.968	141.913	90.1009	259.023	136.097	145.435	154.606	326.754	308.874	339.383	240.778	114.243	16.8474	238.694	302.188	50.5397	506.811	63.6134	78.8975	181.49	97.823	89.3692	89.9351	126.864	225.928	378.414	238.171	202.721	512.013	247.446	258.909	280.068	252.982	192.19	157.33	172.18
EJF58053	36.1573	20.4464	44.6852	5.08841	31.876	31.6463	30.3111	29.6066	19.3249	32.7414	27.1917	28.6608	20.8344	29.8958	22.5092	17.1743	33.6594	18.0868	28.7387	32.3394	29.5518	34.1563	39.5371	27.0226	22.1888	4.37682	36.0378	39.4387	32.2518	30.502	30.2862	25.6203	43.4031	33.1488	21.4088	21.7792	16.8701	34.1335	36.4753	34.4251	33.3258	38.0708	42.7483	36.5997	33.8118	34.3258	32.3127	19.8154	21.0666
EJF58054	6.35642	5.05298	5.65126	1.23088	10.0794	7.97419	2.83098	6.31926	4.44926	6.46744	12.5688	7.13695	2.86354	6.15269	5.44495	3.77274	7.95789	5.72335	4.65009	3.54186	8.04556	5.63646	5.9037	6.46735	5.84917	0.749115	8.73	4.41675	7.52736	7.39813	8.70687	5.39673	7.95394	2.40946	4.76575	4.06153	3.5672	4.81918	5.75293	5.2963	7.13847	7.12059	5.947	4.84931	4.08953	5.23873	3.79291	3.8999	4.25582
EJF58055	0	0	0	0	0	0	0	0	0	0	0	0	0	0	0	0	0	0	0	0	0	0	0	0	0	0	0	0	0	0	0	0	0	0	0	0	0	0	0	0	0	0	0	0	0	0	0	0	0
EJF58056	12.6611	10.9745	19.7127	7.57448	10.4897	15.074	11.137	11.7983	14.7109	16.045	20.0943	12.3021	14.6559	16.7814	12.2237	9.07792	12.2863	13.343	12.2278	13.9989	15.9989	15.3683	20.9772	20.8977	13.2019	1.33281	17.738	25.1635	24.2889	17.4257	22.1667	23.5099	43.0597	16.397	11.6709	8.19111	11.3631	16.8058	17.1144	13.6486	17.9531	18.5472	22.7162	24.8214	15.7335	22.4798	19.0866	11.7527	14.0993
EJF58057	14.2225	1.66265	2.8738	5.16395	14.0955	0	3.95895	7.85519	3.3184	8.34859	14.6472	3.80213	8.00897	7.94229	3.80721	1.2414	4.68573	3.55722	4.87715	6.89122	0.95755	9.27322	10.3199	9.70596	7.69854	1.39679	6.10418	5.37092	17.7782	4.59815	16.5246	14.6071	15.5723	8.08674	2.22154	4.86839	0	4.49288	0.919442	6.83681	3.71449	6.63847	14.6762	3.87512	5.49019	5.49453	6.78931	5.94957	6.14349
EJF58058	20.8128	13.3571	21.7137	9.20177	20.7321	19.4359	14.3864	13.6064	12.3383	23.8712	23.5339	16.4646	17.1017	19.608	14.9517	14.4674	18.122	11.9515	19.0106	22.6384	18.3626	19.469	24.8587	24.4967	15.8763	1.86151	23.2692	20.8372	25.4851	24.831	22.8309	28.302	29.6975	18.2741	12.1412	12.0192	13.2005	19.6093	19.1187	19.2508	22.5488	17.877	27.6136	26.1835	23.4481	30.9354	27.4234	16.6126	18.8175
EJF58059	44.6484	24.4008	47.967	6.31543	32.5954	34.5752	23.2199	31.9662	20.6633	35.0886	39.5101	52.1645	28.9707	50.2082	23.6087	32.5239	26.3929	18.3821	32.1336	33.0289	33.2517	39.9171	51.6222	40.2615	25.3613	4.07815	44.9722	50.6241	41.9214	57.3593	36.4936	45.3903	49.0871	35.2417	21.4674	15.2623	21.5507	41.1524	37.2974	29.9712	43.8121	48.6553	60.7729	45.2561	50.2636	57.9221	47.7143	28.6437	32.8182
EJF58060	26.5254	12.3103	26.5971	3.08962	20.1611	21.4058	23.9827	13.8791	8.00372	25.1311	23.0042	25.272	15.3862	21.3836	15.4824	15.11	28.254	12.8696	22.9338	18.3122	30.561	29.8564	37.6258	18.7577	17.7046	3.71171	27.4891	27.957	25.5073	21.7165	26.1479	15.7857	31.6944	19.3534	15.0776	17.2036	13.6548	31.4384	25.1158	21.0916	19.4287	31.3403	24.6961	21.6816	21.8132	23.5255	19.8027	15.5179	17.8328
EJF58061	143.659	107.68	157.579	45.0008	117.55	102.436	89.5542	61.8414	36.6169	91.6499	88.5203	146.679	54.2146	113.706	81.7591	134.664	113.949	60.8408	131.023	84.5957	127.768	120.508	127.803	121.106	71.3901	9.15878	138.266	78.3214	97.451	126.767	104.31	74.6395	184.861	103.19	36.7702	80.4426	81.2981	101.632	83.2717	69.4441	63.6095	68.9321	60.9574	56.7391	107.027	74.6983	97.5356	89.8063	208.911
EJF58062	167.46	106.65	171.883	127.82	179.2	183.3	107.526	123.13	99.7169	176.897	168.439	124.14	122.069	192.002	97.3546	131.639	97.4802	96.1012	172.392	211.808	179.284	181.395	194.416	206.763	127.903	17.102	198.798	175.361	167.352	206.462	154.295	217.499	163.909	162.781	95.6414	88.1513	109.544	155.131	191.543	182.397	211.969	172.95	248.212	219.736	223.144	228.612	178.514	130.935	172.406
EJF58063	5.64198	2.63826	3.04005	5.46269	3.72773	5.2429	2.09399	7.27092	3.51038	4.41578	7.74727	5.02761	4.23615	7.00147	3.0206	17.7284	3.71761	1.88151	41.7043	10.0236	3.54531	3.92387	7.64188	15.8679	4.07195	0.369398	9.68597	2.27265	5.93894	7.78265	4.14013	4.63564	17.6498	4.27729	3.52508	3.43336	3.16626	2.9705	5.8358	1.20539	10.3146	1.17042	9.31513	13.8351	8.22773	5.81239	10.7731	18.3568	14.6225
EJF58064	30.5678	23.8231	24.7061	36.1733	37.0269	33.1398	32.1443	16.8828	45.9624	37.2156	41.974	1.81594	21.0385	30.3467	18.1837	14.2298	29.0935	13.5918	41.9289	99.5627	15.5495	18.6018	15.7726	43.8283	25.7384	3.00205	49.9788	226.765	45.5836	36.895	63.9695	55.8121	46.7501	30.8986	36.0751	29.4526	38.1211	12.8751	36.0092	30.4765	170.312	97.2321	232.716	170.274	34.0884	45.487	30.8052	23.6799	35.944
EJF58065	44.9577	20.4468	51.5183	21.3173	41.1992	44.2099	34.4574	22.1093	11.0643	42.899	43.1289	33.5863	24.2762	37.8307	24.7289	31.3927	37.5366	26.1858	48.1511	38.5684	48.4295	50.354	51.569	41.4936	30.6691	5.53423	64.0414	54.6075	61.1809	46.193	61.1601	29.1799	62.229	42.7208	21.548	24.5945	22.1195	58.9486	36.3099	38.9794	38.8438	48.2929	39.0623	35.9091	38.3546	37.9883	32.2653	28.6824	46.2881
EJF58066	118.877	66.442	116.109	58.6125	126.83	110.395	96.9138	74.8382	39.519	137.966	124.817	90.5593	87.6074	121.442	79.5973	121.446	84.5305	68.7223	174.103	174.622	109.727	121.233	127.817	147.58	111.037	8.51742	217.546	73.4383	126.95	121.688	126.054	146.553	118.335	131.261	101.906	82.7437	72.346	60.0455	110.389	112.078	105.183	93.1125	107.802	112.894	176.534	130.707	140.746	109.604	162.381
EJF58067	8.33384	6.92801	18.7104	3.36208	4.1297	7.74434	3.09306	3.32427	1.94446	3.98603	4.57743	4.70334	2.60719	7.5841	3.47026	1.93976	2.13551	2.08439	13.8657	28.7146	5.11213	5.67525	4.56891	5.85966	4.51104	0.568377	4.08779	111.059	4.99544	7.54414	4.1902	11.539	28.9675	9.82804	4.91766	3.59228	2.33846	57.4796	7.42288	6.82522	15.8404	12.6782	5.86052	6.05511	5.00429	5.60445	4.75183	2.84062	26.2989
EJF58068	9.99044	6.74794	10.7662	4.29909	7.70094	10.8311	1.85395	2.45235	3.62596	4.34398	10.9747	2.37401	11.2516	6.61212	6.53726	5.81337	3.65716	4.44219	11.9272	18.8248	12.8545	11.2907	12.243	9.6414	6.60947	0.599597	6.80606	7.37781	16.0665	6.60339	17.9204	9.42454	28.4751	10.9401	8.32263	5.57292	4.36068	15.7799	15.5004	11.7393	8.40744	4.49041	6.72002	11.1906	7.42739	14.8665	9.00826	6.81056	10.7886
EJF58069	69.6612	41.261	76.9474	44.965	73.6417	67.9705	29.7325	76.9488	51.4691	79.9647	69.8282	48.4189	51.6497	76.9376	28.5929	47.8318	35.9558	36.5886	78.8306	70.8811	70.3506	69.0382	75.4831	80.6729	52.79	5.13106	85.1382	65.2402	36.6639	106.302	38.0545	73.4527	47.2163	64.2539	39.897	41.3317	54.0795	49.8802	74.1558	66.6007	100.974	80.9261	98.0808	98.3805	146.405	128.28	116.111	52.4533	73.9726
EJF58070	27.8239	15.4736	27.468	10.0543	27.7724	26.179	22.4053	21.3497	19.6148	32.1208	33.1576	21.5177	18.5221	32.3333	19.7909	17.7634	21.2147	16.7019	26.5339	24.026	28.9021	29.9076	36.4272	33.5374	22.6451	3.91344	35.2892	26.2682	36.4274	33.9259	33.0811	32.577	30.3403	23.5799	18.3155	17.1435	16.7858	27.0593	26.4928	26.0814	29.3007	28.9426	35.0827	32.0298	34.7792	37.11	30.4066	17.071	26.9348
EJF58071	195.051	99.4606	167.783	114.211	180.882	200.998	124.618	122.862	107.489	220.266	207.763	105.28	131.02	173.239	105.918	98.5822	130.359	114.296	175.391	138.387	204.486	191.006	216.879	166.071	136.5	19.0647	210.71	149.421	206.295	190.983	212.991	202.361	176.371	171.461	111.131	119.756	132.136	278.449	245.465	221.159	195.034	178.037	198.718	187.524	192.896	220.319	165.16	107.238	174.325
EJF58072	25.1258	14.6864	33.6923	10.7814	29.4289	37.4108	21.2999	9.46171	7.99415	15.1958	22.1123	14.9604	18.0076	14.8814	23.235	19.7378	35.3693	18.5672	23.4984	23.6567	27.0661	32.9135	42.2639	15.7297	18.8551	3.64532	17.7863	25.3599	39.0713	15.2125	30.8689	12.8244	62.5237	26.4079	13.201	11.7281	9.61398	49.7881	23.9216	20.3131	18.9406	27.1869	26.2416	21.7823	18.2226	22.9433	15.129	19.4288	13.4432
EJF58073	63.756	24.7678	49.1518	30.3901	62.2145	54.0053	47.5074	38.4634	26.5472	56.8088	64.6496	44.0522	47.5015	63.5384	44.1112	33.2181	31.6691	37.7801	53.5925	69.6251	57.5851	67.7904	70.318	52.3331	45.1293	5.58715	57.9747	48.8939	62.2074	61.9006	65.7384	56.9508	57.0729	45.3601	38.6088	34.4705	40.7337	79.6325	80.4036	71.3543	64.8115	63.7904	64.5077	60.3984	63.1057	74.0182	51.0369	37.4754	51.2663
EJF58074	14.1561	5.62665	14.874	7.19579	12.9775	13.8126	8.07799	12.5097	9.74362	14.4034	14.5788	11.1639	10.1638	14.2294	7.5789	10.0084	8.16177	6.37312	14.1586	15.8616	15.0587	14.7679	14.4832	19.0579	10.9192	1.78997	17.2723	16.8929	7.91628	15.2862	10.3879	18.1252	6.86413	10.4637	9.28692	9.36831	8.93741	11.7388	10.8903	11.2281	15.7129	12.4441	18.5031	21.6958	18.3063	22.4224	17.063	12.4358	13.9112
EJF58075	40.1711	19.2114	35.9729	16.3534	33.7047	24.3385	28.5902	21.9347	23.9644	31.6191	35.353	32.4611	21.9785	39.2574	19.796	20.8784	25.1159	20.8938	31.2555	27.4266	36.2659	37.7998	41.2715	33.9846	23.9682	4.39351	56.8732	37.8561	28.5907	36.9549	27.5796	35.8188	29.9888	23.1869	17.1127	22.2927	21.5191	40.7379	40.3706	39.9374	37.3163	38.8498	44.1532	47.8229	32.6585	34.9181	23.8069	20.6872	40.0282
EJF58076	10.6669	9.1446	6.60973	6.0246	7.04774	13.1339	7.71996	3.53484	3.65024	10.8532	10.546	4.37245	10.6119	6.08909	4.56866	2.60693	6.09145	4.0908	4.87715	4.04859	7.6604	9.55142	11.6615	9.17654	8.27593	0.593635	3.74971	9.66765	12.6318	6.25348	8.08835	21.6185	9.56585	9.16498	7.99753	3.73243	7.18345	10.5583	4.96499	4.55787	5.57174	6.85975	7.92514	5.81267	8.87582	8.05864	6.87418	3.07394	4.60761
EJF58077	62.451	35.4379	47.4216	35.4323	65.8007	71.505	40.2295	42.9801	51.1197	47.8451	54.1859	27.4128	37.0726	55.3467	40.1014	29.7147	45.3674	35.0957	43.8511	55.0473	53.5408	62.2071	58.052	60.0691	32.916	4.94726	48.0352	33.7551	76.9722	59.582	78.8465	79.1836	69.9962	48.4165	25.9116	33.7525	35.0036	44.3738	37.3746	47.5023	52.8647	36.9115	53.4931	55.9907	35.2578	38.7932	27.3755	30.694	33.8919
EJF58078	25.2075	12.9531	17.9498	11.9689	22.3066	22.0087	17.0093	10.4035	9.04836	20.5962	19.4591	13.1775	13.1029	19.8001	14.9786	14.0544	20.6824	11.3623	19.8967	20.0834	20.291	25.2549	30.5821	16.7191	13.6446	2.28519	22.7344	19.1943	13.8503	19.3441	12.951	17.6767	18.0244	17.0102	8.65358	14.1078	14.4573	14.876	15.2989	15.9124	18.6239	21.1181	20.3519	20.3226	21.4573	19.7147	14.2811	13.3645	16.0935
EJF58079	1191.42	636.074	1172.47	624.604	1077.01	1155.78	793.011	504.121	348.315	970.811	957.942	742.198	565.332	960.018	634.244	594.611	913.014	637.37	864.796	762.402	1556.07	1558.92	1603.77	842.339	665.93	145.162	831.854	1150.73	1256.12	916.793	1334.02	683.356	1256.28	867.359	584.012	730.275	575.268	1387.03	1370.55	1339.99	1208.04	1404.64	1169.87	1248.08	798.77	819.211	599.979	619.079	757.909
EJF58080	10.8938	5.6601	13.2072	6.73877	7.19769	8.01425	3.70625	3.34263	1.6945	10.4209	3.98902	5.50095	7.49776	8.11128	4.53625	1.47911	4.38664	3.33016	6.3645	10.4101	8.14936	7.57642	8.60728	16.2204	6.22435	0.80241	6.08563	17.1869	4.93727	8.1397	5.47735	10.774	5.30121	7.79998	4.91574	3.03843	2.71714	6.88271	6.10353	3.10323	8.06124	13.3711	7.99384	6.26614	6.38576	5.29968	4.18915	3.54442	8.10417
EJF58081	4.92402	4.934	9.66519	5.78915	4.18289	4.4123	3.91612	7.3817	5.9085	4.40441	5.21594	7.52198	6.73397	6.28509	3.76602	5.40305	1.39051	1.75937	6.91494	6.81666	5.4937	6.23757	5.10415	13.0922	4.94991	0.449044	9.31599	4.46276	8.14501	10.5523	7.74275	12.1372	7.48186	6.93269	3.0765	4.17363	5.52668	6.88862	6.73026	4.95941	9.00205	4.59665	9.09757	8.0497	12.8529	14.3124	10.9133	5.68902	7.44435
EJF58082	295.512	210.041	248.398	226.036	392.45	263.625	243.485	264.406	179.268	499.58	462.591	116.92	322.833	343.249	164.539	45.3966	97.3592	79.8241	172.947	191.867	267.399	280.538	284.757	709.873	259.133	14.2209	262.36	39.2817	415.273	311.84	383.1	647.473	140.517	215.072	203.098	164.545	195.691	113.89	166.587	145.842	188.317	115.864	167.513	188.408	132.326	207.018	177.744	120.322	257.849
EJF58083	145.433	134.412	174.243	182.226	169.57	188.409	120.971	202.227	142.117	297.285	294.618	85.991	186.916	146.504	85.19	28.6735	52.9875	47.9289	112.651	138.861	128.556	147.702	177.782	472.149	159.296	3.94881	148.966	34.1154	276.008	273.925	270.776	384.719	83.4984	180.3	128.281	112.449	134.427	61.6167	133.616	121.726	137.185	65.4863	184.089	129.598	107.878	139.25	181.321	71.5737	152.987
EJF58084	32.4585	30.356	0	15.7135	0	45.2439	54.2106	89.6354	90.8789	0	0	17.3544	0	0	0	0	0	0	22.2612	47.1813	17.4825	8.46532	18.8417	64.439	0	1.59387	15.9211	0	0	41.9755	0	8.88966	0	0	0	0	18.2156	20.5073	25.1802	10.402	50.8632	20.2004	26.7951	0	58.4719	66.8778	38.7363	18.1041	0
EJF58085	9.57231	6.30728	10.9017	2.94895	18.1112	17.5883	10.6581	6.48842	3.85772	12.6	13.2637	5.58324	9.80065	8.74715	7.68722	5.37995	16.9152	8.27071	8.05708	8.43285	12.7722	10.5534	13.0075	8.85397	12.4825	2.11521	5.65566	17.0883	6.29759	6.07694	7.55638	12.8699	13.3392	9.2361	7.33999	6.55325	6.10448	16.6314	12.4889	11.8522	10.9648	18.0072	13.7689	11.2623	11.8692	14.3439	12.5661	5.58175	7.98771
EJF58086	3.73049	3.48885	3.01513	1.80597	11.0915	2.59996	0	0	3.4816	8.75918	9.22052	0	2.10071	0	5.99168	0	0	1.86608	2.5585	0.903766	4.01857	0.972928	1.08275	5.55453	0	0.36637	1.82982	4.50805	0	1.92971	0	2.04339	2.33402	0	6.99237	1.70261	4.18707	1.17846	4.8233	4.78203	2.92288	4.6433	1.02653	3.04927	2.8801	5.76475	7.12321	3.12108	4.83422
EJF58087	80.2731	44.91	75.307	39.902	73.8736	62.9396	49.4776	67.2949	38.4621	68.9975	64.9551	88.1375	37.535	92.3224	43.744	68.8145	49.1153	43.7398	59.9697	58.342	60.0286	64.489	63.2394	66.6981	47.7188	5.94789	83.4948	63.0097	45.6441	89.5357	49.0875	69.6846	50.6722	44.5556	40.3025	38.9267	41.8312	62.9428	67.2771	56.5033	70.1951	63.116	70.6059	81.0418	97.2038	99.8648	81.2579	66.7601	61.9186
EJF58088	259.815	121.078	237.737	88.1027	298.846	234.7	186.488	136.633	114.75	251.753	260.868	178.151	162.304	226.722	139.575	124.805	214.483	134.11	199.026	168.257	279.958	254.065	325.858	227.059	180.68	29.832	215.328	196.856	187.362	249.355	193.332	263.477	185.329	156.589	128.497	131.276	128.37	215.845	208.442	230.632	200.708	271.823	216.599	201.325	174.315	191.906	170.572	138.065	217.043
EJF58089	7.32454	6.85009	6.18907	4.51294	12.2085	7.88928	6.48724	9.0102	6.36978	10.6836	14.5379	7.83233	6.74933	12.1468	5.8821	3.37093	4.60689	4.49662	12.6347	12.4213	8.51778	10.5933	7.0541	13.8802	5.046	2.04358	10.2066	186.579	10.7765	12.0554	10.5053	11.2155	7.49893	9.5913	4.57633	4.55855	6.35259	11.6743	8.0927	8.00212	12.9559	9.84197	10.5356	11.1576	16.8789	13.4623	16.7672	3.80679	10.1388
EJF58090	20.3883	11.6866	14.3524	10.8254	11.7326	5.95887	8.42136	11.9871	13.5038	19.0457	18.9651	11.2525	7.7775	18.1188	4.92957	11.9404	7.80053	8.22479	12.0284	15.6148	9.21019	10.2917	17.18	18.7693	8.90004	0.96887	15.3235	11.7229	0.173076	17.1806	0	21.6151	0	8.97488	4.93104	9.60546	8.8582	15.79	15.9866	14.543	16.4898	13.3025	19.5456	16.1276	17.4332	21.6817	19.6223	6.05274	15.9091
EJF58091	12.6582	7.80249	13.4861	8.63487	9.12375	4.01006	4.48448	8.58013	15.8411	4.05292	7.58469	11.3823	6.15607	13.2807	2.77238	3.41502	1.89562	3.45379	10.2599	8.78173	16.5798	9.90394	14.1948	14.8495	4.36023	1.72347	10.5834	64.1414	0	21.2805	0	7.40634	0	2.6172	5.39235	3.67643	4.19766	23.9923	16.9614	13.0916	27.3492	44.0439	22.9574	31.824	20.878	17.7825	16.2051	6.09749	11.8054
EJF58092	3.92345	7.33861	6.34217	7.59753	15.5536	8.20333	10.9212	10.8347	0	6.14149	9.69745	8.3909	2.20937	14.6065	6.30159	8.21891	0	1.9626	9.86641	9.50513	11.6227	12.279	5.69377	11.6837	8.49494	0.19266	3.84894	75.8596	0	11.1624	0	9.67089	0	5.94887	2.45135	5.37202	4.40365	8.67591	11.1601	6.28672	18.4444	40.2887	26.9907	21.3799	29.281	17.1783	17.7927	8.75338	15.2528
EJF58093	2.77512	3.89304	6.72889	10.7477	2.75034	11.6047	12.3597	3.06544	3.88496	4.34398	11.432	1.48376	3.12545	10.3314	2.97148	0.968896	0	4.16455	10.1508	10.757	7.47356	7.23763	12.8874	17.9055	3.00431	1.09018	10.2091	68.7477	0	9.33087	0	9.12052	0	2.10387	5.20164	3.79972	4.67216	7.01328	9.32897	2.66802	16.6699	45.7677	20.6182	18.1469	22.1393	11.4358	13.9098	5.41749	16.1828
EJF58094	87.4632	54.0115	96.2335	13.683	67.7134	58.6307	57.8607	73.6275	54.6263	77.5119	79.5776	75.5592	58.1502	76.8881	49.2089	57.9651	53.3784	39.8548	60.5958	67.288	64.6695	71.5085	79.6448	90.6298	52.5232	7.71546	76.6325	113.089	64.5404	97.3934	60.4794	80.0301	85.4949	58.2087	41.7149	40.731	44.3379	67.703	68.5414	64.2604	93.8123	86.9807	103.619	92.836	91.6375	113.892	88.1249	59.0243	73.4935
EJF58095	30.0748	14.7007	29.2279	6.24608	28.4555	29.2562	22.6614	21.9801	15.9421	30.8632	30.8418	21.7152	21.7453	30.5789	19.2147	23.0307	24.0676	16.4077	27.6472	26.4367	28.629	31.4693	34.4149	32.9875	23.8533	3.29273	35.8768	29.1516	38.7592	37.1773	36.9374	33.7435	36.8943	27.071	16.0089	18.2464	16.011	27.5834	27.5601	28.7394	27.9777	31.2702	28.9277	30.1778	36.2199	34.4933	30.8819	18.0922	23.4897
EJF58096	77.004	45.6929	74.2559	37.0213	84.211	65.5118	50.5563	32.8507	44.6068	59.8527	73.9435	44.5785	38.5776	58.5215	37.8145	29.6661	54.9384	43.0353	48.0772	41.685	85.2387	80.1933	88.6287	77.3594	38.8071	8.37095	68.1177	111.825	83.7123	61.672	79.1085	43.9246	99.0149	49.5207	30.8578	39.2653	39.936	148.973	104.917	90.2001	71.7066	94.3587	61.9608	81.3186	66.0105	58.9502	47.5331	38.5067	66.0658
EJF58097	18.9491	8.70118	12.9698	5.86771	18.7799	20.2263	14.731	6.88287	8.28481	15.3652	17.2997	10.0401	12.0165	15.7615	13.4352	11.98	20.1349	11.9553	12.1374	13.3172	18.2057	18.744	25.5668	16.0983	12.2899	2.02864	18.1287	18.7728	21.3391	14.8355	19.1246	12.0159	24.4591	14.7539	8.95947	9.81714	10.3467	25.8315	14.4352	13.4582	12.8405	19.3361	12.2606	17.6284	23.8554	17.3231	15.1168	10.4739	14.2687
EJF58098	11.1915	1.74442	6.03026	1.80597	7.39435	0	2.07683	2.06038	8.70401	0	9.22052	1.99456	8.40285	13.8882	1.99723	3.90735	0	5.59825	6.82267	8.1339	5.02321	0.972928	8.66199	10.1833	6.05786	0.915926	8.23421	2.25402	0.98171	15.4377	10.9499	6.13018	4.66805	2.82815	6.99237	6.81043	2.09354	11.7846	6.75262	8.36855	7.79435	1.16083	13.3449	12.1971	15.3605	19.2158	8.90402	1.04036	8.05703
EJF58099	3.50092	2.45561	1.41479	0.847417	0	0	7.79609	4.83396	0	4.11007	4.32655	3.74363	0.985719	3.91005	2.81148	1.2223	0	1.75125	3.20141	2.54445	3.77127	2.73917	0	1.73757	2.84254	0.0859562	2.14653	1.05766	0.921297	1.81096	1.71267	2.87647	2.19039	1.32706	2.18736	0	0.982352	1.10594	0.905297	1.12194	3.20018	2.17878	3.37176	1.90775	3.15334	9.01666	5.84925	0	1.13418
EJF58100	12.5611	7.1031	10.5065	3.74756	15.344	13.0299	9.83894	10.1644	11.0415	12.4604	12.7022	7.6306	8.88286	12.8327	8.44527	8.72006	12.0301	9.4981	10.251	14.3663	13.8457	14.0943	15.5051	14.1721	10.357	1.39858	11.3554	13.8878	10.9544	16.924	8.64579	15.9209	8.49866	7.30817	7.93935	7.26613	6.63939	16.1029	12.917	10.9997	15.6781	12.8168	15.9158	18.9826	15.9172	14.7085	11.5392	7.25048	11.1356
EJF58101	21.7333	11.3584	23.7653	8.0457	22.8062	22.275	9.9641	12.7095	8.9485	18.0104	25.2787	8.20234	11.5185	20.9415	11.6355	2.67807	12.6357	6.395	16.9513	17.3442	15.1486	19.6717	17.4396	26.6493	8.99604	2.82496	16.931	25.4907	19.8493	19.8392	14.6972	19.2573	26.3954	11.6304	6.39003	7.58521	10.0443	20.5966	15.207	15.1588	18.0299	25.8577	18.6448	25.4277	29.61	26.6701	14.0363	8.55668	17.9473
EJF58102	23.641	27.637	14.3307	5.72242	41.0022	24.7148	0	13.0571	5.51593	18.503	19.4775	12.64	6.65635	22.0031	9.49266	10.3174	7.78873	17.7387	18.9161	12.8866	12.7333	21.5798	20.5849	33.7336	0	3.77288	11.596	39.2817	23.3299	12.229	10.1196	17.8055	25.8847	13.442	14.7708	18.8822	6.63361	24.2716	15.2832	13.2583	26.2408	33.1039	13.0107	20.9342	31.9408	18.2663	28.2134	8.24125	19.1472
EJF58103	3.08721	1.82352	3.46066	0.724841	3.09433	1.36774	1.44733	2.1538	1.38217	2.17617	2.14191	1.12937	2.01297	2.66161	0.878638	1.08486	1.75564	1.38174	2.03711	1.94528	2.54395	3.32081	3.15972	3.04131	2.81446	0.256375	2.32972	5.06243	3.73091	2.43746	2.58734	2.99298	3.36755	2.21729	1.94584	1.70565	1.56309	3.64435	2.17252	2.47212	3.23216	5.4713	3.60783	2.53456	2.81789	3.21786	1.90033	1.32692	2.50402
EJF58104	42.6675	17.5016	22.9904	15.9448	42.2864	37.0409	27.1668	26.4596	17.8146	36.3237	32.6864	18.8105	30.9014	40.6868	27.7693	22.7372	28.6076	21.7178	29.9474	40.1303	50.2904	55.2489	47.3631	34.9609	25.1215	3.8963	39.1035	37.766	43.1403	33.5258	33.9178	47.8171	45.8973	35.7519	28.5292	21.5234	21.8444	51.7864	42.004	43.1798	32.482	37.9674	36.6647	38.1393	35.2528	46.0769	32.5172	23.5895	24.8973
EJF58105	169.555	84.8497	133.434	61.2023	209.313	185.549	115.765	168.399	86.0616	139.689	148.272	128.03	69.2574	150.609	67.4516	46.2157	115.643	61.0075	104.046	98.6249	164.035	134.989	139.002	135.75	113.516	18.4778	148.826	208.49	73.5833	169.581	105.05	150.619	175.876	92.4602	75.2709	102.501	105.169	137.194	128.457	89.6083	186.007	181.885	225.099	188.842	173.39	186.167	178.208	65.9507	147.122
EJF58106	66.7476	40.8068	56.7454	42.2466	76.4417	66.8505	52.5739	50.9286	63.2173	65.9785	77.1933	35.8197	39.9535	64.0561	32.8235	30.8994	35.0221	31.7812	60.5285	48.2722	69.4387	66.8599	72.5412	70.4278	46.7014	5.29277	72.8163	55.1924	35.3256	77.047	40.6352	75.6955	35.7292	45.3549	39.5412	43.8905	45.9213	59.5081	63.9904	74.9462	74.3141	63.9255	81.6318	100.496	69.8546	72.4565	58.1794	32.7479	58.3047
EJF58107	69.0734	30.3846	47.222	8.19458	79.5502	56.8935	50.1578	59.4111	37.0738	55.9845	62.5321	41.4562	34.4381	58.7485	26.7487	15.6325	47.6725	18.0272	41.3187	35.7169	77.6425	70.0648	71.8719	57.6567	41.0835	11.6636	66.7573	113.906	31.9	78.2396	49.0838	55.0331	74.4759	34.1516	27.4633	38.254	34.4736	77.3627	44.9716	40.8595	81.2153	94.5554	80.5362	62.1878	42.2968	53.4401	40.4019	22.8418	69.9333
EJF58108	7.26255	1.13202	5.86988	1.17196	14.3954	5.06163	6.73864	9.35938	7.90769	3.78943	1.99451	2.58868	8.17937	9.01253	2.59215	5.91645	7.97571	3.63291	3.32061	3.51892	3.91169	2.52547	2.81054	6.00756	6.55194	0.118876	9.49952	5.85087	1.27413	3.13065	2.36859	5.30413	4.5439	9.17645	3.02507	5.52442	2.71714	2.29424	4.38202	6.20646	3.79352	6.02641	5.99538	6.59594	9.96801	11.8464	6.93377	4.05077	4.1828
EJF58109	77.2016	39.3075	76.4687	12.9405	75.2921	67.4102	58.2523	44.9701	29.5425	80.3804	85.4834	57.5432	50.6038	73.7189	44.0625	43.5928	58.6332	39.9376	71.6822	55.5132	80.7479	81.6846	78.4508	65.3301	48.0712	8.68728	80.221	68.9603	65.0212	63.6321	75.3627	65.6468	86.9216	67.5937	38.4563	47.3546	38.9828	77.5526	62.8915	62.4999	74.0372	80.6056	72.1999	70.5307	54.1722	59.4688	47.6406	44.7765	60.8461
EJF58110	5.54615	3.61511	4.54533	1.33395	5.16348	4.95258	2.9005	2.69188	2.14539	7.28398	5.8156	3.08103	5.86772	4.12952	1.90916	1.71309	3.18061	2.35397	3.59174	3.90212	4.85473	4.41894	5.18287	5.74736	5.00348	0.331521	3.90649	7.35449	1.28648	4.34684	1.17153	6.83931	1.85269	3.82239	4.13251	2.76139	3.3296	5.14989	3.3827	3.37427	4.22326	5.24035	5.97254	3.91	3.95952	5.54664	3.4097	1.89373	3.42963
EJF58111	0	4.47666	7.73763	4.6346	0	0	0	5.28748	4.46736	0	0	10.2371	5.39099	0	0	0	0	0	0	0	0	0	0	0	0	0	2.34791	2.89221	0	0	0	0	0	0	11.9629	0	0	0	2.47558	0	0	2.97899	0	2.60841	0	2.46565	13.71	2.66984	2.06765
EJF58112	9.21052	6.46043	11.6822	4.69057	11.2684	11.2533	7.2456	5.97174	8.5414	9.95321	10.1361	6.53036	6.31416	7.75244	5.96897	5.98975	8.29615	8.11291	8.91128	8.13706	11.1945	11.9491	13.3083	12.6592	8.0203	1.35387	8.87661	14.2933	9.67731	10.72	8.00286	13.4988	8.80127	8.50063	5.56427	6.94526	6.13034	9.29807	10.638	9.74539	12.1122	15.0521	13.3427	13.7676	11.5732	10.673	8.93692	6.15988	8.22353
EJF57971	341.182	176.513	310.195	89.0787	306.855	297.398	195.916	141.197	98.2358	306.555	293.838	228.486	198.525	265.316	143.967	159.119	198.399	131.198	235.943	227.783	312.791	326.376	345.72	267.709	224.827	37.32	239.649	249.628	331.316	289.628	348.793	343.774	288.108	220.611	169.194	171.13	167.204	247.264	273.573	258.225	245.146	333.329	265.672	256.607	205.089	200.374	190.816	166.533	239.945
EJF57972	77.0121	46.7653	66.5667	42.4605	79.5044	73.8011	56.8675	35.4453	33.4414	67.3904	67.8555	51.1835	43.0659	61.3233	41.8033	35.1034	64.488	56.7149	60.1534	55.065	92.6089	103.633	110.209	69.0128	47.4758	8.08856	79.2222	63.9814	115.546	84.9301	127.021	66.7909	93.6901	60.4114	43.1046	41.4948	33.3145	131.27	76.4768	79.6958	66.9045	68.5637	66.9597	65.1347	79.5508	72.0379	56.0378	42.3577	61.3338
EJF57973	34.4208	26.826	32.1479	22.9586	37.9038	36.2509	20.6531	35.6982	41.0478	36.2193	36.5515	29.8547	28.6438	43.5692	21.2948	27.1063	14.8683	18.7486	36.3723	42.5287	27.3972	31.6193	36.2985	42.8041	29.1897	3.23022	50.1818	34.6627	34.119	59.0541	33.6777	49.1256	26.3215	24.6453	18.8775	20.5973	24.6826	32.2581	34.3176	32.9699	43.5501	30.5853	53.2519	58.0421	55.7078	67.6704	55.6838	22.0784	33.2058
EJF57974	96.8696	68.7271	90.4429	14.1495	127.454	86.1375	81.8232	50.7345	37.02	80.3916	102.514	50.0067	62.0732	87.0495	46.0498	20.409	55.5754	20.4687	29.2092	26.0981	82.9853	75.5742	98.1626	113.149	81.8164	12.7941	49.9727	210.91	91.8592	97.6258	81.2968	140.428	109.721	45.5825	36.5229	26.6794	39.3662	96.024	49.6667	53.7912	77.425	146.038	79.0485	72.8095	60.8186	78.2877	72.9508	47.0434	44.188
EJF57975	118.477	82.248	141.317	40.4272	156.731	144.775	79.6149	87.344	70.8738	124.182	132.013	101.855	85.2331	134.849	71.2543	68.3338	95.6061	55.3491	93.0685	98.6266	117.787	110.394	123.915	89.3693	85.6021	11.4562	114.691	101.229	79.6626	116.093	74.8114	127.792	94.6993	106.043	75.0023	69.0806	75.8619	88.5386	119.983	111.062	107.55	117.747	108.433	115.045	98.3198	110.764	94.5521	64.772	78.569
EJF57976	45.512	44.8442	44.667	29.5083	29.8019	30.5867	13.1211	219.048	176.349	40.0732	44.8622	89.9475	34.3242	133.733	18.2746	30.0773	14.4588	21.5466	48.307	66.1557	38.302	36.0331	47.4128	133.312	29.4744	3.79128	83.7145	38.5478	63.3063	110.355	41.9451	51.4169	35.5939	36.968	26.4045	14.837	17.3315	13.3503	22.6971	21.6173	75.9879	48.0499	108.017	106.953	545.464	498.17	367.981	43.9701	24.7495
EJF57977	149.488	104.146	121.8	66.5087	109.765	131.181	110.177	290.141	155.047	169.577	176.514	138.171	117.238	197.825	74.5242	116.427	80.9535	74.4746	176.131	194.86	126.967	110.332	139.473	234.445	135.953	11.4418	309.031	113.543	108.301	234.955	101.257	200.728	73.8383	134.435	113.44	97.7822	105.629	65.3858	129.426	127.814	173.08	138.231	213.502	212.554	524.255	531.839	621.15	138.57	163.391
EJF57978	21.5379	7.75991	15.6955	18.9732	126.673	116.149	110.666	10.3355	11.039	43.6622	50.0345	6.79604	35.1923	30.7587	54.6301	11.2178	129.354	56.8714	26.637	27.0303	46.8776	46.1344	58.0031	18.5754	28.8591	4.83728	75.0768	125.335	10.3137	20.3645	12.9546	24.2719	17.0099	35.6009	35.0758	42.7039	31.3072	30.0037	25.9298	24.667	17.244	90.312	20.1117	23.0884	17.3551	14.4588	16.6862	21.9582	47.7371
EJF57979	15.3825	10.7895	15.4057	10.6845	19.8849	20.5093	12.4732	14.9601	12.0155	23.8169	27.8264	23.6006	21.2788	26.1436	14.5015	7.82236	9.25441	7.19285	17.7359	18.7141	12.788	15.524	18.3439	25.2273	24.6172	1.78986	21.7334	14.3456	15.3121	25.8604	12.4329	37.733	9.20576	12.6758	12.1181	8.08895	10.8845	14.261	17.3809	12.967	18.0785	13.1111	22.3604	20.7736	27.8826	24.718	33.9216	11.4707	20.0058
EJF57980	211.81	158.98	193.141	83.0832	107.65	105.984	133.641	330.555	234.68	203.182	165.559	159.127	127.838	245.055	88.9743	118.7	91.6122	91.8256	182.763	218.94	126.662	137.677	131.15	313.219	134.642	9.06745	405.452	165.388	94.9002	313.525	95.1165	174.03	63.8821	168.812	122.837	145.254	157.27	104.312	157.293	136.105	223.26	138.241	277.673	260.733	840.555	723.162	613.404	189.629	175.009
EJF57981	103.513	66.1482	81.1396	24.4163	77.1197	77.8342	57.4936	185.573	157.35	93.422	100.123	126.74	66.6752	140.377	53.6184	106.156	41.1454	53.9421	89.2213	92.106	75.0274	67.3348	78.4207	113.776	54.6007	12.1708	175.116	80.3931	80.8991	179.271	77.9558	105.966	69.8729	64.455	43.5163	48.6685	64.1561	78.9799	94.9582	95.2078	153.739	91.9974	191.193	204.557	233.074	330.433	283.295	86.938	81.8526
EJF57982	94.9622	59.1083	101.908	67.8052	102.927	91.4178	64.5367	86.6538	63.58	105.395	101.265	70.6405	61.1655	114.455	53.5613	71.1885	62.3631	58.9411	94.1712	82.483	86.3011	91.1972	96.1448	125.237	67.7342	7.28318	129.067	106.888	26.2438	123.216	19.8875	102.466	34.5755	65.01	50.6008	56.0969	60.6001	112.168	93.8716	99.0327	104.016	105.746	116.322	114.571	121.129	145.273	98.6985	68.2892	102
EJF57983	60.3474	52.4407	70.724	24.8326	41.3675	38.5541	21.5577	12.7766	22.7631	38.179	34.3893	38.7187	25.4871	25.8366	22.6161	9.48126	15.9056	21.6342	24.7181	39.3523	31.014	46.6919	46.8537	195.933	34.5711	2.22251	25.4073	79.3068	43.4079	34.7284	33.5816	40.2176	41.5327	47.2754	25.7649	15.6075	27.0934	20.9701	52.9274	37.8731	58.3155	120.964	64.7633	87.4192	59.1445	40.022	28.6877	13.8845	32.5842
EJF57984	150.113	83.6078	135.237	101.832	144.034	113.284	87.2966	110.897	94.5884	166.878	153.611	151.829	83.4548	145.942	56.8203	74.1083	85.682	68.3943	99.0183	97.7511	113.039	109.72	115.722	147.109	77.1147	8.92066	163.912	86.9457	129.078	157.032	150.146	118.362	125.625	100.031	66.31	83.3491	96.5842	134.409	104.585	108.47	133.847	96.3973	121.553	135.466	121.061	120.418	110.683	61.8621	124.109
EJF57985	22.0219	11.7688	27.1223	13.7071	22.8645	16.8099	15.7628	37.0678	25.4462	32.8301	27.6474	40.3691	12.401	37.4788	9.54435	19.0386	13.1287	12.5896	33.3234	28.2	20.616	18.0507	19.1751	35.9125	15.8937	1.33886	33.6915	21.8599	38.911	46.1086	31.5502	29.5821	30.8371	29.4154	16.38	8.13642	15.8897	15.2385	17.8973	18.8196	34.5088	21.5368	41.5532	31.7152	62.88	48.075	54.0642	16.9622	25.1402
EJF57986	6.48847	6.50162	4.49506	1.3462	6.43052	3.2301	5.67638	7.67921	4.32541	5.0783	6.10946	4.95593	2.60985	11.7328	2.48128	2.26536	3.66461	5.10037	6.78099	6.06315	5.24215	7.25238	6.72583	7.59081	4.51564	0.637231	8.1839	8.68098	8.29355	6.23325	7.70876	8.63137	8.69911	2.10815	5.21224	1.6922	4.16149	2.34252	5.27322	2.07935	9.19923	5.48023	8.92726	9.09192	9.78023	12.1752	10.3983	5.94553	8.60839
EJF57987	39.3149	10.2827	25.313	15.1617	29.0577	33.9023	25.597	9.56884	11.5051	30.2489	29.0971	13.8947	16.8857	27.2883	17.4808	11.6324	37.3212	16.9997	20.4131	17.4349	35.8906	35.4528	34.8128	21.497	24.1664	2.42137	24.0235	21.1377	25.6021	18.9581	28.8496	15.5124	25.4316	18.6915	13.739	18.5517	11.9666	36.2062	26.3636	24.1307	21.58	25.9189	19.0697	21.7869	18.6918	13.2147	10.9742	14.1233	20.7241
EJF57988	132.114	92.6674	128.136	38.3748	117.841	211.777	132.39	175.123	129.465	175.782	152.386	120.082	52.0773	108.206	77.8043	41.5133	87.0525	66.0868	187.258	156.832	71.1582	96.4767	92.0286	199.991	64.3613	16.2186	210.609	79.8256	93.8708	174.268	77.5572	166.442	33.0635	50.0791	74.2899	60.2974	51.8994	91.8167	99.0732	80.4432	200.125	90.4427	221.761	165.583	248.195	238.183	233.347	81.057	156.936
EJF57989	23.8178	14.7605	25.7446	10.8358	18.2015	24.7996	18.0524	18.3849	15.5333	23.1332	21.0417	20.4059	14.2202	26.067	13.2124	10.4196	17.7739	12.2013	25.257	19.6048	17.8517	22.8264	25.4862	29.1969	15.533	2.35323	30.4032	27.2217	26.6572	35.9966	21.4786	22.7131	31.9582	17.6216	10.5782	13.7518	16.2652	19.5806	21.4451	17.013	27.505	31.4316	35.8496	28.4599	38.4014	40.2793	24.9312	16.0056	25.4106
EJF57990	24.3558	17.8652	23.9312	16.1836	23.1917	26.6271	16.4839	19.5185	14.7082	21.6789	24.0011	21.4483	16.6735	23.4685	14.5737	19.0078	16.6779	11.9445	27.1851	30.8912	21.0922	25.7821	29.8012	30.6946	16.0272	1.99332	31.2721	23.2285	21.8675	28.9032	18.3398	31.5215	15.2385	26.0677	13.7255	13.7316	15.8125	28.2113	19.7588	23.1098	28.5622	26.4517	27.5968	27.4552	36.7472	30.2574	23.1392	17.4471	24.5482
EJF57991	22.671	13.2515	26.1111	13.4447	28.6473	24.4908	16.7232	29.7382	27.2415	29.7208	26.1497	19.0911	20.4264	26.1644	19.1167	20.3818	24.2748	12.4746	26.1734	32.405	22.2848	20.8422	24.5108	34.3186	16.5667	1.75338	40.1718	20.7185	16.2575	30.1977	18.0225	28.5617	17.7304	26.2106	11.3318	17.8488	14.3132	18.2625	22.8635	20.7062	28.5687	22.3983	44.293	39.5329	41.132	41.8943	29.8966	20.8642	23.258
EJF57992	107.401	47.9957	81.7264	30.2375	85.1154	82.8159	49.4024	16.4072	15.1064	61.5537	58.8339	59.765	43.1077	102.512	88.6969	28.1896	62.6124	67.4413	77.6643	53.9764	212.927	174.42	176.256	62.7088	41.746	6.76069	77.8066	37.7393	58.832	39.1554	45.461	75.049	40.3894	52.5492	37.8349	38.5886	46.8076	88.3086	60.2723	70.729	127.368	61.8628	123.246	99.618	23.9149	29.9172	23.5439	48.5392	94.5943
EJF57993	10.9321	3.22862	4.65039	3.89962	8.55351	8.42112	5.12512	8.58013	4.02739	18.013	18.9617	4.30683	6.80408	8.13976	4.00455	1.2053	6.82423	4.60505	7.62915	7.80598	10.3817	7.05281	7.18091	6.85363	9.03191	6.52658	4.37446	7.47447	5.14808	6.54785	5.62951	10.7156	2.51992	1.7448	7.1898	3.67643	3.55187	5.63456	13.093	9.58824	5.40973	9.48913	6.96639	10.9738	14.8071	13.4851	12.4971	3.69059	4.72217
EJF57994	1.47766	0.690973	7.16583	0	2.92893	2.05971	1.64528	0	1.37908	3.46954	2.43486	1.5801	2.4963	2.20046	1.58222	2.06362	0.973659	0	1.68905	4.65381	1.59177	2.69766	2.57329	6.23382	5.59893	0.0725604	3.2616	0.892828	1.16658	3.05747	0.36144	9.71276	1.84903	6.72145	0.923236	2.69764	0.829258	2.33396	4.96738	3.78836	4.24513	1.37942	2.84629	3.22088	3.80273	3.42516	4.2323	0.824182	1.27657
EJF57995	11.8633	6.05175	10.4601	14.6189	18.1705	17.2879	13.209	2.38262	4.02612	21.9464	21.3252	5.76626	17.6121	8.03012	6.92877	3.0123	6.39569	12.9476	8.87594	16.4605	13.9412	19.6891	22.5376	10.973	16.9295	1.21805	8.19952	8.7971	11.0687	10.3208	10.8158	23.3344	6.07289	17.17	14.1504	9.35224	5.44716	9.88008	10.3187	9.67738	8.45003	14.4305	16.0256	18.8062	8.32636	10.555	5.92054	5.11305	9.55006
EJF57996	982.761	191.11	423.173	158.479	818.818	870.339	553.723	65.1343	58.8269	938.125	954.032	46.2031	627.455	378.486	491.678	43.1855	685.966	367.006	74.5287	80.4574	1188.88	1154.89	1219.45	153.477	767.308	61.0218	85.1897	525.308	194.145	101.673	168.104	921.535	104.529	337.841	417.113	351.404	381.691	395.133	625.248	631.844	395.091	877.036	421.683	500.17	46.0473	85.4468	68.5908	85.6241	107.152
EJF57997	3.06822	2.86948	3.71979	3.46584	4.56123	6.41519	2.5622	5.64868	4.53391	3.60209	4.21312	8.20234	3.16759	5.33056	1.64266	1.4283	2.02171	4.3486	7.13123	4.95548	4.40688	4.5345	4.45265	8.12168	2.76801	0.32644	5.8945	4.78917	3.49886	6.87759	3.62739	3.78143	5.11912	4.65215	4.47302	1.16696	3.44375	4.20009	4.2315	3.76921	5.74286	5.25111	7.45792	9.33511	12.502	12.2485	8.54385	2.85223	5.30134
EJF57998	458.375	220.937	356.447	590.869	534.922	355.38	116.268	156.991	133.654	967.999	1011.39	33.9336	549.536	342.102	103.389	18.1815	87.5713	112.067	140.753	96.1978	234.03	236.829	125.168	419.326	236.076	77.6474	68.1157	114.716	108.634	287.617	138.657	1437.97	79.418	581.089	217.25	412.96	585.102	146.685	301.165	386.273	285.613	109.718	308.688	233.375	145.184	151.166	222.307	26.6253	113.643
EJF57999	43.8805	19.993	43.1958	36.2221	56.8698	62.3413	24.7422	60.5889	43.3156	50.635	49.1305	42.7117	36.1146	105.138	25.601	30.837	27.8016	14.0706	161.02	75.6416	43.027	46.6572	42.9432	58.0765	66.6889	7.37587	102.375	62.5443	32.4219	90.6488	25.5948	87.823	14.7831	30.7076	22.8469	20.5407	28.0984	84.9482	103.869	150.539	299.731	76.4997	350.632	378.909	194.869	210.526	265.463	25.73	66.0975
EJF58000	9.66057	11.0425	15.1823	11.4321	14.8933	17.5804	8.66488	12.4497	12.0214	18.0624	24.762	9.7564	15.4135	16.3841	11.2061	9.7438	7.42644	11.0073	15.5823	20.5436	13.5864	14.8372	15.2657	20.6439	12.7825	1.21231	11.5831	13.1334	23.7277	19.0172	17.1974	27.34	15.1106	19.5303	11.0658	12.4925	15.662	21.3624	19.8461	23.7353	22.5673	13.3604	23.0388	24.8592	30.8003	30.9629	35.2276	8.68113	13.6779
EJF58001	13.9322	10.8581	15.0141	6.74474	13.8078	9.71006	7.75631	15.3898	4.33424	18.1738	19.131	4.96604	13.0759	24.2051	4.97268	3.24283	12.2403	6.96925	16.9871	23.627	7.50406	16.9567	17.5228	18.4395	20.1104	0.68414	11.3897	15.4332	10.9992	26.4252	10.2236	31.7977	8.71686	14.083	5.80319	21.1957	23.4561	7.33531	10.8081	31.254	15.7676	17.3413	24.2806	18.9801	32.2689	21.5296	32.1453	6.47571	27.0815
EJF58002	25.7847	11.2917	16.8706	23.9746	53.1369	41.3609	36.6844	14.2411	10.3133	33.6346	34.0573	13.3485	23.2779	28.0361	30.6768	16.5758	87.9165	33.5761	34.3388	29.4488	35.0504	34.7979	44.6653	30.1653	26.1418	2.39162	42.9614	10.6336	48.4675	24.0294	47.5528	28.4715	45.3246	28.2357	21.7359	20.7345	15.6187	18.618	19.5795	26.2324	21.2715	14.646	23.2003	20.9647	22.0134	19.6064	25.8873	17.2352	28.1982
EJF58003	3.35162	0.487002	0	0.504184	2.06433	0.725848	1.1596	0	0.48599	1.63024	0.85805	0	0	0	1.11516	0.363613	0.68624	0	1.66664	0.795418	1.14494	1.08647	1.25429	2.06759	1.12747	0.051141	1.81055	0	1.37035	1.34683	1.27372	1.7114	0.651604	0	1.3014	0.475327	0.584466	0.657996	0.561979	0.667514	0.55411	0.324075	2.00608	0.851284	0.804056	1.62199	0.994316	0	0.224933
EJF58004	0	0.153333	0	1.50374	0	0	0	0	0	8.09041e-06	0.390656	0	0	0	0	0	0	0	0	3.18727	0	0	0	0	0	0	2.11139	0	3.83401	0	4.90313	0.0006365	0	0	5.36217	0	0	0	0	0.695016	0	1.87584	0	0	0	0	0.0752413	0	0
EJF58005	288.275	170.372	270.818	189.098	266.705	294.828	213.233	152.412	92.9779	379.868	277.696	157.763	251.689	230.211	121.14	121.351	154.34	108.092	224.055	231.189	244.127	223.605	256.586	243.408	204.901	17.5358	258.677	180.246	256.202	248.311	238.308	354.964	202.105	252.87	125.491	128.006	160.054	140.631	205.492	232.461	271.117	167.169	302.609	270.633	207.168	305.07	306.607	148.442	180.672
EJF58006	74.0893	49.3516	96.5443	16.8357	103.698	48.8966	81.315	38.5818	8.89023	17.7512	21.1776	131.45	13.7935	59.4432	25.0947	10.2413	109.992	35.246	16.3846	16.1909	60.5909	63.6469	55.0324	18.9112	12.9315	38.5049	15.9456	72.8132	23.4762	47.1632	41.2748	15.5705	75.3029	18.7992	14.1706	22.083	23.4198	131.353	52.0019	50.6847	143.821	108.497	141.88	163.718	25.2148	34.5029	29.6655	19.4814	12.2135
EJF58007	73.7937	44.0829	67.6334	37.4336	76.284	57.5824	46.1929	46.022	29.9866	75.7181	82.0333	51.1591	59.0514	78.6055	33.6476	29.8321	36.5262	45.2145	55.4534	55.7713	65.4194	54.2379	62.4097	64.2254	44.3397	6.50173	62.7804	62.8276	46.7367	70.1344	56.7413	72.8156	38.8799	47.111	33.5316	40.7701	42.0072	67.3688	65.0985	76.6034	64.2731	64.0534	68.3993	62.0499	54.246	63.7462	54.3566	28.3585	65.6576
EJF58008	224.214	112.196	242.311	131.211	222.254	216.949	104.016	130.639	65.8593	233.765	270.576	116.246	153.202	134.29	95.9028	68.2598	112.787	108.092	159.777	190.391	130.782	141.464	174.112	206.462	165.664	8.00547	162.475	105.144	167.517	156.264	105.017	291.315	89.8245	187.846	201.877	102.404	151.162	93.754	182.188	152.391	187.357	131.543	258.325	162.859	219.006	216.987	189.983	143.803	150.56
EJF58009	12.0101	9.78884	9.78914	6.18206	15.6969	15.2591	11.1515	14.9225	15.6512	17.865	21.4581	6.22662	14.1653	15.955	8.23013	8.29462	10.7431	7.68971	15.9743	9.63348	12.7858	11.1772	15.5284	19.1897	12.1033	0.571868	18.6548	4.08124	5.91451	15.7834	6.74689	22.4543	8.16072	8.47577	11.17	12.1187	14.3783	7.505	12.3968	14.5688	14.3516	6.35784	19.2278	18.9115	21.0991	32.8678	17.7832	7.40499	13.6829
EJF58010	7.32011	5.50652	7.20258	4.62227	6.62389	5.989	6.20144	11.6015	3.56438	10.9602	6.55538	4.76462	6.45198	9.24194	4.08943	5.11143	2.72624	5.25374	12.1508	10.7175	4.97122	5.31232	6.00433	12.005	6.37417	0.703278	12.4889	8.46126	4.69024	12.3475	4.20382	7.32193	4.77904	8.20362	6.36322	6.97236	8.57325	2.61404	7.48927	6.01767	11.3876	8.21994	13.1367	11.1863	23.3429	21.9679	23.321	4.70418	9.76084
EJF58011	11.5362	5.04642	10.8278	83.5915	47.5766	46.9439	57.5942	11.3043	13.5449	74.8529	72.0503	7.7597	56.7897	24.6603	42.4366	8.44516	9.56303	24.758	21.9491	21.4569	9.72112	9.89952	10.5849	17.8232	16.719	1.05987	17.1582	6.63306	16.9419	16.1698	13.7448	28.5374	4.42377	60.6561	115.091	66.5785	27.7757	8.34655	14.6269	48.4185	10.5937	6.13728	14.9506	12.0658	11.8752	15.5266	11.8133	4.56636	16.4764
EJF58012	182.923	107.433	212.926	95.3344	215.986	189.097	159.576	71.301	36.5535	202.079	192.171	122.37	130.608	152.818	95.5903	76.3937	154.845	90.1892	134.059	123.406	173.479	187.291	224.562	164.418	155.629	23.509	99.0621	181.52	203.952	119.184	171.481	216.095	164.553	142.99	116.75	98.0669	92.0955	180.268	151.864	153.705	139.436	179.749	136.436	147.493	84.6898	87.687	95.1548	83.477	151.413
EJF58013	6.88668	5.04047	8.22813	7.82745	13.9471	12.1035	8.16794	10.5838	6.84639	9.13951	10.361	5.60314	7.08162	9.36355	4.00759	4.07701	4.73506	4.94267	11.5682	13.4197	13.8693	11.1669	14.7738	15.9754	6.15883	1.27916	13.9524	11.9404	9.6918	11.5389	10.9859	12.7927	12.1768	9.07985	6.54768	5.46627	7.39349	10.31	9.44606	6.71686	9.69678	8.75812	11.535	13.5425	17.8768	18.8163	18.5098	5.34417	13.451
EJF58014	49.49	25.2659	51.0124	11.6002	48.5823	50.2099	35.7477	26.9012	22.6556	47.8047	48.6452	42.6215	34.2186	48.1603	28.4244	36.0338	35.4993	24.2077	43.0003	45.4545	52.6791	54.2838	56.5928	42.1298	37.3005	8.00581	56.9235	58.4332	55.2683	48.6081	53.9379	50.7853	53.697	42.7434	30.6275	31.5937	26.8947	50.6122	40.4175	46.1245	51.7421	54.8256	52.4477	49.6698	41.07	48.0402	36.5586	33.1068	39.3724
EJF58015	69.0739	38.042	63.272	70.9658	66.175	64.7228	22.2182	50.8667	64.8236	62.4713	68.291	7.79661	66.5568	63.4312	25.4756	32.4229	9.60852	47.6056	104.397	118.441	27.6963	26.4216	28.0675	109.133	46.5288	2.48737	28.4225	84.6304	31.3055	77.2178	26.8453	113.717	33.1329	150.116	54.6655	71.1075	76.2358	29.0939	81.3698	82.8872	87.1935	78.8109	120.168	120.658	148.331	107.926	142.885	30.8214	36.7988
EJF58016	25.3196	12.4318	17.9063	11.3382	19.4474	16.323	14.4482	11.537	12.1106	17.8351	17.2099	9.1378	12.1193	21.2089	9.15002	9.28199	11.2614	6.96602	15.918	13.3416	15.3421	13.8673	20.0256	19.6353	6.85266	1.86497	16.9214	48.5728	20.4889	22.4292	22.7602	18.0296	19.0098	23.994	11.4692	9.82255	14.2093	11.7977	14.5679	13.9969	22.1526	23.6363	32.9204	27.9396	35.8377	29.1819	21.1517	11.1213	22.1473
EJF58017	6.64409	12.4274	8.05502	17.6906	9.87712	16.2071	14.7955	12.8435	0	15.6003	13.685	1.77618	9.35354	14.8411	10.6713	20.8772	8.75582	9.97061	32.6567	23.3396	10.7357	23.3929	14.463	20.6099	17.982	1.30503	17.1095	5.01808	38.4658	19.762	47.9422	18.1967	157.964	30.222	12.4536	19.7105	11.1859	10.4943	12.0266	9.58151	20.8228	8.26982	30.1665	20.8181	33.3419	16.2563	33.3023	17.6026	25.1121
EJF58018	14.7398	6.94899	15.5263	1.87165	14.7278	13.0516	14.7975	7.07322	4.34115	16.6425	15.9264	9.94791	11.2938	14.4832	9.76716	10.8407	11.3045	7.61493	14.114	13.5812	16.789	15.2822	17.1826	12.1727	11.2484	2.14172	15.4673	11.899	16.5648	12.2494	17.2881	12.7724	21.7702	16.2121	9.43578	10.4217	9.83134	16.526	15.746	14.713	12.306	15.6396	12.6001	12.6407	13.1209	12.8201	11.1888	11.0515	12.9165
EJF58019	39.536	16.2724	40.6427	15.5235	55.2534	42.5382	34.3849	5.73574	3.91088	31.7991	38.8778	6.62404	22.4687	17.7711	12.2904	21.5639	29.6525	19.2301	48.4408	27.4104	27.1334	27.8449	28.5026	19.7129	19.6254	6.35208	29.5358	59.6107	81.6517	15.2678	87.3475	21.9555	55.9698	55.6641	19.9209	26.3597	18.4043	34.3027	21.1538	27.8508	23.8394	70.8104	15.9429	12.1621	12.9877	14.7342	10.4367	22.6106	29.0795
EJF58020	31.7886	20.3031	29.4527	67.187	57.6306	97.2661	27.625	13.2749	5.42703	106.194	86.875	22.3853	101.729	45.0289	16.1888	6.22602	12.2611	11.6352	17.9023	28.1753	29.6498	35.9934	33.5302	76.385	104.081	1.18025	15.5925	14.7568	49.5805	30.882	39.8261	396.875	11.1572	46.4356	58.6152	22.6473	18.2748	12.2464	20.6506	27.3317	18.8319	20.5073	19.6282	24.2937	18.9554	21.9656	15.915	10.1626	21.9365
EJF58021	260.957	81.3513	263.645	157.915	215.522	212.186	133.173	144.129	71.0346	204.242	161.25	127.897	110.213	178.111	162.996	220.182	128.962	97.903	134.23	152.784	193.263	232.534	145.17	178.087	58.856	21.3571	288.002	164.245	51.5048	236.23	63.8308	184.632	40.8177	197.836	95.1095	138.952	195.264	103.045	146.208	257.855	221.501	121.804	233.377	177.754	263.031	190.428	238.762	97.0345	117.419
EJF58022	0	0.684308	3.54835	0.708451	4.35101	2.03984	0.814704	2.42475	1.36577	3.43608	3.61705	2.34729	5.76852	4.35847	1.56696	1.02186	0	0	4.68373	1.41813	3.15283	3.0533	2.97321	3.26842	2.3764	0.0718604	2.15343	2.21054	0.385108	2.27098	2.50567	2.80556	0	2.21887	4.57165	2.00371	2.46378	3.69832	1.8921	1.87591	2.67539	0	1.20807	3.18981	5.27247	4.89973	8.03366	0.408116	3.79276
EJF58023	23.2543	13.9809	18.795	11.2577	9.87712	4.63059	16.6449	16.5131	7.75102	31.2006	19.1589	15.9856	11.2243	27.2086	8.89276	5.79923	10.9448	4.9853	23.5432	38.6311	14.3143	12.1296	22.1766	29.6782	21.5784	1.95754	8.96213	11.0398	8.74224	17.1843	13.8139	27.295	12.4708	12.5925	10.378	13.6457	14.9145	8.39546	18.8989	12.7753	13.0143	16.5396	23.7676	34.3952	33.3419	28.2346	30.9236	5.55872	22.2421
EJF58024	15.4978	7.00542	12.9435	13.0046	18.4313	25.5629	7.76512	5.9917	3.61597	59.8395	61.7144	13.534	56.1446	21.9247	14.1053	6.13231	22.1256	14.988	8.26697	12.3901	21.5639	27.7544	24.7398	18.7168	19.8537	212.73	6.4615	20.6009	159.193	12.6932	190.551	90.1251	38.7856	13.7074	9.03744	11.7888	12.4662	13.8713	17.6333	19.8663	17.4046	17.0395	12.5095	14.2161	11.0344	10.644	10.4807	6.48307	7.92168
EJF58025	1.57754	0.922096	1.91254	1.52741	1.56345	1.92406	1.0978	0.871286	1.10422	0.617342	1.62464	1.68691	1.33252	2.34919	0.211145	0.963858	1.5592	0.591843	2.34419	2.102	1.69936	0.514286	2.17488	2.9361	0.85391	0.309859	1.93448	3.8127	1.14164	2.75411	0.964675	2.80834	0.493502	2.09293	1.23205	1.43999	1.77062	1.24586	0.509916	1.51666	2.16303	1.7181	1.51934	2.47148	3.14632	2.64093	2.63571	0.219972	2.64053
EJF58026	0.441436	0	0	0.213704	0	0	0	0	0	0	0	0	0	0	0	0	0	0	0	0.213888	0.237762	0	0.128124	0.109546	0	0.0216766	0.108263	0.133361	0.46467	0.342519	1.07976	0.241798	0.276189	0	0.82742	0	0	0.139449	0.57075	0.141466	0	0.137362	0.121471	0	0.113602	0	0	0	0.381361
EJF58027	0	0	0	0	0	0	0	0	0	0	0	0	0	0	0	0	0	0	0	0	0	0	0	0	0	0	0	0	0	0	0	0	0	0	0	0	0	0	0	0	0	0	0	0	0	0	0	0	0
EJF58028	0	0	0	0	0	0	0	0	0	0	0	0	0	0	0	1.48504	0	0	0	0	0	0	0	1.05553	0	0	0	0	2.23867	0	0	0	0	0	0	0	0	0	0	0	0	1.32356	0	0	0	0	1.01522	0	0
EJF58029	22.2311	11.2618	15.9716	4.78325	10.4043	10.3293	7.21958	12.6195	6.33964	14.4996	15.2633	16.5086	12.171	14.7135	7.93471	5.39006	8.54494	6.17808	12.5645	13.3149	14.4685	14.656	16.848	22.2206	11.6993	1.94072	11.6617	16.7905	25.5138	21.0828	26.8868	26.553	39.7956	16.3856	6.94494	6.76423	7.97078	27.1158	14.3717	13.2593	18.386	16.9099	24.9794	14.8064	20.8185	18.4493	17.8346	8.43864	9.86959
EJF58030	188.918	120.464	201.274	103.928	174.465	207.972	114.735	96.0408	72.1283	208.347	198.096	96.4162	152.322	172.633	96.5452	82.4475	107.507	81.6147	128.585	153.427	146.27	139.973	161.381	181.666	132.473	12.861	164.796	125.173	220.329	161.022	164.36	269.873	137.003	193.675	128.765	83.2832	101.201	131.565	138.229	135.532	159.793	110.224	183.129	161.439	159.665	196.835	153.72	99.9826	132.607
EJF58031	3.56205	3.7157	7.75112	3.5815	4.3449	4.20126	3.20339	3.63202	2.30151	5.14687	5.19221	3.0765	4.16601	4.69238	2.64052	4.11358	3.97201	3.01539	6.82781	7.30195	4.35365	5.85983	5.56693	8.22757	2.66969	0.376737	6.92161	4.05616	1.51423	6.94511	2.01066	5.32808	1.5429	3.32363	4.62229	3.75168	3.99801	2.76984	4.03868	5.18077	4.29369	4.94521	6.93665	5.82317	7.26297	5.57502	3.92399	2.98016	5.14854
EJF58032	25.4845	14.8961	25.2992	11.5327	20.5899	25.4837	16.3466	17.5941	11.6336	27.1003	30.1252	23.6968	17.0026	31.5565	18.9828	15.9576	22.4504	16.4892	28.4337	20.1326	27.8255	31.4262	34.9735	27.2903	21.5915	3.00611	18.2069	19.164	37.7603	24.5742	35.3688	22.1527	34.8356	33.3904	17.1341	15.6768	14.7682	27.2143	30.5861	24.8561	23.2953	27.4105	27.2884	28.0008	27.3028	31.819	36.0995	15.6048	19.4438
EJF58033	467.022	197.183	370.136	617.084	950.418	844.933	248.955	97.3535	117.958	409.881	444.545	48.1824	326.822	321.991	137.458	42.1488	154.612	143.458	314.21	220.107	543.993	419.653	397.273	188.612	358.025	50.9593	97.441	267.971	329.177	181.186	330.505	687.499	181.914	531.946	235.488	352.319	296.761	357.909	356.73	560.34	424.239	382.006	316.913	250.015	83.5768	137.653	197.372	79.9795	456.102
EJF58034	96.5888	51.4856	110.836	30.9807	64.6053	72.3039	52.6662	60.1522	45.8143	65.0194	74.9936	82.458	52.3766	82.5721	50.6476	45.6574	47.1438	37.5792	65.3353	80.0224	66.2608	74.432	82.949	108.898	58.5223	7.43652	70.286	184.688	68.7231	102.292	52.5991	77.4009	69.8821	72.623	50.6627	35.1942	43.9442	74.4602	73.2856	60.3789	100.489	115.894	112.987	108.517	115.181	118.957	102.462	53.3192	62.8406
EJF58035	68.9482	40.0483	75.7183	27.6907	70.171	67.4471	52.8434	47.6434	37.5124	81.792	66.995	55.0482	50.8396	65.8405	50.9835	56.1328	52.358	38.9748	58.7378	59.9236	68.444	70.8797	78.5214	64.6808	57.9064	7.53051	70.3687	58.0993	72.1704	79.1681	68.7453	72.6543	68.4795	58.834	47.9079	44.0272	43.8988	69.4443	61.9624	58.0633	68.3144	64.9416	74.3593	71.7739	69.3038	77.7197	64.7937	51.994	63.5049
EJF58036	31.1172	15.024	28.8306	9.4304	31.09	27.8582	21.4078	16.3479	14.4025	26.1363	26.2623	23.1298	16.9528	27.3131	13.0025	18.3719	22.3373	11.3894	21.1677	19.7352	27.3202	32.9898	32.7485	29.3185	18.3498	3.16781	30.8985	34.6987	24.9657	31.9963	22.8959	24.0425	26.275	22.8233	12.487	16.5112	14.1974	26.9323	24.0742	23.1061	33.6968	37.7865	32.9277	31.9832	30.1437	29.581	21.2548	18.3437	25.1886
EJF58037	205.304	120.004	207.419	92.2907	159.87	209.52	118.378	109.341	88.9604	177.901	181.23	125.45	61.9344	131.027	78.5111	69.1192	149.773	128.373	144.157	106.581	227.082	202.703	178.764	201.973	99.223	19.8028	185.221	287.969	208.392	147.922	204.459	138.562	279.84	172.321	73.2989	56.8902	82.2971	217.729	183.916	211.48	201.073	255.54	169.483	181.798	149.069	152.964	117.256	55.2105	153.61
EJF58038	74.9839	11.6878	20.2017	24.2003	99.0856	87.0999	27.8299	69.0236	11.6635	19.5624	82.3711	13.3637	56.2999	0	13.3816	0	16.4694	25.0059	57.1407	66.6085	20.1936	52.1497	65.2906	49.6211	13.5294	1.22736	6.13	52.8576	59.1979	51.717	18.3413	47.9183	31.2763	18.9489	31.233	34.2229	0	63.1664	19.3899	16.02	58.7507	38.8882	27.5114	47.6709	51.4585	122.31	35.7946	41.8231	32.3897
EJF58039	15.9261	12.0302	25.2492	3.855	11.5344	22.6263	10.2304	15.2241	7.71763	23.4914	23.2147	8.84263	14.8322	12.7704	12.4618	10.9069	10.8976	3.98332	24.9262	32.4991	14.6816	15.8156	16.5341	30.4016	13.2626	1.92505	24.4871	24.6122	15.9584	19.4867	12.7355	27.0097	18.0125	13.467	19.5184	11.7418	12.3753	11.0296	17.4236	13.3485	25.1166	21.9198	33.374	27.5378	45.2418	43.3843	36.5508	12.4703	23.1518
EJF58040	49.3494	33.3326	48.7497	23.8906	48.9087	61.1449	45.7894	30.2845	23.0285	42.9156	40.6584	35.1805	30.8774	53.0752	35.2275	47.8602	112.004	43.8858	43.8739	65.0917	79.7404	100.104	81.1655	36.7395	53.4249	6.73138	76.6527	51.3527	24.5304	41.1277	21.4595	33.0383	17.1533	54.0405	27.4073	47.549	46.1578	39.8397	49.6268	47.4449	52.9864	46.0685	54.3185	55.2777	57.8554	48.0155	36.6452	50.4628	46.1863
EJF58041	57.4888	51.0078	91.1424	14.9859	42.3663	43.4057	35.4927	58.8217	45.399	62.0117	57.0801	123.146	34.2408	82.0425	34.3297	24.446	42.2513	29.126	49.6218	55.9779	61.829	62.3761	70.4865	89.7135	37.5015	5.71835	49.7994	64.4614	41.4099	124.384	37.0477	52.3821	44.4995	39.672	36.3792	31.9566	33.0897	50.4076	70.7084	51.6091	62.2711	63.9873	69.2605	83.941	89.3368	84.7566	95.5231	39.773	49.0285
EJF58042	9.15998	4.16094	7.82651	3.29416	5.70628	5.28963	4.51671	9.10642	4.27442	5.73535	5.39057	9.51516	5.15816	13.056	4.76394	5.2083	3.62141	3.66564	5.02579	8.0523	6.48425	7.09863	6.00088	9.74198	5.24156	0.745382	7.31719	24.9057	9.15999	11.5073	7.2978	10.7516	6.38602	7.34116	4.25145	2.86672	3.2312	4.71249	5.82014	5.11614	9.77431	19.3008	12.4589	9.69782	12.46	12.2002	12.1185	2.91947	5.65243
EJF57916	387.234	216.504	416.819	235.58	381.893	396.488	308.844	216.859	176.91	403.781	381.27	241.701	230.466	375.864	260.615	244.927	346.335	224.135	344.478	286.954	433.83	484.283	486.21	326.434	249.163	40.1531	350.417	394.075	326.471	398.285	376.143	326.087	408.204	326.56	246.642	272.419	223.63	369.343	375.3	343.234	400.285	416.04	399.204	407.57	374.179	330.88	282.038	250.465	287.089
EJF57917	26.9986	15.7811	20.2627	13.3037	28.191	14.1125	19.5935	26.6278	37.5711	23.0176	23.8327	19.0751	13.5745	24.4102	9.03406	12.4561	13.0247	10.129	26.4523	27.6817	29.2134	30.303	23.2286	40.0801	15.3971	2.60418	31.4521	23.8869	16.7473	48.6312	22.9959	21.2587	24.4331	15.3511	10.2417	16.0629	14.3398	19.4945	23.9367	27.6562	37.5227	21.6032	35.2892	52.8067	61.6639	53.6415	35.9028	13.4453	30.5092
EJF57918	1.02736	0	0	0	1.01818	0.717267	0	0	0	0	2.53929	0	0.581391	2.29484	0.550026	0	0	0	0.704599	0	0.276846	0	0.298184	0.254948	0.556102	0.0504483	0.25214	0	0	0.532134	0	0	0.642779	0.78071	0.641888	0.46889	0	0.649085	0	0.659095	0	0	0	0.28049	0.264574	0.529617	0.490845	0.57432	0.445121
EJF57919	856.243	310.856	845.689	173.115	1157.13	967.907	498.004	8.97736	4.62809	323.216	315.5	52.1435	345.026	267.692	243.809	24.0464	656.592	205.199	97.1178	193.088	1683.88	1419.77	1750.34	131.469	363.266	194.563	37.229	2169.22	873.252	50.8758	774.008	508.623	531.581	431.502	148.031	231.105	136.364	965.85	322.433	411.069	283.704	2346.26	131.074	128.808	15.6685	13.1265	27.2888	55.6253	241.455
EJF57920	664.593	875.27	1710.63	19.9154	183	172.521	230.997	333.893	41.0413	138.042	149.598	2430.33	93.3284	775.795	110.376	46.3902	183.515	85.9794	125.936	95.4246	291.931	289.066	287.041	232.573	135.142	24.6821	80.7138	519.697	73.9143	783.201	73.5024	124.841	349.985	112.562	89.6646	72.4046	163.729	392.33	573.036	260.867	244.273	915.127	264.656	268.814	175.838	219.271	198.974	222.397	186.787
EJF57921	29.9316	23.3689	38.4478	17.7246	34.4317	33.34	22.9122	25.8303	26.3134	33.6754	39.6326	30.5778	26.637	34.4244	18.7432	19.9673	19.5464	17.3788	33.6026	32.8901	29.8679	29.9008	34.2067	41.3834	26.3278	2.82146	39.129	44.1633	31.3663	43.0622	34.5149	40.0364	27.2545	29.5802	16.8644	19.8814	19.4971	38.1592	35.5899	36.9126	42.4364	36.0912	40.0052	39.2472	50.6185	52.1039	45.6076	19.974	38.7873
EJF57922	274.802	39.2391	148.847	117.684	312.025	203.8	128.737	43.6928	20.1766	129.598	120.591	65.9285	49.0571	139.507	62.5873	219.059	177.484	86.3546	181.073	88.4559	265.057	268.635	216.595	48.6422	71.0801	22.5688	153.251	102.952	362.762	80.4355	436.128	42.1046	230.847	128.204	40.8225	104.371	51.945	130.923	127.544	196.556	139.776	241.283	102.234	116.935	51.6797	57.4122	74.1521	117.545	105.767
EJF57923	6.27546	3.49343	7.9704	2.02534	11.5503	9.99697	7.32003	1.81551	2.78894	7.25043	5.90888	2.07707	4.71178	6.23007	4.15969	2.81699	7.08859	3.73707	6.83163	5.06774	7.88674	7.24809	7.63256	4.00451	5.66143	0.660333	4.6905	9.75017	10.3805	4.17365	9.20995	6.71114	11.405	10.8744	3.54746	4.22801	3.01865	6.41925	5.79556	5.17137	7.10217	4.27745	5.01605	5.53661	3.38376	3.69428	2.99568	4.16691	6.32501
EJF57924	191.704	108.236	218.642	76.6509	153.401	145.979	111.864	85.0959	64.9392	166.711	165.547	131.728	89.5605	130.579	116.699	96.6779	130.528	75.6506	139.106	107.507	168.075	177.583	218.854	157.872	102.231	14.6434	134.779	153.154	210.202	182.537	213.963	121.73	245.659	159.868	82.9558	101.753	86.8638	210.163	179.379	153.361	158.918	213.204	197.136	165.403	183.635	171.527	148.115	100.391	112.557
EJF57925	11.577	6.76692	9.35697	4.90397	7.17099	11.0943	5.63946	7.99256	5.06465	18.6881	12.5188	7.35038	8.55648	8.61994	5.81069	5.05243	8.58182	4.70526	10.0903	5.60939	6.23549	8.30314	11.9705	13.826	6.65819	0.852729	10.1149	9.39953	13.3288	8.98283	11.327	14.4662	7.24327	5.48544	5.877	5.28377	5.68483	10.7429	6.92286	6.72449	9.25966	7.88033	10.1543	10.4486	10.2414	15.0947	9.32586	4.84289	12.033
EJF57926	9.8051	11.0804	6.60406	4.35119	14.5763	10.2505	9.55266	13.5386	7.62578	9.59263	10.0979	8.73738	10.5828	18.2516	3.93708	7.13191	7.53755	6.9484	11.021	13.0649	10.7823	6.81923	8.53758	16.2215	7.51886	1.28394	13.8272	8.3929	9.89112	15.0046	9.19368	12.9794	13.2918	13.6279	7.65772	9.32308	3.66839	8.77604	8.87418	5.23705	12.3772	9.66174	14.3899	16.2518	19.3455	14.9414	11.5065	4.32955	9.70605
EJF57927	16.8651	11.1075	17.4708	9.77448	19.304	21.3561	14.8109	20.8597	16.6267	21.008	20.1575	17.6533	12.8411	21.0468	11.6998	12.357	16.5908	8.7928	15.5308	14.3291	20.9182	18.833	22.2687	28.9429	16.5864	2.25119	19.2246	20.7391	19.003	39.3194	18.767	19.6469	19.6175	12.7857	10.092	10.516	10.6644	17.859	13.8204	16.062	19.4177	25.2049	21.9622	22.9109	31.8485	32.2407	27.7242	12.9176	15.4934
EJF57928	15.7715	18.5427	37.513	16.7973	21.4363	24.8103	43.9013	122.945	139.833	25.3929	28.5867	70.1097	15.9862	48.3143	28.2261	14.3166	52.2575	20.963	27.6082	31.1128	39.4397	38.6647	32.0429	109.14	12.1957	5.99651	30.5019	296.092	37.8279	152.91	41.0023	12.8349	221.316	31.0873	9.85394	20.5661	15.4258	61.7794	22.489	19.7839	87.6767	119.046	109.365	118.724	105.992	98.7636	78.4065	40.0879	59.6587
EJF57929	39.5756	41.6385	67.9714	31.1333	58.8331	75.8509	38.5567	81.967	80.7957	89.0514	61.1359	76.7036	50.143	99.4511	39.7273	48.3604	35.8559	42.0679	62.2011	63.5189	81.2666	52.8975	67.4833	85.934	40.1662	11.1743	36.3975	165.891	165.332	104.917	143.994	84.0011	207.372	67.5066	40.1807	36.1248	36.0907	82.8251	84.4286	99.8766	114.987	118.53	115.708	124.003	146.405	135.054	90.9175	42.7678	54.4899
EJF57930	115.691	68.2323	123.551	54.157	98.1303	106.781	88.197	107.646	163.742	153.359	161.15	84.7033	81.7771	156.76	70.3085	75.0828	96.6048	70.5579	151.462	91.0693	145.676	139.447	160.229	154.67	78.4193	16.5141	163.169	105.168	127.906	186.633	134.268	97.5292	145.636	105.354	66.4222	80.2331	86.5669	213.354	171.143	186.045	156.065	128.107	149.711	145.965	212.701	212.421	210.375	76.7358	138.439
EJF57931	69.2574	44.4146	63.9732	37.36	74.5222	79.9884	63.894	54.6448	22.1612	85.1798	63.5815	43.3773	52.3717	57.4608	47.6729	67.0139	61.2812	56.4206	90.0222	93.4809	71.9411	94.4417	93.6154	87.4073	64.266	8.4536	99.4868	69.3455	78.6307	84.9577	65.8261	76.4141	59.4263	54.0054	42.0353	47.8655	49.9718	81.8877	73.6833	79.2673	97.1582	92.9771	83.8542	94.8898	89.1162	84.5998	77.9295	65.1176	81.2009
EJF57932	16.2785	9.83221	18.639	3.61194	12.7721	14.1816	9.81773	11.613	4.43113	12.7406	15.6469	7.97823	6.87506	10.6055	3.26819	4.26256	6.70388	10.8572	9.92389	14.1316	8.58512	13.7979	9.44944	14.9804	9.17858	0.666128	10.4799	5.73752	17.4923	16.8411	15.4293	14.8611	123.491	10.2842	6.78048	8.66782	11.0386	10.7133	15.7854	10.2162	9.38864	6.75389	14.3714	10.5338	43.987	38.781	22.9885	12.4843	13.9167
EJF57933	13.9942	29.4474	67.8641	0	6.93462	0	0	15.4582	3.26514	0	0	44.8932	0	31.2593	3.74611	2.44295	0	0	0	3.39031	0	9.12438	2.03086	22.5731	0	0	3.43212	0	3.6827	38.0045	8.55756	0	21.8891	5.30463	0	0	3.92675	4.42077	21.7124	0	1.82744	2.17731	0	5.71938	14.4055	7.20845	3.34017	27.319	27.202
EJF57934	49.5851	45.7521	67.9871	27.4339	50.8973	31.4727	34.506	44.9916	37.6	47.4711	57.996	66.0416	29.9168	64.6097	28.68	27.2045	38.2152	23.032	46.355	49.8742	38.3914	45.1465	47.6725	72.1819	38.3429	4.69581	51.4665	61.7927	29.5926	97.7884	36.3859	41.8319	43.7652	26.8509	23.7886	22.4287	28.5723	69.2288	59.6457	53.7722	60.2413	52.9011	70.9025	70.8076	104.819	95.8941	74.6032	39.7564	64.2556
EJF57935	339.949	607.499	865.202	21.8174	41.9073	44.5935	133.191	1542.31	708.272	261.276	275.496	943.002	156.341	988.029	74.1708	43.1241	47.6593	23.3785	125.033	218.902	361.106	472.757	501.575	2415	225.874	39.315	270.861	1089.54	148.466	3187.02	45.4548	426.208	1760.03	135.82	45.8864	39.3598	177.352	709.897	1155.3	331.822	1635.9	888.852	2622.32	1912.51	3836.03	2970.54	2377.75	924.001	428.632
EJF57936	31.2529	15.5276	33.1535	11.3474	17.4227	20.4203	25.0111	28.0494	20.0528	19.8742	20.921	39.6857	9.8995	18.907	17.7779	25.2329	32.1767	14.6564	19.6481	22.2412	16.3071	21.9055	15.3072	32.4769	5.28655	2.8775	42.1566	56.6505	11.8227	39.4059	7.64453	18.1888	35.4411	23.6934	19.5266	29.4193	17.539	19.1285	19.1938	23.787	55.0956	38.9001	75.2496	58.5425	56.3	44.7737	59.676	27.2369	26.156
EJF57937	41.4484	22.5171	41.0542	8.16395	40.6755	38.7998	31.5585	23.9022	18.2038	40.7093	38.5012	31.3947	29.7476	43.7204	22.9521	22.3452	30.2564	19.0057	30.517	26.5804	40.436	36.669	45.3488	33.6809	24.0854	3.89105	45.1959	30.0158	52.6126	41.0943	48.8531	37.9506	50.2128	33.5792	21.3267	22.441	20.6382	33.3115	33.4152	32.7516	38.1001	32.7498	42.9942	38.5297	33.098	37.1535	29.679	27.368	32.8676
EJF57938	47.867	52.6663	84.617	18.9596	29.4277	26.76	33.6311	155.372	105.472	50.0853	44.0767	84.9897	31.9998	96.2486	20.4193	17.9633	21.9265	15.7494	38.037	46.1998	42.6707	38.5198	40.0447	161.282	23.0003	5.74427	81.4859	209.259	34.0849	272.169	30.0536	51.0366	73.3498	28.1384	16.7927	25.4683	30.5977	30.3232	41.1711	37.4884	152.156	93.1128	198.35	162.642	257.634	204.305	129.402	48.6138	88.621
EJF57939	18.666	17.8419	20.1894	6.6444	7.34529	6.69592	6.72401	34.2634	28.8209	13.1053	13.7956	11.0074	6.80135	15.5333	13.2265	8.33788	4.70269	11.5342	8.47176	29.7927	17.4461	19.5442	13.1458	17.9835	5.7948	1.01094	3.56805	6.3855	7.44039	45.6509	11.3472	13.9081	129.323	20.186	5.14517	12.2777	12.6319	9.97214	17.1777	11.172	28.7481	5.89375	26.0595	39.3401	53.3346	94.0984	44.6833	24.4202	7.35143
EJF57940	86.3159	52.4897	104.377	28.3942	73.023	78.511	64.7871	47.8198	40.9612	77.7575	78.5658	65.705	49.3551	74.0724	50.7688	46.2023	73.6134	49.1649	78.688	54.002	81.0542	95.5266	105.229	85.8452	56.009	9.48281	91.7222	71.3594	106.014	98.862	112.234	74.7445	120.075	68.7649	45.3707	49.5925	44.9321	95.2459	81.4053	75.739	79.8909	87.2403	89.6274	85.8822	86.4227	91.2179	71.5517	47.9952	73.3628
EJF57941	36.7575	19.2876	55.3356	13.5837	32.8141	36.1783	27.0244	27.8951	20.5569	37.5532	41.8429	29.2543	23.227	36.9792	24.1859	27.724	36.9774	24.7032	48.8156	35.0764	47.6059	51.7379	53.4245	35.5816	26.5794	3.84418	34.8208	26.8718	36.6247	44.0515	37.6798	31.0465	48.2777	44.2461	28.05	24.46	24.7223	50.1696	50.6453	43.4319	40.3785	38.2428	49.8785	40.0604	54.6628	49.3581	55.1182	23.632	27.3313
EJF57942	0.888906	1.24699	0	0.430329	0	1.23904	0.989738	2.45475	0	0	1.46472	1.90106	3.00336	2.64743	0.951803	1.8621	1.17143	0.444653	1.01607	2.58421	2.63326	1.62281	1.54799	1.10295	1.44348	0.0436496	1.09003	0.805638	0.467846	0.919629	0.434857	1.70416	0	0.673895	0.555384	0.811399	0.997701	2.24644	3.44791	0.854601	3.48234	1.38301	2.69063	3.39073	5.03268	8.01285	4.45549	1.73529	0.575952
EJF57943	180.248	164.932	260.893	45.102	75.4571	93.4124	107.524	239.678	156.985	145.262	137.281	238.524	99.3095	256.825	93.7661	88.9188	99.2143	77.1447	91.2555	121.221	176.938	182.265	221.83	299.106	102.044	23.0772	148.726	344.51	84.6254	405.356	63.4264	158.49	233.462	91.6527	62.7682	56.7311	98.0146	303.605	280.603	190.052	393.82	244.26	495.994	506.752	463.05	493.675	288.497	146.461	165.595
EJF57944	7.88397	7.37328	12.165	3.12276	7.10323	7.49281	4.38914	11.8756	5.0168	10.6581	7.08601	9.96337	7.26483	6.93752	5.75579	5.75539	7.5562	5.37785	5.73481	15.4537	5.98355	4.48619	9.98516	13.8732	9.31098	1.26701	6.5038	11.0429	7.54448	12.0493	4.73344	13.5443	8.96853	6.52034	4.92586	1.30846	3.21778	6.33956	10.3788	7.12033	11.044	8.69797	18.9334	17.9659	44.083	50.9477	49.268	9.79414	6.34666
EJF57945	0	0	0	0	0	0	0	0	0	0	0	0	0	0	0	0	0	0	0	0	0	0	0	0	0	0	0	0	0	0	0	0	0	0	0	0	0	0	0	0	0	0	0	0	0	0	0	0	0
EJF57946	26.5364	16.2125	27.9145	6.32645	25.903	24.1637	19.8957	23.7888	16.9255	27.2399	29.1141	29.8734	20.1996	30.283	16.4916	21.6955	20.2971	14.0746	24.3271	19.965	20.3619	24.0664	25.9314	29.0214	17.0347	3.03176	32.606	23.0435	19.8269	33.2478	22.0168	29.6187	24.3619	20.0166	16.9131	16.0064	16.1643	21.7786	21.6205	23.3756	28.2445	24.6892	31.8871	27.6129	27.5566	35.0997	27.7222	18.4083	23.1843
EJF57947	4.03953	1.57411	3.2649	4.23708	5.67155	8.44603	7.12143	6.13542	2.67043	10.0117	9.42967	3.23968	2.4643	3.00773	10.0925	22.3305	4.87982	10.1034	10.4661	52.6016	7.25245	10.5353	7.32778	4.26039	5.64863	0.11571	3.05467	1.11868	8.32711	3.65675	11.1159	4.97851	39.5955	10.4633	8.20259	12.5983	5.66741	5.21068	7.39906	4.31514	2.98918	1.99023	2.87155	3.39359	5.37108	13.525	6.99018	21.5921	3.85331
EJF57948	17.7319	12.0506	33.4405	10.6444	28.352	41.5238	21.0596	14.4944	3.64076	33.6777	29.8026	28.6947	37.4113	36.9678	9.99962	6.93377	8.5682	10.5257	6.05357	9.67993	14.0076	11.6539	15.0966	19.6549	31.61	1.40477	8.29172	53.3554	8.33714	17.3664	7.86493	47.3983	11.9817	14.5183	33.3842	11.2222	13.7989	16.5805	32.5248	29.3219	12.8435	24.3514	16.9802	13.0768	10.891	21.0685	19.6379	8.50556	7.25091
EJF57949	10.2534	7.73328	14.1685	6.88526	10.4897	16.828	15.0993	16.9891	8.18025	18.8976	15.2603	15.2085	13.9691	14.7764	8.85398	14.6658	8.06382	8.76896	13.6106	31.331	12.025	14.5784	14.4959	18.3859	13.2486	1.00699	15.4937	11.9909	10.8801	20.4457	14.4818	18.842	63.117	8.52556	15.7057	20.5303	10.9515	12.2248	12.4873	10.5997	15.4627	14.2032	17.6569	18.2941	28.0043	38.9302	24.1573	12.8215	12.6442
EJF57950	1.49957	0.175305	0.90901	1.45192	0.743089	6.00947	4.38289	1.24234	1.22458	4.10782	1.85322	0.601325	1.47777	0.837408	4.2149	5.36644	1.23512	4.3132	2.48544	6.35763	2.12018	3.03098	4.89645	1.48853	1.42049	0.0184091	0.27583	0.453033	0	1.16355	0	0.821398	0	2.2737	3.7477	6.50188	3.15582	1.42114	1.45414	1.08127	1.17493	0.349969	0.928444	2.34933	1.54365	3.37939	1.07376	6.90032	1.05259
EJF57951	12.1502	8.05147	14.6489	13.0743	25.4555	37.3515	15.1036	4.67075	3.65176	15.2629	15.8399	3.98039	10.7377	20.8752	4.65075	8.03765	7.59191	7.09063	31.0299	20.0543	14.0656	16.6623	14.6994	9.21721	25.972	5.52291	9.88197	187.799	40.6945	7.51712	22.2015	25.6184	11.1957	53.5862	9.80646	10.7424	5.82991	30.5935	32.4706	58.4857	106.092	265.555	97.4305	57.0957	20.832	13.8518	10.7523	9.1485	21.681
EJF57952	33.8379	15.823	16.4095	15.5622	6.70714	18.8666	15.0705	29.9023	26.0538	35.7531	18.1211	22.6149	9.5274	26.4546	10.8697	8.26983	15.6075	12.6949	21.2733	14.346	28.2495	20.7389	24.062	30.2298	10.0739	1.49545	22.8218	23.0011	14.6928	32.8195	27.7274	17.1448	25.4053	16.6745	13.7421	16.9881	16.1412	25.1201	14.8751	16.266	27.3961	21.5853	28.3994	33.1906	37.0095	30.5024	19.7874	9.43673	21.9247
EJF57953	51.9095	19.0252	37.1928	31.9218	66.4625	89.7612	37.4904	41.6877	29.4606	68.5181	72.3582	23.1034	46.612	38.4416	57.9861	20.2787	57.315	35.9319	24.953	31.8135	44.8856	54.6651	60.5912	42.0573	42.2233	6.10384	15.8276	21.1075	72.8063	30.4804	79.5462	83.6104	77.0688	43.1825	32.6081	30.0948	29.9187	53.8038	40.6323	38.9358	51.3708	17.3752	70.1079	59.7083	32.35	74.7237	43.1971	18.7804	20.6651
EJF57954	104.783	64.5883	82.5515	79.6769	119.058	136.099	51.5585	44.1352	34.5731	115.974	109.874	28.012	84.0383	96.1449	36.8326	35.4751	42.8908	44.2088	97.9966	101.541	62.8509	64.0413	73.7276	126.6	75.0518	4.83353	95.2658	32.1356	81.8883	76.7869	79.8681	204.218	48.6725	106.319	60.8391	56.7602	77.5144	44.1347	65.2761	72.4172	70.489	45.9444	77.3264	71.0858	61.1497	62.0157	66.0616	43.5379	94.9811
EJF57955	99.9211	47.6844	102.333	30.8128	115.986	71.5478	107.064	48.0053	40.8787	89.989	97.5481	50.4968	48.945	81.5329	54.2285	73.1174	122.21	53.0641	90.4338	60.6842	110.033	102.454	115.807	65.0478	60.0138	11.7624	102.723	56.4455	101.578	79.6551	100.275	50.9835	161.858	92.3551	47.8916	67.4693	57.6116	115.883	84.4172	88.1691	70.782	79.4354	70.4339	73.8428	60.0592	65.9233	45.5752	72.3372	91.9398
EJF57956	110.749	77.4921	123.486	48.9184	103.35	125.075	84.1576	105.368	92.4202	117.048	121.881	117.994	78.2973	145.059	80.4992	58.9873	93.7479	76.4266	92.0334	93.0253	133.234	122.07	135.38	103.514	89.7023	9.72541	100.715	113.806	113.174	118.34	106.182	80.1461	160.33	93.1532	66.1647	71.2071	80.2981	148.113	137.965	124.35	105.352	106.404	112.112	119.378	137.72	158.857	125.994	66.9564	98.2958
EJF57957	3.51293	3.4679	3.78572	1.70065	5.02892	4.08056	2.60761	2.80254	2.73213	4.58242	4.1806	2.71301	1.9782	2.03439	1.25383	1.36277	1.80035	0.585752	2.58776	1.41843	2.20746	2.64676	2.49237	3.3902	1.47896	0.24917	3.92486	1.06129	1.95163	3.63435	1.71854	3.42085	0.976847	2.07139	3.17036	2.13775	2.62859	3.08259	2.72521	3.37736	2.03883	2.67209	1.71851	3.50954	3.61618	2.41269	4.00604	0.979688	3.20346
EJF57958	64.9444	21.9132	32.7294	63.497	89.3528	71.3557	27.6484	8.86182	5.70461	52.4243	58.333	8.98723	29.2572	50.0627	20.0438	11.9638	14.7678	30.321	41.6299	34.7056	69.5249	60.4302	51.6274	42.535	45.2176	1.45413	40.7129	23.5491	54.422	31.6184	67.2465	61.1726	10.1981	44.7946	27.3695	47.4038	27.585	17.7804	45.969	93.8297	50.1884	40.985	29.9251	31.9898	18.8107	15.9393	19.8565	9.1624	29.4832
EJF57959	25.3284	18.1359	22.3906	21.4581	25.8866	27.5822	24.2357	24.4809	33.6111	30.9745	27.389	27.5076	19.1658	27.1097	16.1029	16.0281	25.5556	17.0252	34.1994	23.2024	23.4475	19.8173	24.811	33.9808	13.2816	1.71015	41.3477	20.5645	15.2054	38.6916	12.778	23.6288	14.3613	13.8014	10.8797	15.5337	17.7678	23.7537	23.9471	28.6631	33.6953	16.9945	24.8295	32.3488	48.4792	47.702	34.3834	13.9065	35.0446
EJF57960	23.1862	6.48391	16.2483	30.704	47.7356	64.6199	24.513	7.69953	5.27356	26.0989	26.3489	4.03316	15.752	42.2072	9.41672	9.91626	18.6848	11.9961	45.8438	37.3374	20.0719	24.3105	28.6476	15.8223	44.6879	9.20791	17.0408	354.292	41.6019	11.909	24.7204	33.6626	10.1209	79.4315	20.0184	21.0699	15.2188	45.8525	68.5167	109.167	185.934	478.578	192.329	90.4354	49.7046	28.3524	20.1817	11.2801	22.6555
EJF57961	14.5058	8.47887	17.5863	9.65582	12.5792	21.4834	9.08509	9.01313	8.46127	9.93405	16.4329	11.6336	8.16851	6.75042	7.76611	5.06451	5.97384	9.07021	14.5084	12.2999	16.1143	9.93084	7.36787	12.5991	9.81487	0.801344	5.78108	18.0771	10.9748	7.97256	11.088	12.9116	13.6136	6.8732	11.3289	5.79294	7.12303	12.0288	12.6597	9.29733	13.2597	12.9772	14.9685	11.8569	15.8654	17.2789	7.79013	5.05674	15.6647
EJF57962	129.462	61.0062	101.4	35.3753	174.933	161.156	95.2935	73.7144	42.1953	114.644	127.555	83.8475	92.4437	116.766	68.4182	46.3649	76.7306	67.7645	76.3562	99.3467	138.292	132.621	130.933	98.7001	102.045	10.1585	89.7701	73.4855	68.9284	88.6296	72.3929	121.357	116.28	104.219	70.4637	65.6353	76.9605	161.269	120.967	143.072	93.5921	85.5539	99.2529	88.0935	83.4638	97.4513	91.1878	49.318	70.1907
EJF57963	47.2941	26.6025	43.2108	3.81593	41.777	41.0825	31.6716	52.0525	6.71677	34.3332	34.7297	26.9356	26.2463	36.2347	23.4855	14.5976	32.7437	16.4575	22.7992	37.362	38.1174	40.2212	45.9549	33.2533	29.4956	2.6926	49.2537	24.6415	25.6132	22.0711	24.7292	41.3926	29.3757	24.4226	23.9819	17.5184	19.8098	22.302	40.2339	23.7229	29.7159	33.9122	31.4978	28.4798	81.052	88.3537	67.1569	25.1363	17.5422
EJF57964	15.4399	11.885	18.4307	7.70459	13.6541	19.3694	11.3727	17.0551	15.2965	19.7066	25.0501	12.9542	15.9176	16.6252	8.52053	11.5276	9.86058	10.3375	20.201	23.7668	14.5851	16.9125	16.3396	22.9303	11.9576	1.50468	17.5352	12.4865	12.3769	21.4414	12.8405	28.5595	11.5922	22.6902	15.5832	14.9609	13.1971	16.1331	16.7074	20.2487	22.3335	13.3786	26.4723	25.6292	25.002	29.7936	29.255	11.924	17.6994
EJF57965	10.3319	6.52228	9.60324	2.75098	6.14377	9.72109	9.4907	12.554	6.02661	13.3426	12.3429	12.7054	10.4726	11.5393	3.59546	5.05013	6.46748	5.16827	10.0385	16.6453	11.8254	9.97003	8.99628	18.845	10.0666	0.532713	12.4162	8.58371	8.56461	12.1587	7.20254	18.1099	3.87856	10.5743	8.39191	5.65861	5.79822	7.50684	6.94643	9.1054	11.8729	16.5572	19.1907	17.1719	45.9988	54.4172	34.0313	8.50002	7.92168
EJF57966	3.51897	43.3319	5.68834	12.2089	9.30011	17.5766	5.87721	320.362	254.525	51.4112	47.3542	102.54	42.6044	184.283	18.5258	11.4669	5.79678	28.7512	50.0117	82.6946	19.2695	18.5082	20.2569	213.804	22.8575	0.662394	95.9408	4.25244	2.46946	109.369	4.87758	82.0807	2.93558	24.8994	19.0548	8.5657	11.849	5.37293	19.2609	17.8556	75.6684	4.19752	145.249	140.463	407.218	600.886	278.152	19.1367	10.8936
EJF57967	33.5744	1.30832	10.553	4.06343	3.69717	4.54993	4.67286	2.57547	1.7408	4.37959	3.84188	1.99456	1.57554	1.38882	1.49792	1.95367	4.91618	0	7.24909	13.5565	2.26044	5.83757	5.14306	6.48028	2.52411	1.92345	6.63311	41.9812	13.9894	3.61821	8.21239	3.57594	106.198	7.77742	4.07888	5.10782	3.1403	22.98	2.89398	5.08091	22.4087	18.8634	7.18572	6.86086	8.4003	6.00495	6.45541	4.42153	19.7397
EJF57968	20.1381	8.83731	9.76582	10.649	6.75508	14.8989	6.38176	20.5337	30.3603	27.4005	22.7176	9.7732	11.6891	19.8386	3.98086	18.3886	0.816574	4.80431	18.911	17.1131	4.83924	4.52488	4.04649	10.5331	15.5962	0.16756	12.4612	4.7735	4.72878	20.6738	4.77425	14.7642	7.17208	22.3133	18.1957	16.2611	11.6491	10.0807	23.8742	23.3323	18.2058	3.1814	29.6681	19.2531	16.7434	14.2032	64.852	11.405	6.55751
EJF57969	25.0954	10.1437	23.0333	5.7656	30.7729	24.3084	16.8126	15.9747	11.5121	22.9703	18.5732	18.1934	8.86226	23.436	14.1187	12.3258	26.6255	11.4895	20.8092	16.6935	22.795	23.9613	24.9376	26.705	14.7351	1.8589	32.0254	43.0476	11.753	23.8725	11.8606	20.0367	12.2416	12.8985	11.1617	12.6184	10.7416	13.0336	10.669	12.5405	20.2179	37.4567	20.4826	22.5988	24.8478	22.0192	17.0558	14.5903	14.6984
EJF57970	7.53367	6.19104	9.74048	3.29515	7.55746	6.43527	9.52228	4.9069	8.34049	11.6892	6.74908	9.96019	4.30152	11.0879	5.77415	7.5071	8.44193	7.78609	10.3054	8.34154	8.38751	11.4492	10.6069	10.371	4.59155	0.891885	18.5517	13.6276	5.75781	10.5237	5.863	13.3008	8.23655	4.67544	3.56095	6.35278	5.12373	4.85257	8.19732	7.55318	11.4061	11.739	10.0053	14.0837	11.5476	10.9125	7.42757	5.34201	8.57985
EJF57849	15.0183	10.6868	11.6106	10.1155	14.5606	15.928	10.3603	13.7043	7.16052	15.5872	19.6361	15.7104	9.92791	19.2043	8.73966	11.9687	7.74457	8.49242	20.6748	25.3897	12.749	12.1763	11.9398	31.1928	10.7802	1.41082	21.379	9.27157	10.9974	20.0128	12.3782	19.2246	9.60064	8.66299	9.17937	7.74845	8.24499	10.3136	10.722	10.1489	15.6893	9.65134	19.2257	18.4137	25.3741	21.2739	23.4558	11.5634	21.0835
EJF57850	8.94456	4.92069	5.31569	81.3814	78.2177	77.1903	19.6254	60.7347	80.9	169.661	178.814	16.4568	119.699	47.5987	23.9436	3.03102	3.81359	18.0287	5.2925	5.99098	12.1149	8.57639	13.4386	46.7437	74.4755	0.813851	12.1942	3.41752	13.8461	64.5037	14.9933	589.3	3.29192	36.2984	131.001	53.1902	36.171	3.49042	33.1297	33.3857	7.21427	4.25681	14.9126	19.3532	14.082	72.6336	30.2026	3.59496	8.40912
EJF57851	0.479579	0	0	0.116084	0.712943	0.334242	0.533979	0.264875	0.111896	0.375349	0.395119	0.256413	0.13503	0.535624	0.513512	0.167438	0.158002	0.239897	0.328912	0.522832	0.516613	0.31269	0.765568	0.535553	0.259592	0.0588741	0.764516	0.507096	1.19895	0.744231	0.586531	0.985093	0.300054	0.363577	0.599276	0.218881	0.134569	0.530245	0.620066	0.30738	0.563632	0.373079	0.527868	0.718673	0.740511	0.864611	0.572334	0.468108	0.62147
EJF57852	34.1064	17.159	28.5366	12.0063	25.5939	21.7942	24.1123	22.1006	27.3344	30.9652	24.1028	26.0264	19.4053	31.1195	19.6668	17.8713	20.0771	18.7643	21.8715	20.6614	29.635	31.2486	31.6852	29.9793	20.6753	2.62748	33.0755	31.2839	23.8261	34.4	23.1276	28.7678	31.4643	17.0066	16.6674	20.453	18.9404	25.6006	27.3269	24.028	29.3523	26.9784	31.2839	33.399	34.2343	33.1879	26.0501	17.4467	27.4006
EJF57853	0	0	0	0	0	0	0	0	0	0	0	0	0	0	0	0	0	0	0	0	0	0	0	0	0	0	0	0	1.61413	0.317284	0	0	0	0	0	0	0	0	0	0	0	0	0	0	0	0.631895	0	0	0
EJF57854	140.15	106.182	205.631	80.6137	162.128	174.253	69.596	127.571	63.8045	179.25	164.551	202.606	102.295	216.703	219.348	61.5477	157.666	234.258	73.2339	79.2638	136.769	171.041	181.277	118.516	127.406	27.672	47.6658	1801.46	278.218	237.193	251.195	164.903	554.836	91.4415	90.3107	48.3636	59.4681	360.202	220.224	164.318	231.733	340.224	239.589	191.061	243.799	175.825	174.133	67.8199	48.1987
EJF57855	327.524	158.475	294.277	178.23	355.206	450.304	224.868	654.45	315.154	633.539	640.124	344.581	420.128	795.742	1163.92	175.356	507.13	1036.68	261.787	189.607	573.654	540.496	726.524	256.742	425.839	26.0601	270.278	200.842	532.115	331.066	403.548	596.97	414.414	290.815	229.516	191.768	246.746	537.092	487.357	523.244	380.789	223.306	447.498	354.961	686.013	643.016	660.309	180.413	239.771
EJF57856	30.4047	14.2176	36.8614	14.7192	15.0666	21.1905	8.46341	16.7928	0	35.6951	25.0501	24.3845	17.1215	11.3193	8.13902	0	0	15.2092	0	7.36599	28.6586	15.8594	22.0619	22.6356	8.22893	1.49302	3.72842	9.18552	24.0038	35.3875	11.1556	24.9815	0	0	9.49835	13.8768	17.063	24.0121	11.7934	9.74377	19.852	9.46111	29.283	20.7105	62.5967	50.9	36.2853	12.7189	9.85011
EJF57857	5.127	19.7329	5.73763	2.29111	3.51776	4.67272	3.07385	137.228	61.4681	16.0509	16.5714	42.5944	13.7693	68.1266	8.65696	6.47162	1.81907	5.52387	15.3274	25.8928	4.14219	3.70286	7.66931	67.2367	7.47172	0.503521	41.3978	2.97867	3.00978	52.94	3.18343	20.8465	0.740254	7.77374	7.39228	2.87997	5.53318	1.99338	6.32296	6.57218	23.3813	2.08627	44.7119	40.6182	431.147	438.699	264.795	14.5182	8.2623
EJF57858	38.6025	25.3321	34.0841	18.6879	39.2222	30.2952	18.9623	36.9076	33.7564	40.8762	41.1583	26.5363	29.2273	40.3361	19.9723	20.4994	17.9547	20.7703	30.4795	28.2918	30.8381	31.7259	29.6579	44.4362	25.8118	2.97875	38.7445	25.9703	22.5366	40.8596	21.5823	47.4423	32.4734	32.2163	21.0785	22.504	29.3095	45.7038	37.1604	43.8699	41.7675	26.4466	43.3821	57.1849	44.245	48.7079	39.7971	15.922	31.5976
EJF57859	37.8448	20.6844	48.0663	41.1629	57.965	81.8679	25.4467	86.8652	96.5562	76.9344	68.4337	30.2199	49.8182	73.5563	23.4189	26.2544	37.5668	38.3535	68.4275	71.2043	49.6354	43.4539	40.513	74.5223	45.7589	5.21306	39.0547	31.1815	51.4772	76.7801	56.5033	102.571	55.3511	90.5436	51.5895	52.0417	49.0964	42.3864	54.2689	56.5452	53.2705	35.0228	82.3641	82.4906	71.4634	91.8998	118.014	21.1083	30.0407
EJF57860	44.6993	31.3529	51.3178	7.62297	36.2455	43.1896	21.2087	24.1267	15.6439	32.5993	44.7785	36.935	39.4728	34.4166	20.6677	18.621	17.0695	17.2779	22.8761	27.934	33.1039	33.2511	40.5427	42.7314	38.2177	3.5668	25.9116	61.6888	34.3533	40.8578	22.3641	69.2793	25.1064	37.3531	27.2932	19.4736	21.9494	26.6364	33.7567	27.9984	49.615	38.7244	54.3718	42.9031	35.817	51.4131	39.0385	23.6566	30.6077
EJF57861	12.7128	7.47332	15.5593	7.03363	13.3193	12.9106	7.07746	13.0397	11.1867	13.9299	15.8606	9.90435	10.636	18.12	8.16743	11.0329	8.8554	10.1748	11.7913	13.0235	10.2709	9.37831	10.964	13.7009	11.2068	1.088	19.598	12.9485	12.4261	14.9372	13.1491	17.3093	8.18119	8.81173	6.80822	5.96796	7.74592	12.7364	17.0944	14.7831	14.3244	12.9979	16.3917	19.4962	23.9296	26.4743	18.4661	7.7998	11.2181
EJF57862	87.2734	69.1411	72.2867	51.6776	65.4066	69.1194	19.8763	42.4255	28.4405	52.4995	59.1273	29.694	40.2099	50.2131	11.7776	9.94692	5.70308	11.5455	34.627	39.1413	27.7765	28.4986	26.0632	93.7902	42.165	0.726064	34.1403	10.7861	32.2673	81.8018	27.6986	99.6584	13.7637	38.8232	29.0666	23.3724	41.6916	10.0253	20.8893	20.9185	21.2862	9.53864	22.8244	21.6171	41.5781	50.156	70.2387	14.0803	39.4897
EJF57863	44.4123	36.9863	72.8171	19.248	38.9853	52.4729	32.0248	71.0179	47.1731	57.6022	50.5301	79.1521	34.2986	71.8054	36.0058	38.8387	32.8872	37.0268	54.4403	68.9634	51.3731	47.6554	57.6996	79.0385	40.7536	4.21632	57.2619	42.6798	44.301	101.084	37.3492	59.0799	47.3703	45.8549	33.5625	28.7639	33.4693	58.658	65.8444	52.0512	58.99	43.9603	85.7802	67.8793	115.6	138.895	103.278	41.8755	45.3111
EJF57864	0	0	0	0	1.69584	0	1.93383	0.985416	0	0	0	0	0	0	0	0	0	0	0	1.6588	0.463168	0	0	1.27197	0	0.166161	0	0	0	0.444457	1.26069	0.471773	2.11711	0	0	0	0	0	0	0	2.24062	0	2.36131	3.26115	0	0.441952	0	0	0
EJF57865	22.2427	23.4226	18.2318	19.9184	11.9423	22.7281	8.57277	4.72493	7.18572	36.1563	29.6027	2.74439	25.1627	19.1093	0.916021	2.98682	1.12739	3.42349	19.9732	129.171	4.14698	4.4623	1.4898	20.8421	21.3012	0.0861716	3.79266	3.69067	69.8421	10.6207	55.3522	56.7004	8.56394	23.3482	31.0013	14.0561	23.0446	2.16199	14.6902	14.8302	41.669	1.61497	56.6286	54.6025	6.60475	4.8473	6.53407	5.7259	7.45058
EJF57866	27.5105	9.78803	19.3349	35.9011	59.2714	48.3504	13.6508	23.7823	9.20955	80.5092	64.5477	10.552	41.0868	39.6315	155.61	5.01127	68.9622	142.102	7.9299	8.2586	40.2649	33.5347	44.4368	16.177	43.3789	2.4375	11.734	7.40777	7.86916	14.2307	7.46058	95.4918	10.477	51.6872	28.772	29.2061	33.227	14.7362	27.5277	27.7904	22.8043	31.6367	32.42	32.1008	12.4666	24.7988	30.5474	2.66857	6.32916
EJF57867	177.785	50.4399	131.929	96.3858	215.61	251.256	63.09	64.1694	53.4886	348.273	353.339	47.2497	276.193	131.988	80.5712	12.5232	92.8262	50.3171	11.4088	5.85616	207.894	221.193	193.277	48.3116	221.028	17.0646	35.8253	48.0567	50.7529	67.0242	29.6905	557.744	46.8351	182.468	115.139	122.899	186.563	93.9323	145.918	143.103	91.0995	246.522	133.676	154.243	14.1138	67.0765	68.8004	12.9751	8.58895
EJF57868	66.0139	38.8998	67.236	35.5955	68.0838	74.8102	64.5384	50.9846	31.0552	68.889	64.5582	51.6515	39.8937	57.1446	45.3992	34.6654	49.156	40.002	58.7711	43.0376	76.3149	81.4644	93.6195	66.0605	47.9343	6.50956	71.8681	67.1263	79.375	84.5365	81.1296	61.7356	88.3131	54.9288	39.2332	37.4774	43.9741	73.7511	68.9755	62.4342	64.0575	75.6535	80.6359	69.1672	77.6224	78.3747	65.7154	45.5011	50.307
EJF57869	976.14	639.422	907.131	1196.35	1171.52	1083.63	465.472	569.839	590.045	1171.77	1106.24	320.411	693.483	909.279	535.835	235.832	314.813	531.555	806.002	691.991	699.349	655.252	591.739	1328.22	648.767	48.4388	709.616	584.822	703.437	1018.4	725.87	1416.8	583.675	900.837	422.031	558.301	729.252	746.184	742.876	802.515	984.794	674.781	933.326	898.325	863.327	891.588	878.371	276.246	927.361
EJF57870	1.84508	0.575188	0.994178	1.48871	1.8286	1.71457	1.02719	0.679368	0.286997	2.4068	2.02685	0.328833	2.078	3.66347	0	0.429456	0.405253	0.922955	1.82783	2.53299	2.31882	2.72683	3.39164	1.37362	0.998729	0.241606	0.754184	1.30063	0.647398	1.1135	1.05306	2.86351	0	0.466263	2.30559	2.2456	0.345151	1.94287	1.43135	1.77387	1.60627	2.29655	2.36934	2.17844	0.949655	1.26721	2.34873	0.171519	1.32832
EJF57871	431.166	316.609	279.087	401.687	267.848	357.668	157.167	130.408	253.895	499.493	438.402	46.6547	407.442	284.091	63.2055	50.1786	24.8027	75.3168	298.423	1527.62	60.8224	63.8109	84.9184	458.1	337.115	3.27452	95.238	49.0332	533.954	219.937	582.456	822.39	67.441	516.255	509.918	322.51	324.545	34.5918	275.107	301.548	626.828	46.8342	962.686	800.837	111.84	106.641	98.4195	84.9341	130.385
EJF57872	235.174	109.97	120.336	143.336	147.538	192.204	107.327	107.41	120.005	233.057	182.605	46.1344	181.021	154.949	57.9715	110.461	40.1336	69.3989	163.998	457.414	55.5802	66.188	77.0965	128.045	182.246	5.31714	117.014	155.385	235.975	112.892	243.734	337.79	46.5764	279.619	252.644	201.541	153.817	34.206	159.689	217.422	726.407	123.721	818.428	829.73	131.493	123.747	85.611	72.191	80.0252
EJF57873	13.8097	11.5114	13.588	8.42945	11.9012	14.6462	8.02236	11.6066	15.6902	18.3272	13.8511	8.34662	12.8482	17.4353	10.608	5.86962	7.12132	8.40968	13.1773	12.2187	13.5826	14.5631	14.6385	25.181	14.6252	1.06141	18.2596	26.1205	10.1124	20.654	7.78383	27.2974	7.13756	6.82786	12.3796	6.02876	9.77168	11.1907	13.042	10.7753	16.6221	22.0465	20.9829	22.0851	17.924	21.3402	15.7641	5.69316	18.1549
EJF57874	36.3381	36.7699	62.1101	25.9549	39.5559	52.3123	21.5566	70.4088	29.744	44.7589	36.8097	50.0049	31.8682	50.121	20.4114	18.9264	14.1308	23.839	44.2603	79.8083	25.9892	29.8297	36.136	83.2283	33.535	3.65651	50.404	20.6963	26.4933	66.56	28.5594	76.8439	26.8352	35.6776	21.5873	20.6631	31.7593	40.2713	35.7379	36.2721	65.8107	18.9075	91.1409	67.6826	109.152	133.94	94.6949	24.9196	48.3759
EJF57875	1.09712	0.598529	2.6602	0.708167	1.81219	1.52927	1.32336	0.201982	0.170653	1.28801	1.65715	0.684352	0.823743	1.49762	1.07685	0.191521	0.843394	1.00614	1.08686	1.24036	1.72351	1.81217	2.33515	1.13441	1.38567	0.386095	0.986591	1.98869	3.22398	0.803983	3.71227	1.55245	6.74982	3.04972	0.571226	0.834544	1.43663	4.50552	2.22232	1.23057	1.2894	1.82076	1.61012	1.09606	1.17642	0.518032	0.785585	0.917892	0.868826
EJF57876	0	0	0	0	0	0	0	0	0	0	0	0	0	0	0	0	0	0	0	0	0	0	0	0	0	0	0	0	0	0	0	0	0	0	0	0	0	0	0	0	0	0	0	1.069	0	0	0	0	0
EJF57877	50.6505	27.8039	34.4114	105.189	74.2059	189.294	23.294	71.761	69.1941	141.908	145.149	21.5863	186.015	80.8918	63.2734	43.3128	23.217	66.0955	48.4988	77.3505	31.63	40.0124	56.6732	54.8316	111.256	4.83018	27.9048	11.7536	97.0762	68.3492	77.3878	282.667	57.8687	132.449	113.743	55.9499	97.6331	28.7544	178.241	191.019	58.665	19.8726	91.0996	130.804	357.603	223.09	206.395	19.0386	20.4519
EJF57878	0	1.51473	5.23624	0.784087	3.21036	0	2.70505	0.894541	2.26738	0	2.66881	2.5979	1.82411	0	0.867123	0	1.06721	2.43056	2.22162	3.92383	0.872358	0.42241	0.94018	3.21543	1.7534	0.0795324	3.17777	0.489308	0.426223	2.51343	0.396169	2.6615	0	0	4.04778	1.47842	0.908937	1.53493	0.837641	0	0.846005	2.51994	2.67409	2.20647	5.00174	2.91998	2.70606	0.451687	1.39923
EJF57879	15.4278	3.32964	3.83672	14.363	18.8185	24.8132	4.6248	2.94954	2.76894	15.3257	9.77752	2.2208	10.3584	7.06902	6.35363	1.24302	3.51888	2.07775	3.79828	2.87508	7.51058	10.3686	8.61117	6.03732	10.9205	1.36947	3.2016	7.52909	18.2698	5.3715	16.8364	32.8275	5.56879	7.19759	3.33665	3.24983	2.99701	8.62258	8.59265	12.1702	6.97375	10.8939	7.67422	5.33523	5.19194	8.71101	6.09002	0.992887	3.07575
EJF57880	53.9973	45.2277	63.3059	54.0049	48.8104	69.477	37.3287	109.788	140.939	107.28	119.286	93.5908	78.5234	134.753	58.1357	71.0591	29.715	56.3961	103.096	61.5268	71.5903	85.2701	59.7615	120.746	69.056	4.13755	113.802	35.6735	47.6264	152.551	51.0898	164.625	61.628	66.5777	57.8352	54.4346	77.5891	71.7924	96.8207	87.4731	110.65	62.0398	140.095	167.656	98.7996	130.359	131.714	30.614	69.3325
EJF57881	2.47049	6.16125	3.54978	0.531552	1.36024	2.29575	2.59791	31.3829	19.9825	5.80071	7.68933	11.3009	6.64677	17.5772	3.96795	1.43757	1.9896	2.74623	5.27132	5.91863	2.58735	3.0784	3.26653	16.0081	5.20046	0.148272	15.484	1.40978	1.73368	9.37156	1.94715	11.5024	2.06092	3.95395	4.28764	1.62867	2.61881	1.56086	2.55536	2.81499	6.95403	2.30625	10.877	12.5649	45.564	51.8213	30.3349	2.98555	2.96429
EJF57882	36.6715	22.1241	28.8455	17.5153	47.5393	39.5924	32.1729	81.7392	68.6026	34.7237	40.0595	36.1503	30.146	58.8758	24.8044	13.1463	34.843	26.3695	23.4664	24.035	43.9123	44.0631	42.5746	58.9086	26.8507	4.80736	38.3039	62.6148	26.2371	38.9976	26.2291	39.5015	44.9661	25.4432	20.8665	16.9612	22.5093	45.0969	45.0011	37.1975	44.0395	89.1497	53.2031	53.0807	133.724	138.847	92.53	16.5732	19.3409
EJF57883	798.763	462.258	855.577	588.286	821.76	804.546	512.388	480.852	450.121	842.205	777.262	629.521	475.739	856.096	444.411	664.866	583.383	465.463	1008.44	667.137	837.371	825.594	925.47	701.201	553.048	59.9431	785.402	493.759	834.501	852.105	866.926	844.017	774.707	669.814	496.761	490.282	487.557	662.982	846.214	803.662	790.42	668.542	864.742	853.969	656.986	674.114	733.576	543.924	752.938
EJF57884	61.4464	32.6291	74.0742	54.4519	61.9298	90.731	59.7195	38.539	28.6734	79.0664	57.4894	36.1942	55.1281	55.0569	46.8366	62.1778	54.213	36.4676	82.1414	63.3298	60.8625	69.2627	83.4286	44.7116	51.3001	6.08577	85.0554	60.4099	59.7473	61.1459	37.957	85.2848	48.2187	67.9015	48.1519	39.4522	51.433	71.3926	54.9393	69.4215	87.5838	55.0927	87.981	94.7763	73.4371	81.2737	64.8791	52.8608	63.2062
EJF57885	99.6185	77.6381	154.716	94.5615	112.28	115.715	69.596	72.2813	64.716	154.407	75.6373	92.9481	67.0966	126.531	60.654	62.7412	72.0758	50.8087	105.832	104.108	124.144	124.81	126.426	127.484	106.788	10.8386	101.08	196.506	126.451	123.775	111.324	140.161	141.764	94.7734	80.5473	72.211	81.1178	111.686	125.77	107.042	143.861	157.424	154.262	154.872	166.889	147.401	131.007	77.3529	102.514
EJF57886	1.78829	0	0.722684	1.2986	2.65848	3.11587	0.497786	0.493843	1.25174	1.39963	0.736676	0.478067	1.51053	0.665759	0	0.624357	0.589169	1.34182	1.83971	2.81606	1.68559	1.39918	2.85471	3.10646	0.483994	0.0878137	3.07008	0.540257	0.235302	2.31262	1.53097	1.46932	2.23773	2.0336	0	0.408091	0.501791	0.847381	0.924861	1.14618	2.80229	0.556466	1.23022	0.974489	2.99138	2.30288	4.05491	0.748079	4.05542
EJF57887	14.4879	12.8486	16.5551	10.1578	22.7756	11.4901	13.6282	28.1442	13.5213	18.3773	15.2292	17.095	13.7849	26.4104	10.1637	17.2678	11.8506	10.9958	26.9537	34.6149	14.2613	14.0717	17.4	32.2337	10.8168	1.64364	42.2708	14.3382	16.1707	32.5615	20.0407	20.6605	9.68966	14.3922	13.1097	12.3126	12.336	12.7833	16.1483	8.80555	20.6152	12.2811	29.419	24.3652	49.1124	55.9706	43.8809	15.047	33.8802
EJF57888	95.9043	49.4899	74.5324	85.1643	103.484	116.872	48.6527	32.126	30.056	115.034	119.457	27.4588	75.2564	84.2953	29.3184	30.4127	22.0615	34.2061	85.8183	48.5307	78.7817	72.5207	65.883	92.0295	81.0938	5.25276	87.1939	38.0598	61.1537	59.9571	75.7888	191.012	25.5637	75.2881	55.134	66.563	76.2731	82.5525	119.963	127.575	129.831	54.388	112.588	114.727	50.2378	92.7355	52.486	21.0485	92.1063
EJF57889	13.7321	1.83465	3.8053	6.83778	22.1639	14.766	17.474	2.60034	4.94328	5.22027	4.20223	1.67818	2.43031	2.04491	3.5709	0.547927	12.6676	3.92521	2.78053	2.85154	15.0038	9.82322	10.5904	3.69983	4.67221	1.96514	4.71495	24.5358	3.40721	3.65315	4.03068	1.71927	8.59162	6.24631	1.96108	6.26736	6.1651	11.6505	5.37715	5.40658	8.09503	25.6382	5.93795	10.1555	4.74555	3.23356	2.43479	1.96951	8.89746
EJF57890	59.2068	39.4824	58.2561	38.8815	70.9238	70.6872	40.7002	42.0839	27.8686	45.9361	58.9599	50.9244	42.6179	57.8841	47.4093	34.3322	51.225	41.4634	49.4335	71.5938	68.7703	67.9421	79.6457	57.3654	47.0969	6.37087	54.0419	78.08	54.7359	86.287	53.5209	60.9135	76.6637	58.5466	31.5237	31.4867	34.0934	77.2532	62.572	49.9922	75.1638	61.5185	94.4943	83.3237	72.3414	69.3487	46.6957	40.3458	50.1486
EJF57891	27.9215	26.7657	44.0061	25.0066	48.4262	55.4606	24.871	26.2161	19.544	34.9651	49.459	20.1536	24.3709	40.5398	15.696	25.8333	28.5168	20.9505	22.3411	41.9392	42.1087	48.7897	41.3304	32.5661	30.9831	3.83902	28.076	34.5848	39.6779	38.6357	21.5134	45.1177	31.4449	24.3429	23.551	16.5665	28.2049	42.7789	44.043	36.6867	50.6812	33.4503	46.8677	41.081	54.2508	52.1362	38.6533	28.0323	30.1521
EJF57892	238.349	143.562	231.489	198.96	275.105	257.038	184.569	148.978	144.637	234.912	249.709	154.183	157.97	251.962	127.607	152.392	162.223	154.555	256.078	232.163	275.774	277.557	295.791	255.58	184.765	19.1215	285.543	180.759	264.317	272.971	282.147	280.456	220.314	219.365	125.019	155.341	157.981	313.572	309.947	292.961	328.925	203.275	273.686	289.966	238.035	240.243	189.867	143.063	257.815
EJF57893	128.578	74.957	105.524	108.587	213.037	191.462	55.3416	24.5579	14.5374	135.877	126.467	18.1707	96.3269	94.8924	39.2709	16.9083	35.6431	44.9091	98.4777	93.1751	69.7873	76.0785	81.0492	104.157	103.631	4.38071	59.3173	33.9675	83.6219	58.5999	79.1803	233.859	23.3896	94.9006	78.7422	60.3636	53.0849	63.9684	92.3493	98.2935	78.5522	38.4235	53.1496	50.4657	38.7741	31.8024	60.0265	29.0654	123.191
EJF57894	12.8083	5.59001	6.90142	43.8176	98.1659	27.9703	7.60594	3.77285	7.57069	8.68796	7.03505	9.13081	10.0976	34.3322	1058.76	3.87558	306.076	743.639	8.39394	10.9639	73.1259	76.3849	47.5841	7.84026	4.15981	0.419298	14.6592	6.7071	8.98826	11.0425	7.93676	9.35438	10.1506	11.6522	4.26802	4.28687	4.31276	19.4214	5.2993	11.2194	12.7115	10.3625	10.1035	7.67753	13.4045	16.4939	9.78272	5.47702	10.6963
EJF57895	95.9122	60.0882	101.165	33.1658	90.2844	84.1381	73.1875	72.4033	68.2581	77.9655	86.0382	80.1881	46.5029	95.9538	61.0641	62.4476	62.7103	51.4972	75.7697	65.6712	86.3649	87.6949	90.6073	85.9242	49.3107	9.63772	110.348	108.184	92.2871	113.019	87.7726	70.3866	119.322	57.8333	46.9686	52.2253	56.3194	108.911	87.237	79.8684	109.676	95.182	110.359	98.7792	97.1111	109.968	91.1281	63.9268	80.3002
EJF57896	38.8796	17.1111	39.7421	13.2861	37.399	27.0971	19.0985	21.4735	12.2731	36.6946	48.9908	17.7305	22.5378	31.5031	15.3054	12.3765	27.1254	14.8724	21.698	16.8991	29.5637	31.6128	41.4872	31.2151	23.5212	3.7622	32.5323	33.8557	37.9167	24.2523	41.9561	43.5325	42.9273	17.3384	23.5773	19.3105	17.9686	24.5641	24.5431	33.7145	38.8248	37.3623	34.6132	31.1567	27.3682	28.8624	19.9244	17.2209	28.1551
EJF57897	22.9197	17.6074	38.3724	9.51058	34.0725	30.8068	20.9625	20.7965	19.0987	46.1275	25.6273	35.8877	23.9693	24.3792	10.5178	20.0053	14.0235	12.2839	19.8361	24.5902	30.4211	20.4945	19.9569	24.7823	21.2679	2.49211	24.492	29.1807	17.2329	27.0993	19.2213	38.5599	35.8499	32.2694	21.4802	17.1853	20.2124	20.6867	32.1739	25.7077	25.654	29.5468	31.5344	27.6555	30.7556	37.5262	20.7098	10.0443	16.2648
EJF57898	6.91672	2.58747	3.35422	2.00907	1.37099	0.96412	3.08052	5.34822	3.87315	1.08269	3.41916	2.95849	4.67393	5.15002	2.22184	1.9319	0.91151	2.76793	5.37622	3.68649	1.86271	2.16469	3.61355	5.83591	3.74397	0.407573	6.10683	4.17919	3.27635	7.87135	2.70695	6.06186	1.73101	4.19495	2.59292	3.78817	3.10531	0.436998	2.86173	2.65991	3.97417	6.88733	6.85186	4.89984	10.68	8.55075	9.90538	3.85787	6.2742
EJF57899	15.5633	4.91728	6.4594	4.27624	10.4218	7.32891	7.96181	8.36338	8.24387	10.864	9.70342	6.52195	7.10593	10.9616	6.30548	3.23085	4.71172	7.15389	10.5777	12.0246	9.85515	9.98285	13.9176	14.718	8.42428	1.34257	14.2361	18.553	10.405	14.4693	11.2147	15.4369	10.0005	8.29103	7.35858	7.87102	7.55376	10.0986	9.13664	12.1319	15.4896	14.5286	17.0146	16.3887	18.8351	15.8166	14.3567	5.74795	12.0826
EJF57900	38.5349	22.3877	28.078	14.8393	46.0024	34.9953	33.3172	20.6381	18.9355	39.0708	44.4959	13.2672	23.5081	33.2568	22.8189	12.7404	27.3149	17.8158	21.2897	19.2371	32.9412	35.3275	42.7891	25.8629	27.9695	3.8275	23.1257	51.7703	18.2841	23.7086	19.6369	45.3335	27.7628	23.2384	26.8123	21.9843	26.3767	28.5884	27.6293	31.9957	54.5904	45.8746	65.1488	80.5746	21.9373	33.2327	21.3217	13.7589	23.0765
EJF57901	48.1184	31.8761	56.7163	19.4122	73.52	65.6748	30.1369	25.4688	36.4878	50.2141	49.5552	23.5832	34.9996	31.3493	40.7892	37.0997	52.8435	25.0729	47.2102	53.4297	53.454	64.839	87.8696	71.1485	33.6429	6.69473	31.9615	81.1647	63.3138	43.5588	39.233	51.616	58.9572	36.4794	23.8008	34.7722	28.129	62.7024	52.3636	52.6866	61.2646	89.2148	86.0658	74.293	37.6655	36.1461	36.3692	31.3117	48.4984
EJF57902	31.5937	18.7665	28.986	12.8146	38.0816	35.7068	24.2439	14.6198	14.3445	35.4202	28.1402	10.0439	29.812	17.8019	24.229	14.3098	28.132	19.221	23.4249	33.0985	36.5629	32.5137	59.2323	40.0489	25.8833	10.5244	17.591	116.084	46.0649	26.9436	42.399	59.868	24.0409	22.657	19.2061	11.3017	14.8551	44.2376	33.5622	33.3845	55.7522	95.9195	57.5666	59.3263	28.1274	35.4069	19.3616	19.5268	27.4786
EJF57903	5.08514	4.45851	6.16502	3.69265	6.29965	6.20215	4.60035	4.56391	5.93234	6.46744	8.90287	4.75797	5.72709	10.8855	5.10464	3.32889	2.09418	5.40539	5.37667	5.54377	5.30664	6.13379	5.53472	10.2531	7.22544	0.530623	8.73	8.44944	4.68369	10.6862	5.44179	16.0161	4.37466	5.30081	2.78002	3.48131	5.3508	6.62637	4.76672	5.5	6.30841	5.93383	4.37279	7.62034	9.16055	10.15	7.28239	4.96351	8.23708
EJF57904	81.7423	36.0043	67.7723	20.1691	72.127	85.6391	51.6728	40.4866	33.4686	76.7722	76.4709	55.2652	52.2671	57.3293	52.7981	29.2757	50.734	40.8895	35.4455	41.3952	92.0313	74.1342	95.2066	48.0298	76.7891	7.66534	55.0983	65.163	62.7293	46.3757	60.6281	86.8052	78.1993	55.1735	62.6046	37.3074	47.9451	109.953	78.8227	66.7572	50.1349	59.8975	52.3876	56.4698	43.0224	70.6287	45.1887	35.0034	41.9152
EJF57905	11.5638	5.79364	2.00279	3.59883	24.5584	19.5729	12.8756	4.1058	3.08353	17.4548	10.2078	1.32488	9.76775	8.61016	4.42217	2.88383	11.9737	6.1977	4.15428	4.60248	11.3446	7.97059	17.7406	1.02488	8.94204	2.8392	8.30561	28.9464	0.869464	3.84542	1.81835	22.3958	1.03358	7.51436	9.28932	11.6865	5.09896	12.5246	10.8931	12.9705	14.2378	25.4455	25.0019	27.4564	1.06283	2.55281	0.985744	2.07317	3.03272
EJF57906	131.257	65.3804	161.437	76.3206	168.969	196.383	103.653	68.1604	53.5938	128.413	130.475	56.4479	110.469	119.508	69.8904	81.4419	108.58	80.6452	124.757	151.218	142.93	139.534	156.527	112.057	108.117	15.588	110.395	111.419	137.227	97.7863	131.913	139.886	130.325	159.538	94.4884	93.4406	79.6659	148.279	134.106	149.51	122.031	134.961	127.003	122.838	81.8768	105.642	94.8375	69.4302	104.767
EJF57907	18.572	11.6791	29.5036	4.23708	19.2524	19.1924	13.5481	11.9081	7.07262	16.8747	15.653	18.8323	13.1029	17.9608	12.4574	12.5956	14.488	10.1444	14.4942	14.9978	20.4086	20.0984	24.5975	15.7335	12.4794	1.9707	15.7586	21.5401	26.1221	19.1034	19.1109	17.7149	21.7704	17.6401	9.73641	8.57373	7.30774	14.3637	13.8003	13.0665	16.8929	24.6441	17.1525	16.6346	16.5908	20.2875	13.706	13.633	11.3879
EJF57908	14.5638	9.19381	17.6566	5.46414	24.8982	21.3155	15.2024	18.0984	6.96599	18.8077	19.7983	18.8829	15.3772	23.0432	17.3487	9.15258	14.1547	12.3848	10.571	14.3778	25.1016	24.0243	28.6383	18.2514	23.6499	4.43396	15.6267	27.6091	23.283	19.8699	18.168	34.0037	21.1855	16.2856	14.3316	10.9675	12.2597	21.2783	19.96	17.0355	24.5335	26.5114	28.7544	27.6776	16.5848	21.8492	20.0746	10.9662	13.9973
EJF57909	29.8984	20.7771	30.2063	14.0721	22.2235	26.6259	21.2685	26.2604	23.5437	36.0757	31.6465	18.2058	19.1748	29.6822	17.3409	16.0929	15.3227	19.318	34.9825	27.6655	23.1489	25.1257	26.5155	35.3459	25.0624	2.02891	34.4227	16.3088	30.4339	34.8519	31.0304	40.4307	26.7603	22.8239	17.6426	17.4362	22.1388	33.5162	32.5899	33.0695	28.1434	20.6099	25.7672	34.1123	40.9828	43.1006	36.6722	16.155	35.3811
EJF57910	36.591	19.373	42.0395	14.2006	24.5758	28.8743	17.6772	22.3808	22.155	32.8988	34.1333	26.193	22.6486	26.119	14.8949	19.0045	18.9297	18.1525	38.5073	28.7188	29.3182	35.3331	35.8983	35.0458	18.0059	2.55413	35.2287	25.2151	33.2646	39.8111	33.8039	29.9816	36.5162	33.0133	21.3504	21.2549	19.8559	32.0025	36.675	32.3685	36.1725	35.5699	35.4491	34.7705	45.838	44.3164	47.4214	21.0837	25.7332
EJF57911	152.519	166.413	246.544	68.9136	181.388	85.0383	67.9279	235.865	189.791	111.413	92.1496	489.278	57.2576	325.544	97.9865	49.6999	127.297	50.8625	223.153	108.387	287.519	190.932	150.51	370.92	49.5344	28.4598	324.182	1299.38	77.5975	578.565	164.149	55.6953	604.359	123.336	101.646	116.017	131.243	497.867	199.827	162.925	568.29	857.438	489.64	601.175	350.637	206.882	300.936	110.59	368.936
EJF57912	0	0	5.74759	3.44263	3.52387	0	0	0	0	0	0	3.80213	0	2.64743	1.90361	0	0	0	1.72135	4.30701	0.95755	3.70929	0	2.64708	3.84927	0.698394	1.74405	2.14837	0	0	0	4.86903	0	0	2.22154	0	1.9954	2.24644	0	1.13947	1.85725	1.10641	0.978412	0.968779	1.83006	3.81612	5.09198	0	3.07174
EJF57913	0	0	0	0	0	0	0	0	0	0	0	0	0	0	0	0	0	0	0	0	0	0	0	0	0	0	0	0	0	0	0	0	0	0	0	0	0	0	0	0	0	0	0	0	0	0	0	0	0
EJF57914	0	0	0	0	0	0	0	0	0	0	0	0	0	0	0	0	0	0	0	0	0	0	0	0	0	0	0	0	0	0	0	0	0	0	0	0	0	0	0	0	0	0	0	0	0	0	0	0	0
EJF57915	10.2274	9.56488	4.13308	0	0	0	2.84687	2.82432	2.38626	0	0	0	2.87962	0	0	0	0	0	1.16905	1.23886	0	0	0	3.80702	0	0.251107	1.25414	7.72443	5.38283	0	0	1.40052	6.39886	0	0	0	0	0	2.64467	0	1.33554	4.77371	1.40715	4.17988	2.63199	3.9511	2.44109	0	2.20888
EJF57785	42.8192	23.9448	53.8746	27.9952	51.1867	56.9167	30.7193	26.8189	21.6292	39.0411	44.7343	36.8191	31.5698	44.3721	28.5966	30.6701	44.2122	25.6148	39.6605	43.7402	47.1958	46.7421	56.5025	41.1893	33.9303	5.48419	39.2995	31.8733	82.1304	38.8189	82.2779	48.1179	74.2948	47.8564	21.7887	31.2282	25.7641	52.7118	42.5779	43.0058	44.0407	42.0329	49.6817	41.1341	37.8296	43.4304	33.9268	32.7467	35.0852
EJF57786	4.02761	3.20171	5.20844	2.14479	2.79415	3.08774	4.03603	8.00813	6.76602	5.35886	5.64111	6.89094	4.98966	10.1961	3.23445	1.12495	0.79616	1.81324	4.05134	2.53694	4.55556	3.88655	5.26043	10.7945	2.83415	0.672436	4.0499	3.65032	3.49767	13.8547	3.44807	8.05242	8.06374	2.74806	2.01314	1.65439	4.29453	10.0513	6.3531	4.77568	12.8331	3.50919	15.6269	15.6925	21.9737	20.6426	14.9966	3.25734	5.82816
EJF57787	37.7091	8.81661	15.239	118.66	56.0584	144.547	20.9933	20.827	17.5966	44.2703	77.6701	30.2425	53.0868	70.1931	20.1886	32.914	37.2708	18.863	81.897	77.6524	40.621	73.7601	71.1411	65.5049	61.2349	1.8517	46.2412	74.0494	208.393	29.2593	147.58	82.6213	47.1862	85.7637	23.5604	25.8158	21.1622	23.8246	53.6311	42.2961	19.697	46.9361	67.4474	71.9205	63.0783	38.848	18.001	5.25816	73.2988
EJF57788	5.48327	2.56404	0	0	0	0	0	12.1138	0	4.29156	0	5.86341	3.08774	16.3308	0	3.82881	3.61302	0	6.2677	1.3284	1.47667	4.29018	4.77444	8.16433	0	0.807765	6.72392	3.31308	4.3289	4.25459	2.68244	10.5122	3.43067	4.15696	3.42592	2.50258	0	3.46432	1.41791	0	4.2962	1.70624	6.03539	4.48197	7.05554	7.0611	2.61752	1.52918	1.18426
EJF57789	25.8764	43.4181	105.802	5.15819	7.54273	5.30427	3.3896	31.9462	1.42059	4.7653	7.52444	210.783	7.71433	44.2006	3.25969	0.531434	8.02373	3.80706	5.21969	26.5508	16.8068	15.8792	10.603	9.44332	5.76746	2.0181	5.97294	202.334	3.20451	51.573	2.23392	2.50128	130.471	6.92377	4.75513	5.55768	2.56266	293.795	30.7014	15.1218	21.0695	33.629	20.9426	15.7597	13.7102	10.9768	7.26615	4.66945	8.54746
EJF57790	1.15954	0.542216	8.43468	0.561346	0.574593	0.404071	0	2.8819	1.08218	0.907532	1.91066	4.95972	0.979441	4.31683	0.310397	0.404838	1.14606	0.870047	1.72305	1.54504	2.1859	1.20965	2.01929	1.7265	0.627651	0.113878	2.70161	7.35645	0.457714	4.49857	0.567254	1.74665	6.52932	0	0.362238	0.793827	0.325365	14.1025	1.79906	1.30059	2.57412	1.98449	1.75491	1.73763	2.08884	2.53845	2.07571	0.97012	1.87826
EJF57791	25.3347	8.88512	19.0139	13.1409	34.0757	30.2691	25.6899	8.99521	5.91111	8.49797	14.9093	12.0942	8.66179	17.5162	12.5948	3.47493	28.6174	14.9361	6.61921	7.45293	34.1139	31.8571	21.5344	13.9213	9.79535	0.933043	26.8508	7.92717	20.9536	29.0186	33.1979	5.94738	28.8714	12.3472	7.34918	8.25917	11.6789	22.2947	16.8461	25.2269	20.5589	24.2135	23.6531	21.941	4.19132	8.15622	11.0141	9.5887	10.748
EJF57792	61.5272	36.3867	52.6539	25.4057	61.8744	69.3668	69.5139	23.9872	29.1333	33.9919	38.7641	62.8901	36.6852	86.2336	42.1443	18.3223	83.4675	38.4717	27.3043	24.1124	130.607	124.125	132.621	51.868	34.7735	2.79913	34.8394	25.1483	2.8573	117.713	6.86089	30.4803	19.2476	27.4381	22.6128	23.9516	27.4199	41.1594	79.5509	65.5319	102.795	50.1163	101.086	100.337	13.7382	29.5954	19.4366	18.1681	24.8182
EJF57793	10.4043	4.24142	6.03733	5.29511	7.40302	6.87939	4.45556	8.6932	5.60199	8.14306	9.01154	5.56278	7.06066	9.53448	4.99892	3.53937	4.21881	4.00344	8.90427	9.62993	5.0291	7.6534	7.58813	12.0489	7.65341	0.4847	10.1413	10.3968	8.35432	11.4539	6.91694	14.5397	5.50808	6.47192	6.16717	4.38327	4.94055	6.48913	7.38141	5.89905	9.19696	7.38819	11.9658	12.1387	15.8591	15.4594	13.308	4.98471	10.1407
EJF57794	0	0	0	0	0	0	0	0	0	0	0	0	0	0	0	0	0	0	0	0	0	0	0	0	0	0	0	0	0	0	0	0	0	0	0	0	0	0	0	0	0	0	0	0	0	0	0	0	0
EJF57795	7.23017	3.55886	6.15127	4.4213	7.54273	6.89555	4.66071	8.82724	6.21507	8.04145	7.21092	7.12104	7.50004	9.9168	4.88953	4.91577	3.0089	7.23341	8.52549	13.8285	5.63641	7.04641	6.62686	11.8041	7.82727	0.429781	9.6127	7.01273	7.51057	11.5154	8.00487	10.7347	6.90449	10.0972	5.70615	4.51561	5.33887	6.25097	8.06895	7.80478	8.24891	5.32854	9.52888	9.95347	16.746	15.8772	16.258	4.98782	7.97215
EJF57796	38.7471	20.4949	37.221	21.0642	34.6239	36.7442	21.0407	36.6612	32.0123	43.749	46.8383	22.4148	27.7212	39.9646	18.1939	17.7417	20.5087	23.5129	40.5873	42.1648	31.9032	37.6882	31.065	46.1068	31.2884	2.62007	32.4031	32.7187	31.6764	41.8935	35.8908	51.7551	35.1716	47.4332	31.1542	27.5411	27.8047	45.9509	41.9671	41.5266	39.9807	28.9566	42.2117	39.8058	64.2426	80.2438	63.2974	22.6745	28.3981
EJF57797	16.8715	13.0848	29.6006	15.1401	26.5087	29.5399	17.869	36.364	28.2274	34.4612	38.6495	23.3215	25.4897	34.3161	16.0825	14.367	14.6419	20.5843	27.4696	25.92	25.7101	28.3328	32.9641	35.639	20.4923	2.44501	35.3226	33.4415	23.8238	37.5701	20.0302	41.2485	18.5371	27.453	23.9106	19.3445	18.9365	21.5788	31.2843	33.3639	37.5076	33.9326	51.1818	41.4841	58.0326	72.7039	56.2789	17.9025	23.1075
EJF57798	44.6732	22.9878	43.6748	26.1599	44.0808	42.0117	26.9338	36.7406	33.0446	42.2928	47.4134	24.9281	30.5391	43.5754	22.8727	31.6708	27.7649	23.8104	46.6935	46.1738	44.8657	48.4354	56.7902	54.2199	34.7408	8.97584	52.2931	41.2545	44.2523	49.3454	43.1838	57.5952	38.4469	35.0506	24.8644	23.7723	26.822	40.6112	43.4837	44.9496	48.6052	40.914	49.064	46.9864	47.0404	59.2865	50.9853	30.0853	41.7536
EJF57799	73.5871	39.6466	70.4661	57.6958	84.0279	91.9811	48.0919	49.0363	35.4585	93.9033	98.1902	54.7399	57.2029	79.2089	46.6768	46.3571	33.2036	46.0126	75.52	86.4249	59.6676	54.655	67.5567	87.9321	71.0051	5.42022	65.7161	65.0023	65.4623	71.3723	54.5857	123.114	47.5419	80.0431	45.9768	36.8709	61.0474	85.1516	73.6329	91.5099	106.121	65.708	119.954	83.4682	94.4815	127.929	85.9105	44.39	83.2664
EJF57800	44.897	31.0602	51.6973	17.5667	42.6674	40.721	25.6797	44.8383	30.1347	50.5428	48.6445	44.0636	27.3604	53.5783	26.6711	22.3317	44.1725	22.4586	47.9454	43.8058	40.5794	43.7896	49.8035	52.6554	20.6404	5.58715	58.0722	72.8354	58.7514	70.6275	55.6618	46.1531	53.487	36.3685	18.0605	26.9472	23.4702	48.5717	40.5549	34.8862	59.1106	54.5431	58.0489	49.9366	55.7131	67.9539	41.2497	28.1291	44.7644
EJF57801	20.5921	17.1366	26.5165	7.60336	19.3705	12.1624	12.4355	26.2161	22.4756	20.2142	24.7295	22.7661	13.7577	31.7042	11.772	16.4504	14.2584	13.4432	21.8624	17.3337	17.2946	20.5718	22.1847	36.4637	17.5697	2.17659	31.7567	20.3502	22.5025	37.5525	24.6722	25.6177	24.0204	18.5218	11.3394	13.8585	12.3397	18.5228	21.48	22.8173	23.6087	21.9382	30.6369	37.2772	33.5924	44.5854	36.654	12.8481	25.5539
EJF57802	32.1664	26.8825	38.7206	13.9155	29.8443	23.8493	20.5746	41.5794	37.3657	33.7459	36.651	38.4215	20.8113	54.0156	9.52662	20.0714	13.5287	14.0363	36.1422	41.7825	23.5917	26.2383	29.9946	48.4037	25.5615	3.09184	42.8014	46.3143	23.7736	60.1838	28.7934	41.9864	29.1174	30.0932	14.9661	22.4898	21.8924	24.2143	28.3161	29.8284	43.6132	28.1112	48.9647	63.9598	77.6718	77.9093	69.2612	20.995	41.8311
EJF57803	167.241	98.941	170.71	132.088	207.463	222.115	92.0595	161.074	209.396	170.014	162.558	103.483	99.2557	381.965	74.4466	62.0637	62.4042	87.2298	234.382	271.688	291.791	248.568	238.884	215.625	445.511	297.692	231.995	2635.8	242.405	257.587	245.261	381.146	92.4088	458.431	69.739	93.9963	122.117	2035.01	2030.74	2231.38	2493.39	3308.97	2530.9	2921.92	1326.67	774.249	410.566	63.0952	174.351
EJF57804	31.4711	13.5842	25.4362	33.9868	57.5815	75.9244	26.9546	46.7969	36.1494	68.2098	73.7969	20.7095	43.6233	34.2476	20.7372	10.9877	17.5466	26.6413	25.458	32.8433	46.9403	35.3566	41.4555	30.6385	53.7259	5.70603	23.7488	21.2094	64.9808	35.0633	91.1905	136.581	46.9536	56.894	37.8134	39.7758	29.8886	65.0034	78.8764	122.578	103.057	39.925	134.563	121.365	29.904	51.7499	36.4023	10.802	16.7312
EJF57805	76.6366	17.9181	54.9285	29.0504	109.987	146.127	33.4074	50.5128	123.817	102.137	115.856	22.4202	55.1658	62.1757	21.4825	11.99	14.0535	17.7211	13.8838	21.3688	82.8467	49.3079	54.5588	39.0229	103.903	12.0175	24.4694	31.8893	81.0507	73.4885	96.9107	180.387	122.133	73.4466	51.9476	54.7755	80.3359	80.9647	81.4192	85.9588	83.7428	45.4446	86.1438	176.501	58.8877	64.4272	58.3266	14.7188	12.4919
EJF57806	34.1839	7.99241	6.9072	12.4116	33.8786	0	9.51538	28.3201	7.97582	20.0659	7.04093	13.7077	14.4372	6.36313	4.57534	5.96742	11.2622	8.54982	33.2131	33.1262	27.6178	24.5171	9.92164	21.2076	18.5035	1.25895	12.5755	15.4909	26.9874	37.5758	22.9941	18.7244	5.34689	19.4366	26.6974	15.6016	19.1839	5.39934	11.0494	13.6936	24.5515	10.6371	32.9227	16.2993	21.9929	35.2164	14.2784	11.9165	9.22871
EJF57807	143.586	22.3808	38.6838	23.1704	47.4344	66.7145	26.6455	26.4345	0	74.9196	39.4328	25.59	107.808	0	0	16.7103	0	23.9417	65.6507	46.3809	38.6684	74.8954	41.6747	83.1414	51.8145	2.35025	11.7382	43.3784	12.5952	61.8951	11.7071	78.6497	59.8906	72.5698	0	21.8443	26.8599	45.3586	12.3765	30.6765	25.0002	59.5731	39.5109	26.0812	123.171	98.6149	148.509	13.3477	31.0113
EJF57808	0	21.5762	0	0	0	0	13.4729	0	0.000100051	0	29.6879	2.86588e-05	0	16.3365	0	0	0	0	0	0	7.26975	0	13.3922	0	0	1.76944	0	7.10883e-07	1.47064	0.000361204	4.81399	0.856832	17.9692	0	1.50601e-05	0.0426537	0	0	6.39669	0	0	9.10313	14.7093	0	0	0	5.9037	6.11884	0.0127012
EJF57809	26.4602	27.667	42.7724	12.8097	31.4687	33.1945	13.1756	8.7685	19.7558	33.1352	9.74931	5.65891	29.8005	26.4323	14.1662	3.69529	24.4092	7.94162	35.0848	37.1802	15.9339	15.1821	17.1727	56.4705	40.1036	0.581072	18.1704	19.1852	18.6841	23.2683	11.5778	25.615	0	24.0719	33.0644	26.5448	17.8192	13.374	18.3593	16.9594	27.6425	14.7288	19.5372	14.4189	10.8952	23.1705	16.9464	9.90022	19.4233
EJF57810	24.9946	11.6878	20.2017	0	0	52.26	13.9149	0	0	0	20.5928	26.7275	14.075	18.6104	0	0	0	0	5.71407	12.1106	33.656	0	0	12.4053	40.5882	3.68207	12.26	7.55108	0	12.9293	0	0	0	0	15.6165	11.4076	0	23.6874	6.46331	0	6.52785	23.3329	20.6336	34.0507	6.43232	32.1869	11.9315	0	0
EJF57811	5.73539	8.67686	5.99897	6.20643	14.3776	7.05401	12.2085	14.9068	9.76088	21.1242	17.5115	2.16459	6.83939	10.2993	9.21182	4.24044	4.66836	2.19393	8.2527	9.48117	29.892	11.0866	23.0114	22.8563	10.5919	1.01057	5.54373	4.07696	10.5652	17.19	6.84941	4.25038	21.9526	14.8347	4.00502	12.4723	20.0694	11.2972	13.9586	15.5691	12.4239	3.14946	12.8115	14.7076	10.2451	13.8157	8.69676	9.0324	18.5079
EJF57812	37.2392	19.0667	38.6705	13.2357	51.8562	45.6656	28.6045	25.5141	21.1168	63.8257	55.3422	28.1015	30.7916	41.7666	26.2463	35.1371	36.3405	20.2786	40.2497	37.0006	39.2263	37.6807	53.6317	40.6498	32.5324	4.13177	35.6072	36.7414	47.0763	37.7948	48.196	49.5103	44.0914	32.8774	22.3833	27.4304	26.7183	49.5869	36.5682	40.5606	41.4884	43.6377	43.7777	34.0994	22.5635	43.8879	28.1277	26.8834	33.0876
EJF57813	94.3158	46.9137	98.6503	25.2469	107.311	83.5844	86.0706	54.6959	44.0548	110.799	114.73	77.2229	70.5024	97.0761	59.158	67.9566	86.0301	55.551	100.959	81.6306	95.4235	105.168	123.776	98.6006	74.3264	15.6422	105.905	86.9054	104.828	97.6713	114.49	93.1688	110.961	80.4052	55.5194	65.8351	55.9913	102.907	89.7369	90.1129	92.4925	102	99.0292	94.9805	88.6879	95.6165	83.756	62.8431	101.691
EJF57814	12.7025	8.83731	12.7707	7.79923	9.82557	13.1715	7.41664	8.7268	7.22865	14.064	13.0179	7.78543	7.6764	11.0727	6.13715	4.32672	5.92016	6.35408	12.8906	11.5589	8.17665	10.1002	10.2511	17.2988	11.0683	0.958449	14.0569	6.92625	16.7953	12.5806	16.0657	17.3097	11.6304	14.3275	6.00072	7.49425	10.4321	8.90624	13.6996	12.6094	13.8364	8.67656	13.6405	15.6165	19.0556	17.3152	18.7827	4.40649	14.3864
EJF57815	16.0975	2.05292	17.7418	3.54226	14.5034	14.2789	9.77645	21.8228	6.14598	17.1804	13.2625	7.82431	7.41667	5.44809	6.26782	7.66393	7.71413	5.85626	19.404	14.8904	10.6408	8.39659	11.0433	12.7105	10.2977	0.718604	28.7124	12.379	9.24259	12.1119	13.6022	14.8294	11.9028	18.8604	10.0576	7.34694	5.74881	8.78351	15.8936	17.3522	14.5235	10.9289	20.9399	21.9299	39.5435	24.4986	48.2019	8.97855	14.5389
EJF57816	0	0	0	0	0	0	0	0	0	0	0	0	0	0	0	0	0	0	0	0	0	0	0	0	0	0	0	0	0	0	0	0	0	0	0	0	0	0	0	0	0	0	0.208034	0	0	0	0	0	0
EJF57817	0	0	0	0	0	0	0	0	0	0	0	0	0	0	0	0	0	0	0	0	0	0	0	0	0	0	0	0	0	0	0	0	0	0	0.637571	0	0	0	0	0	0	0	0	0	0	0	0	0	0
EJF57818	0.598055	0.279658	0	0	0	0.416814	0	0	0	0.468077	0.985461	0	0	0	0.320186	0.208803	0	0.299162	0.273445	0.579551	0.322119	0.155975	0.347163	0.148413	0.323723	0	0.146675	0.361355	0	0.154681	0	0.163794	0	0	0.747323	0	0	1.88925	0.15465	0.383316	0	0.186098	0.329137	0	0.461725	0.308059	0.142745	0.333572	0.129167
EJF57819	8.28926	6.46027	11.1662	7.07038	11.3448	15.8185	13.7344	8.93843	9.48609	17.9185	14.9597	7.49214	14.337	15.8708	11.7287	9.2335	16.776	15.5	18.0027	23.4768	15.2544	18.0156	20.0492	15.281	13.0334	1.10483	14.618	21.5843	15.9449	14.8034	13.0827	13.189	17.0406	20.7978	12.5778	10.7192	11.962	24.0036	22.2516	19.2277	11.7008	15.2307	15.2065	15.8634	20.0625	26.9913	25.1081	12.109	15.3454
EJF57820	51.5004	40.8838	64.857	31.3098	71.2192	46.7446	31.3382	37.0434	19.0022	59.0553	47.3644	46.7462	29.6753	55.2895	37.1905	26.7619	41.0371	30.5547	56.13	76.6013	48.3815	57.1621	57.0096	72.5207	40.1945	6.2929	64.6217	65.8531	46.3315	65.981	36.6196	64.6197	62.9449	39.9514	41.1569	32.251	30.2461	65.0758	61.3219	51.8158	60.9959	61.8659	75.8012	73.0969	87.8431	71.5638	55.1721	43.0874	57.4254
EJF57821	14.543	7.06202	13.7132	4.24229	8.31523	8.44642	6.33173	6.07563	4.95925	11.82	13.8251	5.98122	7.1395	12.3554	5.49012	5.53314	5.897	4.19697	7.62974	7.58853	9.89167	11.4758	11.0936	12.5388	10.2941	1.27262	12.0262	10.9839	18.3014	12.7791	16.3268	15.983	15.7482	5.79533	5.47512	5.44611	4.60389	9.24713	8.53375	9.67964	10.372	11.9516	11.3898	10.4141	13.339	13.5416	12.06	5.40766	10.4698
EJF57822	12.0828	7.53344	9.76582	3.89962	3.99164	14.0352	4.48448	2.22448	7.5178	9.45681	6.6366	2.15342	11.3401	11.9954	0	11.2495	2.65387	6.04413	16.5737	9.75748	20.6085	8.40334	9.35188	5.99692	8.72046	0.791101	10.8656	9.73419	24.3777	11.4587	22.6588	20.9584	20.1594	6.1068	7.54929	3.67643	11.3014	13.9955	12.4979	14.198	10.5189	6.2664	8.86632	9.8764	19.6934	19.709	13.4585	8.98577	9.56861
EJF57823	206.65	100.448	158.284	49.1813	186.002	209.426	154	174.638	66.731	248.913	249.082	130.23	157.379	190.321	142.2	176.349	143.29	89.2893	156.325	154.838	208.929	193.767	307.413	146.354	196.221	28.4592	223.539	236.657	235.94	173.693	168.208	242.701	166.307	150.634	120.957	108.654	137.036	216.399	263.81	235.024	247.744	227.126	275.397	254.066	381.559	391.948	235.03	197.867	163.063
EJF57824	0	0	0	0	0	0	0	0	0	0	0	0	0	0	0	0	0	0	0	0	0	0	0	0	0	0	0	0	0	0	0	0	0	0	0	0	0	0	0	0	0	0	0	0	0	0	0	0	0
EJF57825	0	0	0	0	0	0	0	0	0	0	0	0	0	0	0	0	0	0	0	0	0.288391	0	0	0	0	0	0	0	0	0	0	0	0	0	0	0	0	0	0	0	0	0	0	0	0	0	0	0	0
EJF57826	0	0	0	0	0	0	0	0	0	0	0	0	0	0	0	0	0	0	0	0	0	0	0	0	0	0	0	0	0	0	0	0	0	0	0	0	0	0	0	0	0	0	0	0	0	0	0	0	0
EJF57827	0	0	0	0	0	0	0	0	0	0	0	0	0	0	0	0	0	0	0	0	0	0	0	0	0	0	0	0	0	0	0	0	0	0	0	0	0	0	0	0	0	0	0	0	0	0	0	0	0
EJF57828	0	0	0	0	0	0	0	0	0	0	0	0	0	0	0	0	0	0	0	0	0	0	0	0	0	0	0	0	0	0	0	0	0	0	0	0	0	0	0	0	0	0	0	0	0	0	0	0	0
EJF57829	0	0	0	0	0	0	0	0	0	0	0	0	0	0	0	0	0	0	0	0	0	0	0	0	0	0	0	0	0	0	0	0	0	0	0	0	0	0	0	0	0	0	0	0	0	0	0	0	0
EJF57830	87.2296	56.3148	104.67	28.5518	89.3118	85.3711	77.4929	74.0317	82.5646	107.653	104.828	73.4309	59.9203	91.8192	52.4419	50.4704	62.9124	56.2192	83.6798	67.6445	84.0804	87.0195	103.845	84.3867	66.7509	9.79207	92.1479	82.1733	105.171	101.605	99.9238	107.308	89.283	64.0979	51.7949	50.2589	53.582	104.23	99.8247	108.579	89.6191	67.1206	93.5729	105.912	75.0401	97.5123	76.6359	64.871	90.7688
EJF57831	43.2076	28.2862	31.2636	37.8503	55.4643	58.2194	27.4907	15.0001	12.8656	44.7674	42.0398	15.181	33.6	29.7202	20.4887	10.4879	23.3185	27.3771	33.3962	25.5212	41.0032	39.9235	40.4885	34.4136	31.4067	4.34444	27.1479	23.4961	58.6931	22.1376	64.8213	66.3808	34.7571	32.7564	24.939	27.0447	27.7119	47.1874	31.0715	46.9469	25.2559	24.4571	16.8719	25.2268	17.4733	27.2375	14.1434	11.8202	31.3729
EJF57832	15.1114	7.06628	11.4952	8.60658	18.5003	17.9661	10.3923	9.32804	8.71081	19.48	18.309	21.387	12.0135	17.2083	13.3252	37.8626	9.95718	10.6717	20.7279	20.0276	16.5177	12.0552	19.8659	15.6619	23.0956	4.53956	16.3505	19.3353	13.3336	19.0823	14.3503	21.9106	9.45462	16.1735	13.8846	8.11399	12.9701	21.622	38.1568	51.5609	85.2012	23.2346	95.6398	139.989	45.7516	54.9453	42.8575	14.626	14.3988
EJF57833	6.69294	4.06861	7.5733	2.26809	9.94975	11.6616	3.35347	5.9145	3.74784	10.4767	8.27135	8.94618	8.29164	12.4585	5.73321	25.9379	4.4101	4.68716	11.0166	10.2152	8.83199	8.72774	12.821	7.80629	7.24568	2.13626	12.4751	11.7276	12.8575	9.00155	8.67668	13.1979	8.37503	10.1481	5.01806	4.27655	4.50726	15.0115	23.5377	30.2428	47.1959	17.0778	57.6457	84.7966	21.7024	33.6136	25.5598	7.09281	8.5286
EJF57834	77.452	41.4393	77.5265	22.317	72.3618	75.1331	52.1252	47.1262	48.3011	88.9676	83.0379	63.6853	55.5463	86.0236	42.0027	49.684	47.2612	37.3827	79.2044	70.9282	71.3268	72.0622	84.2269	95.3559	57.1905	8.75244	84.5133	60.9842	48.789	91.6077	72.4181	90.1035	73.6286	53.1824	42.0408	45.6078	40.4127	86.788	69.3396	71.6184	81.4361	69.0952	81.7447	83.6703	72.2861	78.9064	72.4763	49.2684	80.8876
EJF57835	3023.73	1564.13	2597.71	2313.94	3228.24	3359.32	1949.63	1445.36	1393.61	3544.73	3732.26	1434.18	2210.19	2687.73	1901.85	1574.22	1927.37	1920.52	2763.66	2624.27	3155.54	3149.42	3390.93	3019.7	2305.47	394.858	2017.05	3473.89	3177.05	2543.06	3197.6	3634.07	2702.61	2569.44	2003.08	1793.18	2087.93	3911.43	3430.93	3990.6	2544.26	3216.23	2727.5	2615.87	2165.76	2554.91	2129.56	1379.6	2313.65
EJF57836	19.5874	8.48585	23.747	9.06414	17.4142	16.462	14.1119	10.8183	8.33381	22.7702	22.3082	13.0909	10.5435	15.4422	11.2578	10.0569	15.3739	10.2304	25.0895	12.9799	19.7037	18.3305	22.3224	16.9413	13.2532	2.10756	22.0413	11.661	19.7846	19.9664	24.7307	12.7014	28.6553	22.2744	11.8782	16.9593	14.2254	18.927	20.2603	20.2162	16.7011	13.8932	16.4076	20.2487	23.9437	20.0307	21.1758	10.5235	22.1477
EJF57837	13.0656	8.14621	10.5602	3.95326	10.7908	10.6238	13.6385	4.81084	6.09697	14.0608	12.1102	9.60537	7.66409	18.2407	10.2011	8.17303	10.4028	9.80363	16.1794	8.96848	14.661	14.3402	15.4849	12.1588	7.95638	1.73763	13.3516	9.04576	16.7619	12.3908	16.3789	11.4807	19.4148	8.66713	10.5443	11.9264	9.471	17.7136	11.2621	14.655	13.5072	14.738	12.1342	13.943	11.9086	13.6005	14.6831	6.98386	13.404
EJF57838	26.5521	15.3261	30.5141	13.8584	27.5485	33.252	18.2465	24.5179	15.8751	36.6922	38.6248	25.5093	28.5023	32.1264	18.4357	18.1061	28.9772	22.6209	26.2723	33.9724	32.0661	32.5687	34.6795	28.4157	24.029	2.36321	33.6791	23.9395	31.9892	34.6592	26.2833	38.1781	40.2337	20.7587	19.441	20.0712	18.3933	39.8421	34.0085	27.6547	28.9304	30.3381	36.6463	27.9206	31.4965	46.2669	30.0042	19.0907	27.5981
EJF57839	983.329	637.247	958.997	850.949	1202.13	986.991	511.94	1118.55	1008.92	1282.83	1333.31	451.197	751.347	1106.16	497.314	422.041	390.399	554.894	888.3	798.44	856.289	755.985	806.865	1306.42	614.76	98.2778	863.333	1245.13	903.721	1333.58	840.252	1496.9	594.799	909.35	401.273	614.637	913.14	1439.85	1226.21	1254.03	1708.23	1152.16	1737.48	1307.26	1015.3	1462.54	1171.91	306.179	893.282
EJF57840	46.3581	22.1722	51.9999	12.7145	54.1546	46.8054	43.4718	19.3733	11.5155	68.8408	62.1558	22.5241	36.4281	42.523	24.4417	35.263	40.4185	24.7766	49.9275	39.7139	50.5076	41.6957	52.2856	25.3704	39.3096	6.13678	50.9247	44.1455	35.6244	31.5936	36.8204	33.5997	55.6929	50.1115	24.4489	37.2477	30.5663	59.4132	54.1039	56.9963	48.1532	40.1496	43.7989	38.9012	23.9057	25.3318	26.5472	33.3778	52.4219
EJF57841	106.09	51.0841	120.809	73.5064	146.183	146.504	71.1376	47.7029	32.5744	119.764	122.498	41.7509	86.8356	81.6345	67.7776	94.7335	79.7793	55.0414	96.7427	105.387	107.485	133.817	130.493	69.1941	101.402	9.35388	74.1872	91.2665	148.413	69.2607	117.69	121.407	113.752	117.503	70.7195	77.3993	69.4967	89.9511	105.859	105.66	123.087	94.4956	110.912	101.331	68.813	110.817	88.5788	86.0092	76.5753
EJF57842	31.0216	18.7052	33.9804	23.1197	35.599	38.6893	24.9964	33.1398	42.666	38.3361	42.3731	21.6056	22.2958	43.1567	21.416	22.2316	23.9372	21.8474	38.3523	35.6984	41.1119	37.8979	37.9108	49.026	25.4086	3.98867	54.4582	51.0521	1.07416	42.8621	1.79715	38.009	2.8092	20.1141	15.0467	26.4538	27.4882	39.5857	37.2593	39.6351	51.7031	50.0436	54.0259	61.5014	67.0181	59.8172	51.8302	22.539	53.3354
EJF57843	230.768	138.755	160.743	179.483	248.49	201.223	174.903	122.941	113.647	183.154	205.206	106.387	100.261	171.351	112.076	142.475	160.75	98.6113	228.134	168.135	211.608	178.005	201.938	165.632	110.68	20.6405	178.492	206.238	2.76124	174.582	2.56654	155.045	4.10304	105.202	121.34	130.382	126.861	130.538	162.681	148.861	171.98	155.111	167.478	187.071	156.921	123.296	120.124	158.324	160.41
EJF57844	15.0869	5.2911	8.12919	8.52099	8.72206	4.38115	9.09903	11.8045	8.21351	10.824	16.5732	5.37759	6.37178	10.2972	4.03859	9.65684	6.62733	6.91791	10.3471	10.0513	8.12595	7.54154	9.48751	14.0398	6.80533	2.16078	12.3336	12.9139	0	9.43001	0	14.8061	0	11.4376	4.71309	5.73807	12.7	9.1347	6.17703	6.8494	13.7908	10.5629	15.2221	9.59145	15.8538	12.9521	20.4054	8.76547	10.3183
EJF57845	94.1799	57.6515	97.9759	78.7366	124.819	110.669	81.4765	37.3405	65.0089	97.7237	95.414	62.9307	53.6168	78.152	57.5131	61.7706	81.9398	48.2531	117.897	75.499	107.894	122.665	125.962	76.1054	63.6225	12.193	128.374	105.278	0	92.9989	0	80.2702	0	45.3054	56.0778	82.4539	55.5641	91.3759	84.2674	85.1974	97.8734	127.095	83.4022	89.5363	81.8078	83.409	61.0717	58.5619	101.602
EJF57846	4.50614	3.89008	12.0467	3.85952	3.09177	8.6969	2.89459	5.74332	8.89625	7.32489	6.85395	0.741314	6.63653	9.29121	2.22692	1.93632	0.913593	4.16138	16.5617	15.4514	6.44103	5.9665	3.4206	12.3866	5.25353	0.136168	4.16553	1.88493	4.01357	9.41342	4.66321	4.36692	4.33741	33.1107	11.2616	12.0233	6.61385	3.50397	8.8737	7.44256	8.05703	1.61791	12.0182	8.97209	9.90159	5.26716	17.7877	3.19002	5.09072
EJF57847	156.561	93.8839	150.081	112.808	162.895	142.104	103.376	107.728	110.679	178.714	157.701	111.796	108.08	150.265	78.5287	105.872	99.7338	103.554	148.637	156.379	139.656	138.638	154.891	164.831	111.211	12.3364	163.921	107.482	164.528	170.448	202.418	184.905	170.2	156.547	94.2439	95.669	102.748	132.599	149.7	153.353	165.594	127.54	178.623	180.124	191.013	216.75	174.924	111.403	143.119
EJF57848	50.9611	29.5039	45.8247	17.1948	64.0616	62.4243	44.2144	28.6336	25.8395	46.6194	52.3465	37.7448	29.1941	55.1918	32.4803	40.2061	45.9352	34.3204	59.9158	49.9187	54.3023	60.3555	67.8726	48.9434	45.2583	7.13899	50.3721	61.3831	55.2689	58.6566	54.9872	48.7592	60.042	36.6275	31.5645	32.9248	32.1895	64.6731	51.856	58.6094	57.7898	59.3805	62.5273	54.1577	55.4111	56.1935	41.9667	36.4222	49.7435
EJF58113	0	0	0	0	0	0	0	0	0	0	0	0	0	0	0	0	0	0	0	0	0	0	0	0	0	0	0	0	0	0	0	0	0	0	0	0	0	0	0	0	0	0	0	0	0	0	0	0	0
EJF58114	0	0	0	0	0	0	0	0	0	0	0	0	0	0	0	0	0	0	0	0	0	0	0	0	0	0	0	0	0	0	0	0	0	0	0	0	0	0	0	0	0	0	0	0	0	0	0	0	0
EJF58115	13.5632	8.45641	13.3984	11.673	19.4163	9.45284	5.0339	19.1438	13.3615	25.9488	7.44969	10.4747	9.33496	19.0755	2.42048	6.31386	5.95802	9.80003	21.0159	18.0319	9.74037	12.1842	10.4976	22.8128	8.15739	0.37001	17.0016	7.28453	0	17.9297	0	16.9223	0	2.285	6.59105	8.94151	8.45733	16.6623	10.1321	9.65907	12.9884	6.5652	12.4407	17.6562	25.9845	20.9592	18.3446	5.46362	24.0857
EJF58116	11.1823	2.61449	10.8456	1.62404	4.43297	6.2348	8.09299	1.85282	1.04363	2.6256	5.52778	7.17453	6.29698	7.49347	1.79603	2.34249	6.6314	3.91557	6.13538	10.5654	6.92635	7.29098	6.81573	10.8225	3.02645	0.768748	7.40472	7.77001	0.882815	10.7011	0.273522	10.719	0	2.54325	4.89065	1.02073	1.88264	2.47274	6.36155	7.88389	9.92965	13.9185	10.7697	6.39823	16.6909	8.64004	9.07466	2.18297	6.52085
EJF58117	0	0	3.99832	2.39487	4.90276	0	2.75405	0	2.30845	3.8718	4.07573	2.64495	0	7.36675	0	0	3.25963	2.47458	1.13093	1.19847	1.33224	2.58037	4.30745	0	0	0.485838	1.21325	4.48354	0	0	0	2.70971	0	3.75037	3.09082	0	5.55241	0	0	0	0	1.53935	2.72253	0	5.09234	3.82227	5.90374	0	0
EJF58118	20.6873	11.4325	6.0801	5.46269	16.7748	13.1072	3.14099	14.5418	7.89835	14.7193	13.9451	8.04417	5.29519	18.2038	9.0618	4.59625	4.95681	4.70376	12.0384	15.9466	9.11651	11.2811	11.4628	21.0016	9.16189	0.738797	10.1472	12.4996	0	15.0789	0	21.1179	0	9.98033	7.05016	6.00838	7.38793	8.9115	8.7537	10.2458	13.2617	12.8746	20.7003	18.9592	29.523	28.0932	21.5462	8.39167	14.6225
EJF58119	2.93626	1.37303	0	0	0	8.18569	8.17332	3.24343	2.74036	4.59621	9.67659	1.56991	0	4.37253	3.14402	0	0	1.46879	2.68505	3.55676	1.5815	3.06315	0.852228	2.91463	1.58937	0.288369	5.04087	2.6612	0	3.03774	0	8.04175	0	4.45206	0	0	3.29563	4.63781	3.03712	0.94098	10.7361	1.82736	6.46383	4.80014	13.6015	11.3435	2.80333	3.27546	3.805
EJF58120	17.4209	14.2559	22.8804	13.7046	30.2142	22.7652	14.5477	21.6488	28.4525	22.1564	17.9411	19.7929	14.715	25.9423	9.32676	19.7673	11.4789	15.2501	24.3935	28.2827	25.217	13.6303	13.2727	31.3428	14.1447	0.855449	28.3054	36.8409	0	47.3103	0	23.8559	0	6.60353	6.80279	5.9632	21.9972	20.6372	17.4562	19.54	40.3796	29.8149	33.5563	50.4321	48.755	46.5501	45.2188	13.3604	22.5751
EJF58121	43.2076	29.6331	34.9221	32.0731	59.9504	58.2194	20.8471	66.8188	33.6041	54.1073	54.5839	38.5026	45.418	62.1979	24.6746	19.1081	17.0822	28.818	39.511	58.619	46.5442	35.3087	30.0977	83.6343	21.8288	3.67762	45.2129	64.3966	17.4347	70.0315	19.0236	78.8906	28.8355	32.7564	34.1948	28.9228	45.2628	65.5165	32.774	46.1557	72.221	57.3654	108.591	70.635	100.816	98.6696	95.566	22.4929	41.6824
EJF58122	12.7978	11.2207	9.05069	6.58275	16.647	6.68953	8.46061	5.30122	26.5006	22.5368	18.4519	6.84249	10.81	7.74222	9.42101	3.63038	5.79746	6.80186	10.7886	11.0453	24.5564	18.1488	25.5369	21.0402	7.79324	0.824816	22.3631	7.49097	7.99861	79.2336	8.41285	13.801	10.5093	9.09581	8.49571	8.7614	10.3242	13.6445	25.0269	25.1204	10.6539	8.2135	9.24419	11.5504	11.3213	5.56212	7.63648	5.57663	22.285
EJF58123	7.5351	10.5705	12.1803	15.3208	16.4292	17.8554	8.38983	14.9821	4.21943	17.6924	14.8994	4.02874	8.48633	12.343	8.06827	3.15693	2.97901	7.53848	8.95758	17.1596	9.33452	11.3981	10.4976	10.8454	14.6833	0.74002	7.02241	5.91868	6.74194	10.524	3.31759	27.2408	1.88577	11.425	12.2405	8.94151	14.3775	8.56921	7.79395	11.5909	11.0205	8.44097	14.0995	12.3182	10.8592	16.6898	10.4313	6.72445	12.3683
EJF58124	28.0204	19.0585	34.314	15.6203	28.6117	28.4056	23.1628	27.669	26.5472	41.203	31.4805	50.8464	17.2133	59.4289	14.547	14.5262	18.4632	15.2907	25.0409	42.5816	22.8669	24.8024	25.6304	34.7676	20.223	2.37662	36.4429	91.3216	4.46898	57.7582	3.94617	29.3014	35.0626	14.8056	19.0986	20.5393	25.7317	37.2842	27.8852	23.4016	47.4568	50.4656	44.16	41.643	47.1993	42.8628	32.4266	19.1807	25.6743
EJF58125	13.1285	12.2781	3.53698	6.35562	0	6.09991	12.1814	9.66793	6.12628	23.9754	14.4218	16.3784	2.4643	16.2919	2.3429	1.52787	5.76705	0	4.00176	7.42131	7.07113	9.13055	3.81044	24.9776	4.73756	0.859561	7.51284	17.1869	10.3646	28.2963	13.9154	27.5662	10.952	9.95292	0	3.99458	2.45588	8.29455	6.78973	7.01211	24.0013	21.7878	33.7176	25.0392	22.5239	15.7791	17.7567	6.10212	10.3967
EJF58126	23.4598	6.58205	26.5456	18.1714	23.2503	24.5254	9.14232	29.8011	24.0841	18.3612	25.1267	31.3578	35.6688	36.6819	18.8398	22.1148	9.27485	16.4292	23.598	34.1009	27.7986	26.921	20.4271	26.7801	26.6671	0.921592	42.0011	4.25244	14.1994	48.5412	12.6243	51.4009	8.80673	26.6779	33.7124	9.63641	26.3311	6.66985	24.8723	23.3062	16.5429	8.76004	23.8854	24.9286	84.5226	48.9409	58.2341	31.4039	8.61355
EJF58127	93.4563	46.0068	91.4744	12.4114	79.0487	70.8612	65.4476	42.0557	27.8126	78.3757	86.6561	60.9219	48.6785	71.6247	54.3165	39.6673	70.6041	41.4878	66.6754	43.212	81.8486	89.6373	109.422	65.4977	47.6219	12.3956	75.5593	89.7659	94.0215	84.1613	93.3949	67.3046	111.049	57.3119	40.593	50.5544	43.6548	106.081	81.2828	75.8753	73.2526	104.392	80.8884	66.6289	72.3497	77.0062	56.5373	37.5211	60.2221
EJF58128	612.168	279.963	242.986	421.727	858.911	561.57	172.722	140.553	274.596	641.673	614.736	48.3245	451.21	415.714	168.847	34.0178	189.647	151.989	136.871	102.961	469.032	449.21	477.218	287.605	298.4	39.7238	85.994	158.217	454.109	417.133	559.597	662.561	145.584	265.336	160.201	212.984	271.959	330.474	436.608	635.791	306.869	348.866	319.971	253.072	69.7796	149.575	182.833	45.4066	53.5781
EJF58129	412.627	207.591	246.737	303.154	554.122	566.587	230.339	190.223	207.16	728.167	760.991	69.3538	513.204	472.921	201.156	57.391	108.313	192.981	197.099	131.39	507.732	440.667	500.469	471.748	555.656	21.1955	187.038	221.277	438.759	467.958	536.103	1346.92	168.612	354.36	328.372	278.659	376.528	158.962	571.382	622.827	309.571	266.191	457.868	340.629	354.25	365.186	365.122	65.4891	207.218
EJF58130	1299.02	762.882	791.042	1596.86	1388.51	1874.34	600.867	1399.06	1578.52	2241.64	2259.21	544.264	1807.27	1613.09	491.524	187.042	193.657	350.414	586.929	548.36	1725.73	1538.04	1636.91	2239.01	1715.59	36.045	501.062	581.231	1280.29	3374	1026.17	5809.37	744.458	1232.5	1211.41	853.663	1323.1	480.668	2090.72	1699.47	1207.64	524.751	2017.14	1334.3	1716.84	2009.22	1585.34	222.018	676.823
EJF58131	129.142	70.2228	69.3197	64.7463	88.9084	114.053	42.9911	53.7216	30.3616	150.713	154.86	38.477	135.638	96.8903	42.223	9.98137	27.7152	19.0677	26.2932	38.9292	93.1858	84.1593	107.202	142.707	151.191	3.35632	31.5919	63.7344	100.658	109.298	63.8201	361.612	64.5572	50.3227	84.5884	29.3955	60.6717	45.0521	92.7913	70.2406	69.4302	56.137	145.04	86.5788	77.8009	79.9781	81.7267	18.1451	36.1246
EJF58132	90.0328	52.529	64.0893	57.9811	79.4054	104.772	21.1527	21.4414	91.7349	87.2738	83.0238	26.056	57.2111	54.736	21.6686	68.9235	24.4917	20.2458	54.0056	71.6387	78.0777	85.3069	71.202	71.1269	78.2428	4.86721	38.8946	23.207	261.056	76.4811	177.592	134.375	120.929	58.2363	41.2859	25.6349	42.6458	55.8389	49.5531	49.7643	114.334	42.6661	96.3709	137.732	25.7206	37.654	33.5153	46.5311	37.8198
EJF58133	40.2736	32.002	50.9885	15.8156	29.8657	39.2569	16.1494	21.7768	16.6906	62.6006	68.9143	13.1004	72.4772	37.1165	24.2757	10.1278	15.4026	9.57984	16.6113	39.4369	93.9726	85.2769	98.9898	44.9392	46.1912	4.75738	17.6132	323.999	32.8326	55.4327	16.6021	141.154	36.2987	27.543	21.1156	10.4116	21.9692	21.7082	31.3157	18.2315	61.7121	262.472	73.0031	47.2687	32.6875	34.6717	46.4496	10.9959	24.7564
EJF58134	46.6993	23.3176	44.1415	10.3459	30.5933	43.5799	18.9479	16.612	10.7112	40.8863	32.6059	16.5045	34.7659	24.7523	15.6791	8.29038	20.8617	11.4821	19.7235	51.774	37.516	39.4281	44.7976	41.8377	44.5578	5.01386	13.2002	107.366	16.4552	36.235	8.90588	46.1736	11.39	25.8026	23.2431	14.8112	14.6584	25.0039	25.3798	22.068	26.0467	120.193	35.5019	30.8392	24.4433	26.705	30.605	15.6724	22.3943
EJF58135	21.5583	16.2415	32.9125	22.6126	30.8617	36.7279	18.6696	15.2143	8.38334	23.4346	31.5762	15.3686	25.6287	30.3201	23.0837	22.9985	22.8861	19.7707	22.9996	34.8188	28.0612	30.9237	47.6239	31.8021	23.3387	1.88199	26.4362	14.4732	55.787	29.1184	34.5689	38.0502	47.958	34.5034	20.2043	13.119	12.0984	24.5926	29.1124	25.3322	20.9576	22.7339	22.4108	20.5585	31.1304	49.0459	26.8714	25.3848	25.35
EJF58136	614.796	335.001	591.452	338.14	624.538	518.344	226.277	30.1828	107.185	527.961	492.453	152.485	288.984	277.836	199.318	18.4835	288.071	193.919	97.0183	121.637	902.806	875.197	734.083	563.863	274.547	135.308	103.452	4218.25	413.685	273.853	592.542	614.583	458.379	233.691	90.1618	144.974	192.158	1428.55	693.104	585.597	921.25	3840.76	795.829	858.487	190.299	142.067	75.6123	40.9586	272.388
EJF58137	42.424	23.8191	51.3165	16.2766	37.6118	39.574	32.9369	21.7176	19.0898	41.8435	41.1347	32.2494	28.7653	37.2823	22.8674	26.1473	31.3769	22.0155	43.0005	29.1905	41.5031	47.4751	50.9283	48.6288	29.603	6.91219	44.6973	42.2208	51.1124	48.8167	51.3203	46.3376	59.6316	35.2255	26.5514	28.9119	23.3223	44.5812	36.0267	37.2029	40.5885	45.0815	45.6435	42.442	38.8805	42.0515	29.4304	24.0045	41.9175
EJF58138	38.7226	20.28	39.4344	9.62296	46.0521	40.3016	27.5937	19.3907	14.0943	42.8337	39.3472	21.1177	27.0388	30.3696	31.788	22.3522	33.6799	21.8235	31.3377	30.645	36.7073	44.6377	45.3305	27.8672	28.7854	3.24517	32.4791	32.0537	41.1004	32.7832	37.1289	40.0879	41.9939	33.0748	24.0324	21.2077	18.6886	39.307	40.1863	45.5839	31.2835	39.2811	36.2284	28.3457	31.2907	40.0916	33.0262	21.022	22.4134
EJF58139	365.506	153.965	312.506	223.741	402.158	385.968	252.252	170.729	97.7314	410.583	395.707	184.117	196.184	273.646	231.263	236.942	256.762	182.331	300.167	201.004	340.04	413.865	369.107	182.656	237.633	22.9914	278.307	195.901	325.654	260.947	336.433	316.306	283.491	304.577	176.15	235.291	176.302	274.821	304.376	374.956	277.436	223.397	246.317	204.935	191.493	234.174	163.424	155.566	188.545
EJF58140	180.948	120.51	230.453	103.526	163.029	164.327	85.4736	84.7966	63.968	133.038	90.352	96.7462	55.5793	134.729	105.683	128.265	151.747	112.457	185.524	166.05	163.911	227.379	187.795	159.204	50.4569	25.0407	122.375	175.593	158.726	168.765	194.477	61.5715	257.3	137.18	89.0738	110.113	101.547	239.038	164.477	121.248	138.91	182.568	150.885	155.375	189.088	159.581	116.479	97.8673	129.085
EJF58141	46.5271	7.71373	16.7513	25.5958	71.6826	95.5124	32.7313	8.17641	10.6584	70.513	70.7421	1.80919	30.7259	24.88	27.1742	16.6873	27.5918	18.6192	51.4427	18.24	36.1092	57.5836	46.2825	8.81704	41.4404	6.04409	54.2536	27.9847	132.347	14.4406	105.633	56.5314	36.2555	38.4797	20.0847	23.9378	27.2977	14.0298	23.2971	43.2405	57.333	38.3008	36.1976	39.1833	4.89832	19.9355	5.85547	26.3049	45.8592
EJF58142	427.695	238.456	416.589	268.105	499.955	435.658	387.684	330.101	294.253	420.573	402.066	372.326	219.229	449.098	296.498	308.22	415.498	263.315	382.329	288.263	528.649	572.024	459.938	400.052	341.326	43.6193	485.467	394.257	516.582	470.841	532.465	390.453	548.907	369.97	215.833	297.807	249.252	516.184	476.417	502.564	445.372	476.041	502.446	525.885	444.499	526.758	329.807	293.602	394.36
EJF58143	45.512	20.3567	38.3839	31.6123	56.8722	74.472	30.8454	36.0656	20.3144	54.2053	60.3209	34.9134	55.7146	26.5204	41.3165	33.8524	43.0272	28.7052	46.5944	47.9389	46.8949	53.1557	71.791	38.7931	67.4793	4.95556	44.6477	65.1609	88.0039	53.7383	65.8261	76.4141	49.5219	49.5049	54.3986	22.5781	26.6516	46.8822	69.5898	72.2918	50.6463	77.5835	64.2519	67.3933	72.3114	74.9167	71.7896	33.1106	28.634
EJF58144	144.916	63.9897	90.0974	96.5797	136.764	140.38	82.603	78.9765	70.673	138.09	144.413	37.8158	88.0987	106.756	61.9444	76.8995	52.4295	68.6448	111.076	103.182	110.869	124.211	117.48	110.939	102.786	9.1735	135.942	69.3284	138.28	121.093	136.616	172.969	69.0232	104.909	78.054	77.368	88.0134	97.872	138.562	153.489	125.289	98.3211	132.006	137.933	84.5787	107.91	91.6557	63.462	89.5787
EJF58145	25.0457	9.49407	17.3682	8.89636	24.5282	28.0942	19.9662	9.41293	8.22955	29.4616	28.8155	10.5385	14.6879	18.6484	20.6291	14.0738	15.5265	13.5663	16.8723	14.3614	27.6582	23.036	27.8299	19.8596	19.5735	2.39423	22.3893	14.1032	30.9269	19.2035	32.5524	24.556	30.1348	19.6617	17.7781	15.4216	12.9743	26.0766	19.8894	19.4722	17.2238	19.8297	16.2306	19.6242	19.794	20.4967	17.191	13.0602	17.9883
EJF58146	3233.19	1088.7	2187.94	2496.21	2742.83	2189.2	2081.17	480.938	381.789	2052.82	1926.86	745.481	755.528	2170.34	1094.36	8204.88	2152.94	873.802	13461.6	4439.06	2792.1	3460.74	2526.61	2912.99	1186.2	124.661	19197.9	309.961	9632.03	2174.62	10422.6	404.202	10270.8	4611.1	915.529	3901.02	2323.8	1913.92	1514.99	1492.24	6670.8	573.032	3624.63	3561.7	851.012	821.193	1088.17	6490	11213.7
EJF58147	59.8219	63.9393	179.587	41.372	135.514	107.21	80.8808	127.44	123.625	167.216	77.4503	114.231	81.811	76.3576	96.0821	167.088	101.36	102.598	164.112	204.969	98.9637	93.6108	81.8536	110.28	60.1364	8.81263	88.0288	72.2907	78.7131	123.779	94.0666	77.2382	165.754	181.408	90.7712	74.1078	134.287	153.881	132.593	87.6391	118.294	66.4818	171.669	167.65	175.943	182.685	195.818	131.082	142.122
EJF58148	148.921	177.722	243.381	5.7791	35.6408	16.3278	21.9313	207.851	51.7366	20.9052	22.2522	152.544	8.40285	148.659	15.8979	2.03182	38.0512	13.1372	7.16381	5.78411	51.1564	39.3063	27.8916	36.0674	7.51175	31.4712	9.51509	254.344	5.10489	328.939	5.36543	10.3804	117.168	10.747	3.72927	9.4665	37.4324	524.415	95.0384	37.4911	56.7039	172.313	56.993	61.4733	307.518	191.39	257.932	26.4252	16.243
EJF58149	111.288	48.933	115.455	43.4224	111.941	120.974	74.9022	57.3372	33.7169	85.1516	82.794	82.5922	53.3152	97.7037	54.2458	57.7023	97.9557	41.1287	83.1607	64.7875	103.779	122.813	145.353	81.8212	55.7441	14.4777	90.0287	132.728	142.936	96.8765	119.043	64.5981	126.787	74.2957	42.0308	50.4133	46.1418	136.426	80.1056	82.2413	90.8831	138.778	114.039	100.244	97.0335	100.746	59.6667	61.8407	79.6411
EJF58150	1130.29	35.7569	332.824	117.774	1971.79	1213.71	254.477	5.47468	2.511	486.542	476.935	4.6941	236.033	323.688	92.0365	20.9624	440.78	140.536	18.5172	14.1341	858.498	864.857	1111.43	9.20685	273.181	572.288	44.7311	671.306	492.043	12.013	582.041	61.5091	186.231	135.695	87.9435	290.573	195.81	1363.91	503.564	1147.03	214.058	1048.98	87.2839	107.336	13.1191	11.3788	9.73402	16.2703	15.5976
EJF58151	8.47208	6.81403	17.8034	5.08576	12.4267	15.1158	9.05577	19.4654	17.8695	20.4229	24.2906	6.52279	18.129	19.429	11.2487	8.28215	12.058	12.5443	22.3121	21.7563	13.4157	15.732	14.262	27.8361	17.0594	1.31462	11.885	5.42611	11.5934	24.6294	12.1851	24.3169	9.54117	27.7466	16.3034	10.8267	12.3617	15.7368	24.3614	23.1321	13.0104	8.96334	21.3546	16.2507	27.3842	33.6027	46.9135	7.1826	13.1012
EJF58152	12.5801	6.53623	12.8791	1.62404	11.6366	11.6902	10.1162	11.1169	9.91444	15.316	16.353	11.6586	9.44547	12.6973	5.68743	8.00351	6.4472	8.11081	15.9136	15.1031	12.9493	11.5198	13.6315	15.8868	10.2899	1.57868	14.9466	14.1887	11.7709	17.2809	11.8298	14.5473	11.1941	13.3521	8.38398	6.37955	7.68744	14.4832	15.2533	14.5135	18.3991	14.6144	19.8471	18.0521	17.6262	20.8801	17.6822	9.7454	14.0078
EJF58153	38.9542	16.7084	39.2988	5.49464	38.4675	30.0789	41.4227	6.50085	4.25017	39.5907	38.4435	10.7134	20.7523	23.0574	22.3557	16.976	42.287	15.07	27.2928	14.6311	43.2454	40.6012	44.086	16.2389	26.5467	5.05733	31.4445	14.0543	32.1178	19.1718	40.5124	16.2717	50.8484	26.5575	26.5271	26.3485	20.131	32.7117	31.0889	30.311	15.9558	24.4174	14.8449	18.0202	11.2508	8.26434	9.39801	20.2031	23.8174
EJF58154	193.57	78.2584	149.932	44.484	202.404	190.518	74.8893	42.6368	39.6528	133.69	124.831	71.7688	95.0533	107.452	60.9154	27.1536	91.1049	53.6015	56.6325	61.8988	179.04	184.582	198.31	150.256	97.4498	38.9403	60.6842	298.661	183.519	106.388	181.993	145.553	205.814	122.946	55.9714	61.5266	57.0634	166.339	161.934	176.222	186.721	397.076	187.934	205.312	103.781	105.569	92.8847	33.8196	54.8714
EJF58155	359.666	197.753	330.41	62.5889	320.129	280.143	153.818	471.367	157.686	195.126	199.762	262.502	147.649	370.059	100.699	278.846	148.882	73.9398	203.764	246.279	203.807	195.798	279.738	224.885	169.613	71.4562	375.95	436.457	339.592	333.137	261.265	214.768	328.849	184.425	102.419	98.5282	146.918	235.761	184.657	195.545	356.276	477.625	410.732	439.719	384.851	567.618	708.107	238.572	146.835
EJF58156	32.8613	17.2316	33.7755	2.7587	36.8977	27.8009	25.2738	32.4174	12.7639	28.8414	31.456	27.421	24.8158	28.8521	18.6102	14.988	32.2917	17.5783	21.4518	21.4905	30.3347	27.5936	32.9687	24.0403	23.6483	5.45657	34.7063	150.579	26.2931	29.1825	21.1868	28.0404	26.74	24.1927	20.4129	18.119	16.8427	33.1228	35.4638	29.5843	41.0268	75.4798	48.4535	40.6273	38.3733	45.6929	38.3103	15.3093	21.2509
EJF58157	43.4862	27.6602	47.5908	16.6064	47.6486	49.3206	34.1339	35.9521	28.233	52.4268	45.8418	36.1033	36.9601	52.4898	27.0414	31.1197	34.883	21.888	41.0626	33.3069	45.0986	45.2247	55.19	49.9358	32.4572	4.25751	48.5561	52.1422	52.883	54.9791	48.4934	51.1164	44.9518	31.5343	29.1951	26.2575	22.1306	43.1743	44.4912	41.2021	45.8525	46.1423	57.6758	50.779	49.2825	61.0778	51.7035	31.1096	41.6517
EJF58158	18.2477	11.2935	10.8445	9.8732	12.2338	11.2215	8.36609	21.9353	14.5258	15.542	19.4559	12.339	14.2046	21.9787	8.04543	11.805	8.841	8.85949	18.2816	18.7233	11.5629	11.8977	14.1753	31.2988	13.654	1.00147	30.5374	13.1334	9.03914	23.3204	10.1084	23.8123	6.71582	18.3096	9.05381	10.7778	8.1322	10.8507	14.0172	13.9316	17.1007	13.8615	23.3342	19.8874	35.4964	44.5091	33.4342	11.974	18.4305
EJF58159	66.0589	43.3262	92.9149	39.2479	85.4497	77.1314	52.5373	72.9696	73.2613	82.9246	68.2081	65.593	53.8662	92.3033	58.3318	57.6589	63.8779	45.0604	78.6472	73.4717	79.131	88.939	98.7291	86.4363	53.4036	7.91996	88.8957	106.394	86.8069	108.171	85.9321	72.8381	88.5653	76.0962	44.4893	44.8327	45.4974	83.4719	83.0808	73.682	92.2006	99.9754	100.449	95.837	108.403	106.5	98.2882	61.7274	69.8539
EJF58160	15.0453	6.87547	14.9239	2.48304	19.9942	15.2521	11.4218	13.031	3.98907	7.76107	8.73329	9.68957	10.7829	12.4753	7.87186	8.95373	12.1667	5.81556	7.81711	12.923	13.0762	10.3448	13.4973	8.82493	6.47811	2.09885	14.3403	12.4996	10.978	8.31328	11.0403	11.8934	16.9011	13.2207	5.76831	7.17884	6.7163	11.774	14.9432	9.0952	9.19832	10.9594	12.4202	10.0619	9.2397	9.59925	9.71213	6.67519	6.72045
EJF58161	120.52	61.5472	124.324	76.0018	130.445	114.942	55.6185	87.584	48.0995	124.114	117.586	103.439	85.7267	101.543	73.8626	62.563	66.8737	57.1139	121.81	111.412	105.484	108.771	127.953	141.276	80.6871	10.0452	91.7845	110.188	118.934	136.169	122.184	114.224	114.099	113.008	87.1895	79.6132	78.3143	109.708	125.48	115.868	121.349	131.752	154.91	137.398	144.875	155.608	153.67	73.8548	90.7609
EJF58162	43.851	24.3888	49.4041	17.8514	34.2407	37.5078	28.2964	37.6132	29.2988	36.6607	38.8653	54.1734	25.6287	47.9861	18.6748	16.7018	20.5762	13.6265	28.4797	35.0094	33.8176	33.963	33.747	52.4315	28.7712	3.9314	31.7748	56.8047	41.1759	55.6772	35.591	40.6695	41.9852	29.2146	19.7182	17.891	19.3889	28.4396	32.3858	33.003	44.4221	47.4481	45.9811	44.5327	54.544	59.8917	55.6624	24.0878	27.5515
EJF58163	66.7635	44.6306	72.9612	18.4366	58.2458	53.7397	42.9268	51.1561	27.2054	53.3574	61.5908	70.1351	33.6244	65.1137	37.2541	35.1285	58.5523	27.517	51.8079	51.9404	67.6141	65.4797	74.7813	75.0225	31.3031	7.38797	62.3823	66.9012	61.6165	88.1628	64.977	56.9153	84.4251	42.06	35.8383	28.5398	43.0083	65.4995	59.9385	43.0926	69.0097	65.1046	75.6854	60.3365	65.2169	74.4712	55.9978	37.1069	42.2428
EJF58164	27.0125	20.0954	29.1101	16.0491	34.0725	26.528	23.6968	34.5855	29.0301	47.0884	35.0689	28.4476	26.735	45.1016	17.3105	25.5781	24.8108	16.788	35.0874	30.6387	29.4291	28.8204	36.7064	43.2674	22.1541	2.63279	42.1584	24.4821	23.8029	48.1647	28.9321	41.0259	26.8874	25.4432	22.503	18.3061	20.9015	25.729	25.2946	30.823	42.0085	25.7261	50.1172	49.5123	44.1322	49.2267	42.2989	20.2028	34.3858
EJF58165	11.4736	10.7304	9.27343	0	11.3711	15.993	14.9043	19.0109	17.8469	17.96	22.0569	18.4036	23.6904	22.7813	2.04758	13.3528	5.04012	1.91313	13.9893	21.3107	18.5394	18.9517	21.0909	23.7273	14.4914	1.12682	21.5735	13.8651	16.1033	23.7403	21.5163	33.5185	26.3215	5.7989	9.5582	10.4732	15.0242	19.3307	23.7355	9.80517	12.9851	7.14054	14.7337	23.9671	30.5113	35.4605	27.3855	8.53271	23.1284
EJF58166	25.3754	15.5022	22.825	10.3031	28.7994	33.6592	26.6588	34.8115	38.5794	57.6593	62.7195	29.7605	52.0871	49.0632	36.3739	43.1542	29.6651	36.2376	44.7247	73.7707	23.367	22.9496	36.2312	70.4872	52.062	4.88373	35.935	14.5903	38.4509	57.586	29.5328	104.47	32.2649	53.3686	51.1433	19.0533	25.7249	35.4259	58.3151	51.1531	57.6147	25.2166	98.4325	100.14	68.8842	139.458	88.2122	31.0462	45.8773
EJF58167	229.117	121.986	201.284	94.3403	217.198	198.735	167.067	136.859	133.063	219.279	213.901	148.132	134.98	189.601	132.997	141.727	175.173	131.116	152.724	156.415	197.012	209.466	230.037	178.297	150.98	17.1818	204.152	126.962	251.498	206.601	254.932	203.937	226.32	166.145	147.041	129.859	132.073	150.853	162.607	171.59	171.385	179.787	203.702	201.527	168.716	213.427	166.881	135.953	142.267
EJF58168	19.0769	7.64622	17.6214	10.5547	13.5046	17.0944	15.172	7.52593	6.35862	12.7978	22.4532	13.1139	18.4158	22.3209	11.6724	17.1268	19.753	14.9957	19.9369	20.4673	22.7518	19.1906	22.9387	20.289	14.7517	0.936768	18.0462	21.4065	34.4245	25.3752	28.6641	25.3772	13.6408	24.7929	3.40547	2.48764	10.7059	16.3573	21.1417	28.821	10.6764	23.7448	12.7487	20.0485	11.2215	13.336	12.359	11.4004	15.8921
EJF58169	10.4927	7.97307	14.841	8.88933	3.89961	10.0552	5.84145	11.5904	6.1204	6.15919	6.4836	7.01257	5.17006	12.6955	2.10658	2.74753	9.5065	2.62435	7.49609	5.08401	8.12399	8.20961	8.7556	10.4154	4.96966	0.772862	10.6151	38.8316	5.17732	17.9791	4.17062	6.46584	4.92365	2.98301	7.37524	8.38056	11.7769	7.0436	9.83565	8.40645	11.304	16.7333	15.5193	11.4355	13.5013	12.1608	14.0873	5.48663	7.3651
EJF58170	130.641	52.6546	71.1956	72.7459	107.497	126.024	71.3018	19.8703	44.8031	145.08	130.608	21.7357	81.8886	77.6422	49.9452	40.7845	42.8024	73.7847	143.314	124.425	110.765	120.343	104.941	94.4664	112.201	3.0905	117.65	8.46728	221.398	58.5526	302.592	165.781	57.0345	86.9065	89.622	79.692	48.471	38.2339	156.571	185.384	69.7621	8.58388	49.9713	72.1653	35.5511	53.5223	33.2596	34.4991	200.269
EJF58171	370.608	167.739	249.098	362.998	450.762	523.409	348.217	82.0624	117.501	665.27	653.673	131.393	501.991	409.829	247.987	394.416	273.038	328.884	851.234	699.04	239.975	293.188	278.376	492.876	587.386	1.94285	760.9	21.0099	633.918	315.705	762.184	1014.27	127.004	528.588	442.102	357.859	268.426	86.9217	482.302	615.778	295.621	37.3029	316.23	306.106	187.597	535.378	303.019	282.075	837.881
EJF58172	552.958	322.702	412.326	1182.41	1070.93	982.636	212.522	97.4587	161.423	1074.09	1171.68	100.417	929.717	615.302	195.491	43.3083	172.104	235.091	129.608	124.862	419.69	371.128	289.798	354.868	590.113	100.504	81.1972	501.951	293.56	199.049	401.491	2319.73	247.586	548.346	493.94	450.92	611.811	342.735	448.165	550.374	309.821	359.896	264.896	263.954	71.7133	129.141	105.918	32.6446	103.39
EJF58173	19.4444	11.6497	25.0469	6.17743	23.4862	30.0679	17.9289	17.4513	10.2077	17.5963	25.0312	19.8178	13.0025	23.074	18.2177	12.0924	22.4214	10.6384	27.3658	26.9392	23.0732	23.1372	26.1016	22.7694	14.8009	2.68541	27.5695	15.6036	22.7065	21.5309	23.6321	26.1276	20.9096	17.0444	15.9452	16.917	13.2991	23.8021	24.3548	17.1361	26.9784	27.6056	28.4249	21.026	26.74	26.7611	23.2051	15.9291	19.5542
EJF58174	9.7642	4.49338	7.89181	3.41391	10.2914	7.88533	8.45583	2.26842	2.1462	11.0386	10.5984	2.40312	5.67296	7.32788	4.89564	5.00533	7.30186	4.38036	7.35813	5.42568	10.8313	10.6182	11.5236	7.81397	6.12422	1.47646	10.244	10.2415	12.1747	7.33574	14.2353	6.26101	18.0848	7.16741	5.82518	7.71029	6.01757	12.3722	7.95545	7.36018	6.13242	10.3207	5.6567	7.4322	6.08256	3.97175	4.5316	5.29481	11.1635
EJF58175	94.3857	44.4382	62.701	60.7155	101.231	71.1887	56.865	39.276	44.0443	109.797	110.786	24.8867	51.6943	77.4975	41.5332	37.9191	43.8755	41.0697	80.5468	57.1658	90.7061	80.2555	98.321	73.9578	56.6892	7.04743	83.7145	66.0135	110.752	80.593	129.192	77.9044	99.501	76.9466	57.356	66.0921	63.4901	83.3225	86.5947	97.5799	70.4065	76.0407	71.513	78.9114	72.7035	73.0938	73.448	42.909	97.0391
EJF58176	0	0	0	0	0	0	0	0	0	0	0	0	0	0	0	0	0	0	0	0	0	0	0	0	0	0	0	0	0	0	0	0	0	0	0	0	0	0	0	0	0	0	0	0	0	0	0	0	0
EJF58177	19.0199	14.6115	14.2746	8.55006	17.5036	18.937	11.3451	24.0111	12.6793	17.0128	22.3861	8.71652	12.2406	25.2889	9.45553	8.06353	13.4278	4.07753	14.5975	24.3558	14.6348	19.8419	10.2522	26.297	6.61844	0.800547	23.6566	18.88	13.9432	23.5425	16.6154	27.9061	13.6	16.4793	16.9765	12.4011	14.486	21.0294	15.4576	16.9798	20.9342	15.2189	25.4212	16.2871	29.3684	25.1928	21.0773	10.6086	25.5276
EJF58178	70.5285	36.6445	78.9285	34.1436	87.2239	73.102	57.7221	34.9582	33.1928	71.7131	82.9399	45.1219	46.8445	54.758	46.1505	38.0936	81.4262	32.8678	72.6253	50.3835	80.8451	86.7826	90.2797	64.0254	45.6814	7.5186	78.3553	61.5543	96.2908	69.0684	101.002	51.0145	112.015	69.4639	38.0398	46.771	34.8442	93.8804	72.3278	62.5907	63.6039	80.0954	64.526	52.3936	58.0191	50.6127	36.8331	38.1613	61.3209
EJF58179	124.39	66.72	128.332	37.9021	97.1727	91.028	71.694	55.9714	41.4854	91.056	91.0292	98.9776	54.1829	106.238	55.2352	47.3887	75.4538	49.4122	77.6161	63.9931	118.527	114.69	125.937	114.758	55.6473	11.6594	89.7261	133.959	129.396	118.848	132.89	85.1688	148.098	75.9963	43.2021	45.5844	54.4084	105.402	89.5909	79.2571	98.9894	136.384	115.069	106.659	97.1641	76.9822	82.345	54.2794	83.5988
EJF58180	163.393	77.1781	134.2	80.0612	165.868	184.416	103.853	58.4572	38.8059	139.531	158.053	71.7391	111.567	119.196	75.2589	60.6264	91.7532	75.2807	133.202	95.5155	146.349	149.665	161.855	124.597	120.133	15.1373	122.895	126.804	153.851	111.297	144.656	205.878	115.887	129.137	106.84	89.5181	86.4983	128.178	130.569	138.962	128.625	173.898	141.71	130.943	99.6747	116.365	89.6306	65.8626	129.585
EJF58181	38.8328	20.5193	43.6268	19.5513	36.1768	40.0554	26.8074	20.8042	20.8391	37.9913	42.5518	21.593	20.5554	32.3836	23.9088	22.0994	33.008	20.0079	30.7166	25.4011	33.8835	37.7765	45.4219	38.7395	25.6443	2.91752	36.0953	20.8824	59.5777	32.1399	61.4559	36.6922	44.219	27.0846	21.1084	23.5721	19.3956	44.0394	39.4638	34.3474	32.0486	25.2549	32.4846	38.5131	35.1772	34.1048	23.9132	19.2769	31.2836
EJF58182	0	0	0	0	0	0	0	0	0	0	0	0	0	0	0	0	0	0	0	0	0	0	0	0	0	0	0	0	0	0	0	0	0	0	0	0	0	0	0	0	0	0	0	0	0	0	0	0	0
EJF58183	0	0	0	0	0	0	0	0	0	0	0	0	0	0	0	0	0	0	0	0	0	0	0	0	0	0	0	0	0	0	0	0	0	0	0	0	0	0	0	0	0	0	0	0	0	0	0	0	0
EJF58184	0	0	0	0	0	0	0	0	0	0	0	0	0	0	0	0	0	0	0	0	0	0	0	0	0	0	0	0	0	0	0	0	0	0	0	0	0	0	0	0	0	0	0	0	0	0	0	0	0
EJF58185	0	0	0	0	0	0	0	0	0	0	0	0	0	0	0	0	0	0	0	0	0	0	0	0	0	0	0	0	0	0	0	0	0	0	0	0	0	0	0	0	0	0	0	0	0	0	0	0	0
EJF58186	0	0	0	0	0	0	0	0	0	0	0	0	0	0	0	0	0	0	0	0	0	0	0	0	0	0	0	0	0	0	0	0	0	0	0	0	0	0	0	0	0	0	0	0	0	0	0	0	0
EJF55583	0	0	0	0	0	0	0	0	0	0	0	0	0	0	0	0	0	0	0	0	0	0	0	0	0	0	0	0	0	0	0	0	0	0	0	0	0	0	0	0	0	0	0	0	0	0	0	0	0
EJF55584	0	0	0	0	0	0	0	0	0	0	0	0	0	0	0	0	0	0	0	0	0	0	0	0	0	0	0	0	0	0	0	0	0	0	0	0	0	0	0	0	0	0	0	0	0	0	0	0	0
EJF55585	0	0	0	0	0	0	0	0	0	0	0	0	0	0	0	0	0	0	0	0	0	0	0	0	0	0	0	0	0	0	0	0	0	0	0	0	0	0	0	0	0	0	0	0	0	0	0	0	0
EJF55580	11.6201	4.82995	18.3434	1.7899	19.7057	10.1233	8.89501	8.55715	7.41063	13.5472	14.1524	6.98944	9.03626	13.1016	5.52991	2.85257	8.7076	5.32826	9.83884	9.26072	12.1262	11.8192	12.8749	15.2592	12.5797	1.19261	10.3307	7.98472	26.9404	15.1273	28.9371	23.2525	20.5701	14.5639	6.77616	11.5213	5.74482	9.0772	13.5751	10.8852	13.8851	14.5304	17.0638	13.5247	20.7654	21.1656	21.1457	8.11827	12.605
EJF55581	0	0	8.98281	0	0	0	0	0	0	0	0	0	0	0	0	0	0	0	0	0	0.673441	0	0	0.110434	0	0	0	0	0.658069	0	0	0.572275	0	1.89579	0	0	0	0	0	0	0	0	0	0	0	0	0	0	0
EJF55582	0	0	0	0	0	0	0	0	0	0	0	0	0	0	0	0	0	0	0	0	0	0	0	0	0	0	0	0	0	0	0	0	0	0	0	0	0	0	0	0	0	0	0	0	0	0	0	0	0
EJF55579	0	1.7884	1.54557	0.462875	4.73797	0.666377	1.06459	4.22464	3.1232	0	1.5755	1.02242	1.07684	4.9834	0	0.667642	1.89004	0	2.84159	2.31638	1.80245	2.24427	1.94258	3.5591	2.58774	0.234754	2.34494	1.44428	2.26453	2.72025	2.10486	2.8805	2.99108	1.44972	0.597388	0	2.14631	1.81225	3.21418	1.53206	1.24857	1.78514	1.57861	4.16819	2.46059	2.70879	1.8257	0.266647	2.27154
EJF55577	0	0	0	0	0	0	0	0	0	0	0	0	0	0	0	0	0	0	0	0	0	0	0	0	0	0	0	0	0	0	0	0	0	0	0	0	0	0	0	0	0	0	0	0	0	0	0	0	0
EJF55578	0	0	0	0	0	0	0	0	0	0	0	0	0	0	0	0	0	0	0	0	0	0	0	0	0	0	0	0	0	0	0	0	0	0	0	0	0	0	0	0	0	0	0	0	0	0	0	0	0
EJF55574	0	0.522899	0	0	1.10824	0.77935	1.24508	0	1.04363	0	0.921297	0.602222	0	0.832607	0	0.390415	0	0.559367	0.511281	0	0	0.292797	0.973676	0.834235	0	0.109821	1.64549	0.337827	0.588544	0.28922	1.09409	0.307529	0	0.84775	0	0.510364	1.89816	0	0.870981	0	1.46392	0.349168	1.23716	0.914032	0	0.579671	0	0.935558	0.484222
EJF55575	0	0	0	0	0	0	0	0	0	0	0	0	0	0	0	0	0	0	0	0	0	0	0	0	0	0	0	0	0	0	0	0	0	0	0	0	0	0	0	0	0	0	0	0	0	0	0	0	0
EJF55576	0	0	0	0	0	0	0	0	0	0	0	0	0	0	0	0	0	0	0	0	0	0	0	0	0	0	0	0	0	0	0	0	0	0	0	0	0	0	0	0	0	0	0	0	0	0	0	0	0
EJF55571	39.3854	12.2781	56.5917	23.304	21.6853	39.6494	26.7991	41.0887	18.3788	58.2261	36.0546	39.7761	46.8217	78.201	30.4577	35.1411	46.1364	37.214	50.022	57.2501	51.855	51.3594	67.3178	44.5252	56.8507	3.86803	63.3225	39.6622	51.823	56.5926	37.4646	53.9338	76.6637	36.494	46.4814	31.9566	22.1029	56.6794	39.6067	37.8654	41.1451	46.2991	62.6184	58.4248	77.7074	82.277	52.2255	40.274	37.8061
EJF55572	1.6757	1.25372	1.62524	3.89387	5.97864	2.80291	1.49766	1.851	1.40751	3.67223	2.76118	1.4335	1.13781	2.24583	1.43541	2.57421	1.54581	1.34116	3.21791	4.06414	4.4225	1.4859	4.00019	5.90492	0.907044	0.213941	4.28097	1.93087	0	9.53489	0	1.4686	0.419368	1.27038	2.30333	2.29438	3.5735	1.69862	2.09068	1.39623	2.80877	1.25143	2.58872	3.11091	1.20747	1.46736	1.91981	1.69039	13.9699
EJF55573	0	0	0	0	0	0	0	0	0	0	0	0	0	0	0	0	0	0	0	0	0	0	0	0	0	0	0	0	0	0	0	0	0	0	0	0	0	0	0	0	0	0	0	0	0	0	0	0	0
EJF55456	54.6735	36.1033	63.8953	10.7303	61.5075	54.5823	45.0395	45.7029	28.7882	64.1866	68.7847	60.2415	51.5903	63.8134	38.7644	31.5992	45.5185	32.8927	45.1822	48.5965	53.1253	51.4483	60.1506	60.0463	45.3914	5.53273	58.7089	36.8291	8.65212	57.1364	9.39744	74.768	11.3253	32.7671	33.6981	28.3252	32.5484	48.7799	47.4766	44.1581	57.8882	47.2452	75.8333	54.3523	55.615	66.41	58.5468	34.7187	36.2226
EJF55455	0	0	0	0	0	0	0	0	0	0	0	0	0	0	0	0	0	0	0	0	0	0	0	0	0	0	0	0	0	0	0	0	0	0	0	0	0	0	0	0	0	0	0	0	0	0	0	0	0
EJF55454	0	0.213889	0	0	0.453322	0	0	0.252629	0	0	0	0.489118	0	0	0	0	0	0	0.209137	0	0	0.238587	0.132759	0.11351	0	0.112305	0	0.138186	0	0.118304	0	0.250547	0	0.346768	0.285785	0.208762	0.51339	0	0.23656	0	0.119461	0.142332	0.503464	0.249254	0.235425	0.235611	0.655049	0.127562	0.296369
EJF55453	0	0.818537	0	0	0	0	0	4.20024	2.70946	0	0	0.935908	0	1.30335	0	0.61115	0	0	0.400176	0	0.471409	0.456528	0	1.49242	0	0	0.429305	4.14114	0	3.84885	0	0	0	0	0	0	0	0	0.452648	0	2.31873	0	0.75795	1.09043	3.27815	1.97813	3.15471	0	0
EJF55452	0	0	0	0	0	0	0	0	0	0	0	0	0	0	0	0	0	0	0	0	0	0	0	0	0	0	0	0	0	0	0	0	0	0	0	0	0	0	0	0	0	0	0	0	0	0	0	0	0
EJF57726	80.0324	72.1178	154.079	54.7079	89.5302	110.599	34.6117	26.5594	18.7534	90.5974	103.293	135.35	51.064	87.4671	57.1915	18.7081	37.5707	48.6252	30.7818	29.0419	72.6148	66.56	67.1942	51.996	71.9537	8.88884	32.4328	35.0743	48.9921	58.5453	76.2041	90.0281	85.9625	45.3102	67.1725	45.3061	38.5527	91.5802	203.313	186.58	43.8675	28.8586	45.1798	65.8857	40.0432	38.8363	38.2866	20.2121	43.3243
EJF57727	24.1791	15.6243	28.0058	11.3367	22.0763	25.0784	16.0577	18.349	12.971	24.363	28.3128	18.9335	22.1926	26.5795	14.9836	15.1554	12.984	12.0474	26.2454	24.3766	21.1242	23.3372	28.8725	30.3793	21.1263	2.55693	29.183	29.1613	26.9548	26.0735	25.2405	36.3434	31.9235	27.0629	15.5233	16.4228	16.9883	20.6592	22.4743	23.9477	27.5716	30.3621	34.4722	35.3259	37.7267	40.674	32.7409	15.3445	26.0902
EJF57728	41.2819	16.4441	46.1352	2.96074	57.5815	69.2644	42.2761	29.8374	5.23215	61.8276	62.9845	22.8894	79.7848	44.0191	43.1115	29.5378	30.2238	26.004	43.6922	55.068	34.4503	24.4572	37.4246	30.2275	47.4499	6.85724	52.8723	60.3564	84.8976	31.3724	76.1687	126.043	88.0081	69.9342	49.6748	27.6802	42.0442	32.5218	57.4605	60.758	53.2424	41.5505	77.8347	56.1002	54.8241	84.4012	57.4164	34.2539	40.5071
EJF57729	68.2655	71.824	183.916	24.786	39.4659	55.5072	60.1739	59.6973	0	35.6193	32.8085	191.62	25.6278	114.365	30.4566	15.8893	22.4907	22.7654	28.6115	41.3458	82.7292	83.085	89.1611	56.469	15.3965	8.65976	47.4365	144.365	46.4086	147.135	29.2213	42.0668	74.7443	43.1277	24.8803	20.771	44.6954	59.3039	92.6763	36.4616	69.8299	118.603	84.5317	89.8994	43.9199	51.2803	40.7344	17.4514	34.4022
EJF57730	135.834	80.159	151.109	66.9721	167.904	134.144	102.968	86.0957	62.9181	133.774	151.556	95.9409	100.2	138.086	89.3605	71.2245	115.925	65.6911	121.807	94.7163	147.134	141.182	174.866	131.724	113.952	12.7495	126.74	118.416	137.708	126.528	120.887	168.301	139.867	103.358	87.687	80.2963	82.9806	167.84	142.315	129.789	129.598	131.951	152.132	129.603	111.836	121.218	109.108	77.8598	120.272
EJF57731	22.8563	11.105	19.4647	7.88044	20.3317	20.7475	16.2625	13.1164	9.5211	24.7826	22.9647	13.2339	15.1311	22.3313	10.1476	12.768	11.9014	11.7679	22.7106	17.0981	19.8172	20.5001	21.9727	24.8738	16.1741	2.61701	27.5904	26.8456	20.7439	20.6761	23.6174	27.3601	20.16	18.6802	13.7929	15.1641	13.2649	20.0408	17.2122	19.9733	21.5481	23.7654	22.8261	22.7229	25.0775	26.8777	21.0765	12.0021	25.6696
EJF57732	28.8908	17.9568	40.063	8.12672	25.6338	27.0648	21.3785	21.1694	13.8515	31.2393	31.6975	30.4315	26.9391	32.5085	19.2862	22.7142	21.1255	16.2178	28.0662	25.658	23.8846	27.3584	36.8663	33.9702	22.4631	4.25957	33.8728	33.3019	38.8295	33.6162	33.7654	41.7332	37.9998	26.4361	20.0314	18.7101	16.9412	28.7909	28.8213	27.1986	33.3805	32.8438	38.481	33.1161	34.5792	39.7278	30.5578	20.9564	27.6977
EJF57733	14.418	8.52297	17.8096	6.97992	14.0196	14.0302	9.54124	10.3672	13.583	12.3491	11.2065	5.81796	7.96589	9.72255	8.30168	5.41377	10.0381	8.70913	7.89827	10.9403	13.0405	13.6222	13.2648	8.43859	7.21536	2.05719	7.0054	20.9572	9.59294	11.0465	10.8462	11.9953	24.8497	5.5684	5.60895	7.07707	9.31267	22.0858	12.4512	10.8975	10.4441	13.9674	9.95606	14.75	7.70093	9.03821	6.10348	7.35902	8.98939
EJF57734	52.9458	42.2638	72.6182	25.1138	46.6426	71.5647	29.7736	29.8331	16.7207	45.6246	42.7402	58.0461	32.5253	41.4132	31.782	33.9831	36.2965	31.8353	44.1369	63.6162	39.8953	42.4018	67.8328	46.5836	38.5017	3.44027	35.0204	26.8205	43.066	45.9231	30.2182	62.1038	51.5295	47.8426	35.4193	26.8496	28.2123	52.5419	52.4136	42.8472	39.2488	27.7916	46.6511	42.1117	37.0228	47.3825	35.8693	40.1205	35.6914
EJF57735	7.8469	9.63193	21.4048	15.6699	11.6652	19.1411	6.55275	20.0443	18.3084	15.3537	20.203	8.3909	14.9133	15.3368	5.25133	6.50664	4.52416	11.285	27.8053	27.3272	18.2265	16.372	13.665	21.1766	12.2115	0.722476	13.2307	13.0384	9.03427	28.9207	5.75811	25.7891	7.97793	40.1549	24.5135	18.3544	13.2109	19.2109	16.7402	22.9465	11.2716	8.54608	22.9421	23.7852	33.3198	34.3566	42.6088	6.56504	13.1343
EJF57736	41.7901	26.4116	47.7619	21.0213	40.1226	37.9997	30.7174	18.3926	13.1022	33.4742	41.155	29.326	21.5105	41.3258	22.1987	24.7353	37.4321	23.3542	32.0945	29.3445	41.6761	43.8516	48.0433	35.6489	22.2672	4.58515	34.0303	35.2123	41.9276	36.3102	47.1168	29.597	54.5398	26.7315	15.095	17.434	18.139	46.5145	29.7176	29.4006	39.3939	41.9579	43.8419	36.3827	36.9689	36.0731	24.6246	21.3058	30.3208
EJF57737	258.434	174.035	283.45	152.403	306.118	266.775	202.006	154.909	138.201	302.571	308.03	179.65	209.183	276.904	140.478	159.146	216.745	146.45	275.087	239.415	242.85	259.947	299.378	344.927	208.264	30.2167	263.957	252.836	316.47	301.755	299.823	378.159	298.454	214.562	170.473	157.675	159.305	249.782	216.597	218.71	264.261	248.507	286.75	259.018	188.722	196.331	182.487	155.926	270.992
EJF57738	42.7373	25.3534	36.6042	19.1456	32.873	31.5639	23.7926	38.9292	28.7238	37.6925	44.6703	28.8184	27.299	42.2699	21.1731	23.4952	19.7543	20.5805	42.5078	37.9379	34.7858	34.1868	41.0079	51.4452	26.4135	2.77204	49.1219	28.8095	30.8864	56.9178	35.7296	48.2167	24.3445	28.2894	27.4991	24.0179	27.2057	39.293	37.855	36.5907	41.7314	33.1474	45.8119	41.5373	53.2681	61.935	48.5671	23.0367	39.401
EJF57739	9.07375	2.23316	7.33376	10.8661	21.2985	29.9555	8.24193	5.80279	2.22852	6.35416	6.29537	7.14944	4.30283	184.548	9.97146	7.00289	7.86692	4.30002	72.9303	48.5929	84.1116	78.5918	64.4537	3.67388	333.469	216.427	28.1098	2042.81	59.9471	6.17589	51.6317	39.1075	3.28674	254.884	2.68542	5.2311	1.87605	1683.63	2187.67	2242.42	1755.64	2644.58	1463.55	2093.88	552.315	400.111	138.721	4.52825	10.9332
EJF57740	2.53549	1.77844	3.07392	0.613728	3.76926	7.06842	2.11732	2.80074	3.54949	4.96109	1.04448	1.35563	0.713892	0.943931	1.35745	0	2.50602	1.26831	1.73893	1.84278	5.12116	4.29823	4.7834	1.57301	2.05866	0.622524	0.310917	5.74494	1.00085	1.63945	1.24037	2.43044	3.17271	4.80549	2.37624	3.47161	0.711452	8.00959	3.27823	1.62509	3.97316	2.36692	2.44194	9.6716	6.52502	4.57112	4.23623	1.06065	0.273804
EJF57741	148.105	81.145	125.355	79.3921	120.323	151.51	54.4964	103.917	63.1794	198.998	192.197	90.0616	157.853	139.619	54.7898	23.0803	32.2504	26.073	53.1854	68.3732	101.682	84.8785	121.764	188.5	138.316	6.55476	61.4218	76.237	64.0662	146.976	54.4179	404.755	58.0637	119.027	123.91	79.4899	78.1217	32.1279	82.8422	102.667	111.393	113.732	145.002	145.306	87.516	169.44	232.126	51.5851	69.1914
EJF57742	10.4027	4.13478	8.8283	8.56133	17.0112	21.0255	11.0036	8.61827	8.49511	17.0979	15.8558	8.89915	9.37278	14.7167	6.40482	5.62956	11.31	11.4482	10.5829	8.69475	15.8286	18.5846	16.0024	14.0694	7.60175	2.29871	11.6084	34.7274	9.71837	9.55153	13.2316	13.9605	8.46117	13.0127	8.77443	8.78351	10.2165	10.8445	10.6256	12.835	17.2522	22.4975	17.3185	18.2817	17.5352	17.8169	14.277	7.10775	12.1325
EJF57743	12.469	2.91534	15.117	6.03639	9.26826	17.3806	15.6189	18.9385	14.5464	12.1989	12.8414	8.33343	12.2877	13.9262	10.0135	10.8835	14.3781	7.79665	14.9655	6.04162	20.9874	7.31695	19.9048	13.1508	20.2482	1.37765	15.2903	5.6505	13.1253	12.0938	16.0123	20.4899	3.9007	14.1795	5.84294	15.65	12.2458	13.7864	14.5096	14.9848	18.7251	12.6101	10.2934	14.4388	26.4733	16.8599	21.577	6.95474	12.7919
EJF57744	53.3793	27.0345	51.1082	18.6059	63.8086	44.7576	46.8159	26.3975	25.1389	69.2874	65.4942	33.8089	34.8684	51.6072	33.5903	29.9907	50.1074	39.9292	53.9191	30.9172	55.8648	60.3552	66.6912	48.5027	39.2067	6.8554	52.4059	44.1117	54.5464	52.9728	63.4757	45.2076	55.902	40.2187	32.838	34.7821	31.984	61.3795	50.2863	52.8983	46.7991	44.0552	47.0485	50.9708	44.1276	44.6277	40.7702	27.9407	55.7636
EJF57745	48.9866	22.9067	13.1976	31.6199	16.183	45.5216	18.1811	45.0928	15.2395	140.58	40.3595	8.73046	27.5853	0	8.74213	5.701	0	8.1681	26.1308	23.7355	17.5898	25.5518	28.436	48.6259	44.1935	2.40548	24.0282	4.93309	30.0796	33.7865	23.9645	93.9143	10.2163	37.1376	20.4044	7.45255	18.3274	25.7914	33.7796	26.1645	29.8523	25.4055	31.4529	26.6942	50.4264	79.9048	46.7689	13.6614	31.74
EJF57746	101.992	64.7372	135.949	34.8057	59.986	76.4439	66.2754	50.0516	46.8136	94.2207	99.4588	80.2777	58.7521	97.3539	46.9062	30.8224	52.662	32.2842	49.7677	35.2409	93.118	91.3995	105.89	90.4532	75.6617	5.76367	65.6102	120.018	71.6324	105.085	70.5894	97.6295	71.5539	54.5058	57.2474	39.0712	43.7258	75.3193	83.878	70.8362	74.5846	123.619	81.8042	76.352	65.3176	73.8955	65.9277	48.6806	59.2952
EJF57747	26.7837	24.4795	39.0314	6.28668	14.0766	17.3941	13.1036	18.6031	14.3921	25.2505	23.0698	35.0413	15.8823	28.8562	9.88551	4.10884	7.08605	7.00343	12.9883	13.1741	20.2729	15.9815	19.0811	34.4415	17.3535	1.07608	22.9907	30.0982	12.922	40.9868	12.9538	26.0631	12.822	15.0751	13.3114	7.5938	13.3228	21.4729	19.8859	13.4602	18.1767	25.5713	19.6537	23.1643	24.0723	24.5094	29.7846	10.5251	15.4696
EJF57748	255.095	132.309	208.736	158.122	235.251	249.698	141.311	336.32	287.109	275.949	293.09	182.418	197.829	290.326	126.745	149.175	94.2621	122.222	226.325	165.619	190.072	186.383	191.805	239.393	162.065	16.4118	302.102	146.866	132.428	348.717	151.27	320.199	121.187	179.475	138.421	166.695	205.679	213.159	240.124	250.119	306.5	186.924	321.714	340.45	244.022	341.379	319.239	83.8511	179.366
EJF57749	54.6334	39.7649	90.0416	22.4238	36.4893	29.3025	25.6547	11.545	7.31573	53.1707	56.754	28.0675	38.5233	34.3116	21.2377	5.14182	22.382	14.6151	13.4673	13.6386	72.7338	57.7998	51.3628	34.1891	42.6875	2.90438	10.2531	161.033	24.7538	29.8582	31.4332	71.5615	44.5852	18.1881	24.9331	17.5628	18.5293	56.8786	41.5227	26.567	37.7808	91.5065	34.2506	33.4603	13.4485	14.0709	12.9833	9.93664	17.6481
EJF57750	55.4123	11.0556	79.7199	44.5307	226.26	195.158	18.715	7.54915	4.482	20.8173	15.8266	7.70301	27.4593	112.774	89.9887	6.70677	42.1107	60.4266	26.5182	47.7911	183.75	145.481	180.344	13.1093	97.7814	39.3096	12.7746	821.29	181.111	12.1343	92.9804	69.1022	17.3347	94.1003	18.9263	8.76732	10.3657	474.028	350.773	526.819	420.558	1137.68	421.962	155.005	36.126	32.8244	20.6325	10.0962	20.5049
EJF57751	31.8785	15.7505	29.9786	13.8797	32.3885	27.807	20.0912	12.6237	18.1504	33.7376	34.0279	18.6522	22.6933	26.5723	17.6037	12.4599	24.9686	18.9551	18.6549	14.8146	29.5347	30.2756	34.1586	26.8175	22.7904	5.7496	18.0459	57.3604	27.1722	25.876	31.5335	23.8312	26.5935	20.3677	14.2805	13.1768	14.8521	28.3744	35.514	44.3338	34.8737	50.9086	32.7712	39.8232	40.4517	35.01	16.9404	13.8666	22.3872
EJF57752	19.7257	13.2344	18.4847	12.179	22.0994	18.5296	11.4591	16.8946	14.0073	16.3336	21.1979	25.9844	13.0397	19.3702	8.72407	5.28998	10.7372	9.86727	13.5286	17.3839	16.8606	18.0432	18.8352	25.114	12.3796	2.16186	13.0409	61.9248	10.8333	28.0233	13.1462	32.2579	12.6993	11.0532	10.8956	8.61143	11.2304	12.4627	15.0807	12.8262	23.2202	52.574	28.6345	24.6917	21.8504	26.2117	25.1102	6.45782	15.1272
EJF57753	15.2554	2.37787	6.16502	4.92354	5.03972	5.31612	4.24647	5.61712	1.18647	23.8798	10.474	2.71884	5.72709	5.67941	10.8899	2.66311	10.0521	5.08742	8.71892	9.8556	7.53201	5.96802	9.59352	9.46442	8.25765	0.124853	8.10643	6.91318	1.3382	7.23373	4.97535	13.2307	6.36315	3.85513	4.76575	4.64175	4.28064	5.62238	8.54722	5.70371	10.6247	3.95589	16.0919	7.62034	11.1235	16.371	16.3854	6.38166	8.23708
EJF57754	1.71987	0.804231	1.39006	0.104076	0.852254	0.299665	1.43622	0.593685	0.10032	2.01912	1.5941	0.689663	0.605307	0.480214	1.03588	0.300234	1.55822	1.0754	1.1304	0.781244	0.984236	1.0653	0.748769	0.960301	0.930952	0.200578	1.79266	0.454638	1.24464	0.222414	2.20859	1.05982	1.61408	1.30386	0.671603	0.981191	1.44777	0.611219	1.50099	0.964538	0.673767	0.602072	0.295788	1.34723	1.16184	0.775168	0.769691	0.719456	0.603611
EJF57755	0.544402	1.78198	3.96006	0	3.23724	2.27652	1.81847	1.20271	0.762121	2.98259	1.34558	0.873216	3.98533	0.810697	0.582923	0.760282	0.717433	0.272323	1.49348	2.11023	1.31949	1.84577	1.58009	2.97216	1.76808	0.240595	2.40329	1.97362	2.43549	3.0977	2.13059	1.93829	3.40611	1.23816	2.38098	1.98773	1.22206	1.71976	1.54853	1.04678	1.27963	1.35522	2.09727	2.52161	2.10151	1.82275	2.9886	1.06276	2.23399
EJF57756	2.42085	3.39606	5.38073	2.05093	5.99807	5.90523	2.02159	4.34543	2.82417	3.78943	4.48765	3.55944	5.11211	4.95689	2.26813	1.69041	1.59514	2.72468	3.04389	4.83852	3.42273	3.47252	3.68883	5.70718	5.89675	0.386345	4.4529	3.29112	2.22973	5.00904	1.33233	8.78497	2.65061	3.21176	2.2688	2.76221	3.73607	3.63254	4.53852	4.4609	4.26771	2.25991	4.49653	4.78206	8.56626	8.1054	10.6896	3.20686	3.92137
EJF57757	9.57344	4.47666	7.73763	4.6346	28.4638	13.3444	0	21.1499	4.46736	14.9856	7.88744	0	10.782	28.5126	5.12541	3.34243	0	4.78887	2.1886	16.2351	7.73454	4.99358	5.55724	23.7573	10.3641	0.940204	7.04373	2.89221	5.03866	17.3326	7.02506	5.24389	5.98973	7.25779	0	8.73869	5.37257	12.097	0	6.13598	0	8.93696	5.2687	15.6505	12.3185	22.1908	18.2801	10.6794	6.20295
EJF57758	21.9885	14.3561	20.4545	13.8584	20.5586	17.0597	11.0865	18.102	9.48634	23.3791	25.2941	14.8619	14.952	25.0215	12.2164	7.38728	10.9348	13.0745	20.297	18.7954	17.3179	24.129	20.8318	25.7388	16.169	1.93538	21.2657	14.6645	20.8531	19.422	22.9345	28.1791	14.5361	16.0408	16.8488	11.1717	13.9696	16.9067	21.1346	22.6024	20.8039	17.2992	21.1201	23.5121	25.9445	22.6526	23.2706	9.83459	21.3258
EJF57759	48.0112	27.3713	42.5255	21.3324	43.6715	41.7121	25.2641	18.5255	14.4245	45.2979	35.221	13.714	35.1839	38.6862	11.2676	7.80717	12.5675	13.8176	21.2001	20.0762	35.4238	30.875	29.7787	30.3573	23.8521	10.9805	20.3237	23.4458	34.4421	30.2787	37.6441	45.9321	34.1536	34.4037	17.2586	22.5128	25.8364	44.0458	42.8577	42.9968	35.0408	25.1725	32.757	26.8794	27.927	24.7307	24.1747	9.17081	18.3239
EJF57760	11.522	5.38784	16.297	4.18345	5.70956	4.01513	3.20725	9.54555	1.34416	6.76341	14.2393	6.16041	9.73242	6.43426	1.54216	1.00569	7.59207	5.7636	7.90221	3.48922	4.65442	5.25874	15.8849	9.2927	1.5592	0.848681	3.53226	10.4427	0	5.96013	0	13.4114	0	2.18376	5.39917	2.62934	6.46611	11.8294	8.19351	1.84623	12.0368	7.17067	10.3043	8.63317	9.6368	10.3863	7.56278	5.62322	4.977
EJF57761	5.35435	11.2669	8.6552	5.1842	5.30653	16.7927	7.45215	4.43587	4.99713	6.286	8.82278	11.4511	7.53785	5.98008	1.4333	3.7388	3.52808	0	11.0166	9.72878	4.32587	2.79288	4.66219	7.97238	18.8388	0	8.53559	8.11576	0	5.53941	0	2.19965	0	6.52558	5.01806	8.5531	3.00484	4.22859	6.92286	6.86362	10.488	3.33225	7.36687	6.5649	10.3345	11.0321	7.02893	3.73306	4.04747
EJF57762	0	0	0	0	0	0	0	0	0	0	0	0	0	0	0	0	0	0	0	0	0	0	0	0	0	0	0	0	0	0	0	0	0	0	0	0	0	0	0	0	0	0	0	0	0	0	0	0	0
EJF57763	23.0441	8.85145	40.5734	7.96848	17.1287	22.37	10.7672	22.5002	14.9778	28.3419	26.7834	12.5408	17.611	21.1412	18.9466	10.7752	16.2687	18.1047	28.1281	19.9384	31.8052	28.6531	27.2312	23.5865	19.1558	2.22274	13.7253	21.129	17.1098	26.8197	17.9164	22.3148	25.4886	38.0444	24.6819	22.9113	12.9322	34.4481	38.7301	32.5727	18.4851	25.865	20.72	17.3763	27.3219	25.6477	43.4123	12.0498	10.9316
EJF57764	18.8545	26.4498	60.9559	9.12768	56.0584	13.1406	10.4966	62.481	17.5966	44.2703	31.068	50.4042	21.2347	56.1545	20.1886	26.3312	12.4236	9.4315	34.4829	22.8389	15.2329	29.504	54.7239	37.4314	0	1.8517	46.2412	74.0494	9.92345	43.8889	13.8356	20.6553	0	28.5879	0	17.2105	31.7433	17.8684	24.3778	42.2961	29.5454	58.6701	36.3178	20.5487	43.6696	24.28	58.5031	15.7745	32.5773
EJF57765	27.9884	35.9913	84.8301	16.9369	41.6077	92.656	62.3265	85.0202	58.7726	87.6223	63.4132	74.822	51.2227	88.5679	29.9688	46.416	55.3263	42.0015	110.374	86.4528	62.1839	52.9214	69.0493	79.8742	18.9374	3.43592	58.346	135.289	36.827	101.345	39.3648	49.8251	61.2895	95.4834	69.9481	57.483	54.9745	24.3142	77.8029	76.2402	105.991	93.6242	111.674	123.92	153.059	99.1161	167.009	54.638	49.8703
EJF57766	341.66	63.4271	184.785	341.953	473.46	565.422	134.167	10.8368	6.36934	386.92	396.405	28.279	260.13	230.255	115.551	32.7627	82.9116	135.061	258.213	271.98	316.122	257.085	245.621	74.6243	236.425	23.1236	125.951	457.717	703.683	32.3241	592.612	449.057	68.3189	440.428	270.232	195.454	139.555	221.924	291.85	623.595	394.579	707.042	324.066	114.358	35.236	51.193	33.1894	98.8509	123.814
EJF57767	14.8116	2.51858	6.52981	5.21487	5.33793	12.1998	5.24737	7.43687	0.628337	9.48479	13.3125	5.03951	15.9232	4.01031	4.32535	10.3425	2.66172	7.40912	10.1583	18.9203	8.70294	7.37468	15.2418	14.0342	18.2214	0.925682	8.25587	9.3562	6.37821	5.22393	7.57527	13.6448	8.42458	9.18731	10.9368	3.6873	6.8009	11.0594	9.05297	7.33575	9.8467	5.86595	14.0799	8.07125	25.296	32.5987	22.8185	12.0165	7.2704
EJF57768	3.55563	0.712566	4.10542	0.737707	4.53069	7.43427	2.82782	3.08597	1.42217	3.97552	4.6034	2.17264	0.858104	3.78204	5.43888	0.886713	12.3837	3.81131	3.13531	3.69172	4.92454	3.97424	5.89711	3.78154	2.74948	0.448967	1.4949	2.76219	2.2724	1.44513	2.85763	3.19965	3.49583	2.3105	1.58681	3.70925	1.14023	2.24644	3.94047	3.25562	3.84715	3.95147	5.03183	3.87512	4.96732	5.62535	5.69817	1.84153	2.52322
EJF57769	20.3179	8.46442	18.8103	12.3398	28.5571	26.7762	12.3396	8.5693	12.5841	29.4911	26.1747	12.8384	17.6821	22.5547	7.51554	7.73858	12.4141	13.1201	16.5527	13.4245	17.3105	14.2591	18.8708	19.8015	17.5967	2.77543	18.7542	15.2897	24.3037	16.2428	22.4996	46.0344	14.33	16.4453	10.6172	8.26152	12.6462	18.6717	15.2842	17.2844	18.6207	20.2315	18.0456	19.7279	9.8871	17.4112	11.5506	6.90253	15.5582
EJF57770	40.0873	25.2735	100.424	22.979	39.3339	212.251	20.9849	49.5683	68.9623	115.353	120.279	26.9781	70.1926	141.964	56.591	18.1738	31.0137	96.6716	187.893	158.238	78.7927	74.7969	35.7155	59.9355	105.472	2.57567	28.1738	20.7268	20.7837	77.6325	21.9037	32.937	37.6839	281.078	194.389	113.235	38.3901	85.9987	122.588	145.724	46.5142	20.4798	93.3513	65.4796	53.7888	42.6849	143.664	57.8444	24.7247
EJF57771	15.9319	7.94659	15.8813	1.54256	13.158	8.14271	9.75648	9.67921	9.16917	12.4693	7.00057	12.7773	8.97154	11.8625	7.96094	8.71441	11.5476	9.5634	8.7413	12.0938	9.86824	14.1273	12.0227	16.737	10.636	1.6429	14.7176	14.7603	3.49383	14.6969	2.85778	12.7992	3.32265	8.05215	9.29053	7.27135	5.0665	10.569	11.8101	11.743	9.15404	16.1947	12.1291	16.0612	12.1634	17.0969	14.5768	8.44186	11.9285
EJF57772	423.236	117.823	238.313	363.48	538.582	450.917	283.533	33.9726	33.1799	324.185	326.15	81.6149	219.266	216.18	73.7178	347.154	109.32	60.6911	408.894	272.333	305.618	356.828	336.258	258.023	254.753	10.2114	190.853	126.329	387.076	101.876	332.383	402.224	171.239	324.071	208.375	250.472	199.674	93.1444	71.9411	117.459	234.19	172.965	136.961	110.781	28.2463	49.6335	73.003	139.672	596.965
EJF57773	9.08588	4.63491	12.0167	2.79909	13.9164	8.63508	9.19684	10.9488	5.01073	7.75767	6.80523	9.27416	10.2329	15.3753	2.6533	6.92119	9.25241	6.1977	8.11972	11.206	11.1222	5.60096	9.34976	9.42892	8.49494	1.2168	8.91334	19.963	4.99942	8.33174	5.05098	8.37013	12.4029	11.2715	9.28932	4.52381	7.41667	8.08882	13.2426	7.41171	8.84467	13.6223	8.40973	6.75156	16.1551	12.5513	11.8289	3.22493	6.95741
EJF57774	28.445	13.5388	35.3066	3.19673	20.1364	18.4087	19.512	27.4932	15.6439	22.2629	24.691	26.6149	18.5923	20.8012	15.5008	15.9608	21.4205	15.7534	23.2245	19.0739	27.9057	21.7258	25.9473	20.6724	13.1975	2.34461	25.6625	29.4633	20.4516	22.5966	21.1216	24.7625	29.5556	23.4901	18.0896	14.6052	10.8322	22.1435	27.846	21.1615	21.889	23.7088	23.6217	18.6836	23.5294	30.7432	23.2776	15.2989	18.3208
EJF57775	222.278	137.283	239.776	95.0352	217.239	204.613	149.72	152.667	141.517	197.05	213.231	197.211	147.477	217.612	121.831	154.442	174.596	103.703	224.996	205.164	183.731	186.541	209.13	248.057	149.623	16.7074	221.943	174.196	231.661	244.419	221.678	218.313	241.79	184.196	118.253	117.519	118.566	167.41	173.801	159.393	207.954	200.241	224.312	196.679	184.861	196.91	183.955	171.237	206.193
EJF57776	5.61062	3.85823	9.60294	2.23684	5.23342	4.37035	4.04221	7.47354	4.62026	9.55739	5.16635	9.3523	4.4604	6.88063	2.12033	4.37865	3.9144	3.13675	6.11146	4.79737	3.73299	3.44299	4.119	8.35395	2.50105	0.599636	7.2848	9.27272	3.64778	8.02391	4.27857	7.95427	5.36876	3.50289	5.15512	3.46448	5.37123	4.58737	3.32839	4.23066	6.55087	7.29157	11.443	8.18298	11.3812	14.1102	10.792	3.86571	9.40902
EJF57777	194.751	15.178	78.7028	94.2811	32.1686	113.11	36.1404	268.906	90.8789	203.233	187.195	156.19	54.8341	265.846	34.7552	22.6649	64.1625	0	111.306	141.544	34.965	93.1185	94.2086	104.713	70.2782	0	119.408	264.762	25.6252	151.112	47.6366	53.3379	81.2321	172.252	0	59.2567	72.8623	61.5218	67.1471	72.8137	144.112	131.302	214.361	185.719	200.475	242.432	232.418	126.729	105.155
EJF57778	31.5319	24.0091	72.6219	3.3772	3.04206	9.14052	2.48557	11.5588	14.5839	9.3911	11.495	22.5284	7.85675	35.113	2.3903	7.01454	3.3096	3.07086	31.4498	20.3483	8.86746	25.9809	19.4377	182.051	7.8543	0.356262	18.4778	2.10753	3.01074	89.1324	3.13972	12.6863	13.6178	4.65405	5.056	2.80184	16.2862	44.7801	38.6042	8.04823	126.516	1.73661	50.2176	58.0103	151.378	118.726	56.7455	109.492	93.9565
EJF57779	21.4081	20.5775	28.1972	9.98003	28.6821	28.7355	20.5259	16.641	11.6549	20.7891	23.8438	19.5008	16.7435	30.1088	15.7064	18.8243	17.2409	10.5105	25.7395	24.1073	25.8372	28.537	33.8293	30.4983	22.7469	3.4652	26.6408	40.9612	26.395	29.1205	19.9762	30.7275	22.3237	18.6343	16.1003	15.1989	12.9041	24.4212	26.7567	27.4425	33.1328	45.6443	42.2183	40.1824	38.7693	40.3315	30.3745	14.9257	24.8308
EJF57780	19.3113	10.2505	16.8737	8.59078	17.0697	21.4616	19.7584	14.9897	8.28079	21.2417	19.7804	7.53449	10.5807	17.8762	13.9714	9.11117	12.7246	14.0983	20.2842	14.9204	17.9914	20.8265	21.3595	18.7805	14.1258	1.92218	23.1687	23.1787	15.6578	21.5986	16.4687	16.1527	16.9806	16.6186	16.3048	17.3892	12.5948	21.1042	23.3488	26.4273	22.4914	16.2409	23.5537	22.3264	22.8338	24.3305	17.3159	14.9922	20.065
EJF57781	47.0814	26.2093	50.7374	39.073	75.5462	67.1892	39.9406	32.1947	24.0625	70.1885	68.3439	25.1727	46.7124	46.7409	24.0061	14.0896	31.0228	28.0372	35.3653	55.4013	51.9247	57.8868	55.3109	67.3202	50.9696	4.95412	24.1933	27.77	82.0091	53.3475	68.0006	84.1214	29.457	39.0926	30.817	23.5346	33.971	70.1155	74.7873	93.4027	81.3895	48.1371	92.5395	72.6918	39.8107	88.9229	40.1339	14.3806	83.2851
EJF57782	0	0	0	0	0	0	0	0	0	0	0	0	0	0	0	0	0	0	0	0	0	0	0	0	0	0	0	0	0	0	0	0	0	0	0	0	0	0	0	0	0	0	0	0	0	0	0	0	0
EJF57783	131.347	35.0771	106.16	27.8461	230.082	171.306	108.942	32.0963	9.26991	71.7054	66.1996	38.8387	45.0798	75.9425	70.6381	21.8421	253.78	72.0807	33.5522	45.7559	111.068	109.418	121.166	35.7589	41.7276	32.0742	33.3767	47.1157	56.8023	27.2234	73.6113	35.4858	63.0719	56.1945	26.4905	53.7225	30.9489	30.9087	42.9353	51.6895	30.9743	126.398	28.5556	29.567	20.6016	27.4142	23.6365	39.855	39.6385
EJF57784	26.2805	18.1465	48.2388	6.6586	24.3419	24.3075	19.9635	25.7742	20.9742	27.1048	29.1394	34.4059	19.225	36.9412	16.437	26.2402	22.9811	17.2006	34.083	25.6459	29.5667	28.6334	30.0832	31.6945	19.8093	2.99107	29.2752	27.0836	10.3416	39.7669	11.7151	28.1179	14.5987	26.9995	17.6476	22.1955	16.5404	29.4838	28.4536	27.5489	27.0057	27.2083	31.2247	30.1142	40.9587	41.8766	41.5053	22.9463	26.8417
EJF57686	0	0	0.749177	0	0	0	0	1.0826	0.432541	0	0	0	0	0	0	0	0	0	0	0	0	0	0	0	0	0	0	2.20371	0	1.1987	0	0	0	0	0	0	0	0	0	0	0	0	0.765194	0	0.477084	0.47746	0.22124	0	0
EJF57687	0	0	0	0	0	0	0	0	0	0	0	0	0	0	0	0	0	0	0	0	0	0	0	0	0	0	0	0	0	0	0	0	0	0	0	0	0	0	0	0	0	0	0	0	0	0	0	0	0
EJF57688	0	0	0	0	0	0	0	0	0	0	0	0	0	0	0	0	0	0	0	0	0	0	0	0	0	0	0	0	0	0	0	0	0	0	0	0	0	0	0	0	0	0	0	0	0	0	0	0	0
EJF57689	0	0	0	0	0	0	0	1.50069	0	0	0	0.726377	0	0	0	0	0	0	0	0	0	0.35432	0	0.337141	0	0	0.333192	0.410434	0.357518	0.351381	0	0	0	0	0.848826	0	0	0	0.351309	0.435379	0	0.422748	0	0.740321	0.349624	0	0.648531	0.378878	0.29342
EJF57690	6.75884	3.45281	6.17816	2.1925	6.92716	5.70238	4.62735	5.61387	4.68235	6.52467	6.71314	5.78525	4.54516	6.7163	3.16314	6.47655	4.55536	4.49536	6.13851	6.56977	5.01387	5.83499	6.65546	6.90931	4.81913	0.595471	9.36155	3.6418	3.16234	7.26138	3.39491	8.70024	2.91551	5.313	3.49302	4.42211	4.06185	6.30776	5.20963	4.54734	6.41759	4.22143	8.0214	8.8078	6.45341	11.3388	6.69224	3.18576	6.26973
EJF57691	70.0185	38.7861	74.0045	30.2463	72.0621	88.5895	52.7735	35.102	24.6308	76.7214	74.9936	49.5311	65.5124	64.165	45.8488	40.2418	66.3655	41.4911	71.416	67.9825	79.7769	90.6032	94.7335	61.0823	52.4776	7.27321	66.179	81.8464	55.9865	64.4981	39.1279	87.9168	47.8516	49.4073	43.7472	43.0185	44.4325	68.228	73.1201	74.3931	57.8142	93.6876	68.028	60.9012	57.1067	68.804	54.3788	42.2079	56.1856
EJF57692	2.67718	6.2594	17.3104	84.2432	84.9045	153	73.031	17.7435	28.7335	228.391	216.158	1.43139	179.401	27.907	64.4987	5.6082	10.5842	56.2459	20.1971	44.7524	41.0958	37.7038	67.6017	102.977	62.3128	0.657312	10.5053	5.66158	31.7035	93.4776	18.3356	172.306	15.075	162.369	187.341	68.4248	46.575	29.6002	114.919	193.039	28.6671	13.329	34.6243	32.8245	20.669	24.8223	22.3648	2.98645	17.3463
EJF57693	11.4256	8.01413	23.0866	137.36	115.123	175.187	68.909	28.397	39.9875	290.629	271.42	4.07257	224.117	38.2825	71.3653	17.2861	13.8023	58.1062	31.7797	69.6619	41.5392	49.6641	108.882	153.11	61.846	1.49614	21.9502	5.17765	36.582	153.174	20.4947	177.844	9.53141	209.331	223.678	71.2673	55.5707	38.4997	210.756	241.663	37.3003	13.6288	50.3043	36.8379	25.4831	25.5032	27.7254	12.7455	32.0798
EJF57694	11.6264	4.44816	12.6431	6.44714	16.7601	16.5006	10.3562	6.53809	3.25521	16.7101	16.1969	5.08599	13.2131	8.34193	6.11135	5.60906	5.85009	5.39283	13.0963	13.4176	9.62086	10.53	14.5409	13.9014	10.8702	1.03802	10.4724	5.81147	10.7363	9.07584	10.4964	23.9684	9.3903	7.37185	12.5471	7.13941	8.66003	7.27876	10.4406	9.82282	9.88231	9.47208	12.2736	10.828	12.6753	12.0864	12.0082	8.19435	13.0117
EJF57695	21.1682	14.8477	0	7.6858	41.9582	25.818	17.677	11.6913	12.3474	24.8514	26.1603	2.82946	26.8205	35.4629	14.1662	18.4764	17.4351	2.64721	19.3572	33.3339	11.4014	17.9424	10.7518	23.6388	14.3227	2.07892	19.4683	9.59261	15.3191	15.0561	22.0056	26.0887	9.93307	24.0719	23.1451	7.24591	29.6987	13.374	13.6846	30.5268	12.4391	8.23368	23.2996	21.6283	23.1522	10.9038	29.0517	13.2826	21.7163
EJF57696	10.2274	4.78244	12.3992	7.42676	15.204	14.2559	19.9281	22.5946	11.9313	16.0092	25.2786	19.1387	17.2777	15.2301	8.21327	8.92686	3.3695	0	15.1976	6.19432	6.88572	20.005	13.3579	16.4971	11.072	0.502213	22.5746	6.17954	32.297	14.5487	16.2607	19.6073	19.1966	3.87677	3.195	2.3339	11.4791	21.0003	21.1574	22.9429	16.0265	15.9124	18.2929	18.1128	15.7919	21.0725	13.426	18.5394	12.1489
EJF57697	509.734	279.578	524.277	140.082	427.315	447.413	368.058	262.479	152.018	397.076	387.204	437.493	239.021	435.895	304.705	766.06	437.203	231.976	543.557	354.107	456.721	473.414	538.532	385.073	251.28	43.521	795.669	252.557	588.631	481.878	623.06	283.146	661.821	471.789	257.118	345.468	226.375	399.384	422.936	342.982	396.004	382.674	436.747	426.442	402.044	434.565	312.28	533.482	374.145
EJF57698	5.22376	4.73272	11.6106	2.21277	6.47138	7.96402	14.359	13.524	7.00816	12.2654	10.2215	13.9648	5.69935	19.9336	9.78842	6.38331	20.2219	12.7386	7.68774	13.7627	21.8931	25.0337	28.2385	25.2783	4.77155	19.6552	13.8523	169.65	4.55361	61.3051	5.2707	7.60043	21.4482	5.44531	5.9156	4.02323	4.94699	11.9638	22.2038	20.9257	45.7037	633.331	84.0901	62.5356	15.8798	23.7124	31.0146	8.55872	8.81418
EJF57699	8.82776	2.75198	4.75663	2.84907	11.6652	7.51972	4.3685	2.16695	3.66169	9.97992	4.0406	2.09773	3.31406	7.30326	3.67593	3.42454	2.58523	8.34107	4.03626	4.51494	4.22643	3.83719	3.98564	4.86819	3.1856	0.433486	4.33006	3.25959	7.48554	3.80536	8.63717	9.40226	4.29581	5.20526	7.96689	3.13368	4.40365	4.64781	4.81914	4.4007	5.37961	3.6626	5.12823	5.34499	2.77665	7.83128	4.21406	1.64126	5.93164
EJF57700	7.34705	9.71715	14.883	0.858877	2.82773	1.18369	1.67243	3.43034	1.4763	2.57625	2.13849	11.6722	1.78059	6.3629	0.926973	2.12562	1.13679	0.768296	1.20896	1.24348	1.41535	1.0864	1.24191	3.39183	1.20637	0.0848288	2.37521	0.865983	0.632113	5.54701	0.633089	1.81557	3.55459	0.825968	0.801229	1.44086	1.7662	2.41587	1.83427	1.06322	2.60644	1.7127	4.37518	2.00098	1.69251	3.71712	2.52536	1.60264	1.94735
EJF57701	109.213	48.9808	169.321	19.065	95.3614	176	90.8617	146.649	114.43	179.851	173.937	28.8704	166.895	95.2225	120.418	78.2446	85.873	124.087	136.81	120.292	138.092	144.851	165.561	54.1034	92.0802	10.6659	10.5545	111.002	92.0968	127.478	49.753	179.91	84.333	241.924	121.505	95.9839	95.466	151.724	383.826	330.216	133.178	136.946	180.649	147.787	216.068	308.883	353.892	112.092	35.6881
EJF57702	15.3289	8.5897	13.1261	5.87788	15.6023	14.9706	11.6372	29.8306	19.8006	20.1752	18.7639	22.1	11.6157	24.3093	9.22609	19.5954	9.52184	9.59049	12.6321	14.626	10.7088	10.7232	14.6595	17.2805	11.9041	1.40833	21.2204	8.32306	13.4428	24.7048	13.7992	21.3323	23.8115	11.5582	8.42456	9.91443	11.9425	18.6625	15.4238	12.8752	20.2605	9.92049	31.3492	32.8184	33.4117	63.5593	39.74	9.62018	12.9152
EJF57703	3.28212	2.55793	0.884245	189.08	92.1627	79.2989	420.867	11.4807	17.3578	424.708	393.897	2.33977	273.537	95.3075	367.25	84.797	38.9276	313.035	154.818	124.572	22.3919	12.2692	28.8959	8.95935	90.6058	0.590949	93.9105	0.330518	76.5828	88.2844	71.9856	73.7096	0.684497	567.316	894.083	487.838	136.915	7.25773	203.975	463.5	4.00022	2.04261	5.4189	4.47129	7.32026	5.63541	2.08902	58.8854	17.7216
EJF57704	15.5842	6.86287	10.5169	1.90443	12.8959	12.1268	12.1296	10.6964	6.07197	13.4998	14.4602	13.1052	9.79821	17.7998	9.72054	12.2027	11.8639	6.50896	13.2478	10.3368	13.5279	13.2587	15.5458	13.8549	10.0736	1.93173	16.0675	14.3529	14.6127	15.9663	12.7311	11.6442	16.2823	13.3058	9.83148	7.11269	7.64196	14.3868	13.5764	11.0553	14.0677	14.3598	17.5282	15.1707	17.444	17.9644	15.4204	10.4223	10.2282
EJF57705	430.684	197.465	339.455	212.565	388.997	331.033	265.276	273.297	317.141	464.981	457.385	218.431	256.287	458.272	229.761	235.682	292.843	203.215	360.843	240.684	489.443	421.614	462.777	400.224	247.18	41.0974	392.728	318.362	347.249	423.449	362.362	286.312	361.194	298.142	174.145	262.436	284.124	545.177	504.521	505.343	465.483	388.031	442.741	456.067	545.531	556.975	512.707	214.664	385.761
EJF57706	47.803	28.3279	49.1343	21.4909	42.265	43.0725	34.1594	33.6143	37.6076	43.6206	44.081	44.7571	20.7163	48.4563	27.9165	21.2905	33.9659	25.1244	42.0807	27.4197	49.3146	54.6655	57.391	51.8273	30.039	5.94225	47.9603	45.6063	53.4381	62.339	53.6094	37.1371	63.814	27.1254	20.8918	26.744	27.8595	51.5947	38.9133	37.0302	43.1493	51.9633	53.0879	44.504	57.5684	64.966	43.1085	25.2731	41.0824
EJF57707	48.807	105.687	148.155	6.56243	15.7056	10.464	13.5287	47.1654	17.4628	15.7815	20.2826	415.489	8.08156	274.94	9.80031	8.28447	8.76312	8.64372	16.9563	15.5154	17.1044	21.3785	16.3629	61.4802	15.9955	1.32613	21.3891	32.5631	4.88772	186.445	6.67889	12.0322	25.5039	7.5555	6.03454	8.07989	24.394	17.1681	26.1287	10.5208	35.4054	58.6679	41.1464	44.2776	36.5424	45.9181	49.6077	24.4883	21.3051
EJF57708	328.614	177.467	292.865	136.484	308.365	279.409	189.149	159.038	142.663	298.45	297.791	180.368	193.36	260.601	149.164	119.989	190.729	135.302	201.274	206.436	332.576	320.27	344.27	313.412	212.604	29.7587	268.669	291.279	307.863	326.417	324.024	362.475	290.781	224.923	143.213	162.078	155.85	228.932	243.01	241.799	214.364	381.373	207.623	207.712	241.07	201.076	189.364	133.056	217.539
EJF57709	22.0945	11.9402	22.6696	7.49373	19.4059	18.0728	12.2267	17.9025	14.1379	16.7748	17.8764	23.697	11.7713	18.6182	11.2623	12.2869	12.8149	8.80205	17.7241	15.4812	16.4253	18.4257	21.0815	22.4571	15.1822	2.19588	20.2472	23.3423	20.3328	24.7059	19.5787	21.161	20.0319	15.4463	11.0767	10.5671	10.9144	19.6015	17.6533	18.8251	23.9801	23.6309	25.7755	25.7019	21.9608	25.1811	20.0522	11.8069	16.4303
EJF57710	23.2693	9.92092	14.3819	6.62642	16.957	14.7866	13.3354	30.2395	15.3295	18.7477	14.0965	16.4664	14.2596	21.4024	12.4579	30.585	26.1555	11.2975	13.2991	14.5907	14.9291	17.3137	23.4395	13.9267	6.6682	1.4451	23.4988	14.2664	30.4374	17.5241	22.0973	20.8058	24.8354	16.0843	9.83489	6.55952	11.1382	18.3769	15.3969	9.2117	31.2799	15.5463	41.62	31.7002	17.4365	24.6772	23.196	13.7422	12.1207
EJF57711	84.9475	66.9773	106.244	31.8185	54.692	63.5255	75.2525	76.0263	53.8178	74.2501	64.8787	88.516	43.6456	127.423	63.0732	101.747	91.11	62.3435	80.3732	84.7226	108.874	87.1632	99.8814	121.559	47.6596	7.61192	118.006	127.755	96.435	157.003	99.7968	66.0596	143.927	82.7331	41.4525	44.1472	46.6282	47.2059	80.971	59.0164	121.455	161.88	134.28	144.615	82.8167	77.4523	84.8017	84.7313	84.1005
EJF57712	62.0232	34.9623	74.3932	21.3884	58.1011	57.8334	49.5078	45.6745	28.414	46.1051	50.8668	63.9003	32.3748	64.7377	38.2095	65.2603	61.5822	28.1921	63.7742	40.8241	63.762	67.9536	84.7482	51.0242	36.3321	6.68928	83.1414	48.0849	85.5597	77.7181	82.9904	38.0845	112.164	51.7444	26.1884	30.7635	30.8337	59.4056	51.9968	47.7399	57.6937	56.5778	74.1134	70.4514	73.4668	59.8847	63.0684	56.3931	41.7161
EJF57713	206.198	121.551	209.912	95.6861	171.82	193.075	138.329	206.905	235.253	266.627	275.298	93.5353	132.449	265.873	142.898	218.172	163.278	206.966	293.683	232.449	231.568	215.168	193.183	193.185	154.336	17.8988	220.647	102.103	164.504	263.864	186.731	165.354	153.49	237.296	130.798	174.775	125.434	239.952	322.132	347.551	238.902	157.294	172.696	354.734	193.162	243.294	300.608	186.059	225.682
EJF57714	81.5065	41.9011	88.3812	26.959	77.7681	80.0927	49.6036	32.4343	43.704	62.6036	67.5693	44.1199	35.9201	57.6722	42.2817	28.8104	71.3857	45.5831	61.3395	40.8414	113.704	117.509	126.512	61.4335	50.9696	14.5179	48.298	180.625	68.7437	52.2439	65.5063	34.94	98.19	57.9535	38.2727	34.6582	42.6159	153.048	114.547	91.1777	77.744	195.969	80.6586	91.451	51.4617	51.763	39.3916	39.1079	46.5784
EJF57715	37.2601	24.3138	43.7264	8.76422	33.5892	30.6632	27.189	26.1598	19.6464	37.2353	33.9934	29.3759	19.915	37.7743	25.8087	25.7237	40.9189	19.6914	39.1254	24.7344	44.3325	48.4781	50.4675	35.2095	26.5496	5.32356	46.6199	52.3399	49.4696	42.958	52.1604	30.3258	62.1658	34.1523	21.4385	25.8447	20.0832	49.6752	40.663	32.2466	42.5534	49.7834	46.1673	46.8025	48.1607	44.5661	34.1161	24.422	34.6899
EJF57716	0	0	0	0	0	0	0	0	0	0	0	0	0	0	0	0	0	0	0	0	0	0	0.115066	0	0	0.0285234	0	0	0	0	0	0	0	0	0	0	0	0	0	0	0.10354	0	0	0	0	0	0	0.110561	0.0856235
EJF57717	0	0	0	0	0	0	0	0	0	0	0	0	0	0	0	0	0	0	0	0	0	0	0	0	0	0	0	0	0	0	0	0	0	0	0	0	0	0	0	0	0	0	0	0	0	0	0	0	0
EJF57718	0	0	0	0	0	0	0	0	0	0	0	0	0	0	0	0	0	0	0	0	0	0	0	0	0	0	0	0	0	0	0.438282	0	0	0	0	0	0	0	0	0	0	0	0	0	0.461119	0	0	0	0
EJF57719	0	0	0	0	0	0	0	0	0	0	0	0	0	0	0	0	0	0	0	0	0	0	0	0	0	0	0	0	0	0	0	0	0	0	0	0	0	0	0	0	0	0	0	0	0	0	0	0	0
EJF57720	0	0	0	0	0	0	0	0	0	0	0	0	0	0	0	0	0	0	0	0	0	0	0	0	0	0	0	0	0	0	0	0	0	0	0	0	0	0	0	0	0	0	0	0	0	0	0	0	0
EJF57721	0	0	0	0	0	0	0	0	0	0	0	0	0	0	0	0	0	0	0	0	0	0	0	0	0	0	0	0	0	0	0	0	0	0	0	0	0	0	0	0	0	0	0	0	0	0	0	0	0
EJF57722	0	0	0	0	0	0	0	0	0	0	0	0	0	0	0	0	0	0	0	0	0	0	0	0	0	0	0	0	0	0	0	0	0	0	0	0	0	0	0	0	0	0	0	0	0	0	0	0	0
EJF57723	0	0	0	0	0	0	0	0	0	0	0	0	0	0	0	0	0	0	0	0	0	0	0	0	0	0	0	0	0	0	0	0	0	0	0	0	0	0	0	0	0	0	0	0	0	0	0	0	0
EJF57724	0	0	0	0	0	0	0	0	0	0	0	0	0	0	0	0	0	0	0	0	0	0	0	0	0	0	0	0	0	0	0	0	0	0	0	0	0	0	0	0	0	0	0	0	0	0	0	0	0
EJF57725	0	0	0	0	0	0	0	0	0	0	0	0	0	0	0	0	0	0	0	0	0	0	0	0	0	0	0	0.0687477	0	0	0	0	0	0	0	0	0	0	0	0	0	0	0	0	0	0	0	0	0
EJF57604	49.681	32.1666	65.9876	13.6234	53.0248	49.6375	37.5224	35.4983	28.6953	67.1626	61.5405	45.3237	52.8225	47.0798	34.4102	37.1168	35.7117	29.7177	38.2825	54.2039	46.6875	47.0258	62.0142	49.4014	42.8767	5.76628	38.0017	112.515	55.1301	58.2273	48.6084	74.2173	59.5586	39.2444	28.6527	29.8099	34.5098	45.2169	47.5246	44.7576	54.4414	68.432	61.28	58.8781	43.5416	62.1874	58.3777	37.8834	46.1465
EJF57605	2661.3	1366.58	2202.62	1687.41	2779.5	2720.35	1677.91	971.99	892.707	2753.05	2693.78	896.161	1507.32	2026.66	1357.54	1171.93	1513.96	1589.23	2173.88	1890.16	2567.07	2486.32	2589.13	2209.34	1718.51	177.274	1914.01	1774.46	2978.27	1788.2	3421.11	2435.3	2782.01	2070.21	1492.7	1700.47	1842.92	3378.47	2326.7	2914.21	1475.29	2078.7	1480.1	1448.71	1539.06	1802.24	1430.33	1039.67	1974.25
EJF57606	8.67485	4.05647	9.26501	3.74963	6.75508	7.34149	4.48448	3.7645	2.74689	5.81958	7.91287	7.28849	4.71052	5.53636	3.31738	1.83886	5.92016	4.02942	6.44531	6.0046	6.34108	6.70651	9.17204	8.76474	5.19874	0.715033	4.78694	6.45826	6.76705	8.97468	6.51724	8.99428	6.39672	5.63705	3.87143	2.96942	2.78188	12.0381	8.81262	7.04934	6.14952	8.48375	7.58752	9.11668	7.09602	6.0643	6.0637	2.33285	5.0185
EJF57607	1.3505	2.21029	1.6373	2.61517	0.669221	3.29431	1.5037	1.86473	0.945302	2.64248	4.45066	1.44413	3.04198	3.01666	0.723032	0.94302	1.33481	2.36444	3.24178	3.76256	2.54589	2.81774	2.54783	4.02168	2.55856	0.828954	2.64972	5.91598	1.59928	3.14366	1.98202	7.95226	2.53487	1.02384	2.53136	2.4655	1.89474	2.55974	4.53992	1.08199	14.4612	8.19467	20.625	20.054	8.34119	5.21735	5.15746	1.69483	2.91679
EJF57608	0	0	0	0	0	13.1406	0	0	0	0	0	0	0	0	0	0	0	0	0	0	0	0	0	0	0	0	0	0	0	0	0	0	11.7965	0	0	0	0	0	0	0	0	0	0	0	4.85217	0	0	0	0
EJF57609	45.0006	31.5643	78.1156	15.8438	30.915	44.1935	39.5717	24.8542	25.5331	30.4176	24.0148	47.5736	23.325	27.4143	20.8071	12.4977	29.9887	21.2314	26.0699	29.8568	53.0203	58.9485	46.456	40.1008	19.9297	8.68833	16.6802	226.636	18.1672	77.7696	19.1376	29.131	34.874	21.3224	19.4896	11.9029	15.7839	52.6626	27.3725	32.7757	138.763	107.25	128.895	215.404	29.61	31.3455	29.4153	22.1048	34.3483
EJF57610	12.8504	6.50978	12.9828	3.11052	9.55176	6.71708	7.15406	4.14015	25.9851	16.7627	19.4101	5.153	5.42726	6.37875	4.58657	4.86044	8.46739	4.82108	9.0581	15.3066	15.5731	13.1265	13.0541	10.0984	8.69482	1.68272	6.56584	28.1461	7.60883	12.1867	8.90588	10.5583	5.36002	6.49477	5.35259	3.90999	2.40387	13.1932	5.53829	5.83408	54.2578	12.6626	43.6119	74.9858	9.36993	8.27411	10.4795	6.27154	6.47596
EJF57611	592.014	400.503	833.591	289.376	489.413	497.522	369.486	321.828	230.104	588.442	633.607	598.952	411.674	511.242	288.94	426.149	359.392	275.346	380.627	349.879	449.346	461.704	466.598	368.351	398.82	34.174	294.78	283.003	540.185	408.564	495.258	622.254	484.749	443.383	322.868	282.627	265.467	434.26	434.799	369.109	404.698	337.436	424.03	367.52	346.946	353.311	272	351.989	279.562
EJF57612	297.905	178.777	352.684	76.9744	270.013	262.41	106.919	58.463	25.0101	139.127	147.191	145.906	131.287	143.33	52.1278	47.7164	60.9191	56.0777	73.414	130.71	164.063	129.647	153.614	84.2355	155.935	28.8185	84.892	237.345	147.507	79.0141	128.585	257.367	127.984	141.874	96.2738	89.8957	89.983	148.287	127.506	112.931	90.7517	183.593	78.0425	73.38	66.5504	63.037	65.0282	44.0933	110.739
EJF57613	43.5753	21.3703	40.2779	15.2641	50.2083	43.1267	35.4354	24.9801	19.4524	47.3217	51.5654	33.5897	30.3235	42.9964	25.9847	32.7363	34.4706	25.8734	42.736	33.158	39.9438	40.038	53.4688	45.6574	35.3485	5.14934	51.0309	28.6122	47.8577	43.5237	49.7403	50.1628	43.7396	38.7649	25.1597	27.5951	26.2436	41.0351	41.2857	41.1746	43.2092	35.9013	45.2009	44.0158	39.6897	45.5606	36.7546	27.6638	42.4401
EJF57614	533.395	310.791	506.877	311.546	538.386	555.664	332.438	249.813	231.407	489.738	502.403	259.625	335.206	446.361	271.265	237.939	313.785	254.86	421.969	385.624	461.486	487.624	519.539	456.77	373.462	42.0504	373.597	414.752	575.654	429.996	499.293	525.289	516.423	409.351	302.806	246.652	280.137	407.034	409.91	419.531	454.033	469.638	450.646	422.583	368.983	346.217	332.264	267.835	395.916
EJF57615	10.05	6.0422	10.4436	1.39008	4.26866	6.0037	3.19714	7.92953	6.02965	13.4842	11.8286	10.7467	3.23391	12.8279	3.84324	2.50629	1.89203	4.30906	5.57974	4.52168	3.4798	8.98654	7.50068	8.55082	3.8857	0.352502	4.92956	4.3374	8.68984	18.5666	6.67239	6.29134	7.18614	2.17687	5.38214	1.31052	4.83429	8.61726	9.65269	6.44141	7.12433	7.14805	10.2718	13.3001	14.0401	13.6814	14.3925	3.60352	8.37219
EJF57616	11.7073	6.84308	11.8278	12.7521	10.1524	9.17929	5.70293	12.1238	10.2433	9.16287	14.4682	14.8662	5.76852	20.7027	7.83478	4.59836	6.74987	6.58829	7.36015	12.4086	11.0349	9.54158	10.6186	12.7105	7.92132	0.503023	12.5617	9.72637	9.24259	15.5184	11.4545	20.0397	10.0716	12.2038	7.31464	8.01485	12.3189	18.9539	10.2173	9.84852	15.2879	7.74133	18.9265	18.7401	22.5963	13.5685	24.4503	3.26493	13.2747
EJF57617	2.96718	1.49422	5.34982	0.331487	1.58344	2.70427	2.03308	3.52972	0.639051	2.50095	3.38487	3.17289	2.57058	4.24864	2.07736	0.956262	1.80474	1.37008	2.92205	2.26712	3.56512	2.79778	4.7035	4.36135	4.2006	0.728515	3.41463	4.82682	4.38471	4.01427	3.07061	4.31326	5.28374	3.28769	3.42255	1.77092	1.40899	3.74933	8.0269	6.2905	10.4915	6.32109	11.9333	10.5098	13.1574	10.5812	8.77095	1.59132	3.00704
EJF57618	216.207	90.483	335.929	211.248	271.024	333.709	148.946	238.825	126.69	401.022	401.809	48.0338	246.28	399.883	156.451	96.8559	156.774	304.208	442.364	303.273	277.037	226.323	156.451	231.764	244.75	7.95048	91.0387	82.3183	61.3132	240.787	94.6612	148.17	179.745	729.737	389.217	423.997	266.492	339.627	580.784	602.074	141.554	91.8538	188.263	164.352	412.094	378.602	850.181	124.171	143.499
EJF57619	188.304	169.223	300.672	41.4229	136.472	116.276	92.1977	107.898	59.6776	134.898	130.38	334.013	92.3946	204.601	63.5425	44.8643	74.1634	61.9781	88.7614	93.3937	165.432	151.331	164.407	142.928	91.8014	16.7163	125.308	214.397	102.82	215.674	110.573	130.443	132.398	95.7912	51.9276	52.6294	77.1053	220.212	193.821	150.569	161.235	263.01	163.888	164.948	118.624	114.61	110.386	67.2253	124.194
EJF57620	18.9853	8.63116	11.0823	7.91446	9.40787	6.6159	5.87191	19.8064	25.8397	12.3826	13.9038	10.1508	5.93945	13.7433	3.10577	3.8666	1.73747	4.48465	10.489	10.3488	7.95332	9.35274	9.03085	16.6207	8.27838	0.595617	12.0285	8.12546	11.7964	23.5971	12.6416	12.1325	14.518	8.79578	4.61297	8.42426	10.9504	6.66383	9.13689	11.1544	14.5997	8.20514	17.5593	15.9495	27.0078	22.411	21.0209	5.4417	8.65641
EJF57621	1038.42	319.903	596.469	313.898	653.745	966.041	386.153	68.728	51.4815	585.035	599.949	179.422	480.295	374.26	439.516	60.3413	190.941	391.348	150.669	615.709	2452.8	1960.08	1789.64	514.458	675.6	311.975	97.7022	1788.83	450.573	260.681	489.26	1194.8	173.013	335.644	366.424	245.712	172.807	257.061	464.274	483.527	1364.98	2984.16	1074.34	1548.01	142.254	201.642	324.924	161.467	321.079
EJF57622	49.2699	46.0784	70.8694	37.5973	72.8309	79.1534	37.6573	40.1263	33.5128	72.5485	79.8097	61.1689	52.1979	52.2297	53.2032	49.5648	48.9723	49.7097	34.3637	75.462	66.5681	75.3564	100.586	55.5385	72.7759	11.2768	43.0093	103.689	90.5407	45.1411	51.2701	72.2724	78.3718	46.2156	46.4362	28.9662	29.056	137.705	92.8552	69.5807	55.3971	97.4454	71.925	84.4135	80.59	110.764	84.5114	43.3172	37.6951
EJF57623	29.8548	13.9605	33.2456	13.4895	30.9032	34.2164	22.8996	14.6569	9.59725	30.6358	28.9698	24.1208	25.4045	24.6991	30.1913	27.1008	27.9778	20.9078	23.2055	33.2707	25.7282	29.2417	46.5992	28.4825	24.779	2.89945	23.9184	29.6637	35.4417	22.8218	23.6928	40.5194	30.3015	28.1661	17.4096	15.1398	15.6374	21.1676	31.5666	28.49	24.0846	29.1086	32.6784	26.3915	38.4154	46.6474	31.5119	23.4976	20.2036
EJF57624	29.4489	13.7707	19.4742	7.7763	18.5729	18.6586	8.94257	2.95725	3.74784	18.858	19.8512	21.4708	1.50757	5.98008	5.73321	9.34699	15.8764	12.0527	12.2407	19.4576	9.37272	12.5679	15.5406	17.9379	11.5931	1.44609	15.758	15.3671	13.3859	8.30912	11.7872	26.3959	16.7501	10.1481	8.36343	3.66561	12.0194	14.3772	15.9226	8.57952	18.1792	24.9919	20.6272	11.6709	21.3579	16.5482	15.9749	11.9458	12.7206
EJF57625	54.8945	28.5506	53.1962	30.1002	46.6322	60.1207	34.9265	28.9264	24.1784	51.0745	51.9186	32.345	33.1202	45.2523	25.7906	21.8058	36.9092	24.6576	40.0176	43.9002	46.5375	52.592	58.4471	53.4477	37.4457	4.11214	44.7164	73.1053	69.5027	50.1999	68.3012	67.6546	64.3099	40.5548	28.5231	29.6558	27.8202	45.8302	39.6158	39.0434	50.0325	58.3042	58.5723	49.7541	44.0387	46.8866	39.0396	31.7115	39.6208
EJF57626	29.2475	13.6765	24.2156	22.4472	18.3816	25.8529	19.0625	22.4575	14.9796	35.7323	36.4389	14.112	17.675	24.9639	10.6936	11.9548	13.1612	19.626	23.4837	19.5287	27.6639	25.6743	25.2596	23.8984	16.2176	1.54128	34.1156	21.7665	30.036	28.7824	33.1528	40.4419	26.3328	25.9587	16.4909	18.5579	16.4136	38.9853	27.6697	24.4611	29.0639	24.4174	26.8925	37.1234	42.407	38.5822	31.8395	13.1301	26.6539
EJF57627	76.2474	42.5639	73.5692	52.3638	93.7258	84.0362	57.9138	40.8062	25.0992	81.4186	85.707	39.5026	45.5991	77.4563	53.479	40.6534	70.4929	47.0108	72.4267	48.9724	97.098	92.9538	103.961	61.8981	58.2289	6.76263	82.0474	52.8554	81.816	67.8758	88.9142	58.1147	92.0818	58.7007	34.7137	61.5061	53.7359	122.86	88.9542	95.0879	75.0231	69.7068	71.8892	78.5894	73.4688	75.049	63.4845	46.319	63.8284
EJF57628	133.299	72.1272	136.98	62.6876	130.221	124.755	101.773	59.9492	35.5444	132.646	150.615	61.0886	85.7865	114.848	67.2873	97.7328	76.5402	73.3472	146.274	125.022	121.028	133.1	138.175	131.372	93.7997	7.57421	154.119	92.6225	109.746	127.07	100.145	142.379	55.997	122.711	82.0946	79.9584	99.386	110.085	112.764	123.272	129.308	106.067	139.909	107.401	126.925	102.503	88.6303	99.3088	134.488
EJF57629	26.2285	16.9288	24.4833	10.7303	14.6446	17.5075	11.9283	10.4056	5.68869	19.6607	15.8266	21.924	9.36113	17.0536	12.8555	14.0584	16.0654	8.86995	14.8637	15.2144	22.0858	25.6278	27.0195	17.7847	11.5978	2.35821	19.3884	19.1958	25.9563	22.3577	24.0358	16.8962	31.6647	20.7245	12.9253	12.1394	9.74378	22.4061	18.4366	15.9821	18.9101	23.2203	23.3802	22.0429	20.2496	19.0287	15.9593	14.2171	13.1646
EJF57630	17.434	8.58144	17.0574	4.88631	19.0971	16.3074	10.7275	7.09501	6.63681	19.0312	18.8996	11.529	16.2763	17.7634	6.14067	7.36829	12.3945	8.26193	18.1451	16.5612	14.703	16.632	17.8435	19.6966	19.1222	1.03633	16.5404	11.0883	8.93435	16.0193	9.76325	24.8792	7.75028	17.043	14.6191	7.11937	12.6161	9.56549	13.4061	13.2325	15.3373	15.9894	18.6845	22.2507	22.6692	21.9781	16.4258	10.3638	18.3314
EJF57631	151.845	91.5125	138.109	62.0925	130.396	122.841	84.9951	147.163	306.596	177.779	190.211	86.4949	108.107	182.99	54.9346	45.0695	48.2545	56.2946	126.179	107.252	128.695	121.179	93.6676	203.296	100.333	11.3775	131.609	126.121	80.5716	240.241	90.4756	191.39	94.7444	137.073	89.7016	106.314	113.542	95.9353	120.256	130.869	191.803	111.752	182.96	242.822	190.38	234.007	244.316	49.6158	145.925
EJF57632	51.6664	32.3315	53.1197	17.3798	46.8751	53.4837	42.0878	28.8505	18.1709	50.3982	51.1747	38.6941	37.6515	47.2383	31.5255	29.4454	41.3033	29.0754	40.1679	34.8357	45.5787	47.0132	56.951	48.4576	38.3513	4.70104	46.0732	37.3005	61.8338	51.5852	55.8476	56.0808	54.193	37.1531	26.9403	26.7017	26.6498	51.0643	46.1716	47.2375	41.8206	42.8527	45.6309	40.2132	40.9152	48.8239	35.4994	28.8175	42.0095
EJF57633	154.434	90.8669	128.539	27.9743	146.973	131.868	92.5238	21.7474	32.9305	93.2541	84.6838	63.4314	43.7704	81.1006	71.4558	25.3524	95.6942	59.3456	53.7765	45.2188	192.663	157.107	172.021	116.622	67.5395	18.8331	63.8362	206.707	106.984	63.7499	118.703	44.3968	180.769	72.496	54.3153	58.1144	63.9963	185.612	115.705	92.2636	91.6186	234.39	87.525	111.743	65.2737	47.2817	43.3295	38.0772	81.95
EJF57634	46.788	25.7519	63.3281	5.52717	34.3894	46.1829	31.9053	19.9065	6.79024	33.9912	36.7037	28.1279	34.7935	29.67	26.3677	30.4823	35.8448	16.2376	24.668	30.0461	33.9424	42.2125	55.944	30.7216	43.0179	4.05639	29.648	58.4339	50.0165	30.8033	32.9645	48.1911	44.6805	29.361	29.6525	15.7347	16.7092	42.9266	28.7709	23.5314	35.3726	44.7223	34.3123	37.2682	30.1308	43.531	30.243	30.9662	25.964
EJF57635	73.0815	49.7273	104.504	20.1845	59.4288	76.2379	50.9876	50.8425	32.1354	79.0144	67.5444	71.2601	54.8715	65.0535	47.2776	58.4728	61.8912	35.8542	68.3286	70.8203	76.2018	78.0115	89.4006	75.9729	57.4359	7.98246	63.5937	89.5171	77.6678	72.9418	66.5191	72.235	99.6555	68.0124	43.3194	38.2723	39.0413	72.0711	74.3201	64.8564	98.9206	74.7827	107.512	86.9238	84.5729	80.477	70.388	52.259	60.91
EJF57636	25.1639	19.0706	42.4303	3.57062	17.1994	17.8404	18.5984	18.6907	12.3499	14.941	21.4472	58.6883	14.4146	29.7199	14.8659	9.24007	12.2928	7.813	13.0925	17.4481	15.5399	13.5783	12.5925	18.3033	14.0907	1.25698	24.5797	39.3219	7.42132	32.2054	5.73067	22.5767	34.4741	16.7748	15.9934	10.8908	11.2001	27.2742	21.6529	18.0751	25.9483	44.6868	26.5039	27.425	20.0976	24.4713	25.8887	11.4946	19.022
EJF57637	60.8797	29.85	90.2895	38.3429	106.027	92.275	43.1063	23.5044	14.894	42.0971	41.8795	35.7104	34.6154	35.6475	23.7333	15.6835	36.6096	23.0619	34.1865	42.2423	85.9556	90.0249	92.9814	37.1095	36.4731	17.3855	28.4122	164.102	26.4424	44.7919	29.7827	51.1539	25.8864	30.9187	29.1742	21.5811	23.8826	145.453	78.2553	88.2688	56.3445	234.134	47.3297	56.3653	36.0499	34.8605	29.2029	16.9782	40.2119
EJF57638	1566.45	524.367	955.514	807.232	1952.86	1580.89	554.338	1477.95	1089	1614.6	1623.69	1030.76	988.487	1943.98	783.757	944.896	384.28	690.9	1253.14	602.521	1284.65	1324.55	977.559	726.498	1243.95	192.398	1346.59	157.899	694.194	1919.75	898.327	2396.87	268.762	836.755	561.11	861.697	984.939	1757.56	2908.94	3058.01	2526.33	705.264	3175.04	3316.85	709.635	2246.15	2222.39	567.34	498.706
EJF57639	7.4154	3.46753	8.99012	2.24367	16.5356	12.9204	10.3207	5.11947	3.89287	4.35283	5.34578	6.9383	5.74167	13.1131	19.8502	6.14884	10.383	22.2562	8.05242	6.06315	16.4753	17.8892	13.9897	4.14044	9.53301	4.27855	4.77394	24.0827	9.75712	5.51403	14.5106	4.06182	9.27905	7.02718	5.79138	6.76882	3.6413	53.878	71.4281	57.3308	18.6405	26.8243	20.9153	28.7911	29.3407	18.8597	16.3718	2.58501	6.80663
EJF57640	772.354	503.869	901.3	395.844	785.046	678.408	450.113	462.258	438.254	896.554	893.727	548.022	589.949	789.024	351.812	416.268	388.201	315.206	710.575	636.562	764.871	731.044	806.006	1139.71	549.597	73.6036	654.581	716.171	693.491	896.935	690.819	1237.1	610.827	579.687	409.365	435.24	483.496	726.324	633.574	641.192	880.146	865.627	990.617	791.443	571.228	597.879	614.951	419.36	782.722
EJF57641	56.4557	22.7441	31.5898	23.967	31.8493	39.9521	21.7591	32.1403	27.1552	36.0285	50.8067	24.6122	36.1932	41.3889	20.4601	19.7107	17.7414	16.0754	40.5064	31.7733	49.354	42.8125	40.3345	54.9623	30.5591	3.7532	39.1946	24.4028	54.6273	43.1313	60.5481	66.8432	40.7563	41.4831	24.9626	26.9558	32.6576	27.4374	38.1814	32.8445	51.2657	33.243	47.0833	48.5129	53.6447	68.0035	50.9976	20.5888	31.1395
EJF57642	24.0369	10.7963	25.307	4.28714	22.5684	25.3492	16.0229	22.8832	12.2497	26.239	26.3181	15.05	17.4539	20.7232	14.7315	15.3488	17.0888	14.0806	24.5111	20.075	26.6597	24.5808	21.4804	21.9762	18.6605	2.60915	24.2786	13.7591	18.3939	25.1949	19.1857	22.3481	22.9542	22.0592	16.4014	16.8888	12.247	24.778	24.3719	28.9879	20.4852	17.1244	24.5426	23.4392	33.2082	36.9	34.876	12.2602	17.282
[truncated: 6,026 more rows]
[truncated: 231 more columns]
