# Supplementary material for: Fungi.guru: Comparative genomic and transcriptomic resource for the fungi kingdom
Source: Comput Struct Biotechnol J. 2020 Nov 20;18:3788–95. doi: 10.1016/j.csbj.2020.11.019 (PMC7718472; doi:10.1016/j.csbj.2020.11.019)
Supplement: Supplementary data 10 [file mmc10.zip]

Archive with 11 entries (11 files):
- Supplementary Data 10.txt
- Supplementary Data 11.txt
- Supplementary Data 12.txt
- Supplementary Data 13.txt
- Supplementary Data 14.txt
- Supplementary Data 15.txt
- Supplementary Data 16.txt
- Supplementary Data 17.txt
- Supplementary Data 18.txt
- Supplementary Data 19.txt
- Supplementary Data 20.txt
