# Supplementary material for: Fungi.guru: Comparative genomic and transcriptomic resource for the fungi kingdom
Source: Comput Struct Biotechnol J. 2020 Nov 20;18:3788–95. doi: 10.1016/j.csbj.2020.11.019 (PMC7718472; doi:10.1016/j.csbj.2020.11.019)
Supplement: Supplementary data 10 [file mmc10.zip › Supplementary Data 10.txt]

gene	ERR1331647	ERR1331648	ERR1331649	ERR2624980	ERR2624981	ERR2624982	ERR2624983	ERR2624984	ERR2624985	ERR2624986	ERR2624987	SRR1024142	SRR1024143	SRR1024144	SRR1027330	SRR1027331	SRR10360439	SRR10360440	SRR10360441	SRR11362815	SRR11362816	SRR11362817	SRR11362818	SRR11362819	SRR11362820	SRR11362822	SRR11362823	SRR11362824	SRR11449115	SRR11449116	SRR11449118	SRR1179892	SRR1179893	SRR1179894	SRR1179895	SRR1179896	SRR1179897	SRR1185281	SRR1185282	SRR1185283	SRR1185285	SRR1508760	SRR1508761	SRR1508762	SRR1508763	SRR1508764	SRR1508765	SRR1592422	SRR1592424
ESU10544	4.26811	6.6415	4.13308	0.975493	11.8259	11.8148	10.1889	14.9899	5.28242	8.10057	4.49465	16.7434	23.2245	15.0959	29.4075	19.114	8.96217	12.1938	10.7698	0.668185	0.613041	8.87822	8.09865	15.7632	14.9345	14.8326	12.4407	11.1173	13.657	13.481	12.6132	44.9536	41.017	33.4155	3.77185	19.3412	19.5322	19.7816	15.85	37.5246	12	23.3931	16.1378	14.7682	37.8236	41.4533	38.2127	9.78271	3.07408
ESU08367	0	0	0	0.253422	0.0174312	0.718269	0.105879	0.977368	0.0963028	0.0387024	0.0549487	0	0	0	0	0	0	0	0	0	0	0	0	0	0	0	0	0	0	0.0406053	0.0208049	0	0	0.0771644	0	0	0	0	0	0	0	0	0	0	0	0	0	0.0338859	0
ESU08368	0	0	0	0	0.124264	0	0	0	0	0	0.261147	0	0	0	0	0	0	0	0.343152	0	0	0	0	0	0	0	0	0	0	0	0	0	0	0	0	0	0	0	0	0.25739	0	0	0	0	0	0	0	0	0
ESU08369	0	0	0	1.87714	0	2.01059	0	0	0	0	0	0	0	0	0	0	0	0	0	0	0	0	0	0	0	0	0	0	0	0	0	0	0	0	0	0	0	0	0	0	0	0	0	0	0	0	0	0	0
ESU08362	0	0	0	0	0	0	0	0	0	0	0	0	0	0	0	0	0.182589	0.29207	22.2709	0.19739	0	0.0485692	0.108748	0.13696	0.131697	0	0	0	0	0	0	1.39788	1.34633	0.329046	0.668552	0	0	0	0.550859	0.307924	0	0	0	0	0	0	0	0.288994	0.756768
ESU08363	0	0	0	0	0	0	0	0	0	0	0	0	0	0	0	0	0.111061	0.118436	10.7373	0.270145	0.0826169	0.0590854	0.0330733	0	0	0	0	0	0	0	0	0.425137	0	0.200145	0.406652	0	0.438712	0	0.167532	0.280946	0	0	0	0	0	0	0	0.439457	0.184124
ESU08354	0	0	0	0	0	0	0	0	0	0	0	0	0	0	0	0	0	0	0	0.0338721	0	0	0	0	0	0	0	0	0	0	0	0	0	0	0	0	0	0	0	0	0	0	0	0	0	0	0	0	0.103889
ESU08355	0.307457	0.55203	0	0	0	0	0	0	0	0	0	3.33272	6.38781	13.3459	4.08547	6.88446	0.667859	5.34155	3.00315	3.24899	3.97448	1.77653	1.59107	3.00577	2.89025	2.40408	1.10186	1.47523	0.903486	0.633334	0	2.55653	8.61786	8.4249	4.89075	0.995185	3.51755	37.9996	7.55582	16.8945	6.91543	2.52771	2.42187	2.81604	1.63479	0.613587	1.58809	1.05706	2.21443
ESU08356	1.79576	1.37202	1.0483	0	0	0	0	0	0	0	0	2.07079	4.53608	4.66836	2.25646	3.79643	1.90889	1.63736	0.606454	0.224307	0.308694	0.684385	0.568453	0.778183	0.897931	0.73029	1.06804	0.969017	1.64672	1.92826	2.45987	1.11195	1.07094	0.747831	2.02591	2.84445	1.85779	5.09114	3.94365	5.45865	3.27639	3.76943	3.5514	3.61615	1.01578	1.90626	1.6446	4.0065	1.99512
ESU08357	1.73966	0.260292	45.169	1.24252	1.79475	7.86227	0.778681	2.0965	0	10.5314	2.69411	0	0.881085	0	0	0	0.314908	0.335819	0	3.61396	4.37277	0.363629	0.196941	1.7629	2.15428	0.266768	1.45473	33.4146	4.97087	5.37532	9.48649	1.6526	0	0	0.768693	0	0	0	0	0	0	0	0	0	0	0	0	1.11522	1.68024
ESU08358	0.161307	0.0724053	0.130169	0	0	0	0	0	0	0	0	0.18734	0.179537	0.324162	0.535859	0.338617	0.525586	0.233536	0.443137	0.449819	0.390976	0.139808	0.078258	0.131414	0.126364	0.210215	0.115617	0.0276421	0	0.0830693	0.042562	6.87405	10.0115	13.576	0.213827	0	0	0.311506	0.0660691	0.369319	0.11338	0.265232	0.44472	0.246238	0	0.0804792	0.138864	1.94104	3.92107
ESU08359	0.218356	0.431257	0.211448	0	0	0	0	0	0	0	0	0.135251	0.453662	0.351046	0.322389	0.244467	0.142294	0.252904	0.106642	0	0.070567	0.100935	0.0282495	0.0355783	0.102633	0	0.0313016	0.0299346	0	0	0.184368	7.26259	7.69422	12.1377	0	0	0.124908	0.421677	0.0715486	0.0799897	0.491134	0.143614	0.206401	0.13333	0.0774019	0.174308	0.225572	1.20116	1.49406
ESU08360	1.02562	2.76221	0.551763	0	0	0	0	0	0	0	0	0	0.507347	0	0	0	0	0.395965	0	1.80634	2.76212	0.395078	0.221147	0.27852	0	0	0.24504	0	0	0	0	0	0	0	0	0	0	0	0.560108	0	0	0	0	0	0	0	0	0	0.61558
ESU08361	74.7117	75.0478	28.0634	0	0	0	0	0	0	0	0	0.591778	44.8031	26.1882	1.12846	19.1198	6.43345	24.0676	10.9068	85.8154	84.2138	38.4495	38.6876	15.2167	13.1724	2.07512	2.73913	2.42305	285.522	445.266	379.947	0.397208	0.382559	0	0.759876	0	1.91283	13.0995	5.47843	2.09992	1.47737	0	0.0752572	0.875058	0.0846659	0.190666	0.082247	2.62776	0.774129
ESU08370	0	0	0	0	0	0	0	0	0	0	0	0	0	0	0	0	0	0	0.132544	0	0	0	0	0	0	0	0	0	0	0	0	0	0	0	0	0	0	0	0	0	0	0	0	0	0	0	0	0	0
ESU08371	0	0	0	0	0	0	0	0	0	0	0	0.982787	1.1131	1.85515	0	0.16149	0.563979	1.33651	0.422673	0.0338721	0	0.0333378	0.0746441	0.329032	0.451981	0.0501269	0.165417	0.118645	0.0565153	0.11885	0.304474	0.239876	0.231029	0	0	0	0	0.668522	0.661689	1.69087	0.811082	0.75895	0.636274	0.616527	0.20452	0	0.198677	1.28937	0.311666
ESU08372	0.182514	0.163849	0	2.50286	0.161395	6.95975	6.20876	40.7224	76.1481	58.9475	63.0873	0	1.08342	1.76055	0	0.255425	0.198229	0.422784	0.668531	0.642895	0.688145	0.210918	0.590313	0.74346	2.00168	0	0.915726	1.12595	1.78777	1.69183	0.385263	0	0.730826	0	0	0	0	0	0.598044	0.668599	1.53944	0.600206	0.575073	1.67167	0	0	0	1.88249	2.30045
ESU05088	0	0	0	0	0	0	0	0	0	0	0	0	0	0	0	0	0	0	0	0	0	0	0	0	0	0	0	0	0	0.101035	0	0	0	0	0	0	0	0	0	0	0.275803	0	0	0	0	0	0	0	0
ESU05089	0.293975	0.0879705	0.0790762	0.923849	1.34311	3.69516	0.87723	1.11343	1.19683	0.529084	0.318683	0.227613	0.290843	0.393848	0.144679	0.411411	1.59643	0.680976	0.658044	0.0287641	0.131951	0	0	0.678576	0.921171	0	0.35118	0.100753	1.63175	4.2894	3.1027	0.203702	0	0	0	0.158591	0	2.46007	0.963266	0.987167	5.44128	0.241687	0.0771889	0	0.0868391	0.0977801	0.0843582	0.168451	0.617555
ESU05090	0.487352	0.787523	0.157311	7.6021	3.79243	5.6991	12.7394	1.20819	3.23807	0.0956854	4.43783	6.64113	4.05014	10.1856	0.863454	1.09126	5.399	7.78956	6.18841	0.515	0.314999	0.619516	0.378303	1.9852	1.37441	0.33873	0.978074	1.13579	0.668323	3.1121	3.39482	2.43142	1.17088	2.28932	1.55047	0.315495	0.557568	18.07	7.66514	8.21239	17.8127	0.160268	0.153557	0.446373	0.345509	0	0.335638	3.68621	8.24877
ESU05091	0	0	0	15.7453	4.52396	31.7259	6.45343	5.04436	1.13608	0	0.648228	0	0	0	0	0	0.252566	0	0	0	0	0	0	0	0	0	0	0	2.50561	0.718529	0.245434	0	0	0	0	0	0	17.963	0.380987	0	2.94213	0	0	0	0	0	0	0	0
ESU05092	0.414205	0.223108	0.33425	623.247	652.922	690.546	803.561	455.154	527.385	435.734	588.586	70.2338	3.7496	10.1884	0.0611549	0.289835	1.88945	2.44668	6.42277	0.996991	0.914712	0.478666	0.723427	3.40822	4.28311	0.107959	0.148442	0.113567	10.062	24.7435	12.6778	1.03324	0.663426	0.648571	0.109813	0.134071	0.118471	9.67866	9.83987	15.6287	26.6683	0.408639	0.130509	0.316147	0.734128	0.330649	0.427893	3.77377	0.671238
ESU05093	0.204514	0.367198	0	0	0	0	0	0	0	0	0	0	0.303502	0	0	0.286212	0.222123	0	0	0.480258	0.660935	0	0	0	0	0	0	0	0	0	0.21585	3.4011	1.63783	3.20232	0	0	0	0	0	0	0	0	0	0	0	0	0	0.351566	0
ESU05094	0	0	0	0	0	0	0	0	0	0	0	0	0	0	0	0	0	0	0	0	0	0	0	0	0	0	0	0	0	0	0	0	0	0	0	0	0	0	0	0	0	0	0	0	0	0	0	0	0
ESU05095	0.0229055	0.0205631	0.221809	0.255213	0.24306	0	0	5.37092	4.6552	3.53031	4.06514	0.0354697	0.441899	0.810145	0.0338186	0.801394	0	0.079589	0	0.0134472	0.0740247	0.0132351	0	0	0	0.616912	0.0164177	0	0	0.117958	0.676907	778.13	948.095	766.636	0.18218	2.89151	0.655143	1.54819	0.150109	63.4354	0.2898	0	0.0721716	0	0	0	0	5.90631	0.948609
ESU05096	0.06174	0.0277131	0	0.793738	1.71977	0.156954	0.469797	3.09308	2.20188	1.60615	1.26209	0.191211	0.366493	0.397033	0.136733	0.388817	0.134112	0.286034	0.489986	0.108738	0.0665092	0.0713484	0	0.176046	0.0725485	0	0.199136	0.359719	0.0907138	0.317947	0.847111	0.38503	0.12361	0.483369	0.081842	0.0999209	0.176588	0.655758	0.202303	0.339256	0.303773	0.101517	0.1459	0	0.0547133	0.123213	0	0.106133	0.277924
ESU05097	0	0.0154088	0	1.66234	1.39637	2.05081	0.968027	0.886491	1.15719	0.219047	1.11641	0.053158	0.0254719	0.0551889	0.0253418	0.0720624	0.503334	0	0	0.0201532	0.01849	0	0	0.671203	0.403379	0	0.0984199	0.0235304	0	0	0.0362312	0.0713606	0.137458	0.20157	0	0	0	1.65732	0.281208	2.95521	0.989283	0	0.0270407	0.0262015	0	0.0342542	0	0.354069	5.93392
ESU05098	0	0.0869476	0	1.32815	2.82628	0.656574	4.68196	18.8083	19.4945	15.8781	19.8886	0	0	0	0	0	0	0.448705	0	0.0568593	0	0	0	0	0	0	0	0	0	0	0	383.741	554.19	1284.12	0	0.313494	0	0	0	0	0	0	0	0.147847	0.514976	0	0.333509	206.95	21.7991
ESU05099	0	0	0	0.315529	1.13941	0.42895	0.411959	6.46473	6.04764	1.06162	2.71522	0	0	0	0	0	0	0	0	0	0	0	0	0	0	0	0	0	0	0	0	244.701	243.232	291.017	0	0.0744765	0	0	0	0.0842885	0	0	0	0	0	0.0459188	0.0792315	69.5744	2.23724
ESU05100	0	0	0	8.68111	11.4154	13.9684	6.0449	5.81254	4.98069	2.66453	7.1355	0	0	0.42572	0	16.5838	7.0463	17.252	9.61866	0.116594	0.0713148	0.0765036	0.0428233	0	0	25.3069	0.14235	0.0907554	0	0	0	0	0	0	0	0	0.189348	0	0	0.121256	0	0	0	0	0	0	0	0.113802	0
ESU05101	0	0	0	0	0	0	0	0	0	0	0	0	0	0	0	0	89.8633	245.304	235.907	0	0	0	0	0	0	0	0	0	0	0	0	0	0	0	0	0	0	0	0	0	0	0	0	0	0	0	0	0	0
ESU05102	0.0495255	0.0444608	0.119897	0	0.0218973	0	0	0	0	0	0	0	3.4176	1.63223	0.475289	11.9906	0.0806846	0.344169	0.120938	0.0436126	0	0	0	0.0201739	0	0.0430279	0	0	0	0	0.0522708	0.411808	0.396621	0.872416	1.96952	24.126	17.0691	0.0478204	0	0	0.0348108	0.0814333	0.273082	0	0	0.0494186	0	0.21284	0.0445879
ESU05103	0	0	0	0	0	0	0	0	0	0	0	0	0	0	0	0	0	0	0	0	0	0	0	0	0	0	0	0	0	0	0	0	0	0	0	0	0	0	0	0	0	0	0	0	0	0	0	0	0
ESU05104	0	0	0	0	0	0	0	0	0	0	0	0.466706	0	0	0	0	0	0	0	0	0	0.174146	0	0.245537	0.236101	0	0	0	0	0.310417	0	0	0	0	0	0	0	0	0	0	0.847368	0	0	0	0	0	0	0	0
ESU05105	0	0	0	0	0	0	0	0	0	0	0	0	0	1.55964	0	0	0	0	0	0	0	0	0	0	0	0	0	0	0	0	0	100.833	77.2594	68.3564	0	0.3489	0	0	0	0	0	0	0	0	0	0	0	0	1.94089
ESU05106	0	0	0	0	0.751926	0	0	0	0	0.208687	0	0	0	0	0	0	0	0	0	0	0	0	0	0	0	0	0	0	0	0	0.112182	0	0	0	0	0	0	0	0	0	0	0	0	0	0	0	0	0	0
ESU05107	0.186889	0.0838882	0.0377033	1.38153	1.48736	1.20756	0.522827	1.44786	0.182607	0.366932	0.108534	1.26613	2.35744	5.03266	1.24168	2.28853	3.57753	2.67867	2.68117	0.493728	0.566227	0.107987	0.287119	0.761278	0.933326	0.284146	0.736744	0.672544	0.457655	0.360913	0.419153	2.03962	4.02234	6.12703	1.30062	1.4367	1.40316	5.36852	0.803745	9.15684	2.59439	0.19206	0.073607	0.106984	0	0.0466213	0.160887	0.562219	2.27146
ESU05108	0	0.0302844	0	0.607169	0	0	0	0	0.296652	0	0.094036	0.261191	0.150187	0.271169	0.0498065	0	0.109916	0.156287	0.0823766	0.138631	0.14536	0.0194921	0.0218216	0	0	0	0.0241792	0.0231233	0	0	0.0356042	2.52453	1.08063	0.528218	0	0.109192	0.192973	0.456019	1.82386	3.3366	1.09072	0.0554682	0	0.102992	0.298949	0.134646	0.0580817	0.405932	1.09336
ESU05109	0	0	0	0	0.25931	0	0	0	0	0	0	0	0	0	0	0.0455985	0	0	0.0397822	0	0.0526492	0	0	0.0265446	0	0	0	0	0	0	0	0	0	0	0	0	0	0.125843	0.106763	0.656473	0.229018	0	0	0	0	0	0	0	0.0586683
ESU05110	0	0.0447024	0	0	0	0	0	0.0514358	0	0	0	0	0.960651	0.960646	0.0735188	0.766551	0.108164	0.0576732	0	0.233865	0.402308	0.028772	0	0.0811341	0.117024	0.0432617	0.321215	0.0682639	0.146325	0.0512863	0.210219	0	0	0	0	0	0	0.0961606	0.0815809	0	0.0699999	0.0818759	0.0784474	0	0.088255	0	0.0857336	0.684789	1.16559
ESU05111	0	0	0	0	0	0	0	0	0	0	0	0	0	0.146421	0	0	0	0	0.222401	0.26734	0.147166	0.157874	0.176742	0	0	0	0	0	0	0	0	0	0	0	0	0	0	0	0	0	0	0	0	0	0	0	0	0	0
ESU05112	0	0	0	0	0	0	0	0	0	0	0	0.0766084	0	0	0	0	0.0537317	0	0	0	0	0	0	0	0	0	0	0	0	0	0	0	0	0	0	0	0	0	0	0	0	0	0	0	0	0	0	0.340176	0.356318
ESU05113	0	0	0	3.90421	3.1711	2.95667	2.45832	2.16915	3.0304	1.14175	4.1126	20.7615	0	2.23338	0	0	0.561416	0.0374184	0.0394455	0.0379329	0	0	0	0.0263199	0	0	0.0694683	0.0221448	0	0	0	0	0	0	0	0	0	0.748669	1.16446	9.11285	3.90578	0	0	0.0493172	0.17178	0.322371	0.166872	2.33253	11.4599
ESU05114	0	0	0	0	0	0	0	0	0	0	0	0	0	0	0	0	0	0	0	0	0	0	0	0	0	0	0	0	0	0	0	0	0	0	0	0	0	0	0	0	0	0	0	0	0	0	0	0	0
ESU05115	0.0604368	0	0.0975412	0.207196	0.0534433	0	0	0	0	0	0	0	0	0	0	0	0	0	0	0	0	0	0	0	0	0	0	0	0	0.0622472	0	0.251268	0.484003	0.709749	0	0	0	0	0	0	0	0	0	0	0	0	0	4.3635	14.6911
ESU05116	0.244979	0.0824723	0.19769	0.498668	0.595736	0.467085	0.0548269	0.347948	0.718099	0.511047	0.711346	0.379355	0.0454442	2.65847	0.0904242	0.299987	1.23058	1.45417	1.27122	0.539327	0.280397	0.424656	0.237704	0.399162	0.479777	0.0798144	0.636514	0.335844	0.119982	0.0946191	0.129279	30.6826	31.3903	35.7221	0.0811855	0	0	0.0591362	0.250851	0.056089	0.129144	0	0.0964861	0.233729	0.108549	0.122225	0.105448	0.57905	7.44374
ESU05117	3.37857	3.2901	3.32713	10.5521	11.3428	7.95809	6.2541	17.4496	13.5963	19.2256	15.0049	45.7559	56.1722	36.9168	46.5006	43.2753	103.243	131.057	114.454	19.8683	17.4575	25.8085	24.8553	82.6675	80.4324	11.393	33.6562	29.2818	17.8371	15.9244	14.7469	11.4277	13.5285	8.06985	19.1289	19.0914	18.8354	28.5309	18.6698	7.34206	17.066	31.2602	42.04	32.6931	18.3703	21.2562	26.4231	56.799	47.946
ESU05118	0.0320357	0	0	0.356942	0	0.760111	0.860361	0.496373	0.375621	0.031449	0.20837	0.148824	0.28525	0.721044	0.0472988	1.2105	4.73199	0.0371044	0	0.0752292	0.103531	0.0185107	0	19.0262	18.7969	0	10.218	10.9136	0	0.0329954	0	0.13319	0.384833	0.250811	0.169865	0.207388	0.0916284	0.494925	0.209943	2.28843	0.315244	0	0	0	0	0.0639331	0	0.385493	1.44209
ESU05119	0.131973	0.222144	0.292869	0	0	0	0	0.374887	0.257899	0.291501	0.137956	0.0255453	0	0.0795638	0	0.0230866	0.071668	0	0	0	0	0	0	0	0.012923	0	0	0	0	0.135926	0.17411	16.2547	21.7984	6.19938	0	0	0	0.700861	0.108109	41.8791	0.0695714	0.0271249	0	0	0.0292382	0	0	0.31194	1.12875
ESU05120	1.25428	1.23325	1.15676	0	0	0	0	0.616961	0	0	0	0.739915	1.59546	3.3608	0	0.167175	0.389222	0.484244	0.510477	1.71816	1.73722	0	0.0386359	0.194637	0.140368	0.0518915	0.0856202	0.204703	0.643552	2.03005	1.44988	10.4294	9.80564	5.61137	0.316698	0	0	1.73014	1.56567	33.8044	1.25945	0	0	0	0	0.119197	0	2.87487	13.6583
ESU05121	0	0	0.728436	39.0702	39.1131	25.2425	36.9701	53.8479	56.889	27.0276	47.5995	1.74727	2.67919	5.80489	0	1.26328	0	0.261376	0.551071	0.397455	0.364654	0.782372	0.291958	1.4708	1.06071	0	0.970502	0.154687	0.4421	4.18375	2.85816	0	0	0	0	0	0	9.15184	14.7891	20.2539	21.8896	0.742126	0.355525	0	0	0.900733	0.388546	17.4571	6.90784
ESU05122	0.170937	0	0.137941	0	0	0	0	0.0882853	0	0	0	0.13235	2.79041	4.80921	0.126189	1.55494	0.278482	0	0	0.100352	0.414318	0	0	5.98818	5.9589	0.297021	3.24678	2.16763	0	0.0880287	0.180412	0	0	0.334571	0.226592	0.553293	0.244456	4.7865	18.3435	0.939282	6.48805	0	0.403946	0	0	0	0	4.70154	10.9265
ESU05123	0	0	0	0	0	0	1.45231	0	0	0	1.00495	0.239256	9.97412	12.2956	0	1.51359	0.251714	0.178952	0	0.816357	0.748986	0	0	10.3846	9.13825	0.0671177	1.82726	1.4827	0	0.636538	0.489212	0	0	0.604823	0	0	0	23.2731	30.6293	0	11.7288	0	0.121706	0	0	0	0	2.25761	4.17307
ESU05124	1.31445	0.961505	1.33572	3.79701	2.79825	2.10395	3.00715	3.36929	3.09192	3.91893	3.34745	3.84475	15.0274	21.68	5.53461	15.057	4.70589	8.1196	7.01401	1.20039	1.75687	0.815767	1.03923	1.50714	1.60177	1.26889	6.28093	6.30697	2.8612	1.90539	1.69561	1.01202	1.55951	2.66803	15.101	9.45479	6.12674	16.9226	3.03089	24.5218	4.31158	0.400243	1.53393	0.520215	0.0862854	0.29147	0.167641	2.25959	3.41872
ESU05125	1.44558	0.834266	0.666592	0.501488	0.21305	0.029166	0	0.0711058	0	0	0.415755	1.33244	1.27694	2.32403	0.457352	0.626183	1.38314	0.597964	0.672381	0.404124	0.556159	0.39775	0.244907	0.729048	0.512291	0.119612	0.912778	0.542623	0.573135	1.06349	1.12612	3.8636	2.75638	2.29047	0.273749	0.222814	0.295331	1.59521	1.01501	2.3956	1.49992	0.735714	0.433789	0.73557	0.671029	0.686885	0.592599	1.53833	5.7636
ESU05126	0.494526	0.363234	0.580461	0	0.437302	0	0	0.32507	0.658904	0	0.375959	0.278466	0.667169	0.795039	0.0663761	0.125832	0.683589	0.15621	1.04293	0.422288	0.411652	0.129883	0.0290812	0.109877	0.0704363	0	0.0966693	0.0616318	0.528437	1.06498	0.90153	0.37382	0.180017	0.175986	0	0	0	0.955001	0.515585	0.658757	1.01119	0.739213	0.212478	0.549022	1.03585	3.58879	0.851447	0.154565	0.566648
ESU05127	0.0694634	0.0311798	0.0560547	0	0	0	0	0	0	0	0	0.161348	0.20617	1.56345	0	0	0	0	0	0	0	0	0.0449336	0	0	0.06035	0	0	0.0680411	0	0.0733138	0.144398	0	0	0	0	0	0	0.0569026	0	0	0	0	0.0530187	0.307788	0.901074	0.179397	2.62702	0.0625381
ESU05128	0	0.0653835	0.352637	16.7916	26.5344	18.8854	5.60716	48.2989	27.8247	29.6001	14.2792	0	1.62125	15.2217	0	16.3082	0	0	0	0	0	0	0	0.0593349	0.285273	0	0.0522024	0	0	0	0	0	0	0	5.7927	1.17872	3.74963	0.562593	0	0.533604	0.102385	0.23951	0.11474	0.333538	0.25817	1.30814	0.250795	0.626	0
ESU05129	0.948751	0.973401	0.874985	0	0	0	0	1.12002	0	0	0.629689	0.20988	2.41365	0.871592	0	1.32775	0.441617	0.941882	1.65484	0.954832	0.219008	0.234943	0.175347	0.110419	0.318526	0	0.680022	0.650324	0.132761	0	0.286098	0.563495	0	0.530562	0.35933	0.438706	0	0.785217	0.444109	0.496504	0.190532	0	0	0	0	0	0	0.465981	0.244046
ESU05130	0.308146	0.184422	0.331553	1.23249	3.08821	5.13537	3.49417	0.954906	1.20435	0	0.477208	0.636227	2.28647	1.32107	0.606612	1.58123	1.45027	1.18967	2.00659	2.71356	2.93222	0.712204	1.06309	1.42257	0.804648	0.178479	1.47244	1.26732	0.100612	0.211585	0	0	0.411294	0.402085	2.45086	0.997417	0.293786	0.991791	0.336567	0.564412	0.144394	0.337784	0	0.156798	0	0	0	2.11885	0.18495
ESU05131	0.0117494	0	0	0.171193	0.0207797	0.00995639	0.147255	0	0	0	0.152844	0	0	0	0	0.0328862	0	0	0	0	0	0	0	0	0	0	0	0	0	0	0.0248015	0	0	0	0	0	0	0	0.0192497	0	0	0	0	0	0	0	0.0202295	0	0
ESU05132	1.50789	1.1603	1.39065	3.01554	5.52409	2.43385	0.771358	6.8237	1.75398	7.26039	1.60126	0.889522	22.4839	14.7761	0.848116	7.23516	2.18363	0.582156	0.789034	0.88524	0.734833	0.414894	0.232239	3.97786	3.48748	0.249535	2.52184	2.11639	1.61768	1.25724	1.21255	0	0	0	1.71329	2.5566	1.84837	7.7652	2.82337	1.57823	3.93667	0.472262	0.904974	0.767276	0.127264	0.286597	0.123628	1.48121	0.517164
ESU05133	3.2115	3.56145	3.20136	3.96684	1.33641	1.68086	1.35292	7.2201	3.69167	2.1327	5.35378	1.46267	178.722	64.5383	17.4323	47.9845	10.8744	11.4871	10.6101	2.55081	2.03504	2.61974	2.13852	1.69294	1.3319	2.37984	6.49936	5.37384	59.5841	17.5114	10.3679	0	0	0	16.2773	14.0639	13.5081	77.5233	49.83	13.4947	49.5282	30.9069	29.9103	23.7912	0.669646	2.07354	0.650515	1.7861	1.19054
ESU05134	0	0	0	0.113643	0	0	0	0	0	0	0	0	0	0	0	0	0.0720051	0	0	0	0	0	0	0	0	0	0	0	0	0	0.0699717	0	0	0	0	0	0	0	0.0543086	0	0.0931982	0	0	0	0	0	0	0	0
ESU05135	0.149465	0.0670901	0.180921	1.21698	1.3217	0.759934	0.535211	0.0385978	0.584164	0.623594	0.312482	0.925799	0.609975	0.901096	0.275845	1.20275	15.4218	12.4642	18.4317	0.767786	0.261643	0.194317	0.120855	0.0304418	0.146359	0.0973918	0.160695	0.153677	0.256209	1.50094	2.48457	0.621408	0.448868	1.609	0.0990649	0.241897	0.21375	2.45343	0.428533	1.36883	1.20816	0.122881	0	0.342243	0.0662272	0.0745713	0.0643352	0.32117	1.34564
ESU05136	0.13641	0.0816401	0	0	0.703648	0.732088	0	0.0234843	0.0444283	0.379418	0.274626	0.176028	0.371131	0.146203	0.302102	0.381806	7.23492	5.3191	8.29984	0	0.0122456	0.0919562	0.0294131	0.129653	0.0712403	0.0592568	0.0651818	0.0467514	0.178156	0.351241	0.791844	0.567131	0.546215	0.622982	0.0602747	0.0735894	0.0650266	0.921997	0.446975	0.791203	0.351563	0.0373825	0.0358172	0.138822	0.0805901	0	0	0.0781645	0.409368
ESU05137	0.318825	0.545607	0.0964805	0.0256178	0.0881036	0.0928707	0.107031	0.082333	0	0	0	0.0925698	0.162642	0.0640709	0.0147101	0.334641	404.212	1111.52	972.356	0	0.0107329	0.0057569	0.0193347	0.0405847	0.01561	0	0.0142824	0.00682936	0	0.102617	3.40704	0.165691	0.119685	0.0390017	0	0	0	0.076962	0.114263	0.255487	0.0140061	0	0	0	0	0	0.0171542	0.0342544	0.0179399
ESU05138	1.15865	1.68025	2.01383	0.0381941	0	0.113288	0	0.046032	0.261254	0.568714	0.662521	0.48305	0.0661328	0.214931	0	0.374192	561.831	1268.26	1400.14	0.0523238	0.0480057	0	0	0	0	0	0	0	0.0436509	0	4.37412	0.370547	0	0.174445	0	0	0	0.172116	0.438061	0.326495	0.125292	0	0	0	0	0	0	0.459635	0.240723
ESU05139	0.681348	0.529198	0.56836	0.111544	0	0	0	0	0.0074802	0	0.0569077	0.248952	0.011361	0.0246155	0	0.107138	112.191	328.26	297.597	0	0	0.0044235	0	0	0	0	0	0.00524756	0	0.0946191	1.30895	0	0	0.0299682	0	0	0	0.0591362	0.301021	0.182289	0.0322861	0	0	0	0	0	0	0.276365	0.0275694
ESU05140	0.811842	1.76999	1.12308	1.09342	0	0.884505	0.103824	0.1198	0	2.73248	1.72423	0	0.516338	1.11873	0.171234	0.324615	143.094	312.849	391.111	5.8555	5.30979	0.871172	0.600176	0.283456	0.635978	0.201523	0.166255	0.317989	0.340808	0.955613	3.18256	0.482181	0.464398	0.454	0	0	0	0.447938	0.570034	0.212428	0.163038	0.762793	0.365426	0.354085	0	0	0	1.99369	0.417659
ESU05141	0.39935	0.870667	0.3683	2.20033	1.5639	1.547	2.91108	1.06074	4.90537	3.80835	2.59749	0.530057	14.9854	7.52087	9.18115	18.0438	21.0671	23.325	21.1058	5.12435	5.74621	4.02163	3.9487	4.22948	5.94397	6.09651	3.72106	4.77082	1.45293	4.99451	4.75677	1.42312	2.51284	4.01985	2.72249	5.35516	5.71108	3.96618	5.60806	0.940452	1.76438	13.1328	11.3246	9.23134	4.95459	3.1879	4.32191	9.31672	1.84904
ESU05142	0.277363	0.248998	0.522254	0.594302	1.53292	0.665932	0.827659	0.740135	0.519432	0.226903	0.859071	0	0	0.0371592	0	0	0.552281	0.562183	0.310429	0.0949854	0.0622475	0.0667766	0.179417	0.301285	0.325919	0	0.0331335	0.0950597	0.928253	0.571343	0.219553	0	0	0	0.122557	0.0748146	0	44.0553	85.1652	3.55619	0.519878	0.0380049	0	0	0	0	0	0.278131	0.499421
ESU05143	0.226339	0.304789	0.0365297	0.562571	0.140104	0.153439	0.0810485	0.374078	0.530769	0	0	0	0	0	0	0	0.368741	1.0486	0.746152	0.0398633	0	0.0392345	0.102488	0	0.0177309	0	0	0	0.221705	0.186496	0.0955543	0	0	0	0	0	0	0	0	0	0	0	0	0	0	0	0	0	0
ESU05144	0.44803	1.05581	0.180773	0.191998	0.14857	0	0	0.0578495	0.164162	0	0.364265	0	0.166221	0	0	3.37017	198.9	275.026	320.764	5.65507	5.91233	1.58563	0.97813	0	0.043872	0	0	0	1.536	3.05711	3.90114	0	0	0	0	0	0	0.108151	0	0	0.0787285	0	0.176459	0	0	0	0	0	0
ESU05145	0.104053	0.0871846	0.067174	0.0445907	0	0	0.0527846	0	0	0	0	0.0161128	0.0257361	0.0613374	0.0102419	0.0485399	117.427	372.106	455.753	0	0	0.00200411	0.00673086	0.0113027	0.00543418	0	0.0223742	0.0285294	0.0101923	0.032151	5.11033	0.0144202	0.0138883	0.0543095	0.0183909	0.0224535	0	0.0200941	0.0056825	0.0190587	0.00975166	0.00570304	0	0	0.0184421	0	0	0.0119247	0
ESU05146	0.0181862	0.0163264	0	0	0	0	0	0	0	0	0	0	0	0	0	0	60.5402	237.914	218.672	0	0	0	0	0	0	0	0	0	0.0356277	0.074924	2.6872	0	0	0	0	0	0	0.0351202	0	0	0	0	0	0	0	0	0	0	0
ESU05147	8.43889	9.24848	3.7145	0.563592	0	0.278612	0.196223	0	0.0535425	1.12968	0	0.0848557	0.731891	0.528585	0	2.30065	2066.52	5201.85	5755.69	0.128682	0.118062	0	0.035447	0.0446431	0	0	0	0	0.751464	2.03182	31.3468	0	0	0	0	0	0.156733	0.105823	0.0897781	0	0	0	0	0	0.0971227	0	0.094348	2.54339	0.197339
ESU05148	1.96333	3.95239	1.15225	0	0	0	0	0.43019	0	0	0	0	0.176583	0	0	0.582832	1309.15	2841.98	3093.21	0.104784	0	0	0	0	0	0	0	0	0.291384	0.245109	3.83036	0	0	0	0	0	0	0	0	0	0	0	0	0	0	0	0	0.306821	0.107127
ESU05149	12.1928	16.3239	8.18986	6.34258	5.73373	14.453	12.1139	6.47932	5.02706	6.64204	6.22132	38.6347	29.9132	26.9671	3.95418	12.3291	647.74	1307.38	1214.79	9.43374	10.3635	10.1809	11.0329	6.0863	7.61915	4.53117	2.37425	4.34788	4.69442	12.7758	12.0504	1.75811	3.95096	4.69017	2.42907	2.05314	1.00791	16.0603	6.92811	17.5564	6.24184	1.73829	1.22137	1.18346	0.249829	0.140653	0.242692	22.7771	117.259
ESU05150	0.332045	0.288152	0.142906	0	0	0.0750325	0	0	0	0	0	0.257089	0.24638	0.0355881	0	0.139407	688.066	1540.9	1305.07	0.0129956	0.0775003	0.0703485	0.0859156	0.0180341	0.0433526	0.00961604	0	0	0.130098	0.307792	2.64006	0	0	0	0	0	0	0.0427484	0.0725339	0.0202728	0	0	0	0	0	0.044177	0	0.703981	2.47124
ESU05151	1.18281	1.96034	0.293689	0	0	0	0	0	0	0	0	0	0.0675119	0	0	0.0636659	556.303	1339.18	1379.79	0	0.122517	0	0	0	0	0	0	0	0	0.0468554	2.68881	0	0	0	0	0	0	0.263558	0	0.0833259	0	0	0	0	0	0	0	0	0
ESU05152	3.57975	5.34163	2.02993	0.041461	0	0	0	0	0	0	0	0	0	0	0	0.609297	3014.91	6484.67	7141.5	0.0567992	0	0	0	0	0	0	0	0	0	0.0498241	27.3152	0	0	0	0	0	0	0	0	0	0	0	0	0	0	0	0	0	0
ESU05153	2.17	2.68403	0.622621	0	0	0	0	0	0	0	0	0	0	0	0	0.80983	2458.18	6598.24	6250.8	0	0	0	0	0	0	0	0	0	0.0472349	0.0496667	30.4862	0	0	0	0	0	0	0	0.0790047	0	0	0	0	0	0	0	0	0	0
ESU05154	0	0.106545	0	0	0	0	0	0	0	0	0	0	0	0	0	0	4.25371	2.19935	6.37587	0	0.0639246	0	0	0	0.185945	0	0	0	0	0	0.12526	0	0	0	0	0	0	0	0	0	0.166839	0	0	0	0	0	0	0	0
ESU05155	39.7674	37.9794	56.0862	13.6231	8.12338	14.852	12.011	8.80244	9.33024	11.6287	9.65899	7.20624	10.3143	8.06453	0.267694	11.8412	881.88	192.778	157.101	20.1176	20.6058	32.337	33.6214	89.4144	93.2218	27.619	11.7826	11.9723	11.1295	40.3984	9.7594	0.502537	1.45201	0.946332	0	0.195624	1.03717	9.57039	0.594099	3.32094	2.71873	0	0.190426	0.276775	0.214234	0.361838	1.04057	78.2313	3.15586
ESU05156	13.9374	13.1456	11.3894	8.87085	3.9522	0.996661	4.68541	4.61667	7.01015	4.79164	6.93967	42.7093	25.0469	25.4323	1.12873	9.05298	26.8897	30.1737	34.6085	4.9715	6.08162	7.16973	6.88537	1.38938	1.38205	0.102184	0.379356	0.362789	4.66588	8.54025	3.66197	4.6454	2.35478	0	0.311819	0.19035	0.168201	8.85813	3.4685	14.6491	7.60564	0.676869	0.27794	1.07725	0.416917	0.469445	0.70876	3.13386	0.635335
ESU05157	1.14528	1.23379	1.10904	0	0	0	0	0	0.111904	0	0.372461	0.709393	0.594864	0.736495	0.0845466	0.480837	10.4487	3.58151	2.23735	0.235326	0.0616873	0.0661756	0	0.186608	0	0	0.123132	0.157007	0.168274	1.23856	0.30219	0.71423	1.37578	0.89665	0	0	0	0.552924	0.0938181	0.104887	0	0.376629	0.360858	0.0874147	0	0	0	0.295315	0.824877
ESU05158	1.7415	2.77938	0.0780741	0	0	0	0	0	0.519933	0	0	0.149819	0.215368	0	0.357113	1.08319	428.36	835.279	488.224	1.19278	0.859844	0.223613	0.438091	0.275873	0.113687	0	0	0	0.094769	12.9543	18.942	6.03362	4.64888	17.4217	0	0	0	7.56694	8.32177	0.974658	2.44815	0	0.152422	0.221537	0	0	0.0832892	0.415791	3.74548
ESU05159	0.313345	0.506342	0.303432	0	0	0	0	0.194203	0.122467	0.676735	0	0	0	0	0.185054	0.43852	10.482	23.59	11.401	0.110374	0.236285	0.108633	0.121616	0.204223	0	0	0.0898367	0	0.184158	3.93733	5.48986	0	0.25094	0	0	0	0	3.50967	12.8342	0.114787	0.880984	0	0.09873	0	0	0	0	0.10773	2.144
ESU05160	0.00500394	0.00449221	0	0.0857752	0.0442491	0.0084806	0.0492753	0	0	0	0	0.24021	0.0222778	0.249387	0	0.0140058	0.190218	0.17387	0.0183289	0.00293768	0	0	0.00323689	0.362821	0.278318	0	0.0251062	0.0445896	0	0.262846	0.660165	0.0624123	0.0200368	0.0783528	0	0	0	51.2833	94.9269	1.25566	0.267307	0.00822783	0	0.00763864	0.00886888	0	0	0.0774175	0.126142
ESU05161	0.163029	0	0	0	0	0	0	0	0	0	0	0	0	0.262098	0	0.684465	0.885329	0.56647	0.199052	0.191419	0	0	0	0.664087	0.255426	0	0.467407	0	0	1.17539	0.860329	0	0	0	0	0	0	3.46315	8.28003	0	0	0	0	0.248867	0	0	0	0	0.880652
ESU05162	0.406607	0.304188	0.382806	0.290411	0	0	0.272999	1.05002	0.529722	0.19958	0	0.682109	0.351991	0.871592	0.0500276	0.474198	1.10404	1.49131	2.19267	0.0994617	0.200757	0.0391572	0.0657553	0	0.0265439	0	0.145719	0.185807	0.630613	1.77985	2.82521	1.26786	1.8995	0	1.07799	0.109677	0.193829	0.327174	0.888219	0	0.142899	0.0557143	0.0533814	0.103449	0	0	0.175018	1.51444	0.183035
ESU05163	1.29654	1.00419	1.47708	0.0871556	0	0	0	0	0	0	0	0.118101	0.603636	0.245226	0.0375346	0.35578	8.64233	23.5852	18.0031	0.34327	0.451871	0.381924	0.279563	0.724894	0.557627	0.331305	0.309767	0.278814	0.971172	5.39388	4.93701	0.211389	0.101796	0.0995172	0.404396	0	0.0727129	0.196377	0.583109	0.0465645	0.0714761	0	0	0.0388078	0.0901161	0	0.175083	0.437019	0
ESU05164	0.130609	0.175878	0.263493	0	0	0	0	0	0	0	0	0.0505626	0	0	0	0	0	0	0	0	0.0175873	0.0188669	0.0422434	0.079804	0.025579	0	0.0234037	0	0	0	0	0	0	0	0	0	0	0.756674	0.427966	0.239228	0.780327	0	0	0	0	0	0	0.112261	0.235175
ESU05165	0	0.0251229	0	1.17527	0.321705	0.592852	0.375784	0.549235	1.53124	0.769224	0.546064	0.0866699	0.664479	2.47448	0	0.117492	0.0303943	0	0	0	0	0	0	0.273586	0.0657678	0	0.0200582	0.0959114	0.0548236	0.0576462	0.029536	0	0	0.109548	0	0	0	0.378298	0.458488	11.4305	2.04569	0	0	0	0	0	0	6.20577	1.51169
ESU05166	0	0	0	0	0	0	0	0	0	0	0	0	0	0	0	0	0	0	0	0	0	0	0	3.41357	2.40708	0	8.60926	8.8077	0	0	0	0	0	0	0	0	0	1.07888	0	4.60477	0.392683	0	0	0	0	0	0	0.480188	2.0119
ESU05167	0	0	0	0	0	1.39473	0.736716	0	0.536066	0	0.573507	0.106197	0	0	0	0.0959754	0.0744843	0	0	0	0	0	0	3.6316	2.41756	0	5.01378	5.02986	0	0	0	0	0	0	0	0	0	0.529747	0.449428	2.38664	2.21736	0	0	0	0	0	0	8.72389	9.75528
ESU05168	1.04433	1.12503	1.74166	0.626547	0.430958	0.265486	1.65164	0.862995	0.5102	0.444254	0.258766	1.29373	1.2915	2.68631	0.513961	4.09223	1.58794	1.53211	2.67768	0.286111	0.206249	0.181027	0.0900721	0.17016	0.10908	0.514144	0.174656	0.167029	1.15934	0.645366	0.330664	9.55202	10.0361	11.0378	0.36916	0.563384	0.398263	54.6537	6.38761	44.8876	20.0638	1.88887	1.53557	1.75361	8.88451	5.41877	9.23004	1.91491	5.39053
ESU05169	703.313	694.426	868.447	1033.08	850.378	1076.78	951.982	1083.73	965.675	879.168	838.778	808.243	161.602	450.953	53.7772	152.922	738.176	409.688	458.473	329.567	303.785	179.434	184.361	299.185	305.336	193.784	189.745	196.902	717.97	650.512	427.228	576.068	515.729	607.076	96.5655	32.8166	27.9241	1328.47	1210.71	1415.45	2309.42	25.9318	8.28199	28.0873	265.546	201.583	224.987	220.115	1234.61
ESU05170	0.222384	0	0	5.1462	8.84928	6.03028	9.55585	4.36455	1.30373	0	6.81898	0.344366	0	0.357522	0	1.24488	0	0	0	0	0.359343	0.513985	0.143853	0.362346	1.04526	0	0	0.304868	0	0	0.234711	0	0	0	0	0	0	0	0	0.407326	0	0	0	0	0	0	2.68022	0.382285	2.40255
ESU05171	0	0	0	2.6322	5.2052	0	0	0.793088	0.250064	0	0	0	0	0.41145	0	0.358165	0	0	0	0	0.137849	0	0	0	0.601463	0	0	0	0	0	0.270114	0	0	0	0	0	0	0	0	0.468767	0	0	0	0	0	0.510751	2.20321	0	2.30413
ESU05172	2.93372	2.83629	2.91374	21.2758	27.9379	32.5093	26.6669	71.7972	19.1835	7.97535	32.0825	1.74727	0.669798	1.81403	0	5.36895	2.20591	0	1.10214	0.662425	2.06637	0.912767	0.583916	3.49316	1.06071	2.15669	2.58801	5.10466	1.98945	2.3243	2.3818	1.87647	0	1.7668	0.598293	0	0.645461	0.871604	0.369726	14.4671	3.17241	0.371063	0	0.688983	5.19965	3.15257	19.4273	1.93967	16.6601
ESU05173	0	0	0	0	0	0	0	0.0954692	0	0	0	0	0.0457192	0	0	0.0431147	0.0334603	0.0713643	0	0	0	0	0	0	0	0	0	0	0	0	0	0	0	0	0.0816769	0	0	0	0	0	0	0	0	0	0	0	0	0	0
ESU05174	0.134871	0.282516	0.217673	1.57979	0.874603	2.40006	1.52934	0.882333	1.1421	1.41228	1.58738	1.2531	2.06822	4.33658	1.59303	5.4737	2.29491	4.00939	1.37227	5.12024	5.37569	0.831254	0.814273	0.476135	0.422618	0.58588	1.32115	0.770397	5.72473	10.0942	9.44234	5.23348	4.32041	3.51972	1.31108	0.436553	0.642927	4.94864	2.79889	3.78785	2.40157	5.69194	3.47047	3.84316	3.82467	3.22991	4.17983	3.47771	3.96653
ESU05175	0	0	0	0	0	2.61975	0	0	0	0	0	0	0	0	0	0.196661	0	0	0.171576	0	0.15138	0	0	0	0	0	0	0.0963233	0	1.73681	3.26292	0.584237	0.562691	0.550092	0	0	0	0	0	0	0	0	0	0	0	0	0	0	1.51818
ESU05176	0	0	0	0	0	0	0	0	0	0	0	0.0786467	0.150742	0.244954	0	0.0710771	0.110323	0.117648	0.124022	0.149082	0.273558	0	0	0	0	0	0.0364028	0.0348131	0	1.98777	1.60811	0	0.203367	0	0	0	0	0	0	0.0930257	0	0	0	0	0	0	0	0	0.0914498
ESU05177	17.3878	11.7918	15.2912	70.453	62.7406	81.4261	61.5881	56.8852	45.0771	38.4192	51.9707	9.41968	4.15416	8.30829	0.317919	1.80808	25.9594	29.4913	46.9291	1.70658	1.68172	1.8974	2.22862	0.175425	0.168683	1.54339	0.463013	0.516591	52.6244	5.65535	5.62479	4.02856	3.87999	9.06133	2.85437	1.21972	1.5397	60.9191	25.5767	96.5301	74.3891	0	0	0.0821759	0.858697	0.107432	1.2049	2.03586	121.841
ESU05178	3.325	2.56285	6.12521	1.43928	0.296994	0.825351	1.26279	2.01218	3.4129	0.659415	1.09226	8.32133	0.697788	1.78184	0	0.0940052	1.16728	1.20589	1.10719	0.059152	0	0	0.0217256	0	0	0	0.0240728	0	1.01984	1.41827	1.34701	11.45	9.54842	2.62947	0	0	0.096062	4.66985	1.26558	8.61238	1.74692	0.110448	0	0.0512696	0.0595268	0	0	1.21244	133.589
ESU05179	0.0462972	0	0.0373604	10.9121	9.00678	10.063	8.10263	8.41686	5.74504	3.90864	4.36639	17.1703	0.412235	21.6594	0.0341775	0.0971878	0.402268	0.536224	0.734854	0.0951294	0.112215	0.0133756	0	0.245165	0.253877	0.0804463	0.0829594	0.111071	0.249421	0.0476841	0.0244318	126.365	135.701	119.614	0	0	0	4.64914	4.77861	86.0292	8.65608	0	0	0.0706738	0	0	0	1.1938	31.3028
ESU05180	6.91488	5.83226	7.42512	2.96329	3.57514	1.6303	5.46641	2.41933	1.63463	1.50546	2.61671	20.3794	7.28258	14.0754	2.63468	3.19972	6.05667	4.90872	5.51507	0.458335	0.540655	0.273886	0.0901817	0.159009	0.131055	0.70251	1.61878	1.50987	5.27116	4.65229	3.88452	37.559	41.198	27.0687	1.7002	3.79055	2.71149	6.56912	4.97927	27.1696	6.27145	3.75941	2.50382	2.46868	1.13663	1.55805	0.960133	4.21794	21.7892
ESU05181	0.0318354	0.0285797	0.411042	0.491136	1.06976	0.431632	0.712483	0.822114	0.342166	0.343776	0.147905	8.33131	0.472443	8.24015	0.047003	0.31187	0.103729	0.14749	0.11661	0.0186897	0.0171473	0	0	0	0.0498781	0	0.136909	0.0218217	0.0311835	0	0	199.726	228.946	187.68	0.0844013	0.618274	0.0910553	0.553308	2.60787	13.7613	2.6852	0.0523459	0	0.19439	0	0.0635333	0.109625	0.930343	16.6236
ESU05182	0.615373	0.368294	0.937997	0.556722	2.26735	1.99894	1.68327	0.565026	0.133617	0	0.69886	0.741157	2.23233	5.22142	0.858085	5.45427	2067.04	5433.99	4411.33	0.361269	0.62608	0.0395078	0.0663441	0.222816	0.0535631	0	0.171528	0.0703016	6.32912	2.71128	2.30928	0.426406	0.136893	0.535313	0.271911	0	0.0977825	0.792249	2.01639	0.626188	0.384477	0.50592	0.484735	0.417503	0.181779	0	0.588619	0.293846	0.554022
ESU05183	9.98079	6.38165	14.37	0	0	0	0	0	0	0	0.200158	5.22594	75.8698	41.3269	34.7728	50.9476	29.8689	57.7998	44.8873	1.30678	1.04424	0.207447	0.41803	0.0584979	0.0562497	8.29703	0.102932	0.246092	3.93871	1.99679	1.9704	0.895587	1.4376	3.37298	89.6624	190.118	145.816	9.01317	2.47045	13.941	2.32163	87.8407	123.529	102.815	4.45425	7.88141	5.68691	22.8353	1.29291
ESU05184	0	0	0	0	0	0	0	0	0	0	0	0	0	0	0	0	0	0	0	0	0	0	0	0	0	0	0	0	0	0	0.11909	0	0	0	0	0	0	0	0	0	0	0	0	0	0	0	0	0	0
ESU05185	0	0	0	0	0	0	0	0	0	0	0	0	0	0	0	0	0	0	0.0494989	0	0.0436724	0	0	0	0	0	0	0	0	0	0.128364	0	0	0	0	0	0	0	0	0	0	0	0	0	0	0	0	0	0
ESU05186	0	0	0	0	0	0	0	0	0	0	0	0	0	0	0	0	0	0	0	0	0	0	0	0	0	0	0	0	0	0	0	0	0	0	0	0	0	0.0596144	0	0	0	0	0	0	0	0	0	0	0.0555847
ESU05187	0	0.0333817	0	0.286828	0	0	0	0.230459	0	0	0.380062	0.575806	0.0551822	0.418463	0	0.0520386	0.282702	0.55988	0.817214	0	0	0	0	0	0	0	0.0266521	0	0	0	0	0.154595	0.148894	0	0	0	0	0.789891	0.243683	2.65622	0.313636	0	0	0	0.0659047	0	0.0640218	0.127842	1.74081
ESU05188	0	0	0	0	0	0	0	0	0	0	0.330403	0	0	0	0	0	0.0643668	0	0	0	0	0	0	0	0	0	0	0	0	0	0	0	0.711917	0	0	0	0	0	0	0	0	0	0	0	0	0	0	0	0.106711
ESU05189	0.0583581	0	0	0	0.10321	0	0	0	0.171063	0	0.59648	0	0	0	0	0.0816708	0.950742	0.743507	2.63637	0	0	0.0674401	0	0.190174	0.182865	0	0	0	0	0	0	0	0	0	0	0	0	0.112698	0	0	0	0	0	0	0	0	0	0	0.10508
ESU05190	0.0439224	0.0394307	0	0	0	0	0	0	0	0	0	0	0	0	0	0	0	0	0.0536277	0.0515713	0	0	0	0	0	0	0	0	0	0	0	0	0.175875	0.171937	0	0	0	0	0.0719602	0.0804499	0	0	0	0	0	0	0	0	0
ESU05191	0.0549953	0	0	2.26249	1.50758	4.56705	1.03388	1.76104	1.07471	1.8356	1.53302	2.38452	0.244842	2.12196	0.243592	0.615717	3.64356	4.58616	4.09599	0	0.118487	0.127108	0.213448	0.22402	0.129246	0.0477801	0.275927	0.22618	0.0538693	0	0	1.37187	1.98191	1.07641	0.145803	0.17801	0	17.736	1.08122	12.1885	5.64369	0	0.0866406	0	0.0974725	0	0.0946878	0.283616	2.17855
ESU05192	1.14894	1.0095	0.710166	0.544746	1.42671	0.704311	1.3568	0.454523	1.33759	1.72785	0.545148	1.70345	0.79811	2.43664	1.55198	1.57371	3.0533	3.1711	2.32808	0.229622	0.250173	1.94925	2.15058	1.53349	1.51286	0.0637153	0.841033	0.804304	0.119725	0.453202	0.464412	1.82941	2.25136	1.14832	0.0648098	0.0791263	0.0699192	1.13299	0.560706	2.41787	0.481109	0.200976	0.269585	0.671703	0.129981	0.146357	0.210445	0.420228	2.11281
ESU05193	0.553904	0.672762	0.368103	0.418886	0.921992	0.110441	1.60425	1.54819	1.20977	2.36695	1.99816	0.403638	1.49895	1.781	0.817805	1.27676	1.02625	1.73594	1.35259	1.07119	0.982785	2.07093	1.85474	0.451258	0.40839	0.679388	0.560489	0.58068	1.2447	0.805406	1.34116	0	0	0	0.691058	0.421857	0.0931925	1.13259	0.427052	0.298397	0.183215	0	0.0513312	0	0	0	0	0.280053	0
ESU05194	0.0994452	0.0892754	0	0.0852321	0	0.140448	0	0.37665	0	0	0.184806	0.0513309	0	0.106584	0	0	0	0	0.121419	0	0	0	0	0	0	0	0	0	0	0.136566	0.454816	0	0	0.129761	0	0	0	0.128029	0	0.303579	0.0465991	0	0	0	0	0	0	0	0
ESU05195	1.73715	1.78228	2.96386	0	0	0	0	0	0	0	0	0.230572	0	0	0.0732798	0.13892	1.40156	3.79406	2.727	0.262243	0.294067	0	0	0	0.155525	0	0	0.068042	0	0.0511196	0.209536	0	0	0	0.131586	0	0	0.47924	0.0813158	0.272728	0.0697724	0	0	0	0	0	0	0.170641	0.0893691
ESU05196	0.071917	0.0968435	0	0	0	0	0	0	0	0	0	0	0	0	0	0	0.195273	0.458126	0.526848	0.0211102	0.0193681	0	0	0	0	0	0	0	0.105667	0.0370356	0.113855	0	0	0	0	0	0	0	0	0	0	0	0	0	0	0	0	0.185441	0
ESU05197	0	0	0	0	0	0	0	0	0	0	0	0	0	0	0	0.0339934	0	0	0.0296573	0	0	0.0140351	0.0157125	0	0	0	0	0	0	0.175124	0.128183	0	0	0	0	0	0	0	0	0	0	0	0	0	0	0	0	0	0
ESU05198	0	0.229755	0.413051	0	0	0	0	0	0	0	0	0	0.379802	0	0	0	11.6745	18.0817	11.8742	0	0	0	0.165551	0.208501	0	0	0	0	0.752063	10.0166	17.8276	0	0	0	0	0	0	0	0	0	0	0	0	0	0	0	0	0	0
ESU05199	0	0	0	0	0	0	0	0	0	0	0	0	0	0	0	0	0	0	0.0413711	0	0	0	0	0	0	0	0	0	0	0	0	0	0	0	0	0	0	0	0	0	0	0	0	0	0	0	0	0.0582476	0
ESU05200	0	0	0	0	0	0	0	0	0	0	0	0	0	0	0.0290663	0	0	0	0.0480737	0.0115576	0	0	0	0	0	0	0.0141106	0	0	0	0	0	0	0	0	0	0	0	0	0.0721179	0	0	0	0	0	0	0	0	0
ESU05201	0.169797	0.213405	0	0	0	0	0	0	0	0	0	1.73536	0.705547	1.74706	0.100278	0.380202	0.0368833	0.117997	0	0.0199366	0	0.0392442	0.0439343	0	0	0	0.048681	0.0232775	0	0	0	0	0	0	0	0	0	0.327901	0.166911	0.746413	0.525129	0	0.1605	0	0	0	0.0584692	0	0.0611473
ESU05202	0	0	0	0	0	0	0	0	0	0	0	0	0	0	0	0	0	0	0	0	0	0	0	0	0	0	0	0	0	0	0	0	0	0	0	0	0	0	0	0	0	0	0	0	0	0	0	0	0
ESU05203	0	0	0	0	0	0	0	0	0	0	0	0	0	0	0	0	0	0	0	0	0	0	0	0	0	0	0	0	0	0.308792	0.063286	0	0	0	0	0	0	0	0	0	0	0	0	0	0	0	0	0	0
ESU05204	0.183367	0.137179	0.345266	0	0	0	0	0	0.0895828	0	0.113588	0	0	0.0491325	0.0451216	0.0427695	0	0.0353965	0	0	0	0	0	0	0	0	0	0	0	0.0629532	0.0322552	0	0	0	0	0.098921	0	0.177054	0	0.0559768	0	0	0	0	0	0	0	0	0
ESU05205	0.0629273	0	0	0.916869	0.556456	0.213296	0.168999	0.910017	0.737827	0	0.584711	1.26677	0.0933853	0.505835	0	0	0.0683455	0.291535	0.460992	0.0369429	0	0.0363602	0.122117	0.051266	0	0	0	0	0	0	0	4.18596	3.27566	1.23166	0	0	0	0.243043	0.30929	0.922079	0.0884615	0	0	0	0	0	0	0.216348	0.906458
ESU05206	0.121622	0.14558	0.261721	3.33567	0.716992	1.58028	0.58068	0.670031	2.13905	1.19395	1.46913	2.44835	0.481306	1.82494	0.059856	0.397151	0.704503	0.939104	0.940479	0.142802	0.218362	0.0937	0.0786736	0.033028	0.095276	0	0.0290578	0.277888	0.0397107	0.0835104	0	8.93315	6.65569	5.23707	0	0.131224	0.115955	3.75792	0.597779	6.83155	1.82372	0.06666	0.191606	0.123773	0.0718536	0.0809065	0	0	2.40893
ESU05207	0.599818	0.269239	0.484034	0	0	0	0	0	0	0	0	0	0.44507	0.602697	0.221399	0.734502	0.162866	0.521041	0	0.264103	0.323076	0.129968	0.145501	0	0.0587354	0.0651404	0.161221	0	0.440653	0	0.158267	0	0.300225	0	0.198778	0.242688	0	0.144792	0.245677	0	0.210802	0	0	0	0	0	0.129092	0.77333	54.0018
ESU05208	0	0	0	0	0	0	0	0	0	0	0	0	0	0	0	0	0	0	0	0	0	0	0	0	0	0	0	0	0	0.124167	0.254476	0	0	0	0	0	0	0	0	0	0	0	0	0	0	0	0	0	0.651219
ESU05209	0.480116	0.323263	0.516585	0.240039	0	0.779789	0.859609	0.991879	2.50195	1.13903	2.0447	0.185867	0.534376	1.28645	0.0590718	2.2957	2.65073	6.07055	2.00287	0.234886	0.0862006	0.161827	0.207048	0.293358	0.250741	0.069521	0	0	11.8747	51.3454	86.4397	0.665367	0.801036	1.72282	0	0	0.114435	1.15897	1.24545	0.146566	0.281222	0.0657867	0	0.0610757	0	0	0	0	0.288167
ESU05210	0	0	0	0.921222	1.87213	1.42142	0.13121	2.1196	0.700145	0.623503	0.907934	0.15131	0.217512	1.51855	0	0	0.0176877	0.0754488	0	0	0	0	0	0.0132676	0.038273	0	0.0116727	0	0	0.0335467	0.0171882	0.0677076	0.0652105	0.191251	0	0	0	1.63538	0.21345	4.95163	0.732598	0	0	0	0	0	0	0.0279953	0.674446
ESU05211	0.561555	0.318396	0.381606	4.58497	3.65897	3.23082	4.7096	9.67789	9.64539	9.9519	8.23877	0.778044	13.6408	22.57	2.31276	1.8613	4.91135	7.87332	4.54687	4.96246	4.69619	0.597715	0.669148	47.555	43.0879	1.33525	16.46	16.1464	0.926413	0.761022	0.842234	152.738	139.176	129.927	5.24993	15.5936	10.3132	7.59111	7.98967	66.965	3.24077	3.20742	3.91124	5.45919	0.104767	0.117967	0.305322	30.9414	6.27971
ESU05212	0	0	0	0	0	0	0	0	0	0	0	0	0.201138	0	0	0	0	0	0	0	0	0	0	0.110419	0	0	0.0971459	0	0	0	0	0	0	0.530562	0	0	0	0	0	0.496504	0	0	0	0	0	0	0	0.931962	0.732139
ESU05213	1.07202	0.577435	2.07621	0	0	0	0	0	0.0698308	0.0701593	0	0.553349	30.7574	17.4645	19.4154	48.4087	0.310487	0.662207	0.436301	0.629355	0.500427	0	0	0.174672	0.167959	2.66994	0.10245	0.195952	1.26009	1.6194	0.754298	0	0.286173	1.39883	13.4527	69.8617	69.2959	2.07023	0.351269	2.74898	0.100468	16.6868	26.1214	19.2012	0.126669	0.998394	0.369149	36.6111	3.34583
ESU05214	0	0	0	0	0	0.432018	0	0	0	0	0	0.112781	0.864668	1.63926	0.107531	1.12119	0	0	0	0	0	0	0	0.0593349	0	0	0	0	0	0	0.384344	0	0	0.285103	0	0	0	0.281297	0.35797	0	0.204769	0	0.11474	0.222358	0.387255	0.290698	0.626987	0.5008	1.04913
ESU05215	0.523356	0.501157	1.23884	0.269133	0.370236	1.38959	0.124937	0.864967	1.77273	1.23305	0.940169	0.108057	6.16158	23.5589	2.78173	44.922	6.13891	7.67805	5.45279	1.10609	1.2967	0.826565	0.902779	3.75206	3.82652	3.24348	1.77556	1.62627	8.57818	2.98265	1.25203	2.03081	2.79417	2.0487	4.71754	5.19497	4.69028	0.80854	0.22865	0.639065	0.196192	20.2513	21.3822	26.8436	13.7901	15.0401	16.2195	7.43724	2.13601
ESU05216	0.0568376	0.0510251	0.0917323	0	0.0502606	0	0.254408	0	0	0	0.369688	0	0.084348	0.182753	0.0839172	3.65897	1.35809	1.71159	0.83276	0	0.030614	0.131366	0	0.0463048	0	0.246903	0	0	0.389717	0	0.0599882	0	0	0	0	0	0	0	0	0.104106	0.239702	0.841107	0.626801	0.520584	0.906639	2.15517	1.76147	0.195411	0
ESU05217	0.253625	0.369994	0.204668	0.624957	0	0.37611	0.510858	0.753205	0.58856	0.404594	0.47133	1.12914	2.25831	3.05811	1.07658	1.86345	2.23814	1.72581	2.51605	0.614198	0.597662	0.311415	0.18457	0.568219	0.794736	0.358069	0.704426	0.630201	0.590027	0.718363	0.836513	2.50434	2.15808	2.60618	0.672407	0.410471	0.181354	1.95915	0.882994	4.52936	0.980484	0.312771	0.149837	0.0967913	0.05619	0.0632695	0.163754	0.871981	2.74008
ESU05218	0.0740481	0.0221585	0.0796726	0.0423099	0	0	0.176769	0.0254962	0	0	0	0.152887	0	0.238091	0.0364425	0.2418	0	0.028588	0.0301367	0.115924	0.132947	0.028524	0	0.060326	0.0193358	0	0.0176914	0.118432	0.0483546	0.0508442	0.0781527	0.205239	0.197669	0	0	0	0	0.0953317	0.0404388	0.135629	0	0	0	0.0376787	0	0.0492588	0.0424973	0.127291	0.0444438
ESU05219	0	0	0	0	0	0	0	0	0	0	0	0	0	0	0	0.0269263	0.0835876	0	0	0	0	0	0	0	0	0	0	0	0	0.0396333	0.0609204	0	0	0	0	0	0	0	0	0.0352412	0	0	0	0	0	0	0	0	0
ESU05220	0	0	0	0	0.622361	0	0.0572773	1.05745	1.06277	1.69588	0.118902	0	0	0	0	0	0	0	0	0	0	0	0	0	0	0	0	0	0	0	0	0	0.256197	0	0	0	0	0	0	1.52349	0	0	0	0	0	0	0	0.439948	194.007
ESU05221	0.130145	0.175254	0	0.167316	0.115085	0.055142	0	0.134434	0.317909	0.638809	0.181393	0.302298	1.44853	1.9877	0.576454	1.54815	0.141351	0.301474	0.397257	0.114607	0.140198	0.263198	0.0841867	0	0	0.0565352	0.0466411	0.0446042	0.0637402	0.268087	0.137359	0	0.260564	0.25473	0.345038	0.421257	0	2.38762	0.319834	1.19189	0.457386	0.534984	0.512583	0.496674	0.576666	0.259728	0.784268	1.67793	0.82019
ESU05222	0	0	0	0	0.15755	0	0	0	0	0	0	0	0.0661006	0.465457	0	0.0935025	0	0.0257945	0	0	0	0	0	0	0	0	0	0	0	0.0458759	0.070516	0.185184	0	0.0871803	0	0.144174	0	0.0860163	0	0.0815841	0.0313077	0.0366193	0	0	0.0394723	0.088891	0.0383446	2.98617	0.040101
ESU05223	0	0	0	0	0	0	0	0	0	0	0	0	0	0	0	0	0	0	0	0	0	0	0	0	0	0	0	0	0	0	0	0	0	0	0	0	0	0	0	0	0	0	0	0	0	0	0	0	0
ESU05224	0.12551	0.0845059	0.151924	0.860572	1.27634	0.292479	0.589877	0.226881	0.337244	0	0.670575	0.0971772	1.81602	2.42135	1.85308	4.69859	0.477108	1.09026	0.536351	0.0184208	0	0	0.0202971	0	0	0.109043	0.0449799	0.0215078	0.338085	0.517078	0.298051	16.698	15.454	8.84367	1.9965	5.2813	5.1155	1.63605	0.154222	1.0345	0.308767	2.83762	2.81766	2.25123	1.39032	1.75334	0.702311	1.34847	5.64984
ESU05225	0.0357062	0.0320547	0	0	0	0	0	0	0	0	0.165888	0	0.0529887	0.0574042	0	0.0999401	1.66757	2.81219	1.35148	0.272508	0.134625	0.0206315	0	0	0	0	0	0.024475	0	0.0367758	0.075371	0	0	0	0	0.115575	0	0	0	0	0	0.939371	0.168757	0.545064	2.02512	1.7102	0.922154	0.0613802	0.0642928
ESU05226	0	0	0	0.377081	0	0.466026	1.03388	0.284039	0.214941	0	0	0	0.326456	0.0884148	0.162394	1.46233	4.77844	9.04493	4.70031	0.484294	0.207352	0.031777	0.0711494	0.268824	0.172328	0	0.0394182	0.0753935	0	0.0566427	0	0	0	0	0.145803	0	0	0.318611	0	0.302194	0.231933	1.26598	0.346562	1.17532	1.36461	0.768272	1.23094	0.378155	0.594149
ESU05227	0.0664893	0.0596897	0	1.42466	3.17495	5.35253	5.29744	5.49445	1.49422	0.913802	5.31315	0.20592	0.197343	0.32068	0	0.558301	0.36107	0	0.162362	0.351306	0.393939	0	0	1.24586	0.625033	0.057766	0.095313	0.227877	0	0	0	0.276432	0.532474	0.260276	0	0.215214	0	0.513601	0	3.89709	0.74775	2.62383	1.57123	2.02995	2.59257	1.85768	1.14477	0.914378	10.6552
ESU05228	0	0	0	0	0	0	0	0	0	0	0	0	0	0	0	0	0	0	0	0	0	0	0	0.373217	0	0	0	0	0	0	0	0	0	0	0	0	0	0	0	0	0	0	0	0	0	0	0	0	0
ESU05229	0	0	0	0	0	0.549339	0	0	0	0	3.2126	0	0	0	0	0.302413	0	0	0	0	0	0	0	0	0	0	0	0	0	0	0	0	0	0	0	0	0	0	0	0	0	0	0	0	0	0	0	0	0
ESU05230	0	0	2.30104	193.07	195.416	221.092	312.7	1020.59	2029.7	1135.09	809.433	0	0	6.87635	0	1.99528	133.17	44.5854	118.372	0	0	2.47142	0.922259	0	0	1.23868	0	0	4.18962	0	1.50476	29.6377	28.5446	16.7433	0	0	0	5.50658	2.33584	7.83426	4.0085	2.34429	2.24612	2.17641	27.7963	31.2984	81.0065	4.90176	187.404
ESU05231	0	0	0	40.8186	35.6969	50.735	21.5204	225.828	400.195	341.521	162.682	2.80948	0	0.729203	0	0	0	0	0	0	0	0	0	0	0	0	0	0	0	0	0	0	0	0	0	0	0	0.875918	0	0	0	0	0	0	0	0	0	0	0.81671
ESU05232	0.108815	0.14653	0	0.233157	0	0.138313	0.292236	0.95541	0.584771	0.267055	0.151664	0.421255	1.13038	2.71156	0.160659	0.304568	0.354552	0.315079	0.597866	0.28747	0.234441	0.094312	0.140778	0.044325	0	0.472694	0.272978	0.0372938	0	0.112075	0.0574234	1.80961	1.96073	0.212981	0.288488	0	0	1.89124	2.49587	3.98619	0.305938	0.357842	0.342858	0.166109	0.771445	0.76006	0.281027	2.9929	123.536
ESU05233	7.95702	6.03742	12.8959	15.4087	15.0146	13.7111	14.7233	15.8195	25.4386	21.2114	16.4266	78.2086	67.441	83.2304	26.1013	15.6551	4.33914	8.48333	5.52833	5.0818	5.23625	11.6192	11.005	2.57671	2.89498	9.54525	1.50336	1.84848	7.85932	8.22966	5.34104	21.593	14.2644	1.4336	23.3021	19.613	12.6648	99.2048	138	137.572	86.4906	33.174	26.0678	22.1586	38.06	41.7257	31.2404	42.4659	297.639
ESU05234	14.137	8.67506	14.1519	62.4996	42.2507	57.8508	56.1492	71.5359	63.2082	49.4518	78.3165	36.0239	78.6071	106.878	36.1965	43.9515	4.08151	5.38884	4.58831	54.2091	46.7956	16.4922	16.3796	4.811	4.6261	40.1117	16.6101	12.5115	20.4208	22.0251	16.9038	0.371995	1.4331	0	106.035	46.3383	43.7615	123.544	127.974	205.512	101.002	13.388	16.0695	13.522	7.29482	12.678	16.3296	36.6068	47.6882
ESU05235	0.398357	0.357619	0.292238	0.248307	0.672498	0	0	1.64594	0.141538	0.31996	0.942193	0	5.5355	3.26038	1.06936	5.37219	0	0	0	0.531511	0.23407	0.209251	0.140555	0.0885099	0.0851082	0.597799	0.0519136	0.0248232	1.52533	15.964	26.3348	0	0	0	0	0	0	0	0.118663	0	0	2.14366	0.570527	0.773948	23.1709	48.2779	29.3053	0.684789	4.10808
ESU05236	0.0835207	0.0374897	0	0.250542	0	0.247712	0.186921	0.560776	1.83616	1.18887	0.659652	0	0	0	0	0	0.272136	0	0.0509879	0	0	0	0.0270134	0.408259	0.392568	0	0.14966	0.228998	0	0.0860226	0.0881504	0.34724	0.668869	0.817365	0	0.135171	0.119443	0.967742	0.205254	3.28906	0.176117	0	0	0	0	0	0	0.646087	3.45892
ESU05237	0	0	0	0	0.505801	0	0	0.59084	0	0.663607	0	0	0	0	0	0	0.112952	0.0602263	0	0	0	0	0	0.381266	0	0	0	0	0	0	0	0	0	0.610658	0	0	0	1.40584	0.0851924	4.09546	0.0730987	0	0	0	0	0	0	0.536328	1.77896
ESU05238	0	0	0	3.61538	3.18237	2.67465	3.06325	8.10519	9.02148	6.74727	5.04335	0	0	0	0	0	0.0640766	0	0	0	0	0	0	0.456608	0.485276	0	0.0634295	0.0606595	0	0	0	0	0.236236	0	0	0	0	2.39256	0.579944	46.8984	1.86606	0	0	0	0	0	0	12.8293	21.9365
ESU05239	0.0688889	0	0	35.78	18.397	29.9468	23.0029	63.6164	85.4844	73.1051	48.3279	0	0	0	0	0	0.897844	0	0	0	0	0	0	1.90818	2.0507	0	0.839399	0.14166	0.134957	0	0	0	0	0.269669	0	0	0	1.33034	1.01577	47.5696	4.55157	0	0	0	0	0	0	32.6845	125.53
ESU05240	0	0	0	0.285553	0.736546	0	0.596517	1.03246	2.60431	0.163535	0.619156	0	0	0	0	0	1.44743	0	0	0	0	0	0	0.407145	0.391498	0	0	0	0	0	0.17582	0	0	0	0	0	0	18.6587	1.91048	138.832	4.91781	0	0	0	0	0	0	1.7182	2.99955
ESU05241	0.180596	0.270212	0	0.773921	0.958187	2.09148	3.66454	2.54948	0.823471	0.945538	1.62213	0	0	0.09678	0	1.85342	0.523054	0	0	0.812841	0.843032	0.0347835	0.077881	28.8372	29.8039	0.156902	8.32749	10.3158	0	0.434013	0.254142	0.250278	0.241048	1.17825	0	0	0	0.232504	0.197252	0.992356	0.0846254	0	0	0.0918945	0.320084	0.360412	0.829171	1.34528	5.96166
ESU05242	2.48095	1.13952	1.02431	0	0.459182	1.85788	0	1.43035	2.02949	1.30272	1.60832	3.66311	5.05174	3.98858	3.4926	20.5092	4.01052	4.61095	3.31094	0.64357	0.932301	2.00027	1.82878	13.8664	14.2374	2.70686	15.8387	18.0736	0.791214	9.80511	10.8393	4.55764	3.46544	8.13083	3.21225	3.36157	2.97042	4.34539	6.995	2.85334	4.21763	7.02029	50.5383	8.36715	8.38533	5.64206	26.6228	4.76075	7.47999
ESU05243	0	0.0181173	0	0.0864837	0	0.359127	0	0.583694	0	0	0	0.0312508	0.209644	0.227113	0.506535	2.37241	0.0657562	0.0467483	0	0.781953	0.64133	0	0.0130545	5.11323	5.62814	0.1052	1.25845	1.09282	0	0.124714	0.106499	0	0	0	0	0.195968	0.173166	0.15589	0.165318	0.110893	0.19859	0.696847	28.9322	2.15648	0.929982	0.805501	3.26619	0.312228	0.79944
ESU05244	0	0	0	0	0	0	0	0	0.0648092	0	0	0.136949	0.295299	0.177726	0	0.216593	0.384212	0.204862	0.0539901	0.0519198	0.0357262	0	0.014302	0.0180124	0	0.0192089	0	0.0909306	0.0649707	0	0	0.735372	0.796783	0.259648	0.0586166	0.214695	0.0632377	0.384271	0.434678	0.0809934	0.124324	0.109062	0	0.0337508	0	0.132371	0	0	0.0398107
ESU05245	0	0	0	0	0.287713	0	0	0.336086	0	0	0	0	0	0.104616	0	0	0	0	0	0	0.0350496	0	0	0	0	0	0.326488	0	0	0	0	0	0	0	0	0	0	0.125664	0.106611	0.119189	0	0	0	0	0	0	0	0	0
ESU05246	0.583581	0	0.941863	0	0	1.85446	0	0	0	0	0	0	8.87696	2.11097	14.4322	39.8145	0.475371	0.844894	0.178133	0	0	0	0	0	0	0.126754	0	0.100004	0.142908	0	0	0.606565	0	1.14223	12.7642	49.585	42.1461	0	0	0	0	1.67924	6.89538	2.00441	0	1.4558	0.502388	6.01917	0.788099
ESU05247	0.509327	0.203218	0.548014	0	0	0.311711	0	0	0	0.25	0	0.0438168	0.5039	0.545889	0	1.30678	5.47034	0	0.0690966	0.066447	0.0609633	0.130798	0.0915186	3.15816	3.59095	0.270419	1.37912	1.39648	0	0	0	0.117641	0	0	0	0	0.0809318	0.601078	0.185434	0.310967	0.15911	0	0	0.0431944	0	0	0.0974366	0.535058	0.152849
ESU05248	0	0	0	0	0	0	0	0.106819	0	0	0	0	0	0	0	0.144721	0.22463	0	0	0	0	0	0	0.421238	0	0	0	0	0	0	0	0	0	0	0	0	0	0	0	0	0	0	0	0	0	0	0	0	0
ESU05249	0	0	0	0	0.911125	0	0	0.573091	0	0	0	0	0.11762	0	0	0	0.172164	0.0917982	0.0967712	0	0	0.0457963	0	0	0	0	0	0.108655	0	0	0	1.31807	0	0.310259	0	0	0	0.153058	0.129852	0.580687	0	0.130321	0	0	0	0	0	0	0.713561
ESU05250	0	0	0	0	0	0	0	0	0	0	0	3.77956	0.0348281	0.528224	0	0.16422	0	0	0	0	0	0.0135606	0.0303624	0.133838	0.202234	0	0.0841069	0.128694	0	0	0	0	0	0	0	0	0	19.6696	1.3073	87.735	9.30368	0	0	0.0358257	0.0415956	0	0	3.55024	6.33871
ESU05251	0	0	0	0	0	0	0	0	0	0	0	4.33217	0	0.843315	0	0	0	0	0	0	0	0	0	0.356123	0.136974	0	0.187989	0.239705	0	0.180089	0.0922719	0	0	0	0	0	0	20.2598	1.86204	97.2002	11.6756	0	0	0	0	0	0	7.81496	16.6864
ESU05252	0	0.191285	0	0	0	0	0	0	0	0	0	0	0	0	0	0.298193	0	0.246788	0.260157	0	0	0	0	0	0	0	0	0	0	0.219458	0	15.9456	17.0639	4.17046	0	0	0	0	0.349091	0.390275	0.299535	0	0	0	0	0	0.36686	1.46513	0.383664
ESU05253	0	0	0	0	0	0	0	0	0	0	0	0	0	0	0	0	0.241532	0	0	0	0	0	0	0	0	0	0	0	0	0	0	0	0	0	0	0	0	0	0	0	0	0	0	0	0	0	0	0	0
ESU05254	318.623	254.506	702.273	13.1946	7.76497	8.80257	10.9384	129.534	202.048	160.447	65.8642	433.274	51.4597	247.741	0.717198	3.76512	113.837	250.019	108.035	6.58102	6.74233	1.55453	0.966842	3.68346	4.12733	1.10377	0.723127	0.691548	14.4209	12.7772	9.58333	140.283	102.192	139.836	1.28784	0.72569	5.34374	659.684	605.823	79.0499	409.302	18.002	6.88751	12.3778	269.876	470.992	341.169	787.122	319.926
ESU05255	0.131831	0.118349	0.106383	0.564944	0	0.335136	0.885119	0.340438	0.644051	0	1.2862	0.102071	0.195639	0.211941	0	0	0.644316	0.381722	0.724322	0.503061	0.710069	0	0	0.1074	0	0	0.0944902	0.180727	0	0.475228	0.278276	0	0.263938	1.03211	0.349507	0	0	0.891042	0.53996	0.241465	0.277985	0	0	0	0	0.131546	0	0	0.949499
ESU05256	1.22311	1.39749	0.448642	15.7245	14.6013	19.7869	8.70976	12.3471	11.0274	13.2078	10.8484	2.66883	6.93046	13.6752	0.164168	5.21295	9.11782	8.37101	12.4222	7.24583	6.61791	1.57408	1.61835	2.94406	3.30999	1.54566	7.45171	7.54548	1.4159	57.8913	115.478	1.618	2.4488	2.6116	1.17916	1.25968	1.11311	22.3317	3.64342	23.1158	6.40873	0.0914148	0	0	0.0985371	0	0.382888	1.24243	10.2109
ESU05257	2.27307	1.47552	2.08827	13.7872	7.39076	16.2392	16.2477	8.56111	12.4717	11.0199	10.8205	18.3034	14.1159	27.9418	1.75547	5.82387	7.40635	7.3716	10.0766	4.94776	4.76546	5.05157	4.75044	3.39029	2.93125	2.67364	6.44174	5.82484	2.98012	2.59329	2.43598	10.3227	4.48091	4.10679	4.82106	3.96175	2.3005	52.4729	6.64604	16.1413	6.58747	0.402504	0.440743	0.53383	0.557825	0.348948	0.481679	3.1861	8.37471
ESU05258	0.0612858	0.0550183	0.0494557	0.695977	0.555489	0.766012	0.0411477	0.506445	0.0898225	0.0300817	0.0427093	0.0237255	2.20552	6.33041	0.723877	7.14018	20.4846	23.2822	17.6593	0.0989427	0.16505	0.159353	0.128842	0.361983	0.168034	0.492518	1.20799	0.955694	0.0150077	0.142024	0.0161707	629.223	554.606	634.192	0.0406199	0.942264	0.131467	2.39662	0.55224	1.17866	0.452307	0.906933	2.17239	1.82431	0.70604	2.35441	0.738628	32.7645	76.8874
ESU05259	0	0	0	0	0	0	0	0	0	0	0	0	0	0	0	0	0.398044	0	1.34241	0	0	0	0	0	0	0	0	0	0	0	0	0	1.4675	1.43464	0	0	0	0	0	0	0	0	0	0	0	0	0	0	15.8376
ESU05260	0	0	0	0	0	0	0	0	0	0	0	0	0	0	0	0	0	0	0	0	0	0	0	0	0	0	0	0	0	0	0	1.67561	2.6897	0.525894	0	0	0	0	0	0	0	0	0	0	0	0	0	0	0
ESU05261	0	0.0243206	0.26234	0	0	0	0	0	0.291175	0.10638	0	0.0419511	0.120611	0.827523	0	0.189567	0.264813	0.50204	0.562314	0	0	0	0	0	0	0	0	0	0	0	0	1179.6	1480.62	1786.83	1.58012	12.6273	1.85966	0	0	0.793937	0.0761679	0.0445451	0.0426799	0	0	0.0540653	0	2.3751	6.78048
ESU05262	0	0.0136723	0.344118	0.0783183	0	0.0129056	0	0.141585	0.0446425	0.478427	0.0990587	0	0.158209	0.244846	0	0.063941	0.14887	0.105836	0.130165	0.00894097	0.0082031	0	0	0	0	0	0	0	0	0	0.016074	1033.54	1305.89	1640.44	0.686406	9.41555	1.61172	0.0294108	0.0249516	0.278953	0	0	0	0.0232486	0	0.0607875	0	0.680692	0.904951
ESU05263	0.244066	0.131464	0.315125	0.0209183	0	0.0620457	0	0	0.0476948	0	0.0453564	0.037794	0.398417	0.353141	0.360348	0.47819	2.01461	2.4876	2.50316	0.874033	0.565275	0.789735	0.473634	0.656161	0.975095	0.572521	0.909663	1.10415	0.191255	0.351927	0.128797	4.26179	3.81143	4.87258	0.582356	0.868998	1.18673	2.68655	1.19959	3.4869	1.0293	0.0802619	0	0.111772	0.173031	0.0487077	0	4.48926	0.791038
ESU05264	0.281337	0.378849	0.22703	0	0.539028	0.437072	1.17533	0.581219	0.137446	0.0920617	0.0871381	0.508265	0.27834	0.4523	0.138459	0.590588	0.611122	0.543084	0.229002	0.660662	0.757674	0.189654	0.090994	0.0382003	0.0734643	0.0407378	0.436908	0.642812	0.091859	0.0965883	0.197955	0.779781	0.938778	0.550655	0.248625	0.45532	0.268226	0.724403	0.153643	0.858846	0.395496	0.0770991	0	0	0	0	0.0807317	1.04786	0.675437
ESU05265	0	0.040942	0	0	0	0.135261	0.0816536	0	0.044561	0.134312	0.105941	0	0.03384	0	0	0.0638243	0.0247663	0.0264108	0	0	0	0	0.0147505	0	0	0	0	0	0	0	0	0.0948041	0.0913077	0.0892633	0	0	0	0.440357	0.224155	1.04417	0.416724	0	0	0	0.0404154	0	0	0	0.0410591
ESU05266	0.119455	0.0536196	0	2.55956	1.26759	0.55674	2.61997	3.82516	3.67663	1.87628	2.27542	2.5897	1.6841	5.4733	0.793658	2.17327	1.36228	0.899311	1.60436	0	0	0.0345114	0	0.0973186	0	0	0.25686	0	0.351028	0.246067	0.252154	0.49664	0.956648	1.40284	0.316698	0.193328	0.341665	1.15343	0.587128	2.73498	0.587744	0	0.188192	0	0	0.238395	0	0.102674	2.04337
ESU05267	0.0232544	0.0417525	0.112593	1.25564	1.21324	0.7094	0.124905	0.62454	1.56779	0.433741	0.799481	2.44867	0.207059	2.13098	0.0343336	0.130176	0.429362	0.484806	0.596248	0.122868	0.0125253	0.0134367	0	0.056835	0.0546507	0	0.050003	0.0478194	0	0.0718529	0	1.54689	1.67608	1.82061	0.123303	0	0	1.2125	0.228592	4.08898	0.424974	0	0	0.21299	0.082431	0	0	0.39975	3.22414
ESU05268	0.035874	0.0322053	0.115797	0.245974	0.475842	1.30717	0.0321147	0.333507	0.210313	0.035217	0.400003	0.777722	0	0.576739	0	0	0	0	0	0.0210606	0	0	0	0	0	0	0	0	0	0	0	2.08807	0.718235	0.421292	0	0	0	1.38556	0.176322	2.62832	0.907752	0.117973	0	0	0	0.0715931	0.0617658	0	0.516759
ESU05269	0	0.0798567	0.143565	5.18432	3.61837	10.7791	7.64468	2.66467	4.60653	5.06482	2.14901	0.550985	1.71611	2.57416	0.262669	0.995908	2.22209	0.824223	0.543046	0.104444	0.3833	0	0.0575412	0.362346	0	0.154566	0.0637579	0.121947	0	0.274855	0.187769	0	0.356189	0.348214	0	0	0	0.343564	0	0	0	0	0	0	0	0	0	0	0.961022
ESU05270	0.0305611	0.0274358	0	5.16006	1.94578	2.43434	4.07643	3.12526	4.89719	2.88014	4.03236	1.32508	3.80967	5.3063	1.62438	2.56617	2.88774	2.44236	2.1269	1.50709	1.46502	0.741661	0.612839	1.76774	1.89133	0.929305	1.33619	1.31974	0.44903	0.881344	1.19344	0.635295	0.856611	1.31596	2.18762	1.08813	0.699285	1.47545	0.250348	0.335861	0.257772	0.150752	0.192586	0.466523	0.162497	0.0609903	0.31571	1.52353	2.25617
ESU05271	0.270113	0.387983	1.22064	7.45452	7.88226	4.85249	9.62393	8.37044	8.81507	10.2354	4.96949	0.501929	1.60341	1.91072	23.1307	22.0761	22.0027	41.609	24.9987	0.539157	1.13481	0.593083	0.489236	0.220057	0.0423199	7.79119	8.5186	8.70203	10.107	193.908	405.791	8.75943	8.43638	9.93928	16.7571	5.59557	4.94448	2.71246	2.21269	0.593697	3.49339	4.79669	2.72346	4.7006	25.852	29.1092	41.2047	44.0187	993.451
ESU05272	0	0	0	0	0	0	0	0	0	0	0	0	0	0	0	0.580195	0.675414	0.720263	0	0	0.334954	0	0	0	0	0	0	0.142088	0	0	0.21878	0	0	0	0	0	0	0	0	0	0	0	0.326568	0	0	0	0	0.356338	8.95794
ESU05273	0	0	0	0	0	0	0	0	0	0	0	0	0	0	0	0.123055	0.4775	0.203683	0	0	0.189443	0.15242	0.0568785	0	0	0.152786	0.189071	0	0	0.0905631	0.185606	0	0	0	0	0	0	0.339608	0	0	0.123608	0	0	0	0	0	0.151391	0	0.474977
ESU05274	14.4542	12.6318	20.9002	18.7595	18.9638	25.9966	17.376	25.8391	26.1421	22.3268	18.4192	21.9716	14.665	14.5592	28.2221	11.6004	41.9702	40.0764	38.6098	3.37696	3.35248	6.20423	5.95346	19.4659	19.4341	15.9664	12.7493	14.3965	37.7362	28.2857	23.9417	13.4905	10.5125	12.0092	14.9373	16.2318	12.3182	49.9589	38.9529	11.8867	54.7379	8.5366	5.34433	9.45632	36.3363	44.3288	74.4563	19.8271	20.3962
ESU05275	0.445531	0.329386	0.465274	0.044924	0.440326	0.466372	0.68038	0.216572	1.30597	0.205822	0.584443	1.98857	1.24457	3.37069	0.425635	0.88025	15.7123	16.2092	16.9913	0.507733	0.522295	0.151432	0.11867	0.106755	0.184774	0.34154	0.0939226	0.197606	0.179698	0.431885	0.470228	3.48671	3.88282	4.8218	0.0694814	0.0848299	0.449755	11.0838	0.729935	5.95237	2.57894	0	0.165152	0.200034	0.32515	0.104605	0.0902459	1.03619	5.00211
ESU05276	0	0	0	0	0	4.10596	0	0	0	0	0	0	0	0	0	0	0.478418	0	1.07565	0	0.237259	0	0	0	0	0	0	0	0.431472	0	0	0	0	0	0	0	0	0	0	0	0	0	0	0	0	0	0	0	0
ESU05277	0	0	0	0	0	0	0	0	0	0	0	0	0	0	0	0.206811	0	0	0	0	0	0	0	0	0	0	0	0	0	0	0	0	0	0	0	0	0	0	0	0	0	0	0	0	0	0	0	0	0
ESU05278	0.0776459	0.0697054	0.125316	0	0	0	0	0	0	0	0	0	0	0	0	0	0	0	0	0	0	0	0	0	0	0	0	0	0	0	0	0	0	0	0	0	0	0	0.127211	0	0	0	0	0	0	0	0	0	0.13981
ESU05279	0	0	0	0	0	0	0	0	0	0	0	0	0	0	0	0	0	0	0	0	0	0	0	0	0	0	0	0	0	0	0	0	0	0	0	0	0	0	0	0	0	0	0.440071	0	0	0	0	0	0.502974
ESU05280	0	0	0	0	0	0	0	0	0	0	0	0	0	0	0	0	0	0	0	0	0	0	0	0	0	0	0	0	0	0	0	0	0	0	0	0	0	0	0	0	0	0	0	0	0	0	0	0	0
ESU05281	0	0	0	0	0	0	0	0	0	0	0	0	0	0	0	0	0	0	0	0	0	0	0	0	0	0	0	0	0	0.190256	0	0	0	0	0	0	0	0	0	0	0	0	0	0	0	0	0	0	0
ESU05282	1.16388	0.624756	0.329208	0.658164	0.244036	0.203352	0.182603	0.582526	0.164133	0.188464	0.557451	3.73463	8.03065	12.0563	0.566892	1.27619	3.01035	3.08517	2.1975	0.169059	0.206809	0.360517	0.473456	0.0879767	0.037598	0.427405	0.00860014	0.0246737	0.434863	0.0617907	0.0253276	0	0	0.0469696	0.763459	1.28165	0.926603	2.98909	0.963245	13.7578	0.92771	1.36131	1.03966	1.53857	0.276461	0.143674	0.16527	1.83573	0.604939
ESU05283	0	0	0	0	0	0	0	0	0	0	0	0	0	0	0	0	0	0	0	0	0	0	0	0	0	0	0	0	0	0	0	0	0	0	0.886522	0	0	0	0	0	0	0	0	0	0	0	0	0	15.6546
ESU05284	5.3485	4.59277	2.62717	0	0	0	0	0.960831	0	0	0	0	0	6.35554	0	0.325439	0	0	0.283928	0	0	0	0	0	0	0	0	0	12.528	3.11362	0.245434	7.73447	4.65577	28.2194	0.616515	0	0	34.5788	8.00073	4.25935	31.7096	0	0	0.354983	0.412155	2.7845	2.40228	0.7995	216.478
ESU05285	0.0591111	0.0795991	0.143102	0	0	0	0	0.152648	0	0	0	0	0	0	0	0	0	0.102696	0	0.0347025	0	0.0170776	0	0.096314	0.162072	0	0.0211841	0.020259	0.260554	0.0608818	0.124775	0.983027	0.236693	1.15697	0	0	0	0.342456	0.193689	0	0.581677	0	0	0	0	0	0.050887	0.101614	28.5248
ESU05286	1.49849	0.960893	0.829191	0.403644	0	0	0	0.0884503	0	0	0	0.198895	0	0.481819	0	0.0599173	0.232502	0.198353	0.261373	0	0	0.0494771	0.0276951	1.08128	0.905567	0.037197	0.0920617	0.0586942	0.209687	0.52916	0.316312	0	0	0.167598	0	0	0.122457	0.661441	0.771588	0.0784198	0.662055	0	0	0.0653568	0	0	0.294859	0.735989	66.9153
ESU05287	0.3194	0.409624	0.44185	1.99446	4.23661	2.28125	1.59304	2.45088	1.96166	0.492723	2.71343	0.918537	1.89598	3.81452	0	0.255425	11.4477	4.01644	3.5655	0.0535746	0.0737298	0.0263648	0.0295157	13.3079	12.1173	0	0.588681	0.688078	0.581026	0.328968	0.337105	0	0.182706	0	0	0	0	1.40985	0.523288	6.76957	1.4753	0	0	0.0696531	0	0	0	9.25557	17.7464
ESU05288	1.3518	0.94388	1.45448	2.83213	0.929738	2.29101	0.806764	0	0	0	3.48909	0	0	0	0	0	7.50411	2.60948	1.28373	0.0881785	0.0809014	0	0.0971597	14.9287	12.3546	0	0.645941	0.411821	0	0	0	0	0	0.587967	0	0	0	1.74035	1.47648	4.40179	1.47803	0	0	0	0	0	0	2.32379	8.11354
ESU05289	0	0	0	0	0	0	0	0	0	0	0	0	0	0	0	0	1.1116	0	0	0	0	0	0	0	0	0.889198	0	0	0	0	0	0	0	0	0	0	0	0	0	0	0	0	0	0	0	0	0	0	0
ESU05290	0	0	0	0	0	0	0	0	0	0	0	0	0	0	0	0	0	0	0	0	0	0	0	0	0	0	0	0	0	0	0	0	0	0	0	0	0	0	0	0	0	0	0	0	0	0	0	0	0
ESU05291	0.398357	0.447024	0.482193	8.02343	5.68021	3.24906	4.19021	2.77753	4.62211	4.74163	3.23879	24.983	7.90689	10.8073	1.02926	3.34495	0.324492	1.09579	1.39834	0.233865	0.375488	0.43158	0.128842	0.202835	0.273056	1.16807	0.535359	0.955694	0.487751	0.41029	0.262774	1.86321	1.79449	1.75431	1.32015	2.74001	0.56969	5.48116	3.0185	6.65801	2.59	0.98251	0.31379	0.83614	0.970805	0.794995	0.428668	13.3534	92.7987
ESU05292	2.00315	1.1728	2.86749	10.4355	11.6909	10.7604	9.27805	8.96038	11.0117	6.49787	6.63591	10.1689	6.53995	16.9982	1.49162	2.48646	5.24041	7.00061	5.89112	2.55651	2.31738	2.30482	2.09577	2.32728	2.347	1.05934	0.998793	1.01487	1.75739	2.60137	1.58104	45.9859	42.7555	44.4575	1.01596	2.81906	1.1957	11.2687	7.70521	20.1318	8.4479	5.26994	5.4609	5.18505	6.88456	4.65813	5.27832	16.9179	39.017
ESU05293	0.37094	0.333006	0	8.42498	3.60818	4.00773	2.9056	7.18435	12.1418	2.00281	6.20409	0.71801	1.23858	0.894529	0.136918	0.519122	2.92087	5.15556	5.43486	1.79659	2.49746	0.375084	0.359924	4.533	4.0682	0	2.25992	2.79688	0.545018	0.477565	0.391502	5.01214	5.94129	3.99318	0	0.600335	0.53048	7.52155	22.334	12.0598	11.081	0.457444	0.730482	0.141562	0.164361	0.555209	0	6.69541	13.3583
ESU05294	0.244979	0.109963	0.19769	3.98935	3.68273	2.69871	2.08342	3.03664	7.42036	4.9301	5.12169	0	0.181777	0.787696	0	0.685685	0.798217	1.27683	1.79467	0.0719103	0.329879	0.35388	0.158469	2.49476	2.59079	0.106419	3.16062	2.35091	1.79972	1.38775	0.517117	1.01851	1.47142	1.43848	0	0.396478	0.350344	2.60199	20.068	10.9935	8.43743	0	0	0	0	0	0	2.3162	3.74944
ESU05295	69.8379	74.1997	71.8681	135.638	135.978	130.576	108.979	139.977	132.72	161.334	166.1	123.524	273.364	214.253	240.278	230.891	151.354	168.825	158.414	104.192	106.464	59.4192	54.9156	97.0885	95.1139	111.609	109.987	105.842	103.867	81.4986	108.535	388.914	397.661	347.373	688.803	520.545	637.734	157.757	229.362	125.57	151.768	412.448	455.236	508.594	252.668	201.389	257.033	236.803	160.361
ESU05296	16.5908	14.3084	11.207	11.144	11.9511	14.6118	14.143	13.6716	8.65177	11.1172	4.59013	26.052	25.7968	24.0504	31.72	43.8933	70.5587	56.136	38.522	15.3487	13.3541	12.9524	12.8423	24.185	23.2556	20.8114	22.4803	22.5208	15.4751	38.7835	46.9241	76.9208	65.3134	54.7294	25.0814	22.7779	21.4604	56.1586	68.7936	26.8031	47.0388	125.288	91.8481	108.348	207.323	332.216	223.145	42.1393	54.5443
ESU05297	34.2217	29.9367	33.1742	50.5085	54.239	60.4072	70.3737	69.1179	46.364	59.0326	56.993	77.373	68.6335	83.1414	50.849	65.9477	42.9869	67.6222	59.4046	9.56389	7.0668	14.7829	15.2058	27.2564	25.1811	17.9531	27.8199	23.4574	22.4901	19.031	26.31	55.4565	60.4161	50.5034	11.8845	32.9124	21.2648	27.4482	39.7663	55.0717	45.956	66.1573	54.0857	58.4155	37.5937	53.24	46.3084	50.5584	52.17
ESU05298	0.798103	1.28967	1.80332	305.079	176.72	486.94	345.374	185.162	77.9818	57.0378	117.764	2.22458	0.947519	2.56619	0	25.0191	1.38691	0.739503	0.389782	0.84338	1.20365	0.0922308	0.206507	0	0	0	0	0	17.1988	11.0149	6.40181	0	0	0	0.423183	0	0	64.116	18.306	13.4489	96.9365	2.09967	0.754407	2.19298	24.0472	25.8027	43.4224	4.39029	219.009
ESU05299	0.247232	0.131525	0.221676	0.141264	0.388663	0.310373	0.155747	0.132419	0.277355	0.0719123	0.110608	0.0567174	0.0407662	0.117769	0.0270387	0.205034	0.0994513	0.063633	0.0559002	0.016127	0.0246601	0.0476179	0.0355391	0.00745986	0.00717316	0	0	0.0188295	0.170416	0.377241	0.434893	0	0	0.0358445	0	0.0296387	0.05238	0.30061	0.345044	0.251577	0.296062	0.105393	0.0144257	0.0419339	0.0162292	0.0182739	0.0788276	0.22037	0.313265
ESU05300	1.04911	1.33425	0.282199	10.4153	8.11747	8.51964	7.12206	5.41842	2.30641	0.686597	4.46791	7.71668	5.3194	11.2442	1.16171	3.30346	16.237	24.6058	34.6917	1.02651	1.27142	0.0505157	0.508976	0	0.136974	0.151911	0.125326	0.0599263	2.22653	179.909	301.914	12.3582	24.855	9.58252	0.695345	1.98087	0.500109	4.22079	8.88049	8.487	21.5076	2.44378	2.34145	3.33644	1.23961	1.22132	1.35472	12.9247	1189.3
ESU05301	8.59901	8.03564	10.3072	7.7579	12.1841	7.28673	8.86836	2.18164	4.61864	3.94925	6.44812	17.7543	56.1936	84.5636	15.6657	44.8992	3.11313	3.14512	1.84195	1.29896	0.866737	0.581125	0.878277	0.491614	0.11818	0.131067	1.0813	1.27536	31.9185	20.5618	16.3468	0.418137	0.805432	0.787398	4.66616	38.4135	22.725	20.1019	12.1109	8.10539	10.3916	61.3521	75.4198	69.0106	15.8646	19.7701	10.8226	58.0041	20.1013
ESU05302	11.5733	13.7448	5.05879	8.57599	3.30477	3.47336	6.2595	5.60379	15.0776	13.965	18.0349	12.6944	31.1297	46.3217	27.4109	30.3686	14.4029	21.503	17.9577	18.0476	17.7919	8.98595	9.436	9.52685	11.144	7.5412	7.51756	7.10663	11.2183	35.6359	50.5135	37.0899	47.3075	36.8098	25.2495	23.413	16.8958	168.787	225.558	2.87058	200.996	86.03	41.7836	76.3728	63.8873	102.973	40.6828	46.2143	18.8853
ESU05303	27.496	24.3494	37.7579	199.913	259.256	121.08	177.476	179.174	168.345	141.413	170.831	996.759	293.032	545.891	19.1283	34.1754	18.5254	23.48	30.1576	35.6769	33.2597	65.8121	67.4973	7.25172	6.82698	178.881	85.3451	79.8292	18.1227	3.64795	2.41015	23.0569	24.4459	47.0673	48.5567	83.7201	44.787	136.977	423.756	248.996	247.904	17.7012	23.0538	16.9316	5.61671	4.55727	5.45625	54.0761	103.047
ESU05304	3.31923	2.51741	2.67851	32.2251	56.2485	22.744	35.6056	39.9612	43.2797	38.2867	30.9215	107.45	58.3028	88.2782	28.1364	28.8322	15.1038	22.3373	15.9661	16.2106	16.676	22.6014	21.8597	6.10761	5.78321	35.3757	20.1196	23.5559	8.63268	5.89424	8.75805	37.8306	38.9561	30.4671	35.9581	43.4382	27.0896	31.497	46.0359	18.4485	28.6401	21.972	18.6627	19.8307	22.5174	14.1619	23.1058	14.8549	26.0704
ESU05305	6.10347	4.91247	1.81161	5.77229	10.6083	9.51178	15.3868	3.26101	5.6209	5.92282	7.3661	3.9109	48.5157	45.1146	9.11498	186.935	81.8337	41.6837	38.1172	3.99504	5.10125	6.20206	6.3987	4.45802	2.58301	34.3762	5.43065	6.58804	30.2361	75.5801	85.5944	51.3342	67.4195	138.96	11.9036	16.8039	39.128	143.608	98.9616	18.1182	63.9068	2.53778	4.19988	6.1043	2.36248	5.88028	2.77814	41.4859	98.1515
ESU05306	4.9827	3.43831	2.58057	59.9471	56.3589	70.5187	69.871	48.9725	39.2027	26.83	40.6321	9.5008	13.5748	46.2701	0.274502	34.8659	16.3967	10.3793	11.8042	4.62794	4.62655	1.09576	1.39509	2.05996	2.15557	6.59039	1.78569	1.98807	41.0851	43.4685	22.9586	7.11138	6.70022	19.9417	4.14046	0.481437	4.57324	663.867	391.843	158.624	649.122	0.122282	0.234323	0.567628	3.62476	7.94027	4.28946	13.2317	105.788
ESU05307	19.712	18.9813	13.3298	15.4789	9.83537	12.5045	20.7024	4.89134	6.02559	2.91886	9.2092	8.69689	28.5992	30.2742	2.92661	19.1102	17.5819	15.5607	13.5801	3.81436	4.38929	8.39921	9.04683	4.84464	4.31338	2.6789	7.73525	8.68067	22.113	36.7486	35.2168	9.1568	6.61432	9.05271	15.4736	9.26766	17.3235	27.4335	10.4643	11.9006	8.82403	5.07001	5.37817	5.54747	4.87948	4.17563	6.2569	8.32941	7.73322
ESU05308	41.2452	39.8282	26.1602	19.0448	13.0547	21.0221	18.9384	13.5989	13.1608	7.99339	16.9702	9.78067	19.7629	39.3939	6.40419	30.6713	36.5315	21.0651	20.2551	9.56048	10.329	11.2125	11.3219	16.305	16.0956	1.71897	19.4176	21.4385	17.8151	19.7512	20.1594	7.59315	8.53196	11.3198	11.7015	7.88213	5.00608	62.0156	15.7091	18.5381	28.3488	3.75378	4.4358	4.0658	20.9056	21.7171	20.9634	6.80239	39.1885
ESU05309	9.36678	6.66912	7.81934	9.59674	15.4709	7.52678	12.5297	14.7357	11.9925	10.7806	9.35373	11.8371	12.8619	22.5016	5.16618	6.85564	26.1348	42.2106	31.3518	6.35227	5.30612	1.71077	2.40273	5.13118	4.42793	0.187078	3.7041	4.72312	6.06393	11.477	19.0902	41.6285	35.351	33.5058	2.14078	5.05311	3.38734	3.01477	5.73272	2.26782	2.27027	11.3298	10.8554	10.272	21.5628	36.9565	16.6833	13.9734	43.7156
ESU05310	6.10473	3.86853	6.20965	24.7981	25.5853	36.8203	25.4421	23.8989	20.7016	20.3961	17.7323	17.3972	20.403	27.134	5.22617	4.23581	8.41331	14.0818	10.0217	0.421637	0.635524	1.45245	1.0619	2.80017	1.84862	1.29252	1.94879	1.79336	4.01999	9.24646	6.1724	25.3806	27.9367	27.512	1.22406	20.5902	8.65698	105.607	59.5057	70.8483	51.2026	11.2187	9.13258	12.6081	18.9121	17.5068	12.8072	48.2382	23.0929
ESU05311	5.35454	4.27285	6.17278	9.68842	10.3718	9.50693	12.6303	7.11131	6.22841	8.67737	4.10665	15.5303	18.9196	22.1359	6.90176	2.37891	6.73869	10.9269	9.13204	0.449072	0.320453	0.982198	1.42946	2.42348	2.46351	0.959945	1.15746	1.33995	5.74442	7.70341	7.35573	31.8025	27.5666	32.2727	0.901325	27.2356	12.3979	158.717	51.6609	73.946	37.9948	11.4596	7.90005	8.82256	20.035	14.0783	14.7799	26.1529	16.8342
ESU05312	0	0.900574	0	0	0	0	0	0	0	0	0	0.517805	0.992474	0	0.987405	1.4039	1.81589	1.16188	0.816551	3.9262	2.52152	1.35249	1.08152	0.272421	0.785853	0	2.39674	0.458414	0	0	0	0	0	0	1.77304	0	0	1.2915	0	0.612476	0	1.09965	0	0	0.592661	0.667331	0	0	0
ESU05313	17.4706	14.8145	12.2745	20.7848	21.0005	25.961	21.3242	15.3043	16.5796	14.6855	14.5668	23.165	51.1082	57.8469	22.4045	48.297	43.1318	15.0411	13.7973	6.17077	6.9368	11.2348	9.69999	34.0484	30.0981	8.72688	24.0415	23.1146	17.2886	28.044	19.6507	11.6335	14.5083	25.4179	20.0679	29.2617	19.29	61.9344	21.2762	85.4205	36.1083	5.2498	6.95154	6.84531	11.1905	13.4595	12.6002	29.1076	24.7398
ESU05314	40.1125	39.0998	33.9223	44.8138	35.9616	48.572	54.9567	49.1556	55.283	31.9673	42.6013	36.8449	10.6535	12.1956	2.78635	8.85547	26.4452	25.1582	20.3313	5.82206	6.19862	13.7483	13.644	14.5006	14.2911	3.63287	4.90673	4.21052	6.66935	13.4919	14.138	3.84615	4.14882	1.88311	3.72798	3.95261	3.49268	68.316	52.138	32.5335	134.21	4.38082	5.36332	3.50224	4.13187	4.80015	3.44042	25.8262	18.9895
ESU05315	5.83385	5.23725	3.66708	39.7373	40.4014	41.3177	41.1754	70.347	73.7425	50.0963	43.0805	4.46937	26.9751	38.2069	0.906666	7.13306	1.33393	1.63588	0.82476	3.82146	4.36607	1.31287	0.834193	34.47	31.7502	0.320114	10.4756	9.68139	3.54895	2.40344	2.07402	0	0.491789	0.240389	5.86103	22.461	17.7398	15.5352	22.7377	2.02462	20.0279	2.82724	10.1582	6.74944	2.28564	2.3285	3.70057	4.85595	3.87007
ESU05316	57.4863	41.5754	62.451	48.5077	45.3771	50.6921	59.2761	35.663	29.497	26.3611	34.9731	37.3637	15.5935	20.7363	5.6638	35.946	43.053	23.954	20.0927	26.4375	28.0288	13.0424	11.1846	52.6308	54.2665	12.1721	44.0727	42.7958	157.982	102.727	85.4935	3.46714	3.33927	4.13504	12.9708	5.21869	3.81637	68.2834	103.473	11.9143	142.164	0.18283	1.22622	0.678949	7.19321	7.76664	10.4337	27.0467	62.8668
ESU05317	18.7237	17.4578	13.4985	16.2836	14.8831	13.0664	14.7589	14.0434	19.539	16.6576	15.255	22.8647	55.3172	56.164	8.33397	12.1383	31.7374	39.9839	35.4261	5.35464	5.20935	5.46906	5.41021	20.3012	17.5797	7.62525	11.8661	12.8106	20.9363	97.3445	163.251	45.934	51.6822	29.3718	26.7362	34.8704	28.6471	74.7091	32.2548	31.0798	26.0793	3.05604	3.68721	6.04219	6.8323	11.1962	10.726	23.0158	31.0491
ESU05318	0.968522	0.869476	1.25051	1.90922	0.685159	0	2.42768	1.60071	1.7034	2.47204	2.96979	4.6493	13.9419	15.1036	5.57686	4.20181	2.73498	2.24352	2.12856	0.511733	0.573835	0.22385	0.187952	1.8148	2.27615	0.168291	2.49909	1.39414	1.04356	2.19458	2.86218	7.65067	10.0832	5.687	0.770318	6.89687	6.64839	5.04996	18.2479	5.32194	9.39449	15.9251	14.1902	14.0455	19.9124	28.7997	17.009	11.488	8.19645
ESU05319	1.49655	0.821031	0.939298	0.142518	0	0.352268	0.148859	0.343527	0.487421	0.979429	0	4.63488	11.1045	11.2279	5.40116	4.42149	1.98661	2.98519	1.42118	0	0	0.288242	0.430254	2.77711	1.69341	0.144468	1.48981	1.19679	1.46591	2.6546	4.56302	6.9133	6.99125	5.85833	0	3.76762	6.42064	7.06458	15.3923	6.85284	5.14264	15.0378	13.6222	9.89959	19.0093	24.7227	16.1758	6.7174	4.49116
ESU05320	16.5023	15.7406	16.2299	21.8786	14.6687	21.2672	15.6194	17.0462	12.849	18.7314	14.7746	24.3563	39.7958	44.4937	38.5774	44.1444	31.8323	34.4438	27.8095	26.9449	25.7397	11.3231	12.6207	22.1269	19.9299	16.6521	21.8697	25.5099	19.1111	20.0065	26.307	32.1605	33.0393	32.636	37.3703	24.4819	22.1249	28.7147	35.3446	24.2439	26.3399	47.9089	47.9339	42.7725	47.6809	64.4945	48.0945	36.3465	38.0712
ESU05321	8.32222	6.49361	6.40195	15.6654	18.3292	16.4111	20.1223	23.9818	19.0749	14.8507	20.4524	28.2433	93.9548	84.7157	74.068	49.4171	36.9576	34.457	25.7352	10.5934	9.13265	6.33668	7.84866	23.3498	21.6299	8.64941	12.5711	11.7822	15.2371	11.8559	13.7089	14.0663	20.0878	75.964	18.7645	63.9453	54.3913	61.8824	30.455	33.3357	32.2	12.2133	21.0756	22.5586	11.6485	18.6264	17.3418	86.5055	21.0071
ESU05322	323.148	311.59	199.602	363.584	457.442	438.358	469.046	449.184	558.724	573.102	497.968	420.089	623.621	602.897	606.692	632.76	108.324	127.839	180.227	355.22	358.854	254.337	300.217	312.016	290.649	332.742	370.779	356.41	332.162	279.411	265.269	1332.44	1272.65	1270.18	1290.37	1622.76	2091.96	539.297	488.032	411.643	463.619	533.528	613.844	572.463	388.897	347.662	419	203.455	253.816
ESU05323	5.13071	3.12533	4.64231	3.28216	3.02803	3.14351	3.37199	4.13844	3.40716	3.36156	3.82344	6.72541	8.87601	8.79904	9.3531	8.92945	13.2338	7.2579	7.30964	0.961593	1.00212	1.70489	1.46932	5.40739	4.31435	1.30901	3.1825	3.14522	2.94607	4.80827	5.5416	9.51477	10.3979	16.778	2.16368	9.99388	7.60674	10.5253	10.3133	21.2203	7.40515	4.57003	4.89116	4.13823	2.84237	2.69934	2.82995	6.53395	6.34046
ESU05324	3.57899	2.24909	3.46576	0	0	0.909843	3.52434	2.58786	1.3988	0.351345	4.32321	0.554214	0	0.575387	0	1.00174	0	0.829052	0.436982	0.210113	0.963864	0	0.231513	0.583151	0.560739	0	0	0	0	0.36862	0	4.46394	1.4331	0	0	0	0	8.29385	2.93182	36.7103	10.0625	0	0	0.546342	0	0	0	9.22861	9.66653
ESU05325	133.417	110.54	137.28	287.187	293.272	286.847	287.921	307.738	314.99	252.748	245.116	360.208	135.291	281.58	20.537	90.798	539.012	374.857	335.682	89.6545	89.4488	91.9006	89.8727	353.452	348.258	83.1476	104.146	101.321	51.1099	81.1164	67.6493	304.358	399.953	801.808	30.1253	49.04	37.1699	1210.74	330.978	1237.05	787.442	3.27503	6.48156	10.2181	31.1931	49.3939	53.1267	258.255	505.098
ESU05326	0.123369	0.239964	0.13274	0.12336	0.16364	0.0871184	0.0736275	0.424784	0.341538	0.24222	0.229265	0.286559	1.49517	0.396676	0	0.604283	1.02727	0.381037	0.401679	0.0362133	0.0442997	0.0594036	0.0266012	0.301522	0.418793	0.0893196	0.0884255	0.197316	0.120843	0.402372	0.325519	0.341941	0.576329	0.482935	0	0.0665541	0.05881	1.50888	0.471617	1.1675	1.27181	0.202852	0.129572	0.0313877	0.983956	1.76447	1.77008	3.9234	0.777487
ESU05327	8.2965	7.3303	8.0446	28.2462	31.4917	45.2946	36.3135	22.4241	22.8774	20.9248	17.6423	10.5622	4.28249	10.913	1.98506	4.54334	42.6679	35.0184	31.27	8.37443	7.71864	6.00649	6.02432	11.7014	12.1765	2.82053	6.79271	7.41765	40.9865	24.149	16.4052	13.3609	9.32286	14.2488	3.82531	1.16758	2.43861	56.1077	29.3878	15.3763	52.5526	0.647036	0.981576	1.90222	7.61381	7.26421	8.86425	11.6689	66.1319
ESU05328	0.521492	0.14405	0.258971	0.72201	1.02871	2.54947	3.16018	0.787301	0.313566	0.472562	0.894577	0.310593	1.78593	1.5478	0.533043	6.39993	3.00624	2.97355	2.05711	3.72095	3.67315	0.764902	1.06391	0.882386	1.1313	7.70226	0.57505	0.60493	15.2066	77.3031	22.7781	5.83726	4.49758	11.7774	0.531758	0.649223	0.458944	8.36648	3.41754	8.59665	2.1993	1.38515	1.07436	0.734834	0.99538	1.20085	0.897876	1.03438	3.32262
ESU05329	5.00945	5.31186	2.87074	1.5245	1.82969	1.29195	1.36485	0.937419	2.58922	2.70831	0.539676	8.71284	7.1109	8.87063	8.14649	6.80741	16.1252	21.7367	17.4627	1.98192	2.26806	3.06233	2.74734	6.74274	6.68266	3.21686	5.54194	4.50368	4.33797	3.81355	2.87344	61.1227	40.6992	110.412	3.65708	3.99494	4.25687	7.57093	37.4083	5.05317	10.3591	5.96876	8.12074	5.04262	3.15256	3.98442	3.4375	8.42421	138.634
ESU05330	4.98734	5.9216	2.33688	0.792855	1.13812	0.238577	1.08017	3.57296	6.91662	5.76465	3.3635	0	3.76034	0.969924	0.059383	0.844314	8.56197	21.5219	13.0136	0.944493	0.823219	0.348598	0.442294	0.0655341	0	0.174718	0.0288282	0.110277	0.866733	2.48552	3.43844	0.83609	0.644204	1.10212	3.09232	1.9528	0.920306	0.0776714	0.461265	0.147338	0.169622	6.94399	2.91475	2.5173	6.84344	10.1137	5.33219	12.6527	0.941475
ESU05331	0.0293285	0	0.0473343	23.352	16.5723	24.6042	14.9392	36.445	20.1169	12.0348	14.4978	34.6068	0.21762	3.91352	0	0.0820891	0.0955612	0.169844	0.859417	0	0.031594	0.0338928	0	0.215042	0.0689257	0	0	0	0.028728	0	0	0	0	0	0	0	0	54.6552	6.34263	167.389	63.2043	0	0	0.179083	0.207925	0.175591	0.201984	5.69708	15.6843
ESU05332	0.321106	0.0960893	0.345496	178.888	113.769	254.325	146.986	143.179	56.1611	50.331	82.9459	332.487	0.635369	12.5617	0	0.299587	1.62752	1.11573	3.65922	0	0	0	0	0.0872002	0.0838488	0.0929925	0	0	0.524219	0.440966	0.225937	0	0	0	0	0	0	30.385	24.5505	99.005	148.06	0	0	1.30714	0.758828	1.06804	1.84287	98.6225	1050.37
ESU05333	1.61974	1.70102	3.55131	30.2793	34.97	25.4829	30.4227	20.0143	25.5908	15.8708	24.9325	181.679	39.3666	103.227	1.75974	6.07328	12.0157	14.0524	18.0973	3.37302	2.37037	1.5363	1.24545	1.17019	1.0534	3.42515	0.416192	0.418964	15.5065	6.35827	4.32219	8.76707	7.22001	6.46019	8.02128	4.2536	3.58384	79.7922	36.4507	190.097	36.9473	1.50752	1.87771	3.49892	1.46248	3.1105	1.73641	1.89128	14.3624
ESU05334	6.05918	6.09888	8.96421	10.2683	11.122	7.89624	8.30073	10.0996	14.8009	10.6347	13.5208	127.733	13.6923	43.4665	0.745501	2.63384	11.6163	10.7926	6.94968	7.54553	7.6151	1.64444	1.98944	6.13302	6.97609	3.03092	4.37585	4.78258	3.37223	8.32092	10.1255	9.92384	9.74166	3.59379	2.79903	0.891479	0.787747	11.0806	13.3865	11.1823	6.84007	0.981198	0.57853	1.47151	2.19665	3.75591	3.08229	5.68142	11.8194
ESU05335	0.0560952	0.13429	0.15089	5.40075	5.45645	5.16543	6.98016	5.98754	8.25805	5.80049	6.4111	11.553	8.68537	16.744	0.772997	3.87286	7.53441	3.87658	4.22357	0.395184	0.342427	0.496992	0.374957	5.88007	5.43436	1.05594	1.8629	2.10197	0.695991	0.770341	0.710456	5.36402	3.14464	6.51444	0.991457	0.605235	0.588292	26.5403	8.02623	106.582	16.2971	0.307452	0.206205	0.513784	0.0662813	0.0746322	0.450714	17.4216	3.33318
ESU05336	105.4	53.4818	96.1489	58.9149	170.198	271.83	57.4337	336.09	282.091	377.891	170.324	198.696	47.6049	125.246	13.5319	121.852	0	0	0	422.382	392.461	34.4227	20.7505	115.735	165.136	19.907	213.5	185.33	62.8432	273.754	415.952	9697.7	4734.25	11642.4	12.1494	0	0	88.4971	120.127	159.48	96.6319	0	0	0	16.2443	0	23.6703	0	0
ESU05337	0.0796715	0.0715238	0.257169	0	0.493166	1.48528	0	0.411486	0.233538	0	0	0.123373	0.118234	0	0	0.780488	4.24003	7.28989	7.68481	0.0467729	0.0858258	0	0.0515369	0	0.0624127	0	0	0.163833	0	0.0820581	0.252263	7.28722	1.91413	9.9801	0	0	0	1.38471	0.783177	2.48079	0.783999	0	0	0	0	0	0	0	0.286914
ESU05338	0.608112	0.454936	0.572515	0.651497	0.761804	0.450895	0.998044	1.38717	1.36166	1.04471	0.941747	0	0	0.0407354	0	0.10638	0.687991	1.52604	0.835294	0.0743762	0.0955334	0.146406	0.049171	0.763773	0.635174	0.0220137	0.272417	0.312624	0.0496384	0	0.0267425	0	0	0	0.268702	0	0.289886	26.7654	19.0542	26.6857	8.86924	0	0	0	0	0	0.0436255	3.5281	12.8203
ESU05339	0	0.0164835	0.0296338	0	0	0	0	0	0	0	0	0.284326	0.272483	0.826528	0	0.077088	0.0199421	0	0.0224183	0	0	0	0	0	0	0	0	0	0.107911	0	0.0581368	0	0	0	0	0	0	0.035458	0	0.0672619	0	0	0	0.0280287	0	0	0.0316132	0.0315634	0
ESU05340	0.052596	0.0236086	0.0848866	0.112697	0.232549	0.445694	0.400217	0.271647	0.231259	0	0.219921	0.651567	0.858587	0.465066	1.43661	2.02419	1.2853	1.27927	1.47701	0.324215	0.155812	0.410274	0.25517	0.428492	0.370822	0.456955	0.414683	0.576834	0.0772786	0.0812573	0.0555115	1.64002	1.26363	1.33828	0.488045	1.61732	0.752173	1.3712	0.689364	0.963366	0.517566	3.80521	3.14871	3.41228	0.885589	0.314895	0.905567	0.858935	0.426171
ESU05341	0	0	0	0.0861884	0	0	0	0	0.109174	0	0	0.0692091	0.0165816	0	0	0.0625479	0.024271	0	0	0	0	0	0	0.00910285	0.008753	0	0.0160172	0	0	0.0690489	0.0471712	0	0	0	0	0	0	0.17262	0.146448	0.163725	0.125658	0.0183721	0	0	0.0198036	0	0	0	0
ESU05342	5.90349	4.87579	14.8635	5.46452	1.25289	5.60288	3.17092	6.34198	4.15313	4.17267	6.14368	4.388	11.2139	25.8153	0.348646	3.30472	100.537	2.18801	3.74814	12.8927	12.9734	0.272889	0.152751	15.198	15.1689	0	12.1863	8.90245	5.55131	10.7014	2.74152	0	0	0	3.75629	2.29303	0	11.8565	5.02942	11.6781	6.97113	2.32966	1.86009	2.52331	1.25559	0	0.406572	0.811864	4.67714
ESU05343	0.102715	0.0922112	0	0	0	0	0	0	0	0	0	0	0	0	0	0.143748	0.111559	0	0.125412	0	0	0	0	0.251043	0	0.0892395	0.0736218	0	0	0.952131	2.05977	0	0	0	0	0	0	0	0	0	0	0	0	0	0	0	0	0	0.3699
ESU05344	24.1693	18.4359	21.671	18.2779	21.3725	19.41	15.6971	16.6439	30.87	19.8498	17.4671	23.9726	27.1938	34.5391	15.8598	27.8554	18.3581	13.7222	17.5516	27.7291	26.6319	5.93298	9.80978	13.1269	14.2312	18.6652	9.05802	9.63698	5.10625	5.85725	4.5016	46.6302	48.7057	44.5233	42.7181	40.9056	32.9831	29.896	26.1397	74.3609	14.4345	55.5852	41.5609	64.1443	17.9188	15.1323	11.9672	18.1941	54.897
ESU05345	0	0.103749	0.0373038	0.0594302	0.613169	0.31338	0	0.0238753	0.135504	0	0.193291	0.107375	0.0686019	0.111478	0	0.258775	0.0753111	0	0	0.20354	0.0871465	0	0	0.489588	0.289706	0.0200811	0.0331335	0.0792164	0	0.238059	0.243948	0.288287	0.647861	0.0904793	0	0	0	0.0446356	0.265076	1.35474	0.194954	0	0	0	0	0.0461273	0	0.039733	0.166474
ESU05346	0	0	0	0	0	0	0	0	0	1.85452	0	0	0	0	0	0	0	0	0	0.277262	0	0	0	0	0.184986	0	0.169254	0	0	0.243213	0	0	0	0	0	0	0	0	0	0	0	0	0	0	0	0	0	0	0
ESU05347	0	0	0	0	0	0	0	2.01979	0	0	0	0	0	0	0	0.390924	0	0	0	0.16399	0.150457	0	0.361387	0.682713	0	0	0	0.191472	0	0.287704	0.58964	1.16135	0	0	0	0	0	0	0.457649	0	0	0	0	0	0	0	0	0	0.502974
ESU05348	1.68213	1.28519	2.02169	7.11652	4.49408	9.15908	9.16329	18.4108	17.1702	19.851	14.8652	0.277107	34.6827	30.8983	4.80859	37.8659	15.3542	2.86023	1.52944	8.17339	8.482	11.9323	11.3673	34.0269	35.8032	21.424	17.3155	17.0009	24.3647	18.5416	17.3382	0.297596	0	0.280203	16.8896	56.4169	46.3718	16.1039	13.1932	11.7342	5.18218	19.008	45.6147	45.5649	4.25003	15.0707	12.7556	21.841	2.12664
ESU05349	0.232544	0	1.50124	0	0	0	0	2.64228	2.27216	0	0.216076	1.08029	10.6981	13.4588	0	1.95264	0	0	0.283928	0	0	0	0	0	1.09301	9.49562	2.00012	0.796989	0	0	0	0.966809	0	0.910304	2.46606	4.51622	2.66048	6.73613	6.09579	40.4638	10.7878	4.97074	2.19812	3.19485	0.412155	0	1.20114	30.7808	13.8177
ESU05350	0	0	0	0	0	0	0	0.143614	0	0	0	0	0	0.11176	0	0.0972861	0	0	0	0	0	0	0	0	0	0	0.049826	0	0	0	0	0	0	0	0	0	0	0	0.113891	0.509312	0.0977237	0	0.109517	0.106118	0	0	0	0.1195	0.125171
ESU05351	2.67276	2.1115	1.72547	0.458151	0	0.226487	0	0	0	0.682191	0.397358	0.993316	2.2212	2.32035	0.552463	1.57099	2.49648	1.48591	1.30534	1.06699	0.748597	0.586855	0.968196	1.78552	2.01002	0.975282	1.49426	1.35572	3.08928	4.40452	3.61077	3.55587	1.71237	0.837013	1.55891	0.34605	1.07025	1.23876	1.40125	0.881194	0.450875	0.878947	0.421071	0.979207	0.189486	1.0668	0.552216	1.0108	2.50254
ESU05352	0.0629273	0	0	0	0	0	0	0	0.553371	0	0	0	0.0933853	0.101167	0	0.264196	0.136691	0.218651	0	0.110829	0.135576	0	0	0.051266	0.0985915	0	0.0451035	0	0	0.0648123	0.132831	0	0	0	0	0.203685	0	0	0	0.11526	0	0	0	0	0	0.376749	0.108345	0	0.226615
ESU05353	1.52196	1.63958	1.47381	3.13065	0.942094	1.03176	2.52058	2.594	2.23064	2.16643	3.0405	2.94599	4.40431	5.38302	0.449417	1.27797	3.96722	3.70182	2.50866	1.78701	1.47558	1.67088	1.82134	2.78983	1.66918	0.528914	2.18175	2.13863	1.56534	2.42971	2.08823	0.316381	0.304713	0.29789	0.20175	0.492633	0.435311	22.6313	2.9922	15.4716	4.06511	0.62563	0.359659	0.696994	1.079	1.82241	1.44124	0.392446	10.2767
ESU05354	4.07762	0	3.29051	0	1.80289	0	0	0	0	0	0	3.15714	0	19.6665	3.01018	2.85327	0	0	0	10.7724	6.5889	4.7122	1.31884	13.2879	7.98577	0	8.76797	1.39751	0	4.19977	4.30365	0	0	0	0	0	0	0	10.0208	0	0	3.35235	3.21198	3.11229	0	0	3.51031	0	0
ESU05355	0.364545	0	0.392235	0	0	0	0	0	0	0	0	0	0	0.195357	0	4.08137	5.67503	0	0	0.142676	0.589056	0.280851	0.235812	0.791972	0.951918	0.527862	0	0.0832928	0.119027	1.12639	0.128251	0	0	0	0	0	0	0.703988	0	0.667713	0	0	0	0	0	0	0	0	0.437601
ESU05356	11.1632	5.6413	8.71008	4.70994	6.23231	7.70552	5.73574	16.724	20.7555	19.9097	9.82314	4.08311	4.05932	10.4987	2.43771	5.72486	24.0882	19.9508	10.1397	7.91353	7.2339	4.59919	4.87785	90.2827	89.5156	3.01878	21.5311	20.6753	4.70697	9.23871	10.1174	14.0362	10.7556	11.5759	1.50265	1.83459	1.83257	7.56664	3.95661	3.5658	3.04852	7.73923	7.29869	10.9844	7.99279	12.4916	9.7586	5.46469	7.54325
ESU05357	0.74454	0.471811	2.61533	1.46394	1.39423	1.85564	0.548898	1.22148	1.88289	1.97774	1.38363	25.7715	0	11.0545	0	0	3.94809	11.2612	14.6519	0.179982	0.0471796	0	0.0283305	0.214082	0.102927	0	0.0313913	0.0300204	0	0	0	0	0	0	0.116112	0	0	2.53732	1.8656	4.89337	1.29292	0	0	0.200569	0.0776239	0.437019	0.0754062	0.451725	0
ESU05358	2.88347	1.35901	3.25761	6.27105	4.74901	5.92531	8.42152	9.30781	8.02961	4.63521	6.39677	37.3952	0.213956	11.0677	0	0	22.2745	57.1087	57.606	0	0.0194138	0	0.116576	0	0.0282355	0	0	0	0.176527	0.148492	0	0.149852	0	0.141094	0	0	0.103091	6.19483	1.53534	18.4851	2.07742	0.059265	0.0567833	0.55021	0.383295	1.00704	0.682631	1.98271	4.47809
ESU05359	0	0.0219106	0	0.920404	1.68342	0.579094	0.63362	1.23534	1.19237	0.0958383	1.08855	386.746	0.0362198	5.92492	0	0.0341564	0.053016	0.0282682	0	0.0573137	0.0262919	0	0	0.0795347	0.0573585	0	0.0524806	0.0669182	0	0	0.0257594	0	0	0	0	0	0	46.944	9.43679	344.712	33.0749	0.040131	0	0	0.389319	0.292246	0.126065	92.722	455.77
ESU05360	0	0.260292	0	481.6	592.523	583.773	711.195	1289.64	1633.51	948.684	1112.67	0.897966	3.01197	24.2391	0.428084	0.405769	0	0	0	0	0.15617	0	0	0	0	0.755711	0	0	0	0	0	1.20545	0	3.405	0.768693	0	0	6.71907	0.475028	80.7228	7.3367	0	0	0.885212	0	0	0.499208	186.41	54.2957
ESU05361	0.142862	0.0855015	0.153714	0.489774	0.0421102	0	0	0.196761	0.372237	0.888223	0	0.0737415	0	0.0765588	0	0.399864	3.82735	0	0.116286	0.0279568	0.333445	0	0.0308043	1.9398	1.97716	0	0.921574	0.946611	0	0.0490472	0.0502604	0.197985	0	0.186414	0	0.15414	0	0.0919623	0.156038	0.348895	0	0	0	0	0	0	0	0.982338	2.40089
ESU05362	0.168423	0.604797	0.543649	0.144351	2.23401	0.14272	2.71393	3.47948	0	1.15737	0	0.260806	0.499886	1.08308	0	0.942817	9.32916	0	0.205639	0.791013	0.0907166	0.389268	0.217895	10.977	10.687	0	4.34585	6.00321	0.164975	0.346937	0.533277	2.10068	3.37201	0.659301	0	0	0	0.650498	1.37968	0.925469	0.710293	0	0	0.257102	0	0	0	0.289525	2.72937
ESU05363	0	0	0	0.440545	0	0	0.747737	0	0	0	0.179104	0	0	0.103295	0	0.089918	1.04675	0.074417	0.313794	0.15088	0	0	0	0.994547	1.35899	0	0.598681	0.572536	0	0.264703	0.0678127	4.0069	3.34458	1.50909	0	0	0	0.620391	0	0.353054	0.36129	0	0	0	0	0	0	0	0.925528
ESU05364	6.12563	3.72318	7.11665	0.490284	0	0.302965	0	7.68165	6.77711	8.65749	2.56908	0.406	15.033	14.523	1.86513	12.1085	2.22631	3.34036	14.6673	3.05046	2.64466	1.26705	0.909672	1.26218	0.970936	10.4161	0.751693	0.669853	3.12851	3.87876	3.01876	3921.01	3571.11	2990.29	35.6398	62.4145	20.3837	39.0326	2.85066	173.145	9.98501	0.548679	0.600804	0.909622	0.253469	1.09405	0.328303	199.13	248.708
ESU05365	2.253	1.6855	0.606034	0	0.332049	0.636393	2.68921	1.93938	0.733796	2.94899	0.348909	5.8147	3.90075	6.03685	2.77202	1.05101	2.44699	4.34913	3.20931	1.54312	0	2.38666	2.91479	0	1.17663	0.978708	0.807426	1.80172	5.885	6.96148	6.34105	9.36695	19.5466	11.7593	1.99104	1.21543	0	18.8538	3.6912	6.8778	12.141	0.617425	0	0	2.66212	1.49876	1.29303	5.16399	13.5226
ESU05366	0.352936	0.538633	0.284808	0.151246	0	0	0.157976	0	0.586245	0	0	0.601181	0.838022	0.510667	0.781633	2.51902	6.05653	7.68502	9.30792	0.476558	0.285149	0.469041	0.479436	0.0862596	0.276482	0.183979	0.303562	0.217729	1.72855	6.87031	7.78525	0.293469	0.847938	0.414476	1.21641	1.59935	1.21136	2.99891	0.17347	0.193935	0.0992295	4.81667	2.83571	2.96321	6.0677	6.62087	5.40822	0.485367	0.1271
ESU05367	7.32347	5.05733	5.16426	1.06222	1.1358	0.763796	0.988448	0.977609	0.35228	0.906964	1.0469	0.942136	3.04308	2.78948	0.565585	1.29295	1.49291	1.30495	1.4857	1.12446	0.825329	0.716116	0.714241	0.605812	0.653138	0.783095	0.500686	0.509713	3.02391	4.34004	5.18466	1.03053	1.53391	1.58777	1.3143	1.82345	1.22457	5.39597	0.922952	2.02241	0.760255	0.666928	0.639001	0.619169	0.279568	0.719523	0.543162	1.2783	1.29838
ESU05368	0.0581359	0	0	0	0	0	0	0	0	0	0	0	0	0.0934639	0	0	0	0	0	0	0	0	0	0	0	0	0	0	0.113891	0	0	0	0	0.682728	0	0.376352	0	0.224538	0.476234	0.638903	0.0817258	0	0	0	0	0	0.100095	0.0999375	0.10468
ESU05369	0.942525	0.511618	0.389138	4.6966	6.80336	5.4608	4.65048	13.8793	15.9771	13.1904	8.33009	9.09653	15.6787	25.9712	5.56632	11.9634	12.8555	6.42297	7.68085	5.88075	6.54062	4.50881	4.42379	10.3036	9.66725	4.34191	7.11694	6.52067	5.75406	4.06364	4.37236	0	0.087769	0.429019	1.9758	9.71996	6.83355	57.1866	127.018	75.157	53.0606	4.8295	33.4269	4.48366	2.09785	2.53714	6.6421	37.416	29.0878
ESU05370	0.601898	0.660421	0.53968	0.974425	1.74459	1.64347	0.868106	5.45745	5.88108	2.03524	4.41205	4.19422	3.67216	5.26836	1.62922	4.02452	3.30493	1.78155	1.51062	0.706715	0.666403	1.95146	1.68717	4.00459	3.01244	2.20793	2.92402	2.91093	1.14639	0.929892	0.988185	0	0	0	1.24113	2.59765	2.10411	9.16965	31.8297	14.1482	11.7988	1.09965	9.11364	1.17404	0.414863	0.266933	1.84233	7.35774	8.91108
ESU05371	0	0	0	0	4.16049	0	0	0	0	0	0	0	0	0.398106	0	0.346549	0	0	0	0	0	0	0	2.42087	1.93985	0	0.887441	0.339474	0	0	0	0	0	0	0	0	0	3.34743	0	0	0.696216	0	0	0	0	0	0	0	0.891759
ESU05372	0	0	0	0	0	0	0	0	0	0	0	0	0	0	0	0	0	0	0	0	0	0	0	0	0	0	0	0	0	0	0	0	0	0	0	0	0	0	0	0	0	0	0	0	0	0	0	0	0
ESU05373	0	0	0	0	0	0	0	0	0	0	0	0	0	0	0	0	0	0	0	0	0	0	0	0	0	0	0	0	0	0	0	0	0	0	0	0	0	0	0	0	0	0	0	0	0	0	0	0	0
ESU05374	0.210868	0.141978	0.0850819	0.587372	0.419551	0.804096	0.424735	1.36136	0	0	0.63679	0.163267	0.156466	0.847521	0	0	0	0.0610579	0.128731	0.0618974	0.113578	0	0.170505	0	0.0825945	0.0458007	0.0755704	0	0.103275	0.162889	0.278196	1.53421	3.37744	4.12727	0	0	0	3.25773	1.64101	6.66253	5.70632	0	0	0	0	0	0	0.181245	69.2935
ESU05375	0.967221	0.631497	0.141912	1.65796	0.777544	0.596084	0.78715	1.90737	0.859146	2.33061	1.87916	0.95312	1.04391	1.41362	0	0.861384	0.191	0.305524	0.214717	2.52942	1.51554	0.30484	0.511907	0.358173	0.275526	0.0763931	0.189071	0.120543	0.0861288	0.452816	0.649623	0	2.11252	0.688407	0.233116	0	0	3.73568	2.01682	4.18741	3.09021	0.578317	0.554101	0.268452	0.623375	0.526436	1.21113	0.302306	1.58326
ESU05376	0.286917	0.0858585	0	0	0	0	0	0	0	0	0	0	0	0	0	0	0	0	0	0	0	0.110523	0.123732	0	0	0	0	0	0	0.0985039	0.201881	0	0	0	0	0	0	0	0	0	0	0	0	0	0	0	0	0	0.344416
ESU05377	0	0	0	3.8454	10.8584	4.20216	6.97602	1.46353	0.461459	3.24541	1.09709	1.82833	0.700871	9.11128	0	0	0	0	0	0	0	0	0	0	0	0	0.169254	0	0.231305	0.243213	0	0	0	0	0	0	0	0	0	5.19026	0.663917	0	0	0	0	0	0	0.405932	0
ESU05378	0	0	0	0.230691	0.571234	0.775487	0	0	0.157796	0	0.10004	0	0.239663	0.346179	0	0.150673	0.175401	0.124699	0.131454	0.09481	0.144976	0	0	0	0.0421707	0	0.0771688	0	0	13.0295	24.6014	0	0	0	0	0	0	0	0	0.591604	0.0756756	0	0	0	0	0	0	0.0925391	0.0969303
ESU05379	1.70413	1.25988	1.2134	0.687327	1.6399	0.934397	1.25634	0.880148	1.22433	0.393629	1.53688	0.310457	1.41324	2.25622	0.222004	0.491008	5.60702	6.55985	4.83453	2.50112	3.07761	0.434413	0.713284	1.18417	0.549696	0.479003	0.431098	0.652764	0.196381	5.88502	11.5322	2.91735	2.60906	2.55064	0.664407	0.648939	0.573429	3.19413	0.492699	3.39676	0.915973	0.412067	0.789624	0.229535	0	0.100027	0.258889	4.04955	1.08299
ESU05380	0	0.097687	0.0878102	0.0466313	0.433005	0	0	0	0	0	0.353882	0.084251	0.161483	0.0874698	0.0803293	0.685278	0.413644	0.378095	0.332148	0.958234	1.23082	0.188624	0.351944	0.08865	0.0426215	0.236347	0.194984	0.0745876	0	0.840559	1.14847	0	0.435718	0	0.432732	0	0	0.525343	0.267415	0.0996546	0.0764845	0	0	0.332217	0	0	0	0	0.0979664
ESU05381	0.934158	0.939261	0.542762	0.352283	0	0.316639	0	0.308782	0.693694	0.623594	1.04161	0.0578624	0.609975	0.841023	0.551691	0.522933	0.771089	1.29835	0.410607	3.86087	4.36742	0.345452	0.217539	0.182651	0.351262	0.389567	0.482085	0.614709	0.512417	0.731227	1.10425	0.310704	0.448868	0.731362	0.0990649	0.120948	0.641249	0.865916	0.489752	0.273766	0.262642	0.675843	0.294338	0.684487	0.397363	0.0745713	0.0643352	1.60585	0.201846
ESU05382	0.0343412	0.0308292	0.166273	0	0	0	0.768563	0.0709459	1.1744	0	0.41482	0.531779	1.73274	1.98754	1.72389	2.54716	0.820556	1.82963	1.17402	0.443536	0.573405	0.317484	0.666425	0.643477	0.564943	0.358028	0.787654	0.659099	0.067276	0.565918	0.797384	0.571099	1.92513	0.941012	0.637312	0.778095	2.06267	2.78534	0.900204	0.377403	0.57931	7.67939	5.57247	3.722	7.36472	4.59178	5.67616	2.06617	0.742018
ESU05383	3.11023	3.02484	3.2419	2.16588	2.52113	1.15307	1.33415	2.47648	2.02598	0.572488	1.5052	0.401354	3.84636	4.68774	0.382672	1.26954	5.27817	6.45418	7.35762	5.51583	5.30493	5.01699	5.15551	5.80677	7.41096	1.85775	7.70957	7.19522	5.90269	4.00425	5.26589	4.3103	1.29729	3.29744	1.3743	1.04867	0.741322	7.00735	2.44166	6.17154	6.46732	0.106543	0.306245	0.494567	1.26328	0.775879	0.669377	1.33665	7.11704
ESU05384	0	0	0.103263	35.425	29.5338	30.7415	22.8536	31.1948	40.0103	32.3473	42.7453	0.0990773	0.0949504	0.102862	0	1.16404	0.972873	0	0.0781197	0	0.0344622	0	0	0.260626	0.400975	0	0.137578	0	5.01376	6.12857	5.13217	0	0	0.250461	0	0	0	0.123558	0.314474	0	0	0	0.201597	0	0	0.255375	0	0	0.115206
ESU05385	3.59944	4.40638	1.58435	89.4649	91.1476	43.2565	54.1925	44.2789	54.673	20.5587	69.9314	2.02684	1.45681	2.10427	2.41562	3.20558	3.55397	1.89498	2.79669	2.68944	1.23375	0.567219	1.05835	7.46433	4.87042	0	3.28353	5.1588	2.24366	1.01107	0.690721	0	0	0	0	0	0	0.631913	1.07221	3.59611	0	0	0.515512	0	0.579961	0	0.563392	1.12501	1.1784
ESU05386	1.83244	0.32901	0.59149	0	1.29632	1.86336	0	3.02854	2.50665	8.63465	0.340536	1.13503	5.98264	4.12437	1.62329	14.8739	9.9511	0	0.44747	19.5792	13.2258	1.05881	1.65949	28.0659	37.3228	2.86566	22.5907	23.6138	0	0.754934	0	1.52369	1.4675	0	0	0	0	3.53871	10.2074	3.35637	5.66719	12.6547	22.5176	10.6296	5.84601	5.11977	8.20299	8.82009	6.59902
ESU05387	5.26637	4.72781	6.04188	20.3931	15.5419	24.3566	34.0808	5.11223	10.2294	8.96951	15.5646	5.60047	55.1786	107.21	4.02826	10.8333	8.95875	8.67175	9.91623	1.2665	1.64044	6.2326	5.37675	9.66642	9.29491	2.70116	2.59226	3.47938	25.917	3.52895	2.20992	5.01214	4.06509	2.98055	4.87833	5.13444	5.98884	16.2967	5.71745	10.3434	5.61939	8.03336	29.4884	44.9423	4.16094	7.72422	6.44546	4.472	2.62772
ESU05388	9.00334	8.79578	8.54754	4.99306	2.57578	5.16103	13.7492	0	3.88106	0	6.88945	4.92065	13.3611	14.0488	10.9471	9.26468	29.3356	38.031	37.5047	85.0362	76.8773	14.9947	14.046	7.98209	12.6539	9.89268	7.78178	8.53101	6.22517	10.0912	5.31017	2.20187	0	2.07318	3.51022	3.4285	7.57391	6.64787	4.77225	3.39517	4.46705	12.1915	11.2638	12.5311	5.16266	2.64232	0.455924	6.8281	12.397
ESU05389	0	0	0.199289	0	0	0	0	0	0	0	0	0	0	0.198516	0	1.55527	0.402336	0.143017	0.150765	0.362459	0.133018	0	0.0798752	0	0	0	0	0.0846398	3.02379	6.86766	1.30325	0	0	0.483369	0	0	0	0.238458	0.202303	0	0.520754	0	0	0	0	0	0	0.212266	0.222339
ESU05390	0	0	0	0	0	0	0	0	0	0	0	0	0	0	0	0.729923	0.0944127	0	0	0	0	0.0502282	0	0	0	0.0755233	0	0	0.0851482	0.537192	0.183493	0	0	0	0	0	0	0.167871	0	0	0	0	0	0	0	0	0	0.149432	0.156523
ESU05391	0	0.112675	0	0	0	0	0	0	0	0	0	0	0	0	0	0.175648	0.136316	0	0.306486	0	0	0	0	0	0	0.109043	0	0	0	0	0.264934	0	0	0	0	0	0	0	0	0	0	0	0.197731	0	0	0	0	0	0.451987
ESU05392	0	0	0	0	0	0	0	0	0	0	0	0	0	0	0.0611549	0	0.0449869	0	0	0	0	0	0	0	0	0	0	0	0	0.0426613	0	0	0	0	0	0	0	0	0	0.0758673	0	0	0	0	0	0	0	0	0.149164
ESU05393	1.85868	0.981532	0.705835	0.84337	0	1.66768	1.56603	0.790564	0.213659	0.107332	0.406367	1.01584	0.162254	0.351549	0.322851	0.918065	1.66248	1.01307	1.46843	0.256749	0.11778	0.252699	0.212175	0.356293	0.25695	0.28497	0.783659	1.42393	0.963862	2.47741	3.11566	1.81825	1.31339	0.85599	0.57973	0	0	0.422281	0.71651	0.801043	0.153699	0.179775	0.172247	0	0	0.218197	0.188246	1.31565	5.70917
ESU05394	37.8718	35.9467	45.5237	37.2772	43.6933	41.2018	42.1583	34.9431	29.7768	28.2226	29.4166	94.3822	58.837	61.8371	86.7854	47.1348	95.4406	103.377	89.5903	12.2747	11.6867	21.5979	22.0419	37.4824	35.4237	39.5866	47.0086	49.1471	39.4149	51.4497	55.741	123.626	124.398	76.056	38.0441	48.3634	31.4525	72.1836	64.067	36.7611	78.8882	73.6231	53.1382	69.6306	90.3716	96.345	82.271	59.932	57.8923
ESU05395	44.2122	33.4501	38.5949	97.0567	117.842	123.234	99.0725	89.5435	95.772	87.1463	90.8827	35.5235	58.3903	268.335	3.48963	5.54531	16.2328	5.95811	14.5988	5.10137	5.65389	6.86861	6.61025	3.62456	3.59418	19.6286	7.52373	7.09986	88.4525	25.9186	10.4918	20.2311	21.7118	60.9559	15.2969	24.9763	10.7368	336.688	92.9354	455.071	333.727	0.571516	1.09517	2.33459	0.862461	1.94225	1.19689	18.5226	106.145
ESU05396	0.297475	0	0	0	0	0.252078	0	0	0.871978	0	0	0	0	0	0	0	0.646175	0.861353	0	0	0	0	0	0	0	0	0.106608	0	0	0	0	0	0	0	0	0	0	0	0	0.272432	0.209091	0	0	0	0	0.296832	0	0	0.267817
ESU05397	0.389329	0.349515	0.418902	0	0	0	0	0	0	0	0	0	0.192591	0	0	0	0.14095	0	0.316905	0.152376	0.559205	0.0749865	0.167896	0.211454	0.304991	0	0	0	0.127119	0.267328	0.27394	1.61865	0	0	0	0	0	0.501234	1.48833	0	0.364872	0	0	0	0	0	0	0.22309	1.40206
ESU05398	0	0.119553	0	0	0	0	2.02668	0	0.390362	0	0	0.206219	0	0	0	0	0	0	0.162598	0	0	0	0	0	0.104324	0	0	0	0	0.137161	0.421661	0	0	0	0	0	0	0.257174	0.436363	0.243922	0	0	0	0	0	0	0	0.228927	0.719369
ESU05399	1.8617	2.74573	0.643857	3.64713	2.46941	3.3242	3.8094	1.85438	1.55918	1.43598	1.85342	0.411839	5.32825	6.94807	2.74868	5.11776	6.78812	5.92971	4.22141	7.3384	6.98347	2.26668	2.10748	4.00842	4.53149	1.79075	4.62268	4.69426	0.91179	1.16418	1.05262	11.8866	10.6495	6.76717	4.75943	2.58257	1.3312	3.72361	1.41612	0.974272	1.86937	1.74922	2.19972	1.92845	1.17844	1.06153	0.801342	4.45759	10.296
ESU05400	1.59697	1.57421	1.31397	0.429403	0.719932	0.583759	0.953081	0	0.520127	0.0614793	0.116383	0.0969779	0.418223	0.503415	0.0924638	1.18319	2.31263	0.761617	0.267626	0.147065	0.455381	0.108559	0.141788	0.994904	0.883078	0.0272049	0.76309	0.901475	0.674784	1.4513	1.4211	0.260371	0.87769	0.612884	0.581117	0.506776	0.268685	0.18141	0.410414	0.401479	0.308134	0.360411	0.591975	0.191201	0.610485	0.437437	0.431305	0.753596	1.18403
ESU05401	2.1522	0.828045	1.98486	0	4.35007	1.56322	0	0.63518	0	0.603653	0	29.0423	11.4068	15.3231	11.3485	11.1873	5.00894	3.91713	3.75394	2.70749	1.15922	4.44132	4.9721	8.01539	4.09452	2.40408	5.50928	5.47944	2.40929	3.8	5.841	43.461	34.4714	24.0711	5.70587	22.8893	24.6228	122.311	80.5954	69.2673	17.7208	9.09976	13.0781	7.04011	22.8871	31.2929	15.3515	0.528529	4.98248
ESU05402	4.43333	2.48255	2.78648	3.64922	2.10895	4.22791	1.42771	3.5366	2.93073	4.59632	1.7402	14.4326	17.197	16.1366	18.7077	12.3882	15.4145	14.5231	11.7727	0.678589	0.614706	4.04113	3.78585	8.66587	7.74826	5.86016	6.16646	5.79687	6.27736	10.579	13.6203	57.911	52.1428	38.2601	4.30576	17.0968	14.2286	29.3009	64.8427	29.3722	22.9956	16.7685	20.1002	14.3392	19.8383	27.915	21.564	10.8656	9.74783
ESU05403	14.0771	13.9448	12.339	86.4839	60.3626	81.4448	84.2481	77.343	80.5708	67.2497	89.306	33.1677	21.8811	74.5275	7.34603	8.66143	138.393	86.5113	134.389	20.625	21.5048	23.981	24.7275	119.38	117.881	33.3694	130.037	124.441	20.7427	88.2423	194.875	26.7403	29.6415	22.5647	9.3302	12.1769	6.24772	17.9279	20.7767	33.8971	30.7926	1.69608	2.38979	4.16812	1.72068	4.35931	2.50728	6.67556	88.9338
ESU05404	1.03023	0.894048	0.942216	0.382629	0.364408	0.407406	0.0922276	0.780405	0.201326	0.876518	0.0319093	5.79639	2.44622	2.98132	2.0281	1.73015	3.95359	1.78986	0.796657	0	0	0.754025	0.488712	3.30132	2.7171	0.686221	1.57531	2.00084	0.773674	1.80386	2.13844	22.4156	21.4514	18.4169	0.546268	1.66735	1.57156	4.90751	3.93839	11.5737	2.02758	1.63752	3.192	1.52025	2.79981	4.72885	3.72498	3.42395	8.22404
ESU05405	2.18548	1.7356	2.03494	0.43226	2.15558	1.2109	3.0852	1.99703	1.64262	2.06294	0.546732	13.1466	4.11649	6.89198	2.358	2.82326	7.21227	5.25726	3.18155	1.72717	1.22243	1.06852	0.43499	5.95777	5.00447	1.16846	3.37391	3.45703	1.64672	2.94355	3.90352	29.006	33.9948	29.6141	0.891402	4.35325	0.961678	10.5512	9.36459	20.4769	5.31743	3.04067	5.56185	5.77418	5.21433	11.0716	6.36788	11.2708	63.7199
ESU05406	0	0.0155487	0.0279532	0	0	0	0	0	0.0169231	0	0	0	0	3.53629	0	0	0	0	0.021147	0.010168	0	0	0	0	0	0	0	0	0	0.0178387	0.01828	424.848	389.969	398.051	0	0	0	0.0334472	0	0.0317237	0.0243478	0	0	0.0264392	0	0.06913	0.0894611	1.33981	175.173
ESU05407	0.55596	0.449194	0.179457	0	0	0	0	0	0	0	0	0.0860914	0	0.357522	0.41042	0.933663	0.120766	0.579532	0.407284	0	0	0	0.0359632	0	0.0435526	0.0483019	0.159395	0.190542	3.64866	1.94689	2.34711	28.8928	24.9332	20.6752	0	0	0.318031	0.107364	0	0	0	0.274244	0.437935	0	0.0985371	0	0	0.286714	1.5016
ESU05408	0	0	0	0	0	0	0	0.242051	0	0	0	0	0	0	0	0	0	0	0	0	0	0	0	0.0954518	0.0458917	0	0	0	0	0	0	5.35825	3.51862	3.43983	0	0	0	0	0	0	0	0	0	0	0	0	0	0	0.738381
ESU05409	0	0.172076	0	0	0	0	0.343184	0	0	0	0	0	0.284454	0	0	0.536498	0	0	0	0	0	0	0	0	0	0	0	0	0	0	0	0	0	0	0	0	0	0	0	0	0	0	0	0	0	0	0	0	0
ESU05410	0	0.293759	0	0	0	0	0	0	0	0	0	0	0	0	0	0.45794	0	0	0	0	0	0	0	0	0	0	0	0	0	0	0	0	0	0	0	0	0	0	0	0	0	0	0	0	0	0	0	0	0
ESU05411	0	0	0	0.094611	0	0.888649	0.0494103	0	0.107859	0	0.307713	0	0	0	0	0.154486	0.419625	0	0.06739	0	0	0	0	0	0	0	0	0	0	0.113695	0	0	0	0	0	0	0	0	0	0	0	0.181508	0	0.0842551	0.782598	1.3218	0.85527	0	0
ESU05412	1.49043	1.76054	1.26603	0.0672322	0.693665	0.997088	0	0	1.07305	0	0	0.971772	0.698471	0.882786	0	0.65868	3.7487	0.72684	0.957769	0.0921042	0	0.31728	0.608912	1.27814	1.22902	0	0.787148	0.645234	1.15256	0.888728	1.82142	3.91359	3.76926	4.91315	0	0.253909	0.224364	1.66635	1.54222	1.72416	0.992465	1.03186	0	0.239492	2.91967	3.75717	2.0259	1.07878	2.96617
ESU05413	8.82557	6.12605	8.22329	6.43346	4.74695	3.35386	7.28985	3.61838	3.55603	2.59025	3.04352	10.8487	18.5658	16.2365	10.5452	49.5321	15.6629	30.6659	15.3859	2.8577	3.20994	2.97034	2.9722	6.3747	5.66642	10.5925	3.2281	1.59034	2.27262	3.37359	3.36101	389.812	367.967	347.619	11.0961	42.9975	34.7414	61.7605	32.1981	53.0786	27.9471	190.297	156.886	114.307	164.486	262.107	137.15	104.01	139.91
ESU05414	37.6022	35.8963	45.302	5.22001	3.74659	2.01953	3.08172	7.93241	2.58737	12.2179	10.8263	3.28043	10.6103	13.623	0.781934	5.18822	0	0.613403	0.323316	1.08821	0.427889	0.918043	0	3.23598	2.90417	0.230062	0.569399	0.544533	7.52208	7.09115	26.8303	5.50466	3.18099	2.07318	4.21226	0.857125	0	4.091	0.867682	6.30532	0.744508	2.17705	2.92024	2.42538	2.34666	3.69925	1.36777	1.82083	4.29127
ESU05415	37.0273	26.5216	38.7003	7.18945	5.5695	7.37148	7.93915	9.59838	10.0727	4.85211	9.08025	18.6314	16.2626	39.3221	1.9182	10.4349	22.7918	22.6696	17.8629	6.08524	5.14187	4.86321	4.9694	17.4643	16.6161	3.55802	5.46581	5.38199	53.0067	29.1478	26.9177	48.1438	44.7849	38.4752	3.07003	4.75382	3.55441	10.254	8.88438	31.0909	6.43205	1.161	1.69083	1.59524	2.90338	5.97471	4.81419	16.9445	13.9344
ESU05416	53533.1	49614	48740.5	1256.22	421.782	235.775	1464.45	2177.35	1587.48	1751.02	1807.42	18769	3365.93	4281.43	20.1731	992.583	847.218	11.5092	28.8152	4460.62	4319.3	5130.95	5070.02	11372.2	10595.5	29.1373	319.617	393.355	5950.84	9385.18	12479.2	175.582	228.791	763.391	0	0	0	12646	3927.61	1892.9	8535.15	0	3.91373	3.79226	6.60454	7.43665	12.8317	2963.73	3495.77
ESU05417	43.1492	41.6894	52.0728	16.0571	19.1606	15.9331	14.9805	19.3872	17.0962	20.3223	14.1785	35.3121	64.0594	65.0362	49.2886	30.9169	48.6875	42.7106	32.8109	5.39481	5.45186	8.22909	7.83067	25.5119	24.797	10.6057	13.7077	13.2834	27.6347	24.4474	24.9447	42.4344	49.8987	70.4179	16.002	46.3177	33.3148	36.6051	44.6105	51.7678	33.7015	19.5981	25.5619	23.5521	21.7561	25.546	25.017	60.4766	46.1589
ESU05418	2.19192	2.80406	3.36074	0.422694	0.0969139	0.232177	0.0490556	0	0	0	0	0.0848557	0.487927	0.616683	0.0809058	1.22702	1.07129	0.190404	0.267626	0.225193	0.265639	0.0949889	0.0708941	0.0892863	0.300492	0.238043	0.196384	0.300492	0.107352	0.225758	0.578355	1.13912	0.87769	0.429019	0.290559	0.532115	0.470198	0.423291	1.07734	0.30111	0.308134	0.180205	0.258989	0.752854	1.16547	0.656156	1.22652	2.44919	12.0377
ESU05419	3.66254	2.42643	2.81331	3.91125	4.03542	2.65549	2.24427	3.25723	2.44954	2.61488	1.61969	6.1871	13.8062	12.9099	15.1237	12.5537	7.61542	7.69009	5.66751	3.02404	2.61624	3.46297	3.24336	5.04218	4.81771	8.01461	4.043	4.26919	5.56358	5.80967	6.2221	19.7057	17.881	12.8805	4.51751	13.3765	9.4112	12.1033	24.9326	19.8742	15.0881	20.0311	25.672	18.5368	11.5248	12.6642	11.4654	22.1876	11.0383
ESU05420	98.3497	120.503	88.4132	59.5818	94.9011	102.615	111.847	104.9	118.321	146.238	96.1477	117.571	283.348	200.862	201.493	293.658	348.984	460.466	285.536	91.4035	93.3505	55.9022	48.6988	179.301	167.139	74.3134	56.7156	53.3604	53.3457	80.8387	130.851	286.358	227.052	186.854	456.937	266.494	298.709	180.029	153.258	66.8927	102.68	319.74	231.151	313.959	269.134	249.979	274.132	183.385	118.252
ESU05421	0.838309	0.708309	0.636695	2.53586	1.04655	0.961097	2.73698	1.88469	0.289095	0.677729	1.05386	1.3745	7.90347	6.18371	20.9683	21.9456	5.46293	5.48299	4.15439	2.63444	2.28422	1.90905	1.40353	1.24539	1.5452	7.11188	3.49914	3.31252	1.8838	1.21895	2.13387	17.0165	21.5228	21.2339	4.44502	15.1635	13.6811	7.80878	5.00902	2.52902	3.67405	43.136	30.2981	29.0567	21.5878	22.3394	17.49	38.231	14.917
ESU05422	0.668775	0.323283	0.74725	0.110229	0.454913	1.08984	0.06908	0.690816	0.452391	0.0252511	0.382409	1.43392	2.3285	5.99617	1.21527	1.79988	1.81589	1.60876	1.0678	0.226511	0.110836	0.118901	0.349415	0.984906	0.967204	0.312864	0.719022	0.652359	0.83145	1.11269	1.19451	60.6354	67.0509	51.5536	0.477358	1.49865	2.05997	10.1333	3.91918	12.862	7.26804	2.57994	3.36342	2.94491	5.92661	5.90332	6.68732	110.189	20.9346
ESU05423	0.117565	0	0.0632474	1.07479	2.28714	1.36152	3.2626	0.566717	0.268033	0	1.31087	0	1.04681	2.64609	0.115718	0.71296	0.255375	0.181555	0.38278	0.0920255	0.0633231	0.113217	0.101399	8.77969	6.99941	0.102141	0.926917	0.940161	1.26673	0.201811	0.248163	0	0	0	0	0	0	0.227034	0.449428	0.287114	0.330539	3.67286	23.7691	24.2877	2.63934	2.73726	22.873	1.88625	1.41125
ESU05424	2.73432	3.50096	2.31503	2.42036	2.41792	3.83641	9.47014	1.38907	2.27749	2.11219	3.66526	0.208237	9.97816	14.8452	2.84579	12.4208	35.3936	23.207	14.9959	3.92101	4.78046	1.65763	1.42079	60.2917	59.4493	3.81651	23.9357	24.5189	8.51799	4.01659	4.68366	2.23634	1.97437	1.7547	0.831873	2.90181	2.05133	9.00259	27.9068	3.36622	6.23835	12.6034	70.9711	52.3462	6.1174	4.29391	52.0173	1.92639	4.27774
ESU05425	3.42631	3.81642	3.17455	0	0	0.645207	0	0.852039	0.619966	2.30467	0.235828	0.786031	6.59129	4.48834	2.34201	4.26226	3.44567	3.67447	2.32412	6.92848	7.04021	1.06321	1.10819	4.23875	4.02614	1.65377	3.27444	2.74001	0.807965	3.725	6.62977	6.33113	8.63832	4.22245	2.35505	1.43764	1.08888	2.57316	4.2621	1.16218	2.85429	1.7736	5.19796	2.90575	1.79933	1.39289	3.3866	2.29054	8.68292
ESU05426	3.06442	2.57692	1.56512	8.94319	10.359	12.688	14.8971	12.4212	10.0439	10.1292	7.53302	16.2181	41.8499	45.3372	26.6884	38.2172	19.6326	20.7116	19.1813	3.48421	3.15488	6.41024	5.52025	9.98615	8.96423	10.6158	9.81446	8.74772	9.23299	13.7435	14.5338	17.5786	15.2217	21.8658	29.3093	38.6715	31.6199	49.2903	11.8842	34.3168	26.338	4.08201	4.46107	5.62533	3.50629	4.56735	5.81043	25.4723	14.947
ESU05427	2.2421	2.31985	1.31865	1.85651	4.53659	1.98045	2.39838	2.86555	1.05824	1.51088	1.62429	2.44213	16.6648	7.69792	49.5146	45.7636	29.8409	49.7583	38.279	5.62206	5.65957	14.7228	15.2409	14.2414	15.4802	11.6712	5.47482	5.23573	1.06087	4.14885	4.1512	39.8934	48.7695	25.4379	8.61408	27.7992	22.445	9.50359	17.0904	1.2877	10.2036	190.361	148.175	126.289	196.941	209.393	159.255	39.1304	8.58748
ESU05428	0	0	0	0	0	0	0	0	0	0	0	0	0	0	0	0	0	0	0	0	0	0	0	0	7.8907	0	7.21965	0	9.86645	10.3744	42.5241	0	0	0	0	0	0	0	0	0	0	0	0	0	0	0	0	0	0
ESU05429	0	0	0	0	0	0	0	0	0	0	0	0	0	0	0	0	0	0	0	0	0	0	0	0	0	0	0	0	0	0	0	0	0	0	0	0	0	0	0	0	0	0	0	0	0	0	0	0	0
ESU05430	63.1536	50.688	49.589	26.3002	31.5817	34.6595	34.7012	46.6256	41.8986	35.4879	46.246	129.432	32.8464	40.1667	69.3326	50.9789	141.182	152.345	124.485	8.08925	7.78422	75.1782	83.3176	95.6751	92.5874	37.668	30.5366	31.3471	42.8176	60.8042	64.3559	91.6914	88.9441	103.382	7.66301	15.5075	13.7031	176.477	209.789	96.3832	149.172	45.7033	119.267	56.03	85.4052	111.811	96.6678	81.4734	127.261
ESU05431	1.99441	1.41066	1.95082	1.13958	1.17575	3.43131	2.11004	0.874001	1.53536	0.88995	1.46008	1.68458	2.78037	5.82978	1.51693	2.36824	3.01946	1.67998	0.811703	0.638654	0.585948	1.36193	1.09465	0.935504	1.08893	1.52272	2.46915	2.19561	2.19038	1.36944	2.48769	1.50761	1.45201	2.60241	0.320458	0.391247	1.21003	1.05041	1.38623	1.32838	1.69921	1.98749	2.66597	1.29161	4.28467	3.73899	4.7866	3.74014	18.7175
ESU05432	0	0	0	1.43089	0.47242	3.33874	0.418475	0.689809	3.393	0.458899	0.62051	0	0.198206	0.214722	0	0.373828	0.14506	0.232038	0.244608	0	0	0	0	0	0.156942	0	0	0	0	1.51317	0.775299	0.277641	1.33701	0.261414	0	0	0	0.128962	0	0	0.0938775	0	0	0	0	0.133272	0.344934	0.114797	0.480978
ESU05433	0.43218	0.581975	0.697511	0.370411	0	0.732452	3.09513	2.00891	1.90025	0.848531	0.602363	0.669239	0.320682	0.694807	0	1.20965	1.17348	1.00112	0.527677	7.48477	6.75068	0.874017	1.67738	2.99278	2.36992	0.563219	2.01349	2.07368	0.634997	1.33538	1.59648	0.898403	1.73054	0.845896	0.572894	0	0.618059	1.6692	0.708061	1.18739	0.607547	0	0.340432	0	1.14898	0.862494	1.86026	0.742932	2.72365
ESU05434	1.41268	1.81173	0.65142	1.72967	0.535375	3.24925	3.25194	3.12693	3.54937	0	1.8752	0	1.19796	1.62224	0	5.6486	0.657562	1.16871	0	4.2652	3.8045	1.04948	0.130545	5.75444	4.74282	1.92867	29.9424	25.4531	0.790716	1.87071	0.638993	0.839037	0	0	1.07008	1.95968	2.30887	3.11781	4.95955	1.84822	1.4185	0.663663	6.0408	0	1.78843	1.20825	0.694933	1.04076	1.45353
ESU05435	1.93024	3.58121	0.415372	9.37473	7.2827	5.77937	10.3678	6.77912	13.4536	7.32692	7.89163	9.16632	20.6245	20.4812	11.5895	38.539	51.2929	31.001	16.6544	8.15899	10.674	6.76627	6.3263	14.5722	13.1049	8.385	7.93213	7.67393	2.64701	13.1212	11.816	10.7001	11.8513	13.0971	8.52904	12.9123	9.5695	66.1023	30.9916	34.4122	29.1247	55.8596	42.7759	39.8768	23.4917	39.5488	27.2517	39.5966	19.9268
ESU05436	10.7636	10.7235	13.9822	93.9401	84.3282	102.556	128.261	61.2189	63.5511	60.1776	85.2559	24.0869	52.6929	37.1413	43.1212	63.2849	50.0406	57.7724	43.9937	8.12998	7.10553	6.25729	7.17492	11.4959	10.1287	11.8604	26.0613	25.0131	9.12891	32.9878	47.727	36.8371	38.1066	40.3364	6.78609	32.5032	24.5913	11.407	36.8821	4.44791	25.0957	38.9579	48.08	38.1719	75.1457	119.192	92.7741	70.0634	91.2328
ESU05437	56.3829	43.1732	79.9582	316.418	272.022	296.156	346.641	329.748	198.49	178.871	263.491	86.668	33.2232	37.9912	48.05	34.5216	168.178	88.8324	66.3106	5.96302	6.81072	21.0804	22.3929	56.0669	56.1856	34.2179	67.305	72.6068	57.0559	108.244	143.082	31.0254	38.1815	60.8586	2.74782	11.4064	14.2293	111.285	95.7709	36.4492	60.9031	26.5856	37.8819	24.9982	154.306	224.217	167.029	48.462	88.4597
ESU05438	333.792	341.379	420.736	282.819	291.993	308.607	278.983	285.39	286.188	288.796	230.907	213.779	237.551	276.008	96.092	56.7331	53.99	65.1696	90.5001	70.4874	70.5168	201.01	194.539	86.8433	90.8636	198.273	77.8013	73.2496	184.179	196.491	152.767	7.36795	9.04768	19.9448	132.965	175.1	114.808	64.2546	71.7881	46.0933	35.8746	7.79484	11.9355	11.5651	16.4902	35.1904	29.5209	12.4905	20.7416
ESU05439	92.2818	74.0702	122.614	26.1586	35.3137	44.4092	48.6329	39.207	32.5166	25.2527	47.3585	62.3969	40.3992	43.6692	41.5208	39.776	289.937	322.454	216.487	1.86571	2.71295	14.8635	17.2605	25.793	29.1702	16.6705	28.6664	27.8667	44.2858	74.2953	84.4235	97.7237	107.805	81.9191	12.2407	18.6324	18.5224	72.488	94.1128	34.5961	27.901	49.8886	35.0467	38.3526	51.9688	96.57	56.059	71.9477	54.308
ESU05440	132.157	119.288	128.904	49.9531	35.6319	45.5271	47.6667	50.2939	62.5724	56.7449	57.7217	26.7415	13.8817	23.9072	14.519	28.1957	58.873	64.7269	61.4978	50.8319	41.5985	16.6305	13.9635	37.5171	29.6869	18.9627	35.9298	35.5115	27.7227	60.2762	61.2608	56.8393	59.5451	40.3727	17.8047	7.76349	6.17412	17.6009	24.3632	11.8615	7.75497	12.2257	10.958	11.7163	18.2794	23.4544	11.5628	128.64	177.5
ESU05441	4.47951	3.52392	3.2049	10.2909	11.4751	14.9879	14.9655	6.34444	11.2355	10.9257	8.62496	7.58021	21.2452	20.8624	9.13649	14.7353	18.0564	15.4043	11.277	2.46713	2.41277	4.40281	5.67581	8.65321	8.24829	7.38241	6.12352	7.09063	7.78042	13.2703	20.3735	30.9116	28.1073	16.2699	16.406	9.7161	10.4347	34.8699	29.8099	43.4772	34.7318	8.65639	11.8588	8.95295	10.7223	23.0404	17.1744	30.3254	22.2018
ESU05442	12.6078	11.6285	7.31697	16.6898	21.9159	19.8307	24.3899	13.5585	19.2378	20.2608	21.785	15.7123	48.8258	46.8553	27.2844	32.7507	21.8061	19.7535	15.9735	8.36491	9.81415	5.96266	5.97702	21.0704	20.4297	13.3169	14.762	14.4725	7.69737	33.5754	49.991	7.71898	9.509	19.2683	21.406	23.8985	21.9822	29.6838	15.6334	40.3334	23.1864	2.76881	5.84992	4.08649	2.6019	4.30841	5.20381	42.901	20.136
ESU05443	5.89	4.58263	10.1398	4.82381	3.00932	2.66194	1.05456	1.62243	2.04624	3.46928	0	5.26978	1.94241	3.15641	0.386499	1.64858	2.4167	2.12237	0.319621	1.15262	2.11499	0.756293	1.01601	4.7985	4.81915	0.682299	2.72064	3.05042	5.25656	6.20125	3.31546	58.2268	53.4588	27.1557	1.73505	1.27099	0.374367	0.758295	3.00218	0.958962	0.551999	0.430433	0.412409	0.199805	1.39191	2.0897	3.155	6.75007	45.2504
ESU05444	6.46399	5.18749	5.69044	5.60309	6.3006	4.31563	4.23037	4.78015	4.01921	2.23539	4.50468	7.35555	14.4254	12.124	6.94086	9.11474	12.738	15.3421	9.80559	0.503103	0.89679	0.877154	1.14037	3.88975	3.91289	3.46741	2.94834	2.7021	5.82799	7.11155	8.88967	48.557	47.1584	38.3388	5.32292	10.0651	8.19366	19.3863	18.0115	13.0506	15.6267	9.1792	8.83341	8.37237	9.89437	11.9717	8.68425	16.8361	14.6811
ESU05445	3.47776	2.1983	5.27457	4.5078	5.09746	2.91473	3.50568	6.27927	4.64559	5.04159	4.35585	8.3215	11.8492	12.1166	9.11584	4.17365	10.6486	10.0866	10.1793	1.20824	1.01101	1.89938	2.08324	3.39994	3.46333	5.05788	2.69075	2.42956	5.95446	4.21	4.15323	8.19998	8.16463	8.80239	5.40579	13.2307	11.0371	6.62404	8.92911	15.8464	5.79975	2.58502	3.42245	2.96715	3.81655	5.00096	3.55987	13.7421	4.9925
ESU05446	209.752	178.683	355.445	11.9928	9.43328	8.21793	10.4593	17.1729	6.76838	10.155	18.5372	354.339	159.133	142.251	332.118	163.704	108.84	180.199	164.305	8.70274	7.16368	31.4601	34.0549	21.2568	21.1634	46.6616	61.5	59.4474	518.8	379.037	438.371	20.7357	20.1559	21.5124	199.933	28.5504	43.7202	18.6389	121.056	9.64279	10.5818	22.4003	11.4951	38.6316	20.2168	28.0172	44.6057	61.524	144.27
ESU05447	1645.57	1218.12	2948.73	45.9523	7.29401	0	0	132.065	0	0	19.1609	4611.03	2368.62	1902.94	3641.34	1633.42	0	4.77679	0	9.68493	0	369.372	410.848	329.277	229.389	455.061	916.383	907.461	4362.99	2858.76	3425.7	308.641	198.172	145.301	1618.25	360.436	931.895	238.935	1114.9	135.974	81.1685	413.664	129.948	535.14	299.699	345.689	560.97	0	0
ESU05448	43.8788	45.752	27.2875	81.6324	90.2042	57.2407	67.4619	65.2014	50.8976	67.1025	71.7429	47.9994	134.894	84.7811	176.523	222.081	95.3137	99.9642	94.0748	21.2225	21.3791	39.2634	37.9145	80.3498	86.344	82.9591	72.307	74.5024	56.9392	100.337	106.898	150.963	157.324	107.472	129.138	150.628	164.88	58.1493	79.5393	40.7011	63.834	286.212	242.898	243.225	338.334	304.802	265.596	229.609	140.041
ESU05449	7.12105	6.67751	5.1183	1.60613	1.96304	1.31924	3.84554	1.99528	1.91553	0.962273	2.11629	1.47325	11.7229	8.76008	4.93765	4.96269	3.22518	6.4112	4.64648	0.964747	1.50627	2.81527	2.90929	2.20783	2.03264	3.95754	1.94243	2.19355	5.59149	9.08629	8.51991	2.27739	2.30884	12.3014	3.36309	7.55878	7.00908	3.56321	1.98382	3.00996	1.78326	1.70656	1.09007	1.71639	8.58445	11.0469	5.95657	5.2038	5.91793
ESU05450	14.5255	12.5385	14.8774	5.02765	10.3745	3.78731	10.2526	8.36772	2.45643	6.30707	5.45065	9.51625	50.9884	30.9867	6.18634	17.9825	31.2489	50.7946	45.0198	2.62385	0.752284	4.84212	5.60149	29.1291	23.6331	6.06719	7.60819	6.70151	35.5702	95.2299	65.7449	44.1313	51.4519	54.6738	5.18399	9.94579	11.1854	35.0634	33.866	5.11642	19.2414	95.0759	58.0894	78.46	365.376	319.428	216.906	110.923	20.119
ESU05451	0.534067	0.532723	0.574634	8.13753	8.68447	10.3335	7.19809	2.6664	2.81209	1.77675	6.80961	1.88375	4.4912	2.86203	3.46072	6.18693	8.76522	11.8559	7.42643	0.26128	0.463454	0.634326	0.518206	1.4745	1.41783	2.31999	1.02079	0.894858	0.871887	2.01691	2.00416	15.4195	16.3953	11.7308	2.75316	8.25927	7.63768	10.199	11.1318	5.05412	11.1365	12.0014	13.1816	8.69617	17.827	29.1919	14.2527	11.935	14.1041
ESU05452	5.20811	3.5461	4.63943	13.6463	14.558	15.4867	16.0155	12.059	8.22798	4.96666	9.43977	5.50924	5.50059	6.21992	8.27865	5.77411	23.3828	15.8089	14.2456	0.917262	0.928998	1.6219	1.50072	6.09997	5.36217	3.44357	3.02029	2.60094	8.03648	10.1849	9.9585	25.1399	25.0794	29.7074	3.55054	10.1584	7.37072	29.8332	14.9156	33.0285	20.015	2.39112	2.78116	1.96176	13.2227	19.9641	12.9148	5.17409	14.1397
ESU05453	4.31773	3.17846	3.27521	7.69729	8.39982	7.13467	8.61955	7.13605	6.62353	7.71435	5.05508	5.81689	9.67546	8.60749	12.0485	13.1728	4.03296	4.90086	3.21579	3.77688	3.76752	5.11442	5.3067	6.75378	6.1898	9.8658	9.09857	9.52992	4.3562	5.02519	4.1925	7.89849	7.43431	7.94393	6.52484	8.5252	5.3103	7.08743	13.0868	7.03857	8.13345	5.32463	8.63883	5.40471	5.66296	4.99775	6.09589	7.27387	19.5918
ESU05454	32.6338	33.425	20.6964	37.7476	35.5831	47.2134	36.3394	33.892	31.7997	31.602	34.4316	21.9118	41.0794	47.4883	21.0224	28.7141	83.0859	31.1391	25.0514	31.1519	30.4387	9.40256	10.0114	26.5863	24.941	15.3671	23.644	21.9446	29.0203	32.6094	33.2293	23.8996	21.2476	26.6572	33.9976	29.771	29.3423	54.4811	40.57	57.8293	47.7405	3.92625	3.48319	3.24008	25.7064	42.1823	38.067	26.909	49.206
ESU05455	1.15016	0.720829	0.560388	2.41794	4.0107	2.09639	1.12677	2.30888	2.1416	2.36471	2.27857	3.49488	28.1149	11.4434	79.8447	62.1982	33.1625	63.2892	35.929	10.6508	9.32761	5.19123	5.48876	6.55914	6.01805	18.0998	5.8329	5.77155	1.50923	3.06211	2.40493	95.5465	89.1552	43.7494	17.3752	54.087	55.2418	23.8037	18.8792	1.51045	12.9044	346.656	262.498	237.987	356.318	317.409	284.413	67.8577	24.1875
ESU05456	3.43045	1.68482	1.86206	3.40161	3.00628	4.21049	2.1483	3.14625	2.78069	3.45823	3.18752	5.86	17.0304	16.2237	10.1978	32.594	13.5332	12.9174	8.45204	2.42935	2.34486	2.86213	3.37335	2.33104	1.96428	6.18797	2.70136	2.60448	3.5561	4.27788	6.1534	7.54683	6.46773	8.37034	5.7097	15.5851	11.9237	61.8502	20.5404	47.1109	19.4627	20.0582	24.5258	19.1385	1.66315	2.85509	2.38373	26.0475	3.26848
ESU05457	9.63409	8.39671	10.1543	7.67939	8.02252	8.52087	9.30343	8.90712	6.25728	6.7279	5.45463	9.48178	10.5457	9.25699	6.63517	17.6493	9.30437	11.5163	10.5626	3.05056	3.07113	4.41441	4.46959	6.97922	7.92117	8.22371	5.97921	5.19827	12.9034	19.1221	21.2849	11.0937	9.44741	12.0946	6.55298	3.90935	3.29379	5.3699	10.3539	3.08679	5.56738	21.6602	11.5935	9.99025	104.094	82.4557	83.0339	46.0627	24.3771
ESU05458	3.74663	3.82214	2.74856	3.21115	2.71071	14.8641	18.5996	17.4155	11.3152	18.7245	29.2747	56.9624	2.5273	13.6895	1.50864	30.9833	69.5467	106.316	113.531	21.4956	18.3457	7.87219	5.2878	18.4527	21.479	5.62242	9.52103	9.57217	4.83762	9.47176	11.144	20.533	21.1396	12.6664	0	0	0	4.60427	553.562	49.9088	471.388	0.280022	0	0	0.905516	0.679735	1.17286	8.48986	199.013
ESU05459	25.1413	20.6296	26.5253	8.75626	11.8885	8.3562	5.30194	14.5297	14.9591	10.7561	13.125	11.5099	41.6169	21.9473	21.3361	18.5248	166.281	351.522	329.311	11.9956	12.8239	18.5138	17.9871	17.925	16.0762	34.0892	13.1808	11.1843	59.2314	107.329	83.3241	151.926	147.034	89.9548	43.337	21.1832	24.9861	9.95048	25.5195	5.1528	9.19999	9.787	3.77886	4.38486	30.8613	47.9875	43.6948	44.6441	27.0871
ESU05460	5.67675	4.15247	3.69493	3.98442	3.38789	5.34492	4.78909	5.30882	3.24127	3.18772	2.30092	8.32027	14.4567	13.7459	11.7615	10.8215	15.7817	13.9074	8.7851	1.97491	2.07617	4.8729	5.13792	5.50024	5.83786	10.006	4.43721	4.69179	7.4369	9.52811	11.0952	47.8824	46.9584	34.5674	10.0953	14.5182	14.0984	10.1054	16.7638	13.9064	9.55654	19.7821	19.0274	18.1159	27.1615	34.593	30.9708	17.5493	20.2749
ESU05461	24.0598	17.1781	19.0429	27.8758	30.8475	41.4282	42.572	34.1792	30.0248	18.1802	34.8448	66.0141	41.2627	39.8351	44.4603	57.5784	60.9547	51.9304	50.9229	13.5827	13.4289	23.3282	21.4372	24.7836	23.7105	32.7142	15.9213	15.8589	50.3001	32.9174	35.735	30.0729	30.6071	29.5202	20.5369	28.7266	21.4224	115.414	285.341	22.6452	203.873	35.5963	52.775	34.6918	150.024	172.713	187.251	85.8939	96.251
ESU05462	12.3669	11.2627	15.7367	86.6334	119.978	99.4804	101.035	102.968	79.8372	80.9945	92.4725	46.3786	86.7472	87.418	77.5945	38.8899	99.5463	100.51	85.0613	6.74508	6.95869	18.8268	17.5658	34.5679	30.7187	31.9931	13.8027	12.721	36.6275	46.7649	42.5704	19.661	22.1895	32.6344	20.8957	73.852	42.9945	166.297	149.363	86.8858	181.001	69.5808	31.2855	50.2347	80.9929	72.5168	68.6903	57.6034	21.39
ESU05463	164.996	159.641	178.245	189.72	225.242	148.112	158.256	227.572	219.629	263.395	197.468	572.813	664.612	621.132	637.081	404.754	246.3	256.931	226.752	60.5404	63.0183	148.222	144.726	191.641	176.98	225.428	131.75	135.117	165.062	149.284	146.857	542.143	642.791	606.448	400.141	845.703	731.531	372.409	544.69	337.9	413.122	560.568	594.742	563.081	509.403	437.965	514.978	504.364	339.877
ESU05464	20.769	20.3401	12.189	25.8066	32.2498	28.6308	29.8905	20.3244	28.5464	17.5596	21.8837	24.7749	49.5505	53.8393	16.5792	35.8802	32.7026	22.4438	17.4717	17.4435	16.0574	12.3451	11.5706	17.2441	18.1383	11.7417	11.4674	11.8521	16.5476	22.1076	27.2693	9.91556	8.35614	16.3381	22.9207	24.4457	18.759	85.3973	16.6064	98.4705	27.6598	9.80379	20.8218	15.7764	4.93156	6.54448	6.67271	51.4186	34.7128
ESU05465	10.1661	8.24235	8.81902	3.89368	4.80389	4.2535	4.03848	3.67541	2.88684	2.68211	3.74896	7.28088	17.8212	16.5992	13.1334	27.1652	19.6331	10.5604	8.49479	2.01429	2.97742	7.58128	7.56256	8.74807	6.81909	11.5373	8.22022	7.90479	11.7317	17.0803	14.5856	12.0194	11.0673	13.058	13.055	11.6199	11.54	23.6814	11.8151	10.5905	8.21747	15.3577	12.3623	10.6207	17.2299	20.1616	18.8709	10.0486	6.80724
ESU05466	120.536	130.458	102.42	210.8	279.254	294.65	317.327	207.514	209.866	249.19	263.078	73.2652	51.267	63.9906	62.6476	121.392	92.5779	85.6778	82.9837	79.1402	60.4738	101.759	99.5887	55.6766	54.1251	95.2609	46.2924	56.1107	59.2178	80.0571	94.7194	73.3745	79.6899	94.0747	46.7895	36.4629	26.8501	29.731	44.9096	35.7646	38.0065	100.64	45.551	69.9317	82.5256	77.9356	73.0563	54.2218	79.1071
ESU05467	9.17714	9.51127	4.81669	20.8468	19.5952	25.4163	27.652	19.2675	22.4537	20.2887	11.3003	21.3742	50.0472	51.6986	24.4552	43.3327	57.2918	48.5657	30.7909	5.69426	6.95238	15.0027	15.8787	9.90787	10.8129	26.7067	20.8563	19.9455	12.1318	19.2115	18.2692	19.5425	17.0292	15.1876	26.704	45.161	32.2236	95.3838	25.0589	60.5404	46.0449	24.2907	41.0226	32.0046	22.4806	32.7579	25.3068	56.9468	18.5396
ESU05468	4.6153	5.44769	2.20705	18.24	26.6036	13.9781	16.9092	22.3362	13.6957	38.5116	18.901	16.0143	53.6519	27.069	40.3805	39.5913	65.8147	84.9346	71.5868	13.7985	12.4756	12.7413	12.4948	22.0727	21.2913	53.4638	24.3815	21.0905	4.77195	20.0705	28.866	94.1647	104.381	117.769	55.062	79.3976	65.0254	5.44671	14.7028	7.04462	9.13133	80.6661	50.6279	58.5809	86.1935	91.4244	82.1123	62.5892	32.7796
ESU05469	45.5122	40.4363	39.4143	46.8748	64.2573	58.3204	61.1527	56.8468	67.3717	61.5276	52.4054	49.7832	100.931	109.96	67.8894	74.4483	93.7147	54.5923	51.5028	29.426	30.9989	36.3627	34.0802	108.069	100.872	60.4987	57.5919	56.6571	51.188	70.7971	70.9261	27.1581	39.4911	52.6458	54.3315	94.9396	72.4137	76.1829	60.9249	112.843	74.183	12.0044	21.5237	24.3099	19.6744	26.4986	26.9777	89.4662	68.3426
ESU05470	1.34772	0.766264	1.10569	0.779689	1.42018	1.19915	0.884758	1.28772	1.08639	0.992276	0.626138	2.26088	3.9334	3.70144	6.86488	4.24372	5.02556	4.65684	2.29001	0.164835	0.157281	0.765749	0.66111	1.15286	1.20533	1.20993	0.909633	0.885305	1.74916	3.00752	3.93537	5.69657	5.66636	6.19895	2.11405	7.30689	5.55723	15.0953	7.28648	14.2557	7.35729	10.7846	9.28907	8.22928	5.51383	8.44986	5.76237	6.75724	3.19516
ESU05471	18.8377	17.4995	22.9123	76.6084	55.9125	71.4861	76.6931	67.5127	70.0499	60.5703	60.8824	98.2497	30.5485	44.7691	31.1986	22.7714	16.6049	23.3992	26.8669	8.46261	6.79369	23.8832	23.5233	25.4001	21.387	47.1537	18.3158	18.3393	16.3126	14.5093	12.6207	156.637	163.323	250.72	12.5941	30.5756	23.8944	56.3073	40.1662	262.329	61.3296	20.3802	25.2902	26.339	30.6778	39.7734	31.9636	48.4331	282.071
ESU05472	2.34023	1.52613	1.71033	6.84984	9.35147	8.56845	10.4552	7.45732	6.19111	5.80845	8.69802	8.64947	14.9074	13.9845	12.6474	10.9685	9.51949	12.0694	9.70417	1.82753	1.91454	3.83978	4.48433	7.50031	6.84885	5.92696	5.31695	5.78088	8.97462	8.00412	7.87589	11.6572	12.1997	12.4451	8.66271	11.7911	10.6717	7.97276	10.0917	8.69421	4.8106	8.96649	7.79106	6.673	10.0173	7.04959	9.46499	12.3724	8.34815
ESU05473	2442.54	2682.68	2360.13	4208.08	4335.42	3454.14	3713.88	3090.41	3677.37	4429.79	3805.59	2083.97	1934.26	1953.47	1861.8	2231.89	180.309	110.46	101.349	1418.4	1372.69	3541.09	3732.37	3648.88	3575.05	4257.98	3246.97	3272.23	1364.94	1249.67	1491.21	2672.75	2524.67	2226.17	2856.2	3252.76	3434.98	729.874	1793.98	944.586	1330.76	1486.84	1313.28	1286	1230.18	1092.63	1201.12	719.536	756.86
ESU05474	3.19612	0.191285	2.06334	0.182621	4.33363	1.62502	4.95941	0	4.99664	2.71925	0.593958	0.989851	2.52966	5.4809	0	1.49097	1.1571	1.23394	2.08126	2.6269	2.06581	0.861822	0.689156	4.33973	1.66918	1.8512	1.67995	3.35922	0.834849	1.09729	0.674658	29.2336	29.0087	31.6955	0.5649	1.37937	1.21887	2.88035	0.349091	1.5611	2.39628	0.700705	1.67841	1.30106	1.13295	2.12615	1.46744	11.3548	47.1906
ESU05475	1.20556	0.626577	1.22886	0.108763	0.112216	1.39795	2.72646	1.31083	0.867952	1.30805	1.29705	1.37556	1.41242	1.22409	0.0936804	13.4972	1.17153	0.146979	0.0774705	1.22925	1.19615	0.0733248	0	38.6657	38.3229	1.7089	37.4286	37.3598	0.683662	0.130702	0.736642	0.263797	0.508136	1.73866	0.168218	0	0	5.75898	25.5726	0.464871	9.18725	0.208659	0.599764	0.193717	1.68687	1.39289	6.22697	0.872585	113.678
ESU05476	10.7065	8.46821	9.82818	3.2407	2.88603	7.35252	3.56303	4.11129	5.91117	3.32114	4.10507	12.5115	9.45049	9.72609	3.99595	13.0897	60.3032	2.48932	2.13821	7.92112	7.33173	6.50832	6.46226	66.7315	61.1113	12.5523	50.7792	49.4074	4.13254	7.70676	5.79702	12.7416	14.0247	11.9969	0.5276	1.03064	1.02455	17.9856	42.8417	12.3203	18.7437	2.15964	2.50814	2.79484	3.3155	4.84525	5.2766	12.1787	36.2631
ESU05477	0.529608	0.713171	0.854754	0	0	2.24393	4.26699	0	0	1.81968	0	0.820108	2.75082	1.27716	0.781934	1.11176	2.30083	1.53351	0.646633	0.310918	0.14263	0.765036	1.71293	0.647197	0	1.8405	0.759198	1.27058	2.07506	2.18189	4.19224	2.20187	1.06033	1.03659	1.40409	0.857125	1.51478	1.53412	0.867682	0	0	0.870818	0	0.40423	0.938665	1.05693	0.455924	1.82083	2.38404
ESU05478	274.575	235.125	433.984	513.255	509.937	507.373	557.161	417.617	380.283	384.836	368.628	567.89	535.234	430.194	379.886	396.079	143.363	243.601	203.234	89.6576	87.7214	282.48	277.377	257.693	252.884	334.85	231.239	236.675	129.295	150.947	116.574	129.126	131.748	84.1559	149.501	674.183	438.474	187.057	902.8	348.525	600.748	652.957	607.419	548.712	421.455	470.487	374.405	1694.14	261.968
ESU05479	0.484407	0.496993	0.781803	0	0.0611934	0.879606	0	0.500372	0.0676156	0	0	0.107159	0.410782	0.667519	0.510855	3.77696	5.48663	3.44645	2.36578	0.446886	0.857285	0.159941	0.358111	1.86045	1.13842	1.32269	0.694403	1.09098	0.610057	0.926562	0.584296	13.8099	26.3241	14.0863	0.183465	0	0.395857	0.668186	0.907003	0.253502	0.486404	0.22757	0.545103	0.528185	0.245301	0.82862	1.07232	0.594794	6.604
ESU05480	17.0952	12.0906	16.9121	19.8045	17.5524	22.1422	16.8071	20.7116	22.6433	16.6173	17.7882	52.4764	17.993	25.7017	11.2068	17.203	57.8535	58.622	54.7445	5.69831	6.34963	18.2031	19.8572	12.8875	12.9184	13.8602	11.0013	9.623	20.4956	27.6735	27.9327	87.9697	96.2911	61.9241	13.0002	10.1102	9.41408	81.7224	58.0517	77.0808	90.2732	20.3777	16.6672	13.4326	40.4782	73.8634	36.604	37.2969	91.2565
ESU05481	106.403	122.758	91.7925	94.2326	86.9819	117.778	112.74	81.0705	82.5132	71.616	70.5166	56.8853	101.977	91.1587	86.397	82.1354	74.2578	67.6757	48.4407	136.857	128.775	76.4141	74.3079	70.3478	65.2743	84.5579	49.6247	47.3983	30.2259	46.8273	51.5434	38.4516	41.1868	30.4523	80.2052	78.338	42.5225	74.7803	73.9216	76.4682	59.5396	33.8255	32.9538	40.2437	9.95782	12.0749	11.4592	187.219	64.4338
ESU05482	5.6763	4.3764	5.38894	17.2279	17.7158	12.2232	18.2335	13.1754	6.3945	5.70346	4.34357	8.58304	26.2622	29.2022	10.6484	16.0746	12.7653	16.32	5.62599	1.99944	1.69056	3.08691	2.0303	6.58298	6.4346	16.4193	6.84468	7.96478	7.84952	15.5444	19.8759	7.49629	8.82424	3.13697	7.43593	11.0239	5.53911	20.376	40.0436	7.339	10.2326	8.56474	19.1476	9.17472	6.62813	12.261	11.2678	28.3549	17.9164
ESU05483	18.7908	16.9307	15.0529	10.2273	10.1881	12.6688	12.8925	10.2009	3.68546	9.55994	7.26442	10.3011	22.2883	16.5381	33.5149	28.8886	14.003	9.92877	11.3877	22.6268	22.9757	24.2908	23.29	15.5879	13.3234	39.4433	23.9383	23.9741	13.5694	10.9482	11.3638	4.56195	6.59056	5.36916	24.3634	29.3014	18.6343	9.0057	6.96613	4.39644	4.91676	18.1549	19.6635	21.7751	11.5471	13.1388	12.1619	18.5088	10.8666
ESU05484	115.817	110.54	74.3146	39.1028	36.3637	46.8859	51.2946	41.7993	46.3192	27.8026	35.6395	25.3407	71.3942	83.4494	37.7301	30.8418	38.0423	52.1361	57.6512	27.4725	23.791	32.9727	34.3351	25.3268	26.4471	75.9352	28.231	28.1873	50.2009	53.3167	58.1987	8.77253	10.7021	23.1275	85.1542	48.2639	32.1872	42.3776	24.1987	73.2595	31.5738	4.39465	4.80159	8.01674	12.4659	17.7796	14.6124	30.3074	54.3726
ESU05485	427.979	346.503	194.004	23.171	14.0929	20.3941	19.4078	21.8609	19.0394	16.152	20.564	7.49359	51.4193	57.7786	49.8229	41.3565	58.5854	128.688	118.327	22.0459	23.7018	25.5009	26.5034	3.995	4.75128	76.0139	20.5799	19.3273	128.236	55.291	62.7875	4.02383	4.39216	5.5567	427.995	88.7607	40.6004	4.9841	13.6367	2.6	2.44901	10.9275	6.91221	9.55405	15.5528	25.7534	18.8855	16.6375	37.0614
ESU05486	1.49384	1.7881	1.52694	0.0426778	0.0880653	0	0	0.565793	0.6325	0	0	0.38554	0.295585	0.320215	0.147038	0.836238	0.703067	0.288366	0.182393	0.116932	0.0268206	0.43158	0.450948	0.162268	0.0780159	0.605664	0.428287	0.307187	0.0487751	0.512863	0.630658	0.414047	0.797553	0.194924	0.132015	0	0	0.576964	0.0815809	0.0912057	0.14	0.163752	0.156895	0	0.70604	1.19249	1.37174	0.427993	2.68982
ESU05487	85.1523	86.9365	68.9678	15.5176	16.4716	16.4034	10.3227	13.5819	14.2747	16.4932	16.7262	6.62531	25.1651	17.6994	30.1209	36.437	35.8716	31.2434	25.546	10.6904	10.6793	26.4401	25.0435	63.6339	66.1749	18.2685	47.0465	44.2767	48.8596	74.5369	89.3768	25.1635	25.489	15.1144	41.4989	28.0352	24.4746	9.37073	11.7112	2.48478	4.25421	40.4941	31.5648	28.9125	70.7447	63.8305	79.2343	56.5965	24.9906
ESU05488	7.02582	4.42737	6.64941	2.34436	1.99655	1.56644	2.08228	2.80431	1.33965	1.94861	1.21692	12.2845	10.0823	9.38714	13.5758	8.65831	17.2618	13.7863	10.8353	1.42561	1.66434	4.54046	4.31974	5.32929	4.38706	5.38698	4.25353	4.22207	6.24054	8.25499	10.8349	41.6315	44.2751	28.5443	2.76688	16.5372	11.862	17.3616	16.4056	23.8009	9.49314	26.1442	22.0727	16.879	27.0931	34.8219	29.8541	12.4998	9.01518
ESU05489	33.4196	25.2825	24.2414	36.0453	34.5331	42.3201	48.0697	27.1513	24.949	32.0703	50.243	43.0288	97.5187	118.322	75.9533	143.463	104.405	132.213	86.193	32.626	37.6191	29.2908	30.3624	15.2958	21.4736	46.6518	32.0279	31.4014	34.5744	28.6194	40.8205	6.24464	13.5323	11.7593	167.247	75.3567	46.1822	72.5146	31.3752	76.3436	43.8131	51.2462	54.4245	62.48	16.6382	13.4888	17.4559	43.8939	27.7213
ESU05490	0.152007	0.068231	0	0.293133	0.0168022	0.0805059	0.204117	0.13739	0	0	0.0353106	0	0.0281976	0.0305473	0	0.0531825	0.515922	0.0880288	0.185595	0	0	0	0.0491642	0.170277	0.148848	0.132064	0.013619	0.0260484	0.0372237	0.13699	0.120325	0	0.0760835	0	0	0	0.0543462	0.256854	0.18678	0.139211	0.106844	0.12497	0.0299343	0.0580106	0.134707	0.265438	0.163573	0.130652	0.171065
ESU05491	4.0207	2.27163	2.40524	3.83189	4.10454	4.99884	3.37701	5.06723	2.8213	3.45939	3.4042	7.21173	14.9515	13.4271	9.16805	18.6186	40.6845	11.2376	9.06009	5.61402	6.31296	4.60157	4.56907	9.29564	8.69516	9.06341	6.4647	6.23558	7.98319	17.6358	13.9268	6.00234	5.47017	6.74538	3.9922	8.94419	6.57141	22.0945	18.2359	20.0176	17.8731	18.3528	15.6278	12.9389	4.98008	6.69186	3.63503	15.2645	4.97554
ESU05492	56.5276	56.5485	39.6087	46.2048	44.127	41.0382	47.8212	45.1239	40.9248	35.6565	49.4841	43.3237	88.6226	74.9647	81.8894	106.7	65.0376	72.8619	66.6211	32.6095	35.7346	45.9448	47.9431	66.4459	65.238	79.6727	70.8305	70.3727	35.8184	36.8199	45.5876	57.4785	65.5133	54.4395	119.068	82.6146	79.7871	15.9558	27.6093	30.5669	20.93	88.9113	102.973	91.0361	44.367	35.9167	42.1136	150.048	80.7201
ESU05493	2.32758	1.99457	1.28065	8.11568	8.93466	5.33438	11.6023	3.82502	4.65189	4.36219	4.71874	5.81604	26.3774	19.5605	14.8396	33.3884	14.1912	12.3764	8.59028	10.6832	10.0865	4.30982	3.42191	5.25779	4.9314	11.5818	4.92909	5.87416	3.78261	5.66637	5.19237	4.83851	4.87189	4.14157	17.6711	17.6364	13.7686	31.4643	16.2069	18.4096	22.012	30.6174	31.0021	28.3442	3.28154	4.32841	2.55023	32.737	6.95335
ESU05494	17.9332	13.2348	19.2076	36.6686	47.9242	27.097	47.4738	77.2243	101.698	108.212	42.264	1484.97	24.6776	706.691	69.3566	13.6567	57.9258	115.803	102.484	45.2707	44.2568	153.25	149.931	2.46661	2.66372	9.20659	2.68759	2.17112	81.6704	25.5946	46.5315	38.8282	41.7793	25.5274	6.35979	3.69387	8.59313	20.1492	79.7478	21.7558	34.1153	2.52745	2.31155	4.15964	19.7723	30.4438	34.9664	5.68511	20.5905
ESU05495	13.3428	8.14428	13.1861	9.41235	11.8457	6.63109	11.4934	21.7013	17.1322	13.8796	9.53874	72.5003	15.9825	23.6259	10.1828	29.8841	78.5371	131.957	109.989	2.86542	2.24317	16.7987	16.3011	33.8207	29.1961	8.31968	14.4879	15.7643	39.2088	33.7961	37.0958	16.1015	21.1372	21.91	1.82848	4.12135	5.1592	72.8438	376.185	42.9506	158.93	7.19673	52.7392	7.57223	41.279	63.3671	148.89	51.8013	151.315
ESU05496	21.1998	19.0318	14.5513	41.7698	40.51	43.5692	46.464	27.6878	45.2377	40.4271	34.1894	34.3377	82.8109	105.382	37.7761	58.9963	48.4322	58.9862	55.3387	10.1569	12.6	25.4846	32.1557	7.34522	8.39916	23.9228	12.4006	9.3536	14.3212	12.2978	10.0302	324.19	304.428	192.684	51.0363	79.6625	59.9386	88.4678	66.6707	275.383	80.1574	107.78	115.935	78.4872	78.1714	94.3422	56.2194	186.824	77.6613
ESU05497	17.7674	12.6729	19.597	6.8607	8.96769	6.76026	6.92385	7.48642	7.58356	5.07065	6.38253	30.5701	27.3302	25.4339	35.5754	20.0207	49.4912	50.9921	38.0706	1.04784	0.859398	15.0946	15.639	16.722	14.1092	18.8666	14.8282	14.6997	23.2048	28.2989	33.5371	63.8619	75.1508	53.7778	7.45641	18.4697	16.3979	33.9457	37.8817	47.1061	37.3322	44.9554	50.4435	44.213	61.0157	96.5515	59.971	25.1965	21.328
ESU05498	9.63899	8.97891	9.70204	13.8133	18.3303	11.2859	10.3918	10.2778	13.7221	11.0395	12.6642	21.346	30.5315	32.5758	20.888	29.6625	19.0242	15.9658	11.8954	2.40346	2.28885	4.58139	4.49199	10.217	9.94614	8.46442	6.79736	6.9623	8.07107	9.3406	11.6501	8.40271	15.1481	10.7517	7.41911	15.9354	14.9705	16.8129	28.4426	34.4559	22.9479	23.2624	23.1047	17.4829	31.5042	38.783	34.3516	54.4307	58.2266
ESU05499	1.71116	1.64397	1.16282	1.51805	2.65465	1.01756	1.82747	1.92261	1.4373	1.65035	2.5384	2.13841	10.113	7.96342	5.62905	8.02445	5.41246	7.57991	5.57138	0.616845	0.679126	2.15092	1.86424	2.42126	2.32821	1.85181	2.30235	2.34584	2.70533	4.45243	4.21403	2.37141	4.68811	6.81595	2.22851	7.48215	5.40944	4.11613	3.3445	3.13422	1.98348	6.66382	6.33748	5.08678	4.89509	3.65458	4.29005	10.0116	5.45954
ESU05500	9.81115	7.78485	9.72517	3.98926	4.73072	4.77885	5.35972	5.36649	4.47238	3.03353	5.59903	10.1684	10.8626	10.4637	13.6586	8.70317	12.2081	9.79764	9.17294	1.23587	1.66441	3.47059	3.06082	6.1521	5.24996	6.4433	4.26361	4.30247	7.34012	7.3003	7.3178	15.3365	15.5442	11.7184	2.66256	7.31411	6.90496	8.87661	6.10688	11.603	4.94131	10.4796	12.6574	7.81278	9.37914	13.2974	9.84274	17.7953	10.9543
ESU05501	18.5684	9.12564	8.31235	11.7326	7.19113	15.1605	10.6773	10.3602	3.0459	5.18909	4.03001	6.71615	10.258	10.8949	8.40463	13.6569	20.6088	17.8958	12.4113	4.05804	2.99311	3.8374	4.20834	5.7418	4.56554	2.94385	5.14874	5.3884	20.9762	16.3327	16.3076	1.12699	0.542714	2.65281	12.5765	5.26447	6.5902	15.1809	12.213	4.22029	9.14555	6.24001	6.40577	6.20696	8.1675	3.24584	9.56767	6.29074	4.39284
ESU05502	16.3579	12.5184	11.5413	19.3828	12.7261	17.8761	17.5245	14.127	13.4066	13.382	11.1297	15.3644	28.1224	27.9509	27.5168	27.5836	34.0765	27.1767	28.3216	2.57137	2.33509	11.2079	10.2923	15.1835	16.1405	18.6773	15.5047	15.5016	23.9469	12.1526	14.8589	92.908	100.935	63.859	28.3194	25.8952	19.5584	23.2174	21.9672	59.9235	24.1264	7.42235	9.928	8.73294	7.84221	15.2523	9.46499	28.3503	38.7893
ESU05503	50.8137	36.4584	76.2249	74.2396	79.4526	79.3756	113.087	86.6668	72.1265	74.0899	71.9576	233.557	32.8524	29.4472	345.979	63.6705	309.742	245.04	391.007	46.967	44.0032	85.5332	84.2637	63.8608	55.7287	99.8956	76.0605	77.7609	105.373	49.6176	38.4559	20.9622	21.2932	22.5126	21.8261	54.1875	31.6587	21.3753	64.4707	25.4686	49.5043	313.868	81.356	205.947	113.24	126.406	83.0119	67.3072	83.6934
ESU05504	0.378604	0.509829	0.611043	0	0	0	0	0	0	0	0	0	0	0	0	1.0597	0	0.219254	0.462262	0	0	0	0	0.154222	0	0	0.135683	0.129758	0.185426	0	0.199795	0	0	0	0	0	0	0	0	0	0	0	0	0	0	0.377787	0	0	0
ESU05505	8.89856	7.69267	15.1596	1.12989	4.80874	6.14416	3.09792	2.04263	4.02532	1.6177	6.12474	9.44157	0.244549	1.32463	3.64949	2.30617	6.98009	6.10755	5.63361	6.28827	7.27821	7.71255	7.35513	4.16177	4.38909	3.86555	3.54338	4.17932	6.29515	3.39449	3.47845	2.74045	0	0.645072	0.436883	0.533391	0.942652	1.59115	8.63936	0.301832	0.463309	2.98052	0	2.01242	1.46033	1.97319	0.567445	7.36518	7.12124
ESU05506	0.804131	0.415637	0.668572	0.81451	2.45646	1.83775	2.02871	1.35922	1.38094	3.20546	1.35852	3.62243	13.4884	6.9732	32.3795	25.2354	8.94541	16.2	11.9603	0.615139	0.577498	2.81598	3.7515	2.75942	2.36703	11.5803	3.44072	3.32387	0.954747	1.83212	1.41451	43.3604	40.2976	26.9949	4.3284	27.6058	22.233	6.7292	8.74305	2.32089	3.32276	128.334	97.9692	79.4171	106.114	100.032	75.3927	24.7143	4.56315
ESU05507	0.793064	0.753841	0.26352	1.35943	1.42321	0.731333	2.2134	1.56612	1.45862	0.343474	1.10535	1.15583	5.12307	2.73748	8.47188	10.9682	4.02807	5.88948	3.41754	1.3146	1.45738	1.52298	1.67482	1.3112	1.51662	3.50587	1.32077	1.37501	1.0053	1.94595	1.40325	8.14601	5.41719	2.73926	2.59727	4.30352	4.00291	0.990983	0.573227	0.299065	0.295112	19.5985	13.6332	12.2131	18.2316	15.1288	13.7348	6.77642	3.52799
ESU05508	0	0	0	0	0	0	0	0	0	0	0	0	0	0	0	0	0	0	0	0	5.55967	23.8568	0	8.4092	0	17.9356	7.39835	0	20.2213	85.0497	21.7884	0	0	0	0	0	0	0	0	0	0	0	0	0	0	0	0	0	0
ESU05509	0	0	0	0	0	0	0	0	0	0	0	0	0	0	0	0	0	0	0	6.35087	0	0	0	0	8.47445	0	0	0	21.1927	111.419	57.0875	0	0	0	0	0	0	0	0	0	0	0	0	0	0	0	0	0	0
ESU05510	25.8738	19.1051	22.1447	13.5359	6.73516	9.58634	7.47013	12.4376	14.1179	20.5618	8.7944	63.3944	46.4588	38.0853	54.4902	15.7536	129.741	178.119	183.733	8.28533	5.52018	13.7852	12.6432	13.277	13.2493	24.3281	27.3762	26.91	86.3999	59.7003	55.2661	5.58811	3.81226	3.72691	24.4986	22.8406	19.8625	4.2179	19.9105	4.92377	3.46406	3.40716	2.55865	9.91697	3.37484	5.58829	5.11048	66.813	54.6557
ESU05511	0.403622	0.181173	0	0	0	0	0	0	1.18312	0.594345	0	0	0.598982	0.324447	0	0.28243	0.876749	1.16871	0.246404	0	0.2174	0.116609	0	0	0	0	0	0	0.395358	1.24714	0.638993	0	0	0	0	0	0	0	0.330636	0	0	0	0	0	0	0	0	0	0
ESU05512	0.624697	0.467343	0.168037	0	0	0	0	0	0	0	0	0.161226	0	0.167385	0	0.291416	0.565404	0	0	0	0.392555	0.120319	0.0673493	0	0	0	0.447755	0.356834	0.407937	0	0.8791	0	0	0	0	0	0	0	0.170578	0	0.146363	0	0	0.158936	0	0	0.179261	0	0
ESU05513	6.33333	5.49613	9.02908	64.8663	90.5408	71.0208	96.4787	79.0499	29.7035	16.8905	48.4518	16.9993	26.1599	35.2975	5.14293	4.5794	28.2024	54.8932	25.5182	0.123938	0.795965	0.670905	0.751085	3.1818	2.56338	0.825362	1.74012	2.1706	7.85796	7.82766	6.6844	11.849	13.948	11.9829	5.59694	2.73332	2.71718	39.9532	14.5267	23.2007	23.5935	2.60343	2.66071	2.09473	4.49002	3.37048	5.45218	16.3308	29.65
ESU05514	8.40342	5.37793	5.61303	36.5253	44.6596	41.6824	37.9865	42.7831	29.8193	25.3857	29.7799	35.3022	21.8054	27.02	24.0281	25.3372	48.0928	46.545	41.0614	9.96452	9.16906	8.68239	9.2787	24.4699	22.5648	11.6815	16.3163	15.3756	15.9085	15.4421	17.8263	27.0506	34.1821	25.9257	6.74987	11.2033	9.47137	50.7412	39.6674	32.0336	57.9436	12.0664	18.6393	13.0312	51.259	56.0236	59.2493	33.2109	46.2327
ESU05515	0.0910757	0.327047	0.14699	0.312235	0.161074	0.848945	0	0.0940774	0	0	0.677009	0	0.405474	1.90347	0	0.127458	0.39567	1.05486	0.333601	0.106936	0.147166	0.0526247	0	0.370991	0.642119	0.158254	0.130558	0.187285	0.178422	0.187608	0.0961242	0	0	0.356521	0.482917	0	0.260494	0.17588	0.298427	0	0.256063	0	0	0	0.322841	0.908791	0.627236	0.313124	4.09979
ESU05516	0.830513	1.10346	1.66209	0.654868	0.587528	1.43569	0	1.40693	2.53183	2.47852	2.34597	0.874524	1.0846	4.37945	0.343336	0.790353	2.27309	2.8088	2.87984	0.0975143	0	0.172757	0.193403	0.541286	0.390362	0.375207	0.50003	0.136627	0.292863	0.78696	0.596054	1.7955	2.26137	1.17039	0.264221	0.107529	0.190034	1.73215	2.66691	7.48429	4.01624	2.89505	1.36074	2.38346	4.12155	4.50824	2.51668	0.856607	1.97396
ESU05517	2.65868	0.734397	2.31051	0	1.44679	0	0	0	0	0	0.760124	2.85024	2.42802	10.1926	8.75661	7.15531	0.222123	1.42123	0.249704	0.120064	0.550779	0.118171	0.132293	36.1554	29.6391	0	6.30321	6.30831	7.21175	2.73832	5.61211	14.4547	8.18916	11.2081	0	0	0.584949	0.789891	5.36103	7.1173	5.74999	8.74317	11.2768	9.36586	10.8743	6.12217	10.5636	0.703132	18.7807
ESU05518	8.4556	7.12759	5.57405	39.9441	46.9341	33.6395	39.0915	51.9956	69.1981	50.428	56.5469	22.5604	107.986	90.4983	81.8798	87.6117	42.7277	37.2427	38.8725	16.8731	15.8227	29.5898	31.9192	31.662	31.8445	98.7087	28.2259	27.6735	39.6237	67.7903	57.5262	117.347	136.863	192.539	107.666	216.642	187.687	44.3105	22.3733	28.5757	25.001	33.6159	29.8318	51.6913	39.4715	39.3743	45.7939	128.704	18.5847
ESU05519	10.0003	9.91817	9.29967	0	0	0	0.0426305	0	0.372237	0	0	3.53959	3.95752	13.9337	3.51545	2.79905	0.56893	0.275776	0.116286	0.223654	0.589941	0.742928	0.369651	0	0.111915	0.579222	0.71678	0.652835	8.72274	8.38707	6.98619	0.39597	0	0.932068	0.505004	2.3121	0.408613	1.19551	0.702173	0.174447	0.334719	1.72263	1.27538	1.01772	2.19445	1.42554	1.31185	0.327446	1.71492
ESU05520	0.149601	0.0895346	0.0804821	0.242192	0	0.267627	0	0.103021	0	0	0.0926712	0	0.123339	0.0267233	0.638087	2.0471	0.0722141	0.0770092	0.162362	0	0	0.0864413	0.0860195	0	0.0130215	0.361038	0.0476565	0.0227877	0.0976918	0.376645	0.245612	0	0	0	0.0881375	0.161411	0.047543	0.2247	0.0544662	0	0.116836	0.0819947	0.157123	0.101497	0.147305	0.165864	0.0572387	0.142872	0.808116
ESU05521	4.7696	3.0017	3.28018	3.41361	4.73946	5.58341	5.79576	5.01145	4.91656	4.31218	3.71604	9.79699	15.4941	13.4651	25.9901	17.1346	16.1817	18.1674	14.6889	2.61728	2.33065	5.75811	5.89494	5.90203	4.93049	9.65472	6.09715	5.86459	7.2086	8.74454	9.46251	17.8536	21.4612	17.131	2.34651	13.5815	8.71961	7.75478	14.984	11.6482	8.93996	54.8167	45.911	38.0559	50.0821	57.2425	45.7164	18.0606	9.56208
ESU05522	34.1618	35.7368	16.1483	43.2451	52.4545	50.69	32.4373	45.6968	31.8428	32.3435	47.6803	47.3667	135.651	113.864	50.1212	142.226	138.477	89.5635	55.7592	85.3825	81.2232	61.3647	60.7006	61.4265	57.946	94.8762	61.5726	61.2351	26.2518	45.8584	39.6006	14.2623	12.8778	16.786	37.3266	74.4883	57.8488	86.5356	70.7222	104.068	96.1478	102.354	108.877	108.552	53.4541	68.7466	59.31	146.567	54.9489
ESU05523	3.29088	2.01645	1.01167	0.604399	0.254054	0.486909	0.514385	0.350725	0.81663	0.410236	0.266954	21.5568	0.426357	2.56136	0.424179	13.1951	110.461	6.68536	9.47111	0.919992	0.689322	1.05639	1.11507	26.023	24.7774	0.975732	4.84855	4.65471	1.48383	0.0807013	0.0551317	8.36119	8.78491	3.57842	0.692437	0.169079	0	8.97792	37.4417	3.97062	14.7598	6.52766	5.18451	5.50204	10.7858	10.1641	6.74529	2.69387	43.172
ESU05524	17.3134	13.444	21.7219	50.474	57.3287	48.4045	58.7723	54.6312	29.8204	28.7822	38.457	33.4638	65.5464	58.5133	67.3574	63.6694	56.9615	36.9586	32.943	5.56437	6.33039	18.5474	16.3088	29.4455	30.0463	52.8664	25.8607	22.3924	44.6255	25.1211	22.4746	33.3636	40.9887	47.7389	19.265	63.4036	52.2307	83.3427	46.7926	113.769	43.5255	57.0398	63.1129	62.0222	19.8227	24.0856	33.3994	58.4385	40.3905
ESU05525	128.097	120.92	109.9	286.048	281.369	292.732	287.519	206.772	213.834	197.731	179.29	55.5177	165.343	199.934	33.2672	55.2265	95.8605	86.9424	58.6696	97.1269	104.868	43.6615	41.31	61.0534	53.1483	52.563	58.8002	57.683	92.9166	70.5187	68.3213	184.251	239.764	293.848	189.771	225.245	206.869	221.169	91.9825	167.59	92.0499	0.818759	2.74566	4.37073	17.651	18.3843	33.6504	20.5437	125.749
ESU05526	3.98357	5.91447	4.20373	6.95977	9.34847	14.5413	14.9503	4.58965	8.68284	0.300817	5.40985	0.237255	0.909492	0.738959	0.904846	1.0721	7.32188	7.09824	4.67673	2.78839	2.55827	0.531175	0.495547	0.124822	0.360073	1.19802	1.09817	1.26026	0.900464	2.68267	3.55756	34.3977	54.6017	63.5752	0.406199	0.495929	0	0.295879	3.01222	0.561266	0.861538	0	0	0.233885	0.543107	0.305767	1.58277	0.526761	17.3804
ESU05527	10.0518	6.08907	9.51121	14.8287	13.1559	16.5456	14.8912	14.4949	10.256	9.97683	12.1295	40.4974	31.6821	39.0414	17.3033	18.1442	37.0751	48.1913	38.8821	2.63722	2.64716	7.99247	8.04138	10.1819	9.35509	13.1574	10.8707	10.2893	19.7355	21.8739	31.0992	43.2699	45.5031	40.3057	9.43328	18.2114	15.7107	32.5098	56.5459	69.3269	49.2066	27.7901	18.7786	22.9485	23.4912	33.3743	17.4597	37.6551	11.1318
ESU05528	24.247	23.4942	26.47	44.947	33.0795	52.2032	37.2493	35.5038	42.6347	40.2016	40.1211	39.8985	15.3998	31.8199	2.24212	6.30489	10.9407	13.602	15.6367	29.7176	28.5738	6.37626	7.23652	5.07245	4.8775	13.2816	11.32	12.8034	5.45419	5.89141	5.39602	13.2586	16.2154	32.6955	4.8313	4.09621	2.60609	9.48218	8.04451	58.5047	9.1085	0.166466	0.637981	0.540908	0.358871	0.505107	0.610082	18.3607	113.842
ESU05529	2.53882	2.15817	3.29975	2.46481	3.97352	5.78777	5.12883	2.69212	3.22705	2.02915	2.52604	1.9831	4.96797	5.70703	1.89079	3.42725	3.02584	2.23791	1.34417	0.553981	0.484059	1.02558	0.973741	2.8188	2.86887	1.3859	2.27061	2.18685	2.57487	3.79503	2.91668	6.72546	7.91686	9.85039	1.84652	3.05438	3.02028	11.1507	3.4969	6.46089	4.92712	2.06878	3.15021	1.81774	1.55301	0.851919	2.08889	7.45409	8.49555
ESU05530	386.885	392.879	307.501	9.91995	5.22479	10.8367	4.99952	13.1261	8.85741	5.2441	7.44546	5.26405	18.4975	11.1906	14.6986	18.35	17.054	9.09321	7.60936	1.37798	1.48224	6.78125	6.1257	16.0892	15.7245	8.29769	12.6468	10.874	19.741	13.3381	14.1805	8.74911	6.80597	5.70307	10.7291	10.4793	12.7325	10.7849	13.5257	3.11324	3.98233	23.5559	24.7373	19.0274	19.6531	22.6138	15.4684	27.2706	5.82952
ESU05531	86.8397	77.5071	72.7175	53.502	64.1038	41.3795	49.7985	41.8608	36.3995	46.4547	29.2355	84.5815	255.876	205.976	225.581	299.774	281.857	244.889	165.957	95.756	99.242	54.8312	54.5456	126.935	124.62	104.969	162.012	163.391	76.4322	72.5898	78.6359	159.067	167.311	146.814	268.933	243.607	262.057	231.863	134.026	101.429	125.261	289.715	318.428	298.17	260.09	303.408	280.396	129.376	72.9699
ESU05532	4.57312	2.7788	4.1577	11.2279	8.8119	10.8472	10.2437	9.81899	10.5757	8.29259	7.86765	6.46309	11.232	13.3237	9.64141	13.6663	12.2762	5.94431	5.21788	2.20408	1.74252	3.34628	2.80319	7.33743	7.57169	5.13559	3.97917	3.69589	6.02481	10.8806	9.2317	11.1255	12.2345	17.9017	3.65314	11.118	9.13887	20.6322	8.6702	27.9088	13.6436	4.72838	6.48098	5.21287	8.95476	13.7894	8.3551	14.4868	16.253
ESU05533	82.7404	72.1807	49.0393	102.967	94.2478	92.6925	94.5752	71.4642	80.388	77.095	133.782	41.9845	102.67	93.1892	88.3425	154.391	39.6013	59.015	43.3772	139.412	145.532	39.4352	52.3125	79.2133	91.183	90.5671	100.181	94.5245	153.393	164.179	176.627	29.1522	18.7181	40.2577	65.684	48.4188	40.1108	27.9847	48.2493	28.2551	29.5714	41.506	37.5587	37.1066	35.6262	25.1883	42.6568	61.072	81.6459
ESU05534	1.84106	1.77586	1.83339	1.27577	1.52411	1.92523	1.61307	0.343931	1.0334	0.288406	1.40131	3.33618	6.24911	5.95116	5.66777	17.7616	8.89175	8.46137	4.99793	3.58746	3.956	2.11626	1.92575	4.62731	4.03521	2.6375	4.19742	4.26919	4.06717	7.42347	7.02829	3.99	4.07813	3.60347	1.35006	2.9796	3.8093	11.6495	11.9368	2.79817	6.41521	13.8478	12.8051	10.853	12.5315	26.8918	8.90251	6.90206	3.70295
ESU05535	16.9302	17.7022	9.00093	9.55983	7.92587	14.5153	15.3344	7.61249	10.5092	22.095	9.99398	4.62648	15.666	21.4544	4.41113	20.6272	24.6614	17.994	11.4299	12.044	12.6593	2.8772	3.3499	9.89836	10.1421	4.49922	3.85458	4.64194	17.559	29.746	22.073	5.79665	1.59511	10.136	5.80865	1.28941	2.27876	4.61571	5.87383	6.93163	3.36	3.27503	3.76548	2.43241	6.00134	5.56496	5.48695	16.4349	16.1389
ESU05536	2.61551	2.13458	3.45377	3.27763	3.53937	1.93092	2.00441	3.47948	2.72983	2.412	4.21619	5.12408	11.5856	11.2768	7.28446	7.40389	8.09173	6.26523	4.11277	2.86161	2.9136	3.6637	3.65294	4.60064	4.03577	4.23486	3.40851	3.31399	2.83368	4.10202	4.99817	13.0983	14.1228	16.3662	2.1538	7.31151	6.40408	18.214	14.5434	15.5334	8.94134	7.23284	7.5543	5.68649	7.33982	8.18549	7.30071	14.7147	12.3803
ESU05537	1.99609	1.28843	1.35785	1.86633	2.27568	2.06891	1.71308	1.29506	2.07931	1.55467	1.88539	4.85361	12.9261	10.1842	9.06052	12.8131	19.1174	19.4697	16.1134	1.5205	1.43056	3.30759	3.07328	7.19017	6.64245	4.44301	5.36811	5.29199	3.86196	8.71627	8.8274	12.2768	11.0313	12.5279	4.0674	9.18423	8.11556	8.88819	4.40543	7.55394	3.96557	8.40871	8.49842	6.62299	16.1395	17.745	16.1897	4.53732	9.77258
ESU05538	7.60057	6.26401	7.57461	9.96718	10.761	9.39703	12.4184	13.6857	8.07574	4.36266	11.6934	11.3194	23.6066	25.9743	18.8256	22.2618	28.1482	22.8978	23.5804	5.26673	5.41372	10.6793	11.3376	21.4185	19.2288	12.5934	12.5923	14.4623	20.7075	26.0514	24.504	15.1955	14.1361	22.9243	20.1505	19.4932	12.3545	21.1745	10.1388	14.0736	10.8598	7.23893	7.98272	7.54476	11.4835	15.7485	13.4438	21.0621	14.4335
ESU05539	3.38625	3.56109	3.04489	8.0849	7.22935	6.39484	10.6965	9.14438	7.32633	4.70142	8.98985	5.61822	25.2698	13.4545	50.4244	61.4036	76.1832	143.826	131.713	17.7498	16.8842	8.3296	7.57271	8.19737	9.70132	11.4737	6.34516	8.22338	5.4966	19.6805	31.2976	112.829	101.501	80.102	25.5219	59.6575	61.2943	11.0234	15.6132	3.367	8.29651	201.797	144.038	141.857	195.827	197.426	154.918	72.8465	40.0679
ESU05540	23734.6	26701.6	29880.4	1461.39	672.807	1458.1	1257.45	866.533	1029.35	1080.15	681.591	10966.2	3120.99	6203.83	97.9329	338.549	1385.74	3936.17	5135.54	4560.65	4455.38	4089.67	3962.59	874.152	907.801	213.563	816.616	871.886	21972.1	30529.9	29057.1	1784.4	2171.68	1313.54	289.642	12.6294	55.7994	9923.49	15386.7	5059.83	10454.5	423.43	307.348	458.626	885.178	2133.57	470.252	0	0
ESU05541	14.3132	11.2234	14.8835	7.82811	8.45749	6.74763	5.853	9.1265	7.59694	6.63523	5.41836	15.5971	24.3223	21.6616	30.0683	27.8208	25.4175	14.9277	11.9473	5.15455	5.11582	8.57028	8.57292	10.4551	9.88891	15.17	11.4306	10.5605	11.175	17.4833	16.7618	27.9631	29.2314	30.6953	4.91904	22.6285	17.4684	19.2803	12.7021	24.6387	14.5319	49.2305	48.1434	43.4797	31.965	31.1213	29.7968	29.522	12.9658
ESU05542	57.5996	48.829	39.4969	84.4103	97.1185	101.476	94.0437	105.894	114.747	111.918	88.5309	74.8676	123.789	147.779	79.6445	118.826	212.879	116.229	100.571	28.9093	31.9086	26.8582	25.8692	158.404	165.76	54.7747	64.7615	67.7124	79.6607	118.035	108.513	26.0566	30.772	75.6457	58.3531	124.374	104.14	92.9344	78.3549	152.239	102.264	16.4392	24.449	29.9545	17.5877	24.1217	28.5183	101.581	66.0976
ESU05543	4.90412	3.47128	3.84331	4.95089	3.52352	5.07476	4.87567	3.89673	4.58443	2.6849	2.34414	13.5453	13.9608	14.2523	8.31977	7.29215	10.6527	12.6436	9.84526	1.77174	1.81601	5.10877	5.62781	6.68448	4.96844	5.85848	3.17707	2.92519	5.86607	8.28077	10.4017	17.5464	20.8644	15.321	1.5002	7.55532	3.97874	29.641	44.0361	29.3229	35.4979	18.1046	19.3151	16.6281	17.9689	15.6687	13.9239	11.3485	6.7077
ESU05544	0.2531	0.113608	1.02122	0.108463	0	0	0	0	0	0	0	1.37176	2.06583	1.22071	0.56053	0.708415	0.412338	0.146573	0.618052	0	0	0.877467	0.900472	0.515493	0.79309	0.989523	0.997759	0.433721	0.867712	1.82477	1.46921	3.15682	3.54713	1.98155	0	0.409621	1.80979	3.66579	2.48799	2.31793	2.49061	1.87274	3.58864	2.125	0.672883	2.27298	0.871546	1.30526	0.455733
ESU05545	0	0	0	0	0	0	0	0	0	0	0	0	0	0	0	0	0	0	0	0	0.711776	0	0	0	0	0	0.315724	0	0	0.453686	0	0	0	0	0	0	0	0	0	0	0	0	0	0	0	0	0	0.757219	0
ESU05546	75.1122	71.5031	74.5958	51.2423	45.244	43.772	52.2418	48.1652	51.4298	42.7657	35.2763	57.397	112.741	93.031	89.8411	47.3545	78.7389	84.4879	59.3766	15.3785	16.4206	18.3473	17.2357	55.8993	58.0728	43.1382	27.7094	28.0119	27.3802	23.1077	31.7017	168.544	212.728	270.355	44.8544	65.7417	53.1829	57.0582	46.2646	64.3728	58.5402	11.356	17.5118	17.8416	10.5748	15.0879	13.7908	177.453	72.3331
ESU05547	4.80816	4.79606	3.88003	5.78079	9.62556	5.99842	5.61952	8.82956	5.93775	1.96671	4.65382	13.7535	31.4156	21.2574	24.7477	23.5512	12.9829	15.8559	9.21357	3.95968	4.676	5.17057	4.66537	5.82131	6.32998	14.5047	5.21728	6.45422	2.09321	6.05268	6.76625	27.7641	27.5423	20.1289	11.1539	26.5871	23.3025	16.765	17.396	20.1822	16.4286	64.0159	61.3354	48.2182	44.9766	56.6405	57.1441	26.9773	12.8662
ESU05548	27.027	21.7727	33.6423	18.1883	22.0072	17.8988	19.2813	24.8885	18.1602	12.4101	14.95	18.5633	10.7034	13.0288	28.3187	15.7229	39.9421	48.3776	43.2325	2.09386	2.23056	4.40789	4.10155	8.29729	7.45065	6.97203	5.25479	5.35127	64.903	44.6528	45.0044	20.1006	21.8982	15.8232	12.7127	6.9267	5.83735	23.2649	41.2929	19.8522	42.3391	4.95222	2.09148	3.69017	47.2347	62.1623	40.2903	15.8387	18.731
ESU05549	2.10113	1.71478	1.28451	2.89224	3.94121	3.12934	2.13745	5.19576	1.99078	3.06273	3.49055	4.141	34.2521	17.1457	49.6821	59.5672	28.1452	48.4872	35.0995	3.15855	3.56663	7.72585	8.27849	4.64251	4.48903	16.9824	9.85744	11.2382	2.99362	5.31182	6.88801	21.8389	26.7698	32.5261	15.2766	24.5249	18.4842	8.79145	12.3091	2.74061	4.34107	148.505	104.07	95.5426	123.005	130.053	91.6462	39.1291	16.7956
ESU05550	174.514	170.557	184.283	447.901	478.477	367.911	382.868	452.406	459.186	473.141	456.029	614.763	661.759	645.059	688.879	491.844	208.785	236.665	234.605	120.974	113.411	232.389	232.541	252.027	244.711	350.397	200.543	194.392	193.886	144.844	153.171	685.302	632.685	677.732	484.897	961.319	1068.75	314.478	563.333	414.163	414.954	517.758	504.793	519.606	439.983	421.587	472.059	714.552	497.883
ESU05551	23.042	17.4569	23.7781	16.4537	13.2913	17.1085	14.0994	14.5012	15.2194	8.71685	11.7307	14.7102	30.2562	26.6367	21.1298	33.1839	65.5954	32.5768	23.6817	6.97479	6.05183	12.841	13.4772	9.05258	8.31606	23.79	19.3776	18.9734	30.8305	44.7565	39.895	19.4896	18.2742	17.4767	13.7433	21.6764	17.6644	76.1101	31.6147	47.2472	46.2689	28.6703	37.2776	30.8957	45.1911	71.0804	55.6865	31.3383	28.7613
ESU05552	36.2143	41.0937	40.9133	11.9808	17.1007	7.39574	12.06	14.5142	11.8185	11.163	10.6333	21.0294	35.094	22.4733	24.6488	22.401	15.261	28.0187	19.9858	3.72057	3.37451	6.92621	7.14489	6.75625	6.49659	10.6345	5.45092	5.48593	36.9627	21.2605	29.3925	19.8742	15.8061	10.9157	16.3218	11.6047	11.1866	12.0988	29.6658	7.23012	11.9127	12.2665	13.5215	13.6547	9.692	7.22723	11.9092	23.9676	10.2376
ESU05553	47.7831	47.016	54.9013	66.4686	84.6753	66.8102	72.2098	89.1576	80.4448	80.6371	69.0304	133.951	180.485	190.952	214.222	141.704	76.2808	90.8773	88.392	33.952	32.0692	41.6994	39.9368	64.695	61.7333	66.2248	57.1085	53.6007	74.479	59.5261	57.8365	182.263	182.678	210.653	126.782	194.682	150.553	95.0589	146.257	105.998	116.218	150.028	156.053	147.042	109.021	106.334	101.793	178.949	118.952
ESU05554	55.7126	46.9337	59.6603	29.3062	24.9831	43.183	54.011	45.139	41.7946	35.5111	27.233	20.2392	50.5476	78.319	99.0194	81.479	171.922	57.3408	86.0767	32.7849	36.6924	55.3815	55.1682	44.5279	49.2287	135.002	108.726	106.692	258.376	510.723	351.551	7.68432	7.92956	9.30242	30.4509	25.6396	18.8802	26.5148	24.874	6.52896	12.8058	27.1347	23.5026	24.99	12.1675	12.3831	10.9107	31.7726	19.2551
ESU05555	6.70892	4.6513	6.14646	4.36473	5.7368	4.42799	3.82553	4.50566	4.73793	3.0648	6.08981	9.42886	27.5355	21.3224	15.5935	14.8426	12.3607	16.0024	8.97535	1.0009	0.906377	3.22402	3.43745	7.84675	7.16358	7.1753	5.20541	5.56999	5.96429	7.34319	7.73514	9.5737	10.5505	14.908	4.28521	22.1456	21.8487	18.5573	38.0895	17.0738	10.2405	42.3776	38.6497	31.4	29.7072	40.0341	25.9612	15.9481	11.0834
ESU05556	4.95043	3.80929	2.85346	4.14187	5.59358	3.89531	3.58754	3.0438	3.72373	2.04419	3.94274	2.00772	8.86247	5.74795	3.13243	8.41258	6.18743	5.14212	3.98156	2.02977	1.56599	2.11126	2.33817	7.26588	7.63298	3.92546	4.53387	4.30894	3.42513	6.83876	6.59325	4.247	3.77572	7.53616	1.97909	3.68799	2.13511	2.27619	2.05981	3.45424	1.9331	2.51947	3.71381	2.39903	3.82993	3.60679	4.66755	8.37487	5.73028
ESU05557	4.05263	2.58114	3.18195	9.10596	10.2667	10.7202	13.2371	10.5786	12.9763	13.4406	9.64308	14.2896	13.6538	12.5464	15.6863	13.1059	19.9557	23.6277	18.6557	1.83262	1.50439	2.67392	2.37353	8.65559	7.35765	8.8737	4.8674	4.39206	3.72825	8.77109	11.1556	35.4056	36.9506	27.1192	3.9202	12.0541	9.94658	5.18221	3.58898	3.51085	2.11715	6.61858	7.85131	5.81023	18.5879	24.3726	26.1188	15.0158	18.3416
ESU05558	0.284188	0.153075	0.183465	1.31528	0.201042	2.649	0.152645	0.0587108	0.444283	0	0.21125	0.176028	0	0.0913766	0	0.159086	0.43212	0.0658305	0.138793	0	0.0918421	0	0.0367664	0.231524	0.0890504	0	0.0407386	0	0.111348	0.0585402	0.239953	0	0	0	0	0	0	0	0	0.104106	0.239702	0	0	0	0.100738	0.11343	0.0978597	0.488528	2.86558
ESU05559	12.6545	6.95866	14.2946	6.0255	5.68543	4.7863	6.15373	8.23026	5.30751	4.95496	4.0088	21.5498	17.4063	20.5763	13.4316	19.1729	55.4594	40.0311	29.9624	1.64386	1.52762	4.98574	4.71869	17.8384	16.1643	5.96177	11.8869	12.9658	26.8509	34.8553	35.9838	24.5821	24.3011	22.3927	4.01447	7.46859	7.01202	12.625	27.5055	19.6786	14.7485	8.69448	9.69357	7.42979	11.9917	15.829	16.6771	18.0763	12.8968
ESU05560	3.46088	3.434	1.6169	3.82488	9.90603	3.93602	1.63064	1.78747	6.94115	8.22552	2.28491	5.2182	19.8682	14.2028	9.68168	13.3831	10.9798	10.3376	8.11762	13.6344	13.0488	5.05197	6.7751	5.26807	4.42348	4.66848	9.66129	7.67867	12.4003	19.7926	14.9954	7.19437	4.74092	6.06085	8.20958	5.01154	7.03334	15.8292	9.54967	8.34088	11.9069	10.0335	7.74805	7.09049	3.71267	4.54396	6.27236	16.439	13.7753
ESU05561	2.53463	3.11818	2.12112	2.25283	1.07916	1.35233	0.84038	0.581814	3.66898	1.4745	2.96573	0.290735	0.139312	0.905527	0.415803	0.919633	4.79203	2.39202	1.37542	0.771562	0.45507	0.542423	0.485799	0.305915	0.147079	0.81559	0.672855	1.02955	0.735625	0.870185	1.68434	0	0.375896	1.10244	0.49776	0.303858	0.537002	0.906432	1.538	0.68778	0.395901	0	0	0	0.499147	0	0.161629	0.645498	0.676129
ESU05562	300.983	271.356	301.273	1312.21	1572.32	1314.07	1353.35	1054.77	1168.82	1234.84	1406.3	580.111	501.306	639.443	353.989	379.876	703.552	654.564	617.362	537.135	547.46	708.264	736.412	554.942	515.503	899.796	989.049	976.084	1161.67	978.063	891.095	592.744	521.167	370.392	298.526	390.801	276.752	1761.09	2891.35	1559.77	3012.35	263.288	272.499	307.83	69.8121	88.0067	90.6693	1047.31	1039.19
ESU05563	21.8437	16.9952	23.9925	22.7781	26.1303	21.5438	25.6384	18.615	20.9282	12.8066	26.6678	41.2482	28.8146	68.8696	2.68757	4.84021	23.4609	39.4958	24.3738	0.890544	1.33996	2.52431	2.23725	3.95461	3.89769	1.52877	3.34877	2.03797	32.7485	35.1219	41.7543	1.26133	1.94371	3.56285	6.75635	2.55321	4.68579	21.5604	9.84158	28.6736	9.63867	1.49654	1.52947	1.57462	2.15085	3.14839	3.02963	27.3281	48.7278
ESU05564	33.3485	23.9224	24.3085	228.416	281.521	231.301	237.037	198.405	191.407	189.602	209.227	67.6906	202.095	259.762	51.9184	78.8357	72.8478	66.2607	70.4237	21.1773	19.8175	36.5662	36.2978	35.8421	31.8399	68.9373	34.9002	30.9721	89.5009	84.1109	71.9143	13.5393	15.1715	51.1146	97.1296	245.888	190.856	181.713	59.6126	310.057	92.4401	0.823795	2.21991	4.68442	1.77596	4.81181	5.22957	41.3401	59.5964
ESU05565	9.69277	11.6326	6.42208	88.0589	93.561	80.9253	79.4636	77.463	61.8088	59.3953	61.3381	23.0671	66.319	62.3315	36.3042	56.2582	38.6741	41.2421	38.9917	32.2853	35.7759	19.6906	19.4698	14.5463	12.3887	29.7841	29.3251	24.7574	23.1861	30.4748	36.5052	11.4531	15.9333	25.9609	64.3785	66.0502	49.0263	24.235	9.69523	27.2845	18.2156	24.9968	23.1464	23.5182	19.7109	18.9365	21.6072	18.7669	20.0249
ESU05566	1.74827	2.2089	1.4108	4.3842	2.23306	5.21257	2.66641	6.72191	3.19499	4.22706	2.22612	2.55682	11.3388	11.2947	2.19881	7.4306	28.4468	3.14981	2.72751	1.76762	1.49968	2.46931	2.17803	2.87496	3.29707	22.671	4.89629	5.28165	4.09091	5.8354	4.92047	0.942212	1.29638	4.56246	1.71666	1.25752	1.66679	6.62727	4.03119	2.84639	13.6992	1.06468	1.17311	0.790747	1.37715	0.969163	1.61652	4.00711	11.4259
ESU05567	49.4127	35.3693	56.0724	34.3321	30.1009	35.9913	44.392	65.1513	68.7946	57.347	41.0161	66.5864	129.125	190.867	37.288	44.9949	96.5057	31.5914	21.6656	4.77035	5.48857	8.75574	8.89296	73.8919	75.4218	29.9174	70.267	69.6069	28.1801	29.1786	29.1586	349.149	316.223	187.067	14.6722	48.3376	41.3312	166.503	264.022	333.384	182.147	94.9697	285.296	139.193	10.4315	20.8619	24.4263	307.679	221.997
ESU05568	4.21021	3.14971	2.50768	7.21694	8.55409	10.1509	9.10846	11.1831	8.52134	8.26621	11.0376	6.20913	9.00014	9.34721	4.14408	10.4514	8.43775	7.54673	6.48684	7.91532	7.93701	4.19933	4.83088	5.43083	6.20371	7.79469	6.46648	6.52764	3.48577	9.55025	10.5271	55.0129	42.3471	33.1584	2.79051	2.75799	3.29722	9.09844	7.71895	20.1052	8.52559	21.0154	21.083	14.9198	19.3659	18.0048	18.8126	23.2634	74.9068
ESU05569	3.07974	3.45598	4.34919	76.5475	54.4673	97.5392	69.9591	31.0171	44.7615	24.9425	20.0315	145.455	19.4241	59.4148	0.56838	14.5463	11.2891	21.4021	24.9117	2.48604	3.52499	5.56097	3.98436	102.87	86.5517	5.35137	29.5242	25.3322	1.88542	2.37899	3.25045	80.0258	94.0308	150.697	0	2.49215	2.20216	417.062	432.036	404.033	741.952	4.43093	12.7362	6.46428	6.14077	9.98754	37.7804	23.162	160.123
ESU05570	158.424	176.746	167.407	260.926	300.777	266.157	226.449	231.382	227.101	291.642	243.016	282.808	342.196	368.987	263.537	329.778	235.798	296.884	291.08	182.954	188.074	90.9195	86.6216	131.437	135.268	136.175	150.01	132.012	161.633	136.974	184.993	279.641	348.469	317.876	448.444	479.563	434.279	139.951	247.755	234.328	246.615	170.806	185.86	171.204	122.471	111.605	137.965	377.688	433.957
ESU05571	1.32511	0.339886	0.916565	0	0	0.641652	0	0	0	4.64588	0	2.93138	4.21392	1.82602	0	2.91416	6.99044	6.57761	5.08488	0.111134	0.101962	0.546906	0.857174	0.925331	0.593179	0.657864	2.57798	1.42734	0.92713	3.31454	2.39754	1.57406	1.51601	2.2231	1.00375	0	0.54144	1.09671	2.48114	1.0402	2.39504	1.86758	0.89469	1.44487	8.38787	17.756	10.7557	0.325416	0.340858
ESU05572	1562.69	1832.01	1539.86	2277.59	3272.9	1977.73	1974.97	2097.77	1930.77	2271.27	2270.78	225.096	4508.42	2461.59	3968.75	4157.88	600.319	412.434	381.64	1319.9	1272.47	2300.26	2323.28	1542.1	1530.32	3461.9	2559.64	2485.3	936.467	986.496	1222.34	1687.05	1433.63	1327.04	2390.3	3962	4563.83	489.975	465.049	391.791	399.28	3816.99	4343.62	3412.13	2357.77	1877.72	1950.33	5617.96	505.713
ESU05573	18.4592	15.9062	19.6801	9.58493	16.3827	11.9885	13.0269	10.3688	11.5853	10.0526	14.8984	31.6097	20.8952	32.0592	13.9253	21.2134	25.829	19.9753	11.3513	2.41259	1.99576	5.60546	4.75011	9.3853	8.8135	7.14073	7.53281	6.09556	15.7056	17.8325	21.3311	34.7312	36.4177	27.1632	5.35824	9.15863	10.7906	28.1015	15.4524	25.9131	14.9635	37.109	33.6447	27.0471	90.9857	115.356	95.1139	51.5354	90.9791
ESU05574	107.457	90.6333	109.982	241.253	312.76	215.529	274.661	210.035	227.964	194.389	232.307	226.115	774.076	719.08	332.836	300.933	128.988	148	110.232	34.5026	35.7924	68.3264	69.8163	74.3545	72.978	207.423	101.527	101.251	223.054	123.415	112.042	56.336	71.9238	123.203	248.337	663.638	553.182	214.742	206.061	308.22	183.288	268.012	354.156	288.807	97.5312	122.554	116.312	612.536	87.8781
ESU05575	2.04155	1.77723	0.848694	3.52603	7.22123	2.75226	4.01521	4.40938	4.77537	2.49002	4.34005	6.41855	25.4311	12.5319	66.3585	66.1894	36.25	53.5251	37.05	8.19	9.74667	7.39951	7.74358	13.8854	13.8606	25.2349	10.11	9.64729	2.69663	4.84259	4.0809	45.7828	47.4385	30.635	21.8961	43.7539	40.6976	10.7523	49.462	2.94617	20.481	228.266	169.099	152.329	198.573	188.405	148.057	56.6835	28.9626
ESU05576	3.87247	2.29399	2.25337	5.17042	2.98176	3.68332	3.51384	4.32664	4.65891	4.65496	3.69615	10.4431	15.5594	14.6113	13.0296	11.4656	11.9882	14.8896	9.35981	1.6548	0.950672	4.18592	4.1068	8.2627	7.36732	6.98059	7.25058	6.50057	4.64472	7.78702	8.95276	36.1428	40.4005	29.8024	2.37459	11.9376	9.64443	12.9217	33.4055	24.0292	15.0353	16.5899	17.5138	17.1713	23.5786	30.8078	23.6761	15.3969	21.8671
ESU05577	4.97563	3.59458	3.51625	6.23272	5.25901	5.86291	6.95808	4.07519	5.78218	4.88451	5.14305	5.88122	14.2435	11.0758	13.4318	11.6604	13.3022	14.1173	7.76458	0.933355	0.570885	2.29658	2.70436	3.8377	4.28987	4.88557	3.20756	3.16839	6.80595	7.97508	8.35879	11.506	15.3257	17.4028	5.15163	10.1968	10.9471	31.2139	18.7636	16.8789	22.3082	19.0735	19.8982	17.1683	20.8205	23.855	22.9122	17.6126	9.48927
ESU05578	19.446	22.9702	11.5628	35.965	13.5756	17.3457	20.1569	10.5721	37.001	3.0142	18.0689	11.0941	24.3017	24.6813	27.1998	20.0526	14.4508	18.9666	12.4963	36.6521	42.4476	6.50515	10.5928	22.5129	20.0441	24.8975	11.7373	15.434	23.0579	25.2992	24.8448	21.2757	36.8839	20.0322	27.1342	9.93844	20.4914	33.6001	38.5666	29.9941	50.357	25.243	24.186	31.2472	21.7678	26.5529	22.9081	38.7065	68.1864
ESU05579	2.69989	2.11104	1.47591	11.7567	11.9759	11.9191	12.1238	9.31124	8.85019	8.93458	14.8903	15.577	21.1967	23.453	9.45121	12.7979	22.7021	20.7799	14.462	1.48277	1.52459	5.18334	5.94364	7.9823	8.80126	4.72918	6.71064	6.05939	9.42677	9.77755	11.1224	13.2164	13.0777	13.6373	9.35146	10.1486	12.5797	47.9341	16.2666	36.6106	17.508	23.3424	29.1568	23.1333	10.7282	14.1656	15.0702	18.0408	16.3878
ESU05580	0.0921752	0.0827489	0	0.158002	0	0	0	0	0	0.904872	1.19907	0.28547	0.273579	0.889129	0	1.03198	3.4038	0.533796	0.112543	0	0	0	0.178876	0.0750939	0.216624	0	0.264268	0	0.090288	0	0.291854	0	0	0	0	0	0.263639	0.890018	0.453045	1.18182	0.388732	0.151561	0	0	0.163369	0.551858	0.158702	0.158452	0
ESU05581	1.02508	0.547765	0.63025	2.82397	2.17981	3.16433	1.98826	18.8578	26.2798	23.8877	7.73326	1.85191	11.9525	7.4552	0.936904	1.84445	11.1334	13.7949	12.2774	2.76538	2.90525	13.9191	14.2248	3.97674	3.90038	18.9144	7.18984	7.11006	4.68574	3.74551	4.71398	2.13089	1.17275	1.33757	4.27061	0.789998	1.18673	39.5913	34.0684	16.3169	28.5803	10.2735	5.03702	4.50812	16.9137	12.1769	14.5395	69.8142	35.1133
ESU05582	3.47932	2.08234	1.40385	0	0	0	0	2.396	0	0	0.538822	0.448983	1.72113	0.466136	0	1.21731	0	0.671637	0	0.85109	0.468511	0.335066	0.187555	0	0.681404	1.25952	0	0.596229	2.27206	0.597258	2.14211	0	0	0	0.768693	0	0	0	0	0	0	0	0.456783	0	0	1.15727	0.499208	1.99369	4.17659
ESU05583	15.9736	10.4709	12.8902	9.3251	8.07535	7.30428	8.9036	10.3359	12.6334	11.1247	11.986	25.2488	17.7118	21.3196	6.40774	8.18266	35.1235	39.5851	30.2852	1.82245	2.49996	4.70195	4.58153	9.42863	8.92461	4.2943	5.9406	5.76381	20.1339	14.3413	17.1771	8.64595	8.32708	6.37093	4.07509	4.78016	6.20662	15.0744	12.4926	19.5972	11.4395	4.41052	5.17547	4.96883	11.3245	18.5255	11.935	29.2725	46.4536
ESU05584	384.865	290.594	275.712	52.4899	60.6167	35.6929	50.0869	66.5342	102.052	107.253	95.1436	86.7549	143.326	240.784	177.541	174.129	117.567	98.5635	134.032	26.0629	27.2247	164.723	164.565	23.1704	22.6303	124.973	35.8276	33.5221	99.641	50.2163	38.2004	10.5381	5.97029	42.6073	107.816	287.999	162.053	50.8204	22.5347	73.6681	14.6721	41.9226	47.214	61.1689	34.1559	48.353	31.3189	13.0717	20.4709
ESU05585	104.386	91.7256	76.2818	20.5254	22.4062	17.8304	24.7194	24.2805	20.5594	21.5866	16.3809	31.1155	11.5339	20.4187	4.94452	29.8892	21.1375	24.4439	27.0796	12.6126	13.0692	26.0321	28.6527	8.03059	8.81095	19.9278	8.19751	7.57964	14.8545	8.85095	8.13622	12.6099	12.1448	21.0249	7.70602	8.99922	6.68698	7.4435	14.7003	27.7768	12.1694	2.38965	2.09049	1.63978	8.84741	18.7893	12.1848	12.7087	73.9545
ESU05586	15.8916	4.75548	42.7467	0	23.4211	0	0	0	0	0	4.92208	8.20281	31.4446	8.5162	0	0	0	0	0	0	0	3.06079	17.1329	8.63111	16.5988	4.60222	3.79679	0	72.6424	120.029	55.9083	66.0699	21.2111	41.4723	0	0	0	10.2297	147.537	9.70254	7.44665	0	8.34531	8.0863	28.1659	42.2861	54.7225	0	0
ESU05587	0.827911	0.495497	0	0.709583	0	2.68933	0.494103	1.2828	0	1.89642	0	0.854691	0.204773	0	0	0.386214	0.899196	0.319635	0.6739	0.648059	0.594576	0.318919	0.803324	0.562073	0.75666	0.239764	1.28572	1.22957	0.6758	0	0.436902	0.573679	0.552522	0	0	0	0.394664	0.266469	0.678203	0.505477	0	0.226885	0	0.210638	1.46737	0.550749	0.9503	0	0.745371
ESU05588	0.480536	0.575192	0.646296	0	0	0	0	0	0.547781	0	0.372089	0	0	0.386274	0	0.336249	1.65272	0.742089	1.07565	0.282109	0	0.13883	0.207229	0.326238	0.43918	0	0.401831	0.164693	0.313798	0.164977	0.0845288	0	0.962083	0.627028	0	0.259235	0	0.154664	0.262428	0	0	0.263377	0	0.122258	0.567794	1.11883	0.827359	0.413029	2.01893
ESU05589	8.22373	4.94331	6.70391	7.29459	7.26153	7.25275	6.68685	8.29692	6.92418	7.30929	5.58365	16.8126	22.5431	23.9597	18.4337	18.0759	24.2342	20.8938	17.2464	1.73581	1.62479	4.46819	4.71569	10.2886	9.60246	5.6888	8.67429	8.6401	14.0001	15.4483	17.5487	25.282	31.923	30.2241	6.18851	16.041	13.524	24.9661	36.0269	42.3164	26.4196	18.364	17.6139	15.6784	19.8796	22.6232	21.1872	17.7997	13.7084
ESU05590	7.068	6.8152	7.18237	47.3407	28.4728	23.4029	33.9801	53.2698	73.1531	67.2012	43.5399	29.9972	34.3807	85.223	5.02448	37.1847	60.2752	78.831	105.954	7.83781	7.61397	6.05034	6.94276	26.9782	28.4022	46.7375	50.0973	48.5376	12.4363	6.06644	4.97319	15.7811	18.8678	17.933	20.8206	19.9122	25.457	16.6825	21.6586	47.7084	22.448	56.1715	18.3522	27.1735	314.803	338.27	324.289	43.2004	152.484
ESU05591	9.93494	8.86939	12.6493	1.65569	4.0022	2.19824	4.19987	5.81534	2.3729	1.89642	2.66685	28.6321	22.3612	25.6442	5.86733	11.6637	30.2729	34.8402	31.3364	0.745268	0.475661	2.67892	3.17759	9.6227	7.52336	5.89819	5.97366	5.22095	8.75837	23.478	31.5152	22.7177	23.2059	15.5563	7.60914	10.1833	9.15621	137.605	123.252	110.902	68.357	8.0771	12.9561	10.7847	25.3366	38.8829	30.1245	29.4129	42.6352
ESU05592	0.259003	0.552225	0.104503	0	0	0.301781	0.0869481	0.0334423	0.0316336	0	0.421157	0.250669	1.20114	2.39426	0.573602	1.13271	0.386792	0.412476	0.237175	0.361127	0.505705	0.467672	0.209426	4.98501	5.17386	0.281278	1.29949	1.26493	0.221987	0.233416	0.512549	0.942212	0.259275	2.28123	0.257499	0.94314	0.370399	1.7506	1.80343	0.474398	0.227562	0.479104	1.1221	0.148265	0.516432	0.581498	0.55742	1.05743	2.3901
ESU05593	0.211111	0.0379043	0.204432	0	0	0	0	0	0	0	0	0.0653819	0.0626585	0	0.0623385	0.472712	0.137573	0.146708	0	0.049575	0	0	0	0.0343979	0	0	0	0.0289414	0.0827154	0.347896	0.133688	0	0.338133	0	0	0	0	0.0815371	0.138349	0	0.11871	0	0.0665176	0	0	0.0842621	0.218087	0.290325	40.2175
ESU05594	18.6879	19.6218	27.6791	0.119828	0.412106	0.0394913	0	0	0.409821	0	0	0.144332	0.899083	1.12385	0.825684	2.60881	0	0.053977	0.0569011	0.0273596	0.15061	0.161568	0.0904386	0	0.0730159	0.202446	0.0334032	0.0319444	5.75179	13.8238	17.3137	1.93755	0.933048	2.00674	0.123554	0	0	0.359991	0.0763525	0	0.131027	0.0766285	0	0	0.330395	0.651038	0.240717	0.160225	9.31448
ESU05595	6.50315	6.00028	4.83967	5.10922	4.56856	5.02088	4.81906	3.39606	2.43576	5.92299	4.66625	5.93026	15.334	12.0232	6.50769	15.32	12.2034	11.4655	5.77864	1.99375	1.86813	2.33807	3.01479	7.68214	7.95294	4.89663	4.73885	4.48237	3.39733	5.61884	5.26212	12.3169	13.454	11.4556	11.9729	14.7347	14.3635	21.489	16.5735	26.2051	13.9669	7.84149	7.79772	7.83147	3.58588	3.74927	3.67005	18.135	15.9381
ESU05596	653.533	544.792	886.416	503.406	706.169	516.453	676.998	643.1	822.635	694.008	704.914	587.831	3214.53	2299.57	1910.97	1469.39	918.666	1383.91	861.486	290.945	290.906	373.264	368.124	532.779	510.145	743.368	670.682	642.635	970.381	659.373	546.008	25.9172	28.7346	42.2787	1357.7	4572.36	3527.2	1487.71	1000.29	1157.2	851.159	3311.12	4083.98	3494.04	479.973	589.774	445.169	2610.61	287.01
ESU05597	408.055	248.434	125.84	8.23691	5.85579	8.60427	10.1842	5.40209	6.13853	5.10062	7.92017	14.7768	3.32615	95.051	2.00555	2.37626	113.527	260.184	276.932	0.199366	0.182913	0.294332	0.461311	0.719321	0.478852	0.501567	0.121702	0.162943	0.731808	0.909391	0.609309	311.318	534.402	1055.91	18.5466	22.9734	9.03311	5.90222	20.7526	9.14355	86.5031	1.11676	0.642001	1.08863	16.8528	7.72601	3.91743	50.0292	10.0282
ESU05598	7.05648	5.88236	1.80773	8.11191	11.7865	5.55249	6.7181	6.99979	5.14375	4.56319	5.67212	4.42287	27.5927	15.5762	78.7999	79.2381	29.9871	45.9242	40.275	7.20034	6.66645	17.3772	16.5195	14.0983	15.092	39.2656	8.83102	9.75055	1.75543	3.34552	4.19668	153.906	197.789	149.515	40.534	67.7967	63.1116	9.62547	8.9001	1.12836	5.511	155.348	119.286	120.713	181.249	143.395	142.322	90.3997	9.27734
ESU05599	2.10143	1.34517	1.91697	2.53718	1.19575	2.24527	1.96301	2.22731	1.51764	1.8118	1.00178	6.14034	8.59636	7.84381	4.64045	5.57492	4.32657	4.86783	3.25741	0.815308	0.875974	1.5521	1.40663	1.93531	1.546	1.47646	1.84674	1.45296	2.30899	2.99248	5.05298	7.44524	8.26821	7.08164	0.920469	2.89822	3.2927	3.98758	6.4666	11.4133	5.95963	11.2072	10.1622	8.73101	14.2503	23.5216	12.5533	7.35049	5.95543
ESU05600	3.795	5.71873	2.18746	5.2274	6.83157	4.59408	5.82398	2.80005	5.42965	5.98741	5.91907	5.45687	39.0207	20.9182	24.0132	47.0404	11.6292	16.7969	9.43261	1.11397	1.16804	4.3856	5.08508	9.27521	7.75081	9.06705	8.16026	8.82583	1.06209	7.39858	8.58293	14.6509	17.9096	25.9975	15.0919	24.1288	22.4842	14.3956	11.1027	20.1084	12.9562	47.9143	48.6838	33.7245	27.3851	29.483	27.3029	53.8208	13.1785
ESU05601	69.8603	60.604	60.4357	13.3306	13.5226	15.7273	15.5618	12.9609	14.6864	13.6007	15.9702	7.691	21.1421	27.1064	15.1484	22.2241	18.5962	21.8747	17.3147	9.47636	8.3775	11.2904	9.04653	25.5023	25.0341	13.2859	13.3496	13.1698	19.2679	47.7892	79.4576	17.3888	23.2895	22.5122	17.3258	19.8838	17.7571	14.5133	13.4905	11.9699	13.964	14.5064	19.1497	13.4676	22.1229	26.2144	17.2152	47.0707	26.0054
ESU05602	51.6169	37.5022	43.7761	472.135	627.544	407.725	465.287	660.15	793.52	731.799	697.634	303.213	294.151	297.077	223.471	195.509	314.051	299.234	310.349	20.264	18.3718	99.1193	98.8182	629.443	595.019	160.819	186.479	189.341	84.4592	144.306	130.211	196.307	216.129	177.377	146.105	445.288	285.539	470.105	411.982	465.738	431.288	681.139	559.223	431.638	544.807	440.376	340.802	641.858	135.737
ESU05603	8.99676	7.42686	7.34355	0.177262	0.365779	1.84022	0	1.06819	1.01042	0.101517	0	0.640536	7.67319	8.64509	20.4591	23.5896	16.7349	9.82137	31.8178	2.97478	3.89897	21.0328	18.4625	65.7131	61.8914	93.6172	101.1	99.9457	30.8946	24.6035	21.8287	796.67	855.074	722.582	16.4497	40.5016	25.1409	22.1669	11.1819	21.4035	9.4492	13.4328	16.6174	11.8395	33.1743	37.5604	40.2387	14.9324	73.55
ESU05604	2.48973	2.16635	2.34914	4.6289	3.01454	3.21336	3.3261	2.61135	3.18121	1.6921	1.03214	1.12696	6.7075	6.15799	2.65799	5.14608	2.95371	3.37166	3.13341	1.93388	1.75365	4.36006	4.28648	3.68224	4.4109	7.654	6.4243	6.06498	3.15162	3.98455	3.35543	16.8804	20.5523	16.6435	3.96044	4.58734	4.05356	1.99718	1.31785	2.59585	0.484615	2.14137	2.83618	1.69567	2.3761	3.05767	3.62719	6.58451	12.5525
ESU05605	901.154	1131.13	1062.84	40.1905	124.399	141.669	178.866	88.4522	75.6998	64.0471	301.215	173.642	429.64	353.997	701.372	1435.19	1135.96	559.65	453.055	94.5574	92.2446	179.064	228.159	868.698	991.833	324.152	458.857	491.924	421.381	464.074	557.323	271.246	342.881	271.355	578.362	277.17	449.017	82.6819	50.1042	41.0779	42.9915	1270.54	1137.04	1070.63	549.258	520.809	435.278	73.6004	73.4219
ESU05606	42.574	44.3266	54.4932	77.298	70.7657	67.3967	67.3115	72.8861	86.9206	70.0326	71.1988	64.0865	38.7354	61.0672	23.3524	55.1658	69.8713	68.4836	63.088	10.0553	11.3222	17.5206	16.8578	80.6188	78.9007	22.2144	36.6534	35.8672	28.9789	35.4931	35.679	94.3789	97.2972	79.3992	9.23394	14.8548	10.7823	101.92	100.296	183.504	98.904	11.117	11.6843	11.0715	68.9936	115.466	106.46	78.6099	184.601
ESU05607	22.5296	17.6332	27.5258	13.5605	11.8631	7.87614	9.50539	12.4594	9.52248	9.15388	8.74817	10.946	27.2741	27.4191	15.0996	19.7428	13.6231	19.3006	16.5634	4.52067	4.2934	6.96951	6.20693	11.0274	10.2501	6.53329	8.19266	7.34005	24.1602	21.6554	25.842	8.62891	8.9129	9.77307	19.5378	13.8254	10.4961	8.77126	13.2072	10.1925	8.24556	10.0896	6.96601	8.90792	7.62365	9.18446	8.1309	17.9943	14.1903
ESU05608	0.309534	0.333456	0.599483	0	0.547433	1.04919	0	0.255789	0.0604886	0	0.632752	0.575184	0.459355	0.995264	0.365607	2.07929	5.31174	1.43404	1.96524	0.254407	0.166722	0.178853	0.160182	0.201739	0.339474	0.376494	0.266232	0.424343	0.485115	0.510091	0.914739	0.25738	0.743664	0.242338	0.164126	0.801528	0.354131	0.478204	0.304275	0.113391	0.174054	0.101792	0.682705	0.756019	0.43889	1.35901	1.27905	1.0642	4.34732
ESU05609	6.7761	7.27898	9.06677	0.744569	0.512137	0.490771	1.76278	1.25631	2.82943	0.170564	2.47545	0.358732	1.20327	2.42084	1.45365	4.05256	6.0386	7.31159	7.00056	2.31204	2.24601	3.07871	2.28528	2.68942	2.22311	3.87441	4.02658	3.33466	1.64516	4.65272	5.07344	4.33414	4.1743	3.40069	5.06696	3.93671	5.30078	1.5658	2.56191	1.69728	2.19823	1.04751	1.5511	1.67978	1.64237	2.65836	1.69516	4.48013	10.7411
ESU05610	14.6862	12.2093	9.28186	14.5546	12.4629	12.7796	11.7552	12.9011	9.23689	11.1703	7.24739	15.862	33.9922	33.4915	22.4121	19.8276	15.6826	18.2963	16.8766	12.4329	10.8219	7.84409	7.31263	10.7179	10.4027	14.5607	11.411	11.7248	14.3855	11.2366	11.6708	13.2379	14.924	20.9669	19.0426	22.8496	16.308	12.6791	11.0802	26.4477	10.236	11.7697	16.4486	16.3149	9.44937	11.9699	11.8567	28.9375	19.9553
ESU05611	189.411	190.602	203.799	314.069	447.744	295.309	431.11	395.144	432.439	433.258	429.067	890.464	796.421	755.31	876.432	772.707	323.37	532.678	371.081	281.629	269.056	239.275	252.255	350.981	343.796	329.122	210.741	228.692	728.187	443.723	523.949	599.621	547.764	414.346	713.86	623.109	529.36	421.962	672.363	112.243	322.829	827.462	786.962	968.527	645.087	576.89	621.328	443.715	298.702
ESU05612	12.385	10.8344	11.7087	33.7624	44.8068	28.4782	35.1027	31.4695	32.1303	33.8345	32.991	25.233	85.4921	74.7032	56.9928	44.3752	22.1163	32.1183	24.9453	11.9148	11.1871	14.1688	12.5874	29.1466	29.6022	21.8737	12.7	12.0214	19.3926	15.3166	17.0312	10.9936	15.9275	53.4363	26.1841	45.4285	35.6822	33.8246	23.8827	44.1279	30.7226	6.20592	9.39976	9.45303	3.60509	3.96909	4.24142	88.5801	24.4574
ESU05613	0.0549623	0.0986832	0	0.282641	0.243012	0	0	0	0.107406	0	0.0255351	0.17022	0.16313	0.220904	0.0811485	0.115378	0.716336	0.41378	0.402642	0	0	0.127032	0.10666	0.402993	0.215281	0.0238757	0.0393945	0.188371	0.0269185	0.169826	0.0870135	0.114254	0	0.215153	0	0.0889518	0.0786014	0.21228	0.180095	0.0503355	0.0386322	0.180746	0.0432943	0.0419506	0.243535	0.383906	0.189262	0.236205	0.148448
ESU05614	0	0	0.59149	0	1.29632	4.03727	0	0	0.716184	0	0	0	0	0	0	0.512892	0.398044	1.6979	0.44747	1.29093	0	0.847048	0	0.89572	0.287098	0	0	0	0	0.377467	0.386804	0	0	0	0	0	0	0.707742	0	0.671274	0.5152	0.602606	0	0	0	0	0.630999	0	0.659902
ESU05615	2.28922	1.41815	1.64207	2.48983	3.6343	3.47133	2.60061	4.28682	3.54482	4.44202	2.22662	10.2408	13.6684	13.1071	11.543	12.1216	41.555	11.0708	8.63034	1.40681	1.70893	2.74604	2.72783	6.63109	6.19795	5.62934	5.41178	5.57921	4.56337	8.63144	9.3536	22.7084	21.7101	18.7086	5.67872	10.703	9.6491	23.0606	18.4237	20.9896	11.1599	22.2984	21.5123	17.7179	15.0905	16.3506	15.6505	17.2598	6.53249
ESU05616	41.4112	29.8488	71.7575	26.29	21.7417	23.472	21.1711	33.1569	20.1274	19.9767	15.4472	65.9842	22.2039	35.8501	47.5399	29.0208	165.598	234.257	190.266	23.4822	22.0627	47.0036	47.0905	52.6984	47.1578	23.1203	60.6894	61.1834	104.022	90.2085	70.0257	121.656	129.582	91.4999	8.71549	14.363	13.228	236.437	364.705	95.0589	296.38	18.2097	23.8669	16.5814	31.1043	38.1413	62.8417	41.32	82.6002
ESU05617	2.21392	1.98751	2.19885	0	0	0.144312	0	0.175914	0	0	0	0.52743	0	0.27379	0	0.714999	0.369929	1.38073	0.415864	1.19975	0.275185	3.73929	0.991463	0.693711	0.53364	1.7755	3.17368	1.0506	1.50133	2.45564	1.43793	0	0.681923	0.666654	0	0	0	0	0.279013	0	0.47881	0	0	0	0	0	0.586431	0.292754	1.53323
ESU05618	32.3145	21.8877	27.2479	16.9161	26.8641	22.7919	18.4049	17.9889	23.2079	20.9427	27.1044	48.2417	16.4398	32.1974	13.2846	15.9094	100.825	101.58	83.0442	22.9753	21.7306	17.3859	18.6814	17.1041	16.4468	15.9708	20.5958	21.3543	30.3261	23.6166	25.5793	76.4259	110.024	96.7662	12.8251	6.41984	8.02498	52.1278	61.5019	14.3541	33.8661	12.488	9.1453	10.1168	20.4058	27.5142	24.2372	47.8159	80.4843
ESU05619	2.98444	1.47358	1.32459	9.78392	12.6017	4.67863	6.07811	9.86495	5.32181	6.59201	8.66591	7.74094	38.089	19.5519	98.9223	128.745	80.5488	150.882	100.389	25.3614	27.1263	13.2351	12.1624	12.2785	13.56	33.5779	12.7812	12.9901	4.23883	7.30036	5.35478	74.4475	71.7018	39.4292	45.1	47.576	55.4844	32.9953	40.5832	2.59654	24.1238	550.345	398.002	411.276	337.738	314.774	285.568	88.4984	36.4074
ESU05620	5.18851	2.69538	3.63987	1.56533	2.27571	2.21594	2.04371	3.81597	2.2712	1.9559	2.55839	9.59856	17.2682	14.7477	12.1751	11.5017	17.3115	21.0891	15.5587	0.869135	0.789955	2.92604	2.66712	5.62474	5.31102	4.15919	5.00811	4.86527	9.31073	9.22007	11.5218	29.1646	26.2053	18.415	5.28218	15.6299	11.5555	9.91288	11.9008	10.1117	6.98266	20.5661	20.9256	16.4322	27.588	32.4997	24.6559	12.701	7.89749
ESU05621	5.41404	2.24325	3.36074	0	3.68273	1.05873	0	0.86038	0	0	1.16092	0.644903	2.47216	0	2.45954	1.7485	4.07091	1.92943	2.03395	0.48899	0.448635	3.36894	1.34699	1.01786	2.60999	2.17095	2.08952	2.28374	0.815875	2.57364	3.95595	10.3888	15.0085	6.52109	3.31237	0	2.38234	0	1.36463	0	0	1.36956	1.31221	0.635743	1.47626	0	2.15113	2.14775	6.74899
ESU05622	96.0708	70.3139	102.808	31.5569	30.0059	29.5962	26.6484	32.9975	30.8429	32.4747	32.6288	132.132	84.4188	104.311	64.2135	85.7028	151.837	134.567	115.97	7.02923	7.16286	31.6932	31.5624	79.0001	80.7094	50.9023	65.1279	61.6025	141.295	102.946	119.478	238.274	231.95	131.719	39.5226	45.3426	33.4339	105.741	370.233	144.847	127.735	53.0704	191.016	70.3652	38.6681	81.3186	67.7118	119.591	251.298
ESU05623	53.7014	49.9012	50.9381	23.7196	23.0147	23.751	34.2633	17.8822	26.4657	16.9946	19.0402	30.4547	72.5284	58.5031	58.248	50.7618	44.3835	44.4662	42.4176	14.8645	15.3505	17.352	17.5974	29.7422	27.3998	28.3414	23.4659	18.7278	27.1084	19.8922	32.5651	35.7421	38.668	54.8593	14.0499	34.307	29.9783	22.5149	27.7837	29.7673	24.5018	16.4594	19.2952	20.8537	12.941	18.5669	19.8708	96.161	55.3452
ESU05624	6.05618	5.75982	3.58068	14.8523	16.8615	19.2575	21.6862	11.8302	10.8389	13.1267	17.1048	6.96394	16.7292	17.1592	9.64982	7.04891	8.01038	9.79237	10.7621	10.5606	10.9487	5.12774	4.88724	4.68963	5.73069	5.36581	5.7161	7.68594	5.05116	5.86704	5.69574	4.23802	6.00253	6.10285	15.1022	8.92801	8.91818	8.56887	3.73308	13.8384	5.64764	3.84517	3.68415	4.30208	5.10123	5.74394	5.57493	9.58615	12.3084
ESU05625	0.097126	0.0290645	0	0	0	0.164608	0	0.200654	0.0316336	0	0.0601653	0.150401	0.0960912	0.208197	0.0478002	0.31716	0.24614	0.187489	0.0790583	0.0950334	0	0.187069	0.16754	0.105503	0.152172	0	0.0696155	0.0443836	0.0634249	0.0666903	0.13668	0.134602	0	0	0	0	0	0.375128	0.212168	0.237199	0.182049	0.0532338	0.153014	0	0.172144	0.516887	0.501678	0.0556543	0.524657
ESU05626	68.6506	57.6004	71.8055	22.8566	14.7097	27.1852	23.9917	27.6834	24.1222	12.4419	22.6942	56.8332	26.6452	31.4125	7.99172	16.6284	75.9954	67.8915	68.0232	23.4842	25.5282	34.0986	35.6117	99.4886	100.94	22.8252	35.2956	33.1208	32.0707	30.0505	26.8923	44.4593	44.9342	46.5121	8.75025	17.0931	12.0833	149.911	170.873	85.3601	158.309	2.17077	25.5825	4.63524	12.4015	8.95801	16.1387	17.475	50.1582
ESU05627	9.64444	8.80743	5.50161	8.90735	7.64618	11.1317	13.9927	10.2199	11.1295	10.6921	16.8414	6.69482	32.8201	25.6637	19.0268	20.3621	31.2439	30.7186	23.551	5.32032	6.94122	11.8179	13.0152	14.4274	12.1795	15.8914	21.5724	21.3142	19.8712	24.2339	31.5901	2.41965	5.9925	6.50925	19.6177	20.1837	14.7437	7.70681	12.9404	0.456856	9.11651	2.05061	3.01261	1.90377	23.2827	14.9332	26.3394	11.148	49.2531
ESU05628	67.9554	57.527	112.58	35.9422	40.51	39.0545	44.7894	36.6701	31.1708	23.573	40.0592	72.5467	40.8729	59.5204	36.3729	180.81	36.7529	21.4802	22.1369	5.72827	6.29918	5.47798	7.11746	27.1174	24.7742	15.3912	23.1137	22.5312	85.8147	92.3711	82.97	73.365	90.6102	82.3509	24.2173	45.4704	38.2002	342.913	460.871	77.0647	286.784	6.59954	104.769	7.92278	113.452	114.073	238.889	96.2377	819.394
ESU05629	20.3103	15.2451	28.8643	4.73871	6.78493	7.74487	7.42432	12.8209	9.20588	9.74765	10.9563	57.9221	6.94915	11.7912	25.6555	17.6859	67.7704	70.8983	43.9479	1.39109	0.911635	8.96467	8.02884	9.83601	9.67896	8.33268	5.49951	6.22614	36.6943	35.9686	35.9651	65.9109	87.8782	114.4	1.64531	3.28705	4.84096	70.9268	202.703	54.5617	51.631	15.1208	21.5982	8.78453	37.2975	48.6396	32.0551	43.0608	207.946
ESU05630	10.2276	8.60781	6.44793	9.405	9.46804	10.2015	16.4519	9.35413	7.02652	10.354	10.6417	5.93911	7.11466	7.53623	6.99967	12.1514	35.6388	28.2572	18.9264	3.22108	3.44301	2.61624	2.51542	6.59639	6.25941	7.45108	6.07072	7.85035	7.25275	8.44912	10.4572	11.5163	11.0916	10.2176	7.20248	6.55202	5.63728	13.9903	11.2582	8.58606	15.0516	8.32087	5.79052	7.80633	38.4258	63.3592	50.9935	13.1862	27.0483
ESU05631	44.0232	39.5212	40.3261	28.5534	39.4551	41.3379	20.7701	47.9322	40.1082	37.9609	19.9001	8.29104	28.2514	33.4748	10.5401	24.1442	180.917	90.2636	82.8053	131.32	115.035	23.031	13.4689	15.5092	34.4867	18.6069	55.8589	37.516	73.4237	77.2039	54.626	27.2069	26.2035	30.2744	17.3493	9.62808	1.70155	26.4236	22.4173	11.9862	29.2707	1.95638	1.87446	8.17328	37.9585	22.5577	51.214	6.136	50.3462
ESU05632	6.39461	3.7208	5.76091	5.88664	5.50506	6.46521	5.95167	6.9199	5.58693	3.07232	5.65883	9.35205	9.66545	9.60055	7.49305	11.2456	15.8747	18.1632	12.5995	1.05274	1.33033	3.25502	3.62214	8.43459	7.46106	5.37928	4.11048	4.16289	12.0965	11.308	11.8377	35.3774	34.4114	23.4427	4.97834	9.69203	9.67715	9.50669	18.625	11.6196	10.8919	14.0749	14.0719	11.5176	20.5085	22.1134	19.7479	19.8331	21.2616
ESU05633	4.10919	4.40947	3.05693	5.80562	12.2637	5.41357	5.69032	8.72137	4.26599	4.75879	9.63499	3.47986	45.2595	16.0512	115.32	137.613	59.6229	104.483	68.5159	2.29931	2.4208	6.25121	6.95676	9.44157	10.8894	19.0218	9.34208	8.82407	2.23265	6.15004	5.4551	40.7083	41.0066	26.0135	39.066	65.1529	72.9059	19.0947	16.147	1.11722	8.43924	451.744	353.272	311.238	484.607	472.05	417.092	103.198	18.093
ESU05634	116.27	79.7617	172.448	165.073	179.271	148.117	229.024	130.899	155.089	134.79	153.661	451.214	310.335	303.208	288.935	225.655	301.196	346.081	400.911	14.3184	15.1177	99.804	102.299	61.8699	67.8321	102.697	67.613	61.874	183.095	310.214	255.645	93.6212	95.8524	132.856	53.5422	156.845	112.02	273.627	194.507	530.755	334.426	688.648	482.94	519.957	473.216	581.768	586.341	466.404	241.77
ESU05635	0.628506	0.501539	0.676246	0.239412	0.80279	0.650944	1.12529	0	0.136468	0.685551	0.648887	0.648835	1.03635	2.02087	0.824845	1.5637	0.455081	0.727948	0.511589	0.491971	0.526599	0.645616	0.903467	0.739606	1.09413	0.485376	1.25135	0.957359	0.478829	0.431555	1.03187	0.871013	0.55926	0.273369	2.03657	0.452081	0.798955	0.944016	1.25854	0.255821	0.490853	0.229652	0.440071	0.106603	1.48527	1.95113	2.04401	0.600235	0.628717
ESU05636	54.2342	56.4039	42.17	16.722	26.4493	21.0487	27.5455	17.4901	21.415	25.2283	18.6879	24.7556	43.3672	50.2972	13.9589	24.538	47.9819	51.1679	35.5751	3.22935	3.10172	7.15143	8.39529	18.4858	15.2841	12.3211	20.268	17.91	44.368	37.9769	45.5383	28.2297	26.8445	29.6079	32.5851	25.5948	23.1082	16.5981	97.0216	22.3548	24.7692	12.4365	15.5717	16.6629	28.0296	40.8237	33.1482	44.325	61.2854
ESU05637	0.312348	0.186937	0.168037	0.624648	0.0920682	1.14695	5.40593	10.0019	12.0042	5.92814	6.77202	1.45103	0.463531	1.00431	0.153721	37.7384	6.67176	0.602947	0.381366	0	0.112159	0.300798	0.134699	1.5268	1.38655	0.180913	0.820883	0.785035	0.101984	0.21447	0.109887	0	0	0	1.10412	0.337006	0	35.3871	222.946	2.47914	49.91	0	0.164026	0.158936	0.184533	0.207783	0	24.5201	93.736
ESU05638	39.7469	41.8363	32.4468	14.6885	13.0565	19.1028	18.0564	13.5494	8.75909	4.0119	11.147	6.22633	12.7165	10.3851	15.0846	24.9066	23.4817	20.842	21.1663	12.5378	13.1363	17.4437	19.9974	11.5993	11.4116	42.4924	7.79544	7.81646	16.206	53.0219	26.6449	4.93281	3.95908	7.99889	16.2521	16.4284	9.04946	3.69146	16.0908	0.965861	3.05784	2.05927	1.86919	3.92423	1.05144	2.76246	1.92931	11.2177	18.8713
ESU05639	83.4629	65.2373	87.5163	28.1911	21.1945	37.0914	42.7605	46.3552	50.9899	54.2336	34.7485	348.116	40.9925	54.7931	89.0955	31.1637	416.137	488.953	531.007	39.7678	43.3528	51.1234	49.2063	64.1185	55.8617	37.8071	45.3237	49.2868	87.2487	102.858	111.323	122.97	109.586	104.471	32.8984	15.6811	15.5581	135.246	88.5615	98.8541	159.028	34.9378	25.9764	35.6795	150.037	292.083	124.093	165.391	601.288
ESU05640	3.34575	1.27075	0.830744	0.110291	2.61722	0.763314	4.26233	1.59509	0.880142	0.126326	7.77206	0	0.381935	0.620642	0.379985	1.26062	2.09644	2.53373	0.314234	0	0.554492	0.371773	0.166482	1.04836	0.504035	0.3354	0.46117	0.264618	0.252096	0.53015	0.135816	1.07001	2.57637	3.02241	0	0.416524	0.368058	0.49701	0	1.1785	0	0.423179	0.810917	0.589312	1.14037	1.28405	0.443117	0.88484	3.01219
ESU05641	2.9601	2.21449	2.50246	2.89946	1.99434	2.26947	3.02847	1.45603	2.61683	0	0.916827	0.763962	1.77806	4.8722	0.936516	8.28519	6.2003	16.1627	11.3589	1.0344	1.48049	0.977363	0.501494	1.14836	1.32507	6.3069	1.56599	1.25606	2.07107	1.37921	1.71086	0.879053	1.97548	1.93125	0.373703	0.228127	0.201582	2.31377	2.30937	1.67818	0.594461	0.231772	0.6662	0.215175	0.999318	2.10979	1.45615	1.33271	7.74115
ESU05642	297.372	312.679	250.978	578.33	497.777	639.609	481.947	455.593	454.054	636.524	437.708	138.005	333.341	241.233	221.54	440.346	182.724	159.045	185.427	458.07	485.413	343.651	325.895	318.575	271.424	349.217	546.22	577.22	196.861	196.694	236.112	64.2744	120.166	106.796	568.989	300.243	223.69	54.4413	77.475	161.571	71.5905	94.2033	84.528	113.833	77.366	72.5945	62.6298	140.695	168.659
ESU05643	12.0446	10.2503	13.3714	3.58027	1.35444	1.50442	2.11908	3.38006	2.14284	2.42631	2.16716	16.4411	7.69733	8.73049	9.50828	12.2767	29.755	15.8856	14.8335	4.86389	4.51873	3.43952	3.91814	5.47347	4.52682	7.7424	5.21473	5.22561	16.1284	16.2417	18.8111	33.1426	36.5202	20.3041	9.22899	5.85919	4.77916	9.81481	7.35716	14.7287	5.23617	10.5319	10.5844	13.9226	10.8588	20.772	12.4066	16.2768	28.7704
ESU05644	2.39627	1.61974	1.72897	7.97353	5.65894	8.07455	5.50172	3.9604	3.58092	3.12729	3.53633	8.60003	8.57651	7.07036	10.1144	10.5735	31.4149	43.1658	29.7051	0.993025	1.00218	3.76285	4.5408	6.66048	5.27819	4.16378	5.05159	5.87447	5.85422	6.50405	8.6287	44.4215	43.5734	39.0663	5.38133	7.75632	8.0633	40.8857	52.4689	17.7629	42.5634	21.6011	23.8055	14.1154	69.0529	96.8817	67.3713	16.0409	17.6143
ESU05645	16.9648	16.8256	13.0861	8.90046	5.01894	4.17532	8.7102	7.24793	6.06368	10.317	8.22942	12.2176	32.7196	18.5503	28.5927	38.144	18.0868	19.071	13.7074	2.34342	2.48597	6.12654	6.37458	17.5049	18.1269	11.0001	11.3102	12.163	14.2042	15.2567	15.6999	21.7818	23.1014	12.3297	22.0749	31.3927	23.7261	9.99704	23.3491	5.1408	10.7845	20.3569	22.4032	21.9459	22.6615	19.0442	23.5175	29.5919	11.3989
ESU05646	18.1495	12.0728	8.29356	14.6184	17.4029	17.1401	18.4009	15.4725	10.6829	19.8564	14.0197	9.98907	44.4576	39.1977	34.7065	50.7996	53.1992	21.7809	16.0192	11.8746	10.718	5.18033	6.15306	22.8918	26.2089	11.2088	18.3376	20.3847	19.2772	27.2515	26.4254	5.9093	18.8253	18.4038	59.7122	30.789	21.8902	52.1516	19.5249	23.03	24.8993	4.67415	6.2009	9.34648	3.87564	8.94606	7.52982	12.0288	17.3244
ESU05647	8.63763	5.156	5.98496	6.86047	7.7181	7.28114	11.0117	10.5106	10.5607	17.2253	12.5222	23.3897	22.2812	25.6646	14.9563	11.0123	23.7235	28.2844	28.8227	1.32746	1.02305	8.91052	7.7229	10.0212	9.60065	7.03291	7.64969	6.47867	13.3778	15.7899	16.8487	37.0394	38.7518	34.1665	2.87748	15.809	10.9945	74.2326	42.5284	45.7235	39.2884	11.2282	24.3659	11.2526	12.9046	21.4798	16.8962	22.0005	26.6273
ESU05648	5.30858	6.70728	4.75984	0	0.173863	2.16592	2.28814	2.43713	0.768438	4.63232	0	2.13122	2.04245	1.89655	0.580577	1.9261	9.18235	7.28712	5.2813	1.03884	0.953108	0.908849	0.508733	1.28143	1.69425	1.36655	2.67756	2.96494	2.88883	3.44256	1.86762	6.53945	14.1711	2.30897	1.56378	4.45484	0.562354	4.55628	2.8991	0	2.21116	0.323287	0.619499	0.600272	0	0	2.36963	1.01396	4.95634
ESU05649	22.4154	16.2825	17.5491	21.9616	26.9935	21.2226	22.859	38.2986	26.4737	30.0543	29.0681	35.4007	122.015	77.2317	102.443	64.5481	53.0467	59.1498	50.3839	7.63928	7.34487	24.745	23.436	44.147	42.6947	55.2101	29.769	30.4545	41.9922	41.5838	40.5899	71.1451	86.7223	121.763	27.4097	98.3743	73.4168	56.7123	31.4674	50.6883	31.1976	21.8357	31.5926	28.5033	14.7698	30.0598	24.5525	108.244	21.1034
ESU05650	14.4491	15.3333	9.3684	49.3569	44.092	42.7126	41.0853	45.0347	51.0045	47.3909	42.1013	35.696	54.8462	69.1513	32.493	48.0983	27.9846	26.9892	33.805	17.7498	17.972	28.4006	28.256	24.3254	22.0493	57.5424	28.9142	30.972	15.994	16.1722	14.4126	16.6675	16.8889	40.8683	63.9928	108.407	89.4625	70.6452	6.43129	81.7675	11.0953	3.08994	5.78952	6.62981	4.21886	4.50038	5.82395	26.0588	12.4822
ESU05651	39.0075	39.0902	13.9088	68.0309	21.6588	28.8267	67.8095	59.971	36.341	44.5269	36.6666	18.964	49.8104	60.5239	42.8592	60.9377	32.5135	47.2806	38.7659	66.5704	57.9005	31.4498	29.6337	58.7539	49.3894	24.0381	41.6131	40.1067	13.3286	17.7522	21.5423	11.3145	14.5297	19.531	22.8477	20.554	12.9731	22.7739	9.66047	22.4312	9.56435	28.3404	31.4411	33.9273	25.725	19.9142	21.8663	41.3247	33.4851
ESU05652	12.5796	11.5507	11.5071	9.58762	12.0298	15.5905	9.42728	10.1583	6.28583	4.66616	8.87129	9.07364	14.0469	13.7022	13.0072	19.2105	22.9641	19.1735	14.1585	2.69425	2.51605	8.64189	7.9518	13.5867	12.7114	15.842	16.0359	14.8862	10.3553	16.3749	16.5205	35.9458	30.8463	26.306	9.34258	12.3348	10.6651	22.473	23.0937	21.9905	24.078	31.8012	24.9825	26.3339	65.5802	104.59	76.6173	26.9077	38.8091
ESU05653	4.85773	4.36095	3.81114	8.00885	5.22036	8.0327	8.24438	7.59643	3.39502	3.80839	3.98086	4.59695	14.518	8.89435	10.7084	19.4034	27.3692	20.9815	13.5921	1.98044	1.47177	3.29416	3.18595	4.94691	4.83607	8.44082	9.09137	9.08744	4.0974	6.77523	6.97842	12.3421	11.4817	10.0361	10.3745	11.9019	10.6135	12.1171	16.3042	10.1952	14.0371	21.0779	21.6302	18.9506	25.9488	32.0457	26.9499	20.6445	22.2316
ESU05654	31.6575	29.6477	41.0511	14.006	12.3949	13.6449	17.4142	26.7681	16.535	20.7409	18.0751	53.4692	20.649	15.8841	27.3073	30.7161	66.4273	69.0959	49.7977	21.5557	21.4893	28.5642	29.3241	70.1313	68.5073	23.0785	101.471	96.4069	16.7772	25.5283	26.7732	70.6413	81.9992	44.431	6.25395	19.9186	15.5474	19.9383	97.9629	12.0228	48.0116	67.0062	83.2667	44.8816	89.0111	152.829	107.658	118.067	158.204
ESU05655	0.304056	0.454936	0.163576	0.173733	0	1.7177	0	0	0.891269	0	0	0	0.300816	0.325883	0	0.709199	0.77055	0.234776	0.247494	0.297505	0.218362	0	0.131123	0.0825701	0	0.17611	0.217934	0.0694721	0.29783	0.313164	0.21394	0.421375	0.405835	0	0	0.328059	0	0.195725	0.16605	0	0.142478	0	0	0	0.179634	0.202266	0.523506	0.348455	0.547485
ESU05656	3.03825	2.17351	2.45177	6.83553	4.57574	7.96513	3.73982	8.4344	9.18423	8.29538	6.96951	15.5846	6.76322	18.317	5.04651	15.5462	9.48706	5.00352	8.6364	9.2528	9.97224	1.94755	2.61022	16.0116	15.4334	4.66061	21.8108	22.1925	3.90605	3.17816	3.85802	36.316	37.4478	59.0953	2.76889	3.84152	2.71562	12.6514	36.0884	16.434	45.6472	1.24893	17.5007	1.52183	5.13251	7.76871	6.21191	9.05838	96.8482
ESU05657	457.871	480.811	510.586	524.611	664.492	515.838	506.727	538.12	629.942	715.551	583.68	682.652	707.252	666.702	879.284	848.219	317.029	328.912	331.503	225.857	189.519	448.054	432.714	402.527	372.401	528.455	307.38	310.726	284.275	242.587	260.738	557.424	497.489	368.988	344.648	588.472	476.779	259.382	605.544	310.596	557.346	678.327	658.991	718.722	617.674	503.074	519.501	709.994	673.29
ESU05658	33.6046	26.2567	40.1427	44.1637	49.2233	45.3159	49.7327	51.4605	44.4023	40.3342	40.0218	40.5937	55.2169	53.523	78.684	57.6798	60.1379	62.5555	57.9089	14.3969	14.2485	33.1728	32.2855	45.1844	43.3182	34.2907	25.6938	25.2144	66.1932	105.027	95.2458	51.6661	64.5564	70.3791	27.0005	50.2804	40.9596	141.009	48.8517	93.6403	100.476	70.2779	53.173	52.3085	119.316	95.1298	96.3464	69.8708	41.4094
ESU05659	1.94481	2.52189	2.79005	0.185206	0.76434	1.28179	1.35412	2.67854	1.90025	4.66692	4.21654	10.7078	5.77227	7.99028	6.69992	3.02413	1.87757	3.00336	2.11071	0.126861	0	0.499438	0.559127	1.40836	2.03136	0.18774	0.464651	1.03684	2.32832	3.56101	3.19296	7.18722	13.8443	11.8425	0	2.79779	1.23612	14.6055	11.329	18.2067	15.1887	4.61903	3.06389	6.26747	9.95782	5.60621	5.58077	3.34319	5.4473
ESU05660	3.03162	1.96559	2.99007	0.144351	0	0	2.56316	4.34935	0.987387	4.46415	0.156496	1.04323	0	0.27077	1.98933	0.471408	0.914623	0.195071	0.411277	0.889889	0.816449	2.72488	4.14	0.411636	0.395816	0.877959	0.482873	0.692678	6.76396	0.867342	1.42207	0	0.674402	0	0.893041	0.545157	0.481723	3.57774	5.51871	1.23396	5.20882	1.10773	0.530674	1.02841	0.895528	0	0.289981	3.18477	6.36854
ESU05661	60.6716	49.928	32.64	86.6669	53.6509	68.5501	49.7876	141.01	138.324	0	37.5834	31.317	30.0126	32.5135	0	21.2271	0	0	0	65.3008	73.528	11.6856	6.54108	57.6663	55.4501	30.7484	72.4777	69.3126	9.90488	20.8297	53.3622	0	0	0	26.8085	16.3653	0	107.402	41.4171	74.0854	220.333	0	0	0	0	60.5406	17.4101	0	0
ESU05662	7.82488	8.36574	7.46251	7.3162	10.3791	4.46068	2.61092	8.22972	3.89231	5.02794	3.56928	8.70219	13.0902	13.6092	11.5529	15.4306	15.3748	10.2988	9.03278	1.21108	0.536411	3.32933	4.83158	11.127	9.52908	5.99484	9.17758	9.70322	9.75502	18.6829	19.3702	27.8003	29.6234	31.1878	3.77185	6.21682	5.6969	21.8422	9.78971	19.4138	13.7	8.77241	13.1119	7.70986	22.6941	27.257	20.0862	6.23647	12.5525
ESU05663	11.4901	10.7169	9.39255	12.4569	11.5856	14.4405	12.2631	15.5989	13.3556	17.1099	15.1133	6.88597	16.0771	17.4168	15.2019	18.5861	23.3057	39.613	29.1876	4.22251	4.69386	5.01814	5.34758	12.6432	12.2975	9.38625	7.50827	7.52815	9.58852	29.14	38.6804	46.9019	54.2544	51.8713	6.40895	14.5868	11.0115	19.826	16.1844	15.1419	23.7462	20.6103	15.3277	13.4852	91.9323	102.562	85.1952	25.8056	54.4902
ESU05664	12.5981	11.3097	5.77627	19.9999	23.0401	24.1412	23.4529	19.6678	20.8421	20.5185	23.8109	8.64573	10.4101	13.8093	4.4387	9.81708	28.2984	49.909	43.1738	61.9413	63.6921	15.0549	14.539	18.5442	18.7287	10.6965	14.4681	16.1913	20.0527	13.7127	15.2606	10.1183	13.7578	15.131	1.89771	6.02398	5.7325	42.8516	29.0836	8.1287	81.5062	6.35561	2.25536	4.37073	77.896	87.7103	122.996	9.35165	37.1195
ESU05665	11.4277	8.77419	7.68484	9.83737	12.9419	10.2784	14.2236	15.998	7.54188	9.10267	10.1062	13.8153	22.7607	22.8845	16.2063	23.2878	26.8919	34.4828	19.9501	4.76685	4.91339	6.19763	7.55433	10.3308	7.93133	12.367	9.69971	9.1387	10.1627	9.24051	11.4264	26.2562	29.1011	22.5634	19.4007	18.0081	14.7658	16.3578	14.6167	17.9019	14.3737	41.3715	34.8224	40.6277	26.828	43.9117	27.5286	37.8245	27.6162
ESU05666	17.7512	15.981	19.4783	19.2223	20.0104	15.4257	15.936	25.2967	19.9486	21.869	16.9146	13.5493	34.6266	46.0006	69.5676	71.5009	61.8803	46.7109	37.2687	16.6208	17.416	27.1676	29.0157	20.9345	20.8785	44.4318	9.33518	10.4441	35.1202	118.451	113.154	93.6627	105.914	115.944	16.7982	39.7157	30.7795	13.5955	17.2189	10.9607	6.22085	18.8521	22.6576	38.6889	14.7951	20.0712	8.57148	117.132	15.7551
ESU05667	0.39629	0.213458	0	0	0.140173	0	0	0	0	0	0	0.122732	0	0	0	0.443679	0.172164	0.0917982	0.290313	0.232651	0.12807	0.0915925	0.256347	0	0.124178	0.137719	0.284043	0.162983	0.465811	0.0816322	0.0836513	0	0	0	0.210127	0	0.226693	0	0	0	0	0.260643	0.124864	0.483957	0.421425	0	0.136462	0	0.142712
ESU05668	2.39086	1.65294	1.508	5.88836	4.98174	5.16978	5.68292	3.83223	4.24254	2.26614	4.13668	2.85119	8.89059	8.39437	11.726	15.2299	7.55138	8.18012	5.50278	4.08176	3.27124	3.96974	3.98197	4.94786	4.17645	6.06443	3.13186	2.99509	2.31499	4.13244	3.71257	6.16972	8.14298	10.5425	4.8086	7.82776	7.54574	6.15613	8.64455	10.5704	5.60167	10.5736	12.4688	11.033	4.82199	7.56843	8.13826	13.2275	8.60999
ESU05669	12.6003	10.8269	14.2353	18.6676	19.1806	9.76219	11.5216	14.9679	9.23371	14.9318	10.7045	4.04173	14.425	15.0482	7.30855	9.57265	26.6862	28.1454	18.1318	4.17419	4.07209	8.37271	7.45209	5.05932	3.45477	6.49011	5.74134	6.66277	12.5186	12.8851	9.68909	5.987	5.04542	11.9788	6.91975	4.36982	4.11878	8.86416	6.04565	6.42919	8.22396	2.81177	3.40298	2.47303	8.13541	5.92732	18.4403	12.6868	14.4232
ESU05670	3.13909	2.64194	2.37482	2.60636	3.81679	7.73074	0.965987	2.43191	5.75095	1.8297	2.73449	1.67095	22.71	22.2368	7.24168	13.7284	14.2767	13.4069	9.46202	0.633488	0.211348	3.74098	3.04586	3.03688	3.07386	4.60223	5.41396	4.3034	4.32396	4.74865	4.14137	6.1176	5.89199	8.44809	9.62266	9.84317	11.223	15.534	2.89289	10.7806	6.34346	5.16151	4.94538	4.04316	3.99888	4.5027	5.5736	5.56483	1.5897
ESU05671	5.52638	4.36974	6.70569	4.14878	2.99634	1.97119	2.81669	3.36122	2.53565	2.63998	2.82364	454.412	7.10375	10.5708	23.9023	11.6481	119.153	167.401	205.659	6.60717	5.88808	9.18339	9.41982	5.34575	5.75124	6.98588	3.65265	4.22126	54.7644	22.1168	19.3714	266.489	221.611	175.382	4.81251	2.30672	4.03816	4.15464	30.7972	6.47729	3.4024	5.30619	1.63112	10.1808	10.5336	21.2796	19.03	40.82	54.5237
ESU05672	1.0514	2.6968	0.484828	1.41606	1.19538	1.52734	0	1.86181	1.02731	2.21174	0	27.4454	0.4458	2.89769	1.55233	3.57343	3.91519	3.13137	3.66779	1.58721	2.18434	6.24871	5.44094	3.54862	3.41224	9.78708	3.2297	5.14777	1.02987	2.16579	0.792631	1.87339	1.8043	0.587967	0.796417	0.486173	0	2.90058	6.64417	1.10045	8.0236	1.23485	0.946513	1.37571	3.72696	5.39554	2.32746	9.81157	6.22038
ESU05673	1.59909	1.75458	1.48159	4.72077	9.00805	3.31237	6.78649	3.88478	2.95131	5.69783	6.10851	3.48506	19.512	11.902	47.4816	48.4877	32.9988	48.4291	35.4693	10.0485	10.5909	6.22829	6.18726	6.6103	6.86661	18.4468	7.0043	6.51574	1.7694	2.74499	4.87568	80.272	72.6871	43.3545	18.2141	44.1877	43.8738	11.6661	14.7004	1.57296	6.99366	164.285	113.226	112.243	143.285	159.032	115.33	52.9417	21.2751
ESU05674	15.3202	18.2996	13.0354	6.07999	10.6188	8.58239	6.10185	8.16639	8.58069	6.10396	10.0461	5.82338	16.0131	11.3016	18.1712	52.2701	18.287	21.4069	21.9926	5.49429	4.90276	17.9514	17.9958	6.92818	6.67865	43.7735	20.905	19.4355	7.07421	6.09599	5.97616	50.5469	45.9449	33.2898	23.9055	31.4686	27.5625	2.06315	4.20081	1.72202	1.2916	6.78073	6.59778	7.73033	3.25687	2.43059	2.42805	21.4508	25.7389
ESU05675	1.66586	1.63145	1.09988	6.61965	4.55319	8.8548	5.49066	5.78801	2.14559	3.41937	2.39219	2.3451	1.12371	3.04337	0.670783	1.48357	6.0858	7.45462	5.73205	2.17823	3.14044	1.96886	2.54703	2.1591	1.6609	2.63146	5.26451	5.65744	0.890045	1.87174	1.27869	1.88887	2.42562	2.07489	2.20825	0.490191	0.866305	1.90096	1.86085	2.35778	1.91603	0.373516	0.59646	0.11559	0.671029	1.36003	0.651859	5.98766	39.2669
ESU05676	3.71883	4.58588	5.07858	4.48326	3.21623	6.02558	5.74367	4.72787	4.23258	5.45603	3.5694	3.48052	5.7614	12.0231	0.18101	1.20102	2.61871	1.79862	1.94596	0.695753	0.946495	1.74737	1.90333	2.4304	2.08089	1.81074	1.69888	1.68072	1.24092	1.26271	0.733237	56.7476	48.4366	61.1098	1.7335	1.05822	0.701313	2.36756	1.53992	13.7728	1.20642	0.0671952	0	0.249533	0.144861	0.326224	0.0703612	10.0458	359.605
ESU05677	28.8832	21.9741	22.3721	19.676	23.6954	17.2703	25.7411	32.0707	42.5713	40.5204	27.6996	202.644	82.4761	87.9818	79.354	57.8374	224.404	234.5	205.929	18.4691	18.6797	62.9748	63.7842	132.725	126.897	84.4368	48.8098	47.367	73.9473	58.6475	64.4764	878.393	840.221	824.333	102.873	118.092	100.814	7.66256	55.5943	4.53053	12.0252	62.1078	12.1369	75.7528	24.8881	40.3131	25.1974	122.998	93.9005
ESU05678	4.90072	4.59083	2.50548	37.0982	58.0868	25.8714	28.176	38.0768	39.7649	30.5392	42.171	190.099	44.8562	73.9432	3.19086	7.24184	33.3246	58.8765	45.5646	1.67979	1.50837	12.9977	13.1333	2.80222	2.40838	21.3946	10.2542	11.5382	3.33939	3.07241	3.34116	18.097	25.1083	41.228	8.3121	31.5285	20.4596	30.5669	28.2265	62.3326	49.8939	3.60363	4.07614	3.90317	4.42389	3.88781	4.71677	29.041	66.5382
ESU05679	30.4997	29.0368	25.5551	54.1258	68.1058	45.2031	53.9742	76.1263	70.5069	71.8045	58.2796	107.552	341.656	308.933	268.279	152.018	182.259	131.972	97.0769	17.9597	18.2826	61.3079	58.7901	156.1	145.934	130.755	83.058	83.6668	72.3993	96.2668	128.113	46.1453	97.5049	330.015	78.904	247.005	192.674	111.327	46.9972	108.237	44.9503	9.20087	33.6155	39.9409	10.2992	19.5121	15.9867	261.992	88.522
ESU05680	4244.22	3872.28	4309.35	1603.68	2057.79	1530.89	1733.71	1815.18	1970.95	1925.01	1903.5	4370.14	2112.9	2611.82	1144.81	862.65	1743.54	1829.5	1689.09	1866.03	1854.04	989.62	985.321	1434.11	1372.25	1232.25	1387.78	1448.04	4480.76	5221.01	5080.63	212.148	296.95	664.497	384.803	1649.09	1049.53	2610.24	4619.94	2832.77	3067.76	1692.97	2048.14	1673	1638.16	2047.77	1610.1	4773.78	2261.06
ESU05681	5.58105	3.96649	3.75311	0	1.02817	0	0	7.20623	0.681648	0.228285	1.29646	1.08029	1.3804	1.86928	2.40335	1.6272	1.26283	2.69337	1.70357	0.27304	0.250507	0.268733	0.30085	0.18945	0.546507	1.01017	1.16674	0.796989	9.56686	12.694	11.29	0	0	0	3.08258	0.752704	0.66512	6.28705	13.3346	0.85187	3.59594	0.382364	0.366353	0.354983	0.412155	0	2.40228	3.59775	2.51232
ESU05682	35.1592	30.5571	28.954	26.5647	35.5525	27.554	30.256	29.9478	29.5802	25.7096	25.302	24.3079	46.7096	41.2025	52.5017	46.8508	30.3578	35.0637	36.2787	12.93	13.2002	20.2229	19.2205	10.5049	9.03457	34.0951	21.1248	21.959	47.7757	52.9576	60.9453	17.9806	21.4865	20.3784	42.0416	48.477	33.9025	42.0686	71.2493	25.0847	35.8028	40.165	29.3986	34.7213	37.9003	50.0277	43.85	46.9476	48.5985
ESU05683	21.162	19.5124	18.3491	29.2327	23.3176	28.862	26.8129	21.7114	27.4917	24.8543	19.2639	19.3807	35.5873	30.5657	22.3577	21.5265	48.6141	54.9958	38.4362	6.98302	6.20089	4.58192	6.48913	13.3875	14.4822	10.8321	11.0592	10.8055	30.6485	22.5339	27.0743	26.613	29.8396	23.1876	27.8621	14.8437	10.9304	24.723	37.8012	16.0994	30.5547	9.81827	9.18138	12.98	35.221	55.2932	39.8898	37.035	34.4917
ESU05684	29.4155	36.7971	27.2396	80.1803	108.311	67.424	88.4963	96.136	86.6959	117.401	86.478	60.485	171.034	104.66	165.177	161.966	84.3224	157.502	133.652	39.0677	44.4148	55.4481	54.2764	49.5003	41.9314	87.9806	49.4258	55.2003	53.3753	66.0567	71.7622	132.32	166.059	73.6196	226.287	145.161	176.544	34.4558	62.4136	16.7818	33.8947	189.504	158.777	170.78	83.7585	98.1608	118.727	88.6981	39.9414
ESU05685	184.196	195.746	161.256	547.943	710.969	545.553	591.975	475.737	551.55	565.688	591.138	398.376	493.644	625.038	586.257	513.653	256.086	226.171	266.64	256.136	253.449	468.806	457.784	299.736	303.604	566.187	236.229	236.629	245.537	277.15	307.822	252.912	293.663	386.331	1174.17	1135.66	978.243	168.929	422.599	229.941	239.637	187.867	217.907	235.423	248.764	186.511	223.284	536.417	350.512
ESU05686	1.4316	0.963896	1.15525	6.44168	12.6594	2.72953	14.4178	4.06664	5.24549	5.97286	15.6301	57.6382	1.06226	9.20619	8.45466	13.0227	7.7743	5.38884	14.8574	29.6259	32.0003	9.09914	11.5757	12.8293	8.97183	4.9751	12.0567	12.2662	0.701142	0.73724	1.88869	10.4159	5.73241	8.40609	0	0	0	3.45577	11.1409	2.62216	9.55937	7.06179	24.2452	9.28781	8.24632	7.85678	9.85936	6.1524	27.7107
ESU05687	14.9542	13.8757	8.01501	105.835	81.7602	138.589	143.012	96.6015	82.3808	53.6817	84.2007	6.48045	1.2421	7.80452	0.082384	18.3511	28.8473	16.5447	26.6384	2.8172	2.55465	3.80449	4.00651	2.54569	2.05445	3.19958	2.03971	2.33311	4.80979	12.6435	8.53937	32.2462	28.8227	49.5833	0	0.361224	0.159596	69.1794	17.7352	108.949	125.505	2.01847	0.527442	1.1925	28.7791	42.4272	41.8873	5.75523	181.553
ESU05688	38.3485	33.6895	35.0376	36.1727	47.8353	27.3525	39.1246	35.0389	32.446	32.4935	24.6178	27.48	96.3334	88.8616	63.4198	44.6732	38.1601	51.736	42.5061	16.1199	16.2897	18.2176	18.4778	31.2129	30.9084	29.9049	17.8381	17.157	51.7982	39.6443	42.2831	12.0245	17.3	66.9517	52.7277	77.0885	61.3782	55.301	33.637	48.2658	52.4536	10.7441	16.9882	17.9871	8.16376	11.9714	12.2339	112.08	30.2819
ESU05689	354.535	267.224	350.735	116.717	134.791	124.739	136.168	132.905	127.256	121.636	129.696	127.081	355.485	275.668	172.845	137.439	124.467	118.72	147.001	35.2779	32.8099	84.1464	83.0902	129.139	122.521	68.9673	82.704	82.723	458.477	408.357	407.655	20.8317	26.3691	61.3645	223.076	227.637	196.338	329.128	117.449	223.933	121.454	6.12022	6.93524	15.9532	14.1456	28.9273	29.9478	76.3513	60.5769
ESU05690	12.4824	13.6452	9.73025	5.27638	6.19477	3.95755	3.95282	4.42948	4.14843	5.16825	4.7735	1.64364	26.1479	17.3373	20.7488	28.8769	9.91421	12.7362	12.2339	3.06582	3.08722	9.10144	8.62371	10.5497	10.8427	16.0826	8.55118	8.35236	5.86386	5.90339	4.79472	9.35538	10.7104	9.14101	27.5775	21.8507	16.0294	4.83744	2.71281	6.14349	4.23762	53.475	51.7041	48.2846	28.2939	22.7926	16.6668	19.414	6.34521
ESU05691	8.22146	7.32561	6.79949	15.8281	14.1423	16.3945	16.0564	12.295	16.1661	14.4553	16.5517	13.2061	54.9643	54.3165	20.8045	31.8841	18.5917	27.3114	19.1773	13.3992	13.6042	20.9635	21.8946	21.0434	22.0451	17.7504	5.73152	6.02794	14.704	11.2061	12.9079	22.3622	34.3945	33.064	19.6278	30.7157	21.1752	13.7441	19.8693	21.9512	20.5562	227.154	280.857	256.531	102.544	88.8123	48.6982	35.2269	10.8265
ESU05692	0.0937471	0.140267	0.100868	0.160697	0	0	0.0279744	0	0	0	0.0290361	0	0.0927483	0.150715	0.138412	0.612252	0.271517	0.144773	0.228924	0.0733818	0	0.0902805	0	0	0.0244797	0.135746	0.0447958	0.0428395	0.0306092	0.193111	0.230869	12.4722	10.761	10.887	0.0828469	0.101148	0	0.0603464	0.102394	0.114474	0.043929	0.154146	0.295382	0.238512	0.166155	0.311816	0.430422	0	2.92589
ESU05693	1.16767	0.947741	0.748656	5.60712	5.54467	5.31334	5.3411	5.07246	4.53242	4.2868	4.36965	6.04371	22.0048	20.0839	17.1691	24.7805	8.89484	6.28042	4.98013	2.01896	2.24004	4.61196	4.67683	3.04933	3.12009	7.11523	4.67766	4.42952	2.08384	3.47615	3.14008	5.38665	4.99585	6.5746	5.59772	24.0234	17.7968	52.605	14.7017	33.3996	17.9888	24.6703	23.36	21.8048	4.05406	5.26712	3.85562	25.8745	3.13937
ESU05694	31.3139	33.4216	19.8411	108.845	98.2496	92.6765	117.737	94.522	109.014	89.0334	84.8106	68.0658	259.03	204.541	189.213	157.601	115.634	110.954	84.6794	74.6236	71.0263	35.9191	36.9109	79.6511	76.9533	69.3239	75.8953	75.9993	58.5055	52.0809	66.4666	121.027	120.743	180.692	255.821	186.573	191.401	84.4363	68.9741	71.1635	56.9002	51.2978	62.6706	63.7352	39.6723	39.3472	43.7306	192.192	96.0616
ESU05695	1.57826	1.49143	1.27361	1.60187	2.68108	2.0765	1.33851	1.24416	0.852214	1.54936	1.19635	0.514519	4.99252	2.47056	11.2831	14.6474	9.69849	9.13987	6.13598	1.68243	1.72255	2.63982	2.36425	2.1317	2.14738	6.96424	3.57229	3.38782	2.6037	5.38994	4.69039	6.73436	5.98707	7.47886	8.36851	6.58735	6.17723	4.49156	3.33424	1.29325	1.45965	27.0435	17.5358	16.9282	26.7949	20.6389	17.9489	11.4235	3.66446
ESU05696	34.9491	30.2399	35.9644	11.0507	12.7946	11.0136	10.7444	12.1835	12.9019	10.9887	11.4218	31.7462	54.203	49.6551	42.082	38.67	38.3185	35.4369	29.5614	2.71378	2.93643	4.5754	3.99586	15.8744	16.2548	7.38386	10.2369	9.70459	21.7665	23.4209	25.3567	16.116	20.3358	38.0569	18.0806	29.9249	25.6128	27.9414	14.909	36.6011	12.4429	7.08949	12.1483	12.4042	5.8416	6.74307	6.17437	34.0659	30.4197
ESU05697	9.13486	7.94142	10.3521	6.10969	4.90583	5.73154	6.24546	6.43715	6.01474	8.53486	6.55311	10.8504	23.7517	19.793	22.1942	12.8266	23.5076	23.5545	19.2075	3.06065	3.7086	3.92575	3.90331	11.4912	10.2994	6.49701	8.38859	8.12644	10.6153	11.9915	15.9457	28.4997	36.4562	31.475	4.87587	15.2514	11.5204	8.27734	25.0265	10.6348	13.7389	14.7703	20.617	12.8309	16.81	23.9633	15.8064	29.2115	9.96202
ESU05698	26.5611	21.6324	28.3282	31.5892	30.0011	30.3042	31.0337	28.5113	27.879	19.7845	25.1891	35.8301	51.9738	55.2482	53.5276	41.5786	67.9863	56.8017	50.9188	5.43354	5.11787	16.1701	15.5342	16.4412	16.4743	28.5005	15.4265	14.0584	33.6079	27.6388	29.912	34.7225	33.5516	34.6226	25.1909	39.0871	34.5389	101.688	60.564	86.9185	61.9748	54.7497	58.8848	52.3338	23.7808	41.3678	26.5431	71.3605	29.3859
ESU05699	80.2406	63.8606	54.1893	108.767	130.588	105.61	108.258	104.929	92.8593	117.319	114.217	54.6365	161.727	135.405	105.447	392.235	652.693	77.1173	68.4407	173.561	185.292	132.187	151.298	544.757	542.322	705.784	407.688	391.054	103.682	202.215	135.742	44.9536	43.2957	63.4895	195.382	163.94	174.162	243.424	68.0618	174.594	96.3999	29.4753	25.5514	31.2738	43.8753	36.3426	46.5411	150.165	86.5865
ESU05700	9.44116	8.33119	5.45431	5.1953	10.2935	9.50043	8.25973	5.5965	10.1159	3.89688	5.28349	13.4569	29.1362	30.0118	21.3049	28.0019	27.383	21.3107	11.8548	7.84159	7.28112	7.34596	7.28698	9.9204	9.83329	14.7738	11.8423	10.8839	15.921	37.4042	49.4262	32.7843	27.9237	20.5788	32.8522	28.1286	23.3212	37.086	23.2897	36.2559	25.036	32.6353	33.5505	35.9485	22.2477	40.8948	30.4786	36.8856	31.1019
ESU05701	7.18767	4.00508	5.13353	10.4089	7.56138	10.6064	9.68869	8.3633	8.87965	9.69192	7.10089	12.2817	10.7279	14.0791	18.1139	10.5215	32.2581	30.9553	33.1366	0.945792	1.29048	5.37043	5.21062	12.2499	10.7435	9.33112	9.97791	10.7031	13.8382	28.293	55.5878	32.2874	36.7205	16.1704	11.6087	10.9641	9.33387	31.7495	22.672	21.261	20.7892	12.0222	11.9093	10.9722	28.7732	35.9432	27.4533	16.7585	21.6447
ESU05702	24.3143	24.4509	21.4735	14.3996	14.2108	17.6414	18.5902	21.7741	18.5062	11.0125	11.7811	41.9334	29.5787	34.8116	17.7182	26.5063	64.2061	51.6694	43.1926	12.1301	12.0002	9.82836	9.21413	62.1036	64.1721	14.1433	39.006	36.8018	26.2697	23.2155	21.7522	98.2677	98.8221	70.6699	18.6745	16.382	13.5804	47.7605	116.514	42.0502	71.7348	21.9629	34.1952	23.3371	16.1834	22.2834	24.7046	30.9442	44.5321
ESU05703	2.56087	2.80987	2.06654	2.43873	2.26454	4.099	1.40098	4.26182	3.40577	3.70112	2.77611	0.660926	4.01151	4.46014	1.15529	4.5794	3.94027	7.41513	4.8638	0.375854	0.0766302	1.3975	0.782256	4.40442	4.5695	2.16309	3.00821	2.14544	1.18454	1.24552	2.10219	22.1811	28.7689	10.86	2.07452	1.84202	1.0173	2.06058	10.6055	3.90881	3.1	3.0411	5.93959	1.95461	4.16059	4.68479	6.36878	5.74734	9.60649
ESU05704	28.3811	19.3535	44.1396	45.8485	66.9252	47.9783	49.0176	57.9518	45.7419	40.5819	49.0399	114.577	113.549	212.975	47.9133	55.4858	308.279	442.438	373.475	0.875163	1.05	13.2351	13.0737	17.4464	15.9674	26.8992	18.0204	17.5478	59.6436	84.0325	78.9402	109.414	106.412	72.3829	19.8369	58.4594	46.2454	122.183	43.8209	208.828	45.1364	75.2315	48.5058	71.5509	99.0797	141.885	76.2096	89.6911	72.3703
ESU05705	0.751002	0.3371	1.21207	0	0	0	0	0	1.46759	0	0	0.58147	1.1145	1.81105	0.554404	2.10202	5.70965	9.13317	7.33557	0.220446	0	0.650908	2.42899	1.22366	1.76495	3.26236	2.15314	1.02955	0.367812	3.09399	2.37789	4.68348	4.51075	0	1.99104	0	2.14801	2.90058	1.2304	2.06334	1.58361	0.617425	2.36628	1.14642	2.66212	2.24814	3.23258	0	2.02839
ESU05706	0.548636	0.246265	1.3282	1.41067	3.15347	0	0	0	0	0	0	0	0	0	0	0.767803	0.595874	1.27088	0.669865	1.12731	0	0.158504	0.177447	0	0	0	0.196619	0	0.537403	0.282535	0	0	0	0	0.727267	0	0.784602	0	0	0	0	0	0.432165	0	0.486195	0.547451	0	0	0.987877
ESU05707	24.6675	25.605	17.2399	1.1326	2.82402	1.58639	2.76032	2.27504	2.9052	2.48644	2.45579	1.36422	0.653697	2.47859	0	2.00349	3.70774	3.31621	4.84042	0.581851	0.177944	0.827195	1.28223	1.52516	0.948943	2.58322	1.2629	2.41549	8.95305	9.75426	10.5767	1.83136	3.96859	0.862163	3.79542	0.356449	0.944918	0.850652	1.08252	2.01705	0.928845	0.905358	0.867448	0.504315	1.56143	2.85701	1.89603	1.89305	6.74178
ESU05708	15.4577	12.9939	10.6595	0.722643	2.11249	1.90527	2.51598	2.03219	0.961137	0	2.35032	2.82887	0.208541	2.93694	0.207476	1.37663	5.49447	9.92828	6.17673	0.577488	0.22707	0.487182	0.090901	0.228967	0.88067	0.122088	0.302166	0.770586	4.12943	5.4999	3.85617	2.92119	2.25076	2.20037	0	0.454855	0.401928	0.542747	0.920914	2.05912	0.987729	3.00379	0.442771	2.14514	3.98501	2.80443	2.41948	3.14037	4.30151
ESU05709	23.208	22.8589	23.2548	29.1767	48.0479	25.5382	25.5023	30.6194	28.426	17.8701	28.6164	44.0284	92.3871	84.1709	41.573	49.9501	41.1543	32.2942	27.4633	3.93892	3.93969	15.539	16.3288	35.0367	33.3024	34.5928	28.2628	28.9888	19.9316	25.7724	22.0566	69.5081	90.9479	95.1547	47.24	80.6387	70.3119	95.371	57.1243	130.749	61.3848	43.405	44.36	43.1511	39.9637	46.8646	33.5195	71.4713	55.5529
ESU05710	12.9925	9.56517	9.86784	9.6714	11.4493	10.2098	11.3896	11.2846	10.9378	7.41444	13.827	21.5115	43.0324	36.1381	37.0379	36.4284	29.0037	34.5745	24.4264	16.522	15.667	10.4946	9.50954	11.1342	12.8194	17.5764	12.4381	11.7409	18.4513	15.3265	16.5122	33.6438	31.3229	34.1413	38.2596	42.2002	36.904	52.3514	53.7682	41.5841	44.429	69.2643	64.4516	67.4611	28.5257	35.8879	27.3237	48.3015	22.7469
ESU05711	7.8709	8.28045	6.84778	43.4008	43.7182	44.682	40.9279	40.6198	37.071	27.7982	37.2247	34.7555	26.3269	31.6347	11.4393	12.8653	26.6142	28.2746	27.6666	15.7396	14.1425	12.2225	11.9728	17.6088	18.329	18.4312	11.5254	11.3171	6.83637	6.46001	6.00325	36.1749	43.0893	71.6116	11.4117	17.1172	9.58531	41.6214	20.9044	149.572	33.1508	6.31928	10.2203	9.43374	2.77914	2.5157	2.85855	33.1916	51.4856
ESU05712	2.53535	2.66849	1.2699	0.674374	2.39659	2.81519	5.7133	2.61891	2.64811	2.05979	3.9805	1.48918	1.5569	2.24884	0	1.59055	2.94355	4.35411	2.02813	0.718554	0.423806	0.606189	0.622082	2.77776	2.87646	1.51911	2.63184	1.91764	3.85361	4.86241	4.70587	14.9025	10.5021	7.18689	0.927126	0.565964	0.500109	1.01299	1.86204	1.92158	1.59771	1.72502	0.964125	0.800745	2.78913	4.0129	5.11784	2.85547	9.44516
ESU05713	5.18389	4.65376	5.44793	14.6722	11.5134	10.9309	9.6051	10.5849	4.35836	6.62747	10.1937	8.21403	2.6836	4.84536	0.355986	0.843573	6.02304	6.5626	3.97424	0.495424	0.194802	0.557268	1.01378	2.16073	1.4166	1.8853	1.90099	1.73534	4.13305	3.60084	5.59848	32.5789	42.9629	28.7872	0.958844	0.390217	0.689624	2.3281	7.70296	6.4036	6.43999	1.18935	1.13955	1.28822	8.11946	7.21772	5.60427	4.76649	35.6
ESU05714	211.836	157.73	273.272	214.355	265.43	241.206	187.925	171.936	156.302	150.568	158.515	933.568	1486.35	1769.3	237.75	356.258	661.598	598.056	426.965	8.73601	7.4998	3.37787	3.98783	10.3912	11.1575	89.1132	55.6905	52.8214	138.367	26.0549	20.7537	9600.4	12124.3	17009.3	480.46	2392.82	1907.97	907.257	674.62	787.501	879.037	357.055	520.942	393.143	430.463	394.334	210.272	985.572	1952.53
ESU05715	54.2897	43.5932	44.2968	149.931	206.995	159.738	175.112	124.793	136.511	114.454	143.052	105.812	450.279	345.943	152.74	168.744	82.5133	73.5922	76.6378	22.6448	23.5377	67.7925	67.2666	81.4415	77.1301	125.255	79.4341	75.1152	167.314	107.828	105.932	116.757	148.28	175.788	168.72	397.879	256.594	466.737	206.057	282.726	261.133	41.217	56.5969	68.6016	171.714	139.711	84.8179	158.481	117.667
ESU05716	0.866176	0.431998	0.465985	1.15481	3.91483	4.07773	10.4249	2.68417	1.03441	0	1.87795	0.447097	13.854	12.2233	2.8419	3.50189	1.98604	3.67848	5.28785	0.452007	0.155514	0.500488	0.622557	1.88176	1.58326	1.33784	1.31065	1.18745	3.29949	2.77549	2.03153	4.80155	5.00984	1.88372	2.55154	4.04974	3.57851	1.48685	1.26142	0.881399	0.270588	0.791237	1.21297	1.61607	0	0.384136	0.331407	7.61037	4.50563
ESU05717	5.19757	3.58091	3.99919	16.7829	14.1625	14.9032	11.9569	12.4857	17.4204	9.90811	12.1299	4.58579	13.0049	10.2021	12.5816	16.916	9.78044	11.8999	10.9211	6.31558	6.51053	9.60332	9.65637	4.23438	5.3973	14.5446	8.70699	8.45103	10.4191	12.5739	9.82318	4.02029	5.56604	6.15116	8.17168	9.19431	7.26016	8.6367	5.34689	11.0698	6.20211	4.2731	3.90374	4.15162	2.14234	1.68858	1.87302	12.7788	26.6616
ESU05718	8.49844	4.96584	7.7913	29.2214	28.5927	26.1214	43.4414	20.6737	23.4372	22.955	22.1479	15.8854	33.0594	25.0619	13.6611	9.92286	11.8518	16.0168	11.6657	1.09231	1.43553	11.3319	12.5886	6.63678	6.69686	7.6456	3.56827	3.37798	4.67941	3.72909	4.299	7.10833	9.86655	4.92124	1.73315	22.7877	12.8008	10.8764	18.0427	29.0136	10.3916	43.3268	24.2421	36.7698	57.7542	97.245	52.1215	37.7762	10.775
ESU05719	5.21899	4.42497	2.8077	75.2966	47.1762	72.9717	89.2887	52.7119	75.0747	68.0275	88.6363	4.04085	23.2352	11.6534	2.5685	4.86923	20.1541	21.1566	12.0364	19.9155	21.5515	6.53379	4.12621	4.72426	5.2241	9.32044	5.19546	2.58366	2.84007	5.37532	2.44813	7.23271	15.0929	4.54	1.53739	30.0319	14.098	8.95876	5.70034	6.37285	2.44557	25.2675	18.2713	27.8842	34.4306	75.2226	41.9335	118.625	64.7372
ESU05720	123.612	84.7496	165.69	14.8263	6.30327	29.3175	22.4896	17.8688	12.9953	26.3689	17.7699	61.7859	11.3523	19.4256	213.436	31.3867	328.934	349.567	419.132	22.8628	19.665	108.443	109.369	22.8746	20.1568	131.033	116.949	107.551	485.515	600.85	692.779	7.22814	6.26541	6.80569	1.38277	0.281371	0.745893	1.34296	10.9662	1.43298	2.68842	23.1552	0.958637	24.8145	55.9272	91.0774	45.1997	95.786	57.9136
ESU05721	3.93135	2.45091	2.73185	1.96552	4.68352	4.16424	3.17722	4.00451	2.93431	8.62993	5.12427	8.20157	7.53583	11.8506	5.72377	5.8839	14.7072	7.08301	6.66671	2.69265	2.32338	2.14538	1.87197	6.49459	6.11667	2.27704	3.87449	3.74272	6.57854	6.35485	7.54936	24.5171	28.2043	14.107	6.07991	5.83233	3.74814	10.1227	4.02557	22.3024	4.3752	2.06495	3.2688	3.33405	6.87105	14.6018	8.55497	8.63537	9.92998
ESU05722	65.8684	41.0956	87.3691	36.4862	38.7605	35.5536	42.3847	58.0324	84.3237	65.0304	73.2481	209.385	34.5744	207.239	98.3082	26.4944	99.6592	106.316	126.694	16.9417	15.121	35.2017	33.6055	10.7269	10.7689	4.41573	4.79205	5.65833	13.1311	3.89974	3.52818	787.089	685.124	860.33	19.8052	46.5937	28.6838	200.848	64.7715	752.496	91.0135	31.8017	32.8883	35.5647	143.285	178.492	98.021	464.061	247.033
ESU05723	6.80391	5.25401	7.25868	9.36494	8.66797	8.69723	11.0979	6.22408	10.5354	6.16987	7.66152	9.7324	15.873	17.4738	7.8747	12.2655	18.2865	21.5042	17.7763	10.0537	10.047	12.9103	12.2526	8.71387	7.67884	10.7956	7.23245	7.27232	5.90213	9.82864	6.90721	24.5718	22.1648	18.7343	2.90449	10.8249	7.42138	12.5826	9.06889	13.8353	8.91629	10.1446	8.90223	6.77752	9.55531	11.6798	15.7353	16.4043	22.7892
ESU05724	6.82087	8.98957	4.8406	1.6999	2.90885	0.204963	1.03934	0.549662	1.46527	0.0474891	2.20251	0.299638	16.7987	6.99943	5.64239	9.95185	5.8845	5.09863	6.37893	1.05079	1.84997	1.25783	1.37686	0.551746	0.378958	4.95934	4.71553	2.75218	1.08984	1.39507	1.68486	42.0342	40.6777	43.933	4.87353	4.54086	4.56594	0.280257	0.15851	0.443026	0.136008	4.93157	4.49644	2.95382	3.00086	7.33712	5.66367	19.7085	62.2795
ESU05725	0	0	0	0	0	0	0	0	0	0	0	0	0	0	0	0	0	0	0	0	0	0	0	0	0	0	5.22693	0	0	0	15.3935	0	0	0	0	0	0	0	0	0	0	0	0	0	0	0	0	0	0
ESU05726	14.6401	9.24365	15.5047	15.9419	17.5099	13.0555	15.2103	21.6679	15.8525	15.2248	16.5235	50.7218	51.2633	46.9911	49.4171	27.7471	108.28	123.282	76.866	4.9649	4.22487	19.4282	17.5026	25.1031	23.8582	28.2357	14.7054	14.0457	24.7766	43.8677	45.1685	29.4243	33.7614	29.6049	11.109	24.8103	18.4156	38.239	26.7902	38.1405	23.8133	47.2204	30.3097	37.0525	51.5334	45.4827	42.8027	46.2051	608.698
ESU05727	15.3076	12.7391	12.4429	2.68142	6.52113	8.71082	11.1028	5.77084	7.20551	7.12973	4.67198	5.70975	16.0841	17.0651	32.8288	42.6889	44.2945	34.4239	26.1934	7.08439	8.24503	8.52213	9.82972	9.2849	7.8777	21.4536	17.1384	14.8582	19.5909	26.4687	34.317	155.621	183.437	188.953	26.3643	32.5498	13.742	13.5938	10.2513	5.52573	4.24097	18.3721	15.6665	17.3976	4.95089	8.91945	8.657	22.4728	766.733
ESU05728	35.5643	30.9859	35.9768	51.3585	48.3789	49.0771	48.6011	42.9262	42.9465	28.5304	38.8643	81.564	37.3492	63.4378	12.5189	11.7405	47.3149	49.2074	40.9352	12.5941	11.9744	20.5149	21.8425	19.3565	19.3637	21.0848	16.1492	16.3476	24.9458	20.9841	18.3725	10.4635	12.717	9.61743	15.5689	16.4866	11.826	58.3228	56.1068	103.83	55.2601	12.7103	10.1484	13.4009	17.8426	19.9711	17.7456	45.3757	38.8971
ESU05729	0.58921	0.264477	0.118869	0.631247	1.43283	2.37164	0.5934	1.82589	1.87106	1.84371	1.98463	1.53968	2.34995	2.96019	1.19616	9.58581	7.03936	3.07096	2.42799	0.562102	0.595054	0.361732	0.238213	1.83008	1.7309	0.511907	1.66288	1.46405	1.11822	2.5033	2.37088	3.9807	3.8339	3.6039	0.0976314	0.71519	0.526642	2.91574	23.1679	2.96785	4.60739	0.847718	3.94507	0.674583	2.15388	3.16017	4.18468	2.21566	5.56991
ESU05730	247.742	256.227	183.868	168.678	227.336	131.784	171.057	265.869	274.459	250.01	228.797	494.709	274.622	295.083	279.449	317.605	599.03	602.503	491.628	27.0714	31.006	106.229	97.2844	344.489	344.943	177.533	242.377	249.558	217.871	232.813	251.931	429.791	458.593	340.963	160.606	159.014	205.163	431.28	379.716	372.071	310.56	342.435	263.047	348.278	350.419	489.602	344.559	190.66	300.646
ESU05731	6.61406	5.1564	4.66315	7.2202	5.47932	10.8259	5.82748	8.77379	5.81628	6.83467	9.28322	6.84597	3.15126	5.09279	1.18211	17.0022	31.532	19.5142	12.4958	1.45099	0.881247	1.38788	1.3736	5.89887	7.17201	3.84096	6.96129	6.46639	3.44391	5.4139	5.62129	6.65747	5.5756	4.49688	2.67641	1.12677	1.19479	7.46195	4.22039	3.50684	4.15957	0.400669	0.32905	0.425117	2.59132	4.44617	3.23651	5.80458	32.7193
ESU05732	55.4895	50.7996	58.6283	82.7853	79.7078	63.4788	81.1546	103.773	99.2949	95.8983	77.9395	85.1272	219.657	225.72	166.902	112.782	125.79	142.588	120.533	18.22	18.2455	26.5448	25.6269	53.5119	51.9608	68.1098	42.316	42.9447	54.543	36.5505	40.1105	47.4812	94.0439	197.01	55.4239	96.0704	71.9735	76.1321	87.5283	108.727	78.4591	9.12397	16.8739	17.1382	16.6963	32.578	28.6616	264.98	140.578
ESU05733	2.19084	1.56335	13.0556	3.39434	7.10354	1.66609	3.67108	3.2495	7.19039	6.01099	11.3007	68.3297	1.54226	2.93514	2.40525	2.3978	0.0610123	0.0650636	0.0342941	0.0164895	0.0453861	0.0649178	0.0545071	0	0.110016	1.04932	0.120792	0	1.84335	2.11183	4.77279	0.116776	0	0	1.04252	0.454576	0.160673	26.0901	174.222	14.6108	25.1914	0.831309	1.01775	0.771779	1.29433	5.9978	2.85323	22.8382	69.2371
ESU05734	0	0.106545	0	9.66332	13.2235	10.2581	2.54988	0	3.82676	0	14.5566	10.1079	0.176126	0.763208	0	0	0	0	0.144906	0	0	0	0	0	0	0	0	0	0	0	0.12526	0	0	0	0	0	0	8.93845	5.83325	8.04311	6.50673	0	0	0	0	0	0	6.52856	8.33425
ESU05735	0.202388	0.160315	0.172928	1.91828	3.06352	2.08829	2.80295	0.811637	0.814269	0.549296	3.61731	3.07871	0.21201	0.535911	0.105464	0.149949	0.116372	0.0965217	0.0872148	0.0069892	0.0064124	0.0412738	0.0385053	0.261872	0.298439	0.0724027	0.0341324	0.0408022	0.0699685	0.13488	0.100521	2.32632	4.19503	4.42732	0.0315628	0.07707	0.102153	2.27607	11.4103	3.59798	1.89116	0.0391506	0.0562669	0.109041	0.126603	0.736527	0.409953	4.13401	3.12973
ESU05736	1.50654	1.7941	0.843567	2.71419	1.98472	2.24061	1.37619	2.85831	1.56215	1.11676	1.99979	0.523713	1.55132	2.3726	0.499336	1.37689	3.84019	3.8103	3.60378	0.288799	0.132483	0.37307	0.218772	0.100192	0.120427	0.400679	0.198334	0.40042	0.722788	1.14	1.13575	0.255653	0.492449	0.722134	0.489075	0.199037	0.615571	1.8406	1.56154	2.53417	0.777986	0.859422	0.581248	1.22029	1.96175	2.76114	2.85855	1.69129	1.60547
ESU05737	6.42916	4.73326	5.34008	8.99166	10.9184	7.49957	7.70603	8.80841	10.4084	8.08072	7.52358	14.9127	41.9963	50.5557	19.2625	8.28217	18.8154	18.133	12.6779	1.75296	1.89807	13.3983	11.9022	4.53646	4.34104	13.2046	9.46691	10.6945	4.34766	4.93168	6.50162	8.72342	9.1557	10.3196	4.84958	24.9024	17.2345	75.0132	20.0968	116.231	39.7442	31.6696	47.4222	33.8777	3.71883	7.73054	4.5389	45.3638	8.91235
ESU05738	0	0	0	0	0	0	0	0	0	0	0	0	0	0	0	0	0	0	0	0	0	19.1792	0	0	0	0	0	0	0	0	0	0	0	0	0	0	0	0	0	0	0	0	0	0	0	0	0	0	0
ESU05739	8.11777	5.7326	9.88876	7.46717	8.04714	10.2527	8.0077	11.1092	9.04324	8.27365	10.3054	27.3829	40.0541	42.0617	33.3988	20.7675	52.5353	52.9396	47.0639	10.2296	8.66128	10.8002	9.95037	17.6499	16.3032	16.5537	11.3034	10.5262	11.826	12.4349	17.5721	44.9283	52.8987	48.577	5.48323	23.347	16.4155	41.0387	28.4207	49.4837	22.9688	130.8	107.524	126.169	100.485	143.483	68.6817	30.3982	21.9719
ESU05740	0.648882	0.932039	1.04726	0	1.37711	0.219943	0.81324	0.268107	0.887622	0.1274	0	0.200961	0.192591	1.25183	0.191607	1.27133	0	0	0	1.67614	1.39801	0.749865	0.503689	0.845817	1.1183	0.33825	0.930179	0.266867	0.254239	0.801984	0.821821	0.539551	1.55896	0	0.688122	0.420064	0	0.250617	0.212619	0	0.364872	0.640163	0.613357	0.396214	0.230013	0.517985	0.223442	0.22309	1.40206
ESU05741	5.35454	3.87227	6.72147	9.37882	10.8227	10.0291	8.06515	9.50369	7.68171	7.53012	8.25278	13.9839	17.1223	16.6702	9.25464	9.42642	9.92341	15.2829	10.6886	0.673608	0.72102	5.10743	5.33297	8.20523	7.24071	7.55034	4.03588	4.06354	4.84946	5.29609	7.08662	15.4595	15.3999	7.98501	0.563328	9.28486	4.4365	7.30393	35.0904	21.9114	13.6208	17.5038	23.265	14.5313	15.1016	24.3403	12.1093	26.0433	8.03452
ESU05742	1.3343	0.598925	0	0.7624	0	1.69602	0	0	0	0	0	0.344366	0	1.07257	0	0	1.20766	1.03028	0.543046	0	0.119781	0.642482	0.431559	0.181173	0.17421	0.193208	0.159395	0.457302	1.52481	0.687137	0.469422	0	0.890472	0	0	0	0	0	0.364342	0	0	0	0	0	0.788297	0	0.382888	0	0.400426
ESU05743	8.69133	7.21789	6.95299	13.5458	12.1597	13.1593	13.4758	11.7979	9.29983	8.38464	9.8679	13.7302	23.9749	19.3687	35.7601	39.8901	91.5131	64.7794	48.1048	3.38202	2.6712	6.35344	6.61047	14.7328	13.1855	19.5849	12.2437	13.2713	10.8196	23.9142	15.8348	43.8405	47.2383	36.0817	11.0231	20.8358	18.1964	47.5472	28.9302	22.9844	26.7952	82.8625	71.9349	66.6053	59.1757	61.9826	46.8333	40.3872	36.3505
ESU05744	0.964444	0.983881	0.424514	1.29626	1.1242	2.00601	1.15771	1.40378	0.963765	1.01134	1.14055	0.882499	2.96009	3.03056	1.65048	5.79765	1.57123	1.29475	0.963452	1.91735	1.48758	0.848568	0.822371	0.678576	0.841377	2.13287	1.00548	0.811328	2.12557	4.2894	3.5858	0.18226	0.438845	0.514823	0.464894	1.48992	1.88079	6.18005	2.80108	5.46012	5.51559	2.09038	2.34817	2.20837	0.388491	0.743643	0.45287	4.55926	1.57871
ESU05745	112.341	99.0956	106.446	76.6528	76.7451	69.3492	73.8808	54.5736	62.981	43.9552	62.7809	152.395	274.842	256.478	56.2511	75.8707	164.268	95.7201	87.9762	37.5711	40.8562	29.7956	28.9636	62.2653	67.4465	36.9007	35.1454	31.0858	36.6426	48.7246	57.0973	145	143.8	259.983	52.1823	141.949	130.041	664.397	133.891	370.002	236.079	23.2791	30.4644	33.9116	35.9051	37.4427	42.212	58.7663	189.639
ESU05746	1.12176	0.6662	1.518	1.51611	1.755	2.75666	1.86166	2.26399	0.531169	0.830151	0.673502	0.414225	8.41323	3.64849	1.17209	58.6894	16.7757	0.489717	0.48464	3.75377	3.84834	1.71017	1.67454	2.74869	2.48081	5.17283	1.70083	1.90455	6.68575	17.8726	3.70666	4.16152	4.21536	4.56009	0.343154	1.20101	0.789775	5.81564	0.409979	11.759	0.776341	0.297955	0.448609	0.395169	0.0917626	0.137765	0.103998	0.519171	0.637031
ESU05747	1.10251	0.725255	0.797652	1.31965	0.958121	1.14366	1.20819	1.18793	0.835796	0.830398	0.891963	3.14959	3.96341	3.85056	4.43431	7.60826	5.25426	3.57765	1.97277	0.412902	0.414661	0.796304	0.719325	1.5099	1.4891	1.36248	0.735729	0.996766	1.96436	5.97134	5.09586	2.64749	2.66403	3.27407	0.93232	3.69168	4.18639	15.9499	10.6197	13.126	8.85833	9.31414	6.78294	6.81907	3.57121	5.57651	2.76553	4.81981	1.7627
ESU05748	2.75952	1.94937	2.94479	6.0485	7.44062	7.11742	7.96452	6.27726	5.03899	2.72379	3.92322	10.1809	10.3834	11.1517	10.7089	9.26431	14.5762	12.3479	7.82483	0.867563	0.682256	3.04957	2.9068	4.70513	3.93366	4.53294	2.97226	3.29725	4.96293	6.6473	6.46158	24.6384	26.6884	30.4589	1.67908	10.3964	5.60688	38.3516	43.1353	24.1398	38.3262	13.0915	16.1305	11.2563	16.704	26.5426	18.9528	14.7236	11.7025
ESU05749	18.8077	13.1322	21.5537	8.14377	8.02693	9.10318	10.1722	9.24157	8.29508	8.87903	6.37139	28.3151	20.7394	20.4728	12.1005	13.8002	34.8608	42.924	32.5715	2.87539	2.39187	7.52789	7.54044	9.9755	8.79917	8.93603	8.987	8.70644	16.8234	19.741	20.4361	9.77421	12.4209	8.30823	1.90447	9.93483	8.96561	5.35977	29.5296	13.337	12.8524	23.7306	15.638	21.0842	30.5565	49.1984	25.8044	36.0918	27.0451
ESU05750	259.135	132.28	230.123	178.087	160.326	134.579	204.656	697.797	1128.4	986.885	639.173	28.9933	59.024	145.251	33.4506	167.915	2837.27	830.536	350.211	1055.48	1053.29	452.331	446.512	4443.94	4382.85	360.228	1419.38	1458.7	42.8655	235.632	239.823	19.8061	23.7337	19.9496	35.2465	31.7364	26.4592	517.328	177.426	187.401	423.934	258.858	433.728	1047.79	300.037	377.637	409.73	419.56	86.0785
ESU05751	55.3384	52.7522	42.6307	46.9892	39.2993	75.0777	59.7538	38.835	35.4525	27.6665	40.2875	12.2797	18.7106	26.3231	17.2673	32.6546	39.2839	40.2405	30.579	19.995	18.6829	19.0863	19.2269	37.9259	38.6135	20.3217	33.5305	32.3399	25.2586	73.9774	96.8816	10.6734	12.5642	10.7196	15.2762	7.38643	5.87426	18.7292	21.0302	22.7798	35.448	8.25488	5.84204	8.62172	50.1526	54.9913	47.3446	33.6383	53.7249
ESU05752	359.053	386.801	197.455	263.285	228.133	211.854	252.38	245.884	339.132	328.979	243.424	350.074	495.345	359.173	290.584	340.574	337.972	395.839	238.679	1089.86	1189.73	498.685	608.176	768.124	796.941	805.283	609.069	546.009	227.955	843.711	1463.89	88.4608	175.722	93.7021	380.766	206.612	235.821	243.968	283.233	75.5084	257.981	365.161	335.205	458.782	407.753	392.779	494.557	121.159	100.569
ESU05753	5.94306	5.11299	3.99655	4.03248	7.22611	3.98691	1.77343	2.55789	2.17759	3.1602	2.07082	0.383456	4.77729	1.59242	0.365607	1.3862	3.22738	1.14723	0.604689	7.70489	4.26809	4.72172	4.32492	2.82434	4.26768	3.44223	4.25972	3.90396	0.97023	2.04036	1.30677	0	0	0	5.25204	2.40458	3.54131	2.86923	0.4057	0.453563	0.696216	0.407166	0	0	0.43889	1.48256	0.426351	0.42568	0.445879
ESU05754	30.1091	31.8546	23.6178	49.0587	58.8612	54.3754	58.0523	50.1301	43.7493	42.8745	50.8096	25.0168	113.868	84.5278	112.139	145.622	59.1088	41.885	38.9757	34.0219	34.7716	42.2027	43.5186	66.9152	63.5066	75.6918	71.9361	75.1414	19.63	31.4778	30.5479	41.1881	55.3553	51.4544	62.9155	140.318	118.805	51.205	40.4711	42.2215	39.0496	79.4248	80.8424	70.3765	69.7183	63.9648	55.6862	126.78	41.3313
ESU05755	75.9307	72.9588	65.1875	45.9007	57.2691	55.1216	48.4902	62.0561	67.0228	50.7337	55.5188	33.1976	73.8515	82.6264	55.3615	73.1237	82.734	54.4283	53.6944	38.0446	36.266	43.4027	46.2961	122.557	121.295	80.3098	67.1605	68.4461	67.1899	105.365	106.939	17.6228	20.0736	38.6102	78.88	70.1836	43.3653	53.2853	52.0841	71.2183	58.8996	10.3204	13.8693	17.9184	8.45175	11.7941	14.175	87.929	63.04
ESU05756	61.815	52.2608	68.1246	23.0609	22.8201	33.2258	27.6687	29.6531	24.5309	34.3674	26.9529	47.7059	35.7735	47.7596	43.8608	77.6898	195.002	120.021	105.883	10.1001	11.9603	11.4435	10.8053	33.0843	32.6747	23.1157	28.0319	31.4014	40.7581	54.7039	56.796	59.8831	57.6746	44.6367	25.1923	22.3395	19.454	41.1433	51.4566	74.5656	42.7458	20.7228	25.2128	21.5292	32.4424	59.6854	45.9817	50.2079	43.5852
ESU05757	200.914	196.872	210.382	188.924	236.957	147.415	168.729	239.862	222.238	246.587	212.227	568.252	419.65	415.69	445.967	330.216	158.895	217.612	228.166	119.139	117.382	171.988	176.147	115.261	115.305	277.727	142.812	141.673	186.427	128.498	143.419	662.41	655.848	501.192	213.253	635.69	499.1	154.187	351.294	80.858	262.702	412.825	394.32	397.43	284.708	264.537	309.866	507.482	278.101
ESU05758	75.3875	82.2137	59.1629	35.2669	52.9188	32.1609	34.942	29.1686	25.355	33.7397	38.2742	51.416	116.682	97.459	117.616	193.785	114.236	61.6609	54.5631	23.7006	27.1633	20.9317	19.2996	47.9096	46.0683	31.323	41.1912	42.2631	22.6692	36.2881	34.497	50.8017	53.4233	64.9036	91.1188	99.9266	95.2149	51.1962	17.6141	37.249	18.2699	99.1802	92.9184	97.6144	128.717	169.493	132.177	70.3636	42.0602
ESU05759	20.343	14.0155	35.3774	20.882	27.8201	30.2007	31.8343	16.3709	9.63028	9.9078	13.9936	11.5994	72.665	74.7904	3.25963	51.532	19.5254	18.8128	12.7078	0.648059	1.01927	2.05019	1.63215	2.11982	2.16189	7.05591	1.80849	2.59426	23.4792	18.4348	23.2182	97.0337	96.2966	58.0276	23.2037	21.1832	28.4158	40.8079	21.7025	27.5846	24.8289	2.72262	3.60237	4.21275	6.14899	4.56335	4.20847	15.0453	22.1482
ESU05760	90.7616	85.4023	70.3035	156.714	173.28	165.377	149.937	163.914	156.859	140.635	163.132	96.9778	187.94	204.452	92.7569	129.15	321.469	201.35	192.05	66.692	67.0359	60.3231	64.8773	237.845	236.638	113.536	114.544	108.952	87.4766	109.845	104.666	33.028	43.7386	72.5613	209.033	161.568	142.011	186.268	102.278	227.598	121.727	24.4918	30.0368	32.8437	20.2986	22.1955	27.9254	119.037	79.3884
ESU05761	0.39522	0.308524	0.332796	2.22386	2.09692	2.06768	2.56893	1.13599	1.34318	0.809701	2.13952	2.28837	12.1638	5.13834	50.2586	38.3323	12.5788	19.0862	12.5673	2.86497	3.20237	2.31342	2.58989	4.40972	4.33448	9.04699	2.77117	3.16841	0.908908	2.07069	1.77732	48.294	49.334	20.7851	5.87678	24.5284	26.1467	12.5103	10.9513	0.849793	7.46421	187.1	146.861	129.187	194.032	172.767	139.999	28.5937	9.80818
ESU05762	0.789847	0	0	0.338479	0	0	0	1.63176	0	0	0	0	0.586073	0	1.16616	1.65806	0.428927	0	0	0.463697	0.212715	0	0.255463	0	0.92812	0	0	0.812105	0	0.406753	0	0	0	1.54595	2.09403	1.2783	0	0	0.647021	0	0	0	0	0.60286	0	0	0	0	0
ESU05763	1.10462	0.688651	0.396175	4.41814	6.13213	5.51228	2.55457	4.34224	4.52712	2.83147	2.99366	2.85088	13.6151	11.3952	11.6429	12.9683	4.99888	2.87864	1.3487	0.162123	0.0495812	3.04949	3.35439	1.27489	1.39415	3.11902	1.75943	1.78775	1.38256	3.22351	2.16978	16.0738	13.8837	14.774	1.30158	11.223	7.372	67.1952	8.49578	26.752	30.8412	13.9754	23.9283	10.2579	1.46835	2.082	2.21885	12.2372	6.35371
ESU05764	1.68745	2.104	1.51302	2.06228	1.63035	1.08569	0.783284	1.12976	0.977059	2.36211	2.03253	1.79042	15.2107	7.43529	10.7039	10.1896	5.66792	7.92633	4.38771	4.86155	3.28213	2.45563	2.32461	1.8839	1.66462	9.17645	1.92622	1.43512	2.20386	2.3817	2.24272	5.32668	5.00511	6.36095	9.61024	14.6664	11.7086	5.37083	6.75797	3.72039	3.16289	18.6516	18.0183	12.6888	11.3539	14.9048	11.8366	12.8924	5.57045
ESU05765	0.256328	0.181951	0.211659	0.674404	1.14387	0.793069	0.997914	1.00984	0.559155	0.485711	0.564975	1.24617	4.1755	2.0988	18.1657	16.3345	4.42199	6.6212	6.01915	1.63431	1.64071	0.998877	0.925451	1.32581	1.03202	3.49066	1.26471	1.10732	0.344504	1.33231	1.34639	39.381	38.3822	9.03067	2.43381	10.2843	7.84296	4.0176	5.49846	0.720626	2.70672	77.884	49.6608	43.0783	73.2389	74.9478	51.9127	13.7417	2.27552
ESU05766	10.938	9.0108	8.09975	39.043	48.2479	41.5461	38.0154	35.6236	35.9601	38.0242	38.5016	32.8792	28.8361	23.3775	72.9571	51.3253	81.3419	81.3775	59.5474	16.6202	13.4464	8.10465	8.32408	15.3061	16.734	21.4656	29.9761	37.1348	13.6132	98.4754	137.446	54.0354	62.8633	53.8997	93.8194	69.9761	47.1114	50.198	26.1426	23.3343	26.5921	55.2248	42.3704	74.4498	80.5103	76.5294	93.2762	44.242	73.6828
ESU05767	3.61939	3.15641	2.83728	3.63388	3.29201	4.64437	5.18417	0.747734	1.51563	0.203034	1.15306	0.640536	0.613856	0.831259	1.06876	3.90748	2.69556	1.79659	1.6414	5.76743	5.12436	0.597522	0.267573	0.589733	0.972117	0.539063	1.92713	2.62269	3.44399	5.96449	3.38344	0	0	0.809616	1.37081	0.669448	0.591551	1.79731	1.69423	1.13647	1.5991	0.170036	0	0.315719	0.54985	2.06376	1.78047	0.355534	44.8748
ESU05768	5.68567	4.30669	4.01464	8.12175	7.12264	8.53186	4.13551	7.18837	6.56811	3.95359	6.93398	13.8944	27.9057	22.2329	24.0469	20.6384	21.6454	22.9455	15.4387	2.39912	1.99377	4.14079	3.62041	8.87807	9.02402	12.7867	8.97824	7.97721	8.46991	9.30248	10.6265	39.8898	43.3988	30.6032	10.5987	21.8542	18.0408	32.9967	28.479	28.3675	22.9375	51.8078	48.5187	43.5322	35.4275	46.8646	31.6621	31.8668	16.4762
ESU05769	5.12572	10.9286	4.65333	0	0.566574	0.814404	0	0	0	0	0	0.992159	0.475416	0	0	0.448333	0.347941	0.371044	0.78229	0	0	0.740426	0.207229	2.60991	1.2548	1.66996	2.52579	1.09795	1.56899	1.97972	1.69058	2.6638	0	1.25406	0	0	0.916284	1.85597	1.57457	1.76033	1.35105	0.526754	0	0.978066	2.83897	2.55733	3.30944	0.550705	2.30735
ESU05770	4.44436	3.03843	3.14505	0.673927	0.544165	1.30365	0.703912	1.94228	1.23595	1.77875	2.12835	1.37643	1.62351	1.59391	0.403805	1.05258	2.93335	1.22749	0.876573	0.140493	0.147313	0.177785	0.287491	0.919116	1.3123	0.475233	0.416568	0.609281	1.20555	2.71128	2.34536	8.10172	8.89807	8.56501	0.362548	0.331976	0.586695	5.54574	3.30464	3.13094	2.59522	2.86688	1.83122	1.93095	4.12032	9.14244	5.35643	3.40862	83.842
ESU05771	3.82049	2.93091	8.35216	20.5992	23.3109	16.1284	13.7427	24.8623	29.66	29.0836	20.7187	40.1219	2.98946	45.1725	0.307675	0.729093	10.5245	11.1831	20.355	0.22429	0.130951	0.0802737	0.381936	0.0848863	0.13604	0.150875	0.224047	0.190456	0.578349	0.250405	0.109971	26.7137	29.7616	53.7038	0.36832	0.562102	0.397357	81.3582	43.815	97.9683	50.4849	0.799516	0.984905	2.27981	1.35427	3.04979	1.85377	140.307	1143.57
ESU05772	0.241535	1.08417	0.779644	0.207014	0.0711951	0.13645	0	0	0.078667	0.0790371	0	0	0	0.647184	0.11887	0.56337	0.612106	0	0.0983018	0.472661	0.607116	0.325644	0.364562	0.262367	0.504567	0.419692	0.519364	0.275935	0.0788631	0.414617	0.254923	0.66946	1.28954	0.315167	0.426902	0.260602	0	0.155479	0.131906	0	0	0.132383	0	0	0	0	0	0.553608	4.92897
ESU05773	14.3876	9.09852	12.9049	11.8293	14.8619	9.27881	12.9939	15.5983	13.8838	9.22441	15.0487	22.516	23.77	31.7688	18.3098	17.1416	15.5434	16.6345	19.0591	4.88854	3.9639	5.29699	5.99593	8.79621	9.39573	14.0486	6.82624	6.70269	18.2087	25.2571	27.3332	39.9133	40.4806	39.0758	9.72168	11.4571	10.5609	41.1604	18.4403	41.1384	27.063	7.03432	7.62235	6.99706	11.5541	15.2459	9.90869	39.8788	144.617
ESU05774	3.55917	2.45175	2.55933	3.92636	5.6714	4.16568	5.63106	4.44089	4.87212	5.41395	3.83103	11.4594	15.9241	17.251	16.8053	15.732	20.2084	11.2037	8.66973	2.54463	2.57189	3.3495	3.57884	9.07204	7.8676	6.19974	5.53149	4.35996	6.5929	10.2715	11.381	59.5558	60.7459	52.0747	5.65226	15.7978	11.0366	61.7573	20.8998	28.4969	20.7814	12.226	15.0173	11.8077	20.1113	25.9505	19.6581	24.1099	25.5077
ESU05775	2.12311	1.57195	1.6603	1.96974	2.09034	1.63218	2.44927	2.10265	2.67329	1.39665	1.68804	3.08432	12.8953	9.46571	8.95152	8.20922	5.49141	4.13219	3.3138	1.45202	1.5326	2.13735	2.26536	2.12197	2.3662	3.78421	1.53744	1.80037	3.28026	3.74221	3.37275	10.9199	13.2341	11.7383	1.97297	8.57248	9.39049	17.6682	8.06845	14.4325	7.90768	20.1181	23.1377	12.3291	17.2631	19.1323	17.6743	11.5511	8.82811
ESU05776	7.25095	4.43976	6.36139	8.60484	5.32681	12.3203	14.5468	10.1786	8.90144	7.73871	6.70291	5.52774	5.73895	8.60839	1.48231	3.07028	7.14832	6.33095	8.30834	0.480258	0.680963	3.28729	3.17504	4.90756	6.14628	6.20272	4.23768	4.25652	10.4898	12.4852	14.3246	23.9623	22.6319	20.524	2.36598	3.2497	1.80802	5.88828	7.98063	9.46703	8.83408	3.91303	3.04621	2.83814	5.33828	4.74932	4.0974	7.60661	18.3455
ESU05777	15.7547	14.0063	15.4291	33.2987	34.3557	44.1342	44.7076	23.384	31.4601	19.4454	38.0189	19.7777	37.9079	42.788	35.4559	130.15	33.9733	28.3456	34.8302	13.8738	15.6535	13.6991	14.1985	43.6769	41.5789	29.1031	30.6427	30.7199	33.7859	37.5734	43.8302	79.1734	87.2781	62.8703	14.1932	54.2135	30.6244	173.243	136.827	124.253	143.207	27.2883	59.4	31.5218	97.5961	105.008	109.161	103.599	337.938
ESU05778	116.211	123.295	88.6634	172.643	214.247	222.616	232.656	113.493	158.968	122.38	125.651	122.151	191.273	218.535	98.7876	252.33	165.995	161.518	166.828	308.457	352.423	164.005	174.493	334.52	352.009	126.053	254.428	247.179	138.668	148.709	137.52	240.112	188.954	146.124	110.168	113.986	92.6652	167.295	331.17	260.588	269.307	83.3814	113.177	97.8382	67.4083	68.8733	158.856	150.131	182.618
ESU05779	44.761	40.537	36.1207	20.1943	9.75026	23.6924	12.4559	6.44052	6.54108	3.35036	8.35483	15.1432	5.64914	44.9494	0.0969015	1.1022	14.8981	8.51382	18.1905	0.577961	0.318158	2.84422	2.29258	0.855511	1.38819	2.73702	2.86956	1.70953	227.13	67.598	34.7043	1.36434	0.788412	3.59688	0.522007	1.27464	0.56316	534.482	186.776	57.7026	355.399	0.32375	0	0.100189	11.1672	5.63216	6.55408	0.676941	5.55433
ESU05780	1.3343	1.02673	0.820374	0.3812	0.0561859	0.188446	0.48348	0.262529	0.0310413	0	0	0.295171	0.895774	1.07257	1.54787	2.22301	0.345045	0.515139	0.310312	0.0186508	0.0684464	0.220279	0.226055	0.310583	0.34842	0.49682	0.956369	0.609736	0.964679	0.785299	0.771193	0.660407	1.52652	0.870534	0.58958	0.205662	0.636061	0.736209	0.624586	0.407326	0.491262	0.417896	0.600596	0.53346	0.73199	0.824214	0.492284	0.327673	1.31568
ESU05781	14.7792	13.1316	10.8421	8.4322	9.31309	9.23672	11.2323	9.67012	7.8555	3.89305	6.16154	9.46305	25.9846	29.8918	10.9423	18.0446	41.0236	15.1096	11.3772	1.74292	2.57954	5.08369	5.07446	21.5915	17.2986	9.86548	16.5109	14.6015	14.328	22.3195	17.9542	6.75715	9.11112	13.3183	6.37717	10.7319	11.2806	49.9253	12.3197	34.0956	19.4357	3.17124	4.06264	4.46584	4.18647	6.83304	4.58922	15.5341	14.3983
ESU05782	1.30316	0.944913	1.29429	1.58944	0.221608	1.74138	0.897386	1.03547	2.2038	1.03328	0.698582	0.93137	4.31411	5.23766	2.73805	3.22662	4.30053	3.59921	2.50906	1.20642	1.6198	1.44804	1.6211	4.655	3.69082	2.30792	5.28096	5.39389	1.17829	2.06492	0.528999	0.833529	0.401394	0.196203	3.98644	1.29788	1.29022	1.83905	1.14963	0.367218	1.19781	2.38999	3.1585	2.14233	2.66503	5.40144	3.88334	4.04955	0.902491
ESU05783	20.2529	13.7548	23.6269	26.7543	31.7306	21.8817	29.5607	32.1082	31.3825	25.8033	23.2369	35.7935	48.4157	47.0706	6.14293	22.6439	43.9933	70.0404	51.3107	3.10171	3.09474	31.8126	30.2603	12.9128	12.658	14.8607	2.52458	2.41433	16.5821	11.7675	9.82809	2.01353	1.76297	2.15437	5.31104	37.4091	28.9006	66.404	94.6747	75.9255	72.4461	54.042	41.6868	45.1649	25.5172	49.776	17.0561	89.2332	8.60155
ESU05784	5.19972	3.61799	4.36658	9.07012	9.07145	11.4633	10.5838	20.0142	12.2402	8.52133	6.442	23.5883	19.3435	20.5702	35.6183	15.8948	33.7621	15.8313	16.1212	3.15189	3.04357	4.3235	3.87399	37.7924	32.7412	5.44797	20.7556	20.8055	7.78482	8.18561	11.9277	106.567	154.999	84.3419	3.73588	14.4132	9.51176	58.8334	227.657	88.8648	82.0104	9.98629	53.435	8.51829	13.7364	15.6358	31.6616	25.677	60.3878
ESU05785	27.155	19.7257	25.426	13.3247	10.265	17.7412	9.09283	25.4805	21.6719	16.6865	36.7886	12.5187	12.9201	15.9963	17.4449	17.4059	58.0856	37.2136	28.0934	10.7091	10.4952	11.3786	12.4703	42.8946	40.4341	10.6256	20.2064	16.7663	9.54315	12.5965	14.4395	68.0835	71.3828	35.7037	11.5408	4.69674	2.37156	4.40337	13.2449	4.93584	4.37104	2.72673	9.14392	3.7972	4.04136	9.10107	9.2794	21.7366	121.679
ESU05786	42.9866	35.6381	54.7028	8.95369	9.92222	12.4591	14.5477	11.6704	12.438	11.6229	8.52058	24.1457	17.9723	18.9722	17.0236	30.2147	36.8964	47.6817	40.8637	3.58895	3.29277	11.4913	11.6132	3.71956	3.09164	41.011	9.65092	8.99077	51.2023	45.6691	41.2449	125.151	122.395	57.2523	28.1066	41.8297	33.1998	49.4642	144.34	77.9562	85.6671	45.9335	42.1814	45.8927	50.8838	107.949	32.1096	44.4303	96.3518
ESU05787	0.189302	0.169943	0.305522	4.05616	0	0	0	0	0.36993	1.67252	2.11076	0	0	0.608674	0	1.0597	0	0	0.231131	0	0	0	0.122453	0	0	0.493398	0	0.519031	0.185426	0.194973	0	0.787031	0.758005	0	0.501874	0	0	0	0	0	0.266115	0	0	0	0.335515	0.377787	0	1.30167	5.79459
ESU05788	0.313775	0.563373	1.01282	0	0	2.92479	0	0	0	0	2.04088	0	0.931294	0	0	1.31736	0	0	0	0	1.35205	0.362606	0.608912	0	0	1.09043	0.2249	0.215078	0	0	0	0	0	0	1.66375	1.01563	0.897456	0	0	0	0.441095	0.51593	0.988653	0.957969	0.556127	1.87858	2.7012	0.539389	3.38991
ESU05789	16.1981	14.2139	13.771	6.96107	9.52228	9.70499	5.75945	11.406	8.11414	5.15119	7.12276	6.21779	9.61534	10.4899	4.1768	12.1965	17.3946	24.7857	14.5405	1.74117	1.37629	3.32196	4.27977	7.13721	7.22035	5.86705	5.29813	5.50462	19.7549	22.5108	25.0902	5.88078	6.76014	5.53708	8.46788	4.13537	2.61013	6.96111	18.6141	4.3459	13.2777	1.87564	1.94087	3.62196	6.38882	7.92223	7.54182	12.4715	14.5422
ESU05790	1006.72	1044.08	872.916	105.072	125.381	102.517	130.974	100.307	105.915	122.723	116.16	103.661	102.456	122.403	24.5304	65.9175	101.789	139.187	94.3389	116.006	118.335	47.255	52.2764	75.0376	79.3564	69.0908	77.4636	67.9995	167.642	226.779	249.754	282.339	339.746	323.299	56.0226	106.513	76.1258	68.8429	183.936	95.7274	192.746	17.2401	25.9208	29.0561	9.72048	15.452	14.1642	100.102	184.145
ESU05791	412.217	407.253	470.576	194.263	200.576	202.789	193.579	169.04	171.209	145.956	189.093	202.83	152.29	202.603	32.2315	51.6133	77.9563	88.4961	86.3237	89.4216	95.671	68.6124	79.2194	94.0452	97.9451	50.1461	53.6389	51.92	368.219	393.394	398.237	15.8145	17.8802	21.3642	73.0037	75.7473	72.1367	49.6633	128.433	53.4656	76.4895	6.11852	5.86232	13.8854	44.8475	49.0127	68.1969	95.3823	41.2438
ESU05792	40.8534	43.534	41.0562	19.8524	20.8899	12.764	18.5772	26.8926	22.9763	26.5152	20.994	51.8096	90.0965	45.3395	80.2368	98.1957	174.983	296.8	327.631	23.9998	22.8801	26.0632	27.0927	22.0266	22.1351	37.706	17.0293	16.1928	74.7797	64.7342	78.5731	73.0984	57.7106	33.1935	123.177	48.0537	38.6654	12.9223	86.7276	1.98484	19.1181	148.157	63.8064	109.922	116.678	87.0451	102.57	116.333	23.6585
ESU05793	29.2142	23.1411	34.815	16.0078	16.6359	16.9765	21.4971	16.957	18.3818	18.6015	19.8338	44.3283	23.0865	26.6098	29.7123	32.5304	37.0342	44.155	34.51	1.91155	1.632	8.1266	7.92768	13.8529	11.9034	8.44736	9.9835	9.85749	42.2153	26.1302	31.5495	52.8328	49.6168	27.6165	28.8947	18.5902	17.9792	34.5837	36.3788	24.3527	33.9482	8.77438	8.26447	9.18156	12.4236	15.1622	14.7939	34.6721	55.2089
ESU05794	16.4232	13.9948	16.6048	15.059	14.3076	13.1511	8.13676	16.8029	10.647	15.9518	6.75	26.6157	70.3057	47.5257	67.7912	53.5074	29.993	29.5087	22.2589	4.20353	4.34338	12.2209	11.9164	17.0043	13.7232	29.2919	18.4356	19.0719	17.9935	19.5285	21.9558	98.6266	119.067	88.9166	11.0119	91.1859	82.0171	114.679	73.0898	61.6905	48.3244	75.9259	84.109	55.7385	73.0012	102.141	94.0754	58.1668	35.8302
ESU05795	4.84064	3.63879	8.75375	1.69951	1.31509	1.03783	1.43576	1.65668	2.93472	0.257638	1.7883	2.75449	2.8994	5.62568	1.11939	2.36694	0.918466	2.83704	3.02633	1.35243	1.00522	0.556027	0.565889	0.498889	0.708152	1.49475	0.271712	0.279834	2.08513	2.16245	1.90817	31.4001	34.3288	37.6696	0.773097	1.60459	0.333618	2.02727	1.86322	4.48655	1.59873	0.719215	1.1485	1.20188	0.3101	1.2221	0.753102	3.50895	19.9525
ESU05796	0.0435467	0.0390934	0.0702816	0	0	0.0369011	0	0.0899637	0.553137	0	0	0.337164	2.64959	0.210027	0.064294	1.09697	1.08781	0.252183	0.425352	0.10226	0.093821	0.0503237	0.0563379	0.886922	1.46688	0	0.436972	0.298492	0	9.14963	18.0165	0.181047	0.52311	1.70466	0	0	0	0	0	0.239285	0.0612167	0	0.0686042	0.066475	0.308725	0.434527	0.449857	14.9716	6.35124
ESU05797	17.1251	11.712	16.9411	5.92801	6.1456	5.70136	4.7629	7.00711	7.91693	6.0282	5.7882	20.8373	9.55698	12.0284	9.52453	8.99702	19.5266	21.6833	19.7859	6.01269	5.97619	10.305	9.45726	12.2268	10.6889	5.75874	6.89598	6.70119	16.3728	19.2364	21.9466	31.4287	30.669	25.5566	4.34917	8.03661	4.91397	17.8948	14.2373	17.8254	17.7634	11.5003	10.6869	10.3383	33.5151	38.7774	24.5232	16.4628	13.412
ESU05798	0.366489	0.32901	1.18298	0	0	0	0	0	0	0	0	0	0	0	0	0.512892	0.796088	0	0.44747	0	0	0	0.23707	0.298573	0.574197	0	0	0.502422	0	0	0	0	1.4675	1.43464	0	0	0	0	0	0.671274	0	0	0	0	0	0.731395	0	0	1.3198
ESU05799	70.2015	53.6027	74.5113	33.1891	22.0232	34.693	39.5927	20.1226	26.3462	23.4772	18.8737	80.5042	27.2056	31.1913	22.2729	13.2434	28.1676	31.1844	35.0976	10.0418	9.70362	48.5707	50.9177	28.6445	27.1404	26.4536	20.8875	20.2467	15.5912	34.6637	44.8402	5.76158	5.70764	5.11486	5.14367	27.5547	18.1198	5.88766	16.0229	10.8059	5.0095	45.1174	27.0098	50.6506	124.845	165.307	42.1302	23.0058	14.4015
ESU05800	77.9545	61.1558	81.0857	35.4206	35.8284	49.9898	39.7531	30.7474	27.5009	24.2892	33.2303	127.992	50.0263	51.242	39.7209	82.7856	212.576	80.2147	69.7193	10.0537	11.2899	35.7099	33.5127	69.7141	60.7714	47.7328	55.7581	49.0276	38.2056	71.3871	59.6399	77.9364	76.1437	87.7617	25.7802	27.9779	22.8682	25.7683	24.6051	72.7279	30.2254	51.52	47.3201	47.8307	148.218	238.695	135.427	88.7804	163.03
ESU05801	10.7791	10.113	9.41136	39.7558	31.6033	30.6591	32.8638	22.4056	21.9707	21.2067	25.8193	9.0983	30.6815	33.8063	23.7415	22.5658	14.0102	14.787	12.2979	18.2322	17.6317	22.5648	21.6609	16.9513	14.3964	25.4848	10.6074	11.7187	13.2412	23.0684	15.2931	5.50997	13.9745	16.2556	22.7213	28.4554	21.6065	8.95768	10.2051	12.38	3.97454	7.91756	5.35894	8.36213	13.4672	14.8994	10.9527	24.6808	32.0565
ESU05802	1.42172	1.27633	1.01981	0.135392	0.419069	6.29151	1.55557	0.326351	4.16745	2.17107	2.78887	30.5773	3.51644	16.2537	0.233232	1.32645	3.94613	3.4763	7.52212	1.85479	3.57361	2.19064	2.65682	1.67304	2.10374	0.137244	1.01903	1.08281	0.773674	5.85725	4.83505	262.049	290.337	276.415	0	0.511319	0	16.1682	58.2319	43.112	23.0952	0.259744	3.73302	0	1.95987	2.52205	1.35991	15.4786	136.531
ESU05803	7.41781	5.23225	4.34145	9.6063	14.2362	13.2969	13.6823	12.6722	13.0621	12.5234	13.1791	17.5455	12.4598	33.5485	3.61053	7.70023	11.5535	16.8525	12.6896	5.35975	5.22476	3.53251	4.24469	8.93197	9.19532	4.70952	3.12578	2.98928	15.8493	20.4014	20.863	6.60854	6.69121	8.45595	8.75243	7.1239	3.14748	7.71338	14.223	12.243	5.04199	0.80419	2.18313	0.808819	0.722372	0.732046	0.982428	3.64327	10.7146
ESU05804	11.0486	9.19292	8.69838	3.6954	2.14465	7.07893	5.06601	3.89702	4.21285	4.76176	4.50709	9.59768	11.1974	17.3293	14.7211	18.8563	26.3412	25.2812	19.0833	10.7578	10.886	5.76117	6.27537	7.90341	8.44407	13.1109	9.27115	8.49684	23.7564	20.2611	17.9181	8.96289	8.63234	8.43906	12.1454	6.10576	4.62454	3.64279	6.62245	4.93584	3.78823	16.3944	20.8024	17.6886	17.1941	20.436	10.6713	30.5738	16.4975
ESU05805	43.0076	29.572	102.524	6.00695	4.00029	4.91323	0.399268	2.76423	7.34612	3.56525	6.98595	0.197328	37.6326	45.9926	19.0965	143.382	11.349	47.3771	21.3155	1.384	1.06387	1.95121	1.56618	0.155723	0.249564	342.043	3.37944	5.67758	0.374463	0.459365	1.0087	1.32449	1.27564	1.24708	115.879	562.195	242.558	3.93737	1.46142	6.76875	0.268706	12.6765	33.3254	12.7414	0.790489	4.95904	2.74252	67.5789	16.4058
ESU05806	311.077	316.635	194.249	194.496	162.889	147.609	200.694	243.122	309.042	213.954	249.73	116.179	45.8997	62.8447	88.0905	78.3159	1638.43	354.497	461.621	101.981	100.953	75.567	77.2783	221.583	222.254	79.8995	97.867	93.9221	265.813	384.672	453.322	56.169	54.0975	47.5171	15.0908	25.3057	15.2997	176.141	317.746	153.247	214.699	98.7805	81.4632	94.8475	182.08	164.099	259.059	439.495	158.431
ESU05807	5.08297	5.63175	4.20564	3.19844	2.70256	1.49937	1.69917	4.58587	4.36928	3.85295	2.09248	2.29158	9.88258	7.86147	13.2995	20.6652	24.5982	11.3273	10.9982	1.34094	1.21295	3.04854	3.43368	5.37285	5.19156	7.0993	6.31803	5.64519	6.52299	6.2624	7.06243	6.42005	7.60028	3.90395	5.71446	6.56026	6.16497	3.72757	5.05985	3.41765	1.76376	15.2344	15.4581	14.1926	7.41243	7.44749	6.81293	4.03708	2.95426
ESU05808	112.738	87.0719	161.158	76.0732	42.0924	63.689	55.4283	37.3392	44.7615	36.8912	46.5576	141.879	65.3289	91.4865	128.405	125.218	768.489	86.636	92.6402	112.2	107.567	87.0623	83.3448	381.672	301.397	120.646	298.596	291.199	148.993	334.339	312.767	116.062	149.043	109.279	17.0794	20.8522	13.3076	115.423	144.245	126.519	118.234	20.5969	43.4158	38.2439	39.3286	92.1386	46.832	249.788	185.597
ESU05809	55.2666	41.9924	83.0926	21.203	17.8831	22.664	23.252	24.9162	20.0239	16.9356	16.5678	127.774	64.8344	72.5947	126.442	93.2237	856.658	82.4275	79.4005	3.44394	3.42996	42.9946	42.1663	165.857	137.956	47.1105	148.603	140.552	91.523	175.576	148.269	156.766	166.593	119.956	13.5062	32.4798	24.1746	187.892	145.114	161.598	95.2707	27.8585	57.3968	41.417	50.9604	124.158	68.9076	72.3817	39.8193
ESU05810	0.487352	0.875026	0.786555	0.0835395	0	0.165191	0	0.805462	0	0.191371	0	0	0.144648	0.313402	0.143909	0.136408	5.71659	1.12892	0.833056	0.286111	0	0.394238	0.441353	0.794078	0.992628	0.169365	0.698624	0.46768	0.859272	1.50585	2.88045	0	0	0	0	0	0	0	0	0	0	0.160268	0	0	0	0.58356	0.167819	0.670219	2.45708
ESU05811	2.28616	0.868308	1.41912	0.75362	0.0777544	0.596084	1.41687	0.63579	1.28872	0	0.245107	1.3616	1.95733	3.53405	1.03858	1.84582	9.0725	4.07365	2.25453	0.516208	0.426246	0.406453	0.284393	2.14904	1.37763	0.229179	0.630237	1.38624	1.55032	4.34703	5.7538	1.82784	4.57713	5.85146	0.233116	1.13845	1.25747	1.01882	1.15247	3.06003	1.85412	0.722896	1.1082	0.805356	0.935062	2.10574	1.36252	1.96499	4.59145
ESU05812	13.8146	12.3219	12.8022	11.1527	5.83218	9.32736	7.73934	6.07623	7.4022	6.64958	9.44092	12.9043	25.7918	24.0006	16.7119	21.7655	33.8802	21.4715	17.4657	2.5377	2.83233	4.22288	4.32399	15.5386	15.4301	5.84623	9.67812	9.22492	14.9286	15.33	17.1672	14.0808	16.4166	15.7001	15.1226	8.51038	8.41234	12.7366	17.8875	14.2842	13.2809	6.00848	9.47779	7.14283	7.50339	9.16023	7.44248	28.1143	20.7022
ESU05813	21.2803	16.0886	35.2893	27.5625	33.4006	25.9657	32.5911	29.749	31.6126	30.2296	29.3579	58.3555	118.603	104.587	75.924	47.4013	38.4346	37.2219	29.6338	5.73765	5.01902	21.061	20.41	21.7151	21.0333	27.5631	11.9133	12.7745	25.854	26.7164	23.0545	59.1926	77.2276	147.434	10.5712	82.0675	54.1717	53.2313	30.3555	44.098	27.5086	38.4112	48.6834	45.4192	11.2536	18.899	13.8423	133.66	73.4351
ESU05814	151.509	159.91	92.9366	254.446	341.28	256.559	243.772	257.489	468.621	485.398	369.072	149.012	210.03	278.552	59.7022	128.223	74.7722	92.7798	91.5563	257.375	251.436	328.586	313.554	133.441	137.334	264.82	94.8372	98.0635	179.492	543.004	651.516	70.226	73.7848	209.385	53.6024	147.454	128.833	148.764	121.177	200.632	55.7653	5.04977	12.499	19.1433	15.4224	24.516	20.2695	82.7103	122.579
ESU05815	163.596	167.314	129.078	98.8844	122.664	102.549	114.857	83.1958	108.47	87.6277	101.245	57.0375	134.142	160	51.883	82.7779	91.3763	85.6198	84.6209	47.2234	44.5419	40.6391	40.6178	129.894	130.689	48.3582	93.3215	95.1887	62.2093	66.1519	62.0489	24.7408	33.2775	74.1016	56.5786	88.3386	71.4568	65.7812	58.5812	128.354	64.9048	3.79581	6.62718	5.95164	9.09234	13.3093	12.9839	73.9005	105.765
ESU05816	10.0561	9.12801	8.29528	16.4716	24.9976	19.8834	19.7051	17.6588	15.9395	19.5245	25.4364	15.7451	41.454	33.9506	41.4072	51.9147	27.5476	32.2238	28.3761	13.4472	12.0365	11.5565	9.68516	18.2057	18.3813	28.443	15.0562	16.9261	11.273	11.3931	9.43424	53.4221	49.6623	46.3634	34.3625	42.6765	33.2365	44.6654	51.0737	33.359	33.7707	68.5281	68.123	59.1861	46.3403	39.4686	45.2088	59.1591	35.2082
ESU05817	6.39225	5.26033	3.65382	2.62518	3.29733	6.43237	4.53023	1.51317	2.34217	0.130733	8.53814	2.88707	11.0672	7.27932	4.9155	13.9778	7.9551	8.63757	6.01613	5.55089	5.81008	3.46268	3.53193	6.07562	6.25941	3.3553	4.58167	5.65955	2.08712	4.38915	4.07606	1.10733	2.66624	3.12785	2.8245	3.44843	2.66628	1.80022	3.27272	1.70745	2.0593	5.9122	5.66463	5.48883	1.88825	6.37845	4.12718	13.2777	14.6272
ESU05818	16.212	12.4371	15.6991	9.89484	8.44954	6.55672	8.90577	12.8388	10.5124	8.31924	6.89288	17.8014	23.0746	24.6025	15.776	26.9509	20.2757	22.3048	18.9245	2.75434	2.77841	4.17279	4.81449	18.0105	19.0116	5.12182	7.85231	6.09507	16.265	21.9852	23.1512	20.7312	20.8518	25.2889	9.05203	16.7762	13.138	5.6923	9.77922	10.0781	4.86884	21.1639	24.0314	19.0484	13.3655	13.824	15.1406	28.1223	18.709
ESU05819	5.79384	4.00299	5.72971	6.03681	6.17822	7.22008	6.55965	6.48352	8.99116	7.63941	6.38636	50.6647	8.47172	20.9579	0.96445	1.43088	6.47778	5.85528	6.06845	3.218	2.67707	0.86976	1.24928	8.69991	7.63134	0.271425	1.30283	1.75209	4.36769	5.64563	4.16659	24.9147	30.3644	27.2386	0.828263	0.735438	1.13726	15.7959	34.3399	30.38	13.1754	0.280195	0.626412	0.693681	3.57397	6.23477	4.05866	30.7094	43.8775
ESU05820	17.9463	15.1114	15.13	13.2284	11.0836	12.0915	10.3859	13.375	15.5362	9.15205	14.7986	22.2964	53.9187	49.5438	28.9819	38.4162	37.6331	37.9124	27.6032	2.29568	1.54828	7.63133	8.09106	13.3759	13.0647	17.6842	18.4873	18.4077	29.425	26.7257	27.1681	34.0225	35.0491	33.2506	30.3462	57.0834	51.7004	38.3077	30.7176	74.6597	40.7733	33.8519	48.5904	46.608	22.5821	23.7734	18.1916	29.6039	34.5991
ESU05821	6.86586	3.86892	6.30768	6.89851	10.6296	6.87427	6.07073	9.95081	10.5169	9.77835	9.52039	25.0749	28.9369	30.3972	26.5122	20.9911	39.2124	34.6225	28.4247	4.62607	5.11477	5.68832	5.92401	24.9815	22.6395	7.30492	9.97855	9.98444	23.4867	23.7168	25.5186	47.9996	53.2928	55.9036	7.72912	20.7192	14.8944	33.8409	64.5154	52.141	52.6099	7.62463	11.0662	9.20706	14.247	16.316	20.1325	29.561	19.9325
ESU05822	4.95773	3.97318	3.67449	4.63212	6.54783	6.38284	4.97155	4.04415	3.70067	2.65279	4.15191	27.2489	14.1148	16.7961	13.006	10.3031	18.719	19.3212	15.198	0.46219	0.469889	2.93841	2.94548	4.95773	4.61718	2.90233	2.88243	3.36912	4.18927	4.40495	3.5707	8.31555	10.1389	8.32931	4.34367	16.3228	13.754	21.2027	32.5248	26.3848	18.8444	26.9046	20.4816	23.4513	10.7857	14.6075	8.35275	11.0097	11.3789
ESU05823	2.67149	1.4745	1.40527	3.45994	5.28468	3.57177	3.33044	2.86174	2.86164	1.84551	2.75812	2.9724	8.83945	8.78068	9.02804	7.67123	13.1105	10.7035	7.65918	8.01605	6.75762	4.26497	4.23705	7.3676	6.27834	4.93427	6.75145	6.61938	2.19035	3.01648	3.48792	8.63864	7.13147	7.74643	1.36406	5.38045	3.16959	3.63043	4.7983	7.68413	3.17131	10.0543	9.75798	9.21347	8.80338	8.5698	7.76824	8.43637	6.02178
ESU05824	2.12511	1.21637	1.95659	2.71373	4.01064	1.76454	3.67716	3.85992	2.64779	3.12229	2.88904	10.9103	15.0489	16.3717	7.15961	6.36724	4.83304	5.64953	4.70178	0.368417	0.522383	1.3845	1.37466	2.64923	2.42452	4.17586	1.86053	1.38823	0.90808	0.778555	0.797813	9.84327	10.7938	7.25806	0.756249	9.74086	7.70996	4.95772	13.4593	30.5908	6.07509	13.9301	14.1332	12.6931	7.58355	12.6947	5.32872	15.4216	4.82805
ESU05825	10.7702	11.1667	9.30323	6.37058	8.18249	8.61237	2.58013	3.91729	0.148217	1.34023	3.6647	9.16104	0.225114	3.90196	1.79172	0.21229	22.736	18.6235	16.669	0	0	0.0876498	0.19625	0.123582	0	0	0.326179	0.415912	0	0.156236	0	4.41467	3.03704	0	0	0	0.433869	3.80822	5.21902	4.72337	3.41192	1.74596	0.955916	1.15781	3.76399	4.54095	2.87293	8.60522	18.3003
ESU05826	263.899	247.718	111.606	62.3918	58.1334	71.2927	64.6589	59.0993	59.6929	49.9617	55.2128	201.375	6.15334	53.6513	9.97279	7.30029	184.386	234.081	393.169	3.06243	3.09787	20.6352	21.2844	9.34404	8.80156	6.24611	6.39929	6.46364	8.58157	6.02708	6.95259	291.114	312.513	209.306	3.9007	4.54589	3.53873	42.1675	39.1708	134.745	59.2291	9.73187	16.7522	10.1069	18.3132	24.2909	16.4659	389.098	424.842
ESU05827	0.143544	0.276138	0.0330959	0.298783	0.272001	0.347538	0.771012	0.29655	0.320584	0	0.419191	0.222281	2.03893	1.2198	0.696355	5.02217	10.1115	1.06879	0.676012	0.240774	0.220903	0.130337	0.212238	1.25297	0.835336	1.05114	0.837786	0.759031	0.401729	1.77413	0.952292	0.937814	0.246335	0.642184	0.27183	0.265502	0.821128	1.82163	0.436754	0.939002	0.432408	0.370897	0.32306	0.344337	0.0726899	0.450165	0.282453	0.564016	2.28927
ESU05828	3.02259	2.2895	1.9818	40.9637	25.0577	30.5757	34.0768	21.6603	27.5953	14.8362	19.4843	19.0147	10.2327	21.1078	4.18375	5.41974	19.3893	14.7691	7.95758	3.4935	2.49293	0.600356	1.34421	8.07995	7.39944	2.13365	4.53601	5.17961	2.03548	4.6697	3.5889	40.4485	61.65	42.5215	4.25713	3.97459	3.24194	52.351	12.5349	141.521	53.6445	1.08718	1.63688	1.2977	1.67411	2.45055	2.11417	19.3224	147.798
ESU05829	13.4333	8.96737	9.65896	14.3179	17.133	17.2574	14.5695	13.5647	16.1125	15.3429	9.08148	17.5348	37.5704	46.031	14.2394	25.8495	51.1584	13.0654	12.0909	3.63985	4.05837	5.22439	5.7095	24.5537	23.6775	8.828	23.9784	22.6361	17.8396	18.5363	14.3597	11.9933	10.1718	21.0679	20.3184	25.5035	20.073	48.8069	16.3653	54.2571	28.4473	3.61054	5.90125	6.57253	2.67087	5.15551	3.85479	22.0561	25.5836
ESU05830	1.23638	0.934687	1.3653	0.334633	0.287713	0	0	0.0672172	0.127163	0	0.302322	0.201532	0.193138	0.104616	0.288227	1.45708	0.636079	0.226105	0.0794513	0	0	0	0	0	0.101953	0.339211	0.186564	0	0.382441	0.268087	0.480758	0.541084	0.260564	0.25473	0	0	0	0.376993	0.319834	0	0.365909	0	0	0.0993348	0	0.129864	0.224076	0.223724	411.501
ESU05831	1.19219	1.16937	0.74827	0.794733	0.644256	1.21605	1.06726	0.570131	1.03545	1.23538	0.615426	0.341876	2.32622	1.95216	1.33645	2.37908	2.13409	2.02009	1.42867	0.544369	0.416203	0.701621	0.885441	0.719454	0.899344	0.997418	0.807037	0.650727	0.886649	1.00052	1.07187	1.6522	2.03328	1.46921	0.702382	0.929	0.820902	0.980607	0.614904	1.13227	0.434506	1.56097	2.05211	1.11217	1.01738	0.704959	1.2544	2.5428	1.23235
ESU05832	3.33505	2.33597	2.24766	2.04171	2.23615	3.63355	2.06693	1.28713	4.58358	3.02213	2.48591	3.00783	11.4214	8.72011	5.03221	13.13	8.47834	9.33845	7.96496	3.57158	3.25709	3.64231	3.57975	5.82218	5.74197	4.96714	3.02085	3.34111	5.56427	9.73865	8.74177	11.7324	13.501	9.89901	4.27516	6.16856	11.0064	8.49291	4.38318	6.64561	4.17312	10.1238	8.83381	5.81832	7.27503	8.41104	8.58159	12.2851	9.63456
ESU05833	3.57664	2.53569	4.74745	3.39492	3.90173	3.28575	3.18688	3.74631	3.31506	1.18132	2.91959	10.4041	7.86249	7.28166	5.94695	4.39729	11.0003	8.71095	8.61147	0.274733	0.234056	2.03766	1.90278	4.13929	3.27319	1.90219	2.57555	2.48599	3.71623	5.93881	9.70185	26.1963	29.9148	21.9174	1.01913	6.11307	4.01547	7.10066	14.9507	11.0818	6.27318	12.8612	10.0845	7.55191	12.9153	16.944	9.63995	9.96954	8.21567
ESU05834	55.9587	59.8079	52.8116	10.0837	7.47777	8.41203	7.8993	8.27926	10.418	9.09549	4.57783	25.9617	18.6603	19.7423	4.23411	5.35121	28.272	20.0995	17.5971	2.54699	2.73286	3.52653	3.47233	7.00905	7.48852	4.21646	3.90018	5.24196	7.99505	8.17946	9.77875	26.5973	34.4497	27.6335	5.26364	3.33219	2.94446	28.4006	13.4929	48.4869	18.6067	5.56178	5.67642	5.94925	7.55904	7.92443	9.36877	7.96356	32.7038
ESU05835	81.1133	72.7053	99.5295	129.171	150.243	117.953	133.679	109.592	113.748	124.415	125.654	123.267	107.206	107.945	43.9456	37.6039	68.0038	86.2214	86.2056	10.8982	9.99876	17.0529	18.0733	39.0134	40.0774	24.2194	23.9048	19.6259	76.5555	63.905	67.2125	70.3765	72.8205	68.4804	48.3812	69.0492	57.595	41.925	54.2289	13.1396	31.9346	85.4658	86.6456	82.0353	74.2796	95.3175	84.6172	153.824	54.7274
ESU05836	1.24487	1.11756	0.964385	0.213389	0.0880653	0.0843912	0	0	0.194615	0	0	0.231324	1.10844	0.400269	0.955744	2.09059	1.62246	0.288366	0.182393	0.175399	0.214564	0.345264	0.483158	0.202835	0.429087	1.34111	0.785193	0.273056	0.438976	0.102573	0.262774	0.414047	0.598165	0.779695	0.132015	0.161177	0.56969	0.0961606	0	0.182411	0	2.12877	4.07927	0.760127	1.58859	2.78248	2.31481	1.54078	0.358642
ESU05837	299.075	354.738	345.152	782.108	1202.25	670.15	574.342	788.084	651.376	889.319	723.033	122.043	1898.41	949.939	2395.99	1849.66	298.297	230.972	227.844	668.665	656.224	1389.06	1410.2	706.105	687.812	2384.75	1292.33	1287.16	453.41	419.507	557.635	834.058	745.051	552.013	1572.85	2509.21	2178.12	197.48	207.022	95.4418	157.032	2394.18	2501.21	2418.94	1316.04	1143.89	1190.6	3353.44	297.503
ESU05838	9.23945	6.46234	6.54342	18.0598	17.4625	14.5838	13.6043	15.6977	14.0402	16.9492	18.4004	25.2836	34.6267	32.6789	26.4278	22.5413	24.4434	22.904	18.8579	5.69948	5.12513	9.68929	8.38522	16.4027	17.2631	11.358	13.2053	12.8555	10.7793	15.9361	15.1659	40.4773	45.9421	39.5152	9.72506	18.3903	14.3571	25.6722	53.5006	39.8076	28.9625	23.7632	23.5503	21.1353	17.7445	19.705	15.623	33.7097	34.5147
ESU05839	6.44461	4.60056	4.76199	2.86158	3.7077	5.52691	2.08528	6.81742	3.26228	1.6007	2.38086	30.059	42.0582	34.7027	39.2067	26.8399	22.6008	21.7633	14.7893	0.592589	0.209109	9.73566	10.648	20.3688	16.1189	9.78155	10.0176	11.23	13.4619	16.1543	16.6358	53.2646	60.6276	53.799	9.46926	33.1751	22.2082	65.826	59.4075	51.1988	26.6332	37.5352	33.517	29.5136	29.4502	28.9769	26.6036	13.8815	14.8198
ESU05840	15.8435	9.62417	14.5399	7.03124	8.53748	7.10672	6.19145	10.9332	8.54791	8.1528	7.16015	31.0936	12.746	15.4216	16.3336	14.241	41.9058	23.1304	26.4684	1.68989	1.51062	4.76271	4.75569	11.0155	8.24582	6.7388	7.00647	6.87913	12.4785	17.6883	21.8125	37.1155	37.1018	46.8843	7.78614	23.9604	16.0434	22.378	21.0053	45.9338	14.2558	14.5189	11.5945	8.19443	36.6572	39.2495	34.7125	17.0782	14.4215
ESU05841	343.363	381.976	459.511	669.742	892.387	582.448	506.374	630.885	564.287	663.447	635.236	86.5977	2063.68	1064.74	2811.69	2094.15	332.436	212.95	176.819	370.276	362.499	843.745	833.498	432.459	422.588	1481.34	788.867	772.197	372.852	358.902	463.274	1093.05	978.097	723.171	4607.31	3869.86	3769.15	249.951	221.562	99.5315	143.262	3039.49	3238.44	3183.03	1563.58	1355.75	1325.89	3613.47	261.871
ESU05842	6.05767	7.81738	7.33252	8.59905	7.70025	4.33115	11.5236	7.6261	8.32342	11.7076	6.50817	7.62158	31.4639	20.3906	24.8749	53.7795	18.2985	18.6365	10.1698	2.44495	3.16084	10.9381	9.55136	16.0391	13.9397	10.8548	11.126	10.3806	9.45673	14.038	14.5851	10.2314	7.58005	14.8207	20.075	18.9949	10.8288	9.13923	13.9564	17.3366	5.58842	27.7025	28.9283	19.9392	23.8215	17.756	18.9039	27.0096	29.3138
ESU05843	11.3565	11.1283	11.6807	4.8832	6.77437	4.99114	6.03096	6.40224	8.4257	8.38976	6.54601	6.79587	23.2518	14.111	31.4314	24.4594	19.1496	19.2173	14.853	7.86493	8.4807	8.69736	8.61619	7.21343	6.57431	11.4051	7.28448	5.96362	7.12691	8.84193	10.6452	24.0077	19.1145	14.1656	17.2484	21.9309	19.8195	11.1514	6.93781	4.58328	2.86823	43.5497	34.327	37.7866	27.497	26.0444	29.0313	29.515	9.35785
ESU05844	98.8177	90.4346	104.572	107.101	136.255	117.97	133.491	109.79	131.573	107.233	110.763	150.793	181.122	229.211	97.2317	93.2183	159.203	149.296	141.027	21.8454	20.9838	51.4952	46.9219	108.336	103.314	63.0502	81.2656	81.3805	149.924	120.446	108.888	92.4528	96.0404	176.513	62.4981	138.523	119.954	192.551	164.985	318.755	166.515	22.7048	32.982	28.82	43.7856	49.2338	50.4988	149.373	176.513
ESU05845	58.0306	52.1835	24.2787	34.5069	43.1791	27.3514	28.5461	41.7892	46.0934	31.3037	34.9221	120.921	113.572	94.3121	34.789	63.6346	40.1322	49.507	41.2519	27.7233	24.8847	32.2087	31.8066	32.8796	30.6625	38.0244	33.1494	29.2657	49.4987	36.7539	39.7697	20.2403	23.3926	20.582	83.1202	49.6377	35.7857	35.3495	37.4076	33.7064	26.8276	48.6696	33.5932	32.5506	30.0273	23.3176	33.9472	33.6427	36.0281
ESU05846	102.607	90.006	111.772	147.298	214.2	129.58	169.672	135.467	133.623	140.816	128.404	185.453	643.106	542.741	330.606	367.514	210.65	225.468	153.174	77.3186	75.5897	100.063	98.4272	108.852	105.822	285.314	147.26	142.793	179.609	113.224	105.859	94.9825	119.688	124.175	276.884	713.844	668.348	210.37	167.454	164.538	127.961	588.471	660.831	605.326	161.754	220.658	173.374	545.029	77.3994
ESU05847	5.87765	6.05254	2.23204	9.92702	14.446	13.6968	14.0055	15.1784	20.945	10.8612	14.4567	8.83396	17.8299	23.6234	6.38087	11.3707	8.73068	12.9144	9.70925	1.57307	2.04848	3.19641	3.5225	7.67559	6.63577	2.62835	4.02697	4.50284	6.0113	5.51957	5.10873	9.70275	11.0755	15.9028	8.70799	9.51247	9.3945	7.84526	7.78867	14.4071	5.46792	9.38019	7.08099	8.44459	5.8215	3.96747	6.25046	27.4885	20.8554
ESU05848	7.10072	6.25706	6.60145	16.4907	20.3418	13.9752	10.4284	17.0355	16.2101	14.2305	13.8647	23.8154	81.1929	78.542	47.636	50.1444	35.8595	30.0922	28.2465	1.34472	0.722622	9.43475	9.88496	33.4562	33.8622	14.044	19.0679	19.4016	7.9169	13.481	16.6464	105.434	121.069	93.2516	10.5838	56.6652	54.564	303.697	301.451	118.851	135.194	17.4863	42.6328	18.432	17.2828	26.5784	26.1977	61.1444	109.002
ESU05849	4.24106	2.88124	9.37306	189.834	166.162	150.747	160.895	135.214	138.13	90.7694	120.92	69.2235	52.1649	111.549	15.0618	50.8508	51.2079	63.8571	46.4171	3.58892	3.8278	22.8275	22.9853	4.57572	3.71145	128.664	1.61575	1.93803	4.07937	7.8311	11.8154	5.40091	7.80258	6.43135	1.31684	9.02805	7.54043	72.973	140.344	407.369	96.4119	28.3964	22.9938	27.9377	8.12623	12.9626	7.56515	382.917	64.9444
ESU05850	12.4454	9.59026	15.3734	7.15687	8.73807	8.05669	5.8336	12.5429	6.55853	6.57191	4.96311	39.4261	55.2754	47.5445	44.2153	32.6413	28.987	27.7154	20.7605	0.846657	0.690476	11.872	12.2428	23.0921	21.047	15.4377	15.1989	14.6084	25.131	26.0581	30.9872	103.558	119.131	111.794	12.5088	58.1489	46.2394	74.3019	110.729	68.4188	43.6007	48.6558	67.9642	37.1538	57.3379	76.3232	56.3743	38.3501	31.0651
ESU05851	110.913	110.61	143.434	125.94	171.838	116.626	130.699	150.567	140.964	152.89	116.311	438.595	435.427	392.25	505.713	302.358	140.305	174.468	165.355	98.2593	102.191	145.972	142.45	104.443	106.615	232.49	98.3934	96.1162	108.411	73.1626	76.2992	389.09	436.883	373.117	352.59	747.899	600.304	240.365	346.371	106.218	245.394	412.095	424.983	415.272	244.419	234.52	261.654	382.948	135.829
ESU05852	1.66196	1.54013	1.29789	12.7279	16.9957	9.67659	12.0944	13.2355	7.67415	9.63125	11.3329	10.2528	25.6185	15.4711	29.0496	67.863	40.0606	83.889	51.3517	3.76113	3.56624	9.52557	10.1611	11.2031	11.7594	19.8189	8.79964	7.4599	7.50949	15.2953	12.6464	60.0695	65.5823	49.0036	18.1221	41.5608	32.738	6.83309	15.6784	3.78058	6.44376	120.504	116.598	79.5888	132.838	123.201	124.705	45.2967	37.8893
ESU05853	12.6353	12.2739	9.83027	35.265	54.4336	40.6319	55.8602	39.4899	45.5846	48.0254	58.1608	26.2887	126.065	63.8574	219.654	260.164	70.9385	138.765	116.614	49.2621	46.9417	66.3441	68.2372	45.1344	43.9074	153.743	31.3027	31.357	22.9126	36.9726	42.9478	86.4754	85.3619	70.0072	62.7023	152.268	110.272	13.2639	27.7075	3.5605	9.65544	418.713	339.523	336.206	482.688	443.415	357.782	346.748	34.6518
ESU05854	2.70705	1.9345	2.64097	9.06704	7.50891	7.71492	5.36519	10.9833	6.4415	4.76627	5.50624	10.4798	23.2444	27.5414	20.5308	17.2271	20.4493	20.6606	19.6011	3.5738	3.25348	11.8091	11.3952	1.76103	1.64587	16.1122	6.09116	6.00979	6.76098	5.10466	4.66234	4.11551	3.39748	5.14028	10.444	21.3607	14.8498	19.4933	2.01896	51.6184	6.48449	22.5656	30.5533	26.1512	1.69479	3.40003	2.78259	31.6485	3.72243
ESU05855	92.2108	151.676	61.4492	78.0119	23.147	64.5274	31.9541	46.7031	41.2708	59.5694	78.4947	28.558	30.8999	28.6927	28.9854	69.9351	18.0917	15.1588	10.1691	31.7821	28.198	18.2185	18.4717	25.2025	24.6999	27.3935	23.4522	22.8358	22.7264	25.7346	25.1154	12.3668	9.52855	13.9728	12.6177	23.1074	23.8217	35.6144	24.3667	43.5862	18.3987	9.7819	17.8074	19.9791	18.9792	10.6852	12.2913	29.6573	31.0647
ESU05856	30.8076	32.501	29.1026	25.7182	24.503	18.2595	22.0322	23.9122	24.6256	23.4429	27.6556	40.7524	94.4861	60.1061	129.929	99.7724	45.1051	61.244	53.8086	6.09008	7.42497	16.1919	17.1362	29.0689	27.4063	37.1998	22.855	24.5532	29.6654	28.6829	37.1814	93.494	93.9488	69.0884	115.639	126.874	124.258	31.7301	52.8119	14.4737	25.9361	151.052	145.824	135.665	91.2513	95.0369	87.8053	115.373	42.9989
ESU05857	0.278608	0.535963	0.899311	0	0.140782	0	0.0356303	0	0.583339	0.742372	0.332843	0.369797	0.236262	0.191962	0.0587639	0.445606	0.734877	0.230492	0.0971915	0.0233661	0.0214378	0.0919904	0.0772382	0.0972763	0.249434	0.103738	0.0570553	0.272818	0.155945	0.204967	0.252044	0	0.159372	0	0	0	0	0.153723	0.195624	0.364506	0.279756	0	0.0627034	0.121515	0.493798	0.556013	0.0685273	0.684194	0.788327
ESU05858	3.6953	2.76185	2.65383	7.30415	8.22396	6.59235	6.77441	5.62518	4.9927	7.55032	6.1115	20.507	22.749	22.7685	18.1689	19.1766	21.8725	24.615	18.7813	2.58461	2.44749	3.20789	3.31678	8.6138	7.95033	7.20439	5.80416	6.35057	4.78	6.26441	6.38204	42.1941	51.1868	45.3343	6.84377	20.3166	14.8172	30.525	28.1853	62.0494	21.3755	32.4445	28.0497	24.5071	27.42	31.3334	22.801	27.8409	14.4218
ESU05859	0.874576	0.523424	0.604933	2.07026	3.38811	3.38792	4.8467	3.91473	2.645	1.5127	3.79233	1.03184	0.988865	4.8207	1.29126	3.14729	3.43765	6.17418	4.01706	0.733485	0.695384	0.31283	0.538795	1.01786	1.33762	1.4473	1.16416	0.570934	0.122381	0.85788	1.05492	1695.63	1898.91	1821.99	0.331237	0.808814	0.595584	1.04553	4.16211	1.90703	0.409818	4.79346	3.47736	3.68731	9.22666	15.3759	8.0309	11.0967	393.466
ESU05860	1.03723	0.775966	0.279005	6.37107	7.26123	6.22584	2.863	2.23212	5.1518	4.32751	1.84725	8.03087	13.0838	8.61561	8.29514	17.1771	29.5717	54.9615	28.389	7.76387	7.35592	3.79573	2.57198	4.57719	5.01068	6.90882	3.84111	4.38434	1.69333	5.78664	5.38241	3.23425	7.26827	3.38358	7.5622	12.3103	11.8667	30.3795	10.3377	5.85781	12.394	44.0585	31.5921	28.6324	55.4574	95.9094	56.5518	13.3728	26.3027
ESU05861	2.94317	2.58475	1.13589	18.535	23.0273	16.8075	21.9945	25.6432	20.6303	28.7671	18.7271	37.9466	36.9357	32.8131	46.477	43.6066	81.8603	129.017	84.9162	13.7853	15.1634	14.64	16.3068	24.551	26.2639	28.85	19.9488	19.1215	7.77132	47.1834	56.4539	33.2509	32.537	16.7809	22.3909	30.4435	31.4761	28.542	31.6571	5.39082	23.8352	66.2783	35.6826	51.9604	124.287	144.032	98.5936	50.5941	64.4003
ESU05862	1.39291	1.3894	1.49871	2.65294	2.05287	0.655742	3.18663	0.479604	6.65374	0.151933	3.01995	1.67762	2.75613	3.73224	3.65607	7.14757	0.168093	1.43404	1.51172	0.545158	0.166722	2.77222	1.40159	1.38695	0.727445	2.42032	1.22023	1.37911	0.90959	4.46329	3.26692	3.21725	1.85916	1.81753	1.23095	0.500955	0.442664	0	0.507125	0.566954	0.217567	6.36198	4.63264	2.36256	6.85765	8.64825	10.1258	1.86235	3.62277
ESU05863	4.09292	3.98424	5.09356	42.3489	45.8736	44.0851	44.7187	38.2031	35.7514	23.43	33.2655	26.8791	16.6119	36.8644	7.28065	11.1798	53.933	19.3618	12.0417	0.665847	0.690579	4.27399	4.05111	37.9243	35.0761	8.39715	17.2483	16.495	2.60834	3.40289	3.74729	66.6307	82.7343	65.439	2.48398	5.26731	4.65441	55.0424	301.511	47.961	92.4059	13.703	9.94399	6.77487	19.4028	21.8474	22.4993	38.231	277.475
ESU05864	115.414	127.014	117.236	174.951	244.291	144.449	214.682	211.114	218.862	250.328	222.007	392.322	404.902	373.741	495.882	367.844	243.005	350.309	281.832	95.1707	93.1785	109.391	111.659	153.204	152.174	180.753	87.1678	91.6886	138.71	87.0677	111.927	294.11	286.304	217.97	337.856	437.884	325.038	111.44	294.827	38.4777	117.592	395.981	389.966	395.636	212.855	153.047	198.277	450.098	190.952
ESU05865	1.36428	1.61153	1.97009	8.1235	11.2387	7.97087	4.24247	6.30451	6.59496	5.56865	4.80379	7.44974	14.1723	22.0487	5.30073	6.63223	5.38108	4.49092	3.24381	2.36064	1.23761	6.01596	6.5027	6.90275	7.31246	7.23651	6.48472	6.79215	3.65737	6.36014	4.54707	17.6132	13.2259	19.3946	3.42659	8.36705	5.5451	10.2612	13.1757	23.805	7.36865	6.37554	5.54296	6.24782	3.05434	4.29895	3.83248	17.4042	6.20597
ESU05866	31.4147	26.3812	21.4782	29.5537	30.6669	30.5613	24.6683	29.6905	33.692	22.5346	30.2014	65.5001	114.898	96.3966	90.7187	85.5744	68.0243	46.2407	34.9737	12.9825	13.1102	37.1898	36.2901	52.9597	53.1334	55.0592	35.7785	36.7254	39.688	57.3232	60.8297	101.195	111.132	94.5065	39.3478	103.766	98.7667	97.3528	45.4704	97.7733	39.0155	107.701	121.585	98.9315	98.3805	126.671	114.565	79.091	59.7724
ESU05867	0.932038	0.887434	1.59542	15.7829	15.8344	14.1925	10.0124	12.3116	6.89913	7.34748	10.3924	5.42323	11.191	14.5755	2.87729	3.71547	3.28227	3.59835	3.58638	0.331621	0.684569	0.962851	1.31543	3.24436	3.09755	2.5765	3.98801	3.87193	1.07895	2.21081	1.84817	29.5908	35.5113	65.5627	2.32124	6.12512	5.33162	30.7074	6.47819	54.8876	16.5169	1.53252	1.82431	1.20721	2.4028	2.53644	2.67455	43.5023	62.654
ESU05868	3.24555	2.29482	2.3641	7.50808	9.65129	3.82115	4.73099	9.04883	8.16652	8.79706	8.08639	9.87369	39.7251	42.0195	21.2453	6.63223	11.1989	15.6683	8.52157	3.76016	4.36259	13.2766	13.5256	2.8079	2.15999	23.8805	9.59327	8.20964	4.69831	2.6328	2.75855	3.34352	3.45023	3.14811	4.87337	26.1238	24.0698	41.7657	5.17617	41.8757	12.1128	25.1716	52.398	35.9524	0.916302	2.00618	1.78025	44.2387	4.96478
ESU05869	8.59654	7.53747	8.44677	11.6245	11.6193	13.4747	10.2277	10.3292	9.29177	11.2376	11.2988	13.6913	11.0719	12.5315	5.42545	6.0465	30.2355	24.2211	20.693	3.87008	3.15484	3.84764	3.70241	9.50732	8.77555	6.4045	5.85832	5.73987	7.85334	10.2762	11.5411	40.0923	44.7669	33.3029	3.54264	7.49703	4.96851	12.6014	9.8151	13.9101	11.3334	6.51823	4.45591	4.04564	14.0127	12.5781	11.6568	36.6763	32.5219
ESU05870	33.5489	23.6244	24.9048	14.2884	12.549	15.8199	16.2809	16.1532	17.3661	12.5787	12.8021	52.6978	71.9716	61.4669	88.2844	101.036	212.565	226.44	194.212	4.12516	4.3042	24.7586	25.9796	41.9799	37.6682	46.923	52.339	50.9505	105.469	105.435	112.478	80.7671	77.2367	96.5415	35.6142	34.5621	39.6041	61.994	84.1964	37.8538	31.5705	68.4162	65.1173	59.9415	174.599	257.776	145.415	74.606	91.0466
ESU05871	13.0993	9.06616	9.2125	3.01063	4.72401	3.59674	3.66867	1.73863	1.00106	1.36497	1.49596	16.4316	21.9375	17.4124	24.9588	28.5737	50.3119	57.6364	51.2875	0.558511	0.315334	11.6283	10.6984	15.8587	14.332	19.0103	27.5901	22.7735	36.9164	27.8126	31.899	34.6847	35.4567	40.6787	6.01447	11.6068	16.9542	22.8942	19.5429	8.84666	4.93801	18.5306	18.7923	13.8523	50.0657	75.9436	43.4694	10.1898	10.5416
ESU05872	0.794412	1.18862	0.427377	0	0	0	0	0	0	0	0	0	0	0.42572	0	0	0.575208	0.306701	0.323316	0.621837	1.14104	0.459022	0.685173	0.647197	0.207441	0.460125	0.569399	1.27058	1.81568	1.09095	0.279483	0	0	0	0	0	0	0	0	0	0	0	0	0	0.469333	0.528465	0	0.455207	0.953615
ESU05873	1549.33	1538.53	1480.35	179.278	193.881	186.724	283.219	211.998	180.837	212.448	230.798	269.002	257.661	163.944	427.738	350.562	611.595	857.864	963.85	249.742	235.942	270.473	280.216	240.501	225.875	346.824	201.149	207.124	1378.32	930.645	1011.4	245.314	168.395	140.595	394.724	147.986	145.966	22.6478	220.06	2.01382	42.8904	68.3958	12.4135	124.898	371.059	463.522	506.219	94.1859	231.296
ESU05874	61.994	66.2001	54.9208	9.83075	10.3573	11.4522	17.4341	11.4544	11.0042	8.33447	9.36988	13.9518	31.6267	26.6297	20.6186	21.5322	39.6313	49.7682	35.3288	8.1375	8.1192	6.96796	6.97132	12.6476	12.4873	11.3803	9.71151	9.54868	36.3533	37.297	37.5247	32.704	31.2204	29.7075	9.09523	17.3856	14.768	7.76268	10.5599	15.7409	7.11225	9.97127	10.4272	9.41592	22.9089	36.1687	29.1754	22.6959	36.4393
ESU05875	2.0473	1.66007	2.3094	1.15093	0.817598	0.932723	2.68017	1.81916	0.817366	1.08054	0.859112	0.784048	9.70274	4.31775	16.2836	17.5298	12.5764	11.6776	8.35915	0.865895	1.01972	2.95103	3.50307	4.6271	4.20783	11.3607	4.71781	5.44733	2.04851	5.05617	4.85596	11.6235	10.2252	8.01427	5.07759	11.6859	10.1372	3.78358	2.38039	1.16933	1.17597	16.723	15.5372	11.392	26.0634	26.7112	22.0213	9.83912	7.9277
ESU05876	15.7739	13.5625	19.1474	27.7244	34.6948	36.4102	32.6175	31.7156	42.721	40.1739	34.4747	49.5406	37.6519	49.0759	15.8761	22.324	28.8109	34.6867	22.3518	5.37367	5.00199	10.7575	10.6348	19.3667	19.1793	19.6109	13.4399	13.5839	8.61773	20.228	24.8083	71.3076	79.1751	69.2273	3.06284	19.4163	14.4881	71.7353	48.8473	108.651	52.9066	21.553	23.1005	22.7906	37.5653	60.388	48.9621	75.9246	298.668
ESU05877	5.63756	3.82767	5.19924	6.07022	4.46155	5.98156	4.26221	7.21803	6.5499	7.88291	7.21921	25.4927	25.0636	27.8375	16.8569	16.8401	24.569	20.4665	14.8945	1.96076	1.70964	8.11626	8.30479	10.1699	9.68623	10.228	8.0815	7.30642	7.70314	13.5402	14.6751	19.0067	23.807	29.3011	3.20276	20.3946	13.2113	117.286	33.1808	68.724	29.4362	24.4595	23.1367	25.4199	11.7971	21.5088	17.496	24.6351	23.4582
ESU05878	0.453575	0.81438	1.46408	0	0	2.30613	0	0	0	0	0	0.70237	0	0	0	0	0.492629	0	0.553799	0	0	0	0.586806	0.369521	0.35532	0	0.650204	0.621809	0	0	0	0	1.81621	0	0	0	0	0.875918	0	0	0.637623	0	0	0	0	0	0	0	0.81671
ESU05879	1.4316	0.963896	0.577627	0	0	0.303281	0	0	2.7976	0	0	0	0	0	0	0.500872	0.77743	0.414526	0.873965	0	0	0	0.231513	0	0.28037	0.310944	1.28263	0.245323	0.350571	0.73724	0.377738	0	0	0	0	0	0	0	0	0	0	0	0	0	0	0	0	0	0
ESU05880	1.91566	1.24821	2.80918	3.628	3.69763	4.4423	3.98304	3.64907	3.91462	4.00381	3.21549	3.42895	5.96087	7.64975	146.421	66.8501	41.3324	27.9492	25.6028	7.63057	7.5223	15.0264	14.5704	22.9652	20.1543	32.0876	16.2184	15.8842	18.4416	35.8861	20.4033	11.0046	12.867	16.6106	2.32094	14.8016	9.57381	7.0806	2.53106	12.7524	1.73741	40.6095	32.1105	30.4536	34.5004	64.848	39.8985	11.2956	11.0528
ESU05881	7.80438	7.23411	4.81302	10.822	13.7465	17.0442	12.7803	16.5164	15.0652	7.22544	10.4354	17.3909	38.3237	28.8682	28.5725	35.0749	15.7812	27.5585	21.1495	8.60473	9.12493	10.9987	10.2199	13.9569	13.4702	19.9004	12.9613	11.8734	8.76331	8.62633	10.7818	28.2263	19.8173	24.8379	41.2135	35.7357	24.1368	9.06733	15.1772	11.1569	4.45983	52.895	47.0815	50.5601	53.5299	60.1476	56.1519	32.9401	22.507
ESU05882	298.81	329.44	353.194	728.086	1204.86	693.078	721.185	827.209	686.551	770.951	895.983	60.8051	2283.28	1173.77	2817.67	2549.72	380.708	272.877	208.728	440.432	408.641	1018.78	990.819	507.549	504.923	1522	769.857	786.895	448.262	452.928	581.553	968.234	877.558	739.189	1888.67	3126.34	3463.81	385.621	215.226	120.163	138.673	2668.69	2889.13	2387.43	1602.39	1210.82	1322.19	4247.88	292.587
ESU05883	1.43602	0.957105	0.965683	1.54779	1.06783	1.77921	1.33423	1.24736	0.988559	1.08933	0.960309	2.42585	4.26215	3.63788	3.19635	6.45531	4.73806	3.50285	2.41746	1.0091	1.15435	1.49606	1.5693	1.11673	1.01415	1.64458	1.11504	0.872468	1.39596	2.38662	2.37676	1.80918	1.9167	2.21448	0.894101	3.38046	2.64484	19.4541	3.93898	18.8701	7.76898	11.6092	11.0545	8.66881	1.38827	2.56188	1.61084	6.78854	1.82174
ESU05884	3.15725	5.72432	3.89664	3.07742	1.42333	0.577053	1.10839	3.77288	2.35905	1.21546	2.24339	0.575184	1.37806	2.58769	3.01626	3.37885	0.739609	1.00383	0.604689	0.363438	0.933645	5.22251	4.84551	0.605216	0.921431	2.4741	0.488093	0.212172	0.606393	2.61421	1.6988	0	0.247888	0.242338	0	0.200382	0	4.06474	11.8667	0.907127	0.435135	0.407166	0.780234	1.13403	1.64584	1.48256	1.91858	1.48988	14.3796
ESU05885	1.1549	1.90079	1.55328	0	1.53189	0	0	0.497068	0.28211	0	0	0.596129	0.285649	0.154726	0.852571	0.673441	0.313585	0.334408	0	0	0.155514	2.72488	3.73534	0	0.376967	1.42146	0	0.0659693	0.0942712	0.297374	0.406307	0	0	0.376744	0	0	0	2.23028	0.63071	0.17628	0.405882	0.316495	0.151621	0	0.170577	0.192068	0.331407	0.165443	1.38635
ESU05886	10.3709	7.17521	7.61386	3.74257	3.51661	6.44246	3.42045	1.97338	4.03806	1.56924	2.1374	4.28655	9.72034	10.0289	2.76305	18.4423	30.2768	15.5791	9.99667	1.57933	1.76399	2.70334	2.77422	5.71736	5.6198	6.26651	4.94626	5.47854	6.22495	16.8254	19.3402	9.72569	10.9282	12.3623	4.54805	2.39776	2.78784	14.2301	10.9867	7.56968	5.59046	3.14125	4.17674	1.90452	8.43041	9.41477	9.53212	11.1256	20.1481
ESU05887	13.1086	9.90993	7.34908	23.6528	20.499	20.6962	13.9584	10.975	9.16802	11.6494	11.5392	11.9657	48.5311	43.9235	16.7056	47.6975	95.7644	66.9635	49.1947	2.02518	2.30398	13.6338	14.7276	37.8837	36.4278	25.8945	25.5166	24.4969	22.5717	37.2351	35.3891	16.063	14.9181	21.0659	16.0963	12.9524	14.9972	39.9704	33.0059	28.5595	20.5614	45.1501	46.955	35.5978	56.0047	66.916	54.4047	29.6501	32.7963
ESU05888	3.62534	2.81078	1.59575	3.38966	5.2459	4.1892	0.14752	2.04263	1.77114	5.50019	3.21549	3.82766	14.1838	17.2202	6.81239	12.9146	17.5397	11.8334	6.03601	0.967426	1.24262	3.04693	3.62427	5.90703	7.2291	6.29941	6.4962	6.32546	5.97232	7.80732	7.47867	6.85113	7.25831	5.80565	19.6597	5.8673	9.42652	9.86511	6.47952	12.3751	8.10791	10.2963	13.7593	10.3137	6.71754	13.1546	5.67445	9.63139	3.56062
ESU05889	59.5989	50.1101	50.6966	74.191	75.9563	77.4514	96.8525	87.5207	74.4215	67.5128	72.9941	51.9131	91.416	97.8717	100.389	118.575	117.324	95.0432	78.8095	8.02916	6.13878	31.1604	29.31	50.7285	47.9078	44.0997	47.6192	45.2348	52.2794	70.0307	63.196	123.661	135.797	132.756	60.5794	89.0776	100.498	121.751	135.444	169.55	98.4756	58.2312	60.1722	50.5817	60.1076	58.0279	52.7428	164.765	128.637
ESU05890	0.313097	0.340253	0.265958	0.635562	1.16576	1.22883	0.354048	0.987271	0.772861	0.841205	0.964647	1.83728	3.37477	2.62277	1.92207	3.75906	2.97101	3.49276	1.34804	0.183811	0.248524	1.02834	0.724853	1.28881	1.09727	1.17398	0.755921	0.440523	1.11376	2.25733	1.60009	6.71411	6.20255	6.38621	0.961143	3.25368	3.29928	7.66933	3.61773	8.48147	2.84935	4.85011	5.1922	4.07516	4.99434	6.01822	4.68142	5.4389	4.51012
ESU05891	11.2264	9.52568	10.1114	11.4842	11.0802	10.1269	12.6436	14.0279	13.5523	10.5587	9.15274	15.2534	12.6833	17.9321	11.9234	11.5553	25.7234	30.4934	21.1354	4.29461	3.82315	4.49889	4.59147	14.3386	13.8159	7.14212	7.68321	7.59591	12.8057	14.8451	15.7091	16.863	21.0264	27.9273	12.1934	8.55702	7.35417	20.9805	17.1468	17.8431	18.5818	9.8251	11.5817	9.78491	19.384	23.7776	23.1325	26.8313	37.364
ESU05892	1.19964	1.27888	1.81513	0.771134	1.98904	1.14363	0.604083	1.08428	0.805854	1.10406	0	2.90259	0.667606	0.482157	0.332098	2.62322	2.68729	1.04208	0.549267	0	0.201922	0.433228	0.436503	1.58816	2.34941	0.195421	0.698624	0.668115	0.514095	1.39002	0.791334	0	0	0	0.198778	0.728065	0.857798	4.05417	3.93084	0.686655	1.05401	1.10955	0.590603	0.457818	1.72754	4.63855	3.0982	0.902218	4.05013
ESU05893	6.95295	5.13418	8.97729	30.4003	27.4685	44.8778	46.4459	32.633	11.2526	13.3628	17.4344	11.1914	20.1425	28.4963	8.64623	104.404	795.599	15.0626	13.3677	26.7105	25.8564	16.0361	15.4947	338.193	320.331	71.4338	253.389	250.406	12.4509	29.3509	6.13942	24.2657	27.3705	70.1526	0.830806	3.93054	2.74493	52.8386	7.70119	56.5374	15.1432	3.47806	12.1263	4.96309	4.20032	5.86304	14.1968	13.5684	86.1201
ESU05894	0.289944	0.780877	0	0	0	0	0	0	0	0	0	0	0	0	0	0	0	0	0	0	0	0	0	0	0.227135	0	1.24691	0.596229	0	0	0	0	0	0	0	0	0	0	0	0	0	0	0	0	0	0	0	0.498423	0
ESU05895	1003.6	1575.66	288.447	4858.51	6447.28	7739.38	7975.09	7909.94	15259.8	14908.7	16819.5	63.8665	360.437	2445.97	10277.5	15661.2	0	0	0	100538	102840	72075.9	71639.5	21511.9	20143	23848.6	46260.6	51150.9	2037.91	1543.41	1804.07	4363.01	5486.59	2260.31	3984.99	1290.49	655.36	3292.09	1141.21	839.37	2609.06	10473.8	21478.2	11535.6	3208.25	4938.55	17279.3	0	0
ESU05896	3.33019	2.9645	2.39378	7.21951	6.85478	5.80995	6.714	5.17437	5.24998	5.41204	7.56688	2.47009	11.2546	8.95312	19.8739	22.5585	14.8628	16.0766	10.0797	2.03721	1.62791	6.77522	6.48068	4.42297	3.2007	9.99275	3.97153	3.97073	5.29048	9.54044	8.27009	22.5715	22.0752	19.8282	11.0547	14.6743	13.0468	12.646	8.16109	6.71479	5.46829	34.925	30.2442	21.8296	33.1821	41.1605	28.9096	15.3461	24.2878
ESU05897	2.62678	2.87695	3.05241	9.18552	9.15192	16.9615	11.3814	12.6985	11.6524	8.56121	12.3015	1.7084	5.6134	12.6691	6.82578	32.791	6.33356	5.47631	9.55748	3.67023	3.11266	3.30878	3.05853	0.941602	1.07003	17.8921	1.73214	1.62048	4.06534	18.9383	8.20627	4.36838	5.89019	7.60918	7.5212	5.95171	4.05708	6.29014	2.32393	12.0283	2.28945	1.12298	1.40702	2.08512	0.744904	2.72596	1.62815	1.53528	17.8786
ESU05898	3.2003	2.48565	2.78567	7.85888	10.7158	6.45983	9.6893	5.12581	6.00802	5.71859	6.61559	4.78868	15.2085	16.1289	5.52141	7.09555	11.2868	15.4513	10.8443	1.26661	1.18145	4.25934	4.14035	3.63256	3.43662	3.81138	3.35054	2.41549	6.974	5.48127	6.41384	15.6974	17.5662	12.8093	11.8212	10.708	10.5934	8.4718	8.95469	8.36458	5.05494	3.13365	2.77583	1.86631	3.76019	2.87047	3.90041	6.98496	4.85603
ESU05899	1.75418	0.999385	0.816674	3.72975	2.35662	1.97244	3.38231	1.95138	2.37322	2.15257	1.81803	0.679095	3.65454	2.98286	3.18762	3.49356	2.01513	2.57873	2.38892	0.495111	0.399741	1.46191	1.52751	0.87945	1.00421	1.58265	1.06388	1.2949	1.12348	1.49402	1.10373	8.55534	7.29426	6.60272	3.66686	3.16657	2.79811	1.5635	1.10537	0.370733	0.284536	4.82573	3.87962	2.16284	1.91327	2.82756	3.02025	3.53741	6.92459
ESU05900	35.3268	34.0246	34.935	52.4056	76.4923	58.448	61.0671	72.6464	74.2761	84.971	61.3206	122.078	205.642	173.693	230.511	135.161	98.6577	115.877	113.157	35.0057	37.5742	51.062	49.8218	76.3649	74.5335	75.412	48.952	47.9099	67.4025	53.5452	56.2993	151.153	151.002	135.956	110.824	230.974	180.542	75.8594	118.108	39.8457	67.9417	168.336	166.579	163.436	116.966	107.428	129.39	143.856	50.5853
ESU05901	20.8645	31.7608	18.301	62.1997	56.5536	52.6567	47.9133	51.5376	88.1935	71.243	54.7891	33.0114	22.8859	39.377	18.7509	38.0861	5.41892	5.77874	2.769	74.8251	78.6665	6.55204	7.33508	11.0856	13.5022	16.5508	27.6337	27.0487	2.66573	3.7373	4.78717	90.5163	103.524	97.6549	50.5054	35.2355	20.757	90.2196	30.4676	24.0927	34.4316	23.1198	30.7265	36.6968	38.5875	38.0181	39.8279	106.82	248.28
ESU05902	63.7372	54.2075	56.848	62.085	87.1383	84.0359	99.7579	62.2644	86.655	50.4264	88.3483	93.0166	84.6306	100.278	99.676	99.615	195.948	139.144	136.314	26.6483	29.6438	44.5209	45.9085	68.665	69.6394	57.4698	70.2541	66.4675	103.609	114.989	117.723	166.054	193.092	185.896	64.2008	76.6862	65.6642	102.841	128.297	112.711	123.937	53.4348	67.7125	65.9311	76.7354	77.8258	81.4018	152.095	148.742
ESU05903	52.0505	44.1292	61.9134	36.4373	32.4332	34.5982	44.3024	33.5731	33.8899	29.6942	34.6532	33.1369	61.4712	62.932	48.6876	34.7949	58.8512	53.0868	45.7956	10.2787	10.376	12.4469	11.9241	24.7394	24.8851	20.6527	20.3032	19.6604	46.8251	35.4059	39.5618	27.8147	40.2783	46.6202	10.0006	32.0985	23.0708	45.1273	63.4329	45.5395	54.128	9.36209	14.2774	13.0013	24.2196	26.6082	31.6562	66.2306	46.5195
ESU05904	1.84465	1.26286	1.73489	6.08517	7.95649	5.91521	5.82131	5.68893	4.05862	3.06154	4.32822	8.65164	6.38093	7.14733	4.27141	6.29601	7.52386	6.47103	4.61794	0.553159	0.514656	1.14255	1.26192	2.83264	2.83813	1.0838	1.14144	1.0552	3.45778	5.39903	5.40651	10.7038	12.594	11.4809	1.12587	2.66325	3.49207	20.2717	13.6759	31.235	18.6185	4.10233	4.41142	3.60598	11.9487	21.373	10.1678	8.44084	19.8573
ESU05905	8.14842	6.89578	5.61223	10.2756	10.0969	7.63791	10.8257	10.0611	9.19572	8.25395	8.23047	8.03693	25.6739	16.0761	26.3857	29.5378	10.2968	13.9261	9.86445	6.51032	6.21532	8.33693	7.9344	9.48545	9.50038	15.2109	8.82884	8.28911	8.79499	10.3169	11.1564	8.1277	9.49052	8.53307	12.6591	24.6951	19.4465	6.81549	14.0585	8.99933	7.22311	15.5601	15.2356	13.0726	14.2888	13.2234	15.6082	17.0409	6.16789
ESU05906	25.8932	29.5674	17.336	33.5326	23.7147	41.8942	36.1071	26.2322	26.8986	29.609	25.1832	20.9293	15.2015	26.6465	16.6993	27.8746	31.0586	34.2744	29.9645	18.0828	15.9774	27.9499	27.517	25.0357	25.2994	26.1424	18.1512	15.847	20.2765	24.1046	20.6466	6.2107	6.26649	8.07542	24.7056	14.5059	11.5973	30.0845	10.6055	18.2411	20.6	2.45628	3.92237	2.60615	7.31255	7.80798	7.22612	29.2258	25.6173
ESU05907	5.85445	5.45284	1.65353	0.752657	0.194137	0	1.50678	0.529148	0.929553	0.718405	0.135997	0.113322	0.434406	0.588255	0.972421	1.63863	3.09978	1.27139	1.96572	8.97913	9.97245	2.45251	2.79295	4.05411	3.95563	2.60676	2.25546	3.00972	1.29028	1.95969	1.54474	1.21701	0	0.859409	0.582046	0.236873	0.418622	0.141322	0.359686	0.268081	0	0	0.461161	0.111712	1.03763	0.292091	0	2.3902	4.34839
ESU05908	0.612175	0.18319	0.658674	0	0	0	0	0	0	0	0	0	0	0	0	0.142787	0.221628	0.236345	0	0.119797	0.109911	0.589538	0.0659994	0.0831218	0	0.0886432	0.14626	0.0699363	0.499701	0.945769	0.861478	0	0.817092	0	0	0	0	0	0	0	0	0	0	0	0	0	0.175668	0	0.183714
ESU05909	7.00889	6.02679	7.01883	13.4618	14.4119	15.206	15.4593	15.919	20.4624	19.481	11.5343	14.1879	23.8729	21.7894	9.10142	9.33606	11.1434	12.1768	10.5166	4.41218	4.36644	6.90422	6.90998	12.452	12.2711	12.1053	8.53416	9.84006	5.87279	7.47976	10.2494	14.3943	10.144	20.4949	7.83571	13.2566	9.66109	31.3918	14.5267	27.2995	17.6877	4.16548	3.85802	4.9629	6.51053	8.0049	8.21462	18.2905	33.6793
ESU05910	7.21299	7.40041	5.54348	7.94839	14.1614	11.7151	14.3364	11.93	12.9628	10.1577	11.4895	15.4245	42.562	39.5513	17.8126	15.9828	17.1137	19.7916	15.2022	2.87345	4.6251	4.93681	4.88804	9.68894	7.66851	6.15476	6.98559	6.88653	5.76159	4.5105	6.02682	17.6717	23.5529	44.8745	12.9763	20.8457	15.4729	35.7353	18.5702	31.1416	15.2701	6.28303	7.23746	7.9304	8.44667	8.48268	10.4969	35.1316	15.7708
ESU05911	2.33465	1.95617	0.83733	7.20351	9.33612	5.36357	6.50223	8.36021	5.82964	6.7229	5.61614	6.82882	51.7391	25.3561	160.208	147.609	68.8576	113.72	81.4935	30.2905	31.9544	13.6848	14.3638	15.8501	16.0131	45.7506	15.1905	16.4831	2.87127	5.2901	4.05202	138.802	144.901	76.0578	55.7063	83.8813	92.002	39.7754	52.3596	2.99336	33.1846	582.858	450.194	398.959	449.742	365.853	346.585	137.613	44.3733
ESU05912	1.59555	1.04394	1.39667	2.6423	1.91311	0.366658	1.74307	1.75987	1.13621	1.96454	1.28153	1.42381	3.89285	2.95642	4.39203	8.21264	13.4816	11.8397	10.1368	1.03196	1.29638	1.89073	1.67936	1.93879	1.80072	3.68874	2.17093	2.18735	2.62245	3.67663	3.62486	10.2314	11.9115	6.13999	2.50937	3.15122	3.48069	3.29012	2.83559	0.990664	2.73719	8.09285	5.0273	4.25205	12.6058	10.9558	9.77788	6.88023	5.84328
ESU05913	1.11095	0.858816	0.622568	1.58694	0.968748	1.30751	1.75424	2.78921	1.94484	1.04516	1.03227	2.79552	11.1972	10.7411	7.19885	8.03284	9.0495	6.12979	3.74901	0.987367	0.88095	1.9525	2.24573	1.35761	1.34169	2.93579	3.06345	2.92967	2.19151	3.5916	3.79443	0.44905	0.432489	0.845611	4.04981	7.19188	6.61983	19.8151	4.32277	18.5115	5.76975	10.8079	14.8038	11.6121	0.847771	1.50886	1.54084	9.49571	1.19467
ESU05914	22.5147	15.2995	15.2036	15.2766	20.3933	21.0992	11.3374	10.7804	12.1834	11.1663	14.0195	21.9718	39.967	37.9559	24.7003	24.288	38.9723	26.8013	21.8103	8.90362	9.22151	9.75695	9.58292	11.7187	10.3498	20.206	12.9997	12.6731	28.0648	31.2409	30.4872	44.8527	37.877	31.6735	40.3118	29.3529	37.7881	58.123	33.4927	53.4098	40.6621	22.4949	35.47	34.1305	13.5093	28.0046	18.2381	31.5809	39.977
ESU05915	18.1649	14.1197	16.0171	9.45516	7.71806	10.775	6.66322	11.2124	7.9653	5.39318	9.38614	23.1205	11.4403	13.3196	20.9976	36.334	7.50663	6.46565	4.86851	10.0399	8.99656	5.27357	4.9294	30.4276	32.0001	9.58452	69.0368	66.1433	13.4533	9.03512	10.3809	32.0506	45.4158	21.6792	5.52061	15.9182	8.11009	70.7571	123.034	26.2115	115.409	7.43059	58.4911	5.74874	19.3171	10.3449	29.826	27.7227	111.047
ESU05916	6.75862	5.46925	6.03012	103.064	105.684	112.648	132.15	146.093	110.776	83.216	115.473	19.1997	10.3831	11.4779	14.4761	64.9775	5.40203	4.85114	2.9347	0.754441	0.858815	1.25132	1.01601	4.24595	4.25055	16.2305	2.98503	3.39298	30.6536	39.0948	40.1372	13.456	16.3902	10.7132	3.21773	5.93131	3.67561	84.5154	167.888	9.45886	131.577	4.89129	10.2727	7.95587	31.6342	38.8969	31.1402	39.4368	54.3776
ESU05917	5.20447	3.64276	3.79647	8.60623	10.5825	8.90766	6.46218	9.0663	6.19134	7.79363	8.22378	20.7172	32.1159	29.3795	23.2476	14.6699	28.1831	29.135	21.5585	2.63248	2.33604	8.2316	7.69373	11.6301	10.066	13.6927	8.54604	8.44492	9.11575	9.64564	10.4428	66.1358	72.2917	45.2929	3.78081	26.8869	18.5862	28.8741	65.6365	32.4219	33.3987	42.1834	43.127	27.2007	30.8518	36.6754	27.2113	42.5851	12.8655
ESU05918	22.4324	22.0263	17.8759	12.8275	15.0014	11.2272	13.461	14.5909	12.8771	16.9979	10.4545	12.2122	28.4526	29.8655	14.2313	20.553	17.778	12.0571	9.02985	1.95484	2.07669	2.75436	2.56206	7.42436	6.97427	5.35956	4.47184	4.20447	7.17558	6.13709	7.32471	32.9336	39.1576	50.0807	8.54914	18.4928	17.143	38.3112	14.0117	39.4829	17.2456	5.87852	7.45461	4.60148	7.64111	11.6117	8.38838	29.9458	38.6247
ESU05919	1.30889	1.73905	1.35198	2.42312	3.00932	2.88377	2.48407	0.865297	0.153468	0.359777	0.145944	0.0810735	0.388483	0.505025	0.154599	0.512892	1.64904	0.78831	0.89494	0.829886	0.930597	0.151259	0.203203	1.45021	0.902309	0.682299	0.975678	1.32783	0	0.647086	0.442062	4.78874	7.12785	6.7633	0	0.338932	0.149747	1.51659	0.943542	0.671274	1.0304	1.46347	1.64964	0.479532	3.43337	7.52292	4.59728	1.44001	51.8494
ESU05920	72.6613	51.9583	81.7471	327.661	347.384	310.616	348.293	197.399	269.185	205.596	233.841	134.076	247.342	266.726	86.7245	62.5343	110.24	154.801	172.415	1.51792	1.76759	46.0835	47.7742	20.9563	21.6311	51.5222	28.5587	26.9707	77.5701	80.6078	101.914	214.993	251.397	142.218	41.7442	85.3001	85.1401	401.946	191.058	960.706	206.574	123.726	84.7573	67.1992	81.1358	169.155	44.2316	228.446	64.2234
ESU05921	7.01883	6.60594	5.84669	3.62234	4.33798	5.59596	6.55358	5.80792	9.439	3.7415	7.88926	19.9261	22.4562	22.4467	28.3586	25.3489	25.6975	44.1433	19.9961	1.08553	1.54472	9.33218	9.32461	19.4294	17.0273	8.72077	6.84295	6.49238	4.54645	8.3562	8.16462	49.7333	51.3745	31.6117	1.20053	10.9929	9.17416	270.286	176.941	95.2446	113.045	18.4902	78.5922	18.491	50.5627	46.8418	49.378	50.7923	89.6221
ESU05922	26.7124	27.0506	20.8271	30.4155	34.5762	47.6775	38.7578	20.5279	17.2111	19.319	21.8231	27.0768	11.0116	17.9456	4.76319	9.84248	18.9912	13.7506	18.0406	24.9626	26.1693	18.5292	18.2393	13.194	12.2826	14.3507	11.7005	12.4279	8.153	8.37339	9.1934	135.469	145.716	202.567	4.44759	5.63892	3.87549	45.3553	44.927	181.409	64.5813	3.28887	2.64291	2.95486	5.71793	7.72601	11.1091	41.261	133.142
ESU05923	2.91502	1.71453	1.82508	3.2953	3.7999	3.08771	3.75686	5.11367	3.31476	5.25456	2.84869	5.68137	9.09941	11.1101	11.8727	12.2737	9.79826	14.1744	9.78764	0.663878	0.500807	2.64267	2.58462	4.66777	4.40963	3.44955	2.53965	2.51487	5.4153	7.24704	9.52157	12.0148	13.1817	10.7224	8.59435	10.0048	8.76878	11.7439	4.48762	15.0512	3.63861	9.71013	17.5381	13.0043	12.1591	21.9158	10.9464	12.0524	12.941
ESU05924	15.7241	14.565	12.7785	9.33373	9.21241	8.92223	8.1076	8.8099	8.60485	9.40897	9.96413	10.1526	27.7875	29.4777	37.3666	27.5264	70.5448	162.878	118.618	5.85513	5.86572	10.1129	10.0816	12.2444	12.5573	15.0369	12.6841	11.9017	13.8511	12.7902	16.1559	9.47109	13.9052	17.9439	27.4725	31.2931	21.1362	11.6956	25.8071	9.7699	32.571	22.6571	23.6779	23.2823	24.964	34.9841	26.4989	22.7799	15.9573
ESU05925	0	0.188652	0	0	0	0	0.376243	0	0	0	0	0	0	0	0	0	4.10825	1.21696	2.56577	0.370107	0	0	0	0	0	0.365145	1.05435	0.288086	0	0	0	0	0	0	0	0	0	0	0.344287	0.384905	0	0	0	0	0	0.419378	0.361812	0	0
ESU05926	6.37312	4.06033	4.14751	37.0611	26.7239	36.5842	35.6733	20.5281	20.2883	14.6992	23.2733	9.2322	13.3223	19.5003	4.95771	10.4055	30.1808	14.128	13.0944	8.22724	7.8251	2.73216	2.70405	12.5615	10.8977	4.55462	6.28709	6.52923	10.1023	12.5987	15.5503	5.69817	8.09484	12.2057	5.08706	6.65442	6.95814	68.2201	15.4375	76.0643	71.3842	0.619734	0.863685	0.575355	1.70041	3.07711	2.24177	12.0747	45.5934
ESU05927	5.29086	4.22847	3.12407	14.1017	20.9397	21.3783	18.4259	23.1273	20.4264	18.2422	22.1828	23.9795	23.9382	28.215	32.4849	26.2767	12.2637	14.3484	14.1016	1.25002	1.07736	21.3626	20.8271	33.3792	26.3342	18.7792	17.2501	17.1602	19.5925	10.1677	9.3296	8.31592	10.0761	28.5412	9.40837	14.8283	13.2874	14.5785	8.13971	64.5274	13.2428	2.54622	6.70891	3.44734	1.60102	2.3178	4.22147	5.10216	6.27371
ESU05928	185.187	165.231	83.3415	597.278	605.145	679.692	652.183	411.174	351.449	316.156	455.677	293.784	466.883	880.151	16.3716	109.307	446.129	319.575	328.685	209.121	213.791	423.337	424.453	302.728	304.915	148.022	88.9919	80.2788	198.282	231.499	188.276	34.9964	43.1045	110.893	238.615	154.57	130.334	1072.71	168.408	1449.44	510.99	0.931591	2.1677	8.40169	8.8941	21.8062	21.4607	136.353	283.315
ESU05929	38.901	26.1593	36.5255	16.2632	14.6134	18.9607	16.0704	16.1639	16.5043	13.7106	10.1576	51.9165	37.7089	45.2007	24.8309	32.1837	68.8159	69.4048	60.8888	5.49479	5.41548	16.8581	18.2816	31.3943	32.5649	15.8822	19.0513	18.0188	142.426	130.366	125.063	15.0484	15.9574	16.7451	20.3553	25.0885	18.6138	334.243	86.2557	144.715	187.289	27.9541	31.7947	27.9615	209.369	300.613	200.24	34.316	51.7441
ESU05930	1.68486	1.21447	1.4688	3.32028	2.77317	5.70054	2.66431	3.45538	3.11228	0.965844	2.49117	3.25654	5.14675	4.80452	3.10496	13.528	6.67859	5.9398	3.97918	1.53786	1.42419	1.2862	1.38423	2.10404	1.87866	2.82078	1.19001	1.36564	2.96343	7.66334	5.86696	1.8407	1.67433	2.40711	1.10857	4.33901	2.95474	17.7173	8.38192	11.3756	12.5342	3.78146	3.91374	4.59954	11.2909	21.6719	12.2177	6.27892	4.296
ESU05931	20.1841	17.8655	22.0985	9.88879	10.3782	8.69605	11.2931	15.2563	21.6606	19.1744	15.7255	25.2853	24.0638	29.3504	11.3845	14.9964	63.7339	71.1836	78.0857	1.93054	1.84756	7.61675	7.02334	6.18948	6.26251	18.4965	12.0288	11.7755	31.3501	34.3072	36.2928	1.53218	0.908105	0.998744	13.2276	14.5897	10.0542	7.44531	14.9087	6.02319	18.4512	59.5708	30.3246	40.2021	41.4012	51.3696	33.3852	22.4654	55.5363
ESU05932	47.0366	38.7318	36.8808	7.07424	11.3148	5.89477	13.5841	16.2701	16.0944	20.1685	16.712	149.525	20.2723	29.2049	42.4662	10.9963	362.812	645.27	802.832	18.5574	17.9383	14.6409	13.6161	15.0637	14.7389	14.6552	24.7492	23.1496	219.988	79.5547	99.2878	19.9303	19.6282	10.582	91.9263	11.7833	12.474	7.23891	145.326	2.24462	24.017	45.9304	4.48588	74.0583	93.3961	149.473	104.691	22.6153	20.5732
ESU05933	34.419	26.4071	38.6538	3.08113	3.17894	1.58491	2.02226	2.6847	3.3939	2.7422	2.64069	27.0066	4.25354	7.30247	4.51871	4.04521	23.163	25.7138	28.8862	3.72187	4.04271	2.62457	2.51399	3.72029	3.90079	7.32284	8.65279	9.05745	17.0832	11.0328	11.7928	9.49277	11.5742	8.17729	5.53818	2.04419	2.29265	0.98506	3.78058	1.06777	1.19512	7.54856	2.41082	8.75074	8.22278	15.2212	10.288	9.9378	13.1211
ESU05934	6.80363	6.10785	7.32041	0	5.21416	0	0	0.468524	0	3.56215	0.84291	8.42843	0.673114	0.729203	11.3845	5.07814	12.3157	9.45612	5.53799	4.79307	2.68737	3.40706	2.93403	0.369521	2.13192	3.5466	1.95061	3.10905	3.11002	0.934324	1.91487	1.88576	1.81621	0	1.20251	0	2.59462	2.62776	1.48623	0.830784	0.637623	0.7458	0	4.15436	0.803906	0.905192	0	4.67826	10.6172
ESU05935	46.3555	31.0138	58.1217	32.4445	42.7318	35.0231	50.0823	56.0152	46.48	42.8345	48.0143	199.33	65.8716	80.7856	175.276	55.9658	167.959	154.91	149.497	7.42424	8.5257	15.316	14.9523	36.1276	33.0334	27.6859	42.83	42.6818	53.4868	42.9999	46.892	175.837	189.306	164.577	17.4298	59.9094	37.4881	140.222	356.131	158.691	147.461	95.3622	190.193	130.083	96.8546	152.597	127.541	141.521	258.245
ESU05936	10.5236	8.17276	8.89661	7.58786	6.97939	7.53751	11.7013	7.03127	5.6717	6.64128	5.74285	13.4507	16.113	22.2896	3.39111	7.01311	19.8206	14.7038	13.5118	0.784523	1.28211	3.06447	2.64731	9.76419	8.80008	2.46714	4.93877	6.52645	17.5893	23.8283	27.1062	36.6339	36.2861	35.4737	8.74643	6.35304	5.13603	14.0323	11.1521	24.0943	14.5003	0.617987	0.85527	1.46621	1.70235	4.91708	2.94792	9.90666	10.6775
ESU05937	3.89725	2.07942	3.50099	3.4978	4.92558	5.4834	2.43562	5.86764	4.40071	3.59127	5.92726	3.13135	4.99244	6.79751	2.08992	4.60512	7.24769	5.59976	3.86059	0.733877	0.980263	0.637325	0.535119	3.04025	2.8514	1.80477	1.37033	1.4617	4.06955	7.70612	7.23705	4.50932	6.25689	6.76445	1.36465	3.3917	2.15577	12.2477	7.46931	12.3911	11.5775	0.634768	0.955724	1.06637	1.01004	2.82491	1.80412	3.98178	8.83797
ESU05938	125.594	132.62	79.751	208.228	156.122	155.715	141.923	165.357	181.057	112.682	196.094	84.4891	230.688	158.884	255.348	435.092	106.778	107.907	105.582	185.843	184.368	156.739	150.832	250.767	230.645	294.703	269.691	275.202	147.728	185.552	204.809	173.34	169.009	155.15	251.094	263.242	316.528	63.617	165.288	69.7669	179.451	444.335	385.184	465.947	364.005	328.715	332.336	278.723	126.048
ESU05939	9.16222	8.55825	8.6209	7.56658	3.11616	4.80927	5.18028	1.45603	0.906104	0.764708	2.1025	21.2531	25.2121	44.0705	17.0325	24.243	4.51224	6.48742	7.33706	0.370207	0.779208	2.25051	2.39949	2.44782	2.61527	11.6019	3.64246	2.84774	9.51964	6.18924	8.26069	21.1281	21.8342	45.74	18.9802	24.7338	16.6571	3.43842	5.40878	4.6201	2.55514	2.31772	4.0907	3.17099	1.70936	3.55334	2.42692	4.59114	11.221
ESU05940	14.5117	11.1868	18.2204	6.70165	7.87086	8.57361	10.4897	13.1977	10.8546	7.52116	6.8886	16.9933	23.9768	22.5694	29.2441	18.1644	32.0119	26.7515	21.7902	1.74622	1.33509	8.59339	8.71666	14.9617	13.4511	10.239	8.62473	9.06671	15.4507	25.1351	25.3763	74.3858	73.5373	57.3362	16.369	27.2058	19.5931	30.4176	12.2937	29.0153	9.69325	36.5328	32.8731	29.4105	37.8216	53.3346	34.4908	28.1225	16.5543
ESU05941	2.91525	4.86037	4.03288	0	0	0.705817	0	0	0	1.22651	0	0.644903	3.0902	2.67817	2.45954	2.91416	0.452323	0	0	1.22247	0.224317	1.44383	1.07759	2.7143	1.95749	3.25643	1.49252	1.14187	8.97462	12.4393	13.626	13.8517	10.0057	9.78163	0	1.34802	0	1.6085	5.45851	0	0.585454	1.36956	0	0.635743	0.738132	2.49339	0.717045	2.14775	6.74899
ESU05942	29.6384	22.6086	21.2905	2.29062	3.21171	2.70027	2.72994	2.61911	2.91268	4.40639	2.22864	108.452	104.341	123.447	118.479	46.0817	73.1261	86.911	62.6274	1.52878	0.978138	19.8576	20.901	4.71755	4.40203	18.3078	19.3525	22.1242	44.2354	76.298	79.3064	113.394	123.618	75.7827	48.8721	77.3022	66.2493	204.396	447.576	183.634	154.955	86.3683	84.749	91.3768	97.6521	153.035	72.9165	60.6681	75.5777
ESU05943	7.28486	5.97118	6.43631	6.97169	7.07843	7.23452	6.41837	8.14955	7.16016	4.87599	3.95972	6.37607	14.5498	10.6702	10.8619	10.0338	10.9925	10.3884	7.85744	0.836753	0.837489	2.17119	2.12335	5.14903	5.25565	2.45159	3.32275	2.82237	7.7703	9.44557	10.91	20.4109	22.7711	19.2743	5.22914	14.5859	11.2004	10.9542	21.9833	8.41202	13.3171	4.9002	5.194	4.50534	9.79846	13.9636	11.0802	17.0767	13.8948
ESU05944	77.8483	82.5272	52.0353	163.438	228.444	197.472	202.312	187.703	251.223	248.799	222.789	184.221	302.978	285.084	205.021	287.288	470.516	431.329	365.874	38.8142	37.5344	209.404	210.34	254.768	244.497	267.968	158.473	159.245	69.2585	107.923	96.4856	230.759	212.035	230.054	261.571	373.514	298.827	134.573	146.599	74.939	88.3527	473.093	290.615	372.242	525.143	476.466	435.832	370.427	201.718
ESU05945	16.7512	13.8188	14.2027	4.60783	5.02935	7.31321	7.72589	3.77047	4.7001	3.30555	3.49685	7.71175	6.71867	9.55306	1.4622	4.23714	16.9642	17.7629	12.4374	0.913647	0.823005	1.32433	1.07992	5.00235	4.4776	1.86835	3.26528	3.4718	10.1997	10.1128	14.5141	5.76443	6.00505	3.87681	2.62562	1.46542	1.37584	6.12007	7.41737	8.3961	6.48375	0.511787	0.624091	0.69111	2.80846	5.92932	3.41028	25.4882	30.2132
ESU05946	15.5292	13.3174	14.1145	15.2711	14.6356	20.5354	15.3286	12.7906	23.8382	17.9327	9.91077	14.7448	16.6171	22.9293	4.52524	7.03454	23.2133	24.9914	16.1664	6.76559	5.59093	4.58093	4.38822	7.52426	9.50805	9.87031	10.662	9.24394	8.48626	14.1424	15.9155	26.6748	27.491	19.9966	9.53426	8.0689	5.14296	48.2982	17.7426	60.6302	27.5179	2.41903	2.83279	3.18155	4.05611	10.847	5.48817	50.7911	95.5857
ESU05947	0.536628	0.456394	1.41308	0.726207	0.199803	0.287201	0.0252839	0.145872	1.84897	0.859517	0.892279	3.89248	6.11944	17.6632	1.7514	1.93679	2.17795	0.42526	1.75871	0.215553	0.182552	0.832295	1.20581	0.207087	0.110627	0.490762	0.749018	0.60015	1.93657	1.94901	1.46065	5.28407	6.6725	5.74917	1.19806	3.47395	0.323128	10.3631	5.59901	37.5574	7.82169	1.81116	2.75872	2.0695	3.15367	5.97471	2.18827	72.7789	76.5376
ESU05948	12.9403	10.6316	11.3748	9.45693	10.8299	13.2174	12.9289	10.0848	8.15642	8.27986	9.28636	13.9106	20.6182	22.1506	7.46313	21.101	40.344	19.8053	13.1194	2.15359	1.50912	3.822	3.8677	7.4361	7.17294	7.90495	8.19848	6.6327	15.3349	19.992	16.6148	13.0897	13.1853	16.7344	5.81997	7.57307	5.53526	25.3243	13.8657	24.2839	22.4141	5.17687	5.50616	5.68802	18.7372	34.9903	21.2853	20.9042	23.5085
ESU05949	17.2842	13.3943	15.0077	21.4329	18.3503	23.105	21.2107	15.846	19.6602	18.9275	13.1801	44.3371	34.3821	38.7674	23.3473	13.1605	57.8008	63.1601	59.9748	1.20285	0.990392	16.7564	14.477	16.5636	15.639	11.6846	10.8824	12.6398	25.8329	27.7581	31.2171	62.4678	65.4231	51.8247	14.7638	25.3373	15.6273	105.208	36.4944	69.1866	40.3238	41.2046	36.1686	34.1639	52.3295	73.6008	58.2517	29.5315	23.649
ESU05950	80.8453	70.0826	101.002	143.718	124.673	108.978	101.215	149.072	89.1351	86.789	91.3705	130.841	143.489	151.98	31.9902	104.489	55.9981	25.5114	29.9868	15.4285	15.2958	45.4244	47.1106	74.8436	73.1965	50.8557	48.2705	48.2101	107.821	110.491	89.597	11.3192	15.6713	34.4894	32.2807	75.9467	45.641	307.501	67.2795	454.938	164.548	0.652844	1.90631	4.61786	2.24517	5.54659	2.76697	121.718	132.123
ESU05951	0.453575	0.40719	1.46408	0	2.00545	1.15307	0	0	0	0	0	0	0.673114	0.729203	0	0.634768	0.492629	0.52534	0.553799	1.86397	0.488612	2.8829	3.22743	1.10856	0	0	0.975307	1.55452	0.444288	0	0.957435	1.88576	0	0	0	0	1.29731	2.62776	0.743113	0	0.637623	0.7458	0	0.692393	0.803906	0	0	0	0.81671
ESU05952	34.155	24.2864	33.5119	39.1707	48.0847	39.3712	38.3412	36.2887	38.3519	35.1262	43.4737	64.9788	130.337	127.95	156.406	93.4739	89.03	54.8803	49.0496	20.688	19.1267	47.897	44.6084	20.0521	19.1116	89.4458	57.7824	58.4549	44.9262	30.0969	22.43	38.5431	53.6201	74.2787	33.777	124.593	83.8893	219.337	45.9209	171.89	77.7372	172.135	141.952	129.601	55.2507	64.0512	45.3647	243.708	105.33
ESU05953	10.1648	10.2503	9.21393	14.0824	32.1371	24.3067	19.3211	18.5544	13.8774	22.0076	13.1971	10.3498	36.162	29.7732	23.0255	24.1636	13.1572	11.6118	15.9811	6.94841	8.69997	15.3672	16.0328	15.8816	15.1621	19.477	17.4656	14.6985	10.9114	11.3297	10.1404	4.63128	5.01804	6.54091	19.1963	19.8311	18.7184	5.37798	5.70323	7.90634	4.69787	15.7978	19.5236	12.5409	17.2754	14.1722	15.8229	66.0645	37.8591
ESU05954	47.0709	43.0283	56.4688	33.7176	53.3213	55.4155	50.4429	54.419	58.8614	44.5224	51.4528	122.459	113.959	95.6523	143.476	117.084	85.7039	88.8744	84.1104	6.38743	7.18657	30.9371	28.2261	62.8404	59.7972	57.8107	46.6262	44.8647	59.0642	72.3675	71.4983	131.418	143.31	104.236	97.9219	123.075	120.383	117.883	146.169	67.7567	110.043	147.262	139.111	147.556	127.069	136.679	128.369	151.989	139.507
ESU05955	1.29453	0.888698	0.688236	2.5584	3.33992	2.7876	2.76766	3.8228	1.99403	1.7343	2.33496	3.53753	16.0469	8.83892	59.2051	45.0998	23.6703	36.5136	24.7313	12.3028	11.2875	4.98077	5.14255	7.63059	6.25164	13.88	5.32701	5.20921	1.84982	4.6901	5.33656	58.4428	57.9949	24.3836	9.00403	25.8312	25.3955	10.5585	9.80599	1.2274	5.58789	172.238	136.09	117.429	164.845	162.698	114.851	41.6531	9.68024
ESU05956	0	0.24553	0.220705	0	0	0	0	0	0	0	0	0	0	0	0	0.191378	0.148524	0	0	0.160564	0	0	0	0	0	0	0	0	0.13395	0.422538	0.865979	0	0	0	0	0	0	0	0	0	0	0	0	0	0.242372	0.272909	0	0	1.72362
ESU05957	0.226042	0	0.121606	0	0.266513	0	0	0	0	0	0	0	0	0.121134	0	0.63268	0.736512	0	0.0919963	0.221171	0.0405837	0	0.0487397	0.0613843	0.0590252	0.0654618	0.0540055	0.051647	0.147609	5.12188	5.72571	0	0.301706	0	0	0	0	0.582025	0.123445	1.51809	0	0	0	0	0.133544	0.300738	0.389185	0.259049	7.86889
ESU05958	27.3609	24.751	39.7597	8.80511	8.15763	6.92896	10.0415	16.5677	45.6834	30.6675	29.1248	0.324665	7.00069	8.42672	2.16687	5.42821	9.45013	8.86346	8.31966	6.9544	6.43693	1.75661	1.83092	3.58698	5.09156	6.55757	4.43315	3.01798	28.957	320.242	536.724	2.17919	2.09882	6.56586	1.38963	0.678639	3.2982	3.03665	3.26324	2.30414	0.589473	0	0	0.160027	0.7432	1.04605	1.44393	8.83018	8.68292
ESU05959	27.2185	29.2498	25.7514	10.8023	7.23252	9.84701	12.0831	17.174	12.3585	8.73118	9.9669	3.8065	5.70407	7.25717	4.42117	14.1358	22.3293	17.9108	14.2972	2.65009	2.62397	2.89236	2.71763	13.1445	12.4643	9.20272	9.35407	8.33285	8.4055	46.9072	63.7755	15.0511	13.4222	13.8215	3.91021	2.16999	2.42882	3.36609	39.6141	4.50245	10.1783	3.01303	1.12658	1.50097	15.6844	19.1768	14.6207	13.3684	34.2022
ESU05960	0.518616	0.310386	0.976516	0	0	0	0	0	0	0.254559	0	0	0	0	0	0.120965	0	0	0	0	0	0	0.0559127	0	0	0	0	0	0	0.445126	0.547364	0	0.346108	0	0	0	0	0	0	0	0	0	0	0	0	0	0	0.297173	0.933823
ESU05961	3.10167	1.5551	2.41794	2.0665	2.18386	0.803377	2.38896	2.65984	2.28725	3.43553	1.92497	15.1521	6.58307	9.18267	10.0402	8.68143	20.6065	18.1248	16.2771	0.927631	0.731295	5.50505	5.03485	7.92394	6.73002	4.3726	3.95131	4.17188	4.76934	7.61878	10.2532	25.888	26.9016	31.6599	1.17916	4.16737	2.54424	9.38021	136.801	20.5164	17.8359	20.4384	12.3175	12.1496	39.2489	50.0568	33.1299	14.8689	20.9697
ESU05962	8.2481	4.63377	10.2171	19.8232	18.5594	17.1618	17.6011	23.9589	17.3246	12.6484	14.1564	22.8397	3.13805	4.56087	0.717482	7.09491	15.6627	12.7324	10.4234	0.940688	1.1248	2.07937	1.92857	5.00761	4.94891	2.21369	3.20069	3.349	54.7277	52.6079	35.2787	0.982886	1.10441	1.43958	0.974971	0.212561	0.450786	37.8423	19.3231	17.3448	43.6472	1.94361	0.744891	1.36335	84.1742	96.3783	87.5132	6.50236	14.3786
ESU05963	7.88883	6.52443	14.286	24.8359	23.949	16.7123	19.7963	27.783	25.8555	20.0317	19.8261	55.5972	51.4378	65.1611	2.20108	19.5595	16.9337	16.1157	14.4859	1.51338	1.95726	1.5254	1.56707	1.8218	1.50848	3.53485	1.35794	1.08574	4.38083	6.39775	4.32696	1.03301	1.61673	3.52581	3.70536	4.32282	6.21831	17.9934	27.3758	174.474	29.7331	5.46431	4.06118	8.01252	1.65141	4.46275	2.7272	123.812	69.2897
ESU05964	29.3849	25.0279	17.045	31.5026	28.2098	24.8333	35.5649	35.4088	42.6512	31.1809	33.214	34.764	18.2899	47.56	15.3588	18.3572	99.8984	115.207	102.311	4.92057	4.67457	14.609	14.9322	15.513	13.8303	8.19428	12.9381	11.9385	40.9719	26.8366	24.6144	34.7641	42.527	49.7966	23.6393	25.2055	14.4517	12.9334	10.3557	12.0855	13.0081	4.30061	4.15174	5.35377	7.4803	12.7725	7.02778	25.4441	45.3111
ESU05965	5.43973	3.25563	4.34666	7.40477	8.01712	7.3889	6.63616	6.74833	7.47762	7.4081	4.93063	10.2404	11.832	16.8477	10.8267	12.7253	32.2918	24.831	19.3717	3.56923	3.0305	3.99057	4.45023	9.97127	9.60894	6.62574	7.41566	7.82293	19.5895	19.0601	23.3028	29.7111	32.9931	20.981	9.3317	8.37219	8.61829	26.8287	17.737	26.5696	18.6677	11.312	14.8292	17.6661	14.1311	20.0091	13.5437	15.9977	20.5499
ESU05966	0.0595207	0.178113	0.0960626	0.867234	1.21056	1.41225	10.7633	0.143459	0.329557	0.584307	3.02338	0.122892	1.50161	12.5035	0.0878786	0.527553	4.65448	1.81537	1.76837	0.0931812	0.181669	0.0343918	0.06417	0.161636	0.32639	0.068949	0.270191	0.407987	4.64473	0.0204346	0.14658	0.577406	0.397222	0.0776656	0.0526001	0.128439	0.0567469	0.0383143	0.0325052	0.14536	0.0557817	10.4719	50.0419	127.507	6.82189	8.55248	9.15482	0.068212	0.428693
ESU05967	117.276	111.041	134.775	278.211	387.276	203.084	263.053	408.041	400.168	449.464	373.981	1322.31	546.207	788.681	631.539	311.582	191.63	232.552	262.569	110.728	104.904	167.973	162.647	88.0791	78.1318	216.061	159.58	179.347	100.131	60.934	57.8824	639.406	627.355	690.164	536.825	596.944	468.334	184.519	511.014	184.121	367.816	236.953	300.028	329.678	192.315	219.941	258.034	193.952	508.36
ESU05968	3.41414	2.11032	2.48411	6.14018	8.06736	6.14195	6.31317	6.87989	7.21872	9.56036	8.63301	11.6138	27.9081	15.5217	46.937	38.0283	21.8839	34.2277	25.8313	5.63518	5.81827	5.65949	5.1411	8.54956	8.65943	19.8153	7.22096	7.11662	5.01636	9.3675	11.8735	51.5421	57.037	40.7518	26.0417	37.5009	28.575	4.32341	12.1499	1.17893	6.6485	93.2715	81.2978	81.6369	62.6939	57.0774	56.47	47.3852	31.1911
ESU05969	4.3293	4.44179	2.92323	3.4455	4.33617	3.2194	8.0281	3.01175	3.10784	1.8648	5.58255	4.78858	13.3084	14.8435	7.37031	12.2412	10.2198	9.56808	6.68832	1.14113	1.23731	4.00755	4.34361	3.81494	4.60271	5.79549	5.44617	5.69283	4.75993	7.73498	7.32018	12.1219	13.2669	13.8345	8.19841	10.1524	9.98193	7.84864	4.6321	6.14957	2.9809	3.41399	7.44683	3.37183	4.07147	4.05547	4.6397	6.53092	15.3521
ESU05970	53.2921	43.4732	43.8165	40.2288	41.7548	42.3986	54.4407	43.9557	46.8444	42.0108	41.0347	69.5069	79.743	98.9322	97.3288	61.1283	159.488	100.901	91.2422	14.1202	14.0597	14.2228	14.9079	37.8132	37.3997	35.8871	55.2925	52.354	86.2399	116.861	158.975	90.465	101.623	82.1863	67.0713	85.9232	56.2537	127.537	57.0651	107.999	66.3789	13.6896	24.9654	35.3035	30.5103	35.3176	27.4227	52.5466	104.431
ESU05971	3.32864	2.73499	3.91534	46.5167	42.755	49.5289	40.96	46.9712	58.1569	54.4429	31.6631	56.8738	24.1127	66.0306	5.6642	11.6064	13.6031	17.8389	27.6224	40.4741	37.8025	9.58405	8.24781	8.08943	6.89461	29.4095	14.0723	14.0378	5.52625	3.777	5.59722	28.147	41.1152	78.8433	17.0514	12.6004	4.84096	70.4909	16.268	202.333	30.931	1.48425	1.86651	2.84205	1.09993	2.02665	1.45705	15.5174	167.515
ESU05972	1.98364	1.7948	2.31917	4.51136	5.74571	6.23396	5.71882	5.55008	5.52461	5.15194	6.48736	8.34438	17.1062	16.5228	20.2243	25.1812	10.2463	7.10956	6.78909	3.40192	2.98656	3.63706	3.16241	11.1596	10.8531	5.36015	7.76942	6.92693	6.51754	8.41354	9.95693	8.05224	9.06867	11.9839	5.38321	12.3358	9.96228	17.1627	7.49777	20.9129	5.73078	6.72873	9.69506	7.79668	7.50212	6.98229	6.29278	12.2704	11.8965
ESU05973	4.6128	3.79335	3.01201	5.25124	5.35567	2.11854	2.01743	4.14649	4.19747	3.73327	2.84652	6.65227	26.18	18.1152	33.1168	48.6873	10.2112	8.36062	6.6639	2.62536	1.72592	3.90645	3.34831	8.03233	8.63392	11.564	9.33826	9.05113	6.44986	8.99422	8.36192	10.3941	10.8568	12.4056	17.6439	20.7436	19.337	5.84799	4.90364	5.74014	2.87102	26.9806	28.791	27.2524	14.4166	14.3356	13.8228	12.772	9.95432
ESU05974	34.5641	32.9995	43.3877	103.449	96.7874	97.3985	84.4768	59.222	38.3287	47.1265	86.1535	56.9214	41.1164	30.8711	63.1821	71.7896	40.2215	31.4543	31.8186	36.074	31.6193	39.3091	39.9257	80.2304	82.9491	83.6532	90.4446	104.17	28.751	20.6251	18.5295	53.6029	48.3308	42.9533	53.0905	18.6463	15.692	65.6886	44.4934	112.549	42.8048	45.5563	35.4376	41.0378	34.5198	45.4385	25.0322	45.2699	57.2968
ESU05975	7.19782	6.19249	4.11429	26.4113	35.5374	31.3863	35.6409	25.8677	31.7213	24.9518	25.568	5.80518	43.3944	38.3315	29.9995	44.8046	34.8533	37.6018	41.012	11.7085	10.5807	12.1304	12.3191	27.243	22.2607	28.0104	20.5288	21.0199	11.8242	11.7379	9.17947	6.54614	9.90741	29.6437	58.4408	44.8974	29.594	18.2438	5.77342	23.6209	8.53747	11.7119	17.0094	14.7646	9.03638	10.7734	13.6837	27.711	23.8958
ESU05976	3.98883	3.86304	3.12132	2.56923	4.59612	2.37631	2.51041	2.22246	3.44865	2.49186	1.23545	8.64749	18.1531	15.7404	14.9552	11.0969	11.2639	11.7599	8.61881	0.752193	0.768243	2.91941	2.28313	4.37225	3.12475	6.02788	2.9803	3.28099	7.57752	12.1009	13.4973	18.9959	20.7153	17.8857	7.11416	16.2759	13.2757	30.1584	19.2884	29.0029	19.9147	28.2621	31.0776	29.9286	8.69789	13.8463	8.86562	20.5708	11.8399
ESU05977	18.3244	17.3875	16.0975	30.5163	30.4594	29.6801	32.8084	20.0066	28.7834	22.543	30.4973	12.9307	26.1611	22.3745	22.4316	26.7808	9.9511	14.2387	10.9035	6.74063	7.87098	6.03119	6.4519	15.0232	14.4458	10.3784	15.1292	13.435	21.6981	25.4432	28.7655	42.9141	38.0806	40.406	13.2215	13.8898	13.6004	8.06289	17.481	15.2948	12.717	18.307	19.5503	12.2159	24.6667	24.0712	27.1569	54.6271	64.3195
ESU05978	55.5029	51.1723	56.7624	82.1666	80.7108	76.5392	88.0586	67.8593	67.5084	61.1562	73.4825	75.1942	101.124	103.607	45.4357	58.7281	105.425	106.466	80.3933	17.3626	17.5711	21.4764	21.9102	71.9165	67.4697	43.2297	37.9558	34.0381	55.8834	52.0715	53.1486	97.4116	105.021	114.208	51.5217	62.5795	47.8676	92.3268	103.538	129.295	111.313	33.3504	44.3104	40.7236	32.9383	42.6714	40.5126	136.032	119.459
ESU05979	4.79681	3.64153	4.75416	2.62125	2.93221	2.07331	3.51601	2.99289	3.14557	3.14457	2.73709	11.3662	4.82532	5.97788	5.20469	4.07737	20.2449	22.8383	22.798	3.97841	3.8755	1.97178	1.72846	6.4913	6.01484	1.97186	4.06115	3.9169	8.82957	9.89757	9.47982	14.3214	14.2444	10.3969	4.65159	2.5009	3.13069	2.14486	3.29649	1.68054	1.71975	4.89644	3.24595	3.80865	5.13529	7.4206	5.34886	7.63711	11.4486
ESU05980	0.589727	0.529419	1.25462	5.46795	1.96743	10.6079	9.11878	6.64542	0.733366	0.815761	1.27028	2.28301	0.238682	1.33595	0	0.300113	2.96961	2.35957	1.17824	0.0314739	0	0.0774437	0.086699	0.305736	0.104995	0	0.0576396	0.110245	0.708937	1.43566	0.990209	0	0	0	0	0	0	0.569424	0.922261	5.10624	0.527559	0.132228	0.0422303	0.0818394	0.23755	0.64195	0.138458	2.02752	111.206
ESU05981	68.7982	72.7392	51.308	103.818	117.061	109.138	108.437	94.1366	99.0807	101.467	104.675	103.001	70.4039	122.924	24.0702	58.4077	97.2092	92.5234	98.73	39.8153	39.515	30.0498	27.2082	40.7749	37.5476	26.0617	28.2781	29.2782	103.16	84.6279	76.9134	30.5009	29.3761	34.462	31.1198	30.0787	26.1125	60.7626	43.804	81.8189	45.8363	23.3215	27.4817	35.3392	26.5833	27.6551	31.157	50.7256	178.185
ESU05982	131.308	133.988	80.2938	268.421	317.329	249.492	261.381	215.669	236.677	301.041	301.613	107.35	301.373	251.748	231.197	329.86	102.753	127.524	107.546	430.923	414.689	176.719	193.619	274.414	251.089	284.139	264.81	272.253	152.586	187.322	209.171	189.885	222.071	181.98	443.26	269.268	265.929	64.5749	98.8788	80.6674	97.4539	329.894	314.795	301.29	174.907	151.37	200.803	335.079	207.063
ESU05983	5.90488	4.9199	3.86187	7.14485	7.7812	7.22764	11.4705	8.49145	9.27661	6.09984	8.3556	7.58997	18.3277	17.249	12.1941	18.796	20.2459	28.5188	18.0948	5.73234	5.7166	4.17012	3.74478	9.36972	10.8539	10.2604	7.24756	6.45488	12.2106	12.879	14.7862	22.3034	19.9355	14.2014	17.8036	9.86885	11.2594	30.6321	31.1726	15.8346	26.4761	26.8431	26.8136	27.631	34.2016	42.5928	36.0818	25.6089	28.2835
ESU05984	0.941324	0.563373	0.506412	0	1.94226	0	0	0	1.22634	0.308028	0	0.485886	1.39694	0	0	0.43912	3.7487	0.36342	0.383108	0.736834	0	0	0.202971	0.255628	0.245803	0	0	0.215078	0.92205	0.323174	1.65584	1.30453	1.25642	1.22829	0	0	0	0	1.02814	0	0.441095	1.03186	0.494326	0	0.556127	1.25239	0.540239	2.15756	1.12997
ESU05985	29.4193	24.3223	32.0005	22.0858	21.1728	22.6551	22.1713	24.9914	25.4931	22.7671	24.476	31.5348	43.9775	42.7513	11.6252	13.8741	9.64013	16.9541	21.1499	2.92057	3.37352	2.64702	2.47719	10.0594	9.50453	2.82959	4.77138	5.05366	50.9731	52.086	53.2233	5.50553	5.73241	5.04366	18.8822	12.6272	13.1029	10.2982	20.0536	9.702	8.65374	20.5969	20.0164	19.6137	11.3546	16.2135	13.0637	21.9026	5.21992
ESU05986	1.03333	0.742127	1.00064	2.47981	5.9699	4.78682	4.9336	6.83129	4.98098	4.19289	12.418	2.02684	27.0916	18.717	13.0189	33.3573	12.8691	10.931	12.1961	1.65815	1.63263	1.19415	0.757554	7.1276	7.44729	4.90777	5.62891	5.00533	6.27549	4.68286	4.14433	6.01457	6.89614	11.8654	23.1949	15.6087	15.1717	2.52765	4.96601	9.08491	1.35579	7.70249	11.5041	10.6212	12.6981	23.6466	19.9263	5.21058	31.8787
ESU05987	2.31279	3.03456	2.00992	7.31904	7.00076	7.53785	14.0949	19.3878	23.4672	24.3635	22.3167	9.50449	11.6168	19.3062	19.7002	21.661	39.1281	47.1868	39.2079	10.7056	11.6427	15.7279	15.7663	69.1357	62.9247	16.1522	33.6642	35.5476	16.2066	14.2924	16.1481	11.0948	13.5352	9.40176	11.5558	9.21368	11.4491	45.3505	57.5661	8.79825	17.3817	6.87439	30.27	11.5421	26.6444	44.9133	44.7213	11.9273	164.014
ESU05988	11.4308	8.84095	7.52134	64.3591	65.3914	70.4869	53.9985	61.3083	66.1543	64.9981	73.7773	45.7497	141.189	187.305	36.48	75.9248	69.0465	110.803	118.953	21.0613	25.9537	17.2234	18.0874	37.0351	35.1296	30.0225	23.6969	24.7113	87.6791	113.838	124.356	19.7407	22.8856	52.6631	118.423	74.2836	70.6699	118.523	44.8022	126.911	39.5547	3.03616	4.43281	5.36904	4.83115	8.77393	8.62931	30.8352	33.5651
ESU05989	0.652482	0.554926	0.49882	2.53124	6.86302	2.88094	3.41242	3.61824	3.8252	3.74206	4.37157	9.1466	2.59911	8.17101	0.20281	1.20149	5.40821	7.27876	7.715	0.0201607	0.0554908	0.198428	0.133285	13.2612	11.8907	0	1.67376	2.02438	1.48007	0.884246	0.144979	1.28497	0.962564	1.07544	0	0	0	74.939	270.399	15.5993	6.85517	0.0564661	0.162305	0.314535	0.426058	1.16508	0.473013	1.2397	2.34972
ESU05990	1.17896	0.453598	0	2.45397	0.893603	0.428161	0	5.04524	0.493693	0.496016	1.72146	6.78097	1.7496	4.33233	0.248666	0.707113	1.4634	2.34085	1.23383	0	0	0	0.217895	18.5236	12.4022	0	4.10442	2.07803	0.824873	0.346937	0.177759	0	1.3488	0.659301	0	0	0	130.1	568.151	9.25469	3.55147	0.276933	0.265337	0.257102	0	0.336119	0.869944	2.02667	3.3359
ESU05991	50.9965	40.1462	45.6202	10.7933	9.92927	13.0501	27.0146	9.86691	12.1142	14.1232	13.5127	262.325	147.772	79.4161	255.122	99.523	774.069	1460.24	1431.9	12.978	11.088	19.4641	17.8054	22.6471	23.1206	106.836	60.5008	58.4199	136.605	115.409	114.313	630.711	690.973	672.449	164.763	307.544	209.757	43.9704	48.2265	5.99862	12.6059	476.572	251.772	224.317	373.288	387.25	174.934	127.543	111.2
ESU05992	21.1665	17.7208	18.9998	35.2379	45.7151	32.5221	35.2355	70.7511	44.0934	52.9977	47.9534	64.2183	114.793	97.6896	221.215	183.015	117.657	92.4837	64.645	11.8329	11.5128	22.6741	23.1147	80.6981	76.2693	96.3639	97.1849	96.9958	30.5172	134.018	254.397	175.753	237.599	152.797	175.757	220.355	151.35	26.7527	29.7588	60.2774	20.8955	60.7592	109.405	188.784	28.6104	43.4281	25.5921	123.415	222.733
ESU05993	11.0654	10.986	12.6647	12.5317	13.0173	10.5551	8.99884	13.359	11.3166	11.6623	11.5924	7.78302	6.92817	14.1167	6.21817	8.81325	14.7799	14.6799	15.1356	5.27159	5.43576	3.40922	4.36924	2.49243	3.05027	8.11204	6.33639	6.16862	7.08318	12.4404	13.2932	7.10307	7.71614	7.85443	2.52809	2.89363	2.27283	10.1665	3.8406	26.5991	6.67458	2.74387	2.59768	2.03184	3.23933	4.04392	3.65985	3.75654	17.8855
ESU05994	9.18629	7.34654	6.86273	8.97355	14.8277	10.8098	12.6766	11.6852	8.62306	7.44285	9.50488	7.95117	14.9423	13.8012	8.05488	10.049	21.8279	29.7355	24.8322	5.91112	4.83991	4.19537	4.28158	13.6933	13.4499	6.69155	9.08578	8.35904	10.2556	13.7584	18.5019	56.8716	48.8309	40.9852	4.78582	13.2442	10.2115	13.0145	22.0169	11.7561	21.6546	16.358	16.8106	12.1248	15.4995	19.934	16.9906	34.3414	32.8651
ESU05995	218.218	199.961	224.169	103.373	84.0186	82.8797	109.758	123.144	79.6482	105.087	83.2187	439.227	101.73	143.878	34.0641	36.9409	623.713	945.288	1074.84	80.332	74.9559	57.9733	60.6867	89.2687	87.4525	70.4746	72.7238	66.0842	489.697	278.512	295.366	572.49	432.901	250.906	237.795	40.0299	46.2118	31.0729	75.7081	11.0823	75.3358	11.8072	8.79886	29.2313	17.2052	23.6191	17.8585	137.157	190.117
ESU05996	0	0	0	0	0	0	0	0.353141	0	0	0	1.58819	0.507347	0.549623	1.00951	0	2.22786	1.97983	2.08708	0	0	0.197539	0.663441	1.3926	2.14253	0	1.96032	0.468677	0.334874	0	0.360824	0	0	0	1.81274	0	0.977825	0.660207	0.560108	3.13094	2.88358	0	0	0	0	0.682272	0.588619	0	0
ESU05997	281.742	281.295	211.959	46.6793	73.5055	42.8787	56.7093	49.7947	51.404	41.4077	50.1759	72.973	58.469	155.372	25.3212	12.1088	80.2129	104.598	124.507	6.89368	8.863	16.4267	16.9407	21.7762	21.6655	9.19513	11.6834	11.1202	134.998	59.2776	45.4152	3.85419	3.09338	7.25787	24.1678	24.5054	13.9204	46.2479	69.2324	80.5132	88.9436	1.39727	1.70388	2.24065	4.79226	8.17115	6.6505	13.1473	32.4108
ESU05998	0.340603	0.305771	0.549712	1.8975	0	0	0	0	0.499199	0	0	0.52743	1.01092	0.27379	0.25144	0.476666	1.47972	0.59174	1.24759	0	0	0	0	0.554969	0	0	0	0	0.667258	0.877015	1.07845	0	0	0	0	0.551237	0.487095	0.328876	0.279013	0.62386	0.47881	0	0	0	0	0.339868	0.293215	0.585508	1.22658
ESU05999	25.4778	15.7247	69.7847	0.839863	0.758209	2.17973	0	0	1.4362	1.08222	0	624.039	158.691	680.175	2.17018	7.37111	1.86251	0.56748	0.448666	0.0719103	0	1.41552	0.554642	6.18701	3.35844	0.851354	1.8437	1.25941	4.19936	3.28013	13.0572	1.01851	3.43332	1.91797	0.324742	1.18943	3.50344	319.572	689.337	383.873	417.394	21.5504	25.8583	37.0227	41.2486	85.3131	63.4795	11.581	0.882221
ESU06000	3.86899	3.12096	2.39818	2.71529	1.2396	1.44921	1.3804	2.31681	1.99975	2.94493	1.90171	9.37754	6.40735	7.03141	7.8648	4.98297	7.00353	8.89735	6.98316	0.362104	0.347321	1.66856	2.26696	2.6952	2.92106	2.92295	3.05445	2.22923	2.63636	6.09284	6.48027	12.7052	14.8187	15.8039	3.04749	6.53387	3.84907	5.73904	5.60382	10.4245	2.71946	13.8297	11.8814	9.9719	11.7767	16.9532	14.8192	6.45814	9.99545
ESU06001	68.2187	68.0594	121.151	182.128	174.81	137.769	148.217	140.034	171.262	136.383	130.593	30.0721	46.7393	130.288	7.71947	17.4216	25.1482	16.0043	10.3356	1.24241	1.07282	2.80527	1.36895	7.80915	5.46111	2.27124	3.47983	4.09583	13.1693	62.8257	66.8761	3.10535	3.98777	4.38579	8.25092	15.3118	6.76506	20.6745	13.6648	432.087	27.3	13.9189	11.7671	13.8723	6.17785	10.4343	10.288	233.898	19.5012
ESU06002	65.9178	67.2922	67.5499	24.2089	23.0429	18.156	18.2013	26.0863	22.8837	22.8019	20.8949	30.7371	66.5045	61.7539	58.2326	41.0602	35.5347	40.3907	32.9161	9.78323	10.0848	14.4062	14.1926	28.6465	27.3187	26.832	19.9917	19.0525	21.7433	17.6275	17.6221	37.3165	38.6455	46.4696	22.1755	31.6558	22.3595	35.8468	44.2737	35.6496	33.9637	26.9776	46.8305	34.131	38.3165	50.9768	48.7983	69.5706	30.9329
ESU06003	6211.53	6671.17	5268.81	4177.58	5091.9	3964.26	4400.52	4392.59	4393.92	4209.08	5338.18	1691	3074.12	3615.68	2458.54	3606.83	2503.11	2453.99	2898.96	2610.64	2517.99	3658.51	3703.87	3543.28	3550.03	3878.38	1903.02	1880.52	1839.28	1761.7	1713.35	789.529	924.118	1632.22	3410.94	4229.07	3717.94	1194.57	1764.43	2916.33	1795.71	278.968	631.082	487.286	436.657	468.284	535.157	1770.52	2062.67
ESU06004	1.58632	0.992553	1.55165	3.6256	2.42295	2.72921	0.817628	1.78757	2.5833	4.19992	3.7073	1.71207	8.70316	7.96002	18.7369	18.6347	7.10047	9.35359	6.867	4.76932	4.06502	1.8332	2.26995	3.17215	3.38915	5.88868	3.34211	3.98695	1.6951	7.27803	9.43671	21.984	23.2906	9.40871	6.37217	13.848	13.8866	4.17739	4.56785	1.849	3.91941	35.1731	34.6091	31.8472	33.824	29.6434	31.2024	21.3197	4.84713
ESU06005	0.730057	0.655398	1.7674	0	0.645578	0	0	0.18853	0	0	0	1.13051	0	0	0	1.53255	0.396458	0.211392	0.445687	0.642895	0.884758	0.316377	0.47225	0.148692	0.285955	0	0.392454	0.50042	0	0	0	0	0	1.42892	0.967757	0	0	0.704923	0	0	0.256573	0.300103	0.862609	0	2.26439	3.27817	4.08515	0.941244	1.64318
ESU06006	8.42443	5.63694	5.70039	8.09489	9.85567	11.2846	8.10374	8.37777	8.33367	6.72913	7.9494	13.8962	28.7313	22.5029	26.0738	21.7489	12.3607	14.9087	11.7873	1.41307	1.16963	6.33411	5.90643	6.96984	6.72246	10.0695	7.55719	7.74723	9.71268	9.35045	8.91902	32.9582	33.5236	37.8938	11.9997	26.2522	21.1023	11.0143	15.5167	27.6982	11.3647	30.2852	35.6118	31.3515	25.04	31.9542	26.667	29.3235	23.79
ESU06007	87.6875	77.1558	70.8518	84.2601	90.5138	87.9284	85.4428	89.8807	90.6764	92.5929	83.0447	75.3785	153.737	171.608	91.0406	122.402	278.387	217.511	169.448	52.3039	54.8903	49.0755	47.8866	199.385	203.611	92.2499	85.533	83.8012	145.081	199.675	206.276	31.0814	39.1633	48.4081	148.725	103.525	79.7426	157.288	152.227	177.599	159.38	33.4576	40.912	40.1571	36.961	53.5085	49.5509	128.9	97.8719
ESU06008	2.97671	3.39699	5.04851	3.02693	4.68453	3.97605	4.51658	2.13674	3.0564	1.08963	1.45328	1.09378	2.02157	2.51447	0.297962	1.9064	7.39757	6.42789	6.40651	0.385053	0.190225	0.816263	0.587452	1.47971	1.22523	1.62184	2.09741	2.17873	1.92737	1.92267	1.81048	1.88783	3.4344	3.3575	1.33759	0.326614	1.01013	1.16918	1.15723	1.47858	1.4185	1.74212	1.43072	1.00123	0.983635	4.12819	2.8666	3.12228	4.26974
ESU06009	0.55981	0.25128	0.150583	6.39732	2.22764	4.66472	7.26663	0.192753	0.182328	0	3.81455	0	25.0615	7.34995	1.37754	2.21975	1.82403	0.972575	0.683508	0.383424	0.954834	0.323465	0.241415	0.152023	0.292361	0.567425	0.60187	0.895355	0.548348	1.72974	1.67405	0.387905	0	0	1.48416	1.81201	0.800582	0.360358	0.305721	0	0.262322	3.37509	2.6458	1.5667	1.48829	2.0482	1.76706	1.28311	1.84799
ESU06010	0.43218	1.35794	0	0	0	0	0	0	0	0	0	0	0	0	0	0.302413	3.98983	0	0.263838	0.634303	1.04752	0.12486	0.419345	0	0.338559	0	0	0	6.56163	11.3507	13.9122	0	0	0	0	0	0	0.417301	0	0	0	0	0	0	0	0	1.11615	0.371466	0.389093
ESU06011	0.456969	1.23071	0.368759	1.56663	1.61636	0.387231	0.409083	3.1862	1.67437	0.78505	1.16767	0	3.22121	1.83665	0.843357	3.51734	7.07248	3.57257	4.04508	2.74981	2.89207	1.32021	1.69969	0.6515	0.626462	2.5806	1.71956	3.44554	6.15467	6.35387	5.90816	2.8498	1.37235	0.894414	3.63452	1.47913	1.30702	3.97112	1.87168	0.4185	3.37257	2.81767	2.33973	1.39515	3.0372	2.73589	1.57356	2.35663	2.05705
ESU06012	97.8409	80.8966	108.491	112.892	103.75	123.21	128.599	104.92	67.1278	51.1642	66.8909	43.655	51.3729	52.5116	31.7419	26.0259	119.806	128.138	122.859	4.79823	4.00349	19.8142	19.7303	33.4616	31.4565	26.834	27.2743	27.2402	312.865	190.32	161.554	90.4907	83.9519	80.2174	33.6019	26.4551	25.1555	416.319	345.532	207.251	537.721	20.3531	13.296	16.9066	101.454	107.558	83.3617	52.3308	61.3726
ESU06013	61.775	57.1001	72.8361	17.8639	27.472	20.5499	18.4017	22.3079	25.6231	16.552	21.7001	38.6639	16.9296	21.1663	6.19699	12.1998	30.6248	48.8628	34.3399	2.65364	3.13026	6.36364	7.12416	10.8721	11.8594	7.76069	6.06824	7.15568	20.8729	21.4302	23.2097	88.8919	90.7849	71.0579	6.94292	8.70885	5.02772	13.7863	25.5079	27.5317	28.0899	57.6888	21.9284	26.1217	100.778	118.773	46.2626	60.7436	56.7143
ESU06014	27.0205	21.4458	25.7425	28.2773	18.8703	22.897	25.2322	12.1876	8.61072	8.43674	8.18856	15.5638	9.51134	3.5127	26.3452	17.3274	14.3176	25.3909	20.8084	4.66056	4.27594	2.90373	3.34498	3.61943	2.85273	6.64401	6.26429	5.59134	22.6149	15.3777	14.4513	4.84481	6.41593	3.42124	24.3293	8.95825	7.29094	2.25037	3.22173	1.06721	2.86677	16.8854	6.99916	10.3397	34.5948	40.9884	26.208	2.504	13.3764
ESU06015	10.0014	7.43058	6.86484	7.9808	8.69161	15.2455	9.2621	5.69988	11.2887	5.92481	8.81248	12.4611	15.6953	17.5576	5.60108	11.1813	25.2211	32.8875	20.4927	10.0896	10.3096	5.6461	6.50678	12.5966	11.7073	10.5869	8.69292	9.21948	17.0597	14.2083	11.7085	44.9269	34.0636	36.901	9.90524	6.88389	5.91848	25.8632	26.0854	15.3711	27.3114	7.18289	6.15768	4.29944	8.35377	9.29156	10.4903	17.6868	26.8059
ESU06016	2.6274	2.41919	2.06586	25.2904	23.8294	23.0636	18.5754	20.9465	8.689	8.26694	20.4697	15.4397	4.29902	52.3128	1.1936	2.73417	36.5118	73.4248	49.1065	0.474608	0.32658	2.21883	2.91979	0.823272	0.527754	0.643836	2.2695	2.21657	3.76142	2.22039	1.77759	379.802	353.117	238.14	0.893041	0.872251	0.385378	95.7534	93.9285	100.321	98.2099	0.664639	0.849078	0.822726	0.95523	1.74782	0.579963	40.7651	80.0616
ESU06017	5.59884	5.61346	6.96715	26.1458	26.7213	26.6042	20.4467	22.4038	22.7259	18.2097	17.9895	10.6956	16.5011	29.6112	3.97866	10.8378	16.5662	13.333	13.5123	2.87222	2.49427	5.20032	5.38179	10.5294	9.07943	8.5466	7.96974	8.28523	9.07201	10.1858	8.0354	3.91583	4.29522	6.96427	8.87838	8.2144	5.68713	9.34697	6.77248	41.4994	5.55362	0.903393	1.31896	0.958516	0.788297	2.40178	2.29733	5.89169	38.0169
ESU06018	81.8284	64.4626	97.9415	81.6651	83.2459	54.2549	73.4584	83.8634	96.0517	81.4081	90.8322	249.103	125.374	174.89	98.3139	86.7844	166.117	193.738	146.903	18.5655	18.044	44.4256	41.1497	45.7107	40.7631	49.5025	28.9974	25.6607	64.3286	81.5457	93.1749	547.6	594.476	546.768	37.613	81.3258	99.0896	397.619	187.524	265.726	164.699	164.498	159.124	194.006	172.934	246.143	172.248	378.806	679.432
ESU06019	9.83036	7.81718	12.9488	3.98972	5.06073	4.22309	4.21626	7.83496	7.03663	4.73108	7.58216	16.4946	12.8817	16.2443	26.9255	21.115	64.2093	18.2679	14.0754	3.02221	2.64005	4.31941	4.74706	26.5691	24.4969	9.30192	16.0153	16.8926	16.1468	30.7411	27.2242	30.2826	42.5425	31.4069	4.50097	10.1928	7.36204	23.32	72.5871	25.0273	24.8669	18.5951	38.9546	19.8969	20.0438	30.1105	22.7714	22.9709	47.8754
ESU06020	7.79763	6.03768	50.3395	0.0835395	1.63764	1.48672	0	2.11434	2.2857	3.73173	0.996248	430.013	565.139	1789.84	5.46854	15.6869	1.79967	0.338677	0.476032	0.171667	0.629998	0.619516	0.378303	4.60565	3.8178	10.5853	19.3519	18.6404	1.33665	0.702731	1.74885	16.2095	26.9301	46.5495	28.4253	31.865	35.4056	210.629	381.181	833.736	269.11	5.28883	8.75273	17.7061	14.3386	73.7231	39.7731	6.53464	42.8234
ESU06021	2.99819	2.57581	1.87312	4.83542	8.0678	4.78078	3.98272	2.46428	4.221	4.84218	3.83432	6.83933	11.9128	13.372	10.2812	10.1965	10.4343	6.64642	5.66816	1.11666	0.885588	3.48342	3.62862	4.14977	3.08111	4.73352	2.93461	3.4252	5.62098	5.24629	7.48565	17.5584	17.6854	11.989	5.64105	11.1655	10.2352	15.5021	11.4615	12.8728	10.0611	15.5316	12.6973	10.8269	17.3131	18.079	14.9313	12.3585	6.21125
ESU06022	2.13598	1.61477	2.3587	1.68617	0.546761	0.142896	0.150959	1.3935	0.988598	0.662166	0.104459	0.783379	2.002	2.80139	0.248972	1.49463	7.99751	2.01821	1.50987	0.296994	0.30276	0.227352	0.654487	0.549522	0.264201	1.61157	1.00722	0.847645	1.04612	1.38945	1.42382	0.46739	1.12538	0.66011	0.149023	0	0.160771	1.73679	10.4063	1.02956	2.52859	0.64697	0.442771	0.686446	2.49063	3.9262	2.41948	1.06289	8.60301
ESU06023	1.75353	1.96776	4.24514	0	0	0	0	0	0	0.215178	0	2.03654	2.27699	1.05717	0	1.22702	1.42839	0	0.267626	0	0	0.253304	0.283576	1.07144	1.03026	1.33304	2.51371	1.20197	1.50293	1.12879	0.925368	0	1.75538	0	0	1.41897	1.88079	0.423291	5.7458	3.21184	3.08134	0.720821	0	0	0.776981	3.4995	1.88696	3.76798	28.8115
ESU06024	1.86198	1.06634	1.81343	1.56834	1.41941	2.85641	1.95425	1.95651	2.3212	1.51273	1.31251	1.34223	2.47736	2.83863	1.09016	2.87536	4.5676	3.49515	2.97895	0.320396	0.276663	0.649235	0.373796	1.67385	1.15684	1.50613	1.01244	0.968228	2.45277	3.53793	3.48991	1.46817	1.79966	2.89039	1.19156	1.97433	2.57099	2.72781	3.26095	1.05842	1.12824	2.58652	0.859788	1.17615	1.36557	1.72982	1.21601	5.07713	4.91342
ESU06025	1.47951	1.40066	2.21418	3.41222	3.04479	2.94056	1.63753	1.91729	2.26042	2.0862	1.72467	1.24967	6.78647	5.31937	1.27093	4.51755	5.25895	5.577	6.17472	0.473772	0.449162	0.450756	0.469824	1.05193	1.39082	2.3371	1.83168	1.95452	2.81939	3.54637	2.15774	4.69723	6.35514	5.05451	8.41545	2.96043	4.84721	9.92211	22.1241	6.06038	32.7105	7.43085	0.508549	1.60149	2.76529	3.65053	3.70522	17.2484	8.96079
ESU06026	1215.64	1381.54	1508.42	3135.34	4504.16	2959.66	2725.04	2979.2	2522.15	3432.16	2946.26	407.898	7188.94	3673.19	8578.92	7097.77	1454.94	1036.81	857.357	3540.22	3375.14	6045.38	6024.33	3258.56	3226.02	7547.25	4877.04	5316.76	1541.9	1265.84	1667.34	1663.21	1328.32	1389.56	4578.5	6118.79	6597.36	572.611	836.58	589.547	608.91	9329.45	8881.09	9448.38	4324.12	3547.68	3818.6	4648	509.81
ESU06027	5.5176	3.72343	5.51265	1.44765	1.95829	2.84669	2.70491	1.93859	0.605133	0.423744	0.592903	5.34733	11.7532	10.0171	7.75847	22.8763	30.3507	4.19519	2.06228	0.286463	0.41445	1.44225	1.52964	19.8611	16.7013	1.71204	7.1966	6.67649	5.77229	13.3374	12.7165	16.1514	14.3533	12.7096	4.42825	5.34571	8.74955	12.4312	4.64286	7.04686	3.74633	8.7947	7.89423	5.21408	7.88329	9.73795	6.88257	9.5172	9.19158
ESU06028	7.12427	4.65841	7.29688	7.30963	5.81527	6.26924	9.82719	7.81901	8.66784	6.55668	7.27219	15.9116	13.4698	16.5195	13.0723	9.68264	14.0989	10.9094	7.96664	2.73469	3.02556	4.44304	4.80786	10.757	10.3302	7.30549	7.27901	6.20984	11.6083	17.0213	19.4667	45.4971	44.985	31.1732	6.12943	10.5322	9.3067	33.9981	14.2533	27.541	21.0173	10.3344	9.82074	9.01923	22.6738	29.9735	17.2493	16.1329	30.0039
ESU06029	2.6755	2.00974	2.64373	8.70444	7.62882	3.93289	6.35443	10.6035	10.7236	11.2028	5.8853	7.35605	7.37377	17.6443	3.14404	6.49521	5.69312	5.94467	6.26671	0.609052	0.882297	3.47047	3.74395	2.22418	2.01037	4.0797	5.32253	3.36844	4.0113	2.92436	3.63061	4.99422	2.84229	6.83976	1.4476	1.59064	1.7179	3.90144	1.8786	29.4032	2.14922	1.97517	1.46236	1.58367	1.93551	1.41659	1.69219	4.50541	23.1044
ESU06030	536.881	631.78	554.689	774.434	1127.87	648.17	671.756	884.537	749.604	805.836	768.324	104.965	2025.38	1018.1	3073.06	2477.72	366.975	230.004	234.871	765.822	783.68	1806.2	1811.55	869.375	866.816	2497.18	1659	1628.61	831.066	825.176	1113.37	498.13	458.178	380.569	2691.76	1713.64	1711.08	155.719	219.05	107.449	146.284	2653.1	2717.38	2607.73	1332.18	1018.91	1068.56	3620.4	262.766
ESU06031	1.85225	0.938428	1.83509	1.14741	1.99469	1.5385	0.968623	2.89836	1.93525	2.59247	0.903142	5.5377	9.52545	8.8745	10.7223	6.69861	11.2537	13.6578	8.26243	1.38886	1.1162	3.24255	2.83525	3.49611	2.85892	6.53256	2.87868	3.45692	3.32327	4.36324	4.43245	21.6537	22.2504	19.5985	1.11827	13.8904	10.3333	11.7933	5.79884	10.1443	3.42882	29.8529	19.9064	18.8967	22.0376	16.9454	15.093	13.9343	8.78372
ESU06032	28.4008	24.3374	22.6933	33.8809	28.755	20.43	26.8614	25.4444	25.4319	24.661	21.6563	36.1991	43.0793	46.6129	30.8051	40.381	90.7953	42.3505	42.8129	13.1912	12.3656	13.9911	13.1354	71.3461	69.2327	20.9159	38.8372	37.0933	23.6156	24.6518	25.593	32.493	45.2655	56.6808	10.2676	26.6525	18.0626	26.3449	27.8382	66.0793	26.6821	12.3918	16.5451	17.7892	10.6981	13.0905	10.8731	45.5231	53.4631
ESU06033	7.95946	6.73263	7.87892	30.0162	20.4896	40.079	58.4915	16.0416	22.9511	17.7458	18.9004	2.30074	3.25486	10.9763	1.56689	2.1288	23.898	26.2224	31.0551	2.67906	3.25823	6.45915	6.13269	4.38061	4.51709	7.71429	8.08839	8.24438	59.1493	15.5942	10.3048	5.58883	6.23262	8.17025	4.97068	1.03054	0.910623	18.3767	10.2005	5.11879	22.2789	0.639833	0.724503	2.32206	1.75556	0.917774	1.94903	1.27704	7.70734
ESU06034	5.35854	3.03616	5.74193	2816.17	3222.55	2044.95	2204.93	2926.55	1545.97	1560.14	2129	838.961	3.12872	1052.42	0.129698	0.307342	0.477042	0.406975	0.429022	0.283642	0.165603	0.0253789	0.028412	5.58215	4.8859	0.0381599	0.125926	0.270961	0.68837	0.72381	0.278143	1.09566	2.46224	2.75099	0.465785	0.710847	1.8844	38.1692	100.96	148.51	379.422	2.23883	1.59151	18.5725	8.48534	33.572	20.0401	763.497	835.791
ESU06035	4.64694	2.67685	2.74995	12.9772	7.80751	8.23652	8.7533	17.1203	16.3268	10.9104	10.9386	3.68789	3.56301	11.7976	0.400221	1.76131	2.22911	1.90619	2.12766	0.125038	0.156434	0.257318	0.463418	0.205064	0.197183	0.454193	0.48573	0.291982	1.47933	1.21648	1.02178	6.03745	4.88442	5.22983	0.307997	0.313361	0.443038	1.90696	2.50605	7.16385	1.52426	0.445715	0.274533	0.147785	0.343172	0.502332	0.600063	2.26334	100.791
ESU06036	17.0679	15.4165	19.0122	15.5259	11.2965	13.3984	20.9036	23.0926	23.1737	28.2682	20.87	21.9709	12.8199	13.4673	12.2907	13.0421	93.256	77.3757	57.1483	6.42393	6.09118	4.35625	3.52218	14.1183	15.0111	9.37024	14.0723	11.4122	26.2572	25.4521	36.1385	35.9156	37.3164	27.6681	12.9088	10.6763	8.98482	16.4803	34.9111	16.59	22.2272	12.1382	9.07301	13.1072	19.8579	30.4051	22.8061	40.8604	137.542
ESU06037	74.6389	75.1636	62.2035	92.3312	81.9621	96.2267	106.033	117.946	126.692	132.825	111.338	99.6644	33.0157	49.7714	13.5089	30.7841	30.8334	35.2035	33.4378	49.4107	50.7	41.1357	45.3222	27.3148	30.487	70.5634	54.8903	51.5051	31.3682	23.9467	19.909	24.2311	26.0978	48.5736	14.4548	11.1567	7.16983	15.0068	34.9091	66.806	33.3893	2.88526	4.73904	2.96564	3.55434	4.2523	2.3738	30.7031	280.3
ESU06038	4.1458	4.09401	3.59644	5.41873	4.85754	8.38757	6.40209	8.51134	8.45608	7.32578	8.37856	8.82729	8.53651	11.9972	3.67261	6.16457	3.77106	9.00328	7.02335	2.7077	2.59589	4.5215	4.49199	3.71528	3.4913	4.32226	5.16302	4.75994	7.1066	14.945	18.5416	28.2245	34.0313	15.4175	7.5565	5.87092	3.26089	3.30253	8.99974	1.32888	3.86108	0.681681	0.571495	1.58217	3.49026	3.93001	3.74745	7.66127	56.547
ESU06039	2.84053	1.84471	2.92624	77.4912	119.125	185.035	119.515	382.188	327.503	250.847	255.683	5.42808	3.3185	5.2468	1.60616	4.73647	3.93843	5.31993	4.35368	0.354808	0.325527	1.08256	1.4856	4.03744	4.11899	1.47021	1.90601	2.19561	5.80154	5.6645	4.08236	1344.29	1256.23	1190.49	0.801145	1.56499	0.345722	16.9233	6.53509	36.0876	8.32611	3.37873	3.14204	2.39871	2.99927	4.46267	4.47443	36.4664	381.533
ESU06040	45.8111	41.8606	35.8364	15.9258	14.2612	11.9827	12.9727	11.9509	19.6403	14.4553	15.854	38.0032	41.7966	44.34	16.0466	45.1398	52.2941	62.5342	44.6614	6.92943	8.24595	10.4665	12.3222	16.471	18.5845	16.1437	13.0671	12.7368	35.143	33.5821	24.792	7.28806	7.95519	5.94717	24.7864	21.9398	26.7405	80.1175	32.7406	60.7914	53.5571	41.5061	41.7933	29.4355	9.3208	13.2939	19.3163	29.1298	38.7187
ESU06041	12.5281	8.69369	19.423	6.97034	9.33248	4.50144	2.88273	12.6982	11.5521	15.9214	7.92807	54.8879	20.7895	29.3616	63.6464	36.0196	35.102	43.6943	37.1074	0.993535	0.772278	4.63127	5.01751	10.8001	9.42755	6.71855	8.38994	9.52192	78.5337	62.774	64.9717	34.0075	34.6357	34.0442	16.1398	13.4664	15.1937	11.3932	11.2062	15.4989	5.08855	10.8602	16.8857	7.71438	8.99847	12.4776	11.6957	13.3339	21.881
ESU06042	17.8415	14.5116	16.1296	9.71529	9.54922	9.7192	11.7087	21.0623	38.9288	19.4243	16.952	18.5917	11.646	29.5461	3.26798	51.9088	79.4048	155.838	77.8814	5.82778	5.41909	9.41767	8.63413	11.038	10.1409	10.6058	8.36508	8.45952	39.3543	34.5413	63.6414	71.1093	82.9899	70.6292	8.17989	4.99341	4.22054	23.8332	22.1977	20.0252	14.3321	0.441147	1.47936	0.409556	1.66431	3.48028	2.30966	4.84265	43.1158
ESU06043	19.866	15.7878	14.7172	21.3996	28.5106	22.1697	33.5276	24.8939	25.3507	21.4204	15.1304	17.1465	40.1141	53.5792	24.6828	97.3827	41.2664	41.1147	33.5337	28.4877	26.2536	10.7261	9.5502	31.0424	31.6353	30.9352	22.7202	23.5882	20.0972	150.048	221.244	61.3809	69.115	106.238	21.2975	64.654	46.8846	175.678	62.9604	72.1778	91.4113	6.2474	48.9125	13.9201	13.4683	25.7808	27.2885	38.0691	133.31
ESU06044	157.836	150.145	160.429	85.8483	107.097	107.239	134.039	108.748	130.882	98.2764	119.056	230.595	299.875	218.674	391.123	326.497	199.968	152.561	134.852	29.1942	27.4296	71.6457	72.4653	112.275	109.921	128.336	124.595	124.934	86.442	314.593	521.462	274.834	361.646	290.932	175.834	395.714	274.351	246.701	160.627	146.891	136.525	126.05	133.115	230.06	217.837	281.548	278.685	215.396	327.208
ESU06045	7.01997	6.73109	8.7766	5.22573	3.949	5.54371	4.69113	5.56616	4.84648	4.65898	4.31794	7.50222	10.4667	9.3519	9.29404	10.4931	12.3315	18.2081	15.1303	2.37019	1.91719	3.73249	3.68822	4.12149	3.93728	7.71677	2.88195	3.34346	10.0561	23.405	35.4454	19.3887	19.7954	25.8674	2.92712	7.94752	6.5043	5.69631	18.0887	11.8016	8.52488	6.04232	4.90663	4.35187	14.983	27.5589	13.108	15.2969	15.9338
ESU06046	9.01514	6.99292	11.1652	4.71536	2.81788	2.97727	2.34067	3.26351	3.35312	3.71648	2.58135	6.62157	33.7902	18.3905	25.5751	45.8157	15.2639	25.0786	11.0072	2.43041	2.46456	2.14028	2.46654	10.0737	8.83314	13.7008	15.5197	15.1593	23.9839	64.3512	68.7025	14.6073	17.8857	16.3124	7.29299	5.7303	7.94585	8.0999	15.3946	6.28571	5.32199	37.3046	29.7783	21.1625	60.8718	76.5312	58.8514	20.3666	50.3656
ESU06047	36.0895	29.4897	37.4195	39.8257	49.1237	34.6519	40.1471	42.539	53.4688	38.6287	37.1184	64.159	78.0605	89.4648	40.9241	49.4806	95.7401	112.531	81.5337	17.8919	16.3738	20.8418	21.8229	48.4789	45.7242	26.4948	32.3238	31.9435	61.7832	62.5801	64.4537	83.0011	84.2653	76.4889	18.0007	50.1351	35.6398	127.878	127.292	104.153	92.4919	44.1806	45.734	40.2512	64.1693	87.3055	61.4726	89.063	70.4011
ESU06048	7.45947	5.37516	4.33408	6.88775	7.08881	4.65233	7.01613	4.9725	6.37507	3.49545	5.71133	5.66775	13.5497	13.7833	16.6817	22.5212	11.9258	11.8882	8.622	1.90351	1.92856	2.81598	2.39334	5.16961	5.25142	6.30799	5.6888	5.19493	6.35199	7.96975	7.36909	7.85664	12.0274	12.4589	7.75235	17.4488	15.9874	10.4486	6.7461	11.8777	7.71793	20.4423	20.5578	20.1627	10.2595	9.32902	9.7609	16.9607	7.09186
ESU06049	9.55601	6.76402	8.60117	7.80772	4.71263	4.78297	4.23031	6.29138	5.36112	4.09775	4.82995	13.8626	18.7785	19.879	15.5042	18.7007	26.2892	27.8524	17.8219	1.21757	1.42818	4.76313	6.01165	8.98287	9.78932	10.7428	6.77405	7.10805	11.2118	15.0608	16.1815	30.1246	33.1133	34.1189	11.2057	18.8646	15.9187	23.9801	24.3873	25.3891	17.7515	36.0442	35.817	30.8581	40.4344	54.2259	40.1833	19.7215	15.4103
ESU06050	2.70995	2.43282	1.14549	2.32263	2.33931	2.13236	2.36821	2.79927	1.51307	3.16705	5.63563	3.29718	14.9374	18.6717	3.81055	9.30069	12.6842	22.8678	19.9313	3.82583	3.51009	1.49128	1.3356	0.841052	0.909819	3.58768	3.28353	2.4325	9.98585	7.3101	8.24001	2.95081	3.10035	4.54639	13.6849	5.43007	5.35187	12.4603	4.43984	6.14546	10.9752	2.65232	2.54125	2.46238	2.97332	5.27944	4.11038	5.76766	4.18247
ESU06051	0.86436	0	0	0	0.873532	1.36027	0.11054	0	0.120651	0	0	0.191211	9.34558	3.77181	0	0.864037	1.60934	3.00336	1.35688	0	0	0.0713484	0.15975	0.201195	0.290194	1.28736	0.35402	0.0846398	1.93523	1.78051	0.912273	0	0.49444	0.483369	0	0.399684	0.353177	0.476915	1.21382	0.904681	0	2.84248	1.36173	0.753981	7.22216	18.482	10.2048	1.69813	1.11169
ESU06052	96.6137	102.367	73.5782	76.6258	72.0941	65.3265	81.3259	68.1742	77.4927	78.7285	71.529	85.1959	147.656	144.802	90.0738	117.978	134.207	152.626	139.36	114.35	117.161	76.7829	78.9993	168.173	168.14	77.6742	125.14	132.829	85.1829	92.3104	101.033	41.0437	57.2964	93.3558	226.439	131.049	96.1299	127.025	99.4063	175.742	118.664	22.0688	23.4165	27.7695	41.8752	44.2733	56.3392	118.031	118.039
ESU06053	6.78296	5.62089	3.87365	10.8668	5.76737	8.35646	7.00635	5.12014	9.43153	4.81478	9.11456	2.10071	9.60146	8.89163	14.5597	22.4902	5.78025	6.52666	5.79723	8.23987	8.03761	6.84367	6.109	4.67584	5.39536	6.61836	7.51697	7.15293	4.54864	6.39502	5.17647	13.6664	13.9981	10.4167	8.43811	11.6532	12.5358	6.75096	5.89836	7.16764	4.841	13.212	8.4666	10.3544	12.022	12.7036	12.2175	18.5665	11.7437
ESU06054	10.1568	6.9881	8.865	10.0283	7.11332	9.69466	11.8856	10.4412	9.09839	8.4233	11.3703	17.3133	24.9365	24.2712	25.121	17.8757	29.352	41.1262	31.2903	1.76498	1.52303	5.95322	6.4124	11.0681	10.7573	7.86415	7.99044	7.71946	15.8226	13.2897	14.2873	31.7548	30.5837	27.8633	8.44445	18.0948	16.2217	8.19088	16.4806	21.5801	10.9884	14.8033	15.1051	15.5046	8.29515	9.79431	7.1908	21.5943	14.6599
ESU06055	32.7553	31.2088	19.8244	31.1857	28.5551	21.4721	24.551	15.9598	22.2675	17.0636	27.2773	19.7386	68.787	59.3667	64.3295	79.1394	22.2348	30.4219	28.58	32.3822	27.5876	22.1404	22.3377	18.8811	19.6079	24.7664	30.6205	30.9248	30.4956	36.7601	36.1202	17.3439	20.1069	26.0074	76.5997	38.7585	42.2031	26.7044	11.8973	21.0834	11.946	32.2643	23.9761	24.1754	22.0444	18.8091	26.203	27.4897	32.2717
ESU06056	7.56922	6.17337	4.4713	2.75608	5.33717	7.46215	3.18872	2.81064	2.80364	2.7197	2.3444	5.82224	24.6682	17.8954	22.6431	22.0859	15.9583	19.7683	12.6848	6.97048	6.68834	4.20208	5.28031	7.25475	7.71228	8.51032	9.18396	6.54478	6.68735	7.03165	7.57108	5.75909	8.71624	13.3626	16.7884	15.0524	12.452	12.7065	5.67366	7.15856	4.38142	8.54126	7.87185	8.53379	11.7495	11.8477	10.7324	15.393	15.5889
ESU06057	10.8492	7.59971	9.07556	7.72699	10.0262	7.87276	8.26229	8.74442	6.53954	6.2403	7.24121	23.047	20.1368	22.8957	16.1084	16.7657	17.6252	21.9104	12.836	1.14826	0.971194	5.19163	5.17947	9.21215	8.45111	7.93892	6.70288	8.58877	9.66912	12.8739	15.7405	43.7083	39.8936	25.8407	7.94026	15.7284	13.8983	8.97072	23.8832	16.5132	6.48725	33.065	32.4508	24.1659	66.7323	85.9963	72.5081	30.8384	26.5788
ESU06058	3.59441	3.47991	2.27496	2.35581	3.80171	1.79169	2.01898	1.82003	2.20364	1.24538	0.654876	4.14722	0.627549	3.85244	0.104057	11.0469	3.21497	3.67334	3.95839	0.951649	1.21476	0.814469	0.866216	1.37803	1.26986	0.673552	1.36393	0.917887	1.933	290.722	554.989	1.17207	1.97548	0.827677	0.560555	0.456254	0	4.21923	7.15904	2.71091	4.85476	0.927087	0.3331	0.968285	1.24915	2.53175	2.06288	2.66541	117.386
ESU06059	1.23135	0.947505	1.3384	1.20612	0.577762	1.02214	0.224962	0.389366	0.687506	0.0986772	0.420299	2.95743	3.58009	5.00962	0.371022	4.07951	3.32977	2.27023	1.81025	0.988441	1.21818	0.508205	0.520175	2.3953	2.46073	0.523982	1.13474	1.13686	0.861524	4.9694	6.28583	5.01489	6.54055	4.82017	0.46636	1.54546	1.36563	2.71761	4.69348	8.37711	1.69566	1.28091	1.86071	1.64951	3.02865	3.56069	2.59599	5.39981	32.9408
ESU06060	1.55292	0.796634	0.537067	2.75701	0.980872	1.40993	0.595794	2.17699	2.49277	0.653348	0.618406	12.1954	2.46917	5.17152	1.63771	1.55234	1.56615	3.21183	1.48976	0.130239	0	1.28185	0.502266	1.62661	1.30341	1.83103	1.35158	1.44462	0.869213	2.05642	1.52193	22.5971	16.878	12.158	2.05853	1.79519	0.317261	5.35519	3.08941	18.0821	2.33898	2.18864	1.92225	1.69326	4.71833	9.2974	3.43765	4.767	11.5842
ESU06061	0.799031	0.860781	0.601806	3.65243	4.0039	2.61809	1.38291	2.86126	4.99664	4.23575	1.13842	12.0432	2.4506	5.73781	1.33702	1.19277	1.79351	3.02315	2.08126	0.531634	0.918136	0.49247	0.379036	1.82269	2.54549	1.01816	0.458167	0.620725	0.26089	1.26188	0.955765	10.6304	8.31866	10.8432	0.706125	1.03453	0.761794	3.90904	2.96727	16.977	2.17163	1.75176	2.43369	1.38237	3.8709	8.6109	2.93488	11.3548	41.052
ESU06062	4.1199	3.30581	4.85455	6.49966	5.69043	4.97414	4.09616	6.28937	7.26729	8.0889	5.31875	27.7491	29.2174	28.223	29.3373	42.707	33.6785	59.9636	44.9161	7.27744	7.17762	20.9508	22.3815	11.7772	10.3249	27.1304	11.3545	10.5463	12.0174	20.8598	20.7794	11.0654	9.56239	4.9239	4.83301	23.4255	18.6662	80.3356	86.1349	54.5927	51.2791	151.521	67.634	72.1023	199.384	235.128	168.045	70.6344	27.2771
ESU06063	12.1368	8.6913	6.00095	368.765	355.595	367.868	340.77	316.825	377.08	318.799	345.359	115.371	121.081	149.668	4.66107	16.2979	14.5533	12.757	13.4481	19.0279	16.9286	11.9582	13.2966	25.0335	25.8301	15.7862	6.58718	7.83832	11.1324	18.4254	15.6232	13.4169	18.8213	29.6595	16.7394	25.2058	21.4702	234.379	56.0897	592.504	84.6174	0.807474	1.4368	1.28512	1.36775	1.54007	1.0871	36.3001	20.7167
ESU06064	41.7899	36.0135	45.2126	20.7779	20.2465	17.9182	19.1876	22.4183	18.3483	15.9414	17.1269	29.1683	59.1331	54.3169	30.9069	23.9106	45.9732	54.0622	41.9797	5.01517	4.32148	7.92662	8.33876	23.0419	21.6288	14.894	12.577	12.1728	36.2226	42.3878	54.3207	24.3976	31.2791	41.1984	11.5791	19.4928	16.1241	17.3146	26.857	26.6071	22.6387	18.3174	19.2478	17.035	38.0909	48.2656	34.4187	57.583	21.9644
ESU06065	4.59231	4.02212	1.89812	4.79995	3.02092	6.16943	7.47013	2.08258	3.06436	3.68354	2.91412	2.2548	15.8741	13.3253	6.94564	18.2616	8.94139	8.62701	4.92326	4.33993	4.46441	1.8445	2.17362	2.55503	2.36909	6.61725	2.32818	2.61038	3.84	3.86465	5.0833	1.8627	1.34551	2.84999	13.0659	12.1454	10.572	30.6068	16.2404	13.7455	16.2968	26.0601	22.1456	14.9609	4.56595	6.03535	5.49617	26.1861	6.85717
ESU06066	5.24555	3.76729	3.95079	0.299722	0	0.889006	0	1.44491	0	5.83608	0	5.41522	8.30345	8.99536	10.8426	17.129	12.154	10.9359	4.26975	0.615903	0	2.22269	2.26212	3.70368	4.93108	3.9497	4.26107	5.75293	8.90611	3.96196	5.16723	13.0851	7.00142	9.58252	7.41701	9.05543	5.00109	31.7403	9.73989	22.4185	9.34045	37.3754	26.4446	34.6989	11.7763	21.6348	13.2462	3.60691	2.51871
ESU06067	4.80116	3.16079	4.3264	5.04083	3.75027	5.83147	4.79948	2.89298	4.33933	2.0424	3.08564	7.62056	13.3594	13.3148	10.0422	11.3105	10.8636	9.87043	6.98561	1.4328	1.33611	2.65858	3.10572	3.25953	5.10885	4.34507	3.52729	3.81205	5.95695	7.41748	7.30536	8.81612	9.13181	8.45748	4.13684	5.6982	5.95064	25.3427	12.4545	22.9376	14.2861	38.1563	31.7681	30.0493	12.9769	16.6879	14.3973	15.4063	11.3105
ESU06068	56.9771	40.4396	71.7761	64.0737	75.9817	65.9583	69.064	46.2742	41.0812	39.3975	44.9476	40.9766	79.1639	98.1789	15.7237	24.2425	21.8874	25.1345	22.7377	5.48889	6.03485	8.68348	9.20179	7.5391	8.35773	7.49172	7.57844	7.58823	88.3603	65.3793	57.2094	8.26711	10.6418	11.3017	31.2251	27.9732	33.7415	45.9324	24.6214	33.4796	20.4005	3.11238	4.27728	4.11535	11.9623	14.0037	18.5336	36.746	19.7612
ESU06069	29.3444	28.8073	19.9321	11.761	9.80081	11.6281	10.2054	9.81309	13.511	6.42459	12.162	13.5667	36.4986	29.0186	40.52	33.2376	38.979	63.6957	43.6902	15.3063	17.7386	13.3571	14.612	14.4471	14.4707	17.7911	19.5196	15.8454	16.5431	18.1558	19.6076	25.0145	27.4733	24.7922	40.0181	33.1415	25.3604	28.9457	23.8652	16.4338	19.5871	82.0947	63.5243	52.2071	65.6666	70.7802	68.6975	39.9197	40.1035
ESU06070	92.7136	73.3414	130.007	590.468	814.405	501.511	612.622	1066.45	775.545	902.121	837.456	601.797	785.466	643.713	2428.76	1306.09	1539.32	1007.53	834.882	280.797	268.877	319.895	314.205	771.773	741.074	955.106	1243.91	1219.49	134.619	673.28	1299.7	1983.48	2804.62	1692.09	440.622	1857.02	1194.72	371.936	551.308	183.572	329.196	770.776	1590.64	2707.94	469.574	622.702	365.563	1894.71	2352
ESU06071	32.5207	32.7943	30.7968	13.0454	18.4495	13.4014	12.23	11.7344	10.084	8.96527	13.5221	28.3987	22.8084	31.1548	12.497	11.8456	39.2722	68.1086	64.6365	10.9844	9.59802	6.99295	5.90753	5.32303	6.45622	8.19238	11.6015	11.6038	23.1275	20.6475	27.8975	28.7081	31.217	25.577	18.5035	4.56624	5.3091	20.3605	17.7601	14.1435	12.8382	1.09876	1.28669	2.38017	2.89511	5.03797	4.98561	23.6125	15.5082
ESU06072	1.03112	1.25627	0.713211	0.946871	0.162822	0.43688	1.41757	0.722747	0.647675	0.831478	0.273742	21.2134	1.03835	2.42736	1.63112	2.31915	2.63976	2.51648	0.944219	0.367528	0.416538	0.531958	0.35732	2.46011	2.5098	0.60789	2.79787	2.6252	0.685361	1.09993	1.08827	2.90898	2.50678	2.59481	0.390526	0.119198	0	0.355578	10.4376	6.94747	9.11125	1.27158	1.50841	0.562152	2.80656	5.43843	2.72638	2.02574	3.18281
ESU06073	0.334388	0	0	0	0	0	0	0	2.94054	0	0	1.55342	0	1.61276	0.493703	0.935935	0	0	0	0	0	0	0	0	0	0	0	0.458414	0.327541	0.688809	0.352923	1.39023	2.67792	0	0	0	0	0	0	0	0	0.549823	0	0	0	0.667331	0	0	0.6021
ESU06074	3.03987	2.03371	4.93741	3.20282	2.26007	3.85574	6.69064	3.58007	3.10266	3.74451	3.29237	270.895	2.90213	199.128	3.5734	3.54971	14.1948	4.37302	2.69503	2.50075	2.22137	1.93548	1.6157	2.36612	1.86565	0.942031	4.64913	3.95503	4.98801	5.6636	6.64155	6.76194	8.3733	4.85085	0.872658	1.19077	1.55063	3.8513	20.5876	7.9086	4.87218	0.923266	0.884606	0.67981	2.67674	5.44837	3.40036	5.82476	18.4429
ESU06075	27.5594	20.2462	32.8414	8.27084	12.9042	9.22903	7.87264	14.8527	11.4779	9.99848	8.54918	49.4687	45.884	49.0538	32.0337	25.0038	36.8112	33.6794	34.9814	4.62268	4.37948	13.1177	12.8583	21.3889	19.6617	20.895	12.9286	12.7014	26.031	29.0461	30.4195	46.0808	52.1781	72.0335	7.65821	28.6038	24.9695	57.7664	28.8509	92.1003	27.282	20.23	26.2596	21.4923	14.6006	29.4215	22.362	31.3017	27.7399
ESU06076	30.5111	21.162	31.2973	6.78536	9.43923	3.1659	1.75191	9.64795	8.95231	7.85921	4.46333	49.1754	46.2031	44.1897	35.1976	26.8895	30.1431	24.1085	28.89	0.835555	0.670774	19.7884	17.7227	26.3788	21.184	20.2482	14.0267	13.4752	28.1437	29.043	29.6675	34.394	38.4684	49.0981	7.54663	25.3376	17.0464	43.2891	23.1722	94.3368	19.5076	14.1876	19.0589	13.9863	11.9821	18.4624	19.2976	14.9856	12.9738
ESU06077	17.4743	18.0192	10.2901	1.21434	1.4617	3.20165	1.26837	4.87844	1.84584	3.0136	0.877669	3.291	4.20523	2.27782	1.39458	0.991416	2.05177	0.820505	1.44159	3.04988	7.37704	5.45778	4.73528	5.00187	4.43967	1.43611	7.61644	6.47451	4.8574	4.86427	5.23381	5.89056	5.67332	6.47067	1.2521	0.764343	0	0.456019	0.386879	1.29757	1.32783	0	0	0.360473	0.837057	0.47126	0.813143	6.90084	9.77947
ESU06078	0.545537	0.26371	0.474095	1.84629	3.40161	2.264	1.5152	1.6183	1.3531	1.31827	2.56052	2.90256	8.96773	6.34173	23.2342	21.9447	12.23	18.1779	12.7922	4.2949	3.96305	2.02063	2.0359	4.84327	4.72288	4.14414	3.69961	3.64352	1.32907	3.8323	4.16331	28.3802	25.8772	18.0151	2.92972	14.217	14.8832	5.24053	4.26264	3.40761	3.36256	42.2054	33.2981	29.7237	30.9655	25.1243	24.0599	22.3628	7.37982
ESU06079	1.00551	0.758253	0.259653	1.03416	2.48964	0.54532	1.47623	1.28793	1.57196	2.448	1.38277	0.87195	3.40221	2.5218	1.60334	3.77127	1.87839	2.32921	1.08037	0.448634	0.303291	0.371838	0.442294	0.786409	0.535631	1.57246	0.864846	0.523816	0.393969	0.662804	0.848999	2.84271	4.83153	4.72335	1.70611	5.20747	3.33611	2.95151	3.36065	3.09411	2.20509	2.44693	2.59793	2.08751	1.996	3.21069	1.93898	4.77068	4.20043
ESU06080	259.337	290.672	315.258	618.33	940.264	549.683	506.525	673.263	581.033	686.016	639.123	63.3816	2439.87	1177.32	3026.81	2160.54	507.795	404.69	298.629	396.579	383.865	1149.44	1124.07	540.758	545.696	2074.65	1105.59	1057.08	413.637	353.59	467.934	1086.51	970.041	769.86	3747.71	3717.12	4015.88	456.262	226.981	93.255	148.135	3384.92	3758.69	3500.99	1654.76	1397.49	1491.56	3711.01	291.803
ESU06081	1.41341	1.64206	1.61023	0.641329	0.661688	1.12726	3.42375	0.515291	0.0812369	0	0.38627	2.18869	1.35722	0.534661	1.35029	1.39626	0.812703	1.25185	1.01513	0.0488102	0.22391	0.672565	0.430254	0.0677344	0.260525	1.66138	0.595923	0.626888	0.570076	1.19885	0.789754	0.69133	0	0.976388	1.98381	1.07646	1.42681	0.963351	0.681075	0.456856	0.467513	1.36707	1.44081	0.634589	1.62094	0.995547	1.28834	4.00185	4.04205
ESU06082	14.2022	10.4123	20.835	13.5144	11.8181	10.9085	10.1548	18.7892	12.9517	11.6005	7.91786	63.0447	27.4802	26.5794	13.9253	10.9316	11.6479	9.74301	8.73687	1.04756	0.568818	4.59757	5.00569	6.54168	6.01925	7.8779	5.97718	5.59134	17.7103	17.1593	15.1239	33.0809	33.5378	56.0228	2.94462	16.6788	11.301	80.2047	45.3728	123.829	46.3546	12.8736	12.2485	10.5898	6.45426	7.2311	6.52066	19.7816	19.9334
ESU06083	0.284541	0.255442	0	17.315	20.6324	28.9341	28.2743	10.5811	4.44835	11.7319	11.8976	0.440617	0.422264	1.37235	0.840214	0.398208	0.618081	0.988684	0.347414	0.835231	0.459781	0.164411	0	0.927246	0.222903	0	0.407892	0.19504	0	0	0	47.3196	52.4106	24.5047	0	0	0	0	0.466177	0	0	0	0	0.434359	0	0	0	10.2718	117.327
ESU06084	6.13646	0	4.95193	26.2971	40.6978	124.8	90.6414	19.0161	35.9752	45.1806	51.3171	9.50242	77.4063	128.251	36.2404	21.4696	19.9945	28.4295	7.4924	9.00637	18.1788	3.54573	5.95422	17.4975	14.4215	5.33137	24.1909	14.7219	6.01082	0	6.47661	1747.61	1720.02	1044.94	0	0	8.77573	29.626	10.0537	33.7193	56.072	15.135	19.335	23.4186	16.3142	24.4929	0	0	0
ESU06085	0.663502	0.450045	0.452136	1.51646	2.43816	1.58678	1.53113	1.69058	1.0805	0.578978	1.15083	0.936116	7.2864	3.57936	13.1487	11.9268	4.96434	7.20665	4.21258	1.60137	1.50098	1.1757	1.06823	1.75377	1.52466	2.38267	1.07795	1.04099	1.50203	2.70314	2.70775	4.10715	3.5424	2.65503	1.6027	5.01116	3.45811	1.30979	2.36734	1.18829	0.994914	17.698	16.655	11.8841	16.9079	14.5949	13.7847	5.19598	1.22125
ESU06086	27.7074	19.2253	34.1176	32.2624	40.9981	37.5104	45.408	60.2059	42.0111	37.1697	41.6951	111.879	34.7294	55.1041	85.1578	131.236	71.4561	39.8265	41.984	34.1203	33.1774	44.2659	42.9867	294.661	283.077	52.9878	82.6422	76.9145	42.0618	54.8009	61.3993	153.516	154.706	124.235	8.34078	14.471	8.36689	219.464	888.536	203.909	497.974	18.8768	566.069	34.3761	50.3798	93.1868	157.75	231.034	659.107
ESU06087	0.444768	0.319427	0	0	0	0	0	0	0	0	0	0	0.132009	0	0.131334	0.373465	0.0966126	0	0.217218	0.104444	0.0958249	0.102797	0.172624	0	0	0.0772831	0	0.182921	0.174265	0.549709	0.281653	0	0	0	0.235832	0	0	0	0.145737	0	0.250097	0	0.140139	0	0	0	0.30631	0	0.480511
ESU06088	0.233051	0.268994	0.0537327	0.114138	0.176643	1.1567	0.774908	0.619024	0.0325302	1.34001	0	0.10311	0.0988147	0.267622	0.09831	1.53756	0.433914	0.231363	0.203248	0.195454	0.125526	0.769484	0.926054	0.678083	0.547699	1.64872	0.548846	0.456415	0.0652226	0.377193	0.175692	0.138417	0.133312	0.130327	0.0882656	0	0	0.257174	0.109091	0.0609805	0	0.164228	0.419603	0.304935	0.472061	0.332211	0.630541	0.171695	0.359685
ESU06089	0.39935	0.870667	1.19697	0.63565	0.0504483	0	0	0	0.334457	0	0	0.0883429	0.253989	0.183436	0.505384	1.27744	0.371772	0.198229	0.139312	0.234447	0.307284	1.87896	2.32494	0.371822	0.759756	2.23043	0.98138	0.586576	0	0.235036	0.421486	0	0.22844	0.223325	0	0	0	0.550858	0.280403	0.104495	0.400996	0.938055	0.988653	0.174176	0.50557	0.455414	0.884028	0.490354	1.43814
ESU06090	31.7028	24.1024	32.7612	23.6531	28.1784	22.9165	25.3472	25.4442	27.3472	21.1746	24.6743	15.3382	28.3833	32.6342	19.5792	32.2838	51.985	69.1357	51.4383	2.12325	2.12352	13.3481	12.6038	46.2141	46.046	12.5687	16.441	17.6214	53.1073	67.2179	69.0525	52.5598	53.3612	54.2071	3.8872	9.7027	9.8784	59.1463	67.3675	54.3082	73.3775	19.6619	18.9925	18.4031	77.3832	87.1328	82.2408	41.3918	44.7053
ESU06091	38.609	33.9941	26.363	20.1091	19.6313	13.2126	17.5475	16.2594	20.1681	14.9421	18.6963	29.8934	63.5771	35.452	65.4448	50.4995	28.0631	32.8504	27.1963	35.6122	37.9122	15.8307	17.1943	20.3848	17.3911	30.5118	21.5532	20.3575	35.5639	23.5535	25.2332	60.1944	63.9206	38.9469	110.824	58.1595	53.5157	16.4891	30.776	19.5833	21.8146	82.6508	76.8505	78.4323	92.3802	62.382	93.8317	52.9685	24.5992
ESU06092	68.9641	77.7103	61.5987	29.5066	37.738	24.9324	22.3515	40.6744	36.1101	38.7635	38.8877	39.3445	86.7557	58.177	86.475	80.1202	43.9617	45.2884	41.6313	21.7609	19.0172	33.1434	33.2268	29.8842	32.0099	64.312	33.8208	31.6653	38.6781	36.2513	51.7751	54.6462	60.7787	50.5913	78.7334	80.9947	73.9297	16.2492	47.123	21.758	25.4353	116.018	106.048	111.908	81.7794	78.9125	88.0596	114.392	83.4779
ESU06093	6.39957	5.46257	6.3777	22.7189	18.647	21.7807	20.2548	15.1355	21.9707	17.1993	17.6767	3.8448	4.5669	13.7179	3.82073	3.91521	30.0432	36.7365	29.504	13.4267	13.5995	6.22354	6.35654	11.8518	11.9442	6.3499	6.46681	5.29749	9.38567	5.94295	4.46596	9.15959	9.10185	17.3854	3.15223	8.60266	2.80061	19.9221	22.6882	60.0816	17.9927	1.66752	1.76297	2.40223	1.48753	2.65201	2.28797	5.35024	20.5275
ESU06094	26.8832	16.8076	24.5716	38.5582	44.937	42.5392	48.4391	40.1661	55.6839	56.0132	50.2774	284.819	132.102	177.398	49.1079	158.263	349.406	628.769	471.334	10.3069	9.82564	25.2418	22.2253	27.6002	27.2915	47.1294	17.0075	18.2861	26.9373	40.7557	43.9352	57.3095	59.0404	45.1009	93.6356	95.6734	64.3374	165.281	247.86	564.629	202.841	211.769	101.451	188.229	35.9784	62.9569	53.4885	251.932	164.728
ESU06095	3.91288	2.44855	3.75861	9.25171	8.81258	7.22707	9.27831	9.45985	7.71821	7.74423	6.25784	19.1846	22.1374	24.4543	37.5745	25.442	23.1288	25.5637	23.0933	0.874516	0.870148	7.00701	7.24727	10.0761	8.48081	13.3885	9.27841	9.63541	6.48384	17.9895	19.9514	88.9285	79.9361	46.1568	5.61796	21.5616	20.0128	26.0926	51.1305	56.1636	36.7936	62.7169	38.5235	34.0451	10.821	13.9638	9.73519	24.0382	12.1644
ESU06096	387.337	273.11	739.712	56.3105	76.3427	52.6074	39.5152	64.3513	37.8705	54.6893	42.2795	470.901	366.226	318.419	255.798	179.088	189.447	169.854	156.471	13.8013	13.0955	60.2685	61.4084	40.6733	38.1651	130.098	80.5918	82.7758	195.006	144.258	130.915	161.011	166.468	69.0196	152.206	347.828	287.98	54.6577	124.466	141.416	54.1812	668.523	408.956	573.62	262.827	423.478	250.898	468.463	397.734
ESU06097	2.27504	3.8991	3.50488	0	0.457224	0.438148	0	0	0.303125	0	0	0.320268	0.306928	0.332504	0.15268	0.144721	1.34778	0.718637	1.51513	0.667808	0.222798	0.418266	0.735826	0.758228	0.891107	0.539063	0.296482	0.637951	1.11423	0.85207	1.52801	1.71974	0.828159	0.809616	0.822484	0	0.295776	0	0	0	0	0	0	0.315719	0	0.412751	0.178047	1.0666	1.67582
ESU06098	14.0709	8.51154	15.8236	2.34547	1.8864	3.35977	4.84179	1.73614	1.41064	0.951903	1.42157	9.64321	1.47097	1.1432	1.14532	8.44367	0.865924	1.14804	0.815591	0.240355	0.127669	14.3557	14.8726	0.0877744	0.118161	1.17942	0.169891	0.0295403	1.73076	7.41263	5.59465	3.31471	4.05529	3.28968	0	0.0697472	0.184895	5.32638	6.14275	14.6427	4.75578	1.73611	0.644996	0.526297	1.7568	0.774054	0.964604	7.29723	7.91509
ESU06099	127.455	109.534	103.95	146.947	189.314	132.603	84.0512	169.606	86.8639	157.18	162.682	136.26	223.474	131.986	141.302	176.465	123.157	131.86	154.51	42.605	52.0372	93.8252	96.823	132.289	148.524	161.173	115.736	105.397	207.038	181.726	204.412	126.346	110.789	83.4506	281.387	132.133	112.866	69.1975	132.274	74.7706	78.4276	187.196	142.914	153.019	106.92	99.5711	154.626	120.855	93.1049
ESU06100	180.812	166.325	119.737	107.019	81.3785	104.436	116.499	98.8295	102.199	139.692	113.386	54.617	135.367	127.094	161.611	214.462	43.5911	42.2597	47.0239	165.175	144.556	72.3832	67.1348	78.6067	72.7274	125.038	167.664	151.171	31.7686	27.1409	30.8074	171.921	146.1	126.959	347.164	196.835	169.294	28.9673	37.1951	25.247	22.2265	99.99	97.0804	97.1618	77.6019	61.489	88.647	54.3589	89.0575
ESU06101	2.18564	1.5697	1.97539	2.17298	3.09237	2.66702	2.11314	3.52198	0.768805	2.31727	1.54346	2.03071	7.91423	7.87094	10.4554	10.0327	9.78019	10.1258	9.71368	5.74843	5.60365	4.44538	6.33392	7.33613	7.60208	13.672	7.89552	8.2099	5.22378	4.05201	3.13724	13.4486	10.8522	10.9514	5.79454	3.96175	3.00065	2.70131	2.00527	3.84317	0.860305	1.43752	1.92825	1.20112	2.16932	1.39579	1.95682	5.56065	4.56516
ESU06102	79.7177	69.1798	95.3794	26.2365	25.7535	35.9377	30.4486	27.8875	14.9551	13.669	27.0611	76.2063	72.0857	69.3775	350.898	217.176	936.581	362.921	481.99	231.941	221.96	212.499	208.949	397.29	367.949	347.218	519.499	516.338	91.0997	38.2065	37.9175	856.855	769.5	716.488	360.415	272.826	223.448	82.1047	215.237	205.587	127.007	100.842	321.675	159.172	13.7522	36.9092	27.6337	84.7804	234.832
ESU06103	18.4226	21.5913	17.3222	44.3118	66.8994	38.3486	51.2046	46.1041	34.946	34.6928	56.5836	14.4412	117.225	59.1301	201.028	256.996	122.185	179.758	191.174	35.8657	32.5004	50.9552	51.5838	57.1555	57.8298	105.643	44.7968	43.6031	8.91052	24.9398	23.1046	250.593	281.707	210.841	74.2602	169.36	132.058	43.2228	39.618	8.45086	28.336	477.028	365.395	313.993	749.078	714.22	608.633	355.278	110.769
ESU06104	7.50911	5.89647	4.88342	8.08042	7.26015	7.73897	7.53153	8.99536	10.2214	9.11034	9.73743	10.0852	9.09015	14.8604	3.10538	6.86817	7.99535	7.92792	7.99697	2.14462	2.66326	3.41139	3.43718	5.54639	5.14534	2.80513	3.54405	3.62956	8.78306	13.7959	15.5002	3.7586	4.72814	9.46123	0.73371	1.13466	1.10818	1.74584	2.11591	5.13661	2.10084	2.8213	2.6741	2.59111	7.81534	9.02093	7.40147	5.74059	9.03611
ESU06105	298.146	284.126	339.105	225.525	280.464	196.411	228.067	259.956	233.884	261.176	240.889	438.019	467.851	440.876	608.239	430.269	219.111	264.951	273.692	150.113	147.888	200.362	190.637	132.757	133.743	318.147	133.002	136.107	215.325	165.604	205.312	413.702	454.703	388.792	334.245	662.434	527.427	128.805	421.064	118.198	273.831	363.665	330.188	344.867	216.033	177.331	215.716	567.828	224.385
ESU06106	8.40938	8.41218	4.91185	6.93291	6.65724	8.41551	10.2526	4.21917	6.57337	2.98766	7.81386	10.4177	35.5374	23.4339	21.048	31.8316	21.6593	23.0975	13.9834	6.58255	6.12559	6.3399	7.46024	9.91765	10.854	12.8726	9.64394	10.3756	5.56991	5.85668	6.59325	11.9871	18.6003	18.1838	21.0208	23.3312	17.8675	34.6447	17.3203	23.6178	26.9084	31.3419	30.5342	28.3639	10.3622	17.7414	17.9261	22.9919	16.8725
ESU06107	4.47268	4.79748	4.87491	7.89918	11.814	9.17175	11.5786	7.38014	7.05666	6.55764	6.56675	4.73728	22.4412	19.175	26.4717	26.1757	19.9148	27.1127	24.7754	5.30841	6.04879	8.21182	9.55643	11.3416	9.95016	16.9397	6.25897	6.18472	17.4675	42.138	44.6108	27.5308	30.7796	31.379	13.3465	22.0606	17.6108	4.97304	6.12236	2.55345	3.40236	9.51919	9.12059	9.16265	11.5649	10.5876	9.90104	30.1223	6.86816
ESU06108	28.8125	21.2307	38.1684	39.7189	42.8211	42.097	44.929	47.4087	42.7684	45.2433	33.9983	94.2348	39.6681	42.4612	35.3872	19.3881	78.4411	86.3076	111.66	7.82134	7.3132	21.1295	21.9641	33.8076	34.073	23.7402	21.8242	21.5848	91.89	103.799	116.929	49.3822	44.498	50.6549	22.9275	26.1352	18.5968	47.0242	57.4396	48.1427	55.0506	21.6963	14.3942	21.9266	56.4144	80.1024	40.2789	31.23	27.1261
ESU06109	0	0.917996	0.660145	0	0	0	0	0.422508	0	0	0	0.95008	0.607004	0	0.301952	1.14485	1.55486	0	0.499408	0	0	0	0	0.166615	0.320422	0.533046	0.146586	0.280369	0.200326	6.10856	17.0522	0	0	1.60116	0	0	1.1699	0	0	0	0	0.336276	0	0	1.81238	3.6733	1.05636	0.351566	4.41898
ESU06110	3.57301	4.00952	4.73686	2.29676	3.15956	3.35214	2.62742	3.82258	6.85762	8.26786	2.48999	7.7065	7.3855	7.59062	1.88405	5.35751	5.2666	5.61631	3.5835	1.12372	0.549859	1.40093	1.98108	3.43068	3.3988	3.32597	1.46341	3.76117	6.87471	25.7603	42.1552	20.6908	25.0374	23.9773	2.02986	1.65217	3.28484	2.95714	4.59944	9.34922	2.69081	4.40624	4.42277	3.89592	14.9271	18.0811	10.9854	7.23893	39.9801
ESU06111	6.34439	4.34865	6.31894	8.34014	8.66808	7.10771	6.5622	10.155	6.64582	7.65901	7.22284	19.7152	30.557	25.821	34.3461	23.7969	33.1962	27.7213	19.104	1.38415	1.33149	6.10153	6.35008	12.7355	11.9997	10.2792	8.77725	8.72696	11.3093	15.6002	16.9362	75.5073	73.1803	57.7816	6.51591	26.2247	21.7019	19.8956	35.6778	27.8214	14.7039	57.1875	51.3711	41.6188	73.9767	99.6942	69.6245	35.9856	38.6967
ESU06112	5.8141	4.3376	4.27115	5.39552	7.49923	5.31757	5.09715	5.19805	6.75831	3.12935	5.1602	5.30881	14.5787	13.3439	12.1658	8.19281	13.6311	17.2066	11.7742	1.55364	1.92216	2.78024	2.73642	6.223	6.70629	3.9017	3.79367	4.2464	5.59687	5.28619	6.1787	15.6703	13.808	18.4431	6.3783	7.07344	6.07835	7.27875	13.0401	16.4513	7.07413	3.26357	3.97971	3.61135	5.11686	8.56228	6.3169	15.7157	15.5228
ESU06113	26.5404	23.9299	18.4375	31.0054	31.9386	45.5181	35.6389	33.0174	34.0503	46.7846	35.1151	72.1902	201.042	143.125	153.504	205.092	162.739	242.042	185.553	58.9036	55.7206	69.076	72.4421	86.2065	87.5487	96.9455	61.4525	57.0287	75.0523	277.752	353.007	70.2836	74.1604	46.5264	83.2125	276.396	251.331	64.9581	96.134	7.0805	33.4166	423.589	319.864	345.079	527.662	521.488	560.966	190.529	35.8416
ESU06114	18.0574	17.0308	11.6801	105.084	130.477	106.814	131.9	98.2707	89.5917	74.6317	106.94	32.6952	118.399	124.086	76.4031	88.1534	60.4011	40.12	35.1731	11.8798	12.4888	29.8399	27.9975	99.1715	97.314	74.1992	76.5738	80.5744	22.1613	62.7061	88.3583	34.3239	39.2477	87.6021	48.8049	191.153	143.589	110.246	38.333	78.6327	39.0647	9.1269	47.0997	29.4421	19.925	38.4207	51.4743	103.089	110.005
ESU06115	1.50797	1.16703	0.839231	1.06961	2.29909	1.23378	3.39815	1.18168	0.86373	1.63349	0.628116	2.49616	4.24421	3.76189	2.07288	12.1528	18.2983	4.5772	2.60305	2.07585	1.7925	2.01306	1.78273	2.49941	2.40335	5.60193	9.72761	9.33844	1.37523	49.4328	58.0645	3.24282	2.08215	4.47816	3.58433	1.85143	1.78473	16.368	7.07097	4.57167	8.91804	3.67651	4.50561	1.58755	6.72781	8.1981	9.66912	4.82695	3.55793
ESU06116	15.1323	13.3145	11.9683	17.4218	25.4977	18.3095	16.6131	17.6141	19.0889	10.9751	16.5441	16.4379	46.9802	40.123	41.127	41.3538	26.7788	24.8075	22.6125	11.0053	9.77264	9.22217	8.88768	15.9468	14.1544	23.7104	12.1682	13.8558	18.6572	13.1431	17.163	22.0666	22.0064	27.4079	35.5279	41.7921	31.1153	39.2544	34.9679	30.6127	30.5331	48.6492	53.9656	51.0266	24.4184	31.4764	25.6003	59.7911	24.9429
ESU06117	17.1755	17.7319	14.338	15.5582	24.196	19.0963	20.4655	18.4451	21.8455	19.768	20.3067	15.0866	39.903	26.2796	63.746	56.6105	27.692	35.9445	29.2143	5.16331	5.78991	8.91467	9.42456	11.8455	11.7846	19.4244	8.23536	8.60646	15.1994	17.2325	19.1902	40.5054	46.1261	38.254	19.3132	42.8457	36.8439	16.6413	28.6245	5.64096	16.8181	75.131	68.3461	68.2139	69.5429	68.0807	67.0462	83.7395	33.8589
ESU06118	0.570601	0.329302	0.789355	1.88633	2.1985	2.65937	2.3716	2.69443	1.11506	1.4804	0.454451	1.95651	0.483875	5.89721	0.361053	2.16747	1.01813	0.188823	0.696684	0.598186	0.878111	0.1884	0.105458	0.498065	0.830133	0.03541	0.788749	0.502869	0.0399227	1.59517	1.37653	2.71119	1.4688	0.638185	0	0	0.116573	0.472248	1.93646	8.73432	1.48968	1.87644	1.86208	1.55542	9.75202	17.4878	11.5084	7.07636	45.2068
ESU06119	0.583891	0.458657	0.431916	16.7647	12.7791	17.1938	20.4726	12.515	10.3168	8.14418	13.5862	3.65434	9.67597	5.39758	19.2531	24.0035	22.1693	38.0686	22.5755	7.66984	8.7404	3.45814	3.3993	4.47939	4.28818	6.34107	3.784	3.48534	1.42984	4.91128	4.44218	56.9462	57.6712	28.4757	3.6765	14.2534	12.3165	12.0745	21.4043	2.27263	14.9115	108.968	76.9626	73.237	173.687	218.778	143.55	34.1267	29.6132
ESU06120	83.2734	76.0066	147.7	547.488	520.857	726.513	696.796	481.17	404.841	337.711	505.035	65.1382	2.06495	5.67859	2.5285	17.376	35.3404	20.7031	29.7965	4.77565	5.131	3.89632	2.2156	3.13921	2.26392	5.48656	16.9547	18.2686	170.581	176.166	100.655	1.33501	1.71437	0	2.55393	1.03936	1.22457	144.69	114.16	65.2845	413.785	5.63184	1.349	3.92141	212.282	201.646	233.676	16.5597	193.692
ESU06121	0.761566	0.420728	0.850928	13.205	13.1062	9.08446	9.02022	10.7107	5.66674	8.2238	9.09039	2.44931	10.1716	10.4541	0.951419	15.577	0.890764	0.0678508	0.429159	0	0	0.913934	0.720001	2.86356	1.83567	4.52976	9.95137	8.95461	0.516442	1.1464	0.370976	0	0	0	0.155311	1.13772	0.837779	2.03634	6.14257	16.2024	1.23529	0.577947	0.369164	1.07312	0.207659	0.467644	0.201726	1.91338	0.210966
ESU06122	0.266926	0.269582	0.2154	3.08847	0.885143	2.57292	0.776601	1.06843	0.489019	0.131019	0.248023	0.465007	1.43594	1.5556	0.640411	1.82109	8.66101	1.62308	0.936982	0.528878	0.449288	0.21207	0.258998	1.60377	0.810274	1.65233	1.31533	1.66956	0.26146	1.34024	1.37339	1.52591	1.33603	1.95918	0.530751	0.647994	0.954323	1.41755	0.382652	2.62789	0.375236	0.713209	0.420519	0.764003	0.413956	0.399524	0.459577	1.20449	3.9051
ESU06123	4.74216	4.81948	1.73288	4.98463	4.66815	2.95699	7.04868	4.34391	2.7976	2.45941	0.249416	0.969874	10.0914	7.48003	1.71735	6.63655	4.47022	3.52347	2.62189	1.36573	1.34941	2.06799	1.50484	1.89524	1.68222	3.73132	4.16855	2.57589	2.19107	1.65879	1.79426	10.4159	9.67345	7.35533	9.01413	3.47537	5.37422	11.404	4.10454	5.40821	3.52187	3.82514	5.92033	4.09756	4.12316	4.28552	3.54321	5.07573	12.5665
ESU06124	8.30114	4.80673	7.33558	7.93662	7.99424	8.04164	8.5759	9.79231	8.28664	5.33468	5.73624	7.4095	12.9268	12.1893	13.436	10.0655	16.3718	15.4458	12.9162	4.64466	3.98694	2.31456	2.28101	5.62348	4.78915	4.98161	4.25298	4.42331	8.54213	6.64642	8.22359	12.3763	14.9598	18.6916	5.32319	15.6495	12.3714	12.9827	16.2678	20.1997	13.3125	2.92368	5.24055	3.53776	3.06294	4.14659	4.72974	10.5436	12.9146
ESU06125	17.8084	14.7444	10.867	29.0702	30.6607	33.2209	26.1386	27.0405	22.3808	18.2236	20.9327	7.60064	13.3541	9.71203	12.171	14.1785	22.0756	24.9991	18.9775	6.50195	6.84661	4.18143	3.6228	5.33167	5.52112	9.34881	6.90083	6.29753	15.2864	22.5547	25.6364	20.4066	23.4336	8.86796	29.5292	16.7022	15.6586	38.6439	24.9494	11.2955	32.9961	14.0719	11.6981	14.9854	29.4442	46.0889	43.7712	20.3367	43.1701
ESU06126	92.5024	65.4068	123.787	30.8279	33.3279	30.7169	41.7627	39.3445	41.8296	34.6816	34.3882	124.283	51.4188	74.4214	74.6077	33.5956	113.938	118.538	117.632	4.97958	4.89188	22.2859	22.6717	30.933	29.9949	33.4744	43.876	40.287	98.6425	70.1364	75.6294	235.706	231.019	172.282	19.4113	40.2759	27.0068	201.506	263.772	173.168	211.929	38.6168	45.32	43.1806	74.8834	141.648	99.8164	101.31	157.771
ESU06127	12.5273	12.9763	15.5525	0.825908	0	0	0	4.97697	4.70779	0	0	0	2.8601	1.54922	1.42275	1.34858	0	0	0	0	1.03807	0	1.87003	3.14024	1.50978	5.86046	2.76276	7.92633	4.71952	8.93251	7.11936	4.00635	0	0	0	0	0	3.72183	1.57877	1.76503	1.35465	0	0	1.47101	0	1.92311	0	3.31304	8.67563
ESU06128	72.1198	77.9048	59.994	79.649	90.511	78.6381	76.0452	71.7926	65.9913	81.4638	58.1343	53.7112	68.7615	69.8619	36.7174	43.4127	39.2358	33.6548	33.8799	27.5092	26.5079	30.7811	34.0364	49.3712	44.2952	35.8207	46.8138	44.7694	52.9503	52.441	51.6659	81.6263	76.5195	69.1701	83.2824	69.9047	58.4013	69.0049	54.6825	80.5528	65.6879	13.3434	16.084	17.383	8.35144	5.74668	6.08464	47.9255	51.3781
ESU06129	0.465732	0.266066	0.273332	14.6603	12.8793	9.61529	12.7352	13.9514	13.776	11.6795	10.032	1.83577	3.64427	14.8388	0.312557	0.651781	1.93136	0.686535	0.516948	0	0.159634	0.0489284	0.0547758	0.0689864	0.199005	0.588552	0	0.0870648	0.0414724	0.218038	0.223431	1.76027	1.18675	1.82313	0.224498	0.685225	0.484394	1.22645	0.346832	17.2937	1.42846	0.556938	1.00053	0.646319	0.300165	0.59147	0.0728973	32.2427	8.69094
ESU06130	0.190088	0.238907	0.0613578	0	0.336183	0	0.0340336	0.157082	0.148586	0.186606	0.529879	0.117742	0.282093	3.85056	0.224522	1.75575	2.51874	1.49711	1.8103	0.0669571	0.0409542	0.065901	0.0737769	0.216806	0.119128	0.0330297	0.0544985	0.0260592	0.148956	0.548189	0.962997	551.785	584.563	418.04	0.201583	0.738337	0.326212	0.734172	1.05886	0.557074	0.641327	1.25022	1.07808	1.3348	5.66004	13.3533	6.34927	2.35272	99.5329
ESU06131	0	0	0.551763	0	0.906941	0	0	0	0	0	0	0	0.507347	10.4428	0	1.91378	1.85655	0.395965	1.25225	0	0	0	0	0	0.803447	0.594042	0	0	0	1.05634	0	972.206	965.099	710.628	0	1.10659	0	0.660207	0	0.626188	0.480597	1.12427	1.07719	2.08751	9.08894	18.4213	7.06343	3.52615	38.1659
ESU06132	7.26461	7.72622	5.97058	10.9905	15.7125	11.7597	14.1392	12.4539	10.3944	7.15038	9.95604	5.5208	32.57	17.9656	45.0255	64.4335	48.5689	90.8669	60.3335	5.08631	5.24471	14.4423	14.1969	17.5053	17.3881	18.7347	10.3589	10.3795	4.01793	9.73281	9.54871	79.93	80.8966	77.2845	9.40121	29.2222	26.3154	12.0672	27.0699	3.93215	11.398	124.965	119.883	74.5841	212.295	247.458	160.687	66.032	42.5899
ESU06133	111.893	95.7185	89.6395	68.1032	120.455	107.184	87.102	52.3461	71.6977	86.7604	79.4834	64.0337	160.034	151.861	100.558	135.599	121.967	116.918	87.613	55.4549	54.5905	56.4542	59.5297	69.3589	70.5043	74.3183	77.0032	86.9791	141.37	84.3455	114.244	316.874	282.461	163.46	263.328	221.768	199.442	72.0269	55.1285	104.701	55.8513	59.994	68.9782	81.6902	33.7712	45.3077	42.5785	224.405	149.646
ESU06134	46.5533	34.5322	60.636	15.7054	21.115	18.0654	18.6724	26.2776	24.8064	22.3102	17.2646	91.3096	41.1705	48.3042	104.214	38.4669	158.189	140.622	178.863	10.8329	10.1319	28.4518	29.6834	23.9568	22.7955	43.2917	51.7111	48.5406	90.1223	69.2726	84.4918	131.94	131.07	103.691	39.0144	39.2659	25.0345	30.4448	61.6369	47.3923	19.212	25.9643	30.3202	35.7472	54.3414	110.271	49.0875	76.991	152.211
ESU06135	14.2812	8.49165	8.68077	0	0	0.157166	0	0.862122	0.543662	0.0910367	0.947847	0.143602	1.78907	1.19271	2.60143	1.42759	6.34534	4.94075	3.51001	0.544422	0.599391	0.375084	0.599873	0.1511	0.145293	1.93364	2.9246	3.36897	10.2645	2.1968	3.62139	3.0844	2.97064	3.63016	5.163	0.900502	1.85668	0.537254	0.303864	0	0	0	0.146096	0.566249	0.164361	0.555209	0.798329	1.1159	5.51031
ESU06136	6.95865	8.09273	5.61541	1.94285	0.326318	0.22336	0.660699	0.816817	0.566602	0.724522	1.27358	0.2449	10.1703	4.49186	19.3805	18.2965	13.7415	18.1342	15.3834	4.23997	3.20859	4.84323	4.36492	3.69351	3.55156	10.9464	8.04825	7.91358	1.75568	4.2351	3.67219	28.7117	28.4972	17.9536	12.9979	8.01989	8.74529	1.93428	1.29553	0.193117	0.370541	31.8986	30.0646	18.4285	22.144	23.461	23.3266	15.7683	12.4349
ESU06137	0.0964444	0.0865815	0.31131	0.413301	0.298495	0	0.0863379	0.099623	0.141352	0	0.358459	0	0.214688	0.0775258	0	0.404915	0.680865	0.111704	0.117755	0	0	0	0	0	0	0	0	0.0330541	0.0472349	0.0993335	0.10179	0	0.193092	0	0	0	0	0.46562	0.0790047	0	0	0.158581	0.0759701	0	0.085468	0.577417	0.249079	0.0828956	0.173658
ESU06138	5.3485	3.73685	7.31856	10.942	8.24595	8.69015	6.0579	6.3655	5.77128	6.64309	5.20743	57.0035	28.0911	37.0117	13.7335	20.4701	17.3008	12.7935	10.3634	1.66554	1.24001	3.82945	3.67037	7.18016	6.75847	4.97005	4.46694	4.01683	10.8424	14.4664	12.6153	5.60749	7.263	11.7429	2.34276	9.4088	6.85073	38.6205	50.557	137.534	16.8355	16.2505	13.7749	13.8089	16.2801	27.7058	13.1725	18.2686	10.3005
ESU06139	0.465087	0	0	0	3.08452	0	0	0	0	0	0.648228	0.720196	0	0.373856	0	0	0	0.269337	0	0.27304	0	0	0	0.3789	0	0	0	0.159398	0	0.479019	0	0	0	0.910304	0	0	0	0	0.380987	0	0	0	0.366353	0	0	0	0	0	0
ESU06140	65.3494	23.4666	21.094	0	0	0	0	0	0	0	0	151.792	387.919	346.701	521.016	740.785	0	0	0	870.882	939.805	422.909	291.68	441.886	383.949	448.528	299.773	452.419	499.289	558.648	779.382	163.016	78.5018	127.907	294.53	42.305	56.0736	88.3393	235.543	71.8178	220.479	752.164	566.24	778.108	648.613	378.208	562.574	0	0
ESU06141	1.32313	1.18782	0.970655	2.00294	4.54332	2.66469	2.30742	3.49671	1.71256	2.83395	1.72439	3.2995	14.3823	6.85112	38.6136	38.2361	20.044	40.1627	26.4982	2.20926	2.36013	3.99139	3.93486	5.24967	5.6402	11.8387	4.1506	4.44048	1.38019	3.69892	3.35515	73.5127	79.8839	42.4446	5.33011	25.752	22.2149	7.96409	20.9736	1.00716	6.812	137.429	94.1263	77.7223	147.222	141.183	106.833	37.6917	11.2005
ESU06142	47.5567	43.4557	37.5392	20.5012	17.1052	13.3131	19.6394	20.4684	22.2655	16.3493	17.0092	77.2954	28.7061	51.0465	4.87601	5.08403	20.0354	29.9449	41.9935	7.67225	6.58167	17.0925	17.823	10.3394	11.2725	13.7315	9.67137	10.4132	30.6394	22.6441	24.2499	11.9651	11.7128	12.374	13.3837	7.33014	6.07239	8.01768	16.3868	18.6657	7.62718	1.31878	0.891925	1.51243	3.59564	4.42528	4.22399	12.652	42.0509
ESU06143	428.984	491.353	259.964	588.839	1039.2	782.747	929.914	859.08	769.256	961.657	1007.97	824.636	2585.51	2433.66	2599	3735.53	2731.26	3521.79	2448.3	1616.25	1552.8	1856.67	1897.82	2213.42	2233.94	1550.79	2220.66	2279.16	1057.75	1638.68	1960.24	1824.52	2027.07	1357.58	2453.29	1266.19	1494.94	5840.27	3613.76	394.377	2606.3	3043.07	2560.9	2471.39	2356.71	2463.39	2130.91	658.326	553.428
ESU06144	0.110477	0.0330597	0	2.49343	3.32156	2.83972	4.18677	1.94001	0.899548	1.08454	1.06075	0	0.382549	1.12487	0.108742	1.18534	3.19971	0.981001	1.12407	0.194574	0.178516	0.148948	0.190571	4.89022	4.70228	0.895838	1.45172	1.16114	0.0360716	0.113786	0.388669	1.07173	1.91695	4.18052	0.0976314	0	0.105328	0.213347	0.181	0.134902	0.155305	0.0605513	0.116032	0.0562152	0.391614	0.808415	0.507234	0.253218	0.663084
ESU06145	2.27162	1.90336	2.07755	0.584086	1.80789	0.834148	2.84701	2.34649	3.92126	3.2707	4.43259	1.75883	4.94433	3.04337	2.79493	7.09996	6.9082	4.99898	5.73205	1.11134	0.89727	4.28774	4.11443	1.72728	1.48295	6.24971	2.11666	1.92042	1.40924	2.18369	1.11885	2.20369	3.63842	4.4462	2.81049	1.96076	2.16576	2.19342	1.48868	1.9417	1.91603	2.2411	2.14726	1.61825	2.95253	4.23121	1.95558	2.21283	5.0447
ESU06146	1.36915	1.29558	1.13472	1.14175	2.74866	4.92305	3.87579	5.31309	5.09804	3.88693	3.1633	3.61	1.26304	2.37963	0.655612	3.72862	7.47538	3.55729	5.01506	1.26	1.35533	4.63978	4.02138	1.53748	2.02917	7.90872	1.6179	1.34432	0.50745	0.800364	0.859217	3.07692	2.96344	4.05593	0.196209	0.119776	0	1.21482	2.6069	2.50779	0.78029	1.03436	1.69061	1.3557	3.47602	4.28321	4.07754	3.18056	16.5908
ESU06147	137.33	109.36	144.868	480.824	521.784	567.665	545.912	457.613	412.453	330.946	450.941	108.891	107.578	141.647	86.5696	72.6501	152.187	149.237	161.236	59.3742	59.6542	60.4095	57.3944	178.605	174.333	89.2149	97.7648	92.7865	557.217	337.313	293.923	53.7419	48.8614	146.136	116.793	105.103	94.944	388.02	311.739	159.484	540.058	5.61118	10.1008	12.1552	81.5611	84.8204	134.248	194.833	265.339
ESU06148	3.55814	2.01178	2.8437	7.8146	8.00217	8.45109	7.51911	6.90906	7.13711	6.91879	4.59367	6.56944	14.2417	11.8257	13.4113	11.5391	13.4143	17.6138	12.6989	1.86795	1.87964	5.30789	5.79838	4.57114	4.30165	9.63066	3.70286	3.54116	4.35661	6.67756	5.86778	49.8557	55.8942	53.1695	5.03411	17.4418	14.6294	25.8334	9.36079	25.9749	14.597	23.149	20.401	19.0367	15.3111	19.4593	15.3744	18.8202	16.3559
ESU06149	118.097	97.3161	125.176	262.518	262.656	343.15	357.936	260.43	233.228	194.688	212.934	142.869	37.3124	67.5692	39.8745	42.418	208.51	178.921	215.995	39.122	40.7136	25.1775	26.6703	27.3837	29.8365	47.6684	36.7298	37.6086	205.477	179.132	143.027	66.2186	64.4163	72.7746	25.9854	23.1045	17.2165	307.477	263.912	300.902	560.654	10.5106	2.76938	13.4171	280.782	372.076	259.278	88.1826	693.472
ESU06150	81.1082	70.1168	65.4517	37.6544	33.869	51.2296	59.4989	43.83	42.1932	51.976	48.4984	35.4697	47.9235	53.1243	34.9274	48.8719	43.638	40.4469	37.1363	104.051	106.79	64.2229	61.6964	40.6867	46.1828	30.6662	64.0558	60.7437	40.0916	47.5701	54.6915	32.7843	28.5681	39.6878	19.9104	19.4469	32.2201	35.5321	28.2992	11.0045	14.7803	20.375	18.9303	18.3427	35.273	34.4715	27.8002	36.1479	49.3574
ESU06151	2.52446	1.49806	2.53206	3.75278	2.93862	4.16964	3.86868	3.40322	3.98562	3.2483	2.02763	4.39506	7.95833	8.27755	4.99067	25.0498	22.4457	9.39937	7.3487	0.720088	0.614568	2.56297	2.07584	8.22657	7.77633	5.77434	4.52866	4.27223	6.07715	10.1359	8.38456	12.986	12.1644	14.3486	2.00406	4.38569	3.1003	15.4516	9.48696	14.4725	12.471	3.25974	3.55016	2.67796	17.8719	23.6531	21.9042	6.1049	7.0623
ESU06152	26.4757	22.35	18.5605	25.2912	22.3504	25.7015	24.6629	32.5046	30.0057	20.9043	24.1311	29.2564	49.699	45.5103	73.2348	55.976	71.5107	55.4013	51.9991	23.0736	22.2925	15.5901	16.227	22.29	20.2949	38.3186	30.0726	29.1058	28.9664	40.8706	46.3498	45.448	53.6396	44.0286	54.9472	71.5847	61.6286	20.134	28.1584	34.6053	23.4505	96.8326	82.8232	100.026	37.9655	36.1915	36.8808	109.273	100.806
ESU06153	5.5102	5.77717	4.15445	27.0605	24.9675	25.8004	21.4594	20.1083	19.2172	14.9644	16.369	4.1729	17.9661	11.8977	17.2805	23.4156	14.1535	13.0436	8.98672	2.69181	2.33968	6.55365	6.42628	10.977	9.67287	11.2169	8.9944	9.40112	5.35798	6.37949	5.51849	4.68211	5.15364	6.14036	14.6085	14.9715	14.8399	12.9711	13.6403	12.8184	26.8003	8.72959	15.0173	7.79748	23.6669	21.7524	31.8547	35.2615	21.3642
ESU06154	24.9879	29.3759	15.1233	76.36	107.983	80.7909	77.6271	56.3856	62.3464	68.6263	77.8091	49.5193	121.18	131.039	105.628	174.85	35.8627	40.8281	23.79	117.881	123.695	36.6114	31.8466	75.128	85.7567	59.1843	44.0292	40.1693	9.46998	17.0044	12.5586	43.9051	55.9841	100.145	125.791	169.466	163.36	27.2871	36.7962	27.7881	65.6545	68.7226	77.0924	83.5548	65.6411	74.8018	108.837	196.877	77.9348
ESU06155	6.30361	5.29706	4.79107	6.18794	7.45384	7.0497	6.20079	8.97204	10.707	9.71398	11.8506	13.2798	31.7624	29.0474	24.5117	16.3613	10.7472	13.6681	10.2918	2.40974	2.21087	4.42582	3.69829	9.88278	9.35941	8.40593	6.6196	6.80782	6.67712	13.5133	23.9432	36.5686	38.8887	31.2751	18.1694	29.6565	23.69	14.0841	23.6572	12.8213	10.7677	27.1775	27.1943	19.9725	21.3055	17.2609	19.4348	27.4053	19.4671
ESU06156	21.4584	20.0634	20.8403	30.6623	33.0592	31.9557	38.113	37.7506	29.986	29.0007	30.9506	23.4962	44.6283	38.6006	88.0169	77.8446	52.9547	39.254	41.0878	22.0685	20.5609	13.3885	13.7257	39.8191	37.0947	35.0693	33.0317	31.8005	22.2604	52.7925	70.2573	52.4748	67.1346	58.1901	41.0899	69.679	47.3172	17.6936	25.8412	52.7609	22.7025	22.3302	26.3325	28.5478	21.6114	22.352	17.3967	62.9712	46.409
ESU06157	5.34616	3.7237	5.50431	11.1392	7.82487	9.29492	11.4697	11.4256	6.75476	14.0255	11.4768	44.3906	13.1318	20.8945	104.518	62.9506	122.036	62.7744	45.9174	13.799	12.8091	18.428	18.6031	19.2991	18.7018	38.4394	57.4123	57.0532	20.2245	215.221	313.548	46.7531	53.5179	32.8351	26.3923	47.4385	17.9275	18.3344	13.5914	12.4935	6.99718	20.006	30.6403	51.6397	15.8468	34.3991	16.9811	27.8876	53.6087
ESU06158	16.0339	16.1934	18.022	54.969	41.9026	56.2889	58.44	49.2433	47.4192	31.4805	52.9427	70.0526	29.7432	41.658	10.357	40.0697	52.5543	48.2508	51.7387	26.3902	24.6749	23.2442	24.5404	79.6584	78.6156	24.9999	29.5518	29.8313	37.3008	32.586	34.903	76.7798	69.3622	54.9198	8.72947	9.26766	11.0555	85.4267	144.011	142.646	139.265	20.7146	21.877	21.4166	23.3434	21.7133	44.8601	127.97	249.01
ESU06159	18.7373	15.3561	17.2941	18.4185	19.5943	16.4277	17.9003	25.8945	21.766	19.8418	18.3604	16.6844	40.2071	42.2932	31.7576	23.0306	46.1466	45.5217	33.2482	7.94136	7.04241	6.2029	6.04121	32.9648	31.0972	9.78792	13.5287	14.0026	35.5903	26.3862	32.289	16.7573	22.7525	31.325	27.6789	13.11	13.8902	17.6176	30.0862	22.6519	23.7423	1.68109	2.478	2.70123	7.35281	13.4194	10.1556	41.1667	23.047
ESU06160	2.11771	1.64952	1.98537	4.57764	3.70401	3.72101	3.08067	3.65121	2.08441	1.74263	2.1269	13.4066	30.9189	30.1157	12.7136	9.28332	8.50681	10.6588	7.26264	1.06956	1.09871	1.60153	1.63177	3.47591	3.08616	5.85783	3.88399	4.16266	3.79789	3.33588	3.74708	16.7026	14.3408	11.3377	0.908218	18.8503	13.762	29.6496	34.67	24.8704	26.4429	28.9065	32.6023	25.125	8.19673	10.4414	7.50679	19.9955	10.1778
ESU06161	11.1042	9.61102	8.51874	19.7171	19.5945	18.8614	22.8232	12.9618	12.6987	8.35895	13.2328	9.86982	42.8598	37.145	13.2334	50.7318	35.2615	22.4926	16.2329	11.4594	11.6669	5.32282	6.21664	14.7258	15.7982	33.3115	13.7052	13.96	14.2423	22.7198	15.9767	8.48795	9.17186	9.16142	20.8583	22.4036	17.518	76.8323	48.7038	20.7037	59.2899	27.8378	22.9851	28.6568	10.9436	21.2661	10.8882	61.631	14.525
ESU06162	12.1727	10.1578	16.6793	17.5575	16.0559	16.4764	12.7255	16.5824	17.2421	12.832	17.1748	15.7819	26.43	30.4711	11.9112	10.69	20.4301	20.1309	14.7128	1.37889	1.55112	5.68821	5.87918	17.155	17.6797	10.1498	9.41289	8.48383	27.9282	26.7155	23.1729	13.3314	15.2932	19.9877	6.66018	11.2385	7.711	27.5698	18.9058	39.4669	27.5056	3.52617	3.44287	3.77251	17.3032	17.6898	18.0396	18.6432	30.4502
ESU06163	0.29429	0.352259	0.158322	1.84968	2.94934	3.4913	3.16141	2.53324	0.766793	0.2889	5.01324	3.18999	12.2285	5.36207	25.201	28.4178	23.7591	53.7411	35.5724	4.66477	3.64576	2.1539	2.41131	5.03483	3.99602	6.39199	2.10934	3.22755	1.6335	4.24347	4.86611	39.1527	29.4599	32.2564	10.1428	12.7009	17.3957	5.87259	15.9109	1.07806	5.65396	140.974	88.8623	92.0942	135.614	129.012	102.858	50.0835	37.2696
ESU06164	9.68299	8.18141	4.99037	20.2246	26.1912	22.6852	24.6937	19.0797	17.6502	11.5026	20.792	8.94617	35.7432	30.7418	20.6636	31.0878	23.4196	25.1631	20.5653	6.25785	6.22351	8.36892	8.05321	7.62343	7.77664	8.90746	9.79811	10.0395	15.7813	19.9461	20.0959	10.8255	13.3587	12.104	28.2601	25.2844	21.1787	10.6853	5.86571	9.53852	5.71936	12.309	12.6909	10.6823	23.3633	23.2215	20.4542	25.5975	19.1934
ESU06165	6.97125	5.26113	4.08009	3.15159	4.33552	3.66777	3.87474	3.99616	4.71568	2.21852	3.41675	5.10099	8.69701	7.38959	7.69119	9.80971	9.65157	11.6234	7.66984	3.37305	4.27066	3.89529	3.19628	3.30777	3.33068	6.38943	5.43595	6.24877	6.71596	6.94337	7.19597	12.7399	11.8099	8.84654	10.6627	8.18282	7.88801	7.47094	15.0611	9.19072	10.1231	9.8251	9.17232	9.18	16.9721	29.5065	23.6097	11.5229	7.86254
ESU06166	11.6648	7.84783	13.4244	9.1548	10.7777	9.15074	9.21485	12.1051	8.38287	7.65182	7.68686	27.5347	29.8152	30.7767	42.1701	32.4345	41.1722	40.8342	29.2005	3.85039	3.7853	11.5879	11.1579	13.2368	11.9507	16.8515	8.42545	8.53366	10.4627	20.0794	19.7572	76.6271	74.8487	74.9739	6.57734	38.6329	27.9449	58.5894	46.5285	52.6292	30.0694	56.0419	44.386	42.5953	52.3975	67.281	46.9397	39.2203	23.8951
ESU06167	20.0416	5.65465	12.0142	219.868	407.617	241.645	319.87	92.8639	99.0312	88.2546	196.865	1786.72	742.703	3943.79	25.363	130.622	303.497	716.275	402.708	15.1276	20.3561	162.786	149.645	84.4372	80.2949	28.357	11.9024	15.7001	86.9385	7.66702	7.85666	3792.42	3214.62	2077.91	6.07245	22.2416	80.252	5287.97	4792.05	3589.08	5914.92	25.4215	27.0634	52.4469	62.9235	79.9934	94.6464	456.738	3975.76
ESU06168	13.8694	16.0354	11.8705	10.9866	4.83147	14.4239	7.33674	9.76808	5.33853	7.2203	3.31944	6.83361	4.98969	9.12173	2.4821	6.76406	5.0212	6.57157	6.41442	0.863583	0.905501	4.12839	5.70925	4.10881	4.11552	2.92116	2.86179	1.87256	5.55768	7.57531	8.64986	5.24206	4.20728	8.22614	0	1.36039	3.00524	8.11631	9.64002	6.92828	4.7266	1.03659	0.662125	0.962363	10.4287	11.7426	5.06536	2.52869	21.1895
ESU06169	1.00212	0.385558	0.924203	0.122699	0.253188	0.242625	0	1.47878	0	0.983765	0	0	0.212452	0.230155	0.211366	0.200349	0	0.16581	0.174793	0.672361	0.308436	0.0827195	0	0.11663	0.224296	0	0.410442	0.196259	0.420685	0	0	0	0	0	0	0	0	0	0.234545	1.04887	0.603749	0	0	0	0	0.285701	0	0	0.773322
ESU06170	1.04911	0.313941	0.564399	0	0.309237	2.66702	5.94809	0	1.02507	3.08969	2.27457	0	0	1.12442	0	0.489401	1.13944	0.810066	0.85395	0.205301	0.188358	0	0	1.13959	0.821847	0.911469	1.25326	0.47941	1.71271	1.08054	1.47635	2.90781	1.40028	2.73786	0	0	0	1.35065	2.29174	2.56211	1.47481	0	0	0	0	0.697896	0.602099	0.601151	3.14839
ESU06171	5.69353	15.3338	24.504	0	0	0	0	0	0	0	0	564.259	22.5315	48.818	8.40615	31.8719	0	4.39624	4.6344	7.79921	3.06667	1.0966	2.45531	4.63844	2.97345	1.64885	9.52202	16.9115	7.43594	5.86408	0	0	0	0	5.03153	6.14299	0	10.995	24.8746	69.5232	34.6832	6.24113	11.9596	5.79421	13.4548	15.15	9.8028	0	6.83454
ESU06172	0.109204	0.245091	0.0881242	0	0.0482837	0	0	0	0	0	0.76103	0.169105	0.162061	0.0877825	0.0806165	0.305657	0.35582	0.632412	0.533337	0.128221	0.0882297	0.0630995	0.0353203	0	0	0	0.234818	0.0374272	0	0	0	3.85917	3.71684	8.5497	0	0.176737	0	0	0	0.900099	0.076758	0.0897805	0.086021	0	0.0967754	0.217937	0	0.187725	3.5394
ESU06173	48.1712	46.6405	84.7776	208.922	344.763	178.126	176.367	221.946	160.361	155.501	178.506	170.976	931.172	457.318	1571.43	1396.18	315.688	459.345	370.441	47.5893	44.0367	398.173	394.907	253.511	240.616	647.249	277.669	258.615	90.339	153.642	170.089	1413.87	1465.07	719.57	453.806	1980.76	1785.85	405.877	397.432	47.1089	231.695	2701.13	2622.73	2090.84	2835.59	2458.56	2357.34	1822.97	354.414
ESU06174	0	0.128519	0	0	0	0	0	0	0	0	0	0.443371	0	0	0	0.200349	0.310972	0	0	0	0.0771091	0	0.277816	0	0	0	0	0	0	0	0	0	0	0	0	0	0	0.276462	0	0.524433	0.20125	0	0	0	0	0.285701	0.246484	0	0
ESU06175	0	0	0	0	0	0	0	0	0	0	0	0	0	0	0	0	0	0	0	0	0	0	0	0	0	0.256779	0	0	0	0	0	0	0	0	0	0	0	0	0	0	0	0	0	0	0	0	0	0	0
ESU06176	1.07791	1.45151	1.73968	0	0	0	0	2.22687	0	0	2.00315	1.25187	0.399909	0.866465	1.98933	8.67392	0.585359	0	0.658044	0	0	0.311415	0.348632	0	0.422204	0	0	0.184714	0.791878	0.277549	0.568829	3.36108	5.39521	2.10976	0	0	0	2.08159	0.882994	0	0	3.54474	2.54723	0.822726	10.9851	8.06686	5.10367	0	0.485222
ESU06177	0.720804	0.647091	0.517036	0	0	0.135734	0	0	0	0.0786226	0.297671	1.48824	1.18854	0.901306	3.19267	7.39749	0.17397	0.463806	0.0977862	0	0.301966	0.41649	0.310843	0.195743	0	0.139164	0.287022	0.274488	0.627596	0.659908	0.0845288	6.65949	4.48972	6.89731	0	0.259235	0	1.39198	0.393642	0.440083	0.225175	5.6626	3.28053	1.83387	10.93	10.7088	6.89466	0.275352	4.90311
ESU06178	8.33927	6.2305	7.30507	7.75867	7.05893	6.57847	3.88004	6.00721	5.33386	6.46306	6.57621	11.8091	10.0145	14.333	3.0376	4.76038	15.5821	17.6653	13.3973	2.23852	1.52187	4.07356	4.29423	7.15146	6.16746	5.76754	3.91271	3.29056	8.78653	7.99575	8.56991	9.69414	10.9843	12.6712	5.30905	3.01893	3.84455	19.9185	40.853	30.5992	22.0579	6.22453	5.57493	3.85253	3.9868	6.29569	3.68398	9.90279	12.6448
ESU06179	6.33905	6.3948	6.32835	8.00955	12.2512	12.6262	14.3332	11.7458	6.25767	7.69851	6.74027	17.1024	8.34047	12.5026	1.54379	5.12161	12.776	20.2095	9.73454	0.268561	0.211198	1.28386	0.549555	1.9699	3.48122	3.12274	3.98146	3.80759	5.37709	6.79818	10.6219	12.4982	14.654	12.791	3.81167	0.846121	2.05608	22.8426	56.7459	9.81534	22.416	4.19074	1.75024	1.4964	15.405	26.7361	13.3896	15.84	72.1326
[truncated: 12,204 more rows]
[truncated: 326 more columns]
