# Supplementary material for: Fungi.guru: Comparative genomic and transcriptomic resource for the fungi kingdom
Source: Comput Struct Biotechnol J. 2020 Nov 20;18:3788–95. doi: 10.1016/j.csbj.2020.11.019 (PMC7718472; doi:10.1016/j.csbj.2020.11.019)
Supplement: Supplementary data 10 [file mmc10.zip › Supplementary Data 11.txt]

gene	DRR088963	SRR10303413	SRR10303414	SRR10303415	SRR10303416	SRR10303417	SRR10303418	SRR10303419	SRR10303420	SRR10303421	SRR10303422	SRR10303423	SRR10303424	SRR10303425	SRR10303426	SRR10303427	SRR10303428	SRR10303429	SRR10303430	SRR10303431	SRR10303432	SRR10303433	SRR10303434	SRR10303435	SRR10303436	SRR10303437	SRR10303438	SRR10303439	SRR10303440	SRR10303441	SRR10303442	SRR10303443	SRR10303444	SRR10303445	SRR10303446	SRR10303447	SRR10303448	SRR10303449	SRR10303450	SRR10303451	SRR10740038	SRR10740039	SRR10740040	SRR10740041	SRR10740042	SRR10740043	SRR10740044	SRR10740045	SRR10740046
AOA70429	69.5591	0	0	0	0	0	0	0	0	0	0	0	0	0	0	0	0	0	0	0	0	0	0	0	0	0	0	0	0	0	0	0	0	0	0	0	0	0	0	0	0	0	0	0	0	0	0	0	0
AOA70430	145.81	0	0	0	0	0	0	0	0	0	0	0	0	0	0	0	0	0	0	0	0	0	0	0	0	0	0	0	0	0	0	0	0	0	0	0	0	0	0	0	0	0	0	0	0	0	0	0	0
AOA70431	49.963	0	0	0	0	0	0	0	0	0	0	0	0	0	0	0	0	0	0	0	0	0	0	0	0	0	0	0	0	0	0	0	0	0	0	0	0	0	0	0	0	0	0	0	0	0	0	0	0
AOA70432	38.5923	0	0	0	0	0	0	0	0	0	0	0	0	0	0	0	0	0	0	0	0	0	0	0	0	0	0	0	0	0	0	0	0	0	0	0	0	0	0	0	0	0	0	0	0	0	0	0	0
AOA70433	27.28	0	0	0	0	0	0	0	0	0	0	0	0	0	0	0	0	0	0	0	0	0	0	0	0	0	0	0	0	0	0	0	0	0	0	0	0	0	0	0	0	0	0	0	0	0	0	0	0
AOA65887	0.478086	0	0	0	0.221592	0.283861	0.445324	0.111375	0	0	0.215805	0.570107	0.130716	0	0	0.0575311	0.50962	0.212482	0.614166	0	0	0	0.223606	0.333273	0.663422	0.838508	0.238897	0.855442	0.0545219	0.0525514	0.0536804	0.107077	0.0544067	0	0	0	0.0521818	0	0.104491	0.0587703	0.115507	0.0792756	0.04509	0	0	0.197305	0.393763	1.23584	0.580814
AOA65908	28.6372	0.851228	0.755801	0.497196	4.36137	7.45011	4.57414	2.14671	1.53851	1.31464	4.26622	6.11157	5.03899	3.09801	0.801947	2.58038	5.613	8.55857	5.122	0	0.107064	0	3.87391	5.93537	5.05344	5.20921	5.22866	5.23724	3.55686	2.49332	5.78355	4.44528	2.09734	2.39509	2.35379	1.63194	4.05812	3.353	1.6009	6.90915	8.22038	4.84527	11.0531	22.1997	30.9494	39.005	44.127	30.8321	40.6046
AOA65548	7.527	0	0.324925	0.077187	1.59835	2.52579	0.966081	1.15361	0.31846	0.382669	1.98692	2.4841	2.1663	1.60317	0.298795	1.6459	1.91035	2.49432	1.58196	0.198244	0	0.0760981	2.55313	1.73397	1.36658	2.12625	2.75985	3.07667	1.28006	0.798341	0.51895	0.369699	0.601109	0.284802	0.224231	0.228015	0.779627	1.00904	1.37093	2.87211	1.86108	1.96543	3.79857	13.4339	30.1347	41.5546	48.195	43.3517	51.6283
AOA65939	39.9413	7.06618	15.0928	9.67206	9.92789	18.5203	22.4774	5.98161	28.8969	21.4953	8.58535	18.4484	32.7616	30.4795	42.9282	64.0064	12.599	15.8497	30.5971	8.99431	11.6346	15.7831	19.8574	11.0757	20.6672	24.3819	24.201	28.3846	5.85642	7.21275	6.08636	3.83387	2.59735	5.53774	2.58369	4.92619	5.81868	8.09711	8.72963	28.2676	10.1094	15.5696	41.9752	44.0669	30.0709	30.6126	33.7778	32.1541	31.1937
AOA65730	35.9923	11.687	13.3309	12.5343	14.3305	12.1655	10.49	13.1508	14.9844	12.56	15.7336	11.9823	13.4664	12.6488	12.3874	16.6401	18.2312	11.7027	14.74	15.1863	7.25318	10.6545	16.7598	10.5986	14.2456	17.691	16.4884	17.4157	6.82666	5.53881	6.63622	8.14608	9.05422	7.84428	10.3362	8.76612	8.86583	7.19611	7.53531	13.8711	12.2657	14.3793	28.5858	26.7578	21.0136	22.5155	26.1726	20.1356	21.34
AOA66759	146.49	16.6954	19.7253	21.105	45.7192	39.9621	38.5101	14.3695	16.6895	16.4422	49.8651	34.3653	30.0864	21.7609	17.2637	26.0224	60.8089	34.2439	70.5712	88.2773	30.2382	62.1741	145.336	25.4726	59.3112	38.3323	42.6982	45.5809	19.8531	27.6403	26.0623	51.7462	55.2267	11.4955	14.8897	16.7739	8.25921	19.4724	13.6693	30.4879	37.4209	83.5958	1986.29	189.749	107.372	182.229	157.941	147.469	113.793
AOA66719	643.283	94.0409	103.526	101.074	186.774	101.476	103.903	102.683	90.5017	90.9293	197.571	98.5713	89.3319	120.12	91.3645	105.924	180.006	86.1337	115.524	191.573	87.6414	110.306	223.36	92.386	114.303	130.757	141.913	150.617	57.2971	72.6751	73.0251	76.1114	66.6468	83.2632	98.9211	107.332	50.7885	102.286	107.789	131.286	47.909	61.8059	430.68	489.562	548.837	545.402	574.219	430.258	519.654
AOA66408	29.4716	26.9072	36.5788	39.5665	24.5797	33.7415	36.6286	30.0829	43.5738	36.9382	26.4029	34.4666	44.8455	45.6411	32.7536	41.845	27.8315	38.4159	40.5163	25.3272	35.5681	45.1297	23.2756	32.2838	40.2948	37.7928	42.7615	40.9854	19.1209	18.0864	15.6102	19.0093	23.2284	28.6929	44.0316	40.4592	65.3959	38.935	35.1657	58.6387	18.5349	28.8901	17.6792	14.6434	24.1912	22.6711	21.7647	23.851	25.9359
AOA66635	43.6016	12.0198	11.3556	11.7968	16.4661	13.8137	11.0476	13.1982	12.7077	11.2977	18.189	15.2251	10.829	22.6621	12.2347	12.4283	14.8946	15.3451	9.19481	17.3725	15.6057	10.2411	25.5164	13.0951	9.22723	17.0629	15.2003	16.5689	12.922	12.3414	11.5625	11.6476	12.0324	13.9273	18.0122	16.9683	12.8655	16.1659	15.7698	30.4206	13.1193	16.6311	14.5194	21.0954	21.2168	27.4676	32.7982	34.792	33.3205
AOA66252	22.8537	12.7432	11.5384	10.8379	21.3662	10.497	8.61454	12.3055	10.139	10.1214	24.3302	9.50569	7.95802	19.2384	7.92739	13.8201	19.0424	8.50422	8.60947	27.0266	13.9213	9.69107	35.1818	13.5397	9.17273	16.1559	12.7228	15.3412	13.5232	12.6789	10.2884	12.4342	13.7399	12.6711	14.5219	18.8621	11.8031	12.0028	14.2544	18.6268	8.24753	10.8747	12.9121	18.3734	15.8854	18.3517	15.8707	17.9458	17.7396
AOA65753	28.9462	11.1052	10.8638	12.5386	10.2971	12.3834	10.7144	12.0416	9.08948	10.8348	9.46257	11.7493	6.24194	15.2176	9.79524	8.48786	11.0198	15.2197	8.6004	10.6052	13.3699	11.617	10.4602	12.6402	10.5004	12.2708	14.1392	12.5313	16.309	13.5889	15.9121	14.1336	13.2843	12.0771	14.1897	14.1317	10.2649	13.3538	15.0161	22.3806	15.6451	15.4935	20.1095	24.7321	21.2023	24.3543	26.2533	23.5165	25.7846
AOA66046	74.3645	12.3929	8.42667	12.6541	10.6868	7.1601	4.47403	14.5672	9.07016	10.3141	11.5021	7.80124	5.43421	14.8489	11.7619	8.09421	11.5477	7.06677	4.91902	15.1485	7.44725	4.15854	14.1886	8.69357	5.73107	10.8316	7.96943	10.9751	19.5628	15.7299	16.0678	17.5321	18.2687	19.9821	20.8379	16.1914	16.0833	14.6531	15.2374	20.6166	8.84049	20.0247	8.91116	96.3497	85.549	70.9519	76.2456	55.0764	84.3591
AOA66910	60.5121	2.7193	2.50243	2.67507	2.59659	3.24208	2.00317	1.99904	2.37599	2.65243	1.9128	4.03554	1.21653	4.47574	3.30796	2.26357	3.00061	4.02565	3.04588	2.57646	3.52823	1.68496	6.09555	2.54022	3.87372	5.58969	5.39193	6.48414	9.85847	7.96506	7.77933	7.33169	4.41247	2.53614	1.94279	2.63411	2.79748	2.70603	2.77849	5.37631	5.68209	20.1299	7.25378	97.7062	78.3153	80.5335	73.9474	66.9066	137.945
AOA66308	7.80671	4.39446	3.43018	4.56315	12.6551	7.75688	4.39331	5.84566	0.672385	1.93909	6.71218	5.24484	4.57385	8.12367	3.15433	1.32385	3.39659	6.19577	3.18103	10.8827	4.42175	6.42683	17.2499	3.82022	5.12952	15.8852	16.4528	13.3431	3.17962	2.45176	2.50444	1.87337	1.90374	12.0264	7.57491	10.9123	1.79572	14.0001	10.3594	23.5825	4.93984	3.68866	8.94052	21.9782	24.5371	25.3143	29.8526	17.8738	25.25
AOA66545	24.5259	19.8643	31.7558	24.9136	11.5645	32.3228	21.2527	21.8834	20.242	21.5563	11.859	29.9272	21.4843	17.9519	16.2443	23.9973	12.546	48.9192	21.0274	11.1888	42.3759	23.9035	12.1539	30.0704	20.1517	29.168	19.6133	16.3435	85.1857	78.1286	78.39	64.6903	60.8886	21.3894	15.3375	21.6541	22.314	14.2439	13.9995	14.6161	31.4493	21.2445	30.4972	10.349	15.7898	14.4211	14.6843	20.5091	11.0452
AOA66760	38.1692	11.6703	13.26	11.5565	15.9954	14.404	14.7579	10.3552	11.4234	8.63385	16.9401	13.2772	10.4172	20.8358	7.689	10.6345	15.4196	14.4164	12.9235	17.4172	15.2034	11.8682	19.75	14.031	12.4722	22.2773	20.1709	21.009	19.729	18.0727	15.2621	15.2218	12.4998	13.9545	15.8146	17.4645	13.3381	16.8235	16.0545	35.254	12.0524	11.7502	41.4373	31.1163	39.0596	37.5748	44.7385	44.2224	45.3396
AOA65430	218.134	65.9599	48.6845	59.5013	64.9488	56.9486	51.0963	65.7464	56.8769	57.5391	76.3026	57.8686	48.2989	121.603	63.911	54.2767	79.0687	46.7649	50.2535	83.5479	54.331	47.4882	89.4673	58.9144	53.7021	76.8962	84.3479	88.1675	154.574	148.629	105.82	134.405	112.927	93.2366	105.474	82.0907	92.5605	77.7432	76.1995	121.706	32.3942	46.364	72.9724	68.121	47.1247	48.3299	52.4489	52.5796	52.7126
AOA65899	40.1936	32.0653	37.3955	37.931	34.4741	30.7451	29.2359	37.2628	37.4208	32.9088	33.7354	30.3254	24.7949	35.0205	29.5419	37.1631	37.1959	29.2665	30.312	34.1383	28.0829	30.7781	39.5427	32.1048	31.7546	39.1716	40.6737	41.5516	28.8953	25.9475	26.2491	28.1191	31.2717	37.5446	44.2104	44.1698	33.1661	36.0154	36.404	48.126	26.1672	27.8088	22.7362	33.981	28.8664	30.6084	34.2022	32.0886	31.8085
AOA66564	63.7424	61.8971	61.058	65.8142	54.5562	63.5538	54.4621	65.9372	62.2743	61.1226	59.3892	60.8113	58.3056	82.2809	65.3595	57.5313	55.2643	49.8012	60.8699	52.8526	55.7809	62.5621	60.3309	58.2612	62.7734	70.4979	65.8755	71.1943	50.9382	44.2387	52.2417	45.1566	45.1827	62.215	73.7381	70.1624	58.6844	73.8981	73.1326	90.1389	54.894	68.1598	45.9293	74.5923	61.8964	58.4852	70.4946	69.4368	63.0336
AOA66165	2.7465	0.515342	1.12633	0	0	0.530632	2.57603	1.59956	2.20783	0.530597	0.68875	0.538183	1.25155	1.66717	0	1.08674	1.39412	1.01722	0.522259	0	1.55562	1.05515	0.708017	1.568	0	0	1.1255	0.576487	1.56608	3.01896	0.51397	2.05045	0.520924	0	1.55455	0	0	0	0	1.65932	0.737289	2.6495	1.29516	1.95046	1.40528	5.66737	1.88507	1.41992	2.02221
AOA65650	343.869	34.8044	79.2703	70.4723	47.2937	70.2508	56.4075	39.9565	72.1267	72.2954	54.1267	61.2038	55.2537	97.1827	69.5618	64.3878	50.8162	64.4976	53.2014	50.4659	61.0007	52.1582	81.6952	64.3458	65.2227	78.0407	63.2734	67.3534	95.7705	81.1889	81.0032	84.6665	78.4105	37.5476	32.161	40.9293	43.1749	35.5424	32.147	58.3317	63.5178	132.99	160.49	385.661	316.208	213.165	223.578	227.288	249.931
AOA65623	467.729	649.459	658.314	691.179	761.079	702.132	676.194	656.622	725.547	735.702	788.251	683.146	695.406	1106.99	736.197	721.076	927.43	739.394	669.381	906.936	749.846	656.119	1147.81	717.619	651.185	841.321	769.011	815.085	736.817	749.908	749.789	720.416	734.31	709.413	725.519	684.649	760.178	679.177	689.145	816.399	779.703	713.131	462.192	472.979	508.223	477.224	504.435	499.338	493.958
AOA66493	30.7288	45.4562	39.8566	44.1379	38.0227	39.4873	30.4302	50.6372	36.7658	44.3167	41.7556	46.6307	31.2621	45.6924	46.488	33.5075	36.637	46.0532	34.3799	34.3306	49.2464	33.3571	39.6077	42.9744	37.936	43.9608	43.3418	40.0496	61.1228	51.5823	55.9	55.7524	51.3701	48.4209	48.6731	41.5426	43.9806	38.484	47.3773	42.5989	54.578	56.9235	39.7651	56.3325	51.3124	49.5226	54.3211	63.5464	52.7482
AOA66723	26.8751	56.8643	39.3851	50.0838	39.9441	48.014	36.2982	60.1223	39.9359	49.7516	39.486	45.5375	35.0112	49.9965	46.6808	37.5317	43.4531	54.716	34.0895	41.2957	50.5912	39.1739	36.4337	52.7085	36.9015	49.343	44.5068	42.507	79.5971	79.3269	82.6287	71.2572	73.4918	72.112	66.7523	59.0529	61.8551	58.3284	58.5658	39.7324	57.9922	51.3073	34.0691	48.416	58.4822	49.9924	50.4547	52.0626	46.7049
AOA66680	23.3708	17.0093	15.1025	15.7764	12.5009	16.6017	12.2665	19.4314	15.2289	17.7864	13.4384	16.2366	11.5104	15.4761	14.3776	14.2447	12.6419	15.0384	10.4592	13.0537	12.8362	11.2913	16.0659	14.7802	13.2556	16.7149	16.9779	17.9868	24.409	20.413	21.4259	21.6777	22.0739	20.8746	22.5369	20.5621	20.8214	14.8602	17.7144	18.636	17.0153	18.5113	12.9505	20.3272	19.1247	16.7246	17.2558	16.3948	16.9469
AOA66433	37.2139	34.732	36.8153	30.6036	41.4968	42.392	32.9096	36.263	34.1402	30.0179	40.4802	40.8171	30.7226	47.8682	32.4877	30.0234	46.6111	38.7531	30.8788	44.3796	36.4988	36.8097	50.5207	38.7206	34.7329	51.5296	54.6627	58.4315	34.4936	30.4579	32.0167	32.0674	34.879	34.0064	35.8354	38.9901	33.9807	36.9736	38.1149	59.2736	21.0178	32.8358	40.4155	55.7304	45.8302	42.135	47.1861	38.2705	44.703
AOA66295	32.1051	86.4649	79.1782	76.7856	53.6994	95.1762	74.259	89.1158	71.1211	77.6722	57.392	87.3536	66.4389	75.9868	70.8114	80.8532	51.3566	123.544	60.9093	47.9768	103.685	74.5142	47.1524	88.5346	60.455	73.8749	66.6277	55.2708	209.183	195.714	192.809	174.158	169.104	95.7637	78.7727	82.3062	99.2783	76.1202	74.1929	56.1433	82.6667	63.1401	111.187	27.6893	38.4302	34.7957	32.5983	36.6987	32.6928
AOA65651	456.34	1527.64	1589.34	1514.57	1425.3	1463.93	1515.55	1458.01	1454.74	1478.03	1394.84	1438.73	1565.34	852.334	1360.43	1419.52	1265.59	1578.57	1555.39	1152.8	1509.19	1505.95	1070.54	1487.59	1470.41	1090.91	945.32	869.407	2499.51	2580.49	2543.73	2517.94	2467.7	1480.74	1316.08	1228.21	2131.2	1234.99	1191.7	545.445	1560.59	1176.42	1010.94	617.831	731.671	658.911	682.11	669.614	598.556
AOA66703	379.177	133.941	187.114	164.617	151.44	153.039	140.215	133.1	167.231	140.482	139.117	148.21	149.475	151.046	140.467	168.338	150.166	122.956	154.3	142.238	138.057	163.705	164.087	126.869	170.067	200.785	203.612	217.913	26.636	22.1322	25.1397	26.805	33.3988	139.377	148.246	148.56	116.781	154.943	147.335	217.327	51.7074	131.113	90.8774	122.822	127.121	119.026	132.999	154.194	146.945
AOA65988	23.8856	17.2516	21.9855	17.0412	19.9958	16.3383	17	20.7641	18.6891	16.0827	18.8945	15.1254	17.6472	16.5778	17.237	21.9425	19.1894	12.294	16.7818	18.9838	10.6938	16.143	17.0461	14.5389	21.8105	19.1971	19.4325	20.8468	22.683	19.4018	19.5228	24.9782	25.2333	26.4676	24.9515	20.7227	23.0003	16.919	13.579	21.2746	20.6504	25.777	17.6823	36.7628	31.0477	28.0867	24.2293	33.7319	18.9121
AOA65431	49.304	26.152	35.6947	28.9281	34.4752	30.6859	21.0263	30.0186	30.1474	27.683	32.355	31.479	20.5968	33.0147	27.7581	28.0172	35.8353	33.403	20.0369	34.4529	29.7489	23.8159	38.0579	27.8019	22.2052	37.7263	33.1742	38.3897	50.0301	44.5046	49.415	43.6692	41.2453	33.5002	30.0452	35.4386	29.767	26.5791	27.1693	40.1299	29.0755	34.9634	44.5866	45.8626	37.4468	36.3111	41.2274	31.8804	31.631
AOA66875	16.4601	12.0373	14.2793	14.2262	9.04628	16.7161	7.91716	14.7482	12.6381	13.1274	11.4307	14.1421	12.8858	14.8592	11.221	11.1889	12.6398	16.1005	6.98222	11.405	12.6698	8.10724	13.2737	13.8147	10.3532	14.8112	12.9717	12.2252	29.0396	25.9024	29.9341	26.1527	22.0938	13.7297	13.0592	16.1137	13.1384	14.5124	12.7605	19.124	16.8816	17.9727	20.168	18.1335	19.1475	17.1278	15.4253	16.074	17.4798
AOA65985	29.192	15.787	16.4382	17.3725	17.1464	18.3513	14.0954	21.2132	16.3238	16.7144	16.5874	19.6493	12.9006	21.2533	18.5087	17.2738	20.1451	17.2466	14.6908	15.7557	17.0839	13.7223	21.212	17.7233	14.2989	19.9899	20.3837	19.9371	28.8155	24.8658	25.8456	23.2095	26.4461	23.0629	22.6131	21.1674	23.3835	21.1797	18.2637	22.2189	28.9075	27.2009	20.5034	19.1653	22.1114	19.3815	22.4724	19.6516	19.7729
AOA65477	11.97	0.356509	0.973979	0.370195	0.479113	0.440504	0.677189	0.258198	0.305472	0.550593	0.476471	0.558466	0.259744	0.692001	0.501565	0.601438	0.289332	1.02037	0.6142	0.142619	0.681573	0.437967	0.63674	0.723153	0.364124	0.823657	0.778615	0.797618	1.8779	1.18348	0.53334	0.67378	0.288296	0.102445	0.179238	0.583242	0.543876	0.345673	0.657507	0.459161	1.50465	4.13713	5.85373	6.37551	10.5642	17.4142	19.9197	21.9706	24.5865
AOA66758	31.7916	32.465	34.3786	31.4353	35.9018	29.7376	27.8419	28.9203	32.7556	24.3991	33.705	29.0297	22.169	26.6669	22.4407	30.0164	34.7744	29.7249	23.5453	36.8957	31.2395	29.1439	31.8137	26.8851	26.2845	37.3054	31.5658	34.9035	20.0347	17.3468	18.1824	18.1344	19.5753	28.3056	36.7408	39.3384	21.1445	35.6037	31.5131	40.3239	10.9569	17.7839	18.0162	40.9172	51.7765	53.7385	54.5663	52.4817	48.721
AOA65741	43.3611	14.5917	47.8106	19.9591	69.6439	21.9628	18.8769	14.5953	20.0677	16.4211	67.7049	23.8195	18.5427	29.2484	15.2967	41.8877	70.5546	23.4195	18.1528	80.3841	22.1453	18.0398	106.696	23.0344	18.8891	71.1459	30.5182	52.9818	24.7004	21.9617	21.8776	18.3961	20.63	16.3448	22.4225	35.4655	20.9154	19.0365	16.5637	31.8942	24.4304	31.0118	48.2459	62.038	85.3081	76.8802	74.3877	74.1756	65.5802
AOA66430	67.0212	99.7745	111.088	110.045	120.468	103.64	79.5837	109.217	102.365	108.158	122.415	103.381	83.261	81.4713	93.0994	89.0062	113.818	108.327	77.9263	109.114	93.9074	84.1942	90.1775	100.45	78.4619	97.3298	85.4882	96.9986	136.168	121.424	123.546	118.095	118.355	116.362	126.499	120.419	127.984	97.6415	96.4935	90.1556	56.8221	58.413	68.7536	61.3203	61.7039	51.47	55.5129	47.3432	49.8019
AOA66761	256.377	183.381	169.267	181.292	243.666	159.344	140.989	200.82	177.53	178.5	231.705	154.101	149.442	196.889	159.954	171.893	231.004	146.328	142.633	234.443	145.213	145.481	214.226	153.186	143.75	190.164	187.675	208.61	62.5708	56.5917	64.5118	69.298	77.8818	206.766	232.322	227.736	140.74	194.991	196.485	231.431	89.3139	125.779	147.166	166.131	156.175	149.878	158.971	131.682	150.706
AOA65723	40.8096	27.5106	30.9028	24.2164	31.4352	25.451	22.7566	31.2806	32.3071	31.0568	40.1272	23.5527	29.1666	38.3253	28.6983	34.6757	37.4947	23.8434	27.1015	31.9363	25.8547	24.5181	35.398	23.4402	26.6719	33.8765	29.2791	33.6647	25.7456	24.4061	23.2591	23.9617	26.5381	32.4373	37.7724	38.8384	30.5581	29.5179	30.8384	52.9081	23.1758	24.8723	30.8848	34.6193	36.113	31.4189	30.9044	24.8819	23.1521
AOA66299	50.6133	138.79	151.373	140.455	180.686	167.494	184.055	181.074	182.654	148.486	175.7	156.701	162.766	227.644	161.831	169.369	178.554	152.241	155.364	164.811	143.747	163.613	188.257	173.236	167.944	149.408	161.04	150.856	167.802	178.825	158.987	176.381	180.749	149.054	158.927	164.522	185.757	153.646	159.742	168.473	158.774	164.613	241.858	151.092	158.835	136.394	128.161	148.528	113.528
AOA65664	43.352	91.6418	70.0736	78.9852	62.4509	80.7279	62.8087	96.9638	71.4599	83.93	63.4945	91.0946	75.6577	93.5037	82.1785	74.4539	73.7417	74.3027	60.5114	62.659	82.8068	63.5193	71.6907	78.7262	79.8113	81.6848	87.032	86.252	99.9309	81.6179	98.9064	100.453	94.9961	132.539	113.814	90.7826	94.0614	113.525	119.95	127.614	75.7689	80.2734	52.4134	74.9206	66.5449	68.044	62.9124	59.8467	57.3022
AOA66298	16.2561	35.2728	31.6855	33.7541	47.9036	33.9637	23.4558	42.3838	31.226	37.9601	47.4261	31.9468	24.6781	48.6503	35.0718	33.0401	51.2366	29.4037	26.9579	49.8732	28.3184	23.8011	50.0685	29.3531	26.2996	43.7223	35.9615	42.7906	63.7541	62.7485	63.4068	57.1006	55.3375	56.6158	56.7584	48.9039	57.2195	43.6406	44.5153	51.3903	33.6807	48.5309	22.9975	21.6963	36.1721	30.7165	32.256	32.0048	24.2688
AOA66542	194.928	73.9279	120.14	56.0896	188.17	47.5485	73.9084	80.871	55.3584	51.0349	205.818	45.5706	67.9063	148.934	40.0193	112.121	202.857	52.8921	80.2869	231.341	36.8737	59.2018	290.443	50.9167	75.2906	116.289	60.6046	119.191	132.608	132.158	112.604	121.577	116.696	89.2758	77.5306	58.4796	79.3752	28.3437	36.8054	96.624	89.2504	110.151	119.605	273.589	262.052	251.784	247.563	387.543	357.214
AOA66361	201.7	2.7149	6.84652	4.12024	5.98737	3.36887	2.99256	4.46544	2.75868	3.79869	5.95436	3.34411	4.05745	6.08047	3.42778	4.55072	7.15612	2.40461	3.10407	6.59073	1.89121	2.06669	9.4683	2.68288	2.55959	4.28877	3.26873	4.75021	16.2891	14.6809	11.3167	11.0791	11.6105	5.46765	4.54978	3.9148	8.89412	2.96986	2.50015	12.552	313.022	187.18	32.3076	114.478	35.6241	59.4579	55.0014	106.643	68.4952
AOA66094	47.9011	32.1372	24.2409	29.2199	34.0247	24.132	20.4527	32.3579	26.613	29.2147	35.3037	26.5219	16.5614	51.0534	30.0108	25.1245	34.5635	25.4512	21.3682	40.4503	28.7087	19.5796	38.7681	28.3011	24.3376	39.0642	37.9184	43.3157	39.8589	30.3827	33.4588	29.0822	31.0591	33.4856	44.7674	41.4355	41.7778	44.2326	40.7056	72.8544	26.0729	26.9427	18.4517	58.9623	52.3671	45.7582	51.0359	48.9532	57.7477
AOA66553	8.93224	17.6936	13.9104	17.6458	11.6326	17.6287	9.60801	20.2159	12.2021	16.8412	10.5477	17.7466	9.89245	19.3546	16.3095	13.1531	13.0855	19.4096	7.67552	9.33576	16.2024	7.16725	8.74417	19.2361	8.19068	14.1442	14.9428	14.0971	28.2385	27.1558	25.6445	26.3998	23.611	26.4581	29.4386	23.1024	21.3611	18.7603	18.5339	12.0226	22.4911	32.9557	12.903	5.05863	9.31415	7.81593	8.26476	8.2421	5.86906
AOA66868	119.055	115.353	158.464	120.715	162.035	112.23	121.648	134.207	152.453	120.249	164.548	116.771	134.501	153.881	109.833	145.465	165.397	106.27	128.236	166.336	101.738	135.067	151.683	113.495	133.589	181.008	169.842	183.916	87.6294	84.0525	93.5738	93.1776	111.419	161.041	205.536	184.631	198.787	140.106	145.705	195.831	97.9602	127.205	93.9724	64.4043	56.3643	58.147	63.0127	54.9962	56.066
AOA66138	20.5061	14.0744	12.6695	15.5084	14.288	15.1697	9.6673	16.3427	12.3632	13.1879	12.5853	12.742	8.60672	14.413	12.8717	11.3701	12.3263	15.0397	7.95258	12.2194	11.7166	7.92988	13.4938	13.5043	8.7905	13.479	14.3188	11.4968	32.4116	24.1222	26.0037	26.7912	27.0208	20.5613	19.3445	19.0499	17.6193	13.4503	14.4481	17.6053	12.7118	12.122	11.2817	12.1675	11.8268	11.4137	13.0559	11.857	10.1318
AOA66451	42.6883	46.4261	57.1078	42.8787	28.2175	54.5296	39.8832	56.9645	48.7252	53.8054	34.2979	69.1929	33.4283	55.5987	50.1708	45.0153	26.8227	78.2844	25.0614	26.7543	71.832	40.3631	27.2443	71.6937	37.6482	47.4828	44.8377	33.927	181.496	164.459	169.155	151.768	134.655	74.1899	55.8309	52.9565	64.5084	40.4908	59.3316	37.8093	77.6022	67.5112	44.9513	34.4362	45.3805	48.3195	42.8821	49.4958	38.2204
AOA65862	123.225	192.76	187.366	195.029	223.228	180.04	153.406	213.915	181.213	195.286	222.272	161.429	158.96	194.546	196.292	184.036	217.02	170.333	150.186	197.481	151.913	159.933	181.689	176.607	164.187	175.269	158.123	163.709	215.067	204.28	203.229	198.597	201.921	219.531	239.044	213.51	220.294	200.072	200.094	159.72	179.925	193.579	165.275	183.168	178.298	154.489	137.028	143.199	140.132
AOA65535	105.043	16.2233	25.1935	15.7378	36.8635	15.4958	13.2313	21.6439	23.0918	16.1541	38.6573	16.3851	9.0723	26.8173	13.5144	21.9448	39.5568	17.2754	14.4941	32.1656	13.2096	11.2544	46.1907	18.7271	12.4274	35.6965	29.1379	37.7292	16.1094	15.944	18.522	19.6409	22.225	21.1624	35.8452	32.8489	16.588	24.1128	24.4503	46.2797	38.8621	42.4096	83.6909	110.483	76.1575	74.3387	92.1382	65.3838	65.6499
AOA66242	303.244	45.9355	58.2068	50.5978	62.4362	65.8943	75.1433	46.0366	61.3939	41.2766	65.9982	60.0895	52.124	77.0543	38.4895	57.9549	60.4219	56.5722	51.9897	67.9436	53.6827	65.47	80.3704	52.0303	57.8326	78.7081	87.4609	84.7156	27.088	25.2572	23.7115	30.3747	32.5427	44.2083	54.8739	60.7065	40.6372	57.1016	56.9532	94.9044	28.9899	41.1392	106.492	161.061	146.634	110.02	144.73	171.559	171.906
AOA66837	11.1068	14.6824	13.8409	12.8167	16.9671	16.7794	9.75883	16.3594	12.9175	12.9575	16.7658	16.8918	10.9716	27.3597	17.3488	12.2487	16.6407	16.8393	11.037	17.1583	14.6924	9.86924	18.1214	15.832	9.31073	19.4369	18.4117	18.7709	17.2836	17.4072	16.9364	11.6757	14.4337	14.9909	17.6836	17.6109	14.2685	17.7952	17.0319	28.746	13.3018	10.9319	24.7351	13.32	13.3458	11.94	12.1726	13.2255	11.317
AOA66423	87.4281	39.8399	44.493	40.4283	43.1687	41.8263	39.0172	41.7044	37.4497	34.9065	43.8076	41.7036	30.7338	52.6997	33.3788	33.6383	43.4064	37.0989	27.9614	42.9589	34.3336	35.3796	47.1796	39.3921	31.1804	46.1679	45.8254	49.1459	54.9484	46.1592	51.5449	48.5493	49.4628	52.8563	43.4529	49.8095	36.9436	40.4771	41.9475	60.2991	26.7109	44.2931	124.706	75.3338	78.0498	68.5547	71.6936	62.9354	70.6867
AOA66088	33.0132	47.5836	56.8256	53.7944	48.5673	50.5112	43.1555	57.6232	57.004	51.4803	53.0886	47.2268	47.6949	26.1503	40.5875	51.1965	39.94	46.6328	40.3681	34.0039	39.8293	44.4759	21.9058	47.8091	40.1453	38.9031	36.3697	36.0766	78.9278	69.1864	70.6728	69.9611	74.7456	59.6531	60.6943	58.5092	78.0528	46.218	44.6515	25.3415	40.0393	38.8044	43.9579	34.2736	35.7275	26.2969	24.0304	29.39	33.327
AOA65950	35.9658	26.3929	30.723	26.257	22.4713	31.1004	24.6651	25.1443	25.7222	26.7943	24.8122	28.8466	22.6928	28.1074	24.834	22.47	24.3355	29.6882	18.3159	22.2424	26.7217	23.4532	23.423	29.7607	19.9244	25.8352	25.4197	23.4269	54.8404	55.7794	57.0187	49.7341	52.9846	32.5819	31.4423	28.3273	39.4667	25.5509	27.8468	30.6142	34.8574	34.2542	46.0743	26.4077	25.294	25.8776	24.6977	22.6969	21.1072
AOA66627	16.8051	12.0396	11.3713	12.0553	12.5973	14.4335	10.4889	15.6596	13.2635	11.5991	12.4129	14.9083	8.35407	15.116	14.5185	11.5157	17.0993	15.1075	8.19225	13.3024	10.8164	9.86034	14.4143	13.0829	7.46591	16.4623	14.6498	15.5845	15.8545	16.2891	19.8983	15.5686	16.7772	17.2983	14.2678	14.5966	11.3975	12.0072	14.0239	17.1677	13.6568	26.9702	10.4462	11.636	17.6661	18.9148	20.2897	18.324	12.5702
AOA66239	47.6501	42.4084	44.111	47.2185	45.2646	44.9589	33.0599	43.1219	41.2014	43.7238	40.9192	45.5377	33.1021	39.8458	38.8038	37.4521	44.7291	42.9776	32.5659	42.4227	40.3222	34.6603	42.2644	40.9982	34.55	47.9404	46.0548	47.1136	52.1829	49.328	52.7456	47.0321	46.6145	54.4035	53.3248	54.583	45.3332	47.9112	47.4544	58.1403	31.8396	38.0715	46.7498	43.8826	36.4253	32.7663	35.1514	27.5567	32.3545
AOA65677	39.1087	25.7797	28.8496	28.1951	25.5375	29.6004	18.7761	30.6594	26.5202	27.3181	28.1199	27.3849	16.5664	28.6595	27.4643	28.7697	27.4407	25.4428	17.9558	26.5208	21.349	22.2651	29.2717	24.8882	22.8468	32.4552	32.6498	31.2664	31.2292	27.9814	29.4219	30.8423	29.8647	29.3177	30.6876	30.7073	25.5094	23.407	27.7756	33.7541	22.0851	26.7422	24.3424	31.4758	28.1435	24.6404	27.666	23.7176	23.2476
AOA66050	446.445	2707.83	2456.76	2475.04	2337.29	2575.34	2553.74	2530	2404.88	2487.73	2270.27	2439	2624.63	1238.17	2336.74	2275.56	1986.27	2651.82	2548.03	1905.9	2547.74	2536.33	1488.76	2471.09	2398.24	1584.95	1365.1	1220.85	3764.06	3881.5	3758.64	3885.26	3835.24	2644.47	2264.11	2137.25	3288.06	2166.42	2027.87	791.842	2176.87	1591.48	819.443	657.644	874.953	737.706	749.349	787.734	707.192
AOA65492	26.709	21.1237	34.6257	24.0021	35.7178	25.0783	20.4834	21.8252	19.6883	21.4815	34.6724	26.068	18.2916	23.3079	22.3874	32.0091	27.9477	21.1609	20.4128	30.1305	23.5777	21.3297	37.7435	23.4141	19.9243	42.4786	21.5859	27.1809	45.3093	41.9812	40.3792	36.2826	32.5537	27.2542	24.7802	35.9387	31.0643	25.4341	25.0982	25.2423	16.1014	21.3431	14.1181	99.499	98.8361	83.0674	86.2669	61.2499	83.0876
AOA66367	196.938	109.116	110.957	104.156	135.076	120.477	104.478	119.043	119.174	103.38	125.567	123.368	92.314	185.063	113.565	118.076	135.12	100.714	104.663	133.892	101.546	100.798	134.71	115.136	108.099	170.318	167.488	188.195	53.7611	49.4172	55.5881	62.3714	76.0177	126.304	145.467	155.57	97.3969	132.622	129.686	218.39	65.7423	117.918	130.893	138.534	111.197	99.6233	104.094	110.003	129.457
AOA66796	27.0717	15.5244	19.5434	17.7433	18.0559	18.1979	10.9679	19.8714	17.3518	16.8195	17.2534	19.116	12.4823	14.1965	13.2749	15.8934	18.234	18.6884	12.3974	17.7556	15.6662	13.6005	17.7567	16.7511	13.0471	20.6341	16.7721	18.0557	26.6867	23.3011	25.945	25.3683	25.2934	21.1751	22.5764	20.299	20.147	15.6646	15.9591	16.6298	14.5991	18.1573	14.0881	9.05809	12.5402	12.299	11.503	12.243	10.4085
AOA65836	11.1989	8.03109	9.12235	8.93718	6.73111	11.7964	5.61165	9.14307	7.89261	8.35773	6.11693	9.86003	5.24306	9.96412	9.3144	6.98068	6.46328	10.7387	4.95917	7.06276	9.67397	5.65797	7.19763	9.9261	3.91022	9.91222	9.90153	8.85517	20.5277	17.0034	21.3592	17.466	15.5087	10.9737	9.6673	10.1837	9.85312	8.23355	8.77356	11.3692	10.9751	11.2474	13.697	7.5173	7.06449	8.30971	6.15967	7.45534	5.22411
AOA66746	21.0992	27.9956	31.706	35.9414	27.3624	24.808	22.7298	34.2314	32.1655	38.9565	31.0665	31.0083	20.1909	35.1294	38.5339	34.1696	28.9169	42.7006	21.1496	21.0414	36.5349	23.9703	26.1079	30.8027	25.8209	33.0397	24.8275	25.2436	58.0925	46.5504	46.1967	47.4249	45.7926	39.0046	30.1973	38.3404	26.046	26.4866	31.6216	29.6829	47.3351	48.3513	61.9724	36.6036	44.2624	40.8947	37.083	46.2818	31.2921
AOA66223	70.7601	143.139	167.349	170.432	171.057	138	121.23	158.212	165.498	162.506	170.114	146.31	136.984	136.841	145.341	167.933	164.021	142.468	135.207	158.385	134.744	146.198	153.544	132.175	138.071	157.962	129.16	155.858	158.762	152.917	151.078	152.712	162.447	171.131	171.481	162.005	156.18	141.734	149.506	144.675	115.908	123.268	89.2748	66.5951	70.2012	69.0067	69.7679	64.9961	60.3734
AOA65636	315.9	35.8152	78.4984	55.224	120.783	47.5232	51.6047	37.3597	52.7516	55.488	123.609	56.5293	60.8505	90.2712	56.3231	97.9689	116.13	40.3357	46.8736	123.188	35.1044	59.9572	130.009	53.6143	56.1029	115.862	95.2029	118.964	41.0059	52.781	39.4189	38.375	46.2194	57.8888	65.1471	94.6181	67.437	66.3537	71.3655	95.3306	41.3781	40.299	47.6366	108.799	102.744	82.3772	75.6816	85.4587	85.1227
AOA65637	4.1659e-07	124.741	169.353	117.187	252.027	99.5955	140.283	110.691	145.386	135.96	263.236	124.44	149.333	234.239	135.775	190.84	283.563	99.5254	167.885	290.276	140.047	132.093	329.947	133.218	156.067	279.214	226.971	276.544	69.7226	61.6557	62.5476	53.1068	67.437	137.059	175.148	203.325	191.19	178.367	179.625	318.874	231.6	238.755	258.544	515.738	435.798	410.024	459.603	426.462	468.576
AOA66221	49.0971	96.693	71.8202	78.862	102.861	79.8021	68.8154	97.0514	83.5648	87.9595	102.195	76.914	70.7181	94.3622	87.7119	78.9052	98.317	72.9067	69.4571	104.435	79.3257	68.4195	92.7365	76.1243	78.8553	81.3526	83.2572	88.6875	69.2762	69.2321	70.2022	71.2697	72.2005	107.096	110.041	110.383	94.1018	98.5674	100.978	109.186	58.7268	51.2633	43.1395	50.5478	40.5441	45.1555	46.1427	29.7382	43.4666
AOA65905	3.68889	4.49105	11.4515	5.61619	7.33348	17.801	5.84165	4.64655	4.55153	4.62398	6.19586	15.1798	7.15398	28.537	4.51311	8.2995	6.72785	33.2189	4.99177	6.31069	31.7297	6.13021	13.5345	14.7911	6.11596	25.1825	9.65022	8.37317	30.6711	27.8652	25.3815	21.1835	12.9357	6.24448	4.51581	7.25838	5.4332	4.44818	4.68749	30.113	27.2555	13.4423	4.45003	3.83819	5.83798	7.52347	5.12264	7.89464	5.30582
AOA66263	32.6992	30.6984	59.1966	30.7864	50.0545	49.4807	43.9667	38.088	42.2737	33.7057	48.6228	42.8313	35.5517	42.3623	27.4353	57.7673	46.3689	59.1924	36.744	45.5481	47.7318	42.6827	57.5356	50.4294	36.5272	55.7902	39.7279	43.1159	117.379	110.302	103.678	109.056	106.704	32.5401	28.197	42.1884	48.4105	25.1537	29.4385	30.694	43.1683	37.5176	49.0021	29.6896	36.2692	26.7181	26.0959	32.6193	27.1461
AOA65655	179.374	37.1782	36.2227	40.8534	34.764	33.9381	25.4133	40.2807	35.9017	39.8928	31.579	32.9787	29.1903	49.2287	37.4359	32.8636	35.2924	26.2667	27.6905	34.793	28.9957	29.0805	45.2319	28.9614	33.9311	44.0641	39.5387	48.1868	31.5728	28.7552	28.1817	35.7189	41.8068	52.0581	44.9274	41.2584	39.8261	42.9972	41.5593	86.3355	40.2664	63.3029	90.9659	99.3177	73.7963	72.522	83.8697	56.9095	72.6508
AOA65482	49.9249	60.6001	53.9934	66.7139	68.0713	55.2278	49.5613	64.5853	59.8447	63.3327	64.3721	48.222	51.3392	59.806	62.2307	56.5535	70.8676	49.3356	47.3832	67.1012	52.5514	47.6959	70.8425	51.8764	52.8347	61.38	62.9161	67.2338	60.9663	54.7158	57.2142	53.2699	59.329	66.8599	60.6842	66.2857	57.1483	64.3043	59.1451	79.3658	49.6356	68.011	58.3366	91.6964	68.8729	66.1727	70.2001	56.5708	60.0181
AOA66508	13.7921	5.32274	4.77084	4.94644	2.77459	6.13392	3.2573	5.36242	4.31889	4.67209	2.94612	6.60301	3.08152	5.29919	4.09542	3.18593	3.38892	6.61159	3.46535	3.38399	5.78858	3.70979	2.89557	5.3984	3.76706	6.67215	6.62264	6.66398	8.98632	7.58016	8.56879	8.32154	7.17385	8.29133	8.13086	6.92673	7.17691	5.67184	6.60708	6.17443	6.03057	6.5235	6.16158	8.04802	8.00499	8.97746	9.60718	9.35251	6.78284
AOA65957	29.2039	35.5988	37.5738	40.6318	26.5266	41.4231	32.1173	40.844	38.3141	40.884	24.9878	35.0004	31.6298	38.8876	40.3108	35.2157	29.439	35.8192	35.0207	25.7034	35.4121	34.8439	29.186	39.1575	37.0686	36.3624	35.0812	33.4121	50.4848	44.6476	49.0129	43.356	39.2024	44.0229	41.208	35.985	36.5365	36.0882	36.6901	35.7224	31.138	33.4584	28.513	29.5758	34.3048	32.9955	29.0605	30.8876	28.3355
AOA66774	27.7178	23.9817	33.4693	35.4033	24.8513	33.0235	28.5972	34.9761	36.517	33.6163	25.4866	20.2168	26.6649	45.4903	30.7778	40.2139	27.3574	38.7819	21.6683	32.7497	27.0379	29.8754	40.0933	24.3226	38.069	30.1983	34.3915	34.5844	35.4149	36.3918	36.8854	37.9376	33.8796	37.6391	32.5394	31.316	31.4063	25.2139	32.2535	39.6941	40.5108	33.742	57.3663	66.7075	58.3045	66.1984	60.5075	65.2808	57.2564
AOA66871	36.6122	25.9814	24.87	26.7759	18.5083	21.1202	21.8733	27.5884	26.9905	28.7618	23.3668	24.3789	24.6699	31.4931	28.8574	23.8929	24.97	23.5212	20.688	19.4068	23.6857	20.0986	20.9341	25.8554	16.8596	22.781	26.6651	24.2565	43.0396	36.3343	35.4589	35.4624	37.5183	28.9093	30.0532	28.9626	32.1299	26.1388	23.8923	31.4496	28.7866	26.3997	39.6852	36.9678	30.5412	30.703	33.6739	29.4241	26.0627
AOA65701	14.3365	8.27445	5.47001	8.0617	4.94224	8.30957	5.36165	8.6138	6.07236	7.62536	6.75811	7.25433	5.45795	10.6303	7.18589	5.38547	6.28695	7.30936	4.96919	6.40233	6.01309	4.75833	6.73663	7.5114	4.27776	9.60895	9.09145	8.57056	12.4175	11.071	11.7164	9.39917	8.98362	9.24664	10.0663	10.5495	10.2758	8.61723	8.27973	13.0471	9.06124	7.87796	12.3232	10.6807	11.421	9.64264	10.089	7.97482	7.81661
AOA66134	46.9149	26.8225	30.3287	28.9261	24.232	27.1923	20.0943	31.2469	30.9808	31.6986	22.716	24.2669	21.6019	21.4144	26.296	25.5186	26.2078	24.9409	19.7754	26.0669	21.9242	20.0473	24.6304	25.2806	20.7402	25.223	25.4877	26.3797	37.6125	31.8436	33.2497	34.7737	36.1739	32.9901	37.7517	32.4314	29.9466	25.6395	27.4751	29.7501	20.0997	26.4104	29.5751	27.8913	22.7825	18.2938	21.7225	18.8085	19.3458
AOA65812	29.5914	30.7773	33.3922	32.3024	29.0569	34.6437	26.2475	33.6691	34.2637	39.5252	31.1082	30.759	28.1299	30.334	36.4713	39.081	29.2454	34.4034	27.5012	25.5954	27.5274	29.4751	30.0082	32.5573	34.7021	30.4618	31.1995	33.3184	33.4114	27.788	29.4851	31.8213	29.661	31.9103	33.9419	35.4172	26.4003	27.8096	33.3014	38.9525	28.8026	27.3851	28.9252	38.6198	33.1895	28.9133	32.4828	35.9669	30.3008
AOA65509	18.1194	87.9501	68.8859	85.5966	67.637	78.1635	66.6974	87.0166	78.0814	91.7585	60.56	82.9427	72.2809	79.8762	100.648	68.2278	67.6233	87.2959	45.9209	59.0857	74.7001	64.3617	52.3761	81.569	67.7984	64.0156	57.3326	47.8833	131.265	122.113	132.074	134.553	132.847	115.154	101.381	85.3117	118.135	79.9267	88.942	69.9888	91.381	77.7365	72.9784	36.23	44.2273	38.3085	40.9785	37.9311	34.9382
AOA66122	27.0784	21.0746	21.2921	26.5631	17.8127	21.2905	14.7086	28.3868	22.9979	23.8819	17.3602	21.7319	18.67	23.8695	23.8421	21.522	22.9481	21.1917	17.4621	21.0328	22.5391	12.755	17.4816	23.9283	17.0574	19.2483	20.6976	22.5372	34.5059	34.8118	33.8411	33.7518	35.6388	31.3587	31.8529	23.988	26.413	24.0325	21.7433	23.188	28.7288	26.5764	26.2048	16.4292	26.7462	24.051	21.9388	20.2078	15.0831
AOA66768	35.8772	45.9287	26.6971	45.6623	27.1409	40.9187	29.3084	43.1378	31.0503	36.8915	19.155	39.1198	24.5233	43.9074	48.1183	32.2844	29.0793	32.7908	26.4086	28.6678	35.3978	28.3448	23.7186	38.6527	27.2808	32.9692	34.1474	26.9644	49.8241	45.4791	42.2328	41.1493	48.0724	58.9691	43.5617	45.9623	42.8601	43.2693	58.1779	49.6439	29.5924	29.6659	37.9302	27.7389	34.9376	32.8369	27.4046	21.8391	30.357
AOA65461	24.3069	17.7171	14.3771	15.665	13.6731	16.7376	11.7498	17.9676	14.5294	16.4355	11.9566	15.0217	7.66827	19.9882	14.4549	14.2417	13.05	15.4081	8.59229	12.6314	12.5319	7.54241	10.6041	13.284	8.9582	14.7313	13.2811	16.5487	23.4554	19.5819	23.3267	19.4845	21.0416	22.4591	25.1642	23.4964	21.9105	19.5031	20.4329	27.9897	15.8527	16.7059	20.5244	18.7557	20.0904	19.7734	20.4261	18.0979	16.0039
AOA66757	44.5826	48.0023	46.0146	41.1002	29.6521	54.2824	32.1614	49.8386	36.9812	37.6309	25.8869	46.9637	33.1326	46.8597	34.5283	31.6109	21.8707	53.5254	29.5293	27.1762	40.6739	36.0373	20.5947	52.7843	33.3731	33.3538	39.3597	34.2911	119.771	104.26	112.715	102.7	106.238	54.2068	52.1622	49.2539	66.1642	44.5835	50.8456	53.8699	69.3987	53.4406	58.697	44.1447	66.4436	61.2791	61.4555	60.7935	51.5515
AOA65433	57.2408	32.1504	37.8483	34.49	45.1145	38.4024	26.2528	39.5786	34.6627	34.4173	42.0676	36.2436	25.0786	42.323	34.02	37.3412	45.5991	33.6915	27.8708	43.4397	30.7789	27.319	45.9258	34.2269	29.3577	47.7073	46.3458	51.4466	43.4951	34.3008	40.5587	42.5342	44.6945	37.1515	48.7056	47.4958	39.4517	35.0612	39.4058	56.1776	23.4807	24.6037	31.6899	28.8761	26.256	24.6183	25.8635	25.5192	24.8209
AOA65419	192.037	198.934	104.198	131.003	205.954	153.149	107.805	172.572	114.073	144.935	170.031	130.919	111.59	256.911	157.474	116.218	186.094	114.812	94.7458	201.169	120.796	98.1575	162.381	128.222	125.599	126.816	155.748	165.492	134.791	122.4	114.963	99.8649	110.344	201.743	237.687	209.654	152.452	247.225	231.515	336.089	122.546	115.093	189.571	201.299	185.652	156.754	166.861	157.095	140.438
AOA66896	358.343	571.993	513.717	496.857	653.582	532.434	493.616	606.697	532.897	520.411	669.632	483.059	448.957	499.464	497.712	558.976	618.039	502.594	512.482	596.63	446.378	479.309	563.437	493.493	478.07	518.865	495.41	507.09	601.882	569.899	529.893	559.395	583.577	662.92	766.515	683.971	628.225	566.133	556.293	609.437	653.882	552.509	544.934	315.513	335.234	278.58	279.103	332.874	233.467
AOA65515	9.13289	9.44829	8.80665	7.21395	11.7639	7.72566	8.05671	9.05666	8.78024	7.8682	8.91356	8.85133	5.06161	9.43948	8.23806	7.47161	8.83318	6.03371	4.78755	7.59651	4.75347	5.97424	9.3538	9.30074	6.66992	9.3246	8.80023	8.08242	19.8454	19.8065	17.1834	26.1216	23.1743	13.442	12.7138	12.3601	14.3079	8.75694	8.22716	7.90375	20.5744	22.9613	14.6663	14.4617	16.4185	16.9356	11.1814	35.0933	11.586
AOA66170	419.078	168.237	196.003	199.239	207.408	178	189.969	192.763	192.104	224.752	219.272	184.405	227.363	291.871	232.404	245.311	231.321	189.366	195.388	213.216	180.007	230.59	282.076	195.541	247.095	213.131	227.745	246.264	272.295	251.141	249.141	274.299	270.314	222.408	218.563	219.408	210.786	202.668	228.536	283.532	365.681	347.204	356.032	745.935	615.055	645.174	645.484	553.783	559.229
AOA65553	108.128	114.048	107.064	126.51	125.822	104.315	92.8926	141.011	114.355	128.251	107.157	99.0414	95.763	118.297	131.78	112.575	113.92	96.0935	89.7582	127.813	84.4395	87.8773	111.543	105.928	110.392	114.459	123.768	120.455	136.831	128.628	136.937	145.124	148.908	143.815	154.123	129.225	150.485	113.817	123.659	125.336	145.881	137.38	72.0801	121.401	110.559	107.206	109.657	105.396	116.543
AOA66577	39.379	45.4247	45.498	51.7898	36.157	54.1638	38.6094	48.6018	44.4082	49.3117	39.4114	56.9736	32.9837	68.1814	52.4287	36.2393	39.4986	51.1789	32.678	40.2032	51.5717	36.1853	55.3072	53.4963	36.8637	70.318	69.0751	66.6175	45.1995	39.8934	40.9223	37.244	36.6869	54.9239	52.5178	50.1454	35.3718	47.6911	47.7719	61.6968	43.2159	52.3218	61.218	51.3759	44.8128	47.2866	54.1171	57.938	45.0124
AOA66863	18.4831	23.4606	15.6055	26.4796	9.32154	30.6685	19.3754	29.7608	19.228	27.6208	9.95178	22.0504	11.1475	32.0087	24.1909	16.025	9.79592	32.4157	9.20009	9.24926	23.6063	16.1857	12.3323	28.8633	9.5847	11.8953	21.7204	17.4581	50.5264	48.7003	57.1729	43.1216	34.7472	30.6789	23.0772	23.1538	21.3965	20.4728	19.2083	22.4429	24.1519	18.2049	47.3399	17.2762	29.1131	29.2591	20.8012	29.6038	22.7147
AOA66624	63.0003	38.8309	39.7083	39.8035	37.4904	47.2176	33.9577	36.2612	33.8864	28.2516	30.227	41.2032	26.5546	54.2475	35.3869	29.2386	32.56	38.3235	29.1138	30.0481	37.566	36.5606	36.2704	38.919	32.3567	55.7559	59.7006	60.739	38.1976	34.4221	35.7007	25.888	23.408	46.234	44.4378	45.698	28.343	45.2695	46.4496	70.3235	42.6771	101.133	81.1856	15.7746	33.8221	55.094	59.8041	46.1642	54.3257
AOA65634	101.282	127.35	150.088	131.839	98.4861	176.245	147.81	118.239	130.36	133.098	102.224	172.33	135.349	180.02	155.141	125.09	110.216	212.806	136.46	113.953	206.778	153.588	160.881	174.899	131.117	171.396	162.71	138.017	335.482	314.351	298.871	287.632	253.573	136.586	111.563	122.223	157.828	129.442	129.088	121.694	241.31	215.109	205.106	119.286	177.827	185.865	182.303	248.516	204.489
AOA66285	802.55	275.976	848.721	426.559	530.568	283.457	645.102	432.094	870.243	390.951	555.885	294.607	747.912	505.623	257.312	749.643	659.939	281.048	763.655	572.258	290.713	748.136	414.721	271.175	596.327	628.429	648.612	716.761	117.941	156.633	144.979	244.283	410.156	252.894	1032.05	862.702	1303.76	543.675	562.443	928.474	1677.72	446.945	334.602	195.892	597.944	1044.68	484.266	1066.21	638.648
AOA66383	4171.72	1488.48	1577.65	1323.63	2413.4	1425.47	1565.73	1521.14	1647.64	1357.36	2343.17	1363.98	1508.33	1497.6	1191.44	1603.11	2238.89	1302.29	1690.79	2264.59	1392.06	1525.2	2296.88	1294.22	1463.85	1792.85	1753	1987.72	1135.7	1051.48	935.438	1102.58	1105.69	1468.45	1692.78	1835.64	1036.67	1611.78	1439.4	2028.91	1023.7	1128.41	2074.07	1310.32	1565.81	1461.32	1356.14	1374.5	1116.92
AOA66331	32.9084	6.49309	6.7617	7.65453	5.6976	9.00607	6.33864	6.52033	5.93172	7.62909	6.94236	6.90053	4.26691	14.0449	7.1391	7.41003	8.00772	7.12445	7.58662	9.32051	7.80164	6.1389	9.07812	7.39886	6.55375	12.7321	14.4728	17.0051	12.0713	10.0688	5.9044	5.20495	3.93804	8.74376	9.5245	11.5208	6.73725	12.9248	10.3809	45.3388	5.10923	16.4108	25.7575	65.8827	102.347	128.392	146.663	92.3636	121.212
AOA65443	42.5334	16.6279	16.7808	16.3699	21.7968	15.8582	12.4449	17.9088	17.858	17.9153	19.7336	15.3722	11.3644	22.1931	17.7597	15.0892	20.832	14.662	13.5822	19.3256	13.0284	11.86	21.1595	16.2653	13.0853	19.7429	22.573	22.1583	16.6135	15.7026	14.9978	15.5005	17.2213	21.0185	23.846	25.224	17.8469	21.805	20.1975	32.1821	14.267	16.5171	21.4275	32.7992	23.8688	22.15	26.7556	19.9449	22.3288
AOA65444	41.4193	19.0082	31.4692	24.1363	33.7252	29.798	25.1952	25.8167	33.0162	27.2672	32.683	30.5194	23.9459	59.1898	24.0737	30.1755	35.3884	31.0555	23.3035	35.5522	27.0417	22.0102	43.6226	25.921	26.031	40.3751	37.9765	41.2925	27.4398	24.1543	25.3122	23.3688	25.5827	25.0943	32.9645	31.1916	40.5919	29.0952	31.6152	69.5318	44.7641	42.6145	76.8456	48.6349	43.8738	36.4708	41.145	44.429	38.4814
AOA66630	54.9223	158.915	64.4127	125.712	88.5329	109.186	69.6154	154.852	88.5073	125.838	85.3416	92.0316	63.8553	133.044	129.789	68.2418	71.911	100.092	57.0989	80.5258	87.5099	62.1171	55.5749	99.6348	54.8901	63.5754	76.3554	62.3812	160.977	191.55	176.07	153.188	155.963	204.801	182.743	185.533	174.939	190.225	182.302	114.12	151.709	118.415	141.116	60.1461	96.3863	97.9736	76.6253	90.2255	66.0433
AOA65875	33.318	25.9944	27.6687	26.1354	17.7442	38.1594	26.9251	25.8855	27.078	26.339	16.6437	33.9625	19.9501	33.7347	25.8206	23.6114	17.5041	36.7977	18.2845	17.2565	32.2701	25.1523	23.1388	36.4073	18.0446	29.7948	29.0412	28.8688	56.3109	47.4638	53.8706	43.0573	36.0204	29.9648	23.837	28.8034	25.2857	25.8953	26.0333	28.7045	40.5437	41.6277	84.4974	34.0012	46.2672	41.3196	42.9803	51.5723	43.8625
AOA66694	19.0492	30.0243	24.1725	29.0135	28.9035	28.3914	22.1754	28.2111	22.1165	26.8754	27.352	26.8757	26.7857	39.5792	27.7088	24.0336	28.9252	28.1806	23.4104	30.2318	28.1761	24.0251	25.76	30.016	19.0878	30.8744	28.9725	28.3773	46.1793	42.5959	50.9054	37.2402	34.0038	32.1629	32.5927	37.6538	32.4833	38.0828	35.746	43.3386	38.7034	36.6779	33.6734	40.3523	42.496	41.3856	43.0898	38.6055	42.7983
AOA65894	12.3269	25.1466	26.4488	28.2446	16.2631	30.0652	20.7557	25.3281	21.8201	26.6911	13.7252	30.8988	22.6487	23.3458	23.8197	24.8168	17.1945	39.7745	20.0272	16.137	32.8991	22.4474	16.092	32.9356	21.0345	27.6652	24.8534	18.1946	76.0809	72.2472	71.0312	59.248	55.6073	25.4691	22.3269	25.0309	30.3809	19.0536	23.0622	22.2826	31.2512	25.2372	34.8312	11.1352	16.1969	14.7531	14.3153	16.4166	11.327
AOA66118	26.3338	30.0086	21.3353	23.2765	17.9778	33.1326	18.7956	28.4292	18.2002	22.3351	12.5634	23.7871	18.4391	27.6815	22.5262	15.6297	8.31364	42.819	15.0225	6.74965	39.6535	22.578	9.93448	32.2685	16.6172	17.1038	18.1613	13.7512	64.0918	61.0695	64.545	71.5672	51.1651	33.9384	36.7178	28.4653	47.2277	37.5099	23.8645	12.4174	55.8641	42.4872	31.1968	20.1837	28.9199	26.5071	30.4177	33.2059	27.6651
AOA66693	22.83	28.3346	36.2091	27.9753	19.3515	40.1758	22.9094	34.1215	30.182	35.0717	22.5558	41.8793	24.8178	34.729	34.8532	29.0593	16.3356	55.0118	19.9278	18.1692	45.0248	26.6296	18.5069	44.2837	25.4607	26.7437	29.4196	25.2879	106.339	90.2507	110.257	88.0959	76.8467	30.1065	29.5807	27.3886	32.4786	26.1222	24.7985	28.4168	54.0502	44.8056	78.4742	46.5881	41.5178	44.9811	43.0438	44.2256	42.5299
AOA66275	90.6458	119.959	106.427	107.751	88.0239	124.402	105.335	103.934	92.4858	109.744	87.0468	130.783	78.3432	168.774	120.671	83.6751	95.8948	121.296	80.4242	93.5566	116.26	93.6742	96.8964	128.506	83.5597	137.236	139.968	144.071	189.354	176.762	173.587	169.956	156.717	139.81	124.32	125.039	148.41	137.006	134.062	163.767	176.272	250.983	183.21	137.296	206.704	224.591	244.299	210.772	219.837
AOA66797	20.5911	16.0489	20.6141	15.4306	22.132	17.8752	11.0111	16.6951	15.2793	14.634	20.7483	18.3852	10.1049	15.0442	13.7561	14.9125	23.5762	17.6682	11.9059	21.8205	16.0254	12.5283	22.7938	15.1423	12.6777	22.5994	17.0481	21.6298	18.1874	14.6113	16.1631	16.0509	14.8974	19.3077	21.0244	20.8609	13.8354	16.8155	17.0548	17.9193	12.5434	22.8942	18.6879	13.4155	21.7229	24.6093	24.2207	20.5684	18.5224
AOA66879	273.434	2547.29	2162.54	2280.35	1868.1	2298.96	2399.35	2334.29	2145.46	2385.38	1809.66	2337.09	2336.58	1371.28	2338.47	2094.46	1645.74	2574.23	2330.83	1513.61	2470.94	2371.54	1243.51	2522.13	2174.28	1540.69	1325.81	1150.77	3766.37	4094.74	3938.76	3802.31	3740.98	2464.38	2063.17	1879.81	3242.98	2060.09	1963.02	768.279	2237.85	1615.11	1199.34	608.17	735.802	681.538	676.757	707.056	643.886
AOA66402	274.632	247.711	206.22	237.71	270.882	258.285	190.142	260.381	195.762	245.201	252.207	235.11	192.524	223.934	222.926	210.094	244.996	220.238	188.402	239.772	203.313	178.003	261.074	224.989	193.244	235.352	224.967	237.279	260.941	282.567	287.816	268.039	265.887	282.735	261.341	248.394	255.672	259.038	256.926	198.646	216.339	305.646	259.153	336.371	276.844	311.444	317.708	290.778	339.528
AOA66309	80.2542	181.22	131.61	172.826	154.35	164.243	107.69	192.95	134.86	187.116	141.34	147.04	116.241	179.59	167.67	125.785	139.55	155.998	96.3834	159.08	132.104	101.915	133.79	158.108	103.79	123.057	133.659	131.254	208.284	191.37	190.635	190.235	175.868	222.002	203.633	210.346	143.218	178.418	185.439	219.464	93.3984	81.7731	113.882	96.4458	107.967	86.781	89.9979	86.6848	78.798
AOA66390	631.241	49.3256	67.7344	55.6645	92.8042	72.638	72.7594	47.182	72.5669	60.1762	83.0881	59.8703	68.2585	162.784	70.7045	75.1667	99.7004	55.6618	88.0914	95.5595	68.3608	73.3629	132.466	57.5779	99.6177	142.116	162.2	174.696	25.8312	23.262	18.007	28.5129	36.313	49.5644	63.8219	84.8827	44.3686	72.1907	78.7751	248.12	80.289	89.5444	127.084	533.468	394.211	429.183	493.794	425.671	498.676
AOA65462	12.5947	15.4745	19.2943	15.2899	12.8259	22.1807	13.3577	13.2597	13.4344	16.0028	11.6618	23.4219	8.44334	27.8608	19.5238	11.5003	13.0012	24.355	10.2936	11.9992	23.7331	15.5627	23.4142	20.1885	7.65883	22.3493	20.4713	21.1234	21.4758	23.8279	23.3879	16.0706	13.8505	13.6469	7.26584	13.7314	10.1397	13.0212	13.565	28.5344	25.5526	38.8529	33.0655	33.7991	25.7769	27.6758	29.9852	43.2004	37.7173
AOA66510	27.6311	61.495	116.304	90.998	56.8051	80.6694	80.5559	90.7429	119.003	98.2351	52.7386	89.1869	102.653	80.9897	77.9339	126.49	70.6146	107.525	90.3426	65.1025	87.5984	92.9578	62.524	80.1888	87.6672	91.4998	71.6345	73.7855	202.78	187.858	197.208	220.825	199.294	75.0428	66.9749	81.2111	165.878	60.1146	66.8214	52.6311	150.822	83.0333	38.3055	48.1708	48.8278	43.7522	42.473	42.3924	46.6932
AOA66743	416.896	557.023	769.582	694.075	662.847	612.703	667.136	662.34	854.595	686.686	666.081	599.726	723.456	697.597	655.686	843.627	720.856	562.15	761.015	707.852	567.096	746.418	630.303	562.113	752.204	770.314	802.963	831.092	265.315	261.991	273.757	312.218	340.247	627.196	701.242	687.427	539.431	630.047	623.905	725.922	332.056	531.951	243.122	153.274	217.565	198.099	188.247	193.313	243.682
AOA66729	32.726	16.878	26.2043	19.2358	16.7352	29.3532	15.0216	20.0179	20.2818	19.8147	17.4682	26.3317	17.4956	30.8522	20.0636	21.5939	17.2613	36.3621	12.4112	15.5075	22.7818	19.4912	19.5121	26.6163	14.6107	23.3239	23.6004	20.9529	61.5074	55.3657	58.6079	47.0901	41.0916	22.5742	15.9363	28.5171	18.8403	20.7556	20.2792	30.5964	29.8893	33.6363	52.2464	26.1947	34.9862	34.8024	31.2455	32.9876	30.9946
AOA65733	37.4358	88.6448	66.0579	76.8433	64.2184	89.7468	55.0917	97.2416	65.1674	85.0551	68.8888	71.7033	61.7492	59.4243	80.2319	60.1895	61.0218	75.1837	53.4395	63.9843	68.9868	58.0348	52.1944	76.9608	60.7293	60.9522	56.1785	57.3283	132.287	119.585	120.97	116.616	122.107	101.966	83.6623	82.3431	100.934	75.974	83.8369	56.1712	74.9468	63.9438	52.1317	43.1547	51.4384	49.1416	44.8743	45.1595	51.9241
AOA65879	45.5751	57.1481	72.6503	68.699	71.673	69.9685	60.7642	65.4534	60.9624	60.1651	74.1044	67.6033	57.2798	62.9648	64.1743	69.9515	74.1901	66.0209	58.1015	75.041	66.2	68.1064	92.9793	61.784	61.421	75.8208	63.3595	76.0149	93.983	86.7707	81.39	80.3976	79.8421	68.4352	67.4951	65.4376	65.9745	59.8689	58.3287	66.1224	68.3092	70.3381	93.7855	102.622	90.5182	87.85	93.085	85.3807	88.9873
AOA65964	49.6436	65.0925	63.7185	66.6844	69.7837	63.7729	51.0395	68.2499	61.2276	71.3766	75.863	60.4011	55.6308	63.6736	62.6447	63.958	72.0536	55.7559	54.1209	72.0194	62.5226	50.2018	70.9711	65.2683	55.2995	63.2612	57.4369	62.8214	88.052	79.6227	81.6683	87.2659	82.0262	73.6091	78.4878	66.6936	77.8203	63.1792	66.5747	60.9224	54.0115	52.5446	38.2668	52.0564	42.1311	39.3381	43.738	34.673	36.6397
AOA66414	206.246	176.552	168.559	185.196	200.564	157.021	132.585	201.218	172.961	174.372	199.913	158.088	151.421	165.232	166.773	169.808	190.033	148.441	138.586	192.399	139.165	144.972	152.226	163.733	145.628	170.39	175.494	185.213	151.767	136.84	149.909	149.948	158.962	217.241	244.568	241.938	173.249	198.75	201.329	233.824	107.557	105.043	142.285	142.682	131.988	121.984	128.699	103.816	116.752
AOA66543	27.973	15.1771	16.1708	17.7297	15.9348	15.9204	15.4576	16.3896	16.9666	18.1656	18.636	13.0761	16.1258	20.8671	14.2031	16.1026	19.5024	16.7575	14.9002	20.8708	14.7941	14.5663	20.7212	15.2004	17.3421	21.289	21.4418	19.8429	16.7192	14.0774	14.2853	13.2096	14.2868	12.1751	18.7899	22.0167	16.8225	18.0269	18.9676	31.2551	15.4031	21.5277	23.4421	33.6576	27.0736	25.7315	25.763	26.136	23.2637
AOA65993	106.555	43.2903	55.9709	47.7684	60.561	48.1192	45.9903	56.877	54.2987	50.0492	55.3476	44.4464	51.9337	53.8817	48.7443	62.2528	55.7333	44.9896	47.3599	63.2908	46.8129	50.0846	63.6317	48.7723	45.7066	56.6925	55.5884	64.8801	47.4446	47.8687	46.4002	52.3996	56.6233	50.6581	54.2278	53.6498	58.7813	45.6156	49.2102	70.1978	64.397	63.4371	70.172	87.9433	73.5785	67.97	61.5281	56.9085	48.5055
AOA66820	43.6544	21.1036	22.6267	25.5758	19.9521	25.4196	20.8137	23.0113	21.6891	22.3139	19.7661	28.0981	20.4455	26.8057	23.7796	19.4924	19.6968	20.8278	19.7727	22.5281	20.4333	21.9539	20.0846	22.0958	23.704	26.4715	28.5734	33.8522	26.5632	20.2715	26.2667	27.3855	27.772	25.935	27.4544	25.7076	24.5691	26.4187	24.7916	41.5759	25.0247	25.5266	30.4501	31.0556	27.9721	23.4063	24.9166	23.9796	21.9861
AOA65772	63.2813	165.297	54.6345	96.6905	104.982	72.3917	50.6068	150.653	82.9985	106.167	86.4459	67.8744	68.2974	160.391	97.9696	55.35	98.0553	70.929	47.1829	97.918	68.2269	57.8996	78.561	84.2984	59.68	70.816	93.4933	98.5715	119.962	107.084	106.892	96.0418	102.653	230.461	219.935	227.481	95.3383	201.477	217.169	236.434	89.1853	64.9479	80.3624	73.619	93.1599	96.5035	81.4375	84.086	82.4576
AOA66598	80.0491	78.5808	74.6632	79.505	51.6946	75.4427	63.9102	77.701	68.8615	73.1745	55.0817	84.5504	78.7382	104.886	85.4094	57.554	54.2598	78.6387	69.4258	58.6215	65.7984	67.6948	69.457	82.1128	77.453	80.2044	89.6105	89.9534	118.751	92.4614	92.0729	92.923	87.2084	90.3576	68.1474	82.2208	70.7332	71.5746	88.9007	129.163	80.1905	102.649	88.8472	201.395	188.807	162.663	185.094	155.614	172.684
AOA66528	26.6004	106.588	90.1045	91.3468	98.4969	110.157	77.7043	117.719	89.5779	97.4708	91.5026	104.831	80.8635	103.893	96.8166	86.2106	102.6	101.987	83.8594	91.6905	100.411	89.5539	105.837	106.605	83.6108	100.683	101.119	101.603	129.426	121.574	116.522	116.215	112.522	147.86	118.964	117.345	133.658	114.333	119.05	90.8215	67.7906	74.3783	45.3065	32.1576	54.1732	51.2785	48.556	60.0757	49.3826
AOA66646	85.6574	27.9009	36.4955	33.6972	27.5037	32.2621	23.4435	32.2631	32.7864	26.3712	26.9865	31.6565	25.4249	30.5966	27.7631	28.0024	28.7248	29.2297	24.1172	27.6221	27.6487	28.7159	29.518	27.3895	26.6427	38.2462	37.6365	40.391	31.8901	25.2747	28.273	27.6294	29.6107	35.8713	35.631	33.8423	25.8915	27.2698	30.9207	40.5678	25.8643	31.1766	34.5603	32.8938	27.35	27.1648	33.3145	24.1406	25.712
AOA65389	40.4607	104.313	114.689	112.668	88.2742	96.1508	101.28	120.555	109.578	114.06	96.067	99.7073	108.855	105.217	108.67	120.648	93.0365	101.241	102.574	89.169	90.0183	103.711	81.9824	105.333	108.774	94.6149	92.6196	96.7145	152.915	141.429	144.922	152.242	154.986	131.418	124.675	120.258	148.103	104.587	111.866	106.872	117.5	98.8286	76.2435	57.6687	69.6424	56.8569	56.235	54.2193	49.6015
AOA65401	43.56	24.9708	33.477	28.2015	24.3903	31.6095	28.696	31.8948	31.2255	26.4388	29.7607	32.933	32.3537	37.8234	25.6756	29.4503	26.1154	30.9962	29.8062	31.7533	34.2566	26.8813	30.5932	31.7224	32.8005	36.9596	38.7937	39.2366	23.5345	20.4847	22.3369	22.0858	22.8993	26.8156	26.7263	29.5464	35.4067	26.5207	28.799	50.7693	18.5532	30.7245	21.7815	38.4249	43.2307	39.9295	37.5485	41.4941	41.2272
AOA66681	132.816	140.68	156.853	163.562	88.5858	140.153	166.889	192.494	167.485	177.162	101.064	146.319	186.419	157.55	172.341	187.144	96.8799	144.193	165.414	88.2794	136.385	163.884	98.7947	153.388	170.207	134.365	154.245	122.897	215.636	190.848	185.556	213.734	197.585	176.57	153.794	145.01	183.109	128.657	145.419	144.251	220.047	199.104	170.683	139.591	144.473	120.818	156.048	140.999	133.248
AOA66001	1175.71	3976.1	3807.22	3922.73	3064.15	3580.72	4095.17	3901.5	3678.88	3888.3	3014.71	3854.69	4156.83	2951.99	4107.15	3816.5	2804.34	4201.88	3889.1	2738.58	3973.47	3973.64	2372.95	4193.74	3833.13	2997.18	2733.03	2564.41	5931.74	6285.59	6233.91	6025.28	6106.01	4018.42	3334.57	3068.01	5204.26	3169.81	3322.11	2034.13	8285.22	6502.3	4457.83	4987.79	5527.33	5322.22	5350.94	4937.48	4787.11
AOA65450	60.5377	27.9469	43.7415	31.6408	33.9232	41.2147	32.8064	32.6455	29.3532	32.4869	32.2903	39.5417	24.0834	47.2467	32.6139	34.4096	33.4116	36.1231	28.322	33.6602	33.0188	27.6874	29.7256	37.1216	29.8329	43.6396	46.0722	44.7763	45.843	44.1862	43.3372	45.7336	42.6477	32.2955	31.5457	27.8379	39.7121	30.5939	27.3025	49.1528	37.1455	38.1386	78.9968	88.3718	72.4387	75.1827	77.1647	64.0856	66.1521
AOA66270	84.6231	35.8012	41.5788	41.3752	25.9691	53.8298	35.3425	31.1515	32.0878	37.6321	31.8319	48.8077	31.6499	61.2213	43.2026	29.8512	31.8108	37.4031	34.3082	36.5542	40.696	36.4977	40.337	49.0717	34.271	46.4734	44.82	43.5679	49.1634	45.0465	52.7371	51.2568	43.1542	30.8486	28.9194	32.9303	32.2788	33.8415	35.4785	58.039	30.9677	38.1768	61.8661	67.7501	90.4096	95.2717	95.4781	77.8689	96.8401
AOA66151	3.58632	6.47399	4.10791	3.75882	5.98737	5.80593	3.54932	4.46544	3.05691	2.36522	5.21006	6.03394	2.87403	8.03223	3.56769	3.74334	7.25027	4.19089	2.82188	7.05487	6.234	3.63453	5.16453	5.22456	2.77289	7.65852	7.29763	9.88978	11.4941	11.4865	10.3447	10.8021	10.555	9.40169	10.0795	8.04313	6.50465	10.1245	8.37889	11.0577	7.7185	12.4241	8.92249	45.5145	41.1291	33.8119	41.0601	26.9805	35.0329
AOA65600	18.5393	17.034	18.0401	16.9781	16.0385	22.1407	12.3516	16.9982	17.3151	14.8858	15.3879	18.036	10.7251	20.7499	14.5817	11.6964	14.3647	19.9246	8.15177	12.9697	16.9281	11.6255	12.3875	19.8621	9.63859	18.6822	20.5817	18.6727	28.199	25.6913	27.0297	26.6707	27.2891	20.3195	20.8019	20.6424	22.0813	15.4202	16.5345	23.1913	18.522	24.2687	27.2406	36.0157	33.5232	28.3063	25.6493	27.0641	22.2547
AOA66279	25.4084	11.7355	9.73857	11.4624	10.0049	11.8948	6.63612	11.9521	9.42697	10.9123	10.783	10.6471	5.43292	14.9488	9.9873	8.7776	11.9548	10.4601	5.83499	9.78062	10.1478	7.0958	10.3792	9.81937	6.89202	12.0233	11.053	12.1022	21.175	16.829	20.9213	18.7503	17.3861	17.8097	16.8521	14.5867	15.4205	14.4368	12.7441	15.6656	14.0876	19.986	16.498	20.6813	16.8007	14.7879	16.8355	14.0791	14.8943
AOA65495	42.0652	53.9302	41.1263	41.9769	63.7651	53.6762	31.0534	47.6934	32.4972	44.4027	59.4426	51.5252	30.8303	68.0592	47.5904	31.6118	62.4737	44.0732	34.2158	64.9514	55.1709	29.7712	70.63	45.8393	33.9321	68.5437	53.1893	59.3218	85.8207	87.3781	96.8877	88.7509	81.0889	67.6975	57.3962	52.1971	64.0403	66.0839	57.243	49.282	75.0958	109.307	51.2885	94.0495	124.066	113.535	110.574	113.203	96.0074
AOA65762	85.2064	12.4508	14.3565	12.552	10.3077	12.2466	9.84402	12.1983	12.2947	9.978	9.5063	12.2855	10.9498	11.8477	10.3507	9.89035	11.1106	11.5848	9.26975	10.0377	11.0941	11.0619	12.7448	10.5253	11.8301	16.7054	17.9821	18.8558	12.5598	10.3855	13.0896	11.4956	11.7475	14.408	16.9228	14.7709	12.7609	12.6125	12.8026	21.1642	8.95288	10.2865	14.62	21.6985	20.7268	20.8498	23.3168	20.4906	21.5688
AOA66123	20.5332	9.38689	9.0962	9.04261	4.65085	11.4587	5.17839	9.00986	6.80754	8.38388	4.05083	9.89742	4.99883	7.9516	7.20546	6.74932	4.65042	12.4565	4.33237	4.85608	9.90036	8.05827	5.18965	10.2544	5.59072	9.43125	7.90397	8.274	30.611	28.0692	29.146	23.8267	21.9037	10.9412	10.2347	9.71361	11.3009	8.09272	8.21148	11.1672	12.8957	13.0577	18.0771	11.9638	14.2274	13.9921	13.7966	14.0225	12.1819
AOA65585	461.729	98.3095	116.939	112.021	113.411	93.9478	106.655	96.9879	106.343	88.791	112.64	104.257	118.848	134.51	87.3177	120.856	99.8784	84.4674	113.846	107.746	100.78	124.134	78.1405	98.6038	128.066	135.435	160.555	161.554	17.5155	25.3767	24.0781	17.3077	17.0387	77.1868	112.302	124.538	46.5567	119.257	119.495	220.015	38.4296	54.3932	131.371	223.084	192.361	196.534	210.035	187.173	234.597
AOA66731	1773.37	7.79268	10.1761	7.43022	6.4548	11.8592	8.62358	6.94694	6.45662	8.27565	6.55021	10.5948	7.37963	9.03752	8.76674	7.18297	8.08769	11.367	7.8476	6.20868	9.02461	9.38254	12.3222	10.3888	6.35729	9.81335	10.7574	10.1427	22.7877	20.9592	20.5785	16.9653	16.9927	7.08867	5.96298	7.9178	9.8601	6.41532	8.56324	8.88975	424.952	273.969	38.5122	377.436	301.907	331.655	307.547	551.634	534.932
AOA66639	55.6968	3.78388	4.65188	4.49044	6.44726	4.93976	4.79616	3.35563	3.61851	3.20019	5.32804	5.15118	3.93835	5.82912	4.61729	2.84977	5.11814	5.26823	4.86181	4.32491	5.09916	5.53387	4.17744	6.37326	4.83088	5.64962	8.85427	6.80277	6.50236	7.32291	6.94111	6.38509	6.2154	5.37187	4.82388	5.73437	5.79831	6.55155	5.11588	8.77502	8.94198	13.3001	14.8871	28.0031	18.0569	21.797	21.3795	28.9811	29.696
AOA66145	49.1739	35.0361	34.4268	31.4565	31.2165	41.5068	26.0766	38.0517	26.9001	30.144	27.3579	34.062	25.0328	35.8506	24.0719	30.8186	28.5389	51.4853	26.6297	25.1022	47.3781	28.5852	31.248	36.0248	28.2222	36.7884	27.479	30.1527	74.4125	68.3212	68.6307	60.507	53.0743	40.5122	41.2144	43.147	38.7583	35.3318	41.3836	48.7183	27.9359	41.2292	60.7288	89.9291	83.927	75.7033	82.3115	70.0011	79.8021
AOA66467	40.3527	11.6503	9.53078	9.52935	10.4088	9.91847	6.50685	13.6699	10.108	11.5931	11.3082	11.0792	5.53231	11.2999	11.5114	11.1173	13.4695	9.37833	8.11298	9.11299	9.82346	7.52927	8.49487	9.43953	8.64186	8.95058	9.95027	11.2124	20.1746	14.9971	15.6439	18.0627	19.8687	16.022	17.0156	14.2415	17.8105	13.8836	12.4459	10.8275	21.7427	38.6727	42.0383	90.9595	80.0442	77.0045	79.5175	67.4881	85.6856
AOA66499	125.615	248.105	238.818	241.849	242.152	265.685	201.946	276.804	251.561	251.617	241.093	240.532	211.895	265.985	255.245	244.595	235.892	216.806	217.596	228.971	217.503	233.357	222.841	232.025	244.641	227.463	240.902	240.537	150.794	143.325	163.21	147.355	145.146	262.799	251.864	267.002	216.651	247.38	265.515	256.078	115.066	115.181	227.678	123.736	129.297	114.539	115.333	137.006	120.783
AOA66809	42.6016	75.2731	67.6991	74.2429	63.262	68.3611	57.9384	95.1095	65.163	90.9896	66.4743	75.8267	58.2394	69.9176	83.899	60.6373	61.2696	67.2769	51.9807	51.2239	60.9945	57.7382	56.7415	73.4154	61.2326	64.7355	68.6196	58.1232	93.5688	75.445	87.6956	79.2918	76.3128	94.6451	78.1442	82.4147	67.5367	93.4382	93.5418	84.8405	73.0651	72.8985	76.2658	47.9024	40.1643	40.0877	40.4077	45.6811	38.3374
AOA66004	53.6273	28.6652	31.51	30.8192	33.5989	32.3889	19.6687	32.1949	31.668	29.5428	35.6739	29.818	24.369	35.5922	27.9563	24.3696	36.4475	26.7607	20.7092	37.0218	28.0491	22.5647	39.3825	28.7868	23.4047	41.9865	38.4431	43.3542	24.8114	21.6306	27.1553	20.6351	22.7361	38.2562	34.6617	38.4745	27.7616	31.5654	31.3541	49.7335	23.7717	39.83	30.1531	132.228	111.832	98.4673	105.576	78.7225	80.1314
AOA65614	237.024	30.8057	28.0911	32.2445	32.6114	29.3905	20.7236	30.3405	25.4617	28.9227	33.7508	31.398	16.0816	38.7193	30.3371	26.2798	31.4321	27.2776	20.4655	28.629	29.7141	20.2106	29.8354	26.9054	21.76	42.036	40.9157	44.9049	25.9142	25.1382	29.4521	25.4468	29.1854	37.8986	43.7133	37.7225	34.0391	37.2071	37.2484	55.6645	23.3311	46.3691	37.3151	211.666	158.213	142.289	173.464	105.844	132.099
AOA66420	52.372	40.2635	41.4926	44.4296	53.031	43.3479	38.8767	41.895	40.0527	41.6915	54.425	48.2773	39.8376	55.541	44.6112	42.8161	52.7543	38.8317	33.5963	47.266	39.3592	36.287	63.6698	38.8579	37.7258	56.4115	50.1055	57.7445	44.2717	41.5517	42.6732	40.8489	35.0178	41.4232	38.294	40.817	37.4058	39.9294	43.8709	55.4025	42.1773	45.2428	41.3217	72.6127	82.4759	87.9902	93.1512	84.4941	79.1097
AOA66449	27.4409	31.2569	28.0011	33.4002	41.2734	36.8622	22.7098	37.6037	29.1957	30.6852	36.917	27.3284	28.6869	38.0174	32.8714	30.8491	42.2786	27.9788	21.7315	37.5608	23.9539	20.6504	35.7027	35.3873	23.0153	41.9848	38.1013	41.8772	34.7917	31.4052	29.5425	38.3219	35.453	42.1241	33.9874	37.5341	45.0505	29.9544	35.9851	60.4633	27.5591	24.9591	31.6655	52.6164	45.4251	45.9654	43.7063	33.2138	37.4375
AOA66748	16.0325	45.4463	25.3601	31.2096	43.8573	52.3536	24.8922	38.433	20.1088	25.0551	36.077	42.664	27.2012	61.6938	32.7947	24.8086	43.9238	44.932	25.0696	45.5588	43.3772	27.1397	46.0533	39.5544	27.3235	50.6188	54.5548	53.0018	66.5235	65.6927	70.1578	56.1063	54.6538	54.4135	49.181	52.4004	48.249	54.925	55.6116	64.9491	36.6597	34.2073	23.0187	21.9581	31.934	30.7936	34.3382	37.0031	27.7458
AOA66280	33.6395	22.0785	30.027	19.9139	41.9081	24.0611	23.0394	27.3449	27.3583	19.9113	43.9386	22.2156	23.8744	30.4993	22.8348	28.9717	44.1418	26.323	21.4766	45.2364	20.6751	22.2727	44.9463	22.1472	21.151	41.1333	29.3892	40.0218	28.0786	23.2088	22.5019	28.0531	33.0692	29.9467	41.4028	40.6185	33.0367	22.1887	26.3588	43.5876	19.0792	28.0523	22.8162	23.483	22.9983	22.8921	23.8009	23.756	20.3943
AOA65686	625.166	31.0876	35.2406	30.301	43.6726	31.2417	36.3836	32.9359	32.1421	26.1183	46.2017	33.8506	31.2062	50.3301	23.1595	28.4953	41.6011	33.4631	32.429	51.1827	34.7006	32.2499	55.0111	33.0428	38.1866	45.0546	47.7982	54.158	29.7274	26.0629	25.2999	29.0263	31.6757	39.306	40.7618	38.483	38.5731	38.9845	39.3496	57.4779	86.1062	198.127	300.85	728.081	414.82	445.431	495.495	274.326	392.964
AOA66817	70.8457	24.8297	37.8804	26.7983	43.2259	31.3286	41.7159	26.7575	37.1267	24.9493	50.3216	28.7672	34.5708	54.4881	31.176	40.8455	49.3855	28.9022	36.3954	44.9193	25.6399	39.0464	42.4732	25.899	30.9093	33.7722	35.3015	40.296	17.1164	16.4978	15.0641	13.2408	13.3456	19.6198	22.235	27.2769	19.1157	29.0796	27.0023	76.857	14.186	17.0793	41.9655	72.2294	60.0531	66.8707	64.69	58.0839	60.0688
AOA66085	9.77665	7.50116	10.2156	8.4545	7.39597	12.226	7.31076	6.62991	6.58072	7.29628	5.28969	11.652	6.4996	8.73931	7.04558	6.995	6.57718	15.9967	5.04242	6.13227	12.175	7.33192	6.26626	12.5777	6.0829	9.82833	8.84984	9.02366	24.9718	19.5425	19.1729	16.4976	12.9548	8.99027	7.39092	8.2865	6.00206	4.49547	6.76897	10.1546	7.57693	5.14942	10.3891	7.73958	8.12026	6.52893	8.23843	9.58965	6.36024
AOA65566	64.6328	5.86481	6.00233	6.26317	7.82998	7.4395	5.50402	6.0546	5.95163	5.4306	7.40947	6.43299	5.64117	6.43508	5.04247	6.44087	7.36001	6.94074	5.33226	7.46123	6.44356	6.09599	8.28673	6.74212	5.97697	8.82417	9.23516	10.6665	10.2308	7.99409	8.80579	8.25915	8.92492	7.96546	9.98774	8.35862	9.00585	7.62768	7.27489	12.5065	4.52581	6.36227	9.46076	18.9064	14.5812	16.924	17.9908	14.3678	16.3411
AOA65459	101.698	95.1486	108.771	108.261	147.519	128.776	95.1236	102.283	79.9854	116.724	145.804	133.78	85.766	270.944	118.446	115.502	148.02	203.24	120.475	158.373	186.273	97.0619	320.935	131.634	125.095	285.083	224.63	259.049	91.1422	79.3928	61.8053	42.5118	39.7904	28.4403	103.25	125.808	274.525	144.164	135.372	318.676	281.587	525.942	113.251	40.8645	95.6874	179.55	202.203	312.984	259.832
AOA65838	7.00021	1.38916e-06	9.66616e-08	0.000289618	0	6.35202e-09	0.0716448	0	0	0	0	0	0	0.0012404	0.00115816	0	0	0.00112447	0.0303229	0	0.370976	0.0524965	0	2.66432	0	1.59022	0	0	1.87951	3.73763e-07	0.159681	1.94471	2.15152	0	0.0405345	0	4.13327	2.83296	0.601615	3.68373e-06	0	0.470466	0	0	2.31079e-09	0	2.71095e-07	0	3.57621e-09
AOA65837	8.17846	7.90571	9.57611	7.02207	8.96041	15.4959	9.46413	7.48962	9.07952	7.64937	7.1288	15.1196	8.32757	67.4815	6.89071	6.22664	8.76085	17.108	9.14547	7.74781	13.8825	7.66061	20.2835	7.78193	9.14469	25.3225	22.2586	27.3835	11.3995	13.9497	13.1695	8.64987	6.72184	9.21472	8.01209	10.4209	3.90181	9.42356	9.40328	100.083	28.4807	17.1065	11.2509	44.3415	35.8434	29.3296	30.0506	31.4054	36.4416
AOA65872	51.3982	50.7683	52.4966	54.4177	58.3236	56.9119	36.8383	51.1143	44.8744	53.1142	53.4421	52.876	40.4355	69.3161	52.6635	47.9175	60.3633	47.6805	38.1724	61.875	51.0835	38.9801	69.562	59.6563	43.2106	69.3662	57.6743	70.3793	45.8971	47.836	50.4971	48.4632	45.8001	63.2694	60.7914	64.4688	43.4616	54.3859	59.8776	102.239	56.4274	50.8193	46.8748	82.6442	59.668	57.7826	66.6442	59.9137	57.569
AOA66777	616.377	2503.09	2182.4	2339.59	1820.19	2219.85	2265.25	2363.23	2058.06	2358.44	1784.11	2154.2	2400.5	1363.76	2177.12	2216.06	1583.35	2462.08	2190.43	1572.5	2261.28	2334.66	1214.52	2312.94	2203.66	1467.3	1273.54	1170.31	3646.99	3810.25	3730.13	3721.71	3594.77	2606.63	2240.6	2120.72	2992.53	2070.53	2139.16	872.351	2965.8	2146.99	1164.47	925.241	1162.87	1042.34	1086.31	1008.81	987.599
AOA65936	21.1979	6.09317	8.04578	6.59069	5.11788	6.01253	6.59919	4.20276	5.71033	7.58051	5.08966	5.30269	6.16574	10.951	4.84746	9.10145	9.27193	6.26411	5.66037	7.44802	5.10916	5.9779	6.27844	9.01216	8.29775	5.58622	8.03991	6.81611	10.287	8.67582	5.57053	11.3642	9.23873	8.26816	5.87149	7.78773	5.80968	5.16947	9.36464	10.627	4.90352	6.52635	20.6305	29.7876	24.2308	24.6628	24.6098	21.2188	18.4303
AOA65638	41.3445	54.5483	57.5742	53.2488	70.5575	56.3869	49.5569	53.9091	55.9379	52.6096	67.4335	52.6601	47.4715	64.257	46.1611	47.9506	69.9823	55.4331	45.9329	64.7158	53.8114	44.0555	70.4948	53.9297	42.2374	63.3385	55.0641	60.5763	75.4587	76.131	75.5734	73.156	76.0092	63.9804	67.1641	64.644	66.9787	55.2002	56.0026	61.2992	47.9127	58.8619	50.8654	56.2374	47.1394	45.9598	49.2406	41.4313	40.8381
AOA66067	16.5741	65.946	64.9198	67.7322	70.8355	65.5214	49.5062	77.3872	67.8131	67.3233	69.2727	63.6224	53.6433	52.7116	66.3501	64.656	60.2933	68.9405	53.4972	50.1893	59.2143	49.9601	35.8243	64.3762	52.4502	54.7423	48.502	41.1223	118.579	108.064	110.386	98.0381	96.6452	80.7339	85.5531	79.0883	104.771	76.0803	87.93	48.0986	64.2863	77.3085	74.3505	61.1908	46.4609	34.2736	32.377	41.1592	39.2696
AOA66876	16.1784	14.8365	15.0269	14.4666	12.3199	17.6365	9.04424	15.163	13.3068	14.9651	17.0882	14.2344	10.3994	13.7227	13.1517	12.9725	15.255	16.0116	9.16804	13.9936	13.4721	9.38486	12.7604	14.6803	12.1966	17.8486	13.7646	14.8427	26.5144	23.9074	22.1353	21.9568	24.9343	20.2768	18.5569	22.1385	17.8265	15.0287	14.6942	15.2764	17.8611	15.7694	13.1363	14.6089	11.293	12.1044	9.54141	10.5244	10.413
AOA66073	29.7828	17.1642	15.7035	16.1651	13.411	20.1395	9.97654	16.5195	15.8185	14.3844	18.1384	20.0092	10.6635	18.5091	18.0508	12.2054	8.63872	19.6975	8.49501	15.4361	23.6971	13.0766	15.3554	21.0517	17.1231	16.6876	13.0767	12.5028	32.7519	24.9428	34.6351	23.4261	26.6303	29.4404	16.8575	24.0804	17.1268	18.1906	19.7606	23.563	19.1312	17.2973	21.0669	11.7084	11.6105	14.9983	12.776	14.2977	12.9223
AOA66827	30.967	28.8292	36.4498	32.8946	24.7778	37.6234	28.4026	35.9836	38.2378	34.946	22.6251	31.1571	32.1576	35.9683	30.3183	42.4145	28.3392	31.8436	29.3859	26.5972	29.2611	32.7737	31.548	31.9588	36.1214	32.6387	39.0772	39.1871	43.9745	37.6393	45.6361	36.9293	34.1395	30.5039	28.7353	34.4475	29.1659	27.3028	27.6585	40.0264	25.4785	24.744	33.5589	25.4543	26.7379	25.9594	26.5168	27.9401	24.5819
AOA66724	50.0964	45.2971	53.1402	53.9529	48.9385	52.5855	42.8433	47.0953	58.9797	52.1247	37.0951	53.3338	44.2188	75.4248	44.8502	58.7643	49.8567	57.8538	37.8042	46.4864	56.3026	44.7812	56.7415	53.5977	35.3788	57.8955	48.4944	59.6136	117.186	106.88	122.464	94.3109	101.9	55.9363	49.1192	61.5272	66.0547	42.6285	44.1845	75.3079	61.6288	66.8644	95.6113	57.777	57.9254	53.7216	60.104	60.5682	61.6448
AOA66727	318.852	457.837	417.545	433.715	341.372	438.531	404.798	444.419	408.911	462.306	347.215	405.695	385.655	468.453	451.527	423.718	344.409	470.77	385.676	350.895	408.337	429.154	317.641	448.301	420.389	362.459	384.02	338.604	681.643	661.166	689.63	621.54	626.081	498.275	431.303	453.513	526.454	424.454	466.265	382.989	510.087	427.202	463.058	441.553	433.855	431.569	433.424	395.068	389.453
AOA66141	40.9742	36.6546	43.6081	38.6002	37.2704	40.3413	31.1136	38.0311	40.4812	33.2536	36.233	37.7375	32.6682	34.2317	29.294	33.6166	37.2783	37.7796	30.0326	38.9181	30.9323	33.3474	42.5675	35.913	34.0823	39.2227	41.2351	42.667	51.5968	47.031	45.9032	47.433	49.9847	45.6425	51.0779	48.0507	47.5771	38.5916	39.5071	52.6274	33.3198	36.1154	56.431	38.7397	34.6378	34.0671	34.3735	29.4726	27.5793
AOA66656	36.2689	6.34576	7.96936	7.88308	7.14394	8.70635	6.54338	6.53112	8.87833	5.55869	7.52638	7.7373	5.44637	7.82826	6.29347	6.65586	8.26881	7.65641	7.00332	8.32903	6.68603	7.5848	11.0006	7.54793	7.32965	10.5451	10.739	11.2613	10.6518	8.96926	9.41047	9.88133	8.81573	8.54462	8.55222	8.40782	8.01457	7.76358	7.44969	11.5534	8.98368	10.9076	14.9601	11.6315	12.6535	13.1534	13.0644	13.1668	12.3363
AOA65410	29.8153	12.3371	15.3204	14.4744	11.8428	14.7654	10.692	15.9968	14.4149	12.0425	12.2057	14.599	8.75506	15.5068	13.4041	12.2057	12.0279	15.1804	8.80873	11.8043	13.7841	13.2041	12.3821	16.7375	12.0279	15.4677	17.3213	16.1309	21.9918	19.1633	22.9307	19.1249	20.2042	16.5363	18.2453	15.7682	18.2558	13.1661	12.1698	18.787	19.7135	20.8878	21.2073	20.959	18.1681	17.2531	19.4871	16.1869	15.1284
AOA66036	46.8695	25.078	29.1738	27.1972	26.3117	25.9475	22.131	27.855	26.9158	24.6915	27.5156	24.8809	24.4292	22.7079	21.4936	25.029	24.6227	26.0728	23.7391	28.5676	23.9203	25.2992	27.4007	25.6462	24.636	29.3704	28.8674	30.2534	38.2724	34.5274	38.7058	37.0283	36.3972	32.3225	35.5583	32.2971	36.1075	26.965	27.5524	30.502	24.5871	23.0843	32.4971	25.6719	25.1204	24.1628	26.9119	22.8567	24.3113
AOA65631	29.3546	13.1411	13.6852	15.0979	13.0267	16.8468	12.4222	16.2211	14.9806	13.865	14.7807	15.456	11.9284	13.6447	14.3824	12.4496	14.6071	15.7623	11.5374	13.5763	14.3355	13.1867	13.2279	14.3836	12.4584	16.0319	17.7245	19.6489	20.7252	18.8964	20.1782	18.5719	20.4512	20.501	22.0117	19.2902	20.9345	16.0217	14.2713	16.9319	17.0556	20.4501	17.4941	18.2818	17.9763	15.6798	15.3784	13.8617	13.3382
AOA65536	18.2599	10.1605	8.26294	6.93144	8.09754	10.2795	5.61042	11.5513	7.3393	9.4881	5.8423	8.08149	6.1689	7.38937	9.85423	6.60225	6.55201	10.7856	5.68722	5.19896	9.2131	6.71271	5.84341	10.4247	5.9731	6.62891	8.06339	6.21166	30.9965	25.2045	26.0406	24.3265	20.8396	10.8073	10.2165	10.7514	11.3212	9.67982	12.3282	6.84736	15.4238	9.32814	19.3	13.8618	10.739	10.3942	11.2362	9.60301	9.38796
AOA65501	21.4099	24.6314	25.2828	22.7452	15.6053	37.1375	19.1722	27.3956	21.3879	25.0888	16.4598	35.2774	21.5777	24.3796	31.1173	23.9304	17.8483	48.9663	23.6247	16.4227	42.2218	25.9366	25.8638	31.673	21.6534	24.4854	21.8061	15.8435	105.507	104.356	105.808	89.7784	77.8957	29.0702	21.2291	23.5662	34.8087	25.6739	27.154	11.4243	82.8131	50.073	29.9938	17.8958	20.5499	28.3778	32.1782	43.2248	31.0673
AOA65635	40.1082	46.8759	43.3393	51.9066	37.9937	47.1759	36.3391	52.1296	47.8664	50.2403	35.395	48.0546	35.0531	43.2666	44.9771	40.9085	40.2999	44.4337	36.9036	33.7261	45.2349	36.8049	33.7472	46.4006	37.3279	40.8635	40.2711	45.4756	76.0548	73.5647	80.6258	74.2881	71.2092	61.1986	52.6601	55.3767	66.0324	49.0461	50.193	44.1997	35.995	31.0247	29.1748	26.8128	25.0355	26.273	28.3357	29.3097	27.864
AOA66814	30.6161	38.9561	46.2985	39.333	16.6469	50.0937	35.3564	35.7854	29.7388	40.3557	17.9147	49.6192	27.1763	29.9417	37.6442	31.232	19.5878	66.6771	24.8032	16.6774	53.4682	35.0413	18.9091	46.1251	26.7699	35.2871	29.1441	22.6928	139.176	127.193	138.58	99.9995	87.2245	41.5557	31.4692	35.6715	44.7892	26.0517	30.2047	20.3595	64.3377	45.8405	51.8348	18.4584	25.7822	25.8846	25.0082	29.1835	19.7244
AOA65660	31.8767	38.742	38.4747	38.8176	36.1717	41.711	32.0047	41.7009	41.0579	44.2275	37.6982	39.6783	33.8387	44.7095	43.3037	35.1875	34.1999	38.5041	29.2054	37.0695	33.3061	34.6518	37.9124	39.2237	34.5712	40.8278	40.0053	43.3387	51.1556	43.666	48.2646	48.9485	52.765	52.799	50.0956	45.3119	46.9196	44.0887	38.7276	46.7604	29.075	27.6059	27.1032	26.2391	26.1951	25.1025	27.5969	24.0958	29.2046
AOA66730	24.5354	34.5279	35.7633	33.9827	27.8413	39.2622	34.5188	42.2469	34.087	46.0604	34.9106	44.8377	34.2708	35.6147	46.1629	29.4412	28.428	34.9657	24.3418	27.6254	33.2318	23.6675	19.3873	35.0187	26.3724	31.38	30.4914	28.8845	52.9199	48.6622	52.4026	57.9386	52.2011	53.4914	43.1715	32.2344	46.0901	41.3386	43.1331	31.2577	47.6802	45.4266	37.9801	35.5112	38.7532	37.9714	36.7916	35.2964	38.5846
AOA66547	113.8	239.597	288.259	257.148	245.172	294.297	260.864	267.383	284.504	269.532	238.879	269.315	257.144	258.425	244.54	262.585	236.286	328.143	269.499	236.675	296.189	268.867	280.435	269.912	255.585	252.436	216.623	217.55	544.783	530.265	542.654	521.588	521.659	264.246	231.121	232.007	325.451	215.405	218.651	180.089	266.365	193.188	147.933	71.6761	104.373	112.055	112.728	149.15	108.822
AOA65398	34.6479	32.6616	41.0972	39.9232	31.2274	38.435	32.0932	37.3648	36.2816	40.9305	37.9148	40.2488	31.2753	48.5042	40.6993	39.6528	37.7411	42.2736	29.9791	37.5805	34.2728	32.9592	39.8728	43.8207	36.6951	39.6289	36.2778	36.4324	52.8419	39.7252	49.1411	43.8132	43.6745	41.1173	37.4395	35.9723	34.879	30.402	38.1353	46.3728	41.5213	47.0865	45.0295	41.5001	34.099	43.7013	43.1808	45.6819	42.2942
AOA65780	29.5362	26.4787	28.9358	27.4038	14.5413	33.3332	27.0874	26.7585	26.0988	24.4548	16.8125	29.4897	23.2868	25.4231	21.7468	21.6116	21.061	30.0396	20.237	19.9419	30.7148	29.719	20.7877	33.4573	27.4936	29.4212	31.8927	33.8519	53.5553	46.5523	46.9383	46.2018	35.2131	34.3787	30.3399	29.5027	28.9374	31.9858	34.3268	34.1785	28.3175	30.9483	28.9621	21.142	16.0721	20.719	16.974	20.6025	17.95
AOA66143	56.9236	29.399	31.4336	29.1	25.0131	23.7379	24.9508	32.4958	30.1286	27.5471	25.1578	25.7322	23.1144	43.2205	28.3744	34.343	31.04	24.0051	26.5784	24.6781	27.3469	26.1994	28.4768	22.5235	28.8388	37.8118	42.2659	45.0719	18.6395	19.7211	20.8831	20.5124	23.1967	33.9336	38.3869	38.1698	41.7443	33.2221	41.9843	45.287	28.7464	49.2433	45.9791	32.3201	29.1257	31.5944	33.8475	33.4113	27.4918
AOA65675	34.9157	54.1159	39.6911	45.6441	42.1188	59.0032	35.1827	52.967	42.7417	48.3343	36.3845	52.0071	37.4118	72.3189	50.3115	28.4245	39.4282	47.5109	27.7912	41.8808	45.4322	33.7841	48.1669	51.2485	39.4702	37.4749	44.8102	45.6068	71.0951	66.9049	66.5542	62.5476	62.018	62.7108	49.4069	44.9452	49.3189	56.1408	57.6854	81.0291	41.2761	32.7723	38.4372	23.2462	30.0568	26.3487	21.3738	30.309	19.2158
AOA66063	123.564	120.919	163.089	143.932	148.794	133.028	120.388	150.053	147.772	157.257	146.924	137.379	126.994	129.856	145.744	173.379	149.469	130.322	130.133	151.635	115.64	138.25	139.175	135.082	141.062	148.963	143.884	149.072	176.324	153.932	171.184	168.532	177.61	159.828	183.849	178.929	178.552	134.951	142.51	147.467	147.021	137.015	108.47	142.764	136.627	125.591	131.649	117.346	121.701
AOA66659	51.0408	134.583	127.793	127.711	132.771	99.1314	85.1632	144.98	120.931	145.833	145.512	111.596	107.725	136.432	122.581	124.364	134.996	87.5549	101.143	120.987	106.509	102.173	156.508	130.362	96.2721	124.218	151.368	156.754	128.16	112.208	124.171	119.33	98.3367	153.051	144.449	152.556	113.904	124.139	136.509	119.56	135.936	262.851	144.415	75.3563	131.037	157.059	156.722	188.418	129.554
AOA66702	24.7937	51.6102	45.2783	55.7803	48.2582	49.6236	37.135	57.0072	46.0124	52.3146	41.2888	50.7093	40.7795	57.222	56.4657	45.6797	49.2594	48.6401	36.7593	47.787	45.933	45.617	52.7301	51.5328	42.467	49.6621	51.278	50.9032	64.7237	56.5648	60.1724	54.0121	52.9774	60.8536	54.9646	60.4262	48.0307	54.7637	57.8584	54.8461	37.0748	52.3741	34.832	28.8186	30.1953	30.9767	32.7049	36.652	31.0909
AOA66037	42.4416	13.3823	15.749	15.4548	14.7564	18.814	14.1506	16.6414	15.1141	15.5007	14.8471	18.9474	14.7916	27.1041	16.2066	14.3362	17.1148	19.2608	12.9533	17.7878	15.6232	14.9733	18.6213	20.4457	16.0337	23.8771	22.0606	23.7026	31.5	26.5506	26.1799	26.3668	27.4446	20.7885	24.2813	20.7879	20.0392	16.6768	18.777	26.7003	20.6185	27.1867	24.3259	26.5015	20.0784	14.8977	18.3958	17.7664	17.8827
AOA66030	29.0139	18.2297	21.6246	28.2886	13.2968	30.0747	19.1734	23.3482	22.9363	26.8631	13.0423	28.7334	17.281	26.4544	25.0613	22.9367	11.1831	28.3583	19.7792	12.1093	27.0028	22.6863	11.6382	28.661	21.5261	24.5289	28.7131	26.6089	12.2879	10.0573	12.0306	9.84176	9.45331	20.1876	14.5824	19.4018	14.3446	19.3183	17.3005	26.548	11.0043	17.7691	23.5035	17.7619	19.0341	17.017	16.1128	19.2324	17.5509
AOA66436	25.4675	29.0466	33.8922	35.3182	24.1769	36.3724	23.5121	37.6139	30.2072	36.8523	21.1634	38.3578	30.0373	37.9913	29.5659	26.1805	20.4049	38.5618	19.7509	21.6155	29.1326	22.35	21.3692	34.7811	23.7336	25.977	31.1049	25.7847	54.1959	46.4737	53.1726	41.1954	41.958	36.528	29.3952	34.6816	27.6058	28.2545	29.832	34.3932	22.1857	23.3982	34.8515	17.5542	15.9265	13.3097	14.0523	19.8789	13.1444
AOA66313	43.47	6.04345	7.52791	5.66105	5.62278	6.26627	6.04185	4.94095	5.70334	5.74369	4.23619	6.1789	4.2081	7.33733	5.0114	5.30268	5.37343	6.5067	5.26798	4.95927	6.6763	6.3167	4.81919	5.52927	8.41709	8.60154	7.70702	9.59706	7.96267	9.44919	8.05052	6.38978	5.08363	8.09611	9.2214	7.64856	7.81735	7.49884	8.57375	11.6572	8.5253	17.9721	27.2966	30.4709	22.8566	23.7031	25.5459	21.6198	24.7096
AOA65539	111.479	271.259	261.685	279.587	313.87	282.064	216.537	285.673	248.652	277.049	318.253	247.049	236.119	171.912	242.771	227.08	256.301	245.639	225.324	219.947	227.874	221.907	160.474	250.732	224.924	218.222	206.43	197.803	250.933	218.663	211.122	197.359	206.141	286.914	286.553	271.484	303.686	277.833	273.431	148.472	114.518	170.388	189.439	245.476	177.813	142.418	139.868	177.718	183.916
AOA65561	15.468	41.7338	26.5764	38.0357	18.1573	45.7543	28.8157	37.898	25.4045	32.7678	24.4776	36.9989	23.3333	35.6147	42.2405	25.3258	20.7118	38.5216	20.9948	24.0221	35.3465	27.6633	21.0373	42.6314	21.1593	33.3619	31.1471	24.8541	44.7082	49.8348	39.2271	36.137	32.1704	54.6417	36.2279	40.8303	32.349	42.7942	45.756	32.869	48.5393	36.8265	39.9922	19.6022	25.1077	29.4416	33.7714	19.027	26.214
AOA66487	55.8747	23.9084	32.088	26.5134	39.2273	32.4453	32.7784	29.1192	29.585	26.1696	37.6926	35.2704	25.2267	67.2706	30.2073	31.878	44.9762	28.4641	29.6397	43.4113	31.0053	28.1592	55.0111	29.7217	35.6211	56.6921	62.1014	63.4872	32.3306	28.4425	26.507	24.359	31.441	34.4622	44.5212	38.4491	35.522	38.7675	36.6136	77.6041	31.341	62.4825	71.0248	82.0326	43.2528	43.5554	62.0884	45.8886	52.4304
AOA66679	64.5917	62.5299	82.9593	82.2172	68.2831	94.4863	74.0973	73.7206	81.9506	86.1153	71.5556	97.2217	72.2907	164.589	81.7752	74.5669	87.0109	81.8236	69.9152	96.7909	77.8603	68.3091	109.513	88.8806	84.5418	133.117	147.545	157.106	70.7611	68.2687	69.7354	71.141	75.9966	80.4969	98.9657	100.432	75.2401	82.324	92.7576	236.786	63.5462	67.9352	96.6777	68.05	65.3721	61.699	75.3291	74.8602	57.8143
AOA66157	48.1577	27.0255	26.3625	22.6397	27.1839	25.864	18.6476	26.932	20.777	19.9729	22.8238	27.5307	16.9117	42.1056	24.4924	17.744	23.8842	23.3996	14.2822	25.6466	24.4406	18.1618	26.7652	25.9803	17.3575	34.5661	36.1202	34.8688	28.6357	23.6347	22.8195	19.5433	21.7875	27.7921	26.5077	29.5828	19.6818	26.204	28.1643	62.4606	23.78	49.9275	52.0862	23.2183	25.3187	29.0977	34.8726	24.9734	26.9187
AOA66769	33.6268	17.2868	16.6978	15.3454	20.6572	20.8054	15.367	17.7438	14.2649	14.1824	17.1905	20.1012	13.4033	31.7247	14.3007	12.2635	22.3336	21.2473	15.1614	24.8762	20.8821	14.6153	27.5724	18.1801	14.9074	30.7604	27.8425	31.0732	36.7315	33.0883	36.9835	32.3034	28.6315	25.9076	27.6554	22.6657	24.9194	28.3041	26.166	67.8991	27.6031	30.3175	33.1666	21.0609	25.8291	26.585	23.9001	28.0252	21.9698
AOA65854	23.0836	26.0696	26.7026	22.6576	29.1043	24.6552	17.6475	30.1853	26.8715	26.8413	27.3055	25.8595	23.2211	24.0586	23.3233	26.3673	32.9409	24.6804	22.6926	27.135	21.2976	19.3261	32.3358	22.3788	21.1175	25.9835	20.8824	28.2486	28.3118	34.1506	26.3262	31.2967	35.604	30.372	32.7051	32.8393	31.48	27.7336	28.7163	27.2783	23.6761	24.9094	23.8933	17.6304	23.3249	20.0717	19.7296	18.1638	22.6882
AOA66479	44.5491	36.8907	27.7562	34.4036	38.9691	34.0042	18.9505	39.0014	30.9998	37.0427	39.9743	29.2167	19.5616	43.8927	34.6436	21.5151	41.4009	28.8301	19.5908	42.462	25.9892	21.9342	40.5023	29.1369	25.2288	34.0872	32.0165	36.1618	48.4657	42.6247	45.8433	43.2652	45.215	40.7879	49.7288	48.7013	36.5567	43.9958	44.5658	70.7159	27.1576	24.5707	32.389	22.9149	28.1632	25.5406	24.4546	19.9739	20.9132
AOA66806	37.9619	46.3372	61.4527	60.8456	43.228	45.6275	60.942	65.8616	64.0847	62.2993	40.284	54.381	60.0908	78.4693	60.3534	65.815	44.7254	56.8316	65.5375	50.2416	52.2832	63.4414	65.0522	52.6991	76.1596	67.9299	65.5836	66.0519	51.6093	47.1086	46.999	50.7904	49.4538	51.4942	64.687	58.1889	58.551	50.2722	63.9743	88.1187	50.3638	46.0106	45.5077	50.5485	52.853	50.2987	63.7669	54.3333	47.6635
AOA66770	423.893	784.277	705.789	763.164	727.933	775.486	699.006	828.02	737.313	790.352	711.971	716.336	738.963	847.062	797.115	760.946	700.129	665.105	686.393	719	668.169	706.636	767.041	724.762	775.525	661.029	764.524	701.451	385.671	393.103	368.342	401.715	369.586	733.504	716.686	768.185	324.218	781.363	791.506	888.072	556.614	561.08	556.294	418.296	516.165	513.914	460.655	470.578	394.669
AOA66897	47.8031	111.054	116.973	110.995	112.084	106.695	92.4466	114.131	108.754	116.408	108.983	101.693	98.0252	91.7812	107.716	104.711	99.5394	129.925	103.279	94.86	106.433	101.591	88.2361	109.542	103.025	96.0084	87.0164	83.3195	180.865	164.531	173.996	164.22	159.82	115.202	105.463	114.692	117.369	106.381	110.901	88.6364	88.5874	70.5372	52.6819	48.179	51.7559	51.5686	46.1558	48.3355	43.4612
AOA65821	51.4452	14.5066	16.1496	18.3921	15.3335	24.4475	17.1644	15.6835	15.7701	16.7261	14.8859	29.3913	15.3062	54.0779	22.2763	12.3167	24.7662	23.1111	18.941	23.6189	27.5533	17.2427	63.2246	24.6316	19.3669	38.0162	39.3953	40.7215	17.8319	15.3308	16.6897	13.0246	12.0825	19.932	15.8978	15.8328	11.2415	19.8079	24.5763	39.1283	89.8576	128.015	32.5892	44.3658	43.015	111.833	152.583	170.908	160.592
AOA66133	13.5076	4.2557	5.64274	6.00993	8.38822	5.14151	3.12003	6.57524	5.77356	6.71857	6.74941	6.22205	2.34268	7.52625	5.87321	5.6239	7.67511	5.71213	2.93272	7.33953	4.91017	2.90448	9.3549	5.46717	3.12955	8.80208	7.31162	7.74397	8.90921	8.80882	8.94148	9.25652	8.7183	8.42441	7.75957	6.8462	9.03515	4.84158	5.78329	7.2472	7.54979	10.919	6.65494	21.2612	11.8627	13.6764	18.6803	13.7582	10.8546
AOA66893	741.05	47.4886	40.9559	77.2421	22.7499	50.2803	36.4919	45.8911	43.4535	71.3932	21.9718	54.0555	24.3112	107.027	68.7	28.4896	39.0247	46.3058	26.9704	33.9687	48.3567	32.5773	55.5157	56.4179	32.9172	50.9916	47.947	49.1172	27.6591	31.308	51.9482	29.2651	42.1208	64.5861	53.8063	38.5706	63.4374	51.135	49.2957	88.1359	30.914	36.9708	95.1447	206.533	158.347	200.299	253.083	451.624	13.2135
AOA66226	47.0876	23.9133	22.7658	24.7996	20.5366	28.2032	17.7473	22.7532	21.5941	22.5799	21.6871	25.5784	15.0374	30.392	23.6324	19.618	26.322	28.1163	14.4355	21.8009	27.4071	17.1742	37.4636	25.3978	17.5081	31.04	27.8786	25.8294	35.532	29.5722	30.3597	26.1836	25.8681	26.3821	23.6772	25.761	19.7471	20.7318	22.7681	33.0642	31.354	28.8319	24.7602	23.3194	25.4238	25.2416	22.4818	23.5876	21.8133
AOA65513	11.7608	176.007	103.903	146.495	134.528	137.038	90.2625	188.715	127.142	168.877	122.04	120.035	113.099	147.334	169.072	111.083	120.27	121.662	80.6247	126.331	101.183	88.2229	104.597	128.383	90.2329	78.7352	96.3488	95.7636	119.554	124.371	113.041	111.267	103.379	198.654	186.848	181.248	116.232	182.167	179.377	146.395	67.933	62.791	122.968	31.7523	41.6041	35.3563	33.1928	34.909	29.785
AOA65589	50.7629	74.8937	75.8836	61.178	93.5268	88.2679	68.9609	96.0044	71.6588	64.1402	93.3191	88.1603	52.0473	87.1405	82.0546	58.557	101.614	88.2433	37.0542	89.0117	76.3635	51.4289	121.046	95.9021	41.8164	69.55	60.7297	64.1882	82.2457	64.6486	70.7873	71.3644	75.5496	88.5125	56.7697	62.2833	48.7048	67.3293	71.2811	43.4475	77.0373	132.975	158.88	57.6363	80.0151	60.681	50.9272	63.5643	54.5569
AOA66007	29.15	26.671	32.6504	28.0833	27.7263	32.5255	20.038	30.9124	27.5355	29.3315	28.7878	29.4718	20.5092	31.4122	29.4339	31.7283	31.8101	33.8658	22.3165	35.2801	24.7929	22.872	68.7324	28.4053	23.4739	34.1641	31.6927	35.3362	39.8486	31.7809	30.2248	30.0386	35.7123	43.3118	41.2213	39.7311	29.2522	28.1924	29.0019	25.3556	21.7169	25.7128	12.6716	16.7397	23.0769	18.4175	17.3026	19.7829	17.1457
AOA65798	19.7336	136.26	152.951	130.052	110.345	163.179	129.099	138.68	143.067	137.625	120.747	148.873	125.219	212.121	137.209	152.26	121.703	193.589	115.012	137.016	153.965	136.936	648.604	153.594	129.905	184.025	167.8	159.883	112.148	105.835	105.893	101.562	106.858	130.251	171.823	175.197	108.208	127.631	129.48	96.073	104.955	69.8237	26.4437	19.7949	23.8961	22.0567	22.094	31.7966	19.6149
AOA65904	28.6343	18.9793	26.8406	22.5095	28.1945	21.4104	16.9281	21.682	23.3421	19.8764	28.381	21.2293	17.9627	20.6923	19.2596	23.3713	28.8807	21.463	18.3383	30.1159	19.4014	19.0489	31.3798	20.5465	19.1234	34.7237	30.3515	34.8649	31.6891	25.1618	30.7593	27.5084	27.4607	23.504	26.6615	27.5633	23.574	19.079	20.8386	35.1484	24.8073	30.3563	24.6483	28.3458	31.1838	27.8167	29.4798	26.1896	28.2019
AOA66695	46.88	14.8115	14.9137	14.8204	15.2984	13.6082	12.0487	14.2537	15.887	14.2067	13.7445	14.5674	11.5191	16.4371	15.036	14.435	14.6977	14.0648	10.6405	15.4672	13.6453	12.0069	15.0768	12.2888	11.8909	17.5285	16.9276	18.6189	13.8025	14.1667	15.1592	14.4758	15.2335	18.1523	18.7304	16.5775	14.0813	14.5077	15.2353	21.8207	14.6206	17.8617	18.5129	21.4198	19.2247	20.9437	21.8451	17.3062	18.6333
AOA65624	57.307	42.5072	33.5988	35.4226	31.5469	37.0348	28.1518	43.0197	33.9757	34.0677	29.2205	34.8096	20.5042	43.575	33.5451	27.1178	32.6096	30.3921	26.1137	31.3022	30.4946	26.4795	36.944	34.7465	24.1749	38.6037	42.5807	41.7637	39.8947	41.4071	45.7524	38.0102	35.1732	51.0931	43.8212	43.2135	35.7367	43.8177	37.9922	47.4554	38.1572	75.8815	70.5652	7.61922	12.0215	21.6916	17.8069	14.119	15.2244
AOA65549	14.0918	4.43605	5.93502	4.64938	3.75154	7.39933	4.82172	4.14641	4.18879	4.05513	3.41687	5.51301	3.72535	4.61973	4.69393	3.86133	3.58895	6.21933	4.67765	4.05415	5.97926	5.23458	5.37311	5.52226	5.87169	7.1001	6.9116	6.74018	9.07118	8.23061	8.82091	7.23054	7.43158	5.01682	3.80742	5.03036	4.78307	4.7032	4.82914	6.48165	4.8044	10.1601	23.1656	19.5355	25.7132	24.4176	25.4394	19.4953	20.0236
AOA65797	183.665	765.78	806.439	758.247	775.512	981.804	842.21	768.566	721.45	695.713	741.373	993.663	698.264	649.831	725.576	666.694	773.536	1062.51	875.084	749.24	1013.93	760.377	858.002	930.196	839.418	1035.99	965.287	957.615	540.726	512.13	520.869	510.956	518.791	731.519	668.527	649.701	563.898	650.247	588.581	677.794	467.556	783.61	576.893	283.438	561.023	496.838	527.707	528.814	448.997
AOA66146	105.351	515.248	487.543	429.222	536.802	529.324	494.729	502.309	459.05	418.324	526.375	492.071	468.963	243.802	401.251	405.347	456.092	520.995	493.604	431.471	548.282	491.003	342.328	474.753	470.439	438.581	399.522	384.382	405.71	424.4	381.118	378.259	360.512	518.834	408.193	436.581	266.316	441.184	422.12	305.145	150.684	304.458	380.277	225.794	369.889	361.344	392.299	353.487	316.507
AOA66657	17.3125	25.8829	31.1475	31.12	20.983	33.0168	23.3618	32.3084	26.824	28.3752	22.1278	33.9243	18.5777	35.595	35.5927	27.2905	21.1191	46.0217	22.301	18.8641	32.0536	28.2137	16.2683	35.4969	19.693	23.6333	29.1794	21.5688	80.1419	69.0605	75.8742	51.8042	43.7465	35.4314	25.8149	26.572	29.9741	24.3849	30.7184	26.7673	52.0969	58.0306	99.1972	37.4791	45.3387	42.9267	41.1096	44.9448	42.3528
AOA66532	283.546	1423.54	1137.3	1112.72	1607	1549.46	1442.14	1206.43	1169.01	1172.9	1529.25	1478.13	1228.74	1537.81	1371.37	1042.97	1618.42	1417.96	1321.67	1622.66	1629.69	1180.64	1685.25	1445.1	1132.82	1517.75	1533.61	1453.34	1041.77	1053.33	968.675	913.627	809.082	1117.06	1108.78	1190.36	850.602	1442.42	1245.77	1158.77	876.821	1235.8	736.433	254.351	589.868	617.558	636.785	594.743	428.752
AOA66610	389.649	414.731	357.643	361.924	428.388	409.922	329.561	415.682	361.441	370.27	436.208	412.862	346.468	564.37	422.933	367.709	416.581	381.484	349.312	421.505	389.432	350.437	500.333	411.495	372.864	496.869	517.923	522.373	404.577	394.785	357.187	380.256	361.419	449.276	422.191	432.352	387.7	427.354	450.875	565.004	284.642	345.951	343.787	369.951	447.029	426.68	468.466	404.437	439.559
AOA66262	44.8405	10.4179	14.182	11.9923	20.7209	9.13328	7.61795	9.30043	10.2655	10.4198	24.0279	9.94711	8.24082	9.69355	8.01634	14.4368	20.2917	10.2818	9.29081	20.5603	9.88358	7.98368	22.41	9.23769	7.3571	20.4995	16.2519	22.8418	8.98517	8.48606	7.83716	11.3102	10.4706	14.0844	12.8697	20.0261	10.217	10.2167	11.3259	23.0655	8.00594	10.3187	9.92434	34.8671	28.4085	30.4971	30.8127	23.565	28.6744
AOA65918	37.9293	19.8313	23.0457	22.2791	28.4116	22.6855	17.0237	22.2526	20.8195	20.5262	28.43	23.6102	16.5418	25.199	19.1653	22.2081	27.3202	22.4162	15.6107	26.3398	19.4536	16.8692	27.3537	21.2025	17.7397	25.9967	25.861	28.1919	24.2283	22.7644	22.7832	23.5047	25.8454	26.0466	28.5544	28.1792	22.0559	21.7686	23.9288	28.9042	18.59	25.3403	22.5169	22.2098	22.6931	21.7755	23.1182	19.2483	20.6624
AOA66909	178.518	252.038	281.388	262.051	376.579	254.82	245.214	258.995	256.862	234.932	371.129	254.449	268.966	294.18	238.791	291.676	371.752	228.33	257.649	385.387	236.641	260.272	387.441	245.626	272.891	365.618	320.754	358.189	166.135	159.574	161.622	148.073	172.287	286.889	324.093	323.901	208.244	294.358	301.719	340.341	150.583	178.055	154.859	161.117	162.179	155.229	162.343	157.436	154.421
AOA66014	21.1961	26.4292	23.9285	24.8136	26.7394	24.8798	16.7929	25.8616	19.7043	20.3143	26.592	23.5632	15.2167	17.5026	19.3918	19.8194	24.2081	22.8275	17.901	20.399	22.5355	18.8338	20.5134	22.8162	15.4542	25.2997	22.6372	22.4813	25.4554	25.6092	28.6191	22.8083	24.3572	37.4461	34.0146	29.5793	26.1847	25.7874	27.9512	26.2913	19.478	24.4049	25.3794	29.8952	27.4464	27.153	23.925	25.6203	25.9271
AOA66009	21.506	32.0872	26.3875	27.1688	31.3138	29.0182	18.7397	31.2454	23.4226	26.9389	28.7925	28.4116	20.7066	40.7077	27.1433	23.6071	32.9254	26.2079	22.2942	33.5011	24.8861	19.3895	35.0525	27.9885	22.1365	33.869	29.5665	32.3267	35.9318	38.3189	37	35.8665	38.1585	36.2833	38.0888	35.2711	40.8338	33.1314	35.6952	41.2145	29.518	31.9803	24.1543	47.2965	38.9868	32.6867	40.2944	36.165	35.8832
AOA66824	0.863922	2.43154	1.86003	5.04977	0	4.0059	2.91708	2.01259	3.64603	3.75528	0	2.03145	1.77156	0	2.19914	1.79465	0	2.63975	3.20343	0.324241	1.71265	2.24034	0.334064	1.23305	3.72522	1.33754	5.57601	1.63203	1.47785	0.71222	0.970028	2.67535	1.47473	3.9594	5.6234	2.98347	2.31842	4.47951	3.06833	2.08778	1.56544	1.96447	3.05548	3.68116	3.5363	6.23943	4.22481	4.2431	4.29363
AOA66599	2.0064	14.6824	16.3975	19.267	4.98714	9.30342	10.4847	19.1972	13.4791	19.104	2.372	17.1867	17.241	2.78381	15.8895	20.7547	5.6742	14.0129	14.2255	8.60603	11.3643	14.7006	3.99004	15.7093	16.8088	13.8455	14.0951	18.0489	15.5267	10.2396	13.5169	15.0861	13.0474	14.8363	14.9256	18.3121	12.7686	16.1135	18.1673	25.629	10.2721	14.3388	14.4626	30.533	32.2646	29.1292	27.001	20.005	24.5334
AOA65496	88.6289	31.9676	40.29	36.0053	52.3007	30.5811	32.3248	40.3403	41.6822	37.0563	53.4788	27.5021	28.2474	41.3355	32.4922	51.5234	53.8273	28.0122	38.0309	52.3829	25.0262	32.8013	56.4823	28.7124	42.8864	46.839	45.6128	53.5999	30.5297	25.2124	26.7025	27.5052	33.2012	36.6461	48.4733	51.0118	32.1543	40.926	42.7465	52.2112	26.583	30.786	21.1424	55.3734	45.2817	47.9335	52.1119	54.8907	51.5256
AOA65703	119.701	108.516	136.486	119.833	99.8083	115.761	104.208	134.035	126.593	121.119	101.248	130.043	131.545	123.643	132.805	110.689	111.03	109.67	115.066	105.24	104.882	119.667	98.1987	114.401	120.91	141.911	114.434	114.104	172.145	169.922	182.112	166.819	171.029	135.321	123.901	114.953	164.874	107.925	118.885	103.084	184.279	192.76	137.843	152.872	181.709	176.722	155.406	173.004	190.267
AOA66764	127.032	72.8862	117.896	80.2524	91.4217	77.9335	75.9305	82.3622	101.813	74.3451	93.8722	74.9509	83.0301	52.7052	60.3551	96.3513	92.6364	81.7626	84.0458	83.9122	70.5197	92.4527	80.1996	69.4824	73.7947	90.9263	68.9555	75.9026	120.68	108.305	123.162	126.516	132.284	85.9574	106.323	102.903	128.869	70.7981	70.303	62.347	107.565	80.1699	86.0697	81.7016	83.0027	79.1522	82.8853	68.4288	77.4493
AOA66158	30.9334	36.1773	22.3969	28.5816	23.9096	27.4508	15.3537	38.7168	22.125	32.2929	23.0551	27.559	17.7295	38.6622	32.8228	18.3597	23.9184	25.5642	15.2899	26.9692	24.5944	17.2171	19.4652	26.2709	14.8021	27.2478	26.0417	25.528	54.559	48.0465	52.5843	45.8293	41.0514	46.2551	45.1855	43.46	32.5864	41.7366	39.6308	50.088	19.8445	17.992	38.7784	16.2712	16.6631	17.0975	16.5663	16.787	14.3764
AOA66052	31.8366	13.8112	14.3094	14.6391	12.7806	16.7305	11.8009	14.8827	11.8749	12.8915	12.1992	15.2717	11.2579	16.594	15.4158	12.4964	13.9624	20.7055	11.8171	11.5982	16.6859	12.6224	13.3284	16.3824	10.1037	16.6666	13.8293	12.4027	32.9668	28.7425	28.2637	25.6697	22.5111	17.8066	14.7042	15.8809	15.857	16.5423	15.7256	14.5668	19.2807	18.0412	24.7015	20.077	22.4579	21.4164	24.4296	20.1901	21.1436
AOA66644	951.364	33.601	41.6571	43.3128	35.5023	31.496	40.8898	38.8403	40.9523	40.9183	40.2618	40.4143	42.7712	49.4781	51.8135	44.7131	33.5384	39.5656	45.6766	41.2527	42.0871	46.7347	56.0331	37.839	50.058	38.7511	44.5368	44.8461	32.7458	29.1867	30.3915	27.4299	29.5143	38.5107	41.0096	35.4228	23.8626	38.5339	48.8112	66.1575	49.7299	46.6343	73.1866	520.313	554.602	551.838	464.193	490.36	540.02
AOA66713	52.4993	37.3927	44.6522	39.6109	41.539	38.0364	40.3976	46.0194	43.7638	48.7454	35.4661	42.6716	29.294	53.3301	45.7584	48.3291	40.5848	44.7908	43.8538	39.8095	38.9903	44.1459	43.7084	40.065	47.5852	44.9532	44.2903	41.3233	43.2234	44.3111	42.2555	39.5943	40.9983	42.0268	48.3631	44.8627	45.5726	39.7648	50.4929	67.3196	48.9669	50.0546	54.5663	65.1979	67.5661	64.9438	63.8392	69.9317	63.7503
AOA65668	15.6991	26.1327	25.5915	23.072	23.6676	26.453	18.9948	29.5845	28.3275	29.1159	23.1153	25.577	19.1622	38.5268	31.2088	27.9533	23.8211	21.9287	19.3188	28.0294	21.7854	17.9	26.1034	26.8242	21.1464	28.9585	33.9133	31.9871	35.6152	31.2465	37.0801	34.2823	29.925	33.6772	34.2106	28.3984	27.0835	32.1932	32.045	30.9608	27.3633	53.2226	24.166	9.37703	19.1636	17.875	24.0708	15.1311	13.5612
AOA66047	21.5965	6.51707	9.17619	9.23988	7.57929	8.64613	7.14183	9.33609	7.51705	8.90362	5.025	10.7324	7.91363	9.59557	8.06042	8.19295	6.10276	11.1322	5.84248	4.51231	10.719	8.21141	3.78808	8.0079	7.80832	9.92745	9.03264	9.53349	14.5997	15.1733	14.9993	14.2117	13.1753	12.9649	10.8377	12.5584	11.2327	7.65569	9.36732	12.3751	18.6477	15.2802	18.8985	18.8551	18.1131	18.7215	16.6184	12.5465	13.2783
AOA65399	57.7248	111.06	134.357	128.49	114.958	115.715	100.678	133.328	125.912	124.52	130	116.644	108.555	97.5991	109.535	115.15	121.635	126.608	102.431	107.585	111.962	106.557	103.803	115.425	103.611	108.873	99.7566	104.26	179.188	164.819	175.526	172.487	182.921	137.503	134.995	131.925	149.066	108.658	113.343	107.63	113.839	103.378	100.563	83.7879	74.6316	68.4667	75.084	60.172	59.6064
AOA65709	15.0963	2.9873	3.23281	3.10197	2.3776	4.98718	2.34861	3.18076	2.29871	2.38891	1.78306	3.78604	2.25395	4.00327	2.8271	2.14062	1.60842	3.97872	2.90982	2.20446	3.9397	3.47389	2.43063	3.02976	2.48828	4.75427	3.89554	4.31506	6.40465	5.7201	5.00414	5.42366	4.1337	4.33375	3.99531	3.20275	4.14803	3.71202	4.64516	7.9377	4.85478	6.09225	9.69438	10.6202	9.25326	9.72808	11.1129	7.88462	9.33222
AOA66096	50.4466	7.74458	10.579	10.0523	3.46932	10.6325	8.38775	8.01275	11.751	11.9607	9.48801	7.41385	4.70209	9.04739	12.3225	8.84626	8.72955	10.8281	9.81066	10.3272	5.19511	5.94632	5.32005	7.2001	7.25084	12.7804	16.2094	12.2732	12.4213	8.19164	14.1606	8.98749	9.1332	4.94544	14.9256	5.93905	6.15355	10.638	13.7821	11.7755	12.0033	10.4282	17.8417	18.3198	18.7721	15.9693	10.6233	10.0766	12.0293
AOA66739	27.9829	10.9632	11.8429	9.94472	16.427	9.08272	8.44074	14.9934	14.3066	11.677	17.1785	9.86996	7.95695	12.23	11.0171	11.1609	14.6586	13.183	7.91775	16.2996	8.62217	8.9014	16.7934	11.5025	8.23718	11.9227	12.5223	16.2111	17.6156	14.2721	12.3165	16.0444	14.1391	10.984	16.5989	14.3021	13.9376	12.2184	9.54093	12.7134	17.4877	19.5287	11.2956	20.7468	17.0668	16.9763	19.936	17.5918	12.4857
AOA66454	14.9685	21.4311	14.6124	18.8301	17.97	18.8607	13.7343	21.4151	15.4988	19.991	21.0535	17.2161	12.0109	19.7525	17.6709	16.6095	19.8209	18.0779	12.2516	17.8307	19.9054	12.0013	21.8941	13.7474	13.283	19.9504	20.0023	21.3101	21.8947	19.8515	17.1723	24.4151	19.9968	21.2296	23.207	22.1003	16.7664	19.5365	18.6691	23.1982	15.9857	16.2785	18.4139	23.2245	20.1461	18.4653	20.7707	16.1502	14.3754
AOA66805	87.2468	240.948	255.133	260.94	230.335	253.872	226.304	266.701	247.253	276.186	230.231	239.911	253.378	215.202	260.42	253.789	208.731	236.569	221.822	200.625	217.735	235.438	188.892	260.049	241.002	219.827	212.479	206.091	254.932	219.552	227.75	228.884	221.255	279.267	260.952	256.307	255.884	244.381	258.445	210.977	201.784	235.194	211.248	220.79	196.466	167.81	157.76	182.37	177.064
AOA66539	150.114	22.4602	27.9771	24.7358	29.1992	19.8382	21.4598	20.2045	20.3551	18.4353	32.047	20.4485	21.9966	23.3733	19.8873	21.86	28.6804	20.8232	21.5944	29.1822	23.1791	24.0653	35.9645	19.8059	24.651	28.5689	24.0119	27.9948	19.0392	18.5555	15.8735	19.7373	21.0099	21.8645	16.0563	21.5734	14.4765	23.4527	25.359	37.0862	19.999	26.417	57.8943	100.76	67.8613	71.4423	72.4858	66.693	69.6443
AOA66637	279.08	38.9119	63.0317	49.51	78.3918	36.1119	44.9143	40.2592	45.7899	39.616	80.3807	33.9773	42.5869	39.6168	33.4233	61.4276	89.7797	37.7598	57.2052	84.741	35.7995	47.1054	99.3542	32.7037	62.3158	57.6371	44.6281	51.9588	36.0402	35.6573	34.8335	41.4447	48.7088	35.5366	40.8751	39.2682	25.7707	42.7878	41.8505	57.4732	51.5236	64.1306	133.001	279.189	184.422	194.173	199.058	170.704	176.006
AOA65942	56.6294	80.0668	78.8063	82.0816	65.5841	70.0549	67.203	90.9965	78.6942	84.956	67.3118	71.7616	70.3185	90.0054	82.5092	75.5348	65.8256	77.9472	74.3222	60	75.7765	72.9913	57.4288	68.3829	73.863	76.4212	78.2292	72.079	65.5453	62.38	64.8726	58.4136	63.3455	94.27	95.8855	88.8169	87.9419	92.8565	94.6749	102.712	46.0436	63.7982	118.434	97.6893	100.147	90.1323	93.2329	87.8312	89.6141
AOA66366	61.1347	43.223	53.5016	51.5526	44.028	53.1514	39.8171	43.7227	45.4586	47.7622	42.6815	45.7137	37.6647	53.1907	44.1731	43.9288	44.8101	46.8697	38.1301	48.3368	46.0768	41.3367	53.2683	45.7919	39.6473	55.831	52.7611	60.5162	61.5389	57.1196	59.5823	57.3711	51.9006	47.3785	46.368	50.0595	48.737	46.2692	43.6036	60.3272	41.4552	53.1792	58.5039	57.9165	51.1747	48.6101	51.7786	48.4629	42.6269
AOA66161	153.942	31.016	33.7216	27.4534	44.6521	35.0241	28.5619	31.7633	27.8099	32.6653	42.4018	38.9841	23.9583	70.2969	32.0407	32.9524	51.4534	36.4524	25.5937	46.6211	38.5143	29.0052	62.8881	37.7001	27.2451	48.5356	51.6227	49.6161	55.9613	51.396	44.3929	47.1018	44.1958	30.2378	29.8379	36.1517	34.9156	36.8837	36.3883	84.2808	36.2443	43.7633	65.1892	115.373	102.511	97.3514	105.009	82.8489	96.0803
AOA65659	96.5127	21.5506	28.3236	23.5024	46.8145	23.6768	16.7091	25.7329	28.572	21.631	45.7844	25.0693	19.8129	26.587	20.5682	33.0373	43.3584	21.1265	23.0471	43.1782	22.2293	21.1014	47.0156	21.0515	24.6287	39.5947	32.5602	36.1412	20.5138	14.8381	17.461	16.6968	20.8718	28.0071	34.8091	35.7657	22.8196	22.6106	25.579	40.2157	18.7471	24.816	25.2207	70.3615	50.8257	49.9537	55.0951	45.9512	52.552
AOA65721	185.116	173.104	198.643	200.007	190.394	187.327	157.115	199.122	179.765	209.633	176.722	190.802	171.844	200.026	205.074	214.19	175.712	192.083	160.992	190.157	180.255	177.372	164.222	191.739	184.867	208.328	190.382	194.855	223.343	202.573	211.712	200.988	206.907	215.343	211.891	222.117	209.93	194.415	216.123	197.588	193.938	212.429	177.313	224.15	201.537	181.769	184.494	176.476	179.841
AOA66517	20.2035	10.0408	12.3161	14.7882	12.943	11.8156	9.52597	14.9466	13.2781	14.7685	14.6518	12.8397	7.71357	15.1365	11.2227	12.3153	14.8286	11.3252	10.2794	16.6681	12.7835	9.54489	23.0851	11.1187	10.0459	18.035	16.5586	17.3066	13.9073	12.2043	13.897	14.5737	17.2956	15.604	16.4835	15.3998	17.2911	10.2323	13.1278	11.6563	23.9663	20.9197	14.0764	17.6439	15.2732	18.5913	19.7694	20.4197	18.8959
AOA65525	63.5645	43.5776	42.3724	48.6478	48.2732	47.8093	40.3648	47.8234	43.6915	46.946	44.9368	42.6011	43.1104	52.7725	46.1702	39.4151	52.9176	42.5959	38.166	47.3419	43.4279	44.0419	66.1824	44.6912	42.6598	55.6775	61.6498	63.2323	48.3738	46.7615	46.9329	46.0473	53.4083	47.4085	58.9372	60.9285	56.5506	52.715	53.9898	62.0873	54.6768	46.1175	44.1459	60.664	54.2904	50.0161	52.1368	41.2379	50.2617
AOA66502	39.3238	59.2178	47.1391	50.0965	49.0718	51.0395	50.8798	60.0938	49.646	50.8413	54.1112	49.9876	56.0558	51.0048	58.5581	53.6611	57.0673	42.1992	47.5499	48.439	48.1633	49.0024	49.6465	44.7088	49.0818	54.3256	55.5753	51.8523	45.4207	41.0083	43.2101	39.5203	37.4837	61.9772	58.7834	52.2311	58.9881	48.9794	58.3997	66.8062	42.0901	50.4412	48.1823	51.5564	53.9988	51.1487	47.7516	40.1391	50.112
AOA66908	83.3247	96.2298	105.943	116.779	104.977	91.051	78.6312	117.563	110.271	109.42	103.679	97.0295	90.8237	108.606	99.5866	110.636	110.51	89.8387	77.3445	99.6188	83.1108	91.0774	92.9028	92.322	93.8885	95.4097	95.779	102.13	108.743	96.8447	105.902	99.0208	108.15	128.94	133.643	133.515	111.933	108.87	127.185	110.982	99.31	99.5279	86.6254	96.3137	93.1757	92.7916	94.6426	83.2739	88.947
AOA66636	43.5223	9.59905	12.8774	11.2693	15.4032	9.33065	6.66027	9.85731	9.20694	10.0307	16.4193	8.67792	7.13281	9.46287	9.39426	12.5759	14.7764	8.1657	7.6226	12.7046	8.57745	7.26019	14.2213	9.80814	8.56028	12.9248	11.0688	14.1036	10.7032	9.37215	9.75211	11.2227	14.9166	13.4143	13.2895	14.759	11.7138	9.34201	9.90865	15.3768	9.37749	9.83866	8.10146	37.3133	27.2499	23.6337	25.8102	21.3494	22.5579
AOA66645	18.0691	14.9051	11.919	15.6433	9.80054	15.7096	9.14533	15.7521	11.4078	15.0828	8.46406	15.2985	6.83571	13.0723	14.1426	10.1511	11.7677	17.0778	5.99666	12.3263	13.1953	8.97196	10.6344	13.7869	6.72967	12.7735	13.3424	12.9166	35.8668	30.0111	31.2939	28.5069	28.5164	22.3344	19.3612	18.3471	15.584	14.6381	15.2442	17.6108	13.7281	13.4374	21.1681	10.6833	12.9376	10.6404	9.88635	9.60602	8.84845
AOA66347	2628.32	2632.21	3298.45	2895.37	3322.02	3020.88	3477.97	2576.63	2891.21	2814.51	3481.8	3487.4	3387.25	2345.59	3140.65	3170.35	3523.82	3348.18	3494.92	3757.6	3376.63	3512.3	3163.85	3419.42	3715.49	4019.43	3935.89	3842.31	3510.92	3653.5	3626.26	3625.18	3720.61	3258.15	2967.2	2890.23	3385.08	2981.48	2948.02	2030.64	4337.14	3313.7	3856.63	4635.9	3631.17	2895.48	2724.73	1947.03	2525.79
AOA66284	144.739	107.535	112.785	94.4692	133.517	96.2917	101.299	102.985	115.478	101.032	129.386	105.62	116.527	197.023	101.635	117.55	141.382	98.7019	107.644	149.543	93.719	114.807	179.925	89.9799	123.477	155.671	162.119	180.389	49.6523	46.1125	39.1276	50.9093	58.3917	85.34	144.266	160.553	59.3843	143.675	151.779	251.632	89.3747	93.4917	166.537	239.641	156.325	129.072	145.399	103.171	110.753
AOA65527	43.3828	47.8914	48.3325	53.2517	42.8467	49.1726	39.0626	55.1644	50.7129	55.5949	43.5171	47.6054	38.2203	54.8627	46.3543	48.6364	46.4278	45.1232	46.7468	51.0174	43.0013	45.9727	49.0215	45.6825	45.4501	49.4045	48.2972	45.9853	68.7148	70.8675	71.7135	68.6901	63.2211	57.5685	54.7036	56.7367	53.166	42.884	56.2324	49.3623	43.7695	48.7262	38.7564	43.7743	37.6122	40.4083	38.0884	40.3716	36.3342
AOA66464	45.5373	66.1844	75.1577	76.5793	52.8965	80.9844	56.7145	77.3888	68.2614	77.3014	50.8264	76.7975	58.3406	76.9593	73.1957	70.1531	54.4711	87.9222	67.8534	56.8758	75.686	64.2422	62.159	72.4525	61.7324	67.2658	62.8662	62.3635	165.443	144.147	150.107	137.102	130.333	76.5433	66.0564	72.399	73.5892	62.8824	60.5727	71.7109	64.4283	47.7356	53.9194	42.6768	50.7374	48.5233	50.1484	52.4882	43.0786
AOA65694	92.3423	24.8601	27.7158	37.2875	25.3102	34.1303	25.6067	27.7994	29.585	39.816	21.8146	29.1089	26.2234	79.3412	41.8894	21.1815	26.1537	26.5179	21.631	36.499	28.2992	20.8229	31.0498	32.3445	24.3652	39.5057	48.2617	54.7768	43.4972	41.4348	39.0692	36.9678	43.1514	36.8008	36.6121	35.6895	47.6464	37.9828	38.0249	102.415	36.465	38.1776	46.2803	75.7951	69.1603	52.0093	68.4314	62.962	48.5293
AOA66171	29.5713	13.8441	14.4084	14.889	13.9539	19.3459	15.4882	19.098	17.4756	17.6477	13.6566	18.4164	14.4093	41.5878	23.0213	15.4659	12.9297	25.3746	8.6852	15.8236	24.5435	16.0287	16.0765	19.8913	10.9415	21.5769	24.4764	21.5708	36.5618	36.045	37.3125	31.4761	34.9852	23.2061	20.5493	18.5369	25.9286	22.532	17.5977	40.6844	20.0423	13.7995	19.0534	31.3448	21.4225	20.5414	24.7173	24.0675	17.9465
AOA65507	68.2096	14.6243	13.9451	17.6482	11.6859	16.5116	12.9834	10.6908	9.25286	9.88307	8.30104	17.1594	11.1074	17.9013	10.327	8.81121	10.2342	12.7056	10.8722	10.24	17.1013	15.1448	10.3175	14.4312	14.8213	16.7724	18.5593	21.0335	20.0761	17.6415	17.9642	15.4454	14.3831	16.0631	15.954	13.452	13.4593	16.9172	17.758	33.2705	8.60331	11.0728	19.2519	18.4321	13.7548	15.0582	13.8382	12.498	15.842
AOA66775	54.359	14.5063	19.1549	16.3184	21.8303	14.1587	11.179	14.9304	14.6468	11.124	19.0846	14.518	9.90835	12.9543	9.56651	14.0206	18.8039	12.8254	12.4805	23.273	12.4677	11.2927	20.864	16.4749	12.0381	20.9465	14.5207	19.2701	17.9854	14.8273	18.2353	18.0368	19.0929	18.6712	21.2716	19.2359	18.2977	12.8932	13.0542	20.1103	14.9708	19.8104	21.773	25.8074	18.7484	20.0797	23.353	16.7232	19.2707
AOA66544	21.068	34.8985	30.0371	32.5823	21.7484	36.1884	25.3797	35.5318	29.8364	30.5895	22.7016	35.9293	24.0011	25.3108	31.1595	25.204	19.2159	40.3557	21.4705	19.0264	32.3184	27.0007	16.2933	32.8261	21.828	26.2982	26.0356	21.627	77.2722	68.2075	76.3876	64.3279	65.9327	40.5864	32.234	37.199	38.5164	29.9449	30.3978	26.0534	39.4568	25.1327	22.5089	13.3253	16.2818	15.6233	15.1379	16.6217	13.876
AOA65438	9.64875	6.5398	7.38892	5.75495	9.98055	5.36424	3.21363	8.71585	9.97246	7.64638	10.6662	5.20906	4.8455	7.88896	8.01999	4.90864	9.44556	6.12616	3.48229	8.8685	5.13048	4.65249	7.15745	5.1713	4.18883	8.90208	6.77832	6.81976	8.0843	8.76614	10.5022	7.27696	5.82632	10.0864	8.35915	8.61358	7.92653	7.95314	6.34805	8.68457	7.69124	8.79239	9.93579	11.0125	10.1761	9.44714	9.32549	7.63522	7.82916
AOA66571	19.3034	17.6625	20.5394	17.6435	13.7007	19.3961	12.0795	18.7082	15.1879	19.4812	13.4009	18.7082	12.3285	17.6441	15.8943	15.5266	15.719	27.6175	11.6496	11.9162	20.1362	16.7074	15.2168	19.9985	12.0408	18.2316	14.2938	15.065	52.1875	45.1402	44.5618	38.2261	35.4532	22.0618	18.8146	22.0491	19.8409	15.4985	16.4931	18.5066	20.7377	19.2276	28.6792	18.4192	17.6181	18.3782	17.0727	17.4934	14.4049
AOA66311	48.5623	36.138	37.6928	42.2809	31.7362	33.7471	33.553	36.649	34.8735	40.597	35.6737	33.1063	29.5444	44.4487	35.165	37.1226	30.2965	36.2308	32.6344	31.2992	33.4102	31.2817	34.2137	33.0228	32.6708	36.6085	36.8058	36.6634	26.2409	25.5022	26.05	24.0593	19.1689	29.9539	30.5809	34.0239	35.4119	35.3865	36.1899	47.542	36.4985	44.5171	20.1427	33.8552	47.7437	48.8579	48.164	45.3493	46.4029
AOA66631	76.7562	24.1796	26.8008	23.7926	25.8026	27.3274	21.2955	25.7316	26.0518	23.7988	27.4685	27.9568	21.6713	41.3154	21.8975	23.6433	27.9946	24.6875	23.3665	28.2894	24.7063	23.9285	33.5362	25.7495	23.2555	34.5503	36.3999	41.2812	34.0282	30.4937	35.5987	31.1525	28.3114	24.9802	34.2408	32.935	32.1118	29.7803	30.4001	54.9925	31.1545	36.9558	31.3728	43.742	41.3665	40.4142	40.3801	32.941	32.7001
AOA65847	33.4143	21.5216	28.6695	25.5798	26.1143	24.4494	20.6713	24.2911	29.6231	23.4863	25.376	26.6548	21.058	26.6125	24.1744	31.8814	27.8474	28.1303	20.4586	25.6153	24.6529	26.6757	27.1244	26.9236	25.0696	30.4282	28.8428	26.413	36.3496	28.871	30.3782	33.3941	30.8341	24.8311	27.9893	28.1435	25.184	21.5142	25.2931	30.3051	19.753	23.2204	15.9433	34.9212	37.1442	32.2745	35.6615	27.7298	27.9177
AOA65866	30.4751	53.9772	49.9411	51.0286	33.9205	68.067	48.2281	43.2695	41.3113	41.9625	33.9525	67.6093	38.9417	60.2688	46.419	30.9046	36.8747	66.2933	36.4586	35.9523	71.3261	38.3678	52.5787	64.1363	33.8146	68.8802	67.1162	63.4679	59.9625	62.8628	62.497	47.1973	42.6333	47.7774	36.696	39.6057	40.7091	43.3313	43.7505	64.412	60.0089	99.3315	91.8787	191.628	178.525	168.703	214.055	139.14	153.523
AOA66732	32.7335	40.5039	34.8295	44.1272	30.3398	37.9453	33.1912	56.1615	41.2483	39.3101	30.6163	44.8995	28.6232	39.7396	42.7047	33.2553	28.2913	41.4491	37.1783	26.7842	36.9137	31.9488	31.0166	39.5644	33.4004	34.1511	40.9673	34.3536	45.7376	41.4914	45.6939	51.6827	47.9901	44.8388	40.0596	44.9791	40.8353	42.6528	42.3778	55.9435	39.0675	40.5996	35.8784	32.8274	34.5533	29.2088	27.628	35.2182	31.755
AOA65925	28.5503	25.8646	26.6182	30.5079	23.9604	26.1148	21.0879	26.5003	32.2745	31.8011	23.4926	29.1089	25.6136	23.8294	25.2346	26.2122	24.1158	28.7484	21.3765	23.1049	29.8152	34.1907	22.7698	30.3071	30.0077	30.6653	30.9862	35.6751	35.103	22.8014	26.7975	30.4734	28.9368	31.2687	41.9145	27.2165	27.2949	33.8437	32.1749	30.7246	16.7056	19.9188	18.5121	29.9379	44.9656	36.5906	40.4159	50.7386	44.0952
AOA66786	18.2574	23.7999	26.0084	26.3985	24.7155	24.6917	22.3516	27.9819	27.8083	26.3608	22.4105	22.0304	20.5804	24.6927	26.6347	25.4745	29.5095	22.4213	23.7539	25.726	21.4078	24.3649	26.2576	21.2124	31.4903	30.151	24.6112	27.2289	35.9804	29.5748	26.0743	30.8478	25.3335	27.1144	33.9025	27.6535	30.6007	23.4262	22.5771	34.0587	26.9563	23.1745	21.9016	30.1966	60.8026	56.8414	48.6402	58.1242	59.2539
AOA65756	49.7164	69.9645	59.1796	60.0072	68.382	66.9881	59.9538	72.9511	54.8879	64.3642	64.119	63.956	57.8151	85.6371	71.404	53.2674	77.9204	71.2025	60.4061	70.7597	75.8845	59.9048	61.1689	64.5081	62.1785	63.1772	72.8291	67.0849	155.55	163.591	158.949	139.73	131.709	85.8148	72.1776	78.5986	126.488	84.4009	83.9653	81.5279	84.4972	92.7625	63.0265	64.8247	147.012	141.394	144.746	195.944	239.778
AOA66899	473.418	285.956	292.739	329.658	256.613	141.732	287.271	335.657	289.397	333.549	258.915	297.662	262.255	378.832	368.866	297.599	297.771	295.484	257.386	249.679	247.626	304.131	291.627	318.224	329.933	231.487	315.806	276.335	148.823	137.562	145.14	137.38	139.608	273.016	251.184	244.524	205.483	261.087	292.867	223.841	136.923	174.623	111.43	121.911	101.526	117.227	136.895	163.028	132.76
AOA66447	122.235	240.411	287.542	253.082	220.702	297.308	243.745	264.26	246.749	259.22	226.466	260.676	237.57	216.249	249.256	276.299	227.068	305.014	230.699	224.187	260.588	252.907	223.234	262.997	251.981	246.888	203.504	200.032	429.367	396.366	411.827	398.452	393.935	274.983	235.818	248.614	274.912	227.155	220.406	186.047	247.526	195.509	176.954	92.324	132.019	121.709	135.245	139.257	114.75
AOA66354	17.5369	25.4104	15.8819	17.0843	21.7423	21.4114	12.3363	23.3113	12.6289	15.3399	15.2701	20.6661	10.3222	26.8594	16.1662	11.8542	20.8943	18.7636	11.9957	17.9172	18.6702	12.1646	22.5413	21.4145	12.2297	32.3298	29.9439	30.777	36.573	30.6998	33.4104	30.9128	30.1205	40.9742	31.4326	31.2622	30.6774	26.8093	25.3751	35.3659	26.8732	47.8659	35.7976	8.51892	8.51602	15.2455	20.3534	17.7971	19.8614
AOA66058	161.997	44.522	56.4528	46.0546	68.8538	42.0592	36.653	50.3711	54.6471	40.2193	65.5785	40.7499	33.067	43.086	36.3092	50.1909	66.6571	40.607	39.1352	64.0428	36.185	40.9471	64.9616	38.4333	41.1774	62.2082	54.5328	63.2061	33.6741	28.7654	30.0613	30.975	33.3023	51.4147	68.6037	63.007	37.4278	41.0886	44.1238	52.253	40.1295	55.6334	60.1281	77.1787	61.0509	61.339	69.8513	54.9564	61.701
AOA65791	91.5146	47.0735	42.4636	45.0184	37.0023	44.812	41.7334	42.9027	35.7921	38.522	36.5015	44.754	48.8025	55.6707	38.8814	35.0596	40.9215	38.2405	39.6606	36.7894	41.445	49.498	38.5141	40.3109	47.0017	46.7805	61.1636	51.5409	42.061	42.7088	43.9585	38.9281	42.2526	55.1919	50.1239	46.5995	41.443	51.4556	52.3209	63.2133	26.9229	33.8807	45.248	55.8336	46.2696	45.3785	51.0173	40.3278	48.3574
AOA66211	28.593	7.41315	9.48772	10.333	7.09046	15.61	8.41271	10.8483	10.0858	11.8271	7.85468	11.229	5.67677	17.6445	9.66432	9.36551	7.40745	14.8303	6.63279	7.74793	10.08	8.13609	12.4786	13.2082	10.1635	12.858	14.44	15.3901	31.6609	23.9308	28.7078	27.8348	26.5983	10.747	7.38688	8.12615	15.2827	9.06573	10.3075	20.0702	17.1031	17.3642	15.6655	20.1583	17.9688	17.0149	19.3602	17.4199	16.6412
AOA66491	203.354	76.5947	110.922	82.4157	146.623	83.9594	83.5687	96.157	103.418	83.5192	145.895	90.9487	85.8313	122.854	79.5772	102.254	158.668	87.5579	87.8909	152.563	77.5557	88.7239	184.694	77.6834	93.1993	138.94	122.432	140.196	51.2572	53.0555	63.6991	70.9098	100.042	91.5057	123.349	127.774	102.014	113.622	119.368	132.891	117.693	112.601	493.27	146.431	126.525	114.522	129.278	118.538	102.001
AOA65393	766.435	1725.76	1825.4	1611.9	1856.49	1944.99	1740.1	1775.08	1783.5	1621.4	1785.82	1903.82	1565.3	2194.18	1579.13	1571.41	1933.79	1849.85	1738.31	1822.14	1848.81	1697.17	2040.02	1844.38	1640.07	2221.04	2194.15	2361.81	1588.93	1604.2	1544.07	1876.91	1948.09	1833.33	1982.93	1840.79	1861.91	1631.82	1763.47	2144.2	1428.73	1732.04	2020.15	261.284	451.551	593.062	566.701	640.366	469.369
AOA66585	62.137	48.0351	80.6102	56.414	68.5819	53.3836	66.384	65.6444	92.9918	64.9729	66.8877	54.2774	76.9398	78.5297	49.0456	87.1211	67.4053	56.6185	81.0463	75.6429	51.5642	76.3928	64.9356	48.935	70.1373	83.1318	74.4738	87.8812	22.0307	17.8486	19.4276	22.7406	23.1525	43.304	65.4332	75.2926	42.5755	65.4625	69.483	127.693	20.8251	37.6384	51.6099	33.7843	61.6797	58.7737	54.3018	60.8281	66.778
AOA66912	209.643	284.619	285.574	269.514	338.64	276.018	283.716	268.049	276.599	256.642	334.876	259.941	276.259	264.842	263.559	292.992	327.081	267.363	276.575	270.577	252.12	273.096	218.178	277.031	294.442	275.791	274.132	264.949	232.973	241.755	227.136	212.539	208.814	283.496	316.627	305.528	292.573	328.593	297.852	247.731	192.772	227.628	297.177	376.044	291.705	269.614	261.574	280.409	313.084
AOA66277	107.09	47.1205	38.3534	42.0117	36.685	48.5185	36.062	52.2824	36.5461	48.1807	39.5229	45.3062	46.169	51.3384	47.5153	38.2047	41.0987	44.0993	35.403	37.4838	49.2114	36.5951	44.6467	38.0674	45.4717	45.7623	47.0196	46.3496	75.7124	71.3896	65.4689	68.0436	67.1759	62.0987	56.693	52.8319	86.1381	63.0182	59.4605	59.6418	80.6646	100.125	103.314	182.339	168.517	164.245	167.013	162.662	164.339
AOA65784	11.2582	10.2944	10.2743	12.0798	9.47634	10.8756	7.10901	11.6667	9.05012	10.4766	8.62881	10.1293	6.21408	12.9619	10.5842	8.56422	8.6122	10.6004	6.27161	10.5931	8.41239	7.76702	9.97386	10.0786	6.98927	11.1291	11.014	10.8835	16.6365	13.4789	15.1038	14.324	13.0826	14.1638	13.6719	12.2599	13.0495	10.6739	10.368	14.6253	10.1308	11.7128	9.69574	8.81155	7.32894	6.08044	6.802	7.32332	5.83748
AOA66772	20.1256	22.156	31.7727	26.1873	16.1831	31.3785	19.6421	25.0543	21.92	24.9054	15.2115	27.1368	19.3682	15.9755	19.7172	22.1915	15.145	37.9731	18.7334	14.9659	27.9001	24.7906	13.0974	26.3276	18.6374	27.1061	16.9273	15.4499	80.411	69.0994	70.7946	62.2808	57.4446	32.1494	23.4996	27.8385	28.9306	18.4355	19.9427	17.204	32.1137	25.9317	30.684	15.9916	19.0348	16.2873	17.4839	15.5708	14.7405
AOA66082	102.653	40.3018	60.8336	49.0147	60.7772	44.7898	45.9485	45.5766	52.4044	38.9605	58.167	40.1421	41.3963	39.4908	32.3859	51.4192	53.5794	39.9114	46.5541	53.4041	36.1079	50.4898	51.5456	40.6646	47.1067	56.081	52.1984	59.7254	41.6168	34.6101	38.2903	40.1341	42.3194	45.1691	57.6635	54.5912	47.9237	38.2515	36.7979	49.0323	33.7002	36.561	47.5792	60.6827	55.6811	52.2181	52.8843	42.8456	47.4343
AOA66360	79.2454	156.16	158.481	156.904	153.527	155.06	134.172	163.884	146.828	158.542	149.601	149.246	133.98	160.252	153.518	148.592	145.866	171.615	130.107	158.054	159.576	148.728	161.348	157.6	140.212	154.057	145.926	142.9	258.996	250.76	251.424	225.36	230.372	168.643	148.076	165.953	143.341	150.172	150.898	177.426	146.776	115.634	174.57	130.742	139.035	137.305	145.847	151.122	124.375
AOA65710	13.0827	13.6422	14.3804	16.5477	10.8704	14.6685	11.9488	14.4893	10.603	13.0516	12.5853	13.7425	5.86392	15.6225	10.4335	13.1112	10.6143	15.2511	7.2185	11.2691	13.2409	12.2357	9.95185	16.6522	10.2344	16.6024	15.1609	13.9103	26.0484	21.4529	25.8872	15.9717	15.8645	14.2235	12.1393	17.1584	8.86348	13.3446	14.2968	16.715	12.6087	9.93101	24.8797	17.5917	16.241	14.4937	16.4499	16.2993	13.383
AOA65620	245.946	122.97	186.645	131.377	139.878	143.25	118.516	137.474	147.162	121.583	128.359	128.348	116.539	86.3723	94.9897	135.884	123.49	151.511	122.49	108.997	127.005	125.301	89.0186	130.893	116.316	161.905	111.263	128.372	217.617	184.133	201.769	231.576	196.254	203.465	174.013	159.342	228.057	115.033	121.606	80.6019	132.671	228.78	252.738	300.723	294.424	182.171	160.611	234.817	152.506
AOA66652	74.0352	14.5716	22.8424	16.8423	20.3941	15.2055	16.1338	13.9956	18.2284	14.2805	19.0822	15.1322	16.4062	16.382	11.1177	17.7556	20.107	15.3152	16.8838	19.692	15.3516	19.9958	18.6072	15.0104	16.6661	26.3893	23.3425	26.2487	15.4548	14.6254	15.3302	14.4782	15.8015	18.9902	21.215	20.622	20.1636	16.2962	16.346	28.8444	16.0265	19.9065	17.7844	25.3056	22.5151	23.8069	24.4273	21.0711	22.8588
AOA65392	40.325	25.948	35.9113	32.5232	32.2968	33.2365	23.4428	31.285	32.6987	28.946	31.896	31.0562	24.6808	26.9483	24.778	32.8486	29.7457	31.3638	23.9326	34.6567	26.2348	26.3508	33.1888	27.8375	27.4381	38.4903	32.565	36.8076	41.7263	35.135	42.1208	39.1923	36.1228	31.9955	31.0748	31.7697	30.4991	26.2901	28.1385	36.03	22.7626	28.0821	29.3439	50.2074	38.9942	36.9485	43.3821	40.2803	36.3644
AOA66382	73.429	188.769	211.026	205.645	178.238	183.537	185.828	217.075	209.498	206.472	179.521	187.92	215.417	149.687	177.221	206.816	178.854	169.129	180.187	161.165	158.585	182.991	116.452	182.249	181.343	173.667	183.921	178.426	132.883	112.405	112.433	122.105	124.488	188.215	206.004	223.756	226.861	202.804	203.271	163.27	62.4881	96.4212	117.622	80.8619	99.2978	74.2064	74.9134	110.04	95.722
AOA65860	51.0691	59.9942	54.9759	65.8663	57.1103	55.6612	40.9228	79.8525	49.8661	65.9524	67.2357	54.4953	50.0847	65.3692	64.3711	51.3964	60.0166	54.5845	50.3495	53.334	44.3318	48.6229	72.9802	57.3609	52.0205	61.5343	54.2534	67.1125	57.9238	61.932	54.5367	53.771	54.6428	65.5466	61.5819	53.3559	57.203	54.232	60.965	51.982	51.8571	58.981	50.7827	67.1145	67.0297	50.6858	54.2917	53.3788	60.3872
AOA65537	51.1297	44.3793	53.2997	52.5515	52.4376	47.9335	49.0988	56.3582	57.6183	52.3554	54.6656	46.6488	50.3124	47.9609	45.8105	63.1882	48.9892	51.3296	52.8051	50.3567	44.509	55.0236	51.1525	46.0875	58.151	59.7686	55.5811	58.018	27.0512	20.0856	24.1774	27.3319	30.3622	54.1188	50.5965	48.2904	55.4831	42.4685	50.2499	45.4545	15.4413	30.0058	24.1111	28.0553	31.9992	30.3594	32.9439	35.1267	34.3931
AOA66040	38.686	39.7955	46.1558	46.7594	49.8121	40.6124	30.1518	47.587	46.9231	42.0647	49.5375	41.9953	30.2654	35.952	42.1858	47.0058	48.4843	42.2869	35.8051	47.37	35.421	35.0188	49.6435	36.8755	35.4623	46.1136	38.476	38.948	52.8379	45.7853	50.0043	46.8051	51.5574	47.563	48.4765	47.6198	46.5495	36.9664	39.7822	36.2308	37.5428	39.6316	37.5355	27.3519	29.0198	28.8465	32.0742	32.3901	27.0976
AOA65434	98.3702	41.149	138.862	83.945	200.901	106.361	87.6599	44.2207	89.8504	68.9729	184.947	94.7171	86.2804	59.2376	79.7074	112.592	156.99	66.9168	82.9908	189.634	81.2755	113.029	201.148	84.4983	151.923	113.717	81.1412	105.664	35.2674	33.0008	31.9871	31.97	34.1316	43.5345	51.3539	64.5833	56.1878	77.3009	68.9707	107.558	69.5066	73.4543	77.342	49.5742	45.1606	42.3353	47.2926	36.8284	43.3242
AOA66677	127.887	94.9185	115.672	123.341	97.104	130.953	93.2941	113.239	108.088	114.199	106.19	125.299	96.1569	108.25	110.925	104.298	100.439	115.914	82.0068	97.951	108.117	96.3528	102.017	114.385	101.575	131.999	125.633	117.216	132.206	110.767	129.767	121.335	129.366	121.947	138.337	125.814	119.356	112.069	120.734	118.758	93.5517	102.613	69.2418	97.254	82.2787	75.9917	81.6802	80.932	78.2064
AOA65832	90.9516	51.7569	72.6614	65.5576	78.0157	64.5752	41.2082	62.8598	64.9231	60.1541	76.4015	61.1603	42.0119	52.8962	52.5735	69.5176	73.9807	62.8154	46.2614	70.1982	52.9697	43.1999	69.378	57.2216	47.2428	83.616	61.1519	72.4505	79.5399	74.8897	78.8238	79.9607	82.2468	73.9165	73	77.1881	80.292	56.6941	54.1318	62.656	76.6158	83.1847	58.0457	88.812	68.5334	68.4989	77.221	65.7358	69.2077
AOA66062	209.831	583.621	687.793	669.542	726.577	624.852	569.126	635.506	690.67	668.864	721.741	615.066	598.591	552.342	631.546	684.442	690.634	601.063	605.174	675.149	561.188	634.222	594.5	587.571	604.206	598.284	559.327	583.677	583.518	527.383	546.765	546.556	556.359	636.232	683.752	668.433	584.89	578.768	588.09	487.355	411.313	412.184	257.518	235.038	265.753	241.76	255.041	257.628	250.141
AOA65671	19.8312	15.1871	12.6955	14.557	11.5133	17.9098	10.6411	14.6386	10.8441	16.0376	10.062	14.0302	8.35388	18.1968	15.2617	12.9336	12.5536	15.0527	9.3398	9.8662	13.5181	7.10938	11.1459	16.3903	7.49059	14.9946	12.5445	11.9794	27.0208	27.8819	28.0925	22.5309	27.6197	20.9501	20.5569	18.5149	20.1737	12.9635	14.7418	15.6034	22.1457	21.1171	12.2334	12.7733	11.2678	12.9069	9.79296	10.193	10.8874
AOA65669	27.5905	19.497	28.5175	21.9411	21.3647	31.4	19.1919	21.9651	23.1668	22.682	18.7079	32.7518	16.0262	20.4497	23.0089	22.5252	19.2943	36.6424	14.9625	19.9991	33.468	18.2538	21.1544	28.6639	17.9731	27.2064	27.696	24.942	41.2215	32.5078	32.2422	32.5217	29.2084	28.1883	24.1286	23.3431	30.3157	21.5542	21.0928	24.8247	22.1482	25.3351	24.2626	30.652	29.5973	27.3973	26.5765	23.4776	25.2405
AOA65593	15.6858	3.16286	4.60848	5.61064	6.73008	3.66379	1.31751	5.31762	4.65794	4.88473	7.22136	3.30305	2.56043	3.83704	4.10544	4.86337	6.41722	4.81237	5.07508	6.85362	4.37594	2.42846	4.7075	6.95027	2.01901	7.39428	5.7564	5.15978	9.47818	9.90765	10.5148	8.7829	9.19172	5.80664	9.01087	6.33322	7.16231	3.83341	4.86104	3.96041	12.9152	12.3894	11.3714	8.7287	6.22901	6.88413	7.71295	11.2564	7.23981
AOA65813	17.4865	33.1163	54.951	41.1224	23.278	53.8982	35.0147	38.9208	40.1277	43.5242	21.008	47.2543	36.6919	24.8498	33.049	40.7906	20.8487	79.3744	28.8437	19.2309	55.9716	38.1207	14.9912	45.118	32.187	47.9341	29.4969	26.8879	161.391	135.965	153.269	130.17	120.71	43.1954	29.923	39.7905	46.1992	29.0023	31.849	17.6896	52.2367	33.5138	56.8916	20.7213	24.3448	23.0765	21.771	25.2992	18.0401
AOA65437	25.1834	32.8285	37.5055	37.7902	42.4471	29.1931	33.9801	38.8541	33.3852	35.0805	36.0085	31.0802	36.0381	42.2844	35.9055	36.5369	44.068	31.8268	34.8653	37.6961	30.363	32.0801	41.6854	32.4543	31.8363	36.4814	37.8402	37.3727	33.7582	33.3475	39.5208	35.6232	36.4521	38.6707	40.345	39.6697	31.3011	35.3674	41.1199	48.4025	23.8986	29.165	35.9048	48.3191	39.2591	37.1509	37.6776	31.5974	37.8976
AOA65967	51.5685	11.8361	13.3525	11.4959	12.4039	13.4922	10.6855	10.1184	12.1393	10.7832	12.5912	13.0349	9.98815	16.9149	11.2935	13.0093	14.4896	12.0826	10.9287	13.0729	10.9472	11.6764	17.1155	10.5735	11.7714	17.0465	18.8783	21.2382	14.3391	11.6497	11.0176	11.9875	12.061	14.7727	14.6663	14.7427	12.1746	14.0498	15.5741	23.0459	14.9324	19.1601	21.5337	34.4803	20.3435	23.3377	27.2454	20.5774	22.9175
AOA65963	28.9898	7.12022	8.00431	7.64117	9.752	8.87493	5.99439	7.93072	8.50184	8.20789	8.01356	9.21469	6.20528	10.7641	8.28497	8.69285	9.4466	8.50658	6.6979	9.13123	7.43866	7.25436	9.59508	8.67261	7.62026	10.0822	10.677	11.1663	10.7326	9.51313	9.5816	10.3018	9.57348	8.45171	9.8657	8.77819	9.09524	8.48935	8.82946	21.4268	7.01861	7.90687	22.147	14.6992	13.4395	13.0505	15.7329	13.0163	11.7641
AOA66034	53.7271	12.7275	13.9085	12.1692	14.9029	11.1588	14.2359	10.9517	11.8772	12.196	13.1365	13.8179	12.5475	17.122	13.5498	7.4406	12.7837	14.3023	10.3442	17.3079	14.7084	13.1586	20.0829	12.2693	10.2965	17.7454	17.6137	21.8497	14.8073	10.335	13.0706	13.2868	10.6998	13.5187	11.6573	12.756	11.5345	14.7843	12.9659	41.2509	14.2426	15.3638	53.5222	33.7434	28.5211	37.4171	36.991	32.7532	32.1413
AOA65577	68.0267	11.691	12.6675	15.1232	22.9015	13.058	10.3507	10.1994	9.76261	9.99684	21.6497	13.3472	10.7073	19.979	12.1466	12.0134	23.5861	10.6093	12.0989	25.8286	10.7168	11.7149	29.3334	11.4552	13.2056	24.6339	24.8297	27.6524	10.1365	8.80278	13.0926	12.6638	12.4185	14.5197	19.526	19.6023	17.0984	17.1955	17.1665	51.254	37.8461	40.3133	103.375	51.9818	38.4991	41.6759	43.2626	42.0395	36.4476
AOA65729	51.5723	41.4721	43.2126	48.2718	43.8098	49.6541	30.3727	43.8062	37.7043	45.6787	55.1693	43.5117	29.5129	45.9699	46.0373	40.6769	51.7908	43.9762	31.0817	46.5567	40.6621	33.1754	53.6649	44.0179	35.758	58.6771	49.2896	52.974	45.4295	46.1418	45.7864	42.5956	47.1858	53.1194	45.8709	56.0136	51.0375	48.7214	49.7116	53.931	33.4612	43.4937	33.8538	83.7746	61.805	55.4192	58.2989	54.2995	61.594
AOA65652	152.691	68.1172	55.096	54.1629	81.6317	57.0218	45.3102	58.8224	47.3934	64.059	77.9558	61.3341	51.4522	84.4442	58.4806	53.725	76.5386	50.5527	57.8886	85.4688	63.1433	44.888	84.9263	56.9819	57.1095	94.4125	86.0979	92.2491	26.4865	26.1839	26.6127	27.3427	33.4787	65.1177	84.6723	85.8273	33.8804	92.6995	94.8848	144.059	31.0778	35.5526	35.0472	130.427	101.406	118.338	126.545	109.605	119.177
AOA65765	547.473	627.361	613.944	519.32	1155.04	542.927	604.878	581.31	614.896	419.014	1096.48	532.624	511.747	171.236	362.63	643.325	1090.86	561.96	642.303	1191.06	588.967	634.439	657.291	473.698	592.215	541.622	583.74	538.66	65.5909	90.6058	104.193	225.715	271.544	514.113	613.149	679.405	193.551	665.739	606.425	164.904	280.295	349.883	230.1	321.664	504.534	552.326	682.797	645.034	648.27
AOA65851	82.4799	70.5501	90.3934	70.8201	101.984	88.6886	69.2511	92.4283	92.5959	69.6714	99.4248	72.3395	76.2073	76.5387	60.4928	95.6566	122.28	71.735	87.3973	120.407	62.7187	85.1183	103.233	66.0321	87.9728	108.146	113.754	120.351	52.3286	44.8101	52.2661	50.3232	53.2968	88.1255	97.9841	109.242	78.9709	74.822	81.7427	99.8909	47.1842	78.2344	38.0007	63.0178	63.5454	70.2305	78.7664	82.6365	83.4497
AOA65384	126.469	54.1624	62.0095	54.3342	66.7843	56.025	55.0415	54.3942	57.6386	49.632	71.8568	56.3556	55.4606	75.2165	54.7279	58.7308	71.9852	52.1318	53.4807	77.7191	52.051	58.2943	70.8658	50.9042	57.4996	78.7034	78.0652	77.0827	38.3703	33.4452	35.8471	36.2956	38.1888	62.5788	61.6993	69.5935	51.5005	69.6525	64.6698	88.9289	42.7575	67.9657	42.7536	122.883	96.4779	98.4545	110.773	93.4706	105.585
AOA65424	77.3707	37.8236	70.415	41.3865	44.7878	59.3702	52.5943	42.2563	46.4492	45.6029	47.5047	66.2623	39.0471	63.3069	42.3428	64.6925	44.745	86.9398	38.144	49.0406	66.0135	56.821	55.5196	62.665	38.1282	78.5479	57.8516	58.4366	170.917	153.192	147.636	128.863	116.132	45.9653	45.5272	62.2314	51.0415	37.6296	41.8571	58.1823	74.3399	57.4605	100.064	76.5318	73.6321	63.3986	71.4308	68.9113	62.426
AOA66217	28.7562	27.2959	29.3333	30.2741	28.7614	25.678	24.6595	35.4186	32.8776	27.0301	29.7542	26.801	23.3448	28.3591	25.0151	31.0274	29.6226	27.4762	25.5945	27.571	23.5873	28.0831	27.721	24.4648	26.5822	25.4406	30.1041	29.5201	38.9029	32.0959	31.3383	35.5854	35.6581	35.0487	41.4888	37.0893	30.9977	24.7077	29.7525	29.7341	21.6341	22.5455	15.2698	14.1149	12.6116	13.4633	11.9831	11.2021	10.364
AOA66478	45.4515	98.4905	60.1252	85.5437	65.1062	77.6907	50.8013	98.2243	72.884	92.9299	62.9267	73.4154	50.0535	90.4334	86.2976	54.2652	65.3683	78.9669	46.155	61.2844	69.9017	52.506	58.3403	80.0685	50.9322	56.0998	60.7927	57.9038	144.823	132.765	132.251	125.245	125.778	119.073	114.874	107.609	98.708	95.2671	104.571	82.1254	79.3933	62.5071	63.3576	46.904	57.4398	54.3844	51.7763	51.6742	49.2102
AOA65559	12.1591	24.7501	35.1274	30.0787	15.1936	46.5012	23.8272	30.7285	25.6578	32.8444	14.1297	39.0578	23.0042	22.9991	27.0211	27.1916	16.1188	53.3769	18.5175	14.5054	43.1665	24.7746	13.4335	42.2703	21.2217	30.0529	24.4912	20.2352	103.008	88.9036	102.455	80.4829	71.2245	24.8191	24.9481	28.4934	56.3453	20.1463	26.4565	17.9716	65.0048	67.2813	32.5089	15.728	22.3303	23.2421	20.6215	23.2365	20.6229
AOA66633	178.693	60.5666	74.0606	69.9288	70.8495	80.9477	55.2729	57.7185	57.9168	68.3088	64.5475	72.191	51.9756	75.0055	67.4595	58.2944	63.9755	81.1787	48.7999	58.409	76.0167	53.6056	67.0392	78.6473	49.3279	72.0484	65.8269	64.8798	63.2311	58.8563	55.3537	48.0405	41.6082	32.0476	67.1413	77.3924	83.188	77.0558	78.3876	82.998	159.218	237.091	154.547	294.775	244.463	256.869	314.509	219.164	210.37
AOA66913	41.683	35.6725	29.8103	32.8821	41.5312	29.8561	28.2253	40.6577	27.3783	30.2469	33.6536	36.8551	27.7969	43.4048	33.9308	31.7796	36.3819	33.7002	28.805	38.411	30.7114	30.4653	34.8571	36.7599	30.979	36.7271	40.2042	47.8007	39.0338	36.6918	34.2458	36.2426	34.7091	41.1124	36.2529	38.2301	31.8302	39.0274	32.2194	39.1056	40.2556	46.3757	31.1625	86.2784	55.1399	48.6006	58.963	46.6038	61.1941
AOA66291	52.1846	131.241	143.42	142.224	156.252	137.04	102.412	144.899	138.915	139.343	159.57	126.572	114.978	111.083	129.452	134.711	153.87	135.047	113.811	137.716	116.059	116.773	123.01	124.575	116.142	128.252	112.969	113.214	160.157	141.985	148.198	143.732	148.823	148.658	158.048	154.547	162.718	134.981	137.311	113.727	99.8364	114.571	105.334	102.47	89.19	73.6584	80.6287	65.9715	69.3425
AOA66787	63.1387	247.009	285.164	268.246	201.618	270.829	231.872	263.438	267.789	285.978	193.372	256.357	236.736	203.092	241.12	261.329	186.612	328.376	230.036	183.444	269.234	248.066	163.738	268.418	224.013	226.993	180.668	181.262	568.376	544.649	576.02	553.012	543.59	283.52	259.108	265.503	363.763	210.073	227.484	157.888	272.451	196.486	181.171	91.7668	119.473	109.674	114.185	122.034	108.72
AOA66720	1567.48	34.5576	21.3479	39.2136	13.007	45.7931	37.6947	14.6211	18.5701	22.9256	8.80866	44.4605	35.9065	10.2448	16.1107	20.3472	6.90707	52.6241	47.5377	7.83867	60.5824	54.465	6.19987	36.5543	40.8145	14.5674	16.7287	16.9377	10.7063	8.46417	9.00133	7.85536	7.56257	11.4887	12.8962	18.2138	7.81284	19.4595	22.9969	21.8589	6.37124	5.97464	38.8986	1046.57	844.444	900.311	996.93	926.645	1144.54
AOA65795	32.0589	8.76842	9.4628	9.18057	7.18768	10.9766	7.45665	10.0508	9.85906	8.76575	7.43981	9.49902	5.5667	10.1225	7.42214	8.51642	9.69495	8.36658	5.86262	9.16964	8.09067	6.92798	9.39745	8.22884	6.72607	11.6881	10.9657	12.4136	10.7249	8.09935	9.47081	9.77151	10.0035	13.1733	11.1947	10.0072	7.90949	8.21968	10.9835	15.8542	7.10525	8.76494	9.05246	20.8966	20.6034	19.2058	21.0277	17.276	18.2388
AOA66523	27.2287	34.1531	41.5552	38.059	40.4689	39.5836	32.2287	37.835	39.7024	35.7644	41.1364	38.842	32.7729	37.4132	37.1252	37.1523	43.3792	38.4751	31.9523	39.5997	33.6108	31.5527	46.0066	36.286	30.7137	43.4849	40.3878	42.6315	44.4265	40.8689	45.7347	43.7081	43.4905	43.0862	36.226	39.1797	38.9975	32.1861	36.386	45.2834	38.7917	41.2666	47.1387	50.4833	41.3414	41.567	42.8108	37.9468	40.1234
AOA66802	37.5982	13.5835	23.92	15.3676	19.298	16.5707	18.4945	14.4018	20.2849	13.5593	20.3327	18.1845	15.9602	20.6465	14.7682	19.8875	20.0181	17.3895	15.2342	21.2184	16.87	17.7731	23.3898	15.9546	17.7847	23.085	22.8006	25.0069	19.1063	16.7233	18.0373	21.7214	23.0936	16.6045	17.3267	17.963	20.0563	12.9197	16.0985	34.2396	19.4706	23.1837	21.3065	40.1738	31.2788	28.5248	34.7336	28.2066	28.5291
AOA66287	58.2021	13.8922	14.8018	17.2505	15.1692	15.1984	11.2844	14.1936	14.0733	13.8862	13.4609	14.0848	13.9171	18.7884	12.9716	12.5727	15.7373	12.6253	10.9696	16.6725	13.2213	9.83688	16.939	12.7394	14.0116	17.6399	21.8705	24.282	14.1311	12.0379	13.047	12.4943	13.7501	17.1878	17.461	18.5844	16.5573	17.3426	15.2267	26.4657	13.6229	16.3253	20.221	40.4202	26.1495	28.9639	27.6313	20.9462	24.8716
AOA66396	106.032	26.9643	29.1929	29.0392	33.2096	25.96	23.0602	27.306	25.8926	27.0629	31.4492	26.815	20.8441	29.5786	24.5453	26.5078	34.8761	23.7178	22.3611	34.7165	21.9501	21.7101	32.2798	25.0988	25.1661	33.2847	39.2079	39.9248	25.9738	21.7529	24.1819	23.8334	24.5813	31.4113	36.6781	34.701	22.7774	26.6995	27.2151	47.287	19.4421	19.8831	40.2946	86.6583	60.2013	60.0411	60.697	45.917	55.6055
AOA66373	82.7452	62.5674	72.5264	72.1879	62.5961	67.0007	48.9287	66.1724	63.6374	67.1393	62.0032	67.8573	58.529	51.1274	62.8748	70.3194	63.2529	67.1015	56.221	63.0378	62.2097	60.0197	61.8275	67.2171	63.6198	68.7832	61.5417	64.3398	84.6931	70.2743	73.3556	79.4777	78.0022	71.2504	67.6192	60.8941	68.627	58.0593	58.7085	62.974	54.7029	55.1442	56.3362	71.3484	65.4233	61.4593	61.1154	56.5276	53.2859
AOA65505	51.7901	59.1662	51.4996	59.6514	48.5402	60.4789	46.1684	64.7739	54.2514	57.2873	45.629	57.4777	44.0677	67.8828	65.7655	55.9461	48.2734	58.8174	40.0897	45.0675	54.7743	44.4596	49.8592	62.1004	52.1735	65.2815	64.4215	63.0115	81.4506	75.736	71.2735	73.4805	68.4129	64.1683	61.2219	57.3311	46.9019	58.0349	60.52	71.9934	36.2952	47.8768	43.9461	88.043	86.767	83.3826	79.5074	68.3992	79.3862
AOA66446	40.3399	9.44829	12.2122	11.0683	13.4711	11.9564	7.20341	10.4532	10.97	9.05354	13.2908	11.8778	7.18267	11.9438	8.81652	10.1924	14.901	10.5394	8.14688	15.3783	9.66673	8.63623	16.8532	8.69679	8.04851	16.4436	14.1541	16.187	13.3509	11.8994	14.4118	11.965	10.915	11.5217	13.8315	12.9689	10.3146	10.1811	11.1943	17.2136	11.9698	13.6602	17.8257	18.9505	16.6531	16.5354	17.9702	14.8577	14.5847
AOA66214	79.4887	68.3224	74.5478	71.1626	41.5436	80.1681	66.9424	65.9177	63.7491	71.4236	48.317	76.3844	62.8587	79.213	73.3967	60.8789	49.7505	94.7324	50.9737	53.2386	94.6846	70.1588	59.3144	75.0325	59.293	77.8171	63.2793	64.3549	162.194	162.88	162.199	120.494	107.724	71.9668	63.8523	67.6086	65.3434	65.9408	65.5054	77.7153	80.2068	60.1856	97.3537	51.0628	57.1496	62.3253	52.1297	60.8247	51.0907
AOA65385	20.0728	14.2088	14.4674	16.5167	14.5984	17.7762	12.2658	19.3168	15.0626	17.5753	13.9346	17.6746	9.53957	17.0479	16.3254	13.959	15.677	17.852	10.6154	14.0972	15.2241	11.2695	14.7908	14.6567	10.748	15.5253	15.3571	14.0503	28.4915	20.8805	26.6008	24.2152	22.0098	21.2742	18.4319	17.7513	16.5532	14.2942	16.3341	20.4548	16.3389	16.1346	20.8408	17.6658	18.2049	19.2879	18.3596	19.4635	14.5098
AOA65775	16.8123	19.0384	16.7653	20.1531	21.1144	20.8594	13.3788	23.2164	18.5302	19.9445	17.5889	20.693	15.1727	18.9755	18.1289	17.6182	19.0012	21.1247	15.6599	17.6479	21.3885	14.684	19.4015	19.4215	14.4233	18.1797	16.9952	17.9476	33.2907	28.5864	31.044	32.2123	30.3056	28.5048	27.2097	24.7584	27.6343	18.9257	22.2121	18.8068	22.2134	20.9067	12.4496	11.3332	13.441	13.0095	12.8463	12.8001	12.1489
AOA66345	59.3651	35.1759	33.9891	35.3727	28.3638	34.3133	26.8377	36.2024	29.4462	32.8813	30.3105	30.4514	20.6825	31.7433	34.6976	25.7671	34.4326	30.1483	27.1113	32.4641	35.0217	27.3873	32.1759	33.6104	27.9854	36.866	36.3903	32.308	47.4471	48.5341	53.8236	48.7092	46.5046	40.5206	45.6086	37.3867	46.5138	37.4276	38.5474	33.4815	67.7407	77.9823	65.0623	84.0844	100.38	91.3655	90.3228	84.6777	71.8304
AOA65777	270.851	655.433	730.631	729.944	790.062	749.613	709.005	733.618	768.144	737.962	767.618	734.313	746.813	680.318	737.6	713.314	806.596	672.775	750.289	797.703	670.333	779.193	843.231	687.924	731.734	733.824	742.471	764.676	676.369	687.572	793.064	838.621	895.104	691.962	732.788	671.459	787.715	639.051	632.61	648.264	642.629	620.419	499.454	277.325	307.781	275.642	285.239	250.629	264.739
AOA66237	100.157	24.7518	26.8139	25.7466	28.4707	28.1853	20.9218	27.2539	27.7532	28.847	28.7158	28.0478	18.2632	35.0787	27.8099	28.4541	26.7373	30.6203	21.034	28.3646	30.9157	23.0958	31.8806	24.1448	24.3149	35.5988	32.7538	35.1395	40.4823	39.2709	40.6289	33.939	33.1427	27.9893	24.413	24.3418	21.1009	23.3328	25.5277	36.251	26.7434	36.2955	29.2672	89.9805	66.7143	61.8679	69.9874	47.0445	65.0882
AOA66842	15.7247	2.36493	4.5042	3.85897	5.08516	6.12252	2.76961	3.9149	2.96718	3.96546	4.51529	4.16328	3.28196	5.4648	4.20988	4.06092	4.47838	5.06817	4.314	4.50512	3.33145	3.52784	5.19859	4.72855	4.76187	5.7983	3.76306	6.19808	5.8179	4.4861	3.43686	3.15894	2.45884	4.91882	2.92151	3.93806	2.2549	3.01371	3.93529	5.65663	3.7218	3.72204	6.05675	7.28848	6.75599	8.54542	6.73515	6.32991	7.62285
AOA66685	157.959	119.343	150.879	128.901	138.967	135.599	103.601	141.141	140.954	132.354	129.531	133.665	104.479	123.695	104.474	128.49	130.491	153.598	108.114	126.178	129.459	110.607	129.388	128.183	101.357	139.953	113.843	128.691	217.442	189.278	207.016	209.884	197.65	141.493	139.725	144.545	170.686	105.298	104.939	126.294	117.277	117.744	134.412	88.0136	88.1566	81.6708	82.8408	87.7444	78.262
AOA66554	29.9754	49.3703	25.9514	42.8293	23.0961	33.7828	27.4901	41.0578	34.8058	36.0326	32.5738	25.1266	31.1132	22.576	35.1686	32.6169	23.2459	28.0632	34.833	32.0838	36.786	36.4672	23.6112	30.4235	40.8505	29.2202	31.0507	34.9544	25.3219	25.9321	18.6983	24.5544	28.7427	37.7118	38.3316	31.3107	34.8581	41.2042	34.2738	35.2136	37.3282	40.6212	34.5532	82.4888	72.7101	57.5585	62.2925	60.5534	65.9048
AOA65789	156.336	177.324	178.686	202.508	169.473	193.805	160.417	198.974	188.288	202.081	182.266	176.921	174.113	178.646	191.168	186.968	172.825	167.678	160.714	176.118	166.833	166.258	156.185	176.044	174.236	178.211	181.36	178.1	216.674	207.692	196.787	208.279	219.864	213.593	219.476	220.768	226.712	196.227	211.535	209.909	190.047	172.904	148.318	179.867	181.242	171.094	173.646	145.905	160.339
AOA66024	55.7562	9.40816	8.22495	11.2152	11.7333	12.3222	7.07307	9.9286	8.26283	10.8878	9.55617	12.1832	7.76849	15.7456	14.711	8.0549	10.7913	9.87947	9.19119	11.0401	9.0879	8.82245	11.9433	11.4884	6.72638	13.29	13.6435	13.4292	20.7758	17.7469	20.5678	15.9466	19.2864	14.779	13.2819	14.622	16.3621	12.6251	14.6117	25.7287	21.6438	19.4861	16.0153	35.5367	26.4076	25.1763	26.2235	24.1596	26.6546
AOA65396	91.2428	15.0606	22.3993	23.5633	23.6435	20.3057	13.2336	19.1108	22.0621	24.2679	23.0618	20.3478	15.9097	40.4198	20.2586	19.0129	24.1623	22.1957	12.6619	26.6572	19.2314	13.5513	35.2589	20.2064	13.9682	28.4201	28.4304	28.7843	24.0127	21.8261	26.4037	21.5643	23.0745	20.3773	20.0331	21.0272	24.2122	18.9902	19.7652	57.6259	22.0783	26.5128	35.1629	51.0583	47.2074	54.0017	56.7576	58.0579	57.6072
AOA66035	38.4324	18.6127	18.3943	17.4785	16.6033	18.9427	14.239	19.313	17.5083	14.4422	15.358	19.325	11.792	22.9219	18.1078	16.2688	16.419	18.05	13.9965	19.1363	15.5797	14.3047	21.3467	15.5943	16.145	21.4266	22.6226	23.4765	24.4831	20.1744	22.491	21.6267	20.5049	22.7374	24.4656	23.0582	18.1068	17.4716	20.6854	29.7623	18.3314	29.6786	28.4733	37.2645	25.5491	27.4897	29.7988	24.0315	27.0447
AOA66126	33.1152	58.6763	77.663	58.0692	39.4987	77.9753	58.3961	62.4613	59.4422	61.7763	39.6348	71.7294	56.2028	52.1383	57.4213	64.9944	37.8925	105.209	51.843	33.6137	81.7403	62.4004	33.8317	73.7433	49.3283	69.9717	52.6243	44.5487	216.453	186.19	191.088	176.519	156.148	66.0438	55.0595	63.5154	73.6694	46.2639	46.8807	37.0013	83.3029	62.971	92.1437	27.1083	38.22	33.9724	31.817	45.8165	28.9886
AOA65911	227.617	106.329	103.104	107.733	92.8042	101.174	108.464	107.515	120.479	117.272	93.7381	97.4877	117.194	159.072	127.252	112.99	94.7566	92.2946	105.733	92.5284	99.5388	99.9953	104.476	97.1241	115.824	126.499	127.922	136.722	125.07	128.023	127.206	120.249	117.489	125.437	120.301	111.868	131.607	128.428	130.186	191.006	125.996	138.775	194.949	267.345	211.752	217.001	225.818	184.768	211.802
AOA65739	49.5749	41.1497	29.9788	38.3091	37.5031	39.4485	28.8445	42.0852	32.4219	37.9849	23.3892	35.0704	16.0816	37.7436	38.0247	42.3903	43.5042	35.4772	23.9667	32.7972	39.9774	27.1159	27.9424	40.7752	31.4007	27.5791	32.5394	28.0425	48.8703	64.1909	81.6086	57.8691	56.4167	40.3214	34.7184	34.3371	37.8823	38.5231	40.4023	39.0887	68.0074	49.6769	70.1337	59.9701	72.2277	68.4872	52.769	49.0879	51.504
AOA66883	41.261	55.3117	85.9828	66.3361	37.9712	90.6314	61.8562	58.2179	63.3963	71.7409	40.002	83.7192	63.0359	54.2236	59.5778	67.0048	39.0596	118.678	51.4436	39.3371	91.1202	66.4789	46.1213	81.4998	50.477	73.7071	61.8645	51.7495	218.926	197.221	198.926	179.585	167.006	63.1637	46.3714	64.0473	63.7426	46.6655	51.3192	47.749	84.8542	64.8585	120.154	45.7656	51.6258	60.433	59.296	63.8631	58.677
AOA66417	87.8781	98.3147	107.709	105.178	91.6379	109.529	131.878	79.6563	107.159	101.353	87.653	116.008	124.953	152.41	106.024	110.982	94.9154	126.274	141.599	102.004	114.643	126.287	143.078	106.754	141.568	117.437	112.639	122.323	141.41	126.374	119.32	113.209	109.781	93.2209	86.6401	95.0746	101.07	104.943	97.2372	104.455	169.48	148.333	122.036	96.0753	113.706	134.866	144.44	166.244	140.596
AOA65676	39.5882	29.5261	43.1164	38.5278	32.9079	36.7054	30.7497	34.0242	42.3385	34.8966	29.2343	37.9294	33.8136	30.9944	33.4222	40.5777	35.4438	39.8238	31.8138	32.6527	34.9676	35.5386	34.0009	34.5644	35.6086	46.6513	44.5931	46.4748	31.6862	24.8556	28.5167	26.8077	27.1291	36.8268	35.2438	39.35	29.4692	31.0897	32.5373	50.4391	24.4856	38.2997	38.963	54.4976	46.5171	45.7025	52.1924	41.7908	43.0632
AOA65661	44.934	98.1637	66.689	95.47	63.668	88.2608	59.4045	100.732	66.2221	95.9023	56.3414	77.3576	58.9903	69.0552	93.8045	67.0967	58.1073	88.9562	53.7077	50.0576	74.3323	51.7883	42.7486	92.0259	65.8151	57.8628	60.064	48.7299	230.393	216.774	204.614	214.657	205.15	124.599	119.092	99.3448	170.35	83.1122	92.5575	51.9245	150.636	107.041	96.025	50.335	66.0537	66.0452	48.0966	62.8701	52.1865
AOA65679	21.7571	33.7424	36.4443	39.3386	17.6587	40.4054	25.1663	36.9426	32.7744	40.4395	17.6091	42.7703	25.321	28.2235	33.5852	31.3986	17.3869	55.0091	24.0995	15.2839	44.6225	28.9506	17.6111	41.2837	21.2614	29.3834	29.8672	20.7303	103.3	90.4326	91.129	76.9301	71.5362	42.649	34.2157	34.6472	37.9942	25.758	27.2076	21.2308	40.7141	32.8336	63.2945	21.1157	30.6382	27.8797	27.2321	30.9574	25.6404
AOA66788	95.7971	86.6327	90.2583	93.3841	107.864	91.3116	69.3789	95.8708	94.5549	89.6656	106.585	87.4428	75.7034	74.9577	90.0879	94.643	94.2525	84.4901	79.2061	92.9189	77.6693	83.0406	94.7961	88.4409	85.8106	91.4925	89.944	93.03	78.8253	67.6457	77.1548	77.9129	93.8383	102.487	112.792	102.482	89.3274	86.2608	93.0374	88.7686	55.5833	55.3147	65.999	74.5442	58.7363	64.5368	70.0682	56.7361	75.0541
AOA66041	67.1467	92.2396	99.9328	99.2268	111.911	97.4757	79.2398	109.016	99.2709	99.2543	106.659	89.0334	84.9368	78.9009	84.5287	104.882	105.668	84.2385	76.6095	104.768	78.706	86.9236	92.1519	91.0385	85.7603	90.088	91.0965	91.9344	99.6585	89.1403	100.689	109.884	110.715	110.464	122.336	119.032	107.455	94.5274	99.3445	94.5328	68.0379	73.6045	58.2654	56.0129	50.2515	45.7164	48.3816	42.176	44.0773
AOA66188	37.2053	28.5846	27.6804	24.8328	36.1328	22.4388	20.6547	31.7705	29.2515	27.2453	35.1771	22.9059	17.5269	26.7044	29.4361	24.3203	31.9648	20.5298	20.5072	34.9091	21.5004	26.2209	33.0505	21.0973	24.2811	28.9568	25.6514	31.3429	34.5458	30.1195	29.2142	32.7967	35.0449	34.157	35.2875	32.1212	39.5328	33.0668	31.1805	34.78	32.9997	34.7135	22.9979	43.3819	40.0026	36.0521	37.3981	34.051	34.1496
AOA66486	79.809	47.3931	49.4935	48.6903	56.9969	44.4699	37.3288	52.344	42.1454	46.302	52.7735	46.2959	38.958	47.5091	44.5029	49.826	52.8539	38.6549	39.7387	52.0452	36.6047	41.6872	55.6311	42.9216	44.0176	53.4975	54.8473	57.4641	48.98	44.711	48.2241	48.5513	49.8928	57.9592	60.5676	59.9543	42.835	54.4163	56.2955	66.6605	32.1367	41.8575	34.8787	75.719	60.8999	60.2282	64.6543	52.384	59.4497
AOA66411	39.4765	109.28	64.3979	87.1872	80.7075	73.8562	58.211	109.571	80.5904	93.9794	86.4655	65.654	78.2182	150.147	86.6379	84.0818	79.7091	63.4341	59.863	91.5219	64.8145	64.3599	85.0197	70.0374	73.4038	70.8665	83.7023	97.2302	83.6286	74.7014	80.2338	73.3068	66.5339	107.907	125.58	134.89	88.1036	128.868	136.929	188.536	37.6273	35.3277	47.8356	77.0513	70.4397	66.2502	67.0082	64.0691	65.8124
AOA66173	46.1396	22.9779	21.3035	22.4639	23.0779	21.2056	19.1228	25.9865	18.3924	19.5682	20.9087	24.3154	21.6685	32.3569	21.6783	20.4903	24.3848	21.7126	19.1988	22.8989	21.4603	19.7696	25.8595	22.3128	20.3478	31.3975	32.9663	31.515	33.2425	29.6544	31.5714	28.5094	27.242	25.0532	25.9927	29.1808	33.2711	25.3607	30.3716	38.1076	25.7046	35.4136	30.5123	46.3166	37.7727	36.7393	40.4047	30.3646	30.5747
AOA65895	73.1442	40.1622	50.4408	39.6787	53.1003	38.6018	32.7857	47.2327	38.9154	36.7399	53.5799	37.4915	38.0676	37.4672	29.6889	46.9924	52.4677	34.0055	34.9913	49.1246	31.9804	30.9106	61.9263	32.9674	31.7241	48.5557	37.6255	44.0385	46.61	41.1171	41.0639	55.685	62.21	50.0933	61.3019	57.3142	53.5835	41.813	42.2801	47.9895	47.8999	54.3267	59.9079	98.6943	97.2399	85.1311	87.1943	65.4135	59.8074
AOA66249	1776.67	2523.07	3358.1	2857.19	3518.82	2675.12	3427.68	2551.71	3699.79	2930.81	3528.76	2663.27	3774.47	3083.96	2469.9	3400.06	3981.4	2557.33	3729.99	4079.13	2650.91	3346.18	3113.84	2632.52	3006.19	2816.64	2755.36	3031.88	1212.52	1412.78	1607.51	2350.1	2689.69	2337.08	3088.17	3123.42	4721.17	3111.65	2895.49	3064.5	4062.36	3254.83	1954.07	1606.7	1990.5	1902.21	1682.26	1482.69	1921.27
AOA65698	117.337	261.437	224.882	241.103	256.904	220.132	210.971	256.158	235.505	244.124	251.361	220.634	210.72	230.804	226.391	220.876	242.416	223.263	199.492	227.557	227.46	187.8	230.879	215.88	182.426	217.103	186.526	198.349	332.065	343.384	341.929	329.511	323.397	276.37	283.914	261.834	303.691	238.13	232.677	198.588	207.502	197.178	211.596	202.786	174.942	166.404	198.922	141.919	152.185
AOA66155	13.444	78.5156	49.6201	66.3041	55.3011	81.3321	46.8132	65.0853	53.6987	86.6835	48.0427	60.7557	33.3119	52.535	66.5433	43.8864	51.8212	71.888	45.5367	47.3037	85.6659	55.6845	44.188	65.2403	51.2073	54.6378	37.1879	40.7411	147.569	145.007	137.272	133.146	120.961	113.262	77.0462	57.5509	76.2155	76.1291	68.8676	46.1958	140.075	114.639	57.0579	41.1735	64.489	61.1184	65.3124	65.5953	42.224
AOA66015	36.0933	19.0865	22.9889	20.2517	20.5101	21.8364	16.6205	19.4535	20.9496	18.2478	20.65	22.4437	12.7379	22.5627	20.1887	18.2278	23.1018	22.7054	14.5262	19.7198	19.5098	17.9694	30.3587	19.1657	15.5489	25.9352	22.0623	24.0411	23.4579	18.9681	21.3207	23.2797	21.456	20.277	21.1718	20.2707	19.1373	17.4231	19.5929	20.0583	22.3221	23.5308	13.2927	13.0968	12.7879	16.676	17.835	21.3034	17.8508
AOA66765	115.089	185.81	268.791	289.044	151.166	341.596	329.174	172.357	247.05	277.803	158.42	334.561	294.786	380.012	320.863	267.226	161.776	303.529	291.474	184.169	309.099	335.62	254.791	378.346	352.291	350.1	376.267	354.789	218.509	205.398	206.971	223.774	177.028	173.205	141.021	158.688	97.4069	178.782	171.724	340.4	92.6856	233.465	208.44	468.162	628.016	664.173	636.055	697.329	647.409
AOA66278	25.9719	12.6475	12.3663	13.7218	10.0723	14.7997	8.97169	12.4988	12.1994	13.1996	8.83056	14.4439	7.48429	12.1497	12.0407	11.9836	12.672	13.9422	8.89462	11.638	13.1477	8.83374	12.0921	12.8523	9.11538	13.1006	13.3803	14.4239	22.5763	17.2831	21.9082	16.8966	17.3949	16.2706	14.3038	14.1167	12.9758	11.5698	12.8032	15.9558	13.0683	14.0333	11.442	10.8473	10.4429	10.9129	12.0844	12.2046	9.81937
AOA66691	86.6116	40.4492	50.0431	46.274	44.9036	40.62	38.8625	44.4754	47.1531	43.1904	49.4865	39.2304	41.8336	45.6919	39.8752	48.8519	47.3792	41.2109	42.2	45.5296	36.2898	48.4553	48.8106	38.0994	39.4282	50.7612	46.5637	52.0443	47.0499	45.3494	40.6866	42.568	44.6573	45.9997	52.6188	47.5705	37.2475	43.6935	42.9581	58.5585	29.0999	35.7801	44.9661	59.3013	51.7253	49.1909	48.7688	37.0087	40.8878
AOA66666	109.188	141.385	163.231	167.95	138.898	151.376	128.456	172.218	163.138	168.888	139.882	152.641	140.366	150.063	158.984	178.682	146.528	151.294	135.654	149.256	137.454	153.318	133.723	156.87	155.703	161.739	158.68	158.526	214.894	195.944	203.417	199.625	224.497	189.533	198.24	195.161	214.193	151.43	175.425	171.416	183.219	157.686	112.795	128.08	124.051	113.014	108.282	102.018	105.051
AOA66332	74.9398	32.7405	52.2517	38.6375	36.6332	40.4297	37.0206	38.0352	45.8516	38.6173	35.9137	39.2316	35.5963	46.582	35.7155	45.3894	37.7977	40.5158	32.5157	39.6067	37.2603	39.3429	51.571	40.0041	35.3567	52.8334	45.6422	52.8548	47.409	42.1761	42.7553	46.228	49.5673	41.8615	36.4558	39.9344	44.1415	32.2652	34.2963	63.1811	47.5656	47.7652	46.4201	68.9205	54.2935	52.5834	53.097	50.1531	52.0208
AOA66530	109.721	56.6312	65.3299	51.3259	40.7758	73.8859	59.7666	52.5373	48.794	55.0631	34.4142	78.1341	59.2554	105.632	61.9761	43.0984	38.8482	82.6372	48.3583	41.5401	83.0735	57.146	62.2187	71.0418	51.036	73.9915	80.0297	69.192	145.467	127.902	135.23	125.38	125.865	60.1948	47.981	49.8956	73.3974	51.1561	61.7001	115.958	89.7157	74.6569	68.7869	56.4808	64.9789	64.2758	63.4791	66.0693	67.9206
AOA65976	65.2197	22.2972	26.062	20.9056	27.4406	22.5803	17.3513	25.5621	28.0366	19.0889	28.9267	23.0295	20.1329	35.0096	22.4478	23.1654	34.1366	22.691	16.5955	29.0793	21.6549	21.0288	33.8316	23.401	20.8131	30.5508	26.9795	34.2619	22.5864	20.5341	20.1606	20.0668	20.8875	26.8727	29.4008	30.6069	24.7252	24.9851	27.5101	47.9499	15.0444	19.7357	27.437	21.0589	16.7038	15.7559	16.3196	15.1526	13.02
AOA66894	31.5953	23.0595	24.127	23.3079	30.1655	22.4807	23.2987	22.7158	23.6469	20.8375	25.4091	22.6725	23.5327	27.115	20.3378	25.0896	24.8862	18.2792	23.6176	23.7163	24.3134	25.1137	26.4569	22.1433	22.6751	23.8848	24.3773	27.3048	14.6613	13.6524	15.169	12.8108	15.7461	20.5602	24.2967	29.9742	25.6121	25.3318	25.479	37.7822	9.30058	11.7113	10.5836	12.9985	8.36181	8.09337	10.095	7.77301	6.85863
AOA66886	96.6217	319.874	331.717	276.402	402.66	316.061	326.685	318.034	324.088	305.433	407.791	291.475	307.641	283.935	284.16	370.501	381.891	340.94	350.533	374.974	324.32	302.622	354.909	340.89	302.364	374.1	279.137	307.728	538.212	587.122	555.33	555.252	535.839	342.768	371.763	358.935	507.266	301.264	287.7	230.782	530.205	477.888	168.578	299.939	310.355	231.861	224.976	292.661	182.934
AOA65420	12.0031	24.8452	30.5809	26.1304	30.1721	25.3632	20.2645	27.0816	23.3625	28.2647	26.3083	26.502	18.3471	36.1435	26.0365	27.4306	35.0453	22.6828	19.4636	33.1306	22.7511	20.9689	34.1343	24.1192	18.5293	39.8007	34.451	37.0773	20.8562	20.9854	21.5955	17.199	17.3165	32.9707	33.7019	34.7604	19.6819	25.6376	27.68	32.7185	26.9446	54.0013	20.1451	6.54413	14.0723	15.4557	13.6711	12.0201	13.3087
AOA65626	34.4836	20.9997	29.6213	26.8578	30.7568	29.086	19.1578	28.9692	26.7456	26.7328	30.8526	26.9595	20.014	28.8018	25.3435	26.7482	30.822	27.1438	21.2313	30.7831	20.8304	20.99	29.3285	25.2255	24.4906	35.1735	26.7265	37.0974	25.0941	21.6182	26.8853	20.9379	22.3814	30.1482	35.2425	30.4059	30.0104	27.3411	29.299	41.2408	16.7976	17.3925	16.2197	21.1382	18.9526	16.7882	16.1166	13.7242	14.854
AOA66869	253.603	0.898775	3.43762	2.64428	3.01966	1.5424	1.94683	1.54983	1.60439	1.23384	4.00401	2.34653	0.363792	1.29227	1.65585	2.05325	4.25494	2.21758	1.06264	1.79775	1.80871	1.68687	4.32182	2.4308	2.29493	4.28479	0.98146	1.84326	15.4774	17.1118	11.0554	6.4071	2.72553	2.00875	2.10871	1.07215	3.99914	3.0501	2.32646	1.7685	124.192	224.22	70.0229	699.47	442.925	629.837	667.251	552.099	823.508
AOA66234	49.3621	40.7229	41.1169	45.4079	31.3428	42.8692	32.9705	49.2023	43.226	43.8043	33.2399	40.2445	38.7189	42.9315	46.5076	40.7284	31.4229	43.7873	34.7144	33.2865	37.9507	29.2853	32.2923	45.1824	34.3349	40.0911	37.406	37.6055	70.4131	62.6202	64.2381	58.45	60.2265	50.9615	41.3139	46.3894	49.6863	42.3118	44.7464	45.076	46.5961	59.3507	57.2399	69.7368	65.4192	65.2894	63.483	60.8294	61.6667
AOA66833	91.4837	34.8032	46.2624	44.7758	46.5342	40.6949	29.5454	41.5825	43.1518	41.8056	46.1463	43.2863	31.7079	43.9763	35.8831	37.94	49.0967	43.411	29.093	47.7204	38.0266	33.6768	49.9765	39.3661	32.494	52.0256	47.6888	53.0759	55.5909	47.6495	51.203	49.5226	48.7354	46.6897	52.2555	50.6646	43.7579	40.5707	42.467	62.1505	38.4835	39.6712	44.162	56.28	45.5042	44.4549	48.2074	35.9555	38.7715
AOA66596	51.7017	86.9656	117.43	99.0661	57.858	144.16	111.218	89.6205	89.4558	104.966	58.2294	133.622	94.9369	105.851	98.1223	108.219	60.0967	170.469	75.2183	55.3426	137.41	105.426	66.483	143.044	83.5465	106.854	92.5216	74.167	316.614	303.322	301.594	284.867	221.945	84.4548	67.7051	92.2667	105.907	68.2927	72.5474	60.8086	155.34	113.327	242.222	55.7269	110.512	96.1122	97.1656	110.714	102.883
AOA65618	38.2161	15.0043	16.7917	16.8004	14.0907	19.6376	11.5665	12.0637	12.7788	14.1455	13.5298	15.7637	14.4879	19.3965	15.8047	13.2471	14.5489	11.9536	11.3584	12.294	13.9151	12.1218	17.7579	13.4758	12.2783	20.8825	21.2211	21.9412	13.2762	12.7081	13.8826	13.0367	15.0754	21.8175	17.6318	15.2493	14.3924	15.5123	15.9681	25.3198	15.4532	17.4596	17.0371	36.6044	37.3001	38.4353	38.2701	34.9492	39.3695
AOA66304	22.7015	5.44925	4.82264	6.4554	4.35785	6.38145	3.33775	6.15409	5.28156	5.11667	5.0775	5.49039	3.63468	6.24869	5.95807	4.4306	5.21663	6.05977	3.22788	4.88696	5.17418	3.35895	4.21781	5.58509	3.89987	6.60723	6.74678	6.37484	9.25173	8.59889	9.56822	8.97037	7.62236	7.66395	7.91027	7.69064	7.13497	6.065	6.66772	8.23743	6.13534	7.01809	6.41354	9.74934	10.9005	10.6736	10.4752	9.09319	7.47273
AOA66319	63.2867	19.3512	20.799	20.6083	21.6797	18.7961	13.6165	19.4356	19.0968	18.03	23.0258	18.2508	13.7466	17.7012	16.1756	19.0981	20.4804	16.6543	15.4163	23.3514	17.2288	15.6456	21.1912	17.1505	16.4403	21.6397	20.7065	23.8634	19.0289	15.5088	18.3471	18.1578	20.3833	25.0417	26.3589	25.2484	19.6652	19.6206	23.248	26.7305	17.3097	19.2275	21.6939	37.2562	27.4937	28.4656	30.7014	22.0942	27.3475
AOA65510	30.9729	6.96541	8.59242	7.80964	8.15482	8.36008	6.70725	7.73714	6.54494	7.74356	6.28229	10.398	4.56631	14.6538	7.72966	6.30793	8.43892	8.35049	4.9802	8.03461	8.81457	7.39324	10.8025	7.41113	7.0269	9.49657	11.3393	11.138	11.0815	10.6392	10.9104	11.0091	8.63908	8.92306	8.16397	7.47159	7.61921	8.61821	8.91812	21.602	6.08309	7.53253	11.9567	14.0709	11.4197	10.4171	10.2775	11.8526	9.6837
AOA65785	25.8127	21.8702	16.5333	21.6209	22.1442	14.6528	9.88392	23.2474	15.723	16.6568	18.0181	16.1128	8.36721	21.9686	16.5585	17.5316	18.4381	14.636	10.3228	20.9737	14.9219	10.888	23.6671	15.1925	10.8627	18.6223	15.3762	20.9461	24.5817	19.4519	24.0529	17.1353	17.5645	31.5661	25.7564	24.8126	18.8531	21.3507	21.5198	29.9038	16.0732	16.943	14.9332	27.4969	18.3815	14.6889	14.9313	19.2609	15.5767
AOA65678	47.0139	205.1	193.856	132.679	246.181	114.534	150.064	185.249	190.442	137.517	242.613	169.28	216.916	240.346	136.297	165.679	214.219	150.591	194.862	178.104	152.7	188.803	235.197	139.236	155.421	165.593	192.812	217.408	104.299	95.6849	81.2442	87.6108	173.464	221.012	348.431	328.944	214.877	295.091	343.986	177.968	85.4858	40.0893	248.029	67.2969	49.9899	46.9906	37.8142	29.6228	37.7257
AOA65962	15.3237	29.5044	31.5995	31.3494	28.2562	29.4209	25.4788	30.1203	26.1414	30.4282	28.2969	29.7372	25.4716	26.1612	30.2403	24.2361	29.3013	28.0547	22.5494	28.6907	27.567	26.0403	32.1185	30.7687	26.6806	29.8175	30.9342	29.88	37.8305	36.0326	33.0918	33.0044	31.6074	35.8658	33.5603	30.1678	28.1316	28.9877	34.3481	31.6138	23.3494	28.4372	18.7634	23.0014	19.2896	17.0678	18.7791	19.0855	16.1066
AOA65865	51.7406	54.9046	72.4669	60.1448	85.7278	62.2943	45.952	62.5374	60.5681	61.0477	82.6161	53.9012	49.1535	52.9964	54.2925	73.9104	87.916	54.4037	50.4164	84.7705	52.5412	48.4029	89.2979	50.5671	49.5789	71.3261	54.8646	69.2114	71.1184	59.3905	67.0668	65.4711	70.9681	69.0348	77.158	69.1506	70.8113	52.438	54.5726	60.5175	46.4557	54.8282	42.1357	44.7368	40.9322	34.4829	32.6031	36.724	34.3832
AOA65627	116.376	101.727	117.003	105.415	84.5051	96.668	96.0687	107.408	113.245	107.488	77.3473	94.1655	106.3	100.249	95.8953	123.978	92.8982	101.098	104.615	100.764	92.7861	117.469	109.378	87.0495	104.965	111.824	103.157	114.45	136.945	118.103	121.348	137.422	143.825	133.37	156.914	139.34	127.867	113.806	117.213	140.44	87.156	89.854	96.5455	91.9506	127.321	104.049	127.635	112.591	113.998
AOA65900	79.5475	16.8459	19.289	18.3286	23.0554	19.6415	13.5599	19.0953	19.9665	17.0895	19.6173	20.7618	15.4923	34.3951	21.9699	22.3985	20.7755	21.8213	17.1975	25.2716	19.8794	17.3092	30.1215	20.5401	20.242	29.1626	31.1104	32.7703	13.0493	12.9405	12.8479	12.7523	10.9557	16.5511	21.8586	22.1008	13.8182	21.138	21.8227	40.2156	16.3923	25.8372	38.4459	65.1648	52.6361	53.1259	63.8294	52.2175	59.7848
AOA65639	171.298	293.076	464.553	432.477	352.656	572.36	491.244	340.979	473.902	460.388	378.992	627.215	428.04	782.109	600.491	464.524	481.256	529.346	531.098	496.75	559.956	476.576	1094.62	554.131	550.917	741.046	683.522	723.308	91.258	79.5474	74.4323	68.8162	62.247	199.043	195.697	259.762	88.5558	340.927	407.475	359.702	575.74	818.392	193.932	311.477	502.5	992.946	1191.16	2109.61	1432.69
AOA66812	62.4702	254.309	151.485	218.692	202.902	164.774	130.815	244.528	169.486	239.536	186.458	167.385	167.708	218.455	211.642	177.596	186.64	189.245	128.861	208.804	159.609	143.999	171.719	182.588	141.843	148.301	146.644	147.23	294.907	282.383	302.3	266.016	272.003	303.756	286.202	289.73	251.467	262.021	267.506	232.742	160.499	106.585	130.217	65.4611	89.0583	81.5007	74.4515	84.0182	77.1181
AOA66307	530.423	1769.99	1634.96	1758.62	1933.2	1809.59	1657.77	1789.26	1802.37	1816.18	1915.73	1570.09	1707.09	1729.48	1702.24	1764.44	1874.34	1508.63	1676.63	1935.1	1528.04	1718.3	1932.55	1586.8	1631.22	1529.97	1611.12	1614.04	956.929	964.908	963.031	952.581	943.606	1573.39	1683.59	1796.33	1018.02	1784.71	1675.66	1870.37	515.307	504.5	574.186	386.167	346.642	329.12	367.03	299.435	283.83
AOA66377	113.24	478.079	309.771	431.744	298.531	347.071	317.67	498.63	356.882	457.923	293.658	359.07	324.861	414.516	485.281	339.108	294.589	350.3	312.72	305.875	337.705	342.6	271.354	365.86	323.061	264.044	293.725	297.653	392.316	378.609	385.298	365.547	386.117	529.625	474.889	455.747	377.561	496.324	558.28	378.874	387.587	294.738	226.143	270.044	220.79	238.538	247.741	189.383	207.022
AOA65560	60.4677	13.6696	43.2072	19.0011	86.2903	15.0845	14.2104	15.0444	23.3903	19.6815	100.372	14.9011	17.8553	22.6103	19.8663	44.1004	107.476	12.6847	17.5509	108.57	13.6996	15.7782	160.493	14.8581	18.0221	70.1009	24.6803	52.2712	16.8259	13.8782	13.9591	15.8182	15.8545	20.1357	21.4662	32.5201	13.6048	18.7986	18.1851	30.3362	11.9211	18.9596	22.0817	178.141	80.4417	83.7986	89.6946	49.118	74.0482
AOA65596	7.26222	12.3079	13.2578	14.7886	11.1058	12.1752	6.89937	10.3691	10.64	13.4868	8.87089	11.109	9.07395	15.5475	11.8383	8.66694	12.3075	13.4051	7.52837	10.9611	10.1286	6.57001	9.84373	11.4128	8.21588	11.0259	11.0401	9.19517	23.8664	19.0983	20.1224	19.151	19.5504	20.6309	15.8233	16.0004	15.5492	11.9764	12.3737	12.0303	15.4704	17.3045	11.6364	19.5065	17.9797	15.1064	16.521	13.4436	15.8256
AOA66707	102.373	111.315	127.732	130.349	137.464	122.53	129.818	118.747	143.81	128.949	134.909	124.574	135.519	221.433	123.155	121.724	162.259	116.306	129.453	164.83	122.444	115.826	210.993	112.8	129.781	170.119	166.235	188.879	114.802	110.278	106.9	118.846	125.336	126.127	154.229	156.144	146.063	149.093	170.142	248.532	123.874	130.219	89.5515	74.7009	90.4437	105.271	101.619	100.736	93.7486
AOA65662	104.097	74.3568	106.62	95.0634	130.157	75.9729	76.7722	92.6439	114.319	95.1441	130.971	80.196	76.1993	161.139	93.7267	109.973	133.327	82.2932	100.328	137.745	89.0902	75.0953	189.945	91.6879	85.1638	145.956	116.555	141.837	87.367	89.9446	82.4464	94.7696	92.9751	99.3551	120.434	121.441	121.577	117.244	110.977	184.676	171.46	179.726	118.341	122.683	120.199	137.075	133.505	138.557	125.65
AOA65491	170.162	98.7603	150.576	133.187	146.931	142.458	124.453	101.016	138.281	118.445	146.067	133.613	133.737	155.653	113.141	131.891	155.713	119.249	132.144	157.691	126.35	133.407	177.931	125.073	147.63	175.559	175.53	191.37	43.8521	36.1842	35.6787	41.7418	43.0687	90.2856	101.407	112.448	77.8389	120.351	113.578	164.712	32.2326	69.3771	72.6329	158.902	121.958	104.101	120.639	102.112	116.955
AOA65943	73.7866	35.1373	48.3302	43.8149	35.5181	45.3554	43.6562	34.1212	38.8846	37.5366	39.1225	46.3985	47.4762	47.9381	37.1978	39.0559	41.449	38.2612	45.9261	43.8079	40.7456	48.5509	52.5994	43.5674	57.7731	68.5708	75.492	73.1312	38.7306	31.5304	36.6389	35.1027	34.9275	41.4137	41.7641	40.3923	37.4724	43.1773	42.8309	67.4949	24.6992	34.4405	40.8781	52.5607	48.3	50.7449	47.3855	45.4222	40.5966
AOA66688	872.833	463.585	797.412	523.672	559.59	1011.56	1092.32	580.575	960.567	675.54	586.195	907.441	786.872	2473.07	608.433	1019.49	657.023	842.725	778.386	613.636	709.866	977.278	647.487	892.604	657.528	1021.2	1390.73	1261.89	341.781	332.011	231.762	236.119	244.878	402.613	575.882	606.273	612.536	512.804	522.443	2301.71	1462.4	1047.79	6156.66	1666.94	2255.26	1566.25	1619.32	1497.87	1251.79
AOA66686	826.764	112.767	140.491	188.421	255.705	125.568	132.2	111.351	142.81	165.27	272.95	145.384	136.486	130.317	135.837	173.896	169.92	135.582	151.133	156.74	113.836	152.295	146.853	154.976	206.715	134.164	170.873	203.807	14.8833	16.1386	11.3566	5.48059	12.2528	8.44407	156.602	241.497	187.372	198.021	212.146	366.639	638.763	624.546	4361.55	861.244	782.279	980.591	1096.39	571.147	336.558
AOA66162	170.438	40.5578	61.7813	45.1457	46.7634	51.9642	49.6088	35.4453	51.749	40.8093	42.0911	48.6125	45.145	75.1297	47.0096	52.3207	49.9759	41.4683	46.3178	46.6056	49.2343	51.6649	57.5155	46.8993	44.8762	71.6627	69.9566	79.3975	48.7094	44.474	39.4539	43.2465	36.4936	34.4338	33.6756	48.7742	21.8256	49.5287	48.2415	88.5438	132.81	89.929	303.988	208.668	175.81	166.063	210.031	161.274	161.033
AOA65770	202.962	134.646	171.615	143.275	195.641	129.444	179.791	136.135	194.473	172.122	206.144	138.664	149.254	224.982	149.374	194.258	222.876	130.518	175.767	210.479	138.701	145.075	298.176	141.832	158.899	200.198	178.768	213.554	156.378	166.867	126.709	160.852	162.381	141.101	151.206	176.385	128.127	176.957	158.39	220.06	457.459	315.085	637.471	612.915	630.116	565.539	571.761	495.754	448.052
AOA66112	188.924	106.489	148.123	123.941	137.793	120.515	125.066	105.16	146.359	117.717	130.553	122.23	118.79	141.13	114.249	135.963	144.088	118.363	135.63	147.801	125.374	131.682	159.871	107.677	138.149	165.869	155.489	166.343	68.1821	68.9203	71.112	66.9525	74.9571	109.753	122.061	121.642	110.373	117.114	112.261	149.534	86.8616	107.068	94.2272	109.025	96.6654	95.2716	98.9466	97.4105	97.1568
AOA65916	39.2422	19.2526	21.5374	19.2288	18.2817	19.6673	15.7019	20.6268	18.2328	19.4051	18.5872	19.4709	13.1041	18.5485	16.9288	19.1244	21.1757	18.651	13.0415	21.1463	17.9447	13.4077	20.8821	18.5756	15.0583	25.64	22.2409	23.2371	22.1197	17.1898	19.6308	21.242	25.7603	29.069	26.1598	21.6799	19.9751	15.8673	18.7618	22.4578	12.8842	20.2802	11.9054	15.1487	12.4802	12.6757	14.5712	11.5632	13.4196
AOA66855	45.4795	52.4029	56.4055	53.5112	55.9497	59.5454	40.3375	56.4461	48.0068	50.6699	50.5477	57.1914	40.4431	49.4064	52.3274	46.823	55.8644	63.2883	42.2331	50.3786	58.272	46.6495	47.6932	55.7526	44.1294	67.9515	60.8428	60.057	75.3229	68.556	69.4091	67.9484	68.4219	68.9625	66.9375	66.966	68.2524	55.8309	61.281	39.7925	57.2511	59.8162	25.264	66.5165	50.9083	46.126	47.7317	54.3682	45.2304
AOA66698	32.1942	36.4356	37.1065	38.4284	36.4039	34.5702	28.4161	40.6577	47.197	45.174	44.8715	37.0544	35.6727	34.3536	42.3656	35.199	36.1239	30.1231	34.4114	32.8147	31.8631	25.7783	38.7884	39.4686	30.3945	31.0606	34.5797	34.3567	29.9517	26.4479	34.6263	28.0833	26.0318	40.7469	47.9535	36.2796	35.1041	32.3687	33.5156	30.9159	35.616	33.3457	29.4046	41.8757	46.9903	57.1669	53.7296	44.151	46.2231
AOA65956	30.5793	23.8962	22.5728	26.2854	18.7786	24.8137	19.6383	28.7045	21.2561	26.897	15.9685	24.1093	14.2626	19.2173	23.8101	18.363	18.0786	16.5887	18.2653	18.6329	16.9127	23.2195	18.0845	19.5119	17.3742	18.7146	27.4214	26.2783	24.4113	17.7951	28.6798	23.1653	25.5879	28.1263	21.5844	23.1911	19.5019	25.7224	26.1441	21.0829	22.5987	21.2693	18.3221	27.7841	28.1633	31.1789	33.7046	22.691	23.0449
AOA66324	54.5422	65.0849	53.8725	65.1696	48.9402	56.445	41.7324	65.4346	55.4977	70.7011	54.8836	54.5173	47.5133	51.0721	63.9448	55.6554	48.8646	60.8889	44.6594	48.6899	51.748	53.7402	44.3101	53.3384	53.7143	50.2932	50.8719	46.913	79.8607	71.1115	76.3098	81.0216	79.496	75.7934	67.5864	70.1136	72.2149	63.1066	65.5269	53.4303	45.5186	43.1788	30.9131	50.6779	50.3563	48.1965	50.3073	41.0072	46.1761
AOA65787	98.6865	30.8929	67.6933	37.7665	65.3136	49.5703	59.8579	36.5993	56.8745	33.0583	61.4396	47.4467	54.2257	49.2939	32.3057	65.3981	69.5899	50.0094	61.4241	68.924	47.0178	64.8837	89.2644	40.9679	61.7018	87.2578	61.793	77.4498	36.6202	31.2906	33.5123	37.9014	38.0327	35.9821	48.1871	50.8334	36.8812	38.6832	38.3007	55.0474	45.6226	55.1078	44.6518	60.5347	40.265	48.4636	52.9314	55.2095	57.7397
AOA66318	2222.15	652.135	1251.61	790.099	1811.31	998.509	1182.44	691.604	1100.51	804.232	1864.43	964.243	1126.32	2569.26	887.556	1429.39	1911.92	749.622	1246.01	2080.14	787.582	1193.57	2494.79	1003.55	1504.75	2290.71	2378.31	2771.13	138.747	129.928	97.4124	121.878	155.157	842.966	1294.31	1310.79	420.486	1162.63	1077.13	3274.02	667.166	1418.85	3464.78	1799.22	1202.81	1269.9	1310.11	1032.17	1325.49
AOA66628	11.7596	23.1276	20.5405	24.27	17.6822	28.9468	12.3369	24.1821	17.1558	20.2782	17.9124	20.6535	15.4807	20.3573	19.2171	15.1655	18.1285	22.9867	14.6591	14.0579	21.4621	17.5692	15.0451	22.213	17.3614	23.556	18.116	21.1178	26.4906	24.1767	24.5331	25.2812	25.4433	31.0765	29.1716	26.6558	23.3762	26.7035	24.274	15.525	23.7346	25.0294	15.6093	22.7339	21.5421	19.098	22.2706	20.1904	18.84
AOA66470	36.4797	22.3553	23.1342	21.9385	21.7928	24.4136	15.3229	22.2533	22.0844	20.663	20.5975	24.6726	17.5831	27.577	22.2949	19.7319	20.5597	24.6539	16.6912	18.7444	23.9426	15.8641	23.9076	21.5566	17.2543	25.3397	26.2613	25.6235	36.7557	36.0474	36.2306	35.2505	38.4327	26.3202	22.6489	25.7585	24.6659	20.1979	21.2889	25.3113	24.3206	22.2965	18.0893	21.9137	20.8974	18.1204	19.7464	21.504	19.0231
AOA66178	126.891	31.2051	44.6798	40.8433	42.4288	35.8487	27.5872	37.1943	40.6522	38.1451	45.8315	34.683	28.2126	42.2839	34.2506	36.1207	46.6441	34.1542	31.73	44.1932	33.1188	29.8923	48.839	33.6123	33.9204	51.4479	42.6663	51.9418	51.3285	44.4494	47.9442	45.7703	50.4795	39.1291	42.532	38.8803	42.4928	30.6625	32.8468	45.3796	31.331	41.6873	40.0525	48.4897	42.6495	44.5669	42.0148	36.3334	47.2274
AOA66321	1584.77	2074.98	1659.46	1845.13	2644.12	1639.05	1839.73	1888.77	1992.65	1924.22	2660.17	1581.92	1927.05	1790.16	1751.21	1808.32	2431.49	1568.54	2000.95	2441.27	1701.02	1767.67	1966.74	1547.3	1729.2	1465.69	1544.04	1658.47	1088.61	1122.2	866.73	1028.88	1077.66	1527.29	1872.67	2007.6	1262.16	2231.14	1989.84	2674.74	591.067	491.736	1559.81	665.168	1004.1	925.716	746.586	912.017	559.797
AOA66105	10.7783	100.274	212.89	162.657	167.225	149.933	219.465	138.443	241.264	187.404	195.053	125.916	176.013	166.421	163.289	195.405	230.68	143.166	183.118	198.438	137.637	180.578	255.221	134.481	159.089	144.785	119.618	115.751	60.1182	65.2694	46.9782	78.456	86.3069	60.1224	74.9828	96.4384	106.653	120.758	117.572	73.8795	226.554	137.735	329.359	205.103	258.698	252.536	153.537	149.136	135.272
AOA66568	64.6718	82.7649	77.3888	78.9171	86.663	78.1495	61.3299	86.0798	79.431	82.2972	84.2745	76.3822	63.9212	77.7705	75.4753	65.6515	81.7347	75.5106	57.3056	70.0251	74.1854	55.4323	74.7069	74.9568	56.894	73.2482	69.1921	73.0227	71.2447	64.233	70.6797	70.874	75.7648	84.216	90.5629	83.608	76.0176	80.5215	78.554	81.1306	51.2246	49.0503	80.4345	42.103	39.4251	38.5329	40.3878	33.5756	31.4052
AOA65574	683.899	1509.68	1194.17	1323.84	1233.09	1122.52	1196.9	1623.57	1241.6	1433.5	1280.51	1264.7	1222.13	1458.57	1409.54	1184.05	1197.89	1134.71	1069.82	1216.62	1131.69	1156.71	1137.26	1400.7	1179.59	961.017	1110.35	1028.34	1036.12	1012.16	971.06	1039.76	1019.1	1422.9	1368.72	1420.07	663.344	1377.59	1503.12	1163.58	1388.04	1336.4	1493.93	987.423	1042.72	979.31	962.999	960.827	863.704
AOA65435	12.1794	14.9041	27.7968	25.1747	23.635	23.3264	15.9929	24.9807	23.519	31.3044	23.5047	19.5078	15.2023	29.2511	32.1514	25.8769	23.5195	20.4951	13.2917	23.9817	15.5965	12.715	32.4893	22.674	16.4403	18.6925	15.8413	16.6725	14.7955	12.5146	11.8916	9.6858	11.3494	17.036	16.7847	19.7095	9.09486	17.3414	17.9393	15.5698	21.323	28.534	32.2964	67.3149	55.0022	54.5441	60.4239	50.2823	55.8522
AOA65405	44.99	62.7067	50.9849	45.5575	76.5059	58.8377	41.3655	61.1138	47.8311	52.4436	85.7138	48.1274	47.6443	86.314	55.5591	52.7282	83.9497	55.2691	46.7033	81.5253	51.2521	44.1114	96.7365	54.6263	48.8907	63.1797	55.0765	63.2838	46.3936	42.0004	42.9027	37.6802	41.1756	61.157	73.0233	71.7758	45.3691	74.8423	70.1472	85.2184	41.3354	47.7849	66.7551	86.0633	101.287	95.5169	94.268	84.6517	92.3082
AOA65418	2.69153	34.209	34.5077	33.0381	28.077	34.8134	22.5608	36.0535	30.6611	37.3562	28.0288	40.6384	24.4009	37.1475	35.7393	32.7904	25.3469	57.9226	23.6777	25.9453	44.8521	30.6944	22.2396	43.5914	21.9086	32.5471	30.2158	23.9062	115.59	106.04	111.34	97.4829	84.1514	44.3769	35.2796	35.549	43.5659	33.6331	34.9088	24.5628	71.8729	64.9509	66.7351	29.6522	33.849	27.1851	33.9813	31.3454	24.2502
AOA66222	78.0955	21.5018	24.6495	24.5579	26.6655	23.8289	16.7713	24.469	23.6153	22.0378	24.3521	21.2923	18.7343	20.7859	18.2516	21.5387	26.9705	20.3535	18.0498	24.9222	20.2008	18.1336	25.1674	21.3519	19.2683	28.8979	26.7642	29.8423	22.1764	17.7711	19.3216	20.9023	21.1425	25.4405	28.4345	27.9759	21.0787	21.7951	23.7339	31.4198	13.3974	15.3477	24.4425	30.767	32.1657	28.3497	29.7711	23.2277	27.0133
AOA65737	13.4178	10.5938	10.8265	11.6116	12.1278	8.88809	8.23745	10.5547	11.1364	10.5034	10.3567	9.93651	12.864	13.0106	7.98439	10.6528	11.8084	8.80962	8.64843	10.3334	9.08037	8.73647	8.89446	7.46137	11.5214	10.0361	8.99764	10.8632	11.7249	10.918	10.0764	12.3915	12.9891	12.6841	10.7509	10.6314	11.9715	9.89136	11.7114	14.1074	10.2445	11.3109	10.0252	9.46696	9.18358	9.79849	12.7376	9.00898	10.6812
AOA65439	343.047	343.476	399.584	387.74	306.036	326.747	394.218	328.507	443.774	346.589	300.734	298.822	505.313	320.811	319.979	493.522	274.609	289.341	546.888	264.954	327.466	471.978	259.851	296.425	543.069	340.984	383.738	379.59	108.489	98.9348	92.0691	103.484	127.214	316.737	337.031	334.239	272.999	356.462	359.483	377.742	188.823	377.413	345.592	399.038	357.932	386.324	463.813	410.181	539.829
AOA66005	34.9339	76.8201	41.2871	32.8017	74.9585	60.3705	49.5717	61.3618	34.6885	27.9419	76.8727	59.2088	49.6369	74.3366	34.1993	29.6347	84.8998	47.1465	45.2007	84.8597	54.6872	47.419	76.6637	49.1366	40.5398	95.3981	99.8672	113.533	80.6343	77.2477	79.5586	72.4194	73.2023	98.3259	128.294	113.073	99.0067	100.236	92.834	106.307	39.8128	46.7042	68.6505	23.7103	31.3517	64.4827	58.3942	43.4299	46.6971
AOA65463	7.62158	43.28	43.6205	33.1804	61.6696	42.6911	40.5236	36.3627	37.7532	37.2109	58.0727	38.8899	30.1741	63.9188	35.1115	32.3888	51.6241	45.9325	33.5653	43.0674	40.5787	32.9934	53.7558	38.082	33.5127	43.4614	40.5154	43.3855	66.614	60.0847	52.3386	49.5716	45.5182	44.4475	45.0027	49.3068	37.7976	52.1478	46.542	59.1973	40.1669	62.2392	126.771	172.347	96.5873	84.8632	108.692	84.8585	108.922
AOA66841	72.9293	176.307	119.493	139.952	188.809	131.029	133.6	175.119	149.761	154.36	201.771	145.725	140.875	234.083	159.657	133.672	193.898	123.616	142.186	192.552	134.081	115.55	162.791	129.352	131.431	141.781	153.002	147.999	124.755	128.802	136.414	131.222	137.008	174.076	212.045	196.146	171.737	222.943	211.911	214.784	112.696	95.9115	121.925	71.1987	76.4487	72.8003	69.0728	64.7355	65.5014
AOA65982	16.055	31.7472	19.4991	23.822	17.9069	27.4397	14.2477	31.5278	17.6219	24.3362	17.3436	23.1112	12.3811	37.3585	24.5677	10.5064	16.1423	22.0698	12.6814	12.9784	23.5501	14.9456	14.645	23.9725	17.6327	22.5623	26.3172	22.8119	41.3137	35.5218	40.7916	35.8433	38.0641	43.283	35.0679	31.0394	44.9633	29.3217	32.9532	31.7108	29.5064	40.7625	35.2344	26.8598	43.2855	41.5179	44.9253	39.7992	34.3266
AOA66172	229.366	138.292	156.96	157.742	182.786	159.074	142.934	147.053	167.395	160.546	187.151	166.664	137.11	296.574	155.551	141.954	212.619	147.202	133.034	224.491	152.069	134.081	256.68	153.096	153.93	249.37	248.371	295.44	125.378	118.328	127.632	128.667	140.214	149.991	188.1	171.093	163.206	167.538	175.294	371.934	99.7839	95.2249	127.16	95.882	101.652	106.997	125.641	139.741	80.1627
AOA66647	59.0969	326.352	1185.11	962.561	521.677	2036.41	2140.63	210.424	1125.9	730.015	548.849	2038.43	2199.98	701.87	1202.66	1205.62	573.16	1903.2	2026.13	699.2	2377.48	2417.14	396.045	1873.79	1812.6	1123.43	1215.44	986.917	76.3426	70.3355	45.1901	37.3117	36.7571	64.4971	166.902	298.738	108.608	674.018	642.808	1737.42	20.8425	29.7406	33.0574	30.7166	30.0292	35.7427	41.6453	34.4508	31.7339
AOA65752	69.5956	25.232	43.5368	44.8167	41.048	68.3699	44.4762	46.0283	51.9159	41.0192	45.2588	50.6203	27.4138	86.6395	43.372	32.2051	37.7217	55.0471	32.2997	41.6151	40.0873	50.9821	54.7351	49.8343	46.7945	66.476	90.6356	66.8503	41.0293	41.4914	45.0317	42.2708	42.285	50.2449	41.395	52.2776	37.9863	45.7109	50.9179	173.176	30.874	45.3545	52.2879	54.6599	54.9231	54.1579	67.4002	48.7871	45.5969
AOA65567	19.4653	17.8373	31.4665	22.6233	28.9371	26.2379	19.2337	20.6959	19.5141	19.0212	21.4555	24.8815	16.0901	23.9064	18.3091	20.0165	25.3334	30.5559	22.725	26.3341	21.2813	24.5216	28.3573	29.2038	16.917	34.6222	26.9914	32.496	32.1365	21.6452	25.1599	26.9945	24.47	24.774	24.9818	26.9668	25.7541	19.7659	24.1164	50.049	21.5093	31.8164	22.948	27.2453	25.0151	28.2567	25.0502	33.4669	27.8725
AOA65493	20.111	33.3959	38.969	32.3268	38.7952	42.5463	34.5188	42.1654	35.7687	38.4639	41.6073	37.2405	28.8678	49.4412	42.0921	41.1803	45.1718	36.3113	38.4331	33.9656	31.8946	42.3012	39.6605	33.8705	36.4217	38.609	42.0312	39.2578	58.4842	49.186	57.5815	43.3536	39.4792	56.9283	41.5482	44.5645	49.1124	30.7343	40.1088	55.891	44.5395	43.2359	46.47	58.3781	44.7617	39.9426	40.8921	42.6287	48.8645
AOA66337	46.1761	85.8931	64.6954	78.3134	76.016	64.0741	63.6853	86.8603	77.9514	85.3199	74.3525	70.1718	57.6614	96.3888	71.1885	64.7123	73.3606	57.739	54.2563	73.4607	55.3534	65.2937	68.2242	66.1027	62.2891	58.8147	72.6128	70.7395	56.5901	51.1358	58.8121	53.0998	50.5881	85.1713	99.864	101.788	63.4016	97.8774	97.3834	119.419	42.4604	39.2075	43.3553	43.022	42.3869	37.9714	35.9741	34.7046	34.557
AOA65555	12.0194	14.7076	14.7873	14.1396	17.2691	13.4418	9.08121	16.2748	13.909	13.0549	16.6728	13.8289	7.65695	14.9412	10.9265	11.8777	18.1879	11.942	10.2763	18.2487	12.6382	10.4507	18.0055	12.3412	10.5657	19.0494	17.3448	19.0264	16.2277	14.2934	16.4531	13.5448	14.7118	19.6052	23.6996	19.3947	16.7532	16.8384	15.9141	16.7731	13.9954	24.233	12.2068	6.20832	14.1432	14.4158	14.4004	10.5027	9.42932
AOA66888	49.3019	26.9936	31.5124	30.3937	40.8659	37.5058	24.277	26.8627	24.5574	27.6252	45.3494	42.5114	17.9029	58.276	35.0789	22.3464	51.9086	31.8299	14.9414	53.6317	35.3422	18.5894	61.4374	34.9637	17.2729	46.0964	47.9444	52.4495	25.7514	23.9211	26.1649	26.9584	26.9572	25.8039	20.1661	25.2728	20.7245	31.166	34.1469	68.2405	20.8993	48.3304	73.9704	179.866	92.8729	81.6653	116.981	80.0507	100.765
AOA65826	77.7695	28.4386	48.7746	34.3153	41.0497	41.9579	49.4913	27.1076	46.958	32.2627	42.847	39.1175	25.8996	78.1584	36.8476	44.145	38.6447	30.9907	32.156	37.3956	28.3502	34.5052	63.5811	39.5254	29.4495	45.627	54.3461	61.6374	9.93594	9.89821	10.8331	16.2394	17.1681	18.3492	19.527	25.7799	28.7475	28.3402	22.7484	50.3058	33.7642	88.577	142.503	188.36	128.59	113.6	138.34	99.6997	125.736
AOA66498	22.6388	29.2381	24.8043	27.7139	31.4087	24.1637	20.5767	30.8476	29.4098	28.0736	26.5437	24.156	21.6058	31.4774	27.6904	26.3663	28.8804	23.493	19.9811	28.2795	25.597	19.1999	25.1721	26.1421	17.9274	24.2837	24.2611	28.5112	29.9097	28.0775	28.7286	31.5228	34.5616	35.6982	39.6505	37.222	29.6202	32.8257	30.8549	35.613	25.3184	30.5515	28.7238	48.8234	37.1545	35.3889	39.0069	27.0741	33.9192
AOA66065	43.9741	15.0445	17.3247	15.3495	18.3963	18.1027	11.8488	15.7464	16.816	14.2515	18.4994	17.0129	10.568	19.3124	14.3053	13.0959	17.4508	16.3802	9.32955	15.6585	15.996	11.5736	16.7637	17.6757	11.7254	16.3829	16.0465	17.0007	20.2678	20.5388	21.0236	21.2944	22.2806	18.9974	20.6903	17.7528	19.4944	15.9653	15.5585	21.8969	17.7384	18.7105	15.461	18.3111	14.9867	15.9116	17.1572	13.4559	13.3
AOA65867	5.22029	8.03509	10.5619	8.67727	5.18321	9.24267	5.50832	7.88577	7.45033	8.58021	5.216	8.58302	6.13294	5.99103	5.6522	6.94711	5.65157	15.6336	6.44455	4.68382	12.9591	8.67238	4.35261	7.98631	7.24536	10.4058	5.44007	5.03353	36.3014	30.8875	34.0239	29.5724	28.4506	10.687	7.91782	8.96693	11.3168	6.47754	7.30924	5.7657	14.9772	10.4541	7.90443	4.99612	5.17513	6.41693	5.79433	6.19895	3.82862
AOA65480	72.4316	10.7441	6.92421	8.29585	7.65141	8.0371	8.72151	8.55084	7.47492	9.45478	9.2047	9.97356	6.46746	11.883	9.5972	8.61733	8.69472	9.87863	8.46865	9.55133	10.2564	8.83689	8.57906	10.1517	7.12812	10.5068	14.1392	14.6897	20.1855	18.3801	20.5151	19.3648	20.9783	8.53203	11.0803	10.2345	15.5852	8.63673	11.1421	17.8392	27.064	24.6176	36.1565	62.5601	50.5827	53.6077	52.2329	38.4588	49.727
AOA66101	66.3324	47.7891	52.7579	53.0503	35.5613	46.69	42.6445	47.3573	47.061	45.7431	36.917	48.8861	40.0718	45.2074	49.8663	37.1146	33.2294	52.4119	42.547	32.8408	49.746	39.9146	42.0637	52.0012	47.1246	56.6096	55.8559	49.6993	73.2945	71.8389	70.1519	63.28	66.4062	51.2772	47.008	40.0533	55.1799	45.0329	41.0491	54.4394	55.0814	83.2152	78.2773	206.546	205.083	192.209	198.503	159.961	206.589
AOA66667	20.8743	26.7546	30.4226	26.4677	26.8452	33.5048	23.4945	29.0838	27.3003	34.061	32.7373	29.4507	24.805	27.1941	33.3351	32.4031	29.3422	27.8323	19.6941	27.4807	25.1018	22.0228	25.9538	28.0516	21.3254	29.335	26.9458	24.0646	50.9072	49.3321	50.4821	46.7524	48.2413	30.8216	25.0845	26.7093	33.0077	25.065	26.1456	32.3046	36.7255	40.0973	49.7483	39.5978	34.178	36.1159	36.2863	32.2927	32.2759
AOA66261	63.6462	2.39303	4.18414	4.75678	5.78878	3.37923	2.87087	5.02251	4.10089	4.57574	7.03616	4.21275	1.99257	4.57124	5.01569	5.62307	6.38121	3.10402	3.67236	6.10858	3.92141	2.65982	9.39349	3.32851	3.91062	6.92027	6.1223	7.26602	10.0426	10.8145	11.2514	13.0579	14.5828	4.0604	4.1937	4.75385	5.73682	3.91134	2.78743	8.87928	11.0535	16.0694	23.7129	34.7405	26.4128	27.6953	28.011	23.611	25.4208
AOA66793	88.9977	45.9762	50.0424	53.1619	48.3099	46.9159	39.2343	52.4008	53.4609	54.598	49.5124	47.9183	43.7064	48.7887	56.0499	59.775	49.3046	42.0762	42.8806	53.3089	42.6215	46.13	58.6358	42.8213	47.0518	59.045	54.2063	59.3201	47.7323	47.259	49.3705	49.3767	52.9083	56.0568	52.8603	55.8127	37.4187	45.9552	46.0061	72.1995	43.7968	51.0218	50.293	69.0669	55.0272	52.2904	56.7845	46.0113	50.8978
AOA65629	79.3496	54.3088	83.6766	70.676	81.1799	61.6874	64.3595	68.3661	80.417	74.2389	91.2502	61.2324	65.9468	99.3913	73.5988	82.0812	85.4465	67.0339	64.5939	90.4773	58.1416	65.2515	97.6991	65.5072	73.2102	79.6386	82.0671	88.8287	62.4107	59.6705	62.3666	61.9198	61.2754	64.4475	74.0706	77.2056	66.9246	68.6755	71.298	107.218	47.7754	55.8743	59.5135	73.7262	77.5272	67.2491	67.0399	67.0698	64.1273
AOA65474	42.7545	23.9385	21.6713	27.923	20.6136	26.1686	18.0294	26.5602	22.6836	26.8938	17.2405	25.0665	21.3532	31.0741	26.9583	22.3984	17.1881	22.2322	18.6013	18.4854	24.6037	20.4333	19.5744	24.9297	19.4025	23.0883	26.6314	26.6352	33.6756	31.9572	31.6837	30.1317	27.8956	28.5851	28.6523	25.7892	27.4754	24.7666	26.7252	38.1602	21.4855	26.1609	43.7104	40.9289	32.493	29.8196	32.7487	26.6425	28.0798
AOA65769	78.0237	119.65	143.281	130	121.376	164.544	116.928	118.614	133.109	124.189	119.987	155.7	96.0759	201.461	141.278	119.915	129.225	130.889	109.856	124.095	130.9	117.201	155.141	128.447	118.028	183.566	179.618	187.915	132.216	114.457	115.359	113.234	121.381	141.777	131.784	128.945	129.633	125.512	137.719	225.006	95.8321	152.553	206.016	325.735	279.355	277.806	331.696	237.627	268.653
AOA66124	60.4852	58.5961	56.1022	52.644	51.0638	65.8296	50.0443	59.7416	52.814	61.0998	56.0602	51.9417	45.1023	57.0875	63.067	50.4167	53.1274	57.3037	44.9966	47.5367	49.6165	42.5045	49.1235	51.202	44.913	54.3668	44.173	49.43	107.252	104.001	108.684	93.3209	103.249	70.6435	61.173	58.7133	77.1391	60.0232	61.333	53.8403	61.538	58.0878	64.8247	93.2138	77.9038	74.2408	82.6706	67.7364	65.1264
AOA66714	42.5668	96.4401	74.976	76.652	84.6038	90.2601	69.6328	100.857	63.4419	70.9467	90.5024	87.8143	72.2879	89.553	81.3598	66.8485	86.3604	87.6889	68.4745	83.9478	96.5896	63.0771	77.2898	88.3014	72.3549	87.9251	91.3357	73.7531	108.395	114.358	109.987	111.918	103.352	124.45	112.835	103.326	92.0951	101.013	104.736	67.088	112.424	134.012	68.3233	93.5046	139.202	148.394	163.863	132.587	141.328
AOA65532	25.2557	11.8255	12.4968	11.5238	11.8756	13.1398	6.49583	11.9661	9.85423	9.5799	14.0332	13.1096	6.75377	10.5661	8.01818	8.79658	14.2025	12.5688	8.48116	12.4766	10.3037	7.21053	12.8903	12.099	6.82214	15.3546	12.7148	15.1475	20.4826	17.5093	18.7409	18.5104	18.7054	17.3018	17.5094	18.7351	13.5056	12.3481	12.4627	12.971	12.5495	14.6984	14.9144	18.5914	17.1275	16.0536	18.7524	15.444	14.8644
AOA65803	184.377	107.043	147.963	163.982	106.661	121.954	114.882	147.666	165.071	172.512	111.15	113.205	118.944	166.929	178.191	147.626	122.217	112.607	110.542	115.784	107.571	115.557	135.508	120.673	137.875	125.974	124.447	117.619	146.088	127.562	124.89	121.186	121.505	135.019	110.089	103.763	119.138	112.998	110.489	99.4527	138.878	244.029	351.535	101.413	87.4331	92.2553	96.6477	88.0948	100.218
AOA66540	567.458	498.879	578.005	517.425	1071.87	281.181	424.122	457.719	578.977	444.105	1070.78	249.428	541.587	117.289	379.742	672.003	985.726	245.835	727.678	865.874	261.768	573.668	956.422	272.945	662.729	289.285	274.041	231.487	67.0026	65.1495	45.5275	128.577	190.342	582.591	476.104	348.995	300.79	330.268	268.803	65.8673	194.178	609.655	1231.64	246.046	329.83	205.758	109.474	535.194	354.828
AOA65896	46.6351	7579.93	3979.85	4779.52	5533.42	5715.58	5607.1	5840.49	4726.07	5080.81	5217.1	5368.58	4374.21	5618.02	5925.47	3951.22	5399.46	5460.37	5286.83	5044.81	6621.22	4305.04	5122.98	5252.97	4034.95	4786.82	4819.59	4465.49	4971.99	6234.63	5487.42	4679.41	4276.28	6075.11	4783.9	4593.67	5193.95	6475.52	5185.9	3228.63	4605.53	7835.3	3368.21	396.79	2603.63	3158	3446.48	2921.31	2211.6
AOA65460	83.7669	69.0559	89.5742	62.2716	104.63	50.9157	48.8618	72.0407	59.006	58.5934	108.91	49.243	52.4959	84.1622	41.6179	114.461	109.319	48.7081	53.214	107.262	45.5211	49.8391	122.206	47.4353	53.4354	104.699	79.5866	102.393	112.581	116.077	94.4367	109.79	122.688	82.9106	101.751	124.103	73.321	82.3514	88.106	96.5976	79.1606	83.0331	188.615	200.185	189.96	144.19	139.507	123.948	123.384
AOA66421	114.597	151.074	182.406	172.301	196.712	189.04	148.761	183.754	189.98	184.033	195.02	183.735	165.499	180.568	176.649	199.812	181.686	157.18	163.703	177.801	144.385	162.188	161.109	172.595	176.521	187.555	193.447	196.812	119.325	96.6576	104.48	105.938	115.011	185.584	211.511	214.306	184.375	179.483	190.571	207.623	96.5193	113.575	110.494	107.873	94.2573	76.2763	85.4012	98.2329	109.461
AOA65488	4.38132	0.924855	1.34757	0.960357	3.72874	1.90459	0.308204	1.5948	0.660379	1.90446	3.29616	3.86339	0	1.32977	1.8588	3.25052	1.66797	0.304257	1.56211	0.822184	0.620398	0	1.69418	2.814	0.62974	3.39163	1.68323	1.37945	3.43513	2.70898	6.14929	3.06652	3.11624	1.77175	3.09985	3.78261	1.17577	1.49457	1.79548	2.31613	2.64634	2.26424	1.2913	0.291699	1.96154	5.36798	2.53727	3.39767	2.72186
AOA66215	14.0034	15.1619	14.1442	17.5831	9.02408	20.4015	9.70964	15.7675	11.6113	15.6508	8.11591	18.2527	7.51566	16.2451	12.9676	8.45501	7.81895	19.67	6.80497	7.05947	16.5094	9.60402	8.93123	17.2527	8.01126	13.9825	15.2816	11.3871	26.4586	22.5949	25.8949	19.0505	17.8838	22.6885	16.8895	14.1297	19.43	14.2104	14.0183	14.7063	12.9483	21.3283	21.376	6.90606	20.3452	22.5638	19.1336	17.4646	13.27
AOA65919	8.14286	10.5575	8.74527	11.4699	9.49249	12.2247	5.97225	13.0999	8.12862	10.3284	9.54057	12.3987	4.10602	10.8581	12.4972	7.64561	10.1131	9.49255	5.59709	9.66938	9.41331	4.88481	10.685	9.98357	5.18045	13.103	11.1185	12.5667	20.0569	16.434	20.0096	16.4438	16.9762	17.7059	13.0713	13.5609	12.1441	11.9124	11.8161	14.9604	14.8088	22.4069	11.7715	7.18106	7.54734	8.78011	9.31098	6.24571	5.08633
AOA65807	16.1772	49.6102	38.3539	45.9002	34.0367	41.0219	27.2168	40.5324	30.3774	46.5861	35.3703	40.516	31.5604	39.5862	46.8989	31.605	39.9029	41.3789	28.07	41.2357	38.9419	31.9488	32.1895	40.31	32.2621	41.5344	42.1585	38.2002	48.8124	48.6227	56.4788	48.7813	47.4627	54.697	48.167	46.7492	43.0512	50.0337	47.9714	31.1533	38.338	36.9943	17.3233	23.4257	27.5909	24.8622	22.9005	29.8821	22.8915
AOA66409	191.774	176.461	150.033	169.772	181.757	161.461	135.892	172.828	153.041	173.675	179.296	168.319	141.856	251.363	177.877	161.74	189.95	139.944	142.732	189.993	150.092	164.443	194.248	168.588	156.952	162.906	183.157	178.315	149.719	144.574	155.166	159.372	152.023	199.351	216.132	189.778	185.037	214.897	201.226	243.295	180.411	205.382	318.177	173.811	146.131	157.339	178.841	142.765	166.95
AOA65619	97.0242	32.5384	43.1322	32.5212	70.8969	38.46	31.3108	31.6731	29.2138	34.9553	75.052	36.6615	28.6787	86.3015	36.7614	40.1276	81.5133	32.6833	30.4386	88.8325	35.7755	25.2952	110.569	36.2554	29.8249	78.585	67.3493	80.48	38.2264	48.0612	45.8933	37.6008	33.28	42.8469	48.3992	51.9722	36.0423	43.4349	42.7355	110.968	49.9952	56.9411	99.3565	130.317	96.5457	98.1046	103.469	107.159	92.9906
AOA66068	10.9478	11.4947	8.45386	9.71217	8.63431	10.0807	4.76272	11.3953	7.06856	10.035	7.6521	11.0001	3.39662	8.8135	11.0681	6.72816	8.04002	9.576	2.74616	7.40173	8.09188	4.42963	8.28649	9.22011	3.7051	7.64534	6.72952	6.25817	15.6727	13.9114	15.3872	13.6511	12.2819	13.6058	11.2066	10.055	10.2098	9.36549	9.88497	12.4778	8.09758	10.1759	11.0575	6.78219	6.99202	5.32721	6.95447	5.41907	4.03034
AOA66745	132.475	16.1118	18.8247	18.1816	20.9926	19.8183	14.5591	16.1225	15.982	14.1772	17.9991	19.4099	12.5689	17.0688	15.2039	14.8172	18.3695	18.3246	14.6627	18.5378	17.9603	15.1407	20.6045	17.0113	14.6232	24.0012	23.1218	25.5878	18.6742	14.8088	17.0485	17.5859	19.6657	20.0462	21.3476	20.5878	18.7119	18.9186	18.1695	27.2665	12.1604	13.9977	16.3139	30.329	22.7144	24.2341	25.7366	20.2968	23.4584
AOA66783	294.824	305.337	252.059	277.772	307.331	271.675	273.479	287.68	273.405	283.097	284.772	268.638	293.062	294.531	325.776	267.964	277.175	245.547	285.917	281.13	261.239	274.286	269.165	259.894	300.079	270.778	287.967	273.912	107.706	110.267	123.156	111.639	121.41	303.11	298.253	310.333	248.219	327.83	324.507	316.24	99.7022	131.394	126.894	143.057	131.036	131.083	144.434	128.009	150.941
AOA66605	47.5619	54.2846	68.2	54.2593	83.1268	50.5718	45.5944	54.6359	52.4065	52.4695	86.37	61.5112	47.0838	66.3035	51.0259	62.104	80.9187	69.7936	48.6511	87.8989	56.4794	49.9025	109.334	59.176	54.124	83.0823	73.3926	68.9873	66.398	65.2602	65.7415	52.8951	60.0984	61.9006	64.2382	63.2458	57.3926	58.3635	59.1451	76.8907	73.4372	103.337	130.86	152.52	135.776	114.388	138.288	104.631	114.114
AOA66229	94.9035	107.955	186.312	109.56	107.342	104.368	174.446	129.479	210.777	114.508	105.76	102.913	174.366	199.191	97.4659	196.638	135.198	110.128	205.743	127.456	98.7099	175.676	154.222	100.322	187.225	198.409	200.254	208.208	56.6668	63.0106	50.4717	66.258	67.4071	115.612	189.908	186.749	141.859	144.977	155.495	207.716	224.254	372.176	615.25	298.8	661.3	788.491	641.932	751.892	769.316
AOA66572	720.475	1763.45	1675.33	1812.4	1232.75	1333.68	1748.13	1928.86	1860.32	1805.81	1325.28	1546.69	1825.49	1907.36	1795.59	1695.92	1441.79	1465.88	1483.71	1244.42	1415.46	1722.71	1381.31	1613	1848.83	1477.54	1679.9	1609.26	1072.23	953.657	992.145	1062.39	1083.91	1855.9	1735.81	1759.68	923.203	1760.29	1909.61	1904.07	2201.68	2754.91	4269.14	1292.87	1587.47	1581.07	1626.22	1594.26	1491.44
AOA65601	18.563	63.1498	45.6755	26.89	106.847	65.4912	57.2286	48.8848	42.3337	36.9533	89.8638	83.9778	62.8905	142.075	73.0475	48.3814	109.998	56.9441	54.3287	130.857	45.2564	46.0449	134.197	77.4097	67.7468	145.947	160.244	180.418	31.7544	23.9531	14.4994	18.5283	13.7771	63.5342	134.305	119.384	14.728	87.2201	101.87	111.174	54.5982	305.315	248.528	20.6339	52.8584	56.2077	45.7005	55.4953	35.6547
AOA66621	587.231	33.5618	42.2819	35.4234	64.3632	34.5576	30.4943	29.25	30.6739	25.6263	57.9211	34.2566	26.8713	38.0521	22.7927	35.6296	53.2994	27.8108	31.8675	56.993	34.0016	36.525	51.8932	32.8956	36.1347	63.0405	59.1816	73.4151	10.043	8.91643	9.01622	12.3789	16.2999	34.7252	50.7244	49.8636	21.4067	40.928	37.7804	83.5722	13.9869	24.802	63.2847	301.128	233.513	222.512	263.559	208.819	223.451
AOA66712	20.9589	8.11785	13.1293	10.2278	9.16405	17.609	9.84706	10.4147	13.0999	9.36112	8.82421	19.7812	10.5146	23.4606	12.7261	10.043	9.6627	21.4716	10.7497	7.64966	16.8811	9.08621	22.752	18.2229	13.8187	20.1244	16.311	22.0366	13.0474	12.0475	11.0109	12.1661	12.9104	6.11688	4.78874	8.3004	6.29533	9.13048	7.9849	19.5165	22.2215	33.5477	15.5054	28.9834	25.2848	29.9565	28.5065	41.6526	30.368
AOA66649	140.599	95.2431	121.406	113.61	122.393	121.907	93.7772	94.9242	107.265	104.061	124.874	115.444	85.9392	116.991	99.6246	101.07	117.629	115.183	88.9389	125.165	114.532	100.329	151.58	109.659	101.474	150.528	132.066	154.91	87.4706	79.519	82.6342	77.0781	78.4827	93.8722	89.2934	97.7924	77.538	91.5454	92.1529	127.663	62.2744	75.8759	105.528	130.536	131.057	120.782	121.532	120.791	109.166
AOA66466	22.9795	15.8997	16.8597	20.1478	11.4081	18.0363	11.9216	13.9409	12.9885	16.301	12.0656	18.9966	7.85364	23.1756	18.4828	13.4257	12.3934	16.6228	10.2414	13.2961	18.8456	13.1045	14.9022	14.4858	10.5968	18.3817	19.4959	19.821	36.7843	34.9944	34.4696	32.5692	37.5238	22.7798	18.4939	15.3617	20.4916	20.773	18.3763	29.068	18.6027	25.4832	33.3557	39.8418	33.2524	29.204	38.5676	28.7106	38.3993
AOA65990	11.8542	14.8974	15.4319	13.7774	14.077	14.8601	10.3944	15.8147	12.2994	15.0189	11.1995	15.3146	11.1177	13.722	16.2962	13.826	13.7485	14.3965	9.67177	14.3817	12.882	9.37306	17.9088	12.1975	9.90602	17.5847	12.201	16.4046	34.0327	30.7572	32.6562	28.4794	32.3921	19.3977	20.3629	16.2638	19.0871	12.94	14.9125	21.4021	18.5383	20.4586	28.2752	33.1842	34.1352	29.083	33.0649	26.7945	30.3706
AOA66269	42.7588	23.9874	43.0998	29.52	26.1029	31.0214	25.6999	26.872	30.7994	29.3124	24.6186	32.788	25.1512	23.8144	23.5499	30.6007	25.0264	42.5	26.4457	24.3994	34.0833	27.6369	28.2036	31.7182	24.9178	38.4141	24.8085	27.6806	91.244	77.1354	77.5678	71.4385	67.4659	29.5634	25.8896	33.0651	30.6968	21.5119	23.145	25.1082	34.0694	25.7654	45.6597	20.2567	21.8967	22.1143	22.5909	25.734	19.8975
AOA66208	285.043	626.304	532.283	590.142	588.835	594.504	559.5	619.144	538.897	604.92	578.432	583.488	594.601	598.325	647.193	559.131	565.682	567.096	537.969	560.14	541.385	553.086	533.985	608.988	599.701	579.342	624.643	616.755	630.874	650.078	617.086	613.803	626.741	663.928	642.197	584.504	715.471	644.326	613.317	510.293	504.286	498.783	502.092	505.953	458.014	462.29	485.78	399.363	410.449
AOA66488	122.189	135.529	152.639	147.694	163.894	131.712	122.114	147.215	151.133	146.189	165.083	133.357	122.327	125.998	124.265	134.903	158.935	134.788	122.115	140.197	125.863	124.624	127.871	130.042	121.584	150.282	133.833	148.873	139.569	129.642	138.045	135.057	145.857	160.217	174.103	161.167	178.219	137.298	137.877	108.948	99.2292	110.137	96.0644	102.99	100.011	79.5289	89.7114	77.0266	78.9583
AOA66683	0	11.147	10.1045	11.7283	2.44339	9.71972	10.7325	7.3235	7.32344	6.78868	3.06874	12.4727	6.04533	10.2124	9.62632	7.3157	0	7.64427	5.77597	7.78142	8.73712	12.7942	6.70805	10.6391	8.18299	9.39066	12.1362	9.39883	21.2988	11.4794	15.2843	11.0188	14.7271	7.45246	14.1381	10.1289	13.9057	5.46242	9.86037	12.3065	16.4875	15.1745	23.8914	9.48454	10.6767	15.8309	10.9821	10.5551	12.3168
AOA66684	34.0965	7.66719	7.67336	6.07551	6.81824	18.7641	6.85275	13.6047	9.02013	11.1407	9.63732	15.4127	8.6762	16.1007	10.7289	8.67884	7.22626	15.7961	5.3731	5.58584	13.8525	6.99655	4.4994	16.3092	5.08543	10.0691	10.7823	9.59974	22.0134	20.0808	16.3871	24.3208	14.0036	13.2154	6.63594	10.1066	12.1584	9.89926	6.49093	12.5894	10.7614	11.3366	21.86	13.1829	19.5134	13.0701	10.9988	17.8386	12.088
AOA65906	681.329	3600.47	3412.46	3638.92	2733.13	3543.05	3424.57	3634.85	3256.3	3518.9	2703.05	3421.02	3605.91	2056.44	3292.53	3216.19	2446.83	3727.17	3343.02	2321.75	3389.93	3529.16	1994.24	3623.63	3413.69	2278.01	2142.44	1872.15	5497.12	5571.11	5518.84	5674.86	5498.08	3702.24	3231.02	2998.93	4453.45	2881.5	2984.87	1420.26	3261.92	2384.24	1900.93	1008.11	1388.51	1285.46	1248.42	1403.81	1265.4
AOA66531	72.5358	17.5189	19.3978	18.9132	18.0003	22.3336	15.0586	19.2284	17.0759	16.6536	17.6533	21.2478	15.0825	23.0898	17.6049	17.7387	16.3617	18.1133	11.7421	17.4899	17.3945	16.9858	17.8924	20.3061	15.0056	22.5368	22.8757	26.0263	20.0465	17.512	19.0438	18.6708	21.0817	22.2408	20.7844	20.5192	20.7693	18.2896	19.1196	33.8249	18.5327	24.2022	28.3816	36.0908	33.7859	31.9826	33.9483	30.1792	31.3714
AOA65738	69.4801	51.1511	48.3427	49.5655	55.7452	57.7476	41.7022	52.2391	49.9184	48.5863	55.8011	54.8378	43.2004	88.8746	48.5142	41.8933	59.2063	60.3722	40.305	61.3724	55.6893	38.2104	79.6666	52.075	44.0719	73.7079	65.7813	74.9466	82.6201	70.6089	79.718	74.0988	73.3764	61.5694	56.2367	55.9151	57.1034	49.1444	48.2941	102.379	59.2336	56.3957	68.555	77.6516	71.5598	67.0942	70.786	65.1355	63.2099
AOA66048	50.9058	36.8808	48.4557	36.628	28.6896	53.9293	37.9803	35.7433	38.3539	36.0424	26.8441	51.5803	34.0062	42.6174	37.6003	41.2666	28.5135	64.0756	32.1029	30.5078	54.4328	38.148	34.6383	48.3859	31.143	55.6431	44.1591	46.1784	110.876	93.4964	93.6354	90.1154	78.2344	44.8908	35.0069	40.0572	38.7033	31.6422	31.3802	45.4142	52.5183	51.8711	85.3174	58.6436	56.788	51.0142	53.8785	57.3093	55.5463
AOA65689	31.8999	39.5713	31.4938	39.1337	29.7927	41.0878	30.3633	42.0884	36.6844	40.4003	30.8135	35.8846	35.2644	39.0862	39.0974	34.828	32.9845	39.3824	33.3625	37.6911	34.9096	30.4114	38.2238	40.2462	36.6806	38.657	36.4335	41.5385	45.2496	41.1251	43.0036	35.172	39.2156	47.4589	42.4645	43.1813	56.0141	36.8639	39.487	46.516	29.5756	32.4016	31.9431	33.2471	30.1252	29.8651	29.4969	27.4868	27.7283
AOA66405	29.0661	4.79725	7.61642	4.82481	3.87581	4.83768	5.95965	3.55431	3.69459	3.15374	3.53324	4.50298	5.27592	2.68821	1.79478	4.57122	3.15518	5.43219	5.81677	3.5567	4.74642	6.33912	4.64854	4.42095	7.78756	8.11362	5.77891	7.05333	14.2682	12.6574	13.6813	13.153	13.9284	4.29263	3.9471	3.99927	7.66087	3.23955	3.22027	4.0462	5.64977	5.49624	3.4385	2.86707	4.84455	4.72462	5.56342	8.33582	5.99128
AOA66294	752.473	3281.66	2996.85	3109.53	2318.24	2918.38	3062.36	3234.47	2942.91	3211.86	2371.21	3025.52	3114.66	1745.62	2992.81	2920.5	2094.61	3352.06	2985.38	1970.43	3086.84	3046.04	1552.57	3223.36	2987.77	1993.33	1867.06	1604.15	5005.17	5159.14	5143.29	5056.42	5048.98	3362.79	2853.87	2598.83	4015.1	2522.19	2525.21	1171.48	3479.69	2681.16	1716.36	1279.93	1591.69	1386.15	1431.32	1440.92	1331.54
AOA65595	42.619	41.1883	57.3583	53.9521	47.5599	51.2814	47.4385	50.9454	59.1273	48.6509	46.8105	54.3642	44.9045	40.0921	43.6883	52.0931	46.6134	53.5679	49.2297	43.5237	47.9457	52.5125	55.5406	47.4533	49.9537	50.4175	47.3657	52.8216	45.3142	37.7559	43.2929	42.6182	48.6684	51.2594	49.3454	51.8385	50.6144	42.4424	42.6503	44.3489	34.5125	38.0636	35.5042	34.9277	33.493	36.4105	37.6959	39.3808	37.9028
AOA65394	717.616	2698.62	2261.57	2542.42	2580.13	2412.13	2476.13	2586.24	2490.71	2626.46	2570.97	2466.94	2576.06	2463.63	2702.44	2561.61	2478.72	2237.84	2588.02	2613.31	2358.33	2594.97	2501.83	2432.42	2595.33	2249.26	2421.72	2336.1	1519.07	1530.47	1498.58	1492	1496.37	2325.34	2452.33	2413.34	1571.28	2602.53	2626.21	2623.79	914.4	854.719	963.575	696.758	737.951	685.57	694.798	619.701	645.912
AOA66328	105.751	251.555	160.371	220.028	187.395	188.446	161.186	244.677	190.72	234.592	193.469	196.373	179.367	271.426	218.65	166.493	191.508	187.914	143.334	219.033	193.219	152.429	176.76	196.554	134.348	170.634	195.095	202.335	310.855	290.173	291.251	265.577	253.608	276.89	261.186	266.35	214.078	238.395	238.875	321.038	160.664	119.393	175.964	136.481	169.511	143.56	142.104	140.684	134.401
AOA65395	199.48	81.1847	67.5541	77.1913	62.0447	71.9104	53.5873	73.471	57.6194	65.2589	65.6244	74.5681	57.4863	69.826	59.3692	53.6289	60.3303	58.8862	67.2072	43.0424	60.4299	64.0862	46.2277	72.0214	68.9324	74.466	84.8082	80.9695	73.5186	70.8615	66.921	62.4633	77.5158	86.7571	98.549	77.6096	82.4437	85.7352	91.1471	102.461	66.8907	93.392	85.8743	182.509	139.053	149.34	157.427	118.043	159.86
AOA65711	116.033	46.4157	41.0161	47.8507	51.159	41.5351	29.7116	47.6083	43.1328	42.5637	48.824	36.128	38.9264	38.5298	36.9123	39.8562	44.8964	32.4949	37.6309	48.4468	33.2639	35.2792	39.9133	38.9473	37.9939	47.1706	46.3101	50.0551	37.276	36.7113	35.5683	39.3939	40.4376	52.8394	62.4528	63.4386	51.3881	54.1354	49.6575	58.8486	39.9391	42.8709	58.9694	118.991	95.1859	91.3174	101.26	71.4585	91.3299
AOA65999	192.721	277.337	291.631	315.394	286.046	256.436	264.793	314.482	301.934	316.509	293.252	254.385	284.833	288.5	311.383	334.698	272.836	258.434	277.56	262.59	234.791	284.491	243.919	265.351	290.087	251.812	256.025	255.172	228.02	221.519	216.503	223.243	226.862	306.509	294.77	297.24	268.257	280.031	266.395	249.246	165.246	175.962	267.232	203.188	170.996	169.749	188.431	131.45	168.923
AOA65481	13.9118	7.67631	8.18568	7.9067	11.065	8.414	5.41533	9.99169	7.85705	8.09475	9.59743	7.98422	4.81099	8.81188	7.93176	7.86535	10.8855	7.88149	6.4305	11.3094	7.00763	4.8799	10.929	7.47149	4.86856	9.7392	8.28111	10.8031	17.4017	14.7479	15.9909	14.3476	13.8293	10.9995	11.2979	10.0327	10.0343	8.07324	8.05215	15.6139	9.52098	9.9574	14.2098	11.8029	11.8167	11.4884	12.879	8.81273	9.5042
AOA65580	60.5858	74.0868	70.2555	75.7759	70.4572	70.1777	54.3195	78.0219	69.992	79.9329	73.1829	66.3649	63.5336	86.6878	72.9607	67.2279	79.08	67.8399	64.3476	77.7493	66.0743	60.6113	80.6868	64.6664	63.8239	72.5934	67.9489	74.6427	85.0256	81.6941	94.0652	99.7692	102.457	78.4207	82.8555	81.6549	82.5057	76.6615	77.6718	95.6009	74.3627	68.9997	46.4489	52.6132	52.2275	50.6674	54.6749	64.2987	47.4312
AOA65414	75.947	15.1777	17.226	15.1015	16.6588	18.04	14.7833	18.5308	14.322	17.3856	18.9151	19.8766	12.9188	91.7286	14.7128	15.5915	18.5492	17.2431	15.233	19.7835	19.5441	14.0891	22.7296	16.8783	16.6981	26.1474	22.5427	26.9144	29.266	27.97	27.7922	29.078	29.2041	18.4646	15.4576	19.511	23.7779	23.6124	22.8806	322.55	47.1292	30.6107	25.2661	82.934	69.4233	69.4577	74.0392	72.298	76.1222
AOA66744	34.9028	29.8708	41.3103	31.5464	27.7239	40.3851	25.389	32.4109	29.0706	32.8154	27.9114	41.3397	24.034	39.823	30.1639	32.6846	28.0514	53.1439	26.0315	27.2178	46.8966	30.9524	32.2413	41.3656	24.2287	46.1119	32.1024	30.566	110.161	97.0145	97.6836	81.3207	74.6952	34.0136	30.1819	36.5692	35.1764	29.2451	27.7236	37.8001	40.8617	32.5211	59.6792	24.7179	28.8051	27.7083	27.549	37.2587	26.8763
AOA65981	92.1382	139.581	131.821	138.379	168.035	125.114	132.494	136.813	143.991	140.687	158.861	144.08	118.823	175.869	173.193	125.174	193.569	107.161	141.305	201.411	139.708	117.926	300.368	125.471	134.459	177.97	188.201	183.097	39.4408	44.4708	43.6678	55.9751	51.536	143.549	139.76	142.119	68.7849	158.56	155.74	140.663	117.4	158.2	101.423	82.3013	109.112	218.403	283.368	416.974	410.067
AOA66056	2318.28	1771.9	1405.99	1444.07	1878.13	1281.72	1362.5	1867	1621.7	1541.99	1682.25	1380.15	1395.76	1135.04	1666.38	1478.77	1715.84	1299.77	1493.57	1742.12	1338.64	1450.36	2052.51	1283.91	1442.95	1254.6	1223.96	1247.77	555.993	602.076	728.885	881.989	1038.02	1989.86	2036.64	1825.32	1055.86	1652.2	1611.47	973.65	999.336	786.333	935.338	1228.49	1384.87	1443.23	1663.02	1966.41	1930.58
AOA66253	115.832	40.6478	42.6858	41.9727	43.8637	43.0985	44.6403	33.6129	35.6055	34.5387	38.9769	43.3173	42.9362	48.151	34.0143	35.2108	45.068	46.6039	37.0587	38.7884	49.4907	44.8613	46.8143	39.7696	43.9082	46.049	46.2023	42.597	31.838	32.679	26.4487	28.7086	30.7778	31.9147	35.3261	33.4503	37.4599	46.4449	37.4758	47.1133	43.9397	103.214	171.716	69.3439	100.403	107.253	109.51	108.735	135.488
AOA65743	62.0882	5.12683	7.5498	5.92416	8.82249	6.08365	4.81295	5.51458	7.63396	5.02109	9.23343	5.86008	4.93482	6.67473	4.02109	6.3945	8.75286	5.84658	5.1006	8.42059	5.33166	4.60847	9.66352	4.70826	5.34809	9.44068	7.85153	10.9807	7.09333	5.49399	6.48501	7.40075	7.94733	6.63249	9.98015	7.86317	7.00458	5.42566	5.64409	9.86428	13.272	19.4128	41.7707	20.0695	21.0841	23.9219	25.4572	21.3181	22.4638
AOA66852	176.756	97.3652	84.913	91.0786	120.9	81.4716	78.2743	90.4423	78.0221	84.0882	112.397	75.5183	87.1621	82.7057	83.4408	79.181	112.472	69.1472	89.429	109.064	82.4161	78.3952	115.623	80.3688	92.791	97.9955	98.8205	107.129	48.4742	44.1202	38.2754	46.2451	52.2032	85.4896	111.599	101.977	79.2262	112.896	100.777	129.036	53.5078	48.9791	79.4327	116.279	143.788	177.591	179.538	169.654	142.46
AOA65696	46.0532	83.9965	81.7323	79.7408	64.8972	104.024	104.157	74.6214	85.5354	76.8685	66.9165	104.39	87.7956	89.9071	72.8359	80.4068	68.4457	107.123	92.424	65.1055	97.8959	99.6469	82.0452	95.157	90.8318	83.3595	92.7922	88.1428	68.5103	71.0704	67.6303	64.1344	56.724	64.1008	60.0026	71.9272	53.5054	74.4588	71.3042	71.1096	43.1957	40.4642	28.5341	26.6748	35.5275	43.5624	47.4132	64.2809	46.893
AOA65869	41.4073	57.4016	54.8396	56.1732	52.3631	51.7614	43.1268	59.5692	52.3512	50.5938	51.4932	50.3181	48.7916	49.9886	55.4986	52.362	53.1733	50.128	43.5409	50.1014	44.2811	41.8473	49.7074	49.5731	47.0798	45.928	44.6375	50.5915	69.7755	59.5263	67.8311	59.0873	72.4412	65.6454	73.7219	65.9845	62.6918	59.789	66.4402	56.754	44.0479	43.6286	37.1583	39.5006	35.4955	30.6067	29.4275	27.7976	26.5345
AOA66643	30.8859	14.947	16.1817	13.7842	20.696	12.09	11.3553	17.7716	16.0837	14.5285	19.5109	11.4979	11.3385	11.0836	12.2194	16.1273	20.4061	13.6169	12.5701	19.2811	11.9197	10.7362	17.2803	12.4739	9.32346	14.0676	12.2511	15.902	15.035	11.7362	13.1698	13.8628	16.412	17.4874	22.912	22.6575	15.9458	15.8102	14.8808	15.7058	9.89463	10.0824	10.3909	15.989	13.8396	12.6444	14.4333	11.5839	11.4843
AOA66911	888.569	3935.97	3432.8	3716.32	3902.57	3563.88	3574.22	3983.22	3732.52	3946.8	3985.97	3451.29	3722.71	3650.92	4054.66	3918.55	3943.22	3308.24	3593.37	3755.32	3215.93	3815.17	3521.31	3591.07	3714.77	3072.85	3427.55	3259.97	2073.46	2049.96	1919.21	2019.36	1981.88	3493.43	3576.31	3849.36	2264.28	3883.91	4044.28	3838.73	1627.59	1544.08	1846.99	1327.66	1369.86	1276.29	1323.07	1121.18	1141.15
AOA66072	96.4359	37.6668	50.242	40.6466	45.4095	25.476	38.5799	49.478	61.899	52.6596	47.1333	33.7444	60.9847	34.2469	47.3149	90.1384	31.2186	23.3253	56.5101	35.2088	32.8844	58.5976	25.1138	31.4606	56.9527	34.1267	30.6474	41.5163	11.4092	11.5377	9.39164	10.4688	9.33205	54.1188	73.1499	77.9717	38.203	64.2714	64.7012	61.2351	14.5289	18.8501	119.413	50.6652	50.1819	68.5313	69.9038	67.3236	79.1554
AOA66202	46.0714	14.5261	53.0242	33.7211	18.2951	61.4727	71.3947	11.4882	55.8791	34.532	24.4961	66.4775	73.1414	44.3686	56.3262	64.4719	26.3348	67.9283	69.5203	29.6131	65.3522	92.4176	23.4051	56.2304	54.9178	40.5801	47.6703	40.0709	7.54985	5.86614	4.47516	4.46334	3.69007	8.74166	9.86491	13.0642	5.36606	20.5738	20.1536	131.01	6.96365	11.3392	21.0249	23.3873	16.8675	17.8427	19.6821	16.0654	18.652
AOA65489	141.303	7.06492	11.2933	7.78878	12.4742	9.26342	8.31037	5.80099	6.67336	4.35669	10.6677	8.60249	7.33768	8.35606	4.25978	7.02123	11.3657	6.80942	8.62978	12.2773	7.80454	8.83305	14.3633	7.90474	10.202	21.0024	18.6224	25.8871	7.59814	6.64108	6.95616	7.35645	7.83279	8.45173	11.1319	9.36019	10.5343	8.14006	8.13449	21.1346	6.4248	9.93074	12.07	14.9911	16.5599	17.7982	18.5435	19.5626	22.4806
AOA66186	21.5876	10.8109	9.8909	12.8794	9.57325	8.19775	8.54592	10.9251	8.61698	12.5115	8.40041	9.80225	13.2294	8.85651	8.67439	8.65963	9.52198	9.3463	9.42728	9.61077	9.1072	11.1534	7.36887	10.5396	9.9291	10.3264	12.0801	10.4062	12.5641	15.0557	12.2031	13.0044	13.3847	12.2015	13.8199	11.7396	12.4654	13.4889	9.92451	11.6931	15.1073	12.3105	10.3906	18.9519	20.9485	20.1224	20.6923	16.0867	18.9913
AOA66477	44.6639	17.0006	14.8102	17.5537	17.8272	15.6805	9.04863	16.4992	13.4897	15.5808	18.3689	14.0032	12.3281	18.1778	14.5335	11.5125	18.7201	12.7611	10.5314	17.8166	15.3714	8.82464	17.8958	9.76249	12.3747	14.4885	15.0608	16.1248	32.5018	27.2593	32.5733	31.1535	32.8688	20.8252	21.6689	20.5167	27.2596	16.9482	17.2924	21.9985	24.5964	21.7016	20.9818	27.8219	25.987	29.3607	26.5825	24.1466	26.1674
AOA65464	36.1309	26.4872	21.4503	26.89	26.3793	26.0555	17.6141	28.2607	22.4167	26.6625	24.1794	22.7216	23.2609	24.4823	28.5186	20.9458	24.6311	16.805	21.2105	23.0211	19.1559	24.0896	21.7691	20.0278	26.8114	23.8065	27.1162	27.2489	31.2626	30.0173	30.5443	31.1693	27.4912	24.5779	30.9136	26.5992	26.3823	25.4528	26.6288	30.7126	29.8589	39.6894	38.5339	49.0054	50.9463	52.7742	52.5527	42.8976	48.604
AOA66305	64.3382	69.5217	68.7192	78.962	81.5362	63.5506	66.1271	81.8086	80.5729	82.1306	82.0205	61.293	82.2985	95.1872	75.2464	102.157	87.1056	58.4994	78.2437	84.6308	59.5247	76.7752	90.2345	63.6596	94.0808	75.5882	76.6805	77.6401	57.0938	60.1468	52.6122	64.1726	57.797	82.8768	85.4786	82.6348	83.9415	79.1514	85.9083	94.9888	57.4787	72.187	89.8486	111.729	107.226	110.243	108.835	90.6963	102.701
AOA66000	58.5705	52.9138	58.8795	58.7956	70.7339	53.6173	41.9335	65.1599	61.8133	58.9398	73.759	49.0757	42.0027	50.2384	45.658	59.8658	75.2391	47.0554	42.5075	70.8087	44.0863	43.4507	62.7215	46.9339	42.6495	59.6193	56.6927	62.6082	56.1886	48.377	56.0673	53.3774	55.9753	67.4884	79.1503	72.5524	62.9609	55.173	59.7109	72.8453	36.2017	42.2735	55.1093	42.1352	38.7776	37.5259	34.5101	29.3075	32.9549
AOA66619	369.6	2519.74	2216.05	2342.39	1980.04	2343.34	2368.36	2320.78	2170.11	2376.9	1911.69	2234.25	2291.89	1343.22	2250.67	2181.27	1687.54	2556.85	2275.34	1586.96	2405.72	2287.38	1280.78	2401.05	2121.08	1499	1337.17	1144.87	3837.46	4188.9	4063.03	4028.24	3938.77	2476.12	2168.96	1952.53	3547.17	2001.9	1934.79	824.946	2136.46	1545.43	1057.91	759.63	948.657	860.492	872.884	931.609	831.538
AOA66870	654.014	1886.94	1557.81	1699.06	1720.61	1445.41	1692.42	1859.69	1676.64	1726.75	1702.22	1521.87	1539.03	1724.71	1738.67	1737.41	1702.63	1499.16	1610.5	1583.2	1494.48	1570.3	1552.77	1600.5	1512.67	1455.45	1601.29	1561.63	1209.2	1225.55	1261.62	1194.68	1158.83	1873.55	1771.64	1862.16	1151.72	1867.04	1960.5	1880.31	1082	1144.69	1198.3	711.393	701.563	647.101	668.251	647.896	601.636
AOA66555	286.875	260.533	233.536	248.131	309.164	253.116	200.168	263.889	229.852	265.973	302.326	221.897	226.257	278.921	235.204	239.029	304.648	214.623	221.046	300.773	199.655	209.157	277.1	235.226	212.177	250.934	223.639	245.644	264.988	269.375	257.149	265.819	277.728	316.793	336.83	307.336	273.58	306.813	283.355	253.048	263.01	296.211	275.423	232.52	218.467	204.461	201.182	169.179	182.227
AOA66274	457.354	2394.58	2382.23	2423.98	2062.14	2487.78	2486.73	2344.13	2317.82	2367.7	2042.79	2431.65	2456.33	1304.41	2313.92	2350.96	1802.61	2616.61	2410.83	1671.15	2363.12	2439.22	1306.99	2451.81	2365.05	1678.07	1481.63	1341.2	3467.89	3651.37	3602.52	3641.38	3565.78	2426.58	2080.05	1951.45	3161.81	1984.72	1930.64	875.449	2830.03	1963.15	1201.98	975.769	1176.65	1061.8	1084.78	1012.5	940.999
AOA65757	73.7674	32.2446	35.0768	33.0872	42.9008	39.5763	25.505	29.0906	27.1519	29.5823	37.6564	43.1966	28.1528	39.9641	29.5496	25.7881	42.6049	36.7492	26.7145	42.5486	38.4831	28.5897	67.7472	37.3642	30.1827	60.2724	47.8218	60.1883	41.8553	36.0697	41.3991	37.0385	37.7278	40.2367	39.163	35.6186	32.0563	34.8834	35.1636	48.793	31.955	36.5719	31.0342	25.4133	23.7081	33.561	38.2539	41.5518	38.2514
AOA66559	46.3319	26.8653	42.7259	36.5723	24.3177	44.9157	37.5185	31.4252	38.7116	35.9777	28.5638	44.3497	42.8238	113.443	31.3577	43.5117	36.5258	63.9167	46.4056	35.8859	62.564	43.7592	60.1843	38.764	48.9379	86.3832	72.3844	85.9243	27.2606	21.4079	25.1364	19.7897	16.7977	30.5082	35.0433	37.2395	36.7506	36.4772	36.2488	187.57	24.7652	33.2929	12.9545	19.3488	22.3637	21.617	22.7525	32.3899	27.3965
AOA66117	93.0925	85.4872	95.8464	101.681	70.7222	97.3974	69.9256	88.4472	91.799	100.134	67.0679	93.2182	73.8778	104.158	88.1385	75.3869	74.4846	86.7807	68.4075	76.9839	88.4755	70.2405	84.1971	91.6566	85.4988	85.7439	97.7163	91.9043	100.991	89.1031	85.2596	88.7892	84.8419	98.2608	94.4429	92.8584	79.6044	88.0558	101.948	114.63	73.7005	82.6835	66.5931	84.0393	65.3931	73.0532	77.5666	75.2514	79.0709
AOA65376	65.2342	42.4827	51.5936	44.5599	49.2336	52.7751	37.8289	53.741	50.6592	41.5266	56.0881	44.635	27.5684	59.0728	46.3211	45.9719	56.6486	51.5183	37.9981	56.1911	44.3905	33.2787	58.9567	47.1858	40.9307	56.0097	47.8935	56.6623	64.028	56.0883	60.2952	57.0564	55.1997	50.9063	56.466	56.0121	50.9197	48.7793	49.1673	60.5483	45.4613	54.2561	44.8107	52.5654	50.575	47.9962	55.4428	48.4165	45.2189
AOA65706	64.2325	36.7906	45.1497	36.9811	26.6371	38.6277	35.6951	31.0883	37.8536	31.9158	25.2806	38.1376	34.0691	45.9197	33.1969	35.7855	28.7074	32.9156	31.6436	34.577	35.744	42.9915	36.9301	35.9825	39.1017	60.4395	65.8221	70.1622	32.7297	29.8678	29.2909	27.5481	29.9616	40.398	45.1384	43.5868	34.3454	36.0233	34.0866	63.674	38.2627	65.3764	70.0574	21.0237	24.8445	37.1171	33.1474	32.2935	35.4257
AOA66357	1706.96	98.2449	139.259	94.0757	233.922	159.397	127.447	112.212	131.145	117.86	239.674	167.266	111.088	476.317	166.904	150.048	284.759	130.049	127.112	336.939	153.936	117.237	415.307	146.79	150.11	443.165	413.654	490.88	96.9215	86.1346	75.3825	59.3676	65.8446	138.007	174.881	226.129	112.213	226.731	217.795	846.757	149.629	266.267	640.065	1262.78	915.77	947.362	1093.93	897.39	1099.5
AOA65853	23.4304	15.9537	16.3641	15.8484	16.6413	17.0201	15.1434	16.6253	16.4087	16.1887	14.7791	17.9239	10.6304	18.446	16.0321	15.789	17.2166	16.4842	14.9421	15.6674	17.5015	16.1555	18.5159	14.3696	15.2356	19.2624	17.5472	18.4909	19.0777	18.5569	18.0365	18.5045	20.1435	18.9223	15.8679	16.548	14.3877	16.6415	16.1568	22.748	12.8955	15.6514	13.4614	31.6621	35.5989	37.4753	40.1336	36.4988	36.1603
AOA66163	18.7134	15.0356	17.4147	16.6412	17.3025	15.4817	10.1711	17.3261	15.9111	17.242	18.651	14.4797	7.43425	12.1361	15.7428	11.6764	20.9464	18.038	9.76291	15.8477	14.4042	8.66407	13.6065	16.0712	8.55198	15.5511	10.2249	12.4888	27.7253	25.2289	28.1055	27.2253	24.9364	21.4735	19.9167	18.5037	21.5471	14.2294	12.8469	12.6587	24.4738	22.8137	24.8146	22.1493	20.7049	18.7299	19.1014	16.8688	14.2201
AOA65428	10.9973	17.0772	19.7116	19.9493	16.9257	23.958	13.1246	20.8709	18.0619	23.8465	15.2632	23.4072	14.7749	15.653	21.1296	15.7552	17.7573	24.017	12.2226	14.0902	17.8276	13.7675	12.7574	22.1911	16.2428	14.7953	14.802	12.5366	37.7328	27.8239	33.3183	32.8056	32.9059	27.8076	25.757	24.0091	21.1675	21.2151	24.3467	20.3906	17.9422	19.1274	18.4191	18.8851	16.6867	17.1175	15.8118	12.1553	16.6481
AOA66811	27.7914	40.1746	37.9343	47.8685	31.3494	37.9352	27.7631	48.3656	35.6923	48.4166	35.5066	39.1517	31.4734	39.8289	40.558	31.6233	31.9284	43.4867	27.4865	29.9954	35.5806	30.8936	39.6793	40.0884	30.7273	31.774	35.8849	30.0299	85.3298	74.2924	74.319	78.4504	77.6637	51.6926	43.5608	46.6623	50.309	39.6715	44.1183	39.5419	59.5297	44.1922	44.2021	23.1232	29.197	30.7097	34.9609	39.3632	32.0558
AOA65691	28.5986	60.7868	67.1965	69.423	51.0719	68.9308	52.5917	69.0806	51.3497	65.575	50.5551	65.5939	46.1464	46.862	57.5494	58.713	49.8563	86.1252	46.982	45.1625	75.2381	59.7081	54.3865	71.5541	51.7526	60.4877	42.5556	44.9719	253.875	234.222	237.499	228.121	203.365	69.5157	47.7654	54.2383	79.0116	53.3096	53.3687	39.0881	132.149	100.146	154.022	68.7533	114.504	101.015	76.9864	95.8216	82.5009
AOA66079	84.5287	61.7705	61.9947	72.4012	63.4959	71.449	50.9842	73.3747	67.2083	72.2067	61.6135	68.275	50.179	81.8854	61.0418	59.2869	62.9062	72.2083	47.7848	59.882	62.899	48.0267	57.233	68.5111	47.476	63.3586	64.5579	64.1027	102.278	99.2112	93.7193	94.4222	93.1039	72.6202	82.8629	77.0077	76.7523	63.9692	59.4261	78.4489	57.6855	56.8418	64.4139	47.1239	43.9884	41.1105	39.5806	35.9786	36.4613
AOA66600	201.894	279.011	377.725	357.054	349.493	411.004	342.835	306.613	365.699	365.192	343.924	408.445	319.021	292.058	372.431	359.748	365.917	391.134	351.169	355.868	387.805	378.837	463.82	373.93	372.454	385.45	351.75	360.474	252.014	246.655	250.039	257.634	269.574	284.276	289.143	311.375	266.738	311.545	319.585	250.267	447.554	344.571	150.774	164.084	192.136	266.197	264.606	304.033	289.568
AOA66862	35.3982	24.6584	20.7543	21.0788	22.2596	22.8253	14.2557	22.9996	16.2731	22.4391	22.8859	22.5649	11.0394	30.888	22.8397	16.4794	23.162	24.1518	12.5578	20.9245	22.6812	13.5143	23.355	22.0406	9.2854	21.2367	20.3311	19.5735	51.8487	48.6981	47.5086	41.1274	38.0805	28.6888	26.7353	27.2503	25.7672	25.4786	24.0563	33.6831	37.4608	40.9777	62.3366	43.3051	43.0725	39.204	37.6393	29.853	32.7419
AOA65526	293.614	819.731	758.657	861.415	609.341	859.478	798.687	802.012	728.949	836.886	587.594	926.01	748.439	804.238	928.231	749.65	642.142	870.426	753.775	608.312	846.365	812.859	604.376	928.381	816.384	763.52	797.123	676.488	844.288	854.233	919.886	858.118	880.142	793.747	678.075	676.171	802.695	711.291	740.972	525.766	943.111	949.728	1244.23	790.349	1189.9	1097.09	1053.93	1097.54	1057.08
AOA66563	64.38	53.076	49.8935	58.0765	61.7416	49.9496	31.3808	51.0757	54.0965	54.9409	47.2904	49.7664	32.5714	46.7727	52.7633	55.6617	50.9488	47.0316	35.5697	50.2279	44.7917	42.9429	42.3406	52.9621	34.6825	54.311	43.3133	45.6473	73.7094	54.3289	70.8642	59.0394	61.1504	64.5053	66.2805	69.1499	62.0339	48.1426	55.1206	54.8216	40.621	41.4974	44.7026	30.2403	40.4628	37.3961	40.4472	35.1187	40.0305
AOA66002	28.2534	15.8797	22.5779	18.3129	13.0798	20.9471	12.7297	18.4233	16.2764	18.5347	13.2359	20.7357	12.2626	16.2297	16.0312	16.0489	13.2966	24.8925	14.1152	14.2795	21.2062	14.9082	10.8581	21.3007	12.8057	20.6637	18.6724	16.0174	44.353	38.9156	40.0679	38.482	36.6155	22.3833	20.7746	23.4448	23.1881	17.5729	18.7526	16.6245	19.9967	16.5719	24.5624	15.3715	20.0658	19.8508	16.8637	18.5722	13.6637
AOA65746	22.0459	7.59783	12.3621	7.10054	9.18966	7.82326	6.41426	8.55966	8.13767	6.69278	12.8623	6.08318	5.94564	5.91731	8.14417	9.25722	12.5607	5.16567	6.50206	9.1184	6.28589	7.0868	9.04669	6.16466	5.8632	11.6095	7.55932	10.2936	11.4591	9.6437	10.3561	10.5806	11.3495	10.2695	12.9027	11.2214	10.0616	9.90438	7.78479	10.6916	13.9499	11.9667	18.7413	28.7562	28.392	35.2017	24.0093	25.3538	25.2591
AOA66231	57.7479	42.9494	119.454	60.8632	72.2062	43.1831	108.945	73.8866	110.944	65.5507	85.9896	49.4262	154.619	48.4944	51.454	133.902	90.6723	37.7338	129.383	76.3628	38.1318	136.735	59.0072	43.5598	118.87	84.311	85.5247	83.6553	42.6534	45.2231	45.3547	56.9625	81.0405	59.5307	113.808	92.9968	150.315	67.9367	74.0612	74.2971	285.065	124.818	94.9594	119.525	143.604	202.823	127.07	176.966	123.591
AOA66751	25.055	27.1104	24.7741	27.229	17.901	25.0641	19.6355	30.0488	25.8477	29.0961	18.0117	23.1297	18.5215	23.8272	27.7686	19.332	22.6803	24.7972	18.1574	19.8518	23.9675	19.2513	16.7214	25.0588	19.8468	20.4586	19.223	21.4451	33.7059	27.0816	31.4144	31.0197	30.2025	34.2734	31.3043	29.3758	28.7876	27.5526	30.8282	24.612	20.9999	18.4154	15.4034	16.1127	17.0455	15.223	16.1935	17.415	14.1945
AOA65742	2.83436	5.31828	3.93414	5.39499	2.69396	6.52916	3.31283	5.41778	3.41769	4.21208	2.35105	5.12677	2.88124	2.69105	3.4122	2.89003	3.92881	5.45067	2.98504	3.27315	3.8694	2.97355	2.52923	5.93326	2.38167	5.26587	4.64604	4.66791	6.83769	8.06845	7.54818	6.30745	6.69918	8.73838	7.19871	6.52545	5.65595	6.38629	5.08293	3.64434	7.11126	7.21124	4.52385	6.92889	6.65622	5.96115	6.02317	5.07236	5.25738
AOA65692	20.3808	14.451	12.4166	14.8912	9.63622	18.6281	11.6901	16.5492	16.423	13.0615	11.7946	16.7043	12.0557	15.7023	15.7414	14.888	13.2798	17.0928	8.71989	11.768	10.9888	14.5682	10.7605	14.8801	13.4076	13.3498	14.4554	12.0933	22.3488	20.8948	24.8643	20.2998	22.636	19.8647	17.8583	18.047	18.4066	14.8674	16.1688	15.9835	15.9401	16.6903	14.8785	13.3604	14.6395	13.8501	14.123	12.0565	11.0382
AOA66461	22.8833	19.1962	21.0461	21.3032	20.3088	19.5392	16.3328	20.7385	21.1658	18.891	17.8455	21.589	13.963	24.9014	18.6906	17.8882	20.3981	22.2011	14.4869	18.5175	18.3037	15.8244	19.8986	20.3612	14.1511	20.3584	20.3789	20.2788	27.7515	27.9449	27.2919	27.4698	27.5023	24.165	23.9775	25.2816	24.3841	19.5266	20.7376	20.2319	28.1377	27.4132	21.7136	17.4499	18.5623	15.8358	15.9455	15.0912	13.3146
AOA65517	16.9087	8.67099	8.64741	8.24002	7.69873	10.3283	4.39006	10.009	7.974	9.20306	8.96709	9.89333	6.27958	11.1773	8.89279	6.36925	9.5577	8.3157	5.94107	8.32269	8.94911	5.79618	9.40168	8.79423	5.32738	9.76019	9.39568	9.37564	18.2895	15.1692	16.0509	15.2103	16.8538	11.1879	11.5877	9.23064	12.242	8.58034	8.24366	10.1198	10.1093	12.1641	6.89051	7.33974	8.79337	8.784	8.52053	8.51649	6.82251
AOA65718	39.4397	30.6642	31.2311	41.5211	31.649	29.427	19.2521	40.4824	37.441	37.0023	32.9499	28.821	26.8094	41.2677	34.0197	34.4012	33.3475	30.8688	29.2113	32.5485	26.535	27.4995	32.355	30.9757	30.1917	30.7669	33.2174	31.4211	33.9197	32.095	35.8428	27.3296	30.1284	36.186	38.7267	38.377	41.8682	31.8729	33.6941	39.7569	30.183	35.2241	28.7711	37.2546	27.7612	32.1487	28.8268	28.9516	28.3971
AOA66003	28.9729	31.8906	31.2059	30.7854	23.8732	29.0911	22.4872	31.113	30.0006	31.5861	23.6606	28.492	25.9145	33.7357	31.7426	30.4287	26.8163	26.0288	21.3819	26.3561	23.1209	27.7443	24.9888	25.5184	25.2648	28.2813	26.4163	24.8229	36.3577	29.7161	33.2569	31.1186	30.52	35.0181	35.0537	33.9095	34.8003	34.3308	31.6618	34.683	25.0245	27.6528	22.7542	31.0927	27.6648	25.6699	28.9413	20.3244	24.6828
AOA66180	42.123	29.9463	27.8731	34.2348	30.9771	31.9047	24.1773	35.9678	30.5563	35.9877	28.6599	35.2197	25.4659	45.2303	38.7322	28.786	30.7946	31.5128	25.0827	30.4849	26.8053	22.2433	26.3467	31.5216	25.1827	27.6453	32.0823	35.1902	65.167	52.5737	58.9793	56.0985	59.4908	46.8717	46.6394	41.7277	45.8469	43.5998	42.3644	42.9895	37.5049	33.7202	34.821	47.5529	48.2576	39.5644	41.8983	41.2121	41.5175
AOA65880	61.1284	19.2742	17.3153	16.9444	15.4144	22.7681	19.7419	22.5107	15.3244	20.0882	18.3321	19.017	16.9431	39.9113	23.6466	16.3327	21.4322	16.1048	18.694	20.656	18.204	16.5843	24.2059	18.9485	16.6665	22.1153	24.5337	24.4711	44.4385	45.2569	43.2809	30.6988	33.8261	33.6389	27.2278	31.5563	31.5686	22.8158	33.6303	46.4496	20.639	20.1487	41.0104	40.6141	36.4363	31.3177	32.2237	27.5848	33.292
AOA66456	24.9494	26.3712	25.97	27.097	21.0994	25.2276	17.1674	29.0928	22.4646	26.0784	21.3109	25.3625	18.5432	22.1219	25.6072	20.8218	21.568	25.0582	16.7809	19.2184	19.9321	17.611	19.5057	23.7916	16.7558	22.6703	22.3347	22.6397	34.2614	28.2328	27.7384	27.3601	30.5314	32.4558	33.1459	30.7894	26.8401	25.3318	26.8482	26.8227	18.6231	20.5173	18.1104	18.7143	16.863	16.5521	15.1144	13.3775	13.988
AOA66388	20.8586	40.3987	36.7533	45.4625	39.5822	59.0149	32.6288	48.7981	37.9404	45.6925	38.566	48.6319	45.431	39.4868	45.3968	44.6941	43.6075	48.3163	34.4872	32.9063	36.0439	33.6158	25.7008	45.2114	37.6029	37.8768	38.8997	39.6264	79.628	62.7602	79.5898	62.7515	64.9758	56.8048	55.4293	59.0102	45.9193	47.8539	50.6114	49.3397	37.4403	51.8884	63.6855	33.3293	32.9222	30.275	23.4764	28.6958	26.1605
AOA65978	110.337	209.211	234.652	235.911	240.797	263.172	226.109	222.162	225.826	204.886	240.834	237.686	252.554	240.145	247.811	205.94	261.427	210.913	211.604	238.929	198.586	209.157	218.099	231.662	262.3	282.762	295.388	285	178.397	156.391	171.365	188.796	178.02	324.268	310.616	276.795	271.943	278.525	279.032	203.491	171.871	283.757	182.451	143.053	121.082	94.3668	98.4613	112.961	111.437
AOA66475	31.3131	74.5498	90.0563	75.5099	47.6839	101.039	70.2582	77.6049	63.9101	73.7711	47.9309	97.8554	70.4188	54.8834	80.9738	72.007	48.4061	123.279	56.5275	43.9564	97.2784	72.0231	37.111	105.559	59.1524	78.7428	63.2434	50.3614	186.589	170.012	177.393	145.122	140.919	88.6566	72.3523	73.0274	100.474	61.186	66.883	38.737	124.724	108.107	106.368	40.1429	45.4297	42.2371	36.9827	45.3424	35.182
AOA66615	111.727	100.703	132.423	110.037	112.927	114.974	102.99	110.591	112.284	102.711	105.297	112.787	102.093	80.9867	90.47	109.466	103.341	128.592	99.0145	97.8477	110.263	105.342	91.7918	112.362	100.514	117.389	97.6395	99.7847	205.07	192.494	191.965	194.677	193.512	120.934	124.886	120.185	150.646	91.7108	92.1792	83.1907	131.875	103.988	113.544	76.402	95.1199	87.8294	89.6278	81.3614	72.3313
AOA65722	44.7542	13.9665	19.3464	15.1418	16.8001	16.2973	12.2047	15.087	18.1453	13.6406	15.7085	15.2436	10.2504	15.8669	11.9144	15.7769	15.7197	15.8234	12.9213	15.6341	14.6283	13.4279	19.893	15.3838	12.7381	21.3794	17.4119	22.4108	19.9968	16.9131	18.8258	20.0152	20.5323	17.6874	19.6138	20.7241	19.2974	14.5225	15.4917	18.4976	17.8639	22.3887	22.3814	19.6771	19.8086	20.4685	21.8719	20.9302	19.3082
AOA65731	1466.64	338.55	623.843	518.671	504.493	566.339	558.477	324.707	521.636	459.878	512.179	525.207	555.633	949.99	538.09	605.29	552.827	395.748	573.165	642.68	475.847	624.06	799.308	536.357	746.32	965.434	977.785	1037.07	149.29	140.125	145.335	170.299	177.966	414.306	525.878	509.037	429.768	499.61	495.238	863.23	393.53	899.899	1101.84	1177.7	910.456	1049.98	1136.7	999.372	1213.11
AOA66819	48.9714	17.2779	30.8577	23.4571	22.5435	22.339	29.4598	18.0498	29.8245	22.3375	22.0456	20.0875	27.7024	28.7618	22.139	29.5963	26.1688	27.3718	31.3364	26.9916	25.7121	32.8575	36.1828	22.7409	29.1832	31.4963	29.4919	29.2734	33.1916	31.0094	32.289	41.8259	37.0214	21.9591	19.2286	25.442	33.8545	21.0358	22.0904	34.5676	46.9985	52.2796	43.5166	53.9655	55.4504	51.0897	52.3606	41.2893	40.4818
AOA66327	15.2598	26.4433	35.8914	37.7772	16.75	28.6153	21.5532	31.0185	27.9614	39.8853	17.7832	30.7814	30.6783	19.2524	33.1743	27.7039	19.5925	38.7311	19.4586	16.8447	29.997	31.2093	21.5203	39.1184	20.1271	23.7183	24.094	19.4065	102.198	91.5973	87.8538	91.9777	74.5708	42.5911	24.8956	25.6602	38.2211	18.454	24.3601	25.4888	43.1332	34.1426	30.3362	25.3394	22.9644	25.623	28.9565	22.5849	21.8103
AOA65855	98.984	139.001	121.455	142.49	123.473	137.327	101.038	137.988	116.499	145.557	104.572	140.209	104.368	196.874	146.832	118.436	121.869	131.627	106.025	127.654	124.357	91.3272	111.569	128.652	114.121	128.143	136.254	148.862	222.164	231.497	219.918	223.464	233.079	173.738	158.244	160.006	198.094	158.053	164.557	188.949	183.813	170.007	145.743	166.576	130.388	131.189	165.057	122.491	112.519
AOA65490	11.7058	32.8147	21.4582	27.369	38.9636	26.5964	17.7864	30.4059	20.8901	35.6857	36.2829	32.7552	19.5233	38.5125	34.6976	23.9	41.5336	21.7207	20.701	39.1887	24.2666	16.4596	40.738	28.0684	16.8251	33.7817	31.2285	31.9906	35.2428	37.7005	40.6135	40.1129	35.9676	45.1908	46.777	43.3893	33.5498	35.3951	36.2019	40.3113	41.9509	60.5919	23.4051	18.8291	22.8796	25.8457	24.4645	18.1555	16.8067
AOA66533	176.145	86.4726	66.6152	71.0721	72.4776	63.3965	46.7379	90.8894	64.308	82.4256	76.1617	64.4581	60.8498	84.1873	77.8393	65.4015	76.0475	50.9644	51.4032	77.0088	56.7252	50.8317	74.3042	55.1622	56.6432	70.4259	74.7415	67.8495	249.009	236.728	269.546	253.333	271.957	136.534	128.427	109.975	167.812	101.324	111.076	122.653	177.375	156.421	235.497	152.076	109.569	106.41	123.924	76.7534	123.798
AOA66359	15.6583	17.6283	11.4523	15.4223	14.4569	15.5787	10.2689	19.1004	13.9005	15.7206	14.1917	12.2489	8.25899	15.7915	14.8554	11.8547	15.114	12.8772	12.5195	15.9181	11.8019	9.7339	16.4957	13.022	9.78217	15.8817	15.4607	16.3815	20.9503	16.6018	21.5268	19.606	18.9417	22.1371	20.3774	20.4375	17.6684	19.1786	17.4483	16.0151	15.8869	24.0087	10.1747	8.47129	9.21037	11.9575	12.503	9.24258	8.17013
AOA65782	147.68	71.6885	83.652	80.3809	68.9908	71.7824	64.7355	79.4612	82.6383	73.8105	69.5577	65.1375	69.5914	76.8146	71.2267	88.7725	64.0284	65.7551	70.034	63.6626	60.9264	78.0549	79.1546	66.3917	82.0619	85.9983	77.7308	85.8011	63.695	53.0392	55.138	60.9851	68.5244	76.4259	72.9493	69.4181	66.9533	64.1588	66.7854	86.3966	59.1404	79.8714	87.7087	194.153	153.794	144.573	148.106	129.218	155.901
AOA65920	39.5061	28.3831	25.7409	20.8132	21.7264	28.5473	21.2086	21.7974	21.703	23.6498	17.5004	27.884	18.654	32.4216	24.6265	24.9133	22.6589	28.0122	17.1991	20.68	25.6151	22.3169	25.2261	25.5221	17.4086	22.3733	29.6363	21.6854	60.4667	59.4955	58.3661	47.1517	43.3316	28.9385	25.7445	25.5059	31.0383	25.1088	24.9947	36.9011	29.9321	32.3979	49.7612	54.7504	43.5528	43.1067	44.0175	35.1381	41.3353
AOA66512	50.0469	11.4385	13.6463	13.9523	12.7543	15.8153	11.6602	12.1705	12.385	12.4714	10.5477	15.4927	9.82593	16.8594	12.4485	12.087	11.2831	15.3808	12.5285	10.8903	13.6707	11.0453	15.372	14.3368	11.8359	18.739	17.5363	17.3217	18.3671	16.1914	16.9627	15.6509	15.3745	12.8702	12.029	13.943	11.7636	13.2219	12.3395	18.3615	23.4754	25.1669	31.3836	31.0279	29.8069	31.105	34.0072	29.3605	32.0957
AOA65494	263.886	479.424	369.291	388.589	510.621	389.714	379.56	460.757	387.28	395.134	539.617	383.445	350.76	416.54	407.955	373.663	520.093	375.134	381.778	478.448	374.034	363.403	439.449	382.076	381.167	367.416	379.772	352.553	368.065	373.555	364.436	345.058	356.296	497.356	536.436	483.444	420.134	513.146	504.873	349.45	324.453	362.048	243.095	306.267	312.644	291.922	277.322	269.481	275.3
AOA65958	35.3867	7.28582	9.47655	8.2278	8.40677	8.81547	6.6953	7.06856	8.84133	6.94582	7.85224	10.209	7.29813	9.10005	7.49418	6.76385	8.59403	8.89748	7.32146	7.81819	9.39214	7.67224	14.0542	8.50898	7.29111	15.316	13.2066	15.7517	11.8657	11.1614	12.5633	10.7488	10.7247	8.79978	11.618	9.41868	10.1396	8.81262	9.0367	12.322	13.9333	13.9635	9.81299	6.00019	7.00162	10.1167	10.768	11.7496	10.6249
AOA65816	13.5778	20.1134	25.35	23.8094	14.5964	34.6549	19.4378	22.0584	18.9574	23.746	9.85648	30.667	15.9567	20.3881	24.5241	23.328	9.4313	42.6125	16.7143	8.94025	32.9209	21.689	9.21109	33.0468	17.9409	20.3577	16.2532	13.0499	88.0168	84.574	76.2273	68.6901	63.0267	27.2287	20.0895	23.3077	27.7436	17.2918	18.4824	12.9524	43.6432	31.9087	39.2035	15.225	22.792	19.7845	20.3551	25.6156	19.2051
AOA65960	68.3709	80.4919	145.4	123.317	125.315	98.9578	124.224	91.0153	132.85	120.236	118.158	112.309	114.298	107.195	106.745	140.29	124.343	94.8506	121.244	126.396	89.1793	127.882	150.469	104.164	135.446	151.703	135.928	150.07	46.783	39.724	43.6482	46.3768	49.574	72.0435	93.0983	106.363	63.9558	85.5086	82.1878	107.162	77.7159	170.733	144.995	117.155	97.9521	109.037	120.467	86.4495	87.8083
AOA66358	143.809	100.923	185.478	161.161	93.7297	161.033	123.679	109.664	147.858	134.658	91.8741	147.306	102.024	179.653	154.142	127.272	103.653	126.359	105.323	111.954	111.629	124.341	145.537	136.328	121.623	190.31	195.12	198.271	105.023	94.075	106.524	81.3944	76.8917	129.952	93.9253	113.691	77.6028	86.8072	93.5883	148.031	86.1672	310.568	366.98	61.8455	119.449	129.383	133.399	106.721	111.842
AOA66225	51.1805	39.3662	36.0496	48.6418	56.7465	36.911	33.8592	52.7889	41.2211	50.4945	50.2612	41.111	39.5235	59.5262	47.9578	53.5652	51.1651	36.6813	33.877	43.4029	39.1681	32.6458	48.0414	37.9183	49.1919	48.6321	45.6295	45.0211	30.0748	32.2087	37.5067	31.2824	26.8989	52.6634	56.1686	51.27	52.2131	57.7876	53.1552	53.1088	31.3066	37.6355	33.7154	46.6124	34.9829	36.2784	37.8094	34.5394	32.5775
AOA66415	136.662	136.454	135.231	151.445	150.528	120.736	136.418	147.752	147.037	157.984	154.498	141.781	150.937	192.274	181.954	148.536	147.395	137.67	152.002	156.36	137.163	147.329	171.153	136.993	158.977	173.369	177.211	171.493	82.1232	86.1672	84.2993	83.115	83.7645	147.901	156.233	145.454	169.217	163.777	158.998	176.693	124.089	152.157	108.296	125.454	104.197	115.686	127.184	113.654	134.675
AOA66792	82.4389	93.3635	70.0305	85.4744	86.8647	54.0396	62.9623	89.1658	70.4122	106.366	70.1423	68.078	64.3999	123.317	86.6052	86.7914	97.8896	69.7892	70.5426	83.2445	66.1493	59.3839	83.4893	80.6831	75.0448	73.5414	81.4415	101.351	142.142	142.398	133.336	145.074	158.594	109.537	139.429	122.577	146.435	78.7413	120.12	125.701	200.36	191.921	162.444	201.249	187.304	173.15	180.356	156.275	176.134
AOA65744	110.271	74.2933	85.4268	93.4604	83.9409	82.09	66.1288	101.952	94.7384	98.2617	82.1818	84.271	68.7791	106.471	94.931	87.9466	75.3021	73.5139	70.5724	94.1539	72.0219	77.0498	81.0162	70.2341	88.758	92.4048	96.5911	110.232	131.061	107.196	116.657	109.981	113.725	87.3266	85.8207	98.3762	128.912	96.2975	96.216	114.714	82.2844	75.6512	72.1505	134.719	109.141	110.928	114.237	105.824	123.309
AOA66878	196.283	51.1641	105.649	67.4695	84.5784	50.4197	117.364	72.4213	115.65	71.7463	89.9852	50.6455	139.121	75.9902	60.4053	122.125	98.7133	48.7917	135.035	96.2702	44.6912	132.553	69.862	49.1853	123.108	97.0377	111.742	115.698	40.8581	44.4382	41.4797	43.2436	67.4241	56.0731	106.996	98.6917	99.2134	86.8918	88.8162	96.0143	232.846	105.357	110.968	266.114	225.114	259.04	183.278	178.882	200.922
AOA66187	140.594	73.5841	126.635	88.5914	115.348	81.4896	111.119	96.6824	118.935	85.6166	126.404	84.6913	127.468	123.409	88.9416	149.964	139.9	91.2099	134.855	125.707	81.8075	140.969	121.88	84.4415	144.215	143	131.038	143.446	108.316	114.751	104.899	107.079	127.124	94.2397	132.458	132.168	148.956	101.284	109.787	127.798	167.631	141.499	119.925	250.261	244.716	241.542	232.459	201.518	235.135
AOA65848	30.2001	28.6182	22.205	24.3897	26.2258	28.9494	16.9452	31.0141	23.3254	25.7886	27.0895	29.624	21.62	31.1861	27.6469	23.4927	27.0082	22.4862	17.7888	25.4859	22.7229	19.669	31.786	26.5254	20.4966	31.7613	32.1298	32.8577	39.3828	32.7051	35.4643	36.7214	33.097	34.3493	33.277	33.633	25.6562	29.7478	32.9053	43.8868	23.8897	33.6896	20.1402	25.8888	21.6698	24.5676	22.3991	20.2326	19.8841
AOA65827	19.3604	10.2783	9.53881	9.65385	9.99537	11.1151	6.91926	12.8786	10.6214	10.3167	8.90481	9.43934	5.14288	14.2585	13.5468	8.05992	10.1301	9.83817	7.5374	8.33376	7.48375	6.87387	10.786	11.5245	8.17673	12.5011	10.6035	13.4623	18.8352	16.9441	15.9688	15.8239	14.9318	13.1598	16.3594	11.9882	14.8725	12.6201	11.832	19.7902	17.5869	17.9812	19.644	16.4695	13.4271	14.8156	14.7838	12.6657	11.6031
AOA66395	192.84	46.9059	46.809	33.6548	87.8794	60.9589	63.2574	39.7677	40.9061	32.6154	88.9186	65.4832	43.9047	113.106	34.2066	46.4517	90.322	48.5433	61.3174	104.681	59.8977	57.1063	95.2099	62.6042	70.1982	144.688	177.14	201.14	38.1929	35.8585	33.6238	38.2332	45.8499	35.4907	81.3916	95.1719	38.9778	79.9061	80.0737	258.708	39.4954	54.846	384.828	201.801	204.962	197.842	196.077	145.544	170.159
AOA65728	89.3948	187.765	202.772	214.254	197.945	194.711	175.744	206.095	215.496	199.724	199.251	194.693	178.449	168.912	180.637	209.372	197.084	182.882	184.873	195.575	174.068	188.122	172.149	185.948	182.059	194.866	194.286	208.736	123.504	106.37	114.315	125.468	131.088	212.344	229.833	227.441	169.441	198.767	194.289	192.434	83.5146	80.4456	80.6061	57.0496	64.2484	57.894	57.1591	62.8484	56.6512
AOA65878	15.892	3.99018	3.37583	4.21018	3.28664	7.15686	3.4744	4.3281	4.82513	6.02991	4.04264	6.72102	2.34447	4.51105	5.17392	4.34291	2.8727	5.52596	3.06541	2.57459	5.95767	3.82136	6.45463	5.02598	4.20687	4.17743	4.14643	3.95966	12.517	11.8761	11.4252	10.6908	8.00174	5.30148	4.98288	3.68508	6.01362	4.30571	5.1226	4.00629	6.07697	5.43587	4.69057	7.18564	4.38742	4.42351	5.17911	6.44281	7.82875
AOA65591	36.8286	158.01	151.932	152	151.805	173.756	113.216	166.036	134.793	140.751	151.083	166.063	120.568	162.279	135.559	119.042	162.966	181.053	117.734	153.193	162.487	124.253	138.228	157.344	113.113	209.406	182.11	182.122	175.126	164.143	164.806	158.773	154.671	204.184	196.646	187.987	149.974	169.021	172.971	115.843	107.793	138.091	94.942	75.719	140.859	128.598	139.218	136.498	95.9965
AOA65922	353.435	1.71834	5.2813	4.29348	3.96908	5.03152	3.86525	3.88903	4.19849	4.09129	4.73663	5.71997	3.91232	3.82179	4.20904	3.11402	3.12322	4.39871	3.59165	4.86917	5.56525	4.34286	4.72158	4.62922	3.45524	5.61228	5.04289	5.04583	7.94163	9.07019	9.80061	6.62331	6.07933	4.78344	3.94159	4.11793	4.86399	5.41486	6.1506	9.39421	155.916	154.8	63.6984	223.052	166.978	267.562	306.664	421.622	452.136
AOA65575	37.9752	5.45409	7.59445	6.57692	8.39376	7.51808	4.48525	6.82615	7.06647	6.70242	8.22991	8.54374	6.19558	6.0712	5.39249	7.14203	6.66337	8.07424	7.04284	6.92101	6.37311	6.03385	6.88896	6.06693	4.40256	6.67784	6.82042	7.57732	5.07929	3.52148	4.38675	3.85015	4.62394	7.49927	5.30726	6.38627	3.85832	6.99422	6.40425	5.38169	2.64297	3.29512	6.92731	16.9802	10.235	14.7532	15.9282	13.8966	14.0666
AOA66443	50.5408	53.4036	52.4707	55.387	54.398	60.008	40.435	61.2924	56.5797	52.1774	53.0264	52.019	40.8949	44.5834	49.0246	47.4814	51.497	52.7375	40.5334	47.3468	44.9891	43.0147	45.6965	51.3	44.5527	49.9309	53.273	51.7387	60.1071	51.2018	52.0459	56.7898	52.1988	60.861	62.9865	58.5728	60.2159	50.8785	54.1728	43.2029	37.0545	45.4658	43.1796	45.6747	44.7811	45.8549	48.6602	43.4212	48.2043
AOA66069	30.459	25.2977	24.0243	22.7736	26.7881	42.6195	25.3962	23.3985	20.1664	20.1982	27.6948	40.6994	20.6921	37.7156	25.052	21.1836	28.5269	40.643	19.5077	31.7001	37.4148	23.4215	57.0113	38.3525	23.367	47.4467	55.5946	41.4781	36.8671	37.8455	41.019	37.824	34.0778	29.4707	29.5622	29.2007	31.8935	31.4641	32.8264	42.3925	36.08	37.4309	41.1958	33.0435	36.476	40.5356	44.3924	48.932	38.4897
AOA65416	31.5133	40.2298	36.3473	33.5508	40.4422	41.7496	24.3849	57.682	39.0169	39.4637	44.8762	34.0734	23.0791	30.7433	46.794	38.0758	34.7059	45.0188	19.5823	33.7925	34.7423	25.2946	28.2882	36.3038	26.8535	40.0773	31.1321	40.3964	60.3253	58.145	58.4464	63.6486	51.2321	56.1324	39.4961	43.0778	38.3581	34.0927	40.5876	36.7182	47.1324	45.8333	52.8084	46.158	44.3416	42.384	42.0033	29.6751	32.629
AOA65687	49.1618	40.4854	36.1219	41.5074	32.3696	37.4652	23.0552	46.6593	30.326	39.3094	30.1363	34.921	23.336	35.6447	45.3193	32.6909	32.2329	36.0366	22.462	31.2643	25.9117	25.8385	27.1069	39.1118	29.4424	32.2778	30.919	30.8137	58.6608	51.0367	56.7332	57.7303	51.0254	54.9779	44.96	44.1468	47.8858	37.3915	41.1638	39.327	49.5817	40.3682	75.5597	88.4947	81.8679	68.9215	73.5771	52.9508	60.58
AOA66121	57.0743	98.9678	73.0426	74.7744	40.943	77.949	62.5769	96.2815	69.2162	71.4802	43.4318	80.7937	53.8101	104.333	79.7859	66.7764	41.7081	81.8207	58.9426	36.4399	64.4683	60.8659	51.4959	90.8239	60.3473	63.9876	84.0788	68.5742	128.12	106.183	91.5224	96.9743	90.1476	101.34	99.5136	83.6355	74.9977	84.3227	83.8785	79.2688	97.0797	131.68	412.378	292.286	803.078	929.149	981.523	804.661	865.456
AOA66419	137.46	22.7753	20.9001	18.3436	31.1963	17.5883	16.0553	18.5792	16.2623	17.2865	29.8536	24.6995	21.2737	33.3763	22.4471	20.7813	27.2517	14.2647	18.7903	30.7598	21.8884	18.3837	32.8951	15.3993	21.4724	37.1029	40.335	43.7691	13.31	7.83994	8.5908	9.00378	10.4779	19.2982	23.4881	25.6759	12.5283	25.4804	21.1155	75.6832	12.7412	25.6276	34.6124	204.172	228.385	214.476	194.923	172.034	206.956
AOA66381	31.7433	36.8791	52.487	39.6898	22.4788	58.9311	39.287	35.793	38.0604	41.3597	25.5869	52.965	29.2021	36.4367	35.6426	48.5174	24.4419	71.3358	28.6602	22.6628	57.1828	39.5425	24.2723	53.8225	31.3547	54.7623	40.7853	32.2373	134.46	117.27	122.737	106.577	87.9337	42.0807	29.5174	43.0658	37.7893	25.5322	27.1906	28.7669	54.2998	44.1572	86.438	28.5388	34.1323	32.0122	31.6363	38.8066	30.8406
AOA66083	98.7956	57.2863	82.9005	72.3438	65.3677	71.1047	67.6435	61.9246	76.0534	73.3398	65.231	69.5534	67.0561	61.6548	64.1821	76.9873	67.8289	79.4941	63.7645	66.7948	73.2451	73.7217	78.0912	73.0357	63.8082	78.6727	59.6936	59.2785	89.728	82.8362	83.0025	71.0205	66.4207	55.2457	44.6459	60.5706	42.3884	55.3287	55.8232	54.0606	57.0994	66.451	87.2897	74.0491	69.0057	74.992	68.8628	62.5011	62.2719
AOA66763	208.38	502.881	548.165	505.007	561.918	532.17	547.25	490.669	526.112	506.742	564.689	505.318	470.254	319.923	433.176	510.569	528.461	564.166	500.852	502.374	497.589	519.93	524.618	519.118	472.09	387.539	328.042	305.969	268.9	275.802	252.811	238.979	247.11	413.004	377.063	396.405	273.237	396.025	406.508	188.454	284.342	368.729	479.534	165.742	195.361	211.301	204.632	191.817	180.1
AOA65926	98.5144	94.4221	117.165	103.055	130.04	102.522	74.4041	108.027	104.892	100.417	126.788	96.2678	83.952	73.2919	88.4981	99.685	118.163	94.5625	81.8851	110.787	86.9268	83.731	106.879	92.3667	84.9998	107.72	92.4651	103.797	108.341	96.5248	99.7658	103.657	110.172	115.706	124.812	122.255	109.347	93.6457	98.3136	75.4591	62.5636	73.7516	65.6269	60.1469	60.6965	51.3017	50.8409	52.933	51.5306
AOA66147	27.1922	10.5391	9.21361	10.0577	10.6563	10.9034	6.82349	13.2925	8.00901	10.6443	10.6646	11.5827	4.99711	13.3131	11.1456	10.2656	11.1327	11.1443	5.54369	10.7075	9.39254	6.57629	11.9282	10.0781	7.68869	11.8707	11.0702	13.3053	8.03224	8.47694	8.70911	9.38499	8.62401	13.1714	11.5055	12.3668	6.55559	10.4134	11.5453	16.0513	9.7289	11.2422	14.9251	23.2681	18.11	19.0869	17.3937	16.1785	18.3637
AOA65533	80.1935	280.523	182.64	243.301	167.553	220.231	174.072	287.456	197.425	256.734	169.143	219.998	181.412	273.818	261.109	192.37	166.459	202.869	122.538	192.41	185.202	171.649	154.309	221.013	155.607	150.467	215.077	199.886	312.197	250.28	267.449	263	249.066	336.903	319.895	317.602	195.223	261.054	326.027	318.094	159.343	130.646	243.332	109.833	145.322	116.968	130.477	133.263	123.89
AOA66575	66.7735	18.4191	18.6272	17.6349	17.4532	15.0439	13.3581	19.9612	14.5116	16.9071	15.6046	18.9094	10.6144	28.2786	18.6978	17.5116	19.6778	17.4389	13.1613	22.1469	16.5858	12.0169	20.5875	15.3246	13.3282	22.256	25.4317	23.6777	18.7212	18.6542	21.1722	20.371	19.439	22.0683	20.6552	22.2168	15.2999	18.7673	21.6972	36.7901	12.2379	19.5814	25.9438	54.352	44.8352	44.4602	43.3941	36.1845	40.7321
AOA66756	12.948	11.674	13.5673	12.5711	7.05578	13.4196	10.8064	15.2736	12.702	15.263	7.51218	13.3525	11.2505	12.5888	16.635	15.1745	6.34961	11.5824	10.7666	8.89547	12.1194	11.0659	9.41954	12.7796	11.3556	12.3676	12.6131	11.1244	23.4006	17.3685	24.8876	22.7943	20.1045	16.7434	12.8564	15.2838	15.9602	11.3791	14.6893	17.7667	12.4601	12.9746	17.4379	13.6759	15.7765	13.6987	15.1944	17.8697	18.9659
AOA66629	61.3385	33.4527	47.2628	40.1954	33.7178	32.7229	27.8301	42.1513	38.1329	38.6252	31.7754	39.8013	33.6577	41.6139	37.579	37.4136	35.2293	38.9112	35.8389	36.0054	31.256	32.4121	39.3942	34.2917	36.3637	41.9295	45.6628	42.7678	30.498	25.6629	30.5039	26.7392	32.6073	45.2031	43.7283	43.7334	28.9345	34.521	45.1126	54.1126	27.0922	38.7852	26.3229	41.4879	36.4887	32.0808	33.9785	31.3824	34.1064
AOA65830	121.915	108.7	151.53	136.351	127.801	123.093	107.814	138.393	147.203	132.421	124.067	116.781	106.696	119.53	116.931	158.351	121.171	117.681	117.486	132.366	108.019	133.424	114.321	117.081	131.799	141.294	131.012	141.818	156.352	133.71	143.061	148.351	160.171	144.029	157.912	161.517	150.089	116.863	127.46	137.381	106.467	103.463	87.1606	119.955	102.091	85.1858	92.2312	84.3017	82.4108
AOA65806	155.959	26.2434	38.7379	37.5963	30.5143	28.2486	27.0304	25.7702	32.9409	33.3386	34.8811	29.593	27.0893	33.1657	31.995	31.6291	34.3742	31.8857	22.9374	34.6581	28.3677	26.5707	41.6098	26.4333	30.3065	40.0315	32.9938	38.6448	28.1562	25.8698	26.3175	31.2032	34.5917	28.2492	27.7311	25.8	26.9154	26.6707	28.8027	40.2932	29.4376	42.6061	46.6614	125.558	94.2688	91.8023	95.6655	67.2359	85.2023
AOA66086	56.0175	71.2191	77.2823	90.9725	54.229	70.5907	65.8769	79.1082	78.5071	84.292	57.8218	70.1181	75.7717	75.8128	84.1103	81.7595	55.9311	66.7576	67.3689	56.9149	65.8011	77.1684	55.8958	70.9656	80.3032	64.897	69.7759	65.6153	110.827	89.3565	92.6868	92.6903	95.9591	76.4256	71.1935	66.3552	112.964	67.3602	70.7461	77.5096	62.2539	56.2187	32.5496	73.0555	54.9798	66.7931	63.7584	54.6357	59.174
AOA66804	1649.41	4469.47	4884.22	4841.82	3190.07	4639.24	4579.2	4896.65	4537.95	4915.07	3212.97	4841.58	5052.88	3192.95	4752.45	4780.2	2947.42	5191.98	4514.56	2876.01	4625.43	4965.54	2572.62	5169.21	5065.94	3366.81	3410.43	2862.71	7880.17	7728.91	7821.64	7972.93	7437.03	4770.99	4279.99	3945.89	5681.19	3709.84	4279.18	2230.66	9750.92	7992.02	4681.03	3989.99	6123.45	5826.36	5356.73	6305.5	5162.53
AOA65372	67.8266	30.4095	37.4489	35.0464	31.2596	34.0321	20.0173	34.5711	32.7365	34.3499	28.4217	31.2703	24.9738	26.4796	30.689	29.8238	30.6215	32.1339	21.0001	29.7738	24.8904	24.8732	27.9	29.8959	23.8366	35.3076	33.6879	35.7271	45.6811	38.441	42.4444	45.1149	44.0397	40.0692	41.2818	38.8798	41.1951	32.9008	34.0938	40.3942	31.4808	35.842	40.8164	44.312	37.93	35.1561	37.7572	29.2375	32.7031
AOA65519	17.3615	41.9498	37.5808	42.0284	43.986	40.4414	32.9058	40.9222	42.758	42.1474	41.8951	37.2618	39.408	53.9861	41.7853	45.5923	44.2713	34.3952	37.5608	44.9973	34.1393	41.4355	43.5738	35.533	39.9267	45.8473	44.2989	50.0212	31.1934	30.9662	31.9073	33.3821	42.9633	49.631	51.5445	51.8489	47.734	48.7203	48.5058	66.9916	42.1436	41.9837	35.2973	117.159	77.1836	63.1167	75.628	49.7055	67.744
AOA66753	90.5545	139.317	188.377	198.132	195.56	190.795	161.834	161.78	162.865	182.094	184.125	208.437	203.675	251.071	204.205	154.157	212.668	164.01	150.088	218.844	169.466	163.251	239.67	176.927	187.672	230.381	255.375	246.389	160.313	145.103	159.728	153.996	159.278	171.384	152.207	152.134	156.808	183.839	207.78	269.85	163.84	219.698	98.8218	83.9162	111.294	95.7965	107.244	107.551	94.6051
AOA66413	9.38854	30.3	20.2135	22.134	18.7029	25.0318	18.8445	25.3345	24.5283	25.3928	20.9542	22.6284	18.3965	39.5131	20.7123	17.0884	21.6836	16.8645	18.7454	21.6117	18.7892	14.6079	17.6679	19.6533	18.7123	25.0012	26.9317	28.1802	16.9526	16.8559	19.6777	14.8945	16.0264	36.9536	28.3415	39.9876	16.1248	36.7238	35.0545	50.2932	12.4756	17.0789	19.7754	26.6696	20.9765	15.1756	17.7206	15.8558	14.5166
AOA66235	146.642	140.039	161.633	155.337	161.112	156.348	134.543	148.626	147.151	156.751	168.917	152.283	151.912	160.797	158.56	167.213	175.951	151.206	140.779	167.573	136.222	147.802	160.845	152.453	141.308	161.663	152.396	163.571	153.568	143.628	149.196	146.725	162.821	171.747	162.127	162.482	166.598	138.352	152.145	150.559	114.018	131.28	96.8658	127.566	112.036	103.244	114.918	100.076	98.3863
AOA66401	31.2901	9.92503	16.1927	21.0475	13.5261	16.2648	11.7392	13.5952	13.9241	15.4002	11.5833	15.1824	12.2216	14.3206	17.8405	11.9387	12.6684	12.1407	13.5999	12.3028	15.8942	14.3108	14.404	14.4612	14.8486	20.4541	20.3024	22.3616	10.1954	9.41745	10.038	7.78673	7.91298	11.9169	13.0721	17.2948	10.1297	15.045	17.5041	24.6054	12.5996	14.1685	24.9436	31.7444	22.7443	25.3655	26.4615	20.1568	21.53
AOA66832	341.149	300.468	355.987	352.023	348.353	341.363	283.924	332.843	359.156	342.846	338.834	314.877	305.468	300.212	318.663	346.252	347.842	301.369	300.985	340.3	278.401	311.452	299.095	317.161	306.032	327.252	310.765	324.802	292.806	272.265	300.377	286.444	302.666	336.732	343.779	340.52	309.725	298.793	301.478	300.054	198.491	227.069	327.947	237.196	209.928	199.817	214.488	160.363	196.179
AOA66111	69.3391	31.0897	35.2447	36.4065	47.8989	30.4165	29.0481	34.0701	34.336	34.0043	49.1882	31.8607	28.461	49.401	32.2157	41.4607	43.3625	28.3893	29.0531	46.3652	27.7743	25.9777	52.427	30.2546	34.2268	42.4082	36.4881	42.7959	34.1419	34.7047	34.1945	38.4395	36.3215	40.1696	39.8312	41.7909	38.2314	32.1168	35.4428	50.8315	34.9876	44.3881	36.9983	71.4806	62.7693	59.824	61.467	49.9914	57.4826
AOA65617	63.9425	38.7625	35.3292	45.1549	39.0697	36.8101	30.0412	42.9693	34.2774	37.7299	43.2077	42.3515	34.8073	53.8305	42.7991	41.1282	44.3899	36.1664	28.8844	50.2773	33.5951	32.8466	45.8708	37.7442	33.8515	51.156	44.9074	54.7486	40.4202	37.9257	36.7913	35.4791	39.5939	47.3469	46.9189	50.2088	39.2108	47.5331	47.1115	74.1163	43.9226	55.9824	46.1848	71.9671	60.7707	51.7928	56.0007	48.3154	53.4442
AOA65680	79.7057	32.2089	36.1832	36.7898	29.8237	32.1032	21.5743	38.3894	31.1856	33.8919	30.7355	30.071	23.7795	33.0656	33.7266	32.5682	35.5065	31.9152	24.742	32.4272	27.6772	23.3123	34.9583	31.2294	24.1463	38.3761	34.152	34.8054	64.242	58.3666	61.1625	62.1863	60.4271	47.2025	47.5758	45.1843	50.0272	38.2254	38.1114	50.5747	38.4312	43.22	52.4539	60.3425	47.1062	44.6011	46.0663	35.2614	39.1171
AOA65947	280.97	218.711	283.534	246.211	196.145	290.889	268.53	247.296	276.88	240.687	205.044	264.559	237.112	195.909	225.018	270.226	187.005	288.633	228.274	180.905	253.351	279.971	176.88	276.219	262.584	213.667	231.22	212.365	218.965	201.405	218.949	226.588	221.087	187.528	185.017	207.913	110.274	181.6	176.81	160.957	130.643	119.094	372.894	200.106	247.861	227.839	208.941	252.211	215.816
AOA65568	51.9115	19.7837	22.106	22.2812	21.3943	18.5921	12.8177	21.7952	19.3965	18.4992	21.6333	18.5219	13.3198	17.071	18.0735	19.1698	19.6302	18.3828	14.6895	19.9461	16.2692	16.5709	19.0091	18.0602	15.7867	22.4117	19.912	24.4018	21.5735	17.9773	19.3225	20.5114	19.2599	24.7661	24.2438	26.5465	20.6969	19.7003	21.1741	24.8074	17.2601	21.2921	25.7776	26.2508	21.3655	21.0354	24.817	18.8078	21.1896
AOA66836	53.1493	35.4318	38.7197	41.6725	35.1053	33.5048	34.9706	41.8956	33.1088	45.5077	27.1804	35.5863	23.4879	33.4322	38.785	34.6903	32.6432	35.2364	23.5413	27.1191	31.1044	28.5001	23.9669	35.8437	28.0646	33.0143	29.5121	28.109	63.5425	56.6569	59.046	64.5543	61.0326	52.8989	50.8051	47.4113	51.0197	37.5099	38.8675	35.409	40.4756	40.562	32.9384	26.6836	27.934	29.2406	21.4081	24.3233	19.1527
AOA66556	34.7171	8.90573	9.89167	9.22593	9.86623	10.8021	8.15274	8.502	7.14828	6.91458	8.7526	9.38756	7.64842	9.96342	6.81167	7.36692	9.53527	9.13928	6.6157	9.84535	10.6189	8.09226	9.48456	9.92073	8.24387	13.1937	10.8866	12.7154	13.8382	12.9715	15.6631	13.7961	13.1132	12.1463	11.807	12.1982	12.6675	10.8595	10.6893	16.4081	7.87748	10.3858	15.8822	15.9257	13.934	14.278	13.2365	10.8036	12.5626
AOA66457	2716.79	9.91963	9.83949	10.3796	9.74188	14.8495	16.5538	4.97366	6.21121	5.26375	8.87232	14.0249	10.1922	11.2729	7.36125	6.51684	8.66974	18.3751	12.5273	6.71556	23.2639	20.7008	7.23351	13.2336	15.6649	12.5921	11.3322	13.0598	8.19323	7.07761	6.46864	6.52746	6.24763	5.55474	7.59584	10.2207	5.67487	8.06442	10.0732	16.8707	6.60464	11.4328	57.9783	3098.73	2958.9	3060.93	2946.97	2962.67	3149.83
AOA66044	108.832	53.3138	115.971	57.6955	68.574	61.9621	102.413	65.4296	118.107	62.9959	61.5111	58.0658	112.433	83.8329	49.0559	116.76	68.1272	60.8445	107.43	62.2514	57.2341	110.945	62.9654	51.5154	98.0145	83.8641	80.9131	94.4254	30.95	30.2857	31.2844	34.4415	38.0178	49.3211	97.1958	97.4487	78.6715	70.2653	74.4456	96.8797	61.5469	90.702	248.487	85.0785	93.6429	94.5909	94.1396	79.8399	99.4669
AOA65727	1942.27	3257.94	3145.42	3605.88	3094.14	3002.92	3068.63	3610.58	3419.86	3606.5	3126.97	3197.69	3258.07	3703.63	3609.3	3561.08	3127.84	2914.02	3020.6	3295.63	2904.08	3370.44	3298.55	3156.6	3399.59	2894.35	3408.48	3436.97	1763.54	1677.57	1697.97	1740.27	1756.04	3193.56	3259.4	3537.69	1847.52	3309.84	3701.2	4211.41	1801.31	1918.55	2319.33	1224.52	1473.89	1318.74	1365.74	1420	1257.47
AOA66593	96.8981	151.94	188.613	175.145	167.598	178.773	140.891	179.986	184.403	179.112	160.514	173.472	167.501	135.127	169.156	192.154	159.564	161.496	151.211	158.445	153.742	164.548	148.234	158.948	154.662	153.448	138.141	145.427	197.231	170.017	193.931	222.288	215.796	179.14	186.853	175.954	188.576	139.376	170.933	124.688	194.846	189.46	105.69	147.642	200.489	176.637	163.3	177.099	152.905
AOA65540	146.555	137.187	132.664	129.382	138.203	113.504	102.81	146.647	124.921	135.976	138.486	110.44	104.839	103.763	120.709	131.001	136.887	113.917	111.208	120.345	110.631	121.878	111.778	114.253	110.046	117.441	104.609	115.914	129.097	131.722	144.624	157.259	161.102	164.512	165.404	162.887	155.962	136.327	143.244	112.968	129.83	136.226	123.625	176.036	140.277	140.975	138.201	117.506	121.674
AOA66506	62.5801	18.1726	25.3583	21.7733	23.6707	16.1209	15.5125	23.7192	23.656	16.9834	29.3318	16.4963	13.9191	15.9788	18.4024	22.5509	31.0093	18.7629	20.8248	28.7065	14.4877	14.8832	25.351	14.7447	17.2758	31.0657	21.9815	21.4234	20.5324	19.7903	19.9366	24.0554	20.6303	24.3693	24.7386	26.0137	16.1275	18.0269	21.032	16.6537	15.4995	27.3103	29.1594	37.4319	29.6058	29.7212	35.0264	23.4948	26.3296
AOA65690	163.752	23.3537	46.7318	33.7254	52.8974	31.8498	31.929	30.883	37.9337	30.5738	48.7817	28.992	28.546	29.3532	31.4726	46.9647	51.4623	30.1463	40.8298	53.5184	30.346	46.3912	66.6138	29.5679	47.2312	51.3857	45.1777	52.0762	24.7533	19.2531	26.068	29.999	31.5798	29.4061	31.647	33.13	25.069	29.8419	26.8725	40.0875	48.0708	52.7069	73.9812	148.169	108.809	110.13	128.492	90.696	112.35
AOA65425	185.777	100.922	105.421	110.143	114.123	108.502	83.4365	108.376	102.988	99.2534	114.331	101.762	85.755	77.3557	90.8605	95.3336	101.17	99.947	86.9055	89.6723	94.7581	95.02	84.0247	98.4757	91.4947	101.08	95.2773	94.7617	117.737	100.337	104.297	106.997	118.965	123.26	131.318	129.87	115.167	110.639	113.868	97.5647	66.047	65.2321	93.2893	109.779	102.708	93.3185	108.229	86.0128	102.998
AOA65804	24.571	67.2518	66.2636	68.7926	28.1511	85.0367	75.3503	71.2396	69.9905	69.3457	32.8181	85.6188	52.0893	43.6643	79.5677	56.7486	28.1981	86.552	45.0977	20.8493	84.2085	49.0454	23.8218	88.5378	41.1515	51.0527	60.9619	47.8744	85.5867	76.3285	80.6672	75.5691	68.0815	63.2652	42.5287	52.0598	35.4539	47.3266	53.3136	29.7971	53.2699	57.197	78.4213	18.6823	36.4408	42.7109	36.9367	37.3728	31.3648
AOA66169	16.1718	39.6313	45.8712	44.3035	39.8527	53.2102	39.7127	43.4771	37.4244	43.0765	34.1028	56.7522	28.4724	50.9668	49.5746	36.5512	36.0068	57.445	32.9879	35.1295	52.8767	36.6184	58.4279	55.9553	32.1662	59.1291	54.8245	53.7968	72.2803	67.5582	71.5774	61.6473	49.3553	47.2089	37.4921	42.5439	34.7627	37.1339	39.9866	40.1175	58.4098	70.2368	35.858	5.5683	16.758	41.6708	48.8128	62.4521	54.2132
AOA66651	14.1297	23.1655	23.1358	23.7658	25.5539	26.2405	16.5987	28.0462	20.0677	20.9862	22.9956	24.6765	14.1915	20.8548	19.5276	18.5574	27.7897	25.3573	15.8624	21.1195	22.7027	16.3325	20.931	23.236	16.2709	30.2053	26.8666	26.6663	30.8887	25.697	29.8106	26.8717	26.0651	32.8283	30.1483	33.3601	25.2494	26.8682	27.5958	22.7227	22.3769	27.4544	17.0171	12.9452	16.0401	13.0269	16.8371	16.9313	11.3741
AOA66016	34.6492	36.3729	35.7157	31.748	30.4624	30.9387	26.8773	37.087	32.1821	37.4496	27.4764	34.1315	8.9615	38.6546	39.7301	34.4604	33.5121	39.5394	13.8897	30.2262	32.3554	30.2208	31.8662	35.8206	17.2289	34.2166	28.2064	24.1773	81.1653	100.878	80.4383	75.5067	69.8038	39.3842	20.672	37.7298	47.2461	30.6673	41.9584	37.341	44.1192	41.427	54.3176	27.9318	30.1868	26.5703	33.2621	38.2476	30.5106
AOA65588	39.1382	40.4523	55.6369	45.081	33.091	50.898	35.1666	45.6839	42.9299	45.5573	33.5272	48.3355	36.4192	43.7219	42.5115	47.9229	30.6763	69.0671	33.7718	31.6001	50.2971	38.3801	36.8814	50.6973	36.7782	49.2905	38.9174	31.4796	129.682	110.535	120.572	98.6154	95.1614	49.8306	34.8114	42.1191	44.9251	35.1838	34.2344	37.853	45.5578	39.841	90.4979	41.2539	46.1093	50.9	48.2512	53.2211	43.5886
AOA65871	13.8997	12.5276	12.153	13.0998	7.62046	14.2572	10.1953	13.6436	11.2521	13.3058	7.93093	12.5779	10.1415	9.2906	11.2198	12.9772	8.44282	13.5353	8.28567	8.73367	11.7208	9.00002	9.48139	12.8394	11.0892	12.1382	12.3361	8.94931	20.7495	19.27	21.876	17.6207	16.6623	12.968	11.7569	11.0115	9.68156	13.2124	12.0323	13.257	7.51509	7.65144	15.5765	6.77945	7.75127	8.49986	8.11983	10.4965	7.15818
AOA66168	166.476	32.3022	55.3818	52.7429	60.5912	37.2565	55.4584	36.1368	53.5463	43.7177	61.0198	39.3363	61.2619	60.6814	39.4577	54.7591	73.4898	30.5283	67.3222	65.7529	37.2116	56.3224	73.704	38.318	62.6034	64.2941	67.0578	71.3758	18.9621	19.837	20.1493	29.4062	30.5752	35.5326	40.5143	41.7817	55.3952	50.4667	44.0965	85.8769	61.4826	71.4259	79.9388	175.502	134.669	173.016	150.098	123.282	153.516
AOA66426	42.0797	79.0821	114.634	90.3166	61.308	104.786	84.9502	91.0268	86.5803	94.972	61.1375	103.398	92.2242	68.6556	83.5009	95.0118	60.3495	127.03	80.2705	62.8381	110.217	100.59	66.6358	111.221	85.5075	85.7621	73.2191	72.6227	239.181	224.786	239.99	192.482	191.549	89.6742	68.5546	78.2975	112.208	71.9392	78.2232	61.4721	117.175	74.7439	125.675	34.8641	52.7444	48.0098	47.1045	66.0707	47.4577
AOA65891	23.782	17.1704	19.9904	20.2903	14.6945	19.0925	12.0535	20.733	14.5609	18.4492	15.7247	19.0169	9.08713	16.6777	19.4273	14.422	18.2201	18.8745	9.1007	15.6893	15.4782	13.109	16.85	19.9866	11.9321	20.674	17.5243	20.975	27.2058	23.5028	24.5883	19.933	18.6171	23.1369	19.5643	22.3176	17.5211	16.1245	17.1512	21.0167	16.2084	20.0617	23.5442	17.4661	20.0287	18.3266	20.1501	14.7008	17.0482
AOA65564	5.5482	59.3395	49.3738	52.4648	39.3602	58.7418	42.5328	60.0298	52.2569	53.2356	47.4912	61.6071	40.4522	59.7981	54.4002	48.663	49.2846	65.6877	38.1916	45.3482	64.1074	46.538	42.0498	56.4522	41.8932	59.4037	54.3398	55.899	115.789	114.654	120.44	108.869	97.8656	75.4521	62.9466	58.8997	91.5185	60.093	60.227	37.0954	65.3846	73.7593	8.89559	9.719	34.255	29.7029	36.4301	39.52	23.4891
AOA65802	116.513	31.9682	30.4591	36.444	18.6526	37.6023	26.2161	35.4292	30.4013	28.2877	18.7018	38.7909	27.9053	29.382	31.0963	30.8879	20.4663	28.0137	26.8056	21.6937	29.7628	28.7672	22.8198	31.0957	31.8377	32.1663	43.7297	37.5429	29.2714	26.7139	33.0177	27.046	21.7921	33.563	28.8843	33.8503	27.6063	30.7759	33.0738	44.1401	14.6893	18.299	20.4907	111.789	73.9375	76.5788	91.7076	72.1479	76.6723
AOA65569	49.8435	51.9822	38.8609	49.7994	38.8755	49.2694	32.1813	45.6811	37.8548	39.7488	37.7891	49.062	29.58	58.0491	48.0848	31.6472	36.0386	40.7848	33.5035	42.6344	45.7395	37.4072	38.3979	46.7651	37.0981	49.5317	54.9831	60.8262	26.5486	29.1992	35.6833	26.5025	24.184	56.6662	54.5652	49.3705	47.9047	55.7798	60.0641	84.3875	19.9927	32.1088	34.2547	55.5652	36.7719	38.0711	41.6689	35.3572	39.0461
AOA65508	28.4184	29.5745	31.43	24.884	23.3482	41.2111	21.7059	31.0517	25.0637	24.1796	22.1881	37.2889	19.7542	37.1323	24.3543	19.9677	23.274	34.3341	15.81	21.9434	29.0446	20.3908	24.1555	35.135	15.87	36.8046	39.4923	39.0096	56.5782	46.9378	52.044	44.9982	45.2217	38.1968	40.6848	42.6297	33.3292	31.5472	29.9423	33.3982	38.9547	40.854	87.7803	47.4217	69.5941	62.4638	65.2287	50.3593	46.5676
AOA65941	158.83	55.9767	140.955	54.4261	123.039	189.696	139.441	82.4544	93.4069	54.8198	138.732	151.98	81.7799	112.411	40.1658	115.264	147.205	185.773	68.0538	145.643	133.666	133.197	169.164	159.428	71.5776	131.435	178.157	134.244	179.205	161.245	160.669	155.099	135.71	69.2772	51.3292	92.7145	64.5401	31.42	30.7917	47.9792	137.443	134.809	441.462	51.8569	133.701	58.5448	58.2406	127.071	60.6584
AOA66662	512.595	2857.62	2569.35	2600.63	2338.93	2661.77	2653.83	2608.48	2422.45	2561.75	2345.29	2400.29	2638.45	1426.66	2421.14	2509.43	2130.2	2675.25	2701.43	2013.94	2586.43	2527.63	1592.11	2568.31	2365.37	1799.07	1515.66	1440.06	4194.89	4608.76	4450.42	4400.22	4279.72	2795.9	2428.99	2302.66	3807.05	2295.13	2228.23	1009.05	2449.16	1784.14	1465.82	805.898	1009.64	988.896	979.321	1034.48	912.935
AOA66212	87.3008	41.8036	46.6249	43.7358	60.1645	40.4457	33.5728	46.7103	45.5846	43.6689	54.3806	40.8675	33.3475	55.2834	33.0493	36.5832	54.0413	39.0368	31.6243	57.3426	36.9428	32.4845	54.8907	38.367	32.4949	51.4966	48.7953	61.3713	37.3189	31.4739	34.7925	33.0064	36.2835	43.3247	63.601	65.169	35.949	48.505	50.9877	99.3709	23.3454	23.0892	38.5787	33.9039	37.1952	31.3538	31.2288	27.598	26.0332
AOA65374	5.96001	7.40883	4.73559	6.8223	2.25435	8.20439	5.72985	7.23148	4.04248	6.47672	3.73654	5.40144	4.07388	5.12526	8.99047	5.4535	6.23968	7.44998	4.53329	4.84656	5.48562	4.72255	3.64901	7.79768	5.1399	4.61372	5.49538	5.78588	10.1954	9.69042	9.89861	11.6801	10.739	6.82876	8.01193	7.71836	7.46398	6.64147	7.1916	4.35096	6.0998	5.13351	3.98161	3.04217	4.32015	7.30219	6.00818	5.39226	7.40521
AOA66397	73.1262	23.4424	30.2203	23.7647	24.8831	36.2479	20.179	21.6232	24.0016	17.1818	21.1349	32.6973	19.106	40.7898	26.8317	23.3768	23.8621	27.9202	21.8243	25.2199	33.0232	22.6973	36.6833	29.2561	22.888	51.6683	42.9544	42.7582	25.115	24.7504	25.3614	24.8201	27.311	28.1631	23.8913	26.9759	25.9887	25.3496	27.3061	57.9966	22.6812	43.2484	33.5519	186.473	166.855	156.867	169.029	150.128	182.574
AOA66854	94.9331	93.916	108.552	105.133	62.393	124.16	97.7148	116.953	106.961	108.619	63.6108	119.492	87.4662	129.458	108.043	102.16	69.2642	117.329	81.0723	65.3092	96.1025	97.4505	71.5206	118.094	94.4029	93.0372	119.146	100.899	204.905	177.479	191.464	189.373	165.274	106.646	94.4339	101.785	115.985	86.7349	97.3498	119.042	109.74	111.816	118.994	63.3301	72.6192	67.3749	61.3039	75.1322	63.5751
AOA66851	79.317	88.7011	134.013	105.706	92.8042	82.1382	85.1068	125.648	132.622	120.134	105.023	83.9287	111.323	104.639	119.049	123.654	112.732	94.5924	88.0817	87.3216	91.6478	117.013	105.507	106.867	88.7716	100.205	105.962	103.221	113.973	87.1856	103.308	100.667	113.13	104.92	138.275	118.087	118.063	86.005	102.28	88.1728	77.9302	109.308	78.7963	77.7328	69.2627	73.1059	72.9489	88.5738	63.072
AOA66429	31.1873	124.93	102.871	125.063	71.4059	109.36	92.0113	125.817	96.451	122.984	71.7138	113.474	83.0041	86.8572	116.518	83.1429	71.7113	118.808	70.1009	69.3745	104.931	94.3398	68.7518	112.036	69.0416	76.7425	85.7266	73.2041	248.612	245.777	256.118	229.857	205.756	152.626	119.696	114.083	162.216	111.237	113.058	87.1367	132.174	113.518	172.134	73.9496	88.0042	80.3365	81.444	71.1369	77.2419
AOA65693	64.796	32.87	37.6532	42.2156	21.5058	40.6737	31.2759	26.8486	23.9336	33.1008	14.2581	41.403	26.9593	34.5129	36.9431	24.1692	16.7702	48.6608	25.7139	15.1872	39.7469	36.3069	15.2512	39.3321	31.5107	26.6459	25.661	26.2873	80.9044	68.8311	75.6298	62.237	55.2309	36.8701	29.8621	33.4618	51.9596	35.5053	39.3231	41.9322	46.6139	46.2719	122.343	37.6493	44.6854	56.6797	59.9857	37.3389	28.7099
AOA65719	71.6105	28.5097	27.4414	29.9962	20.9967	25.4674	22.9811	25.3947	28.4121	27.0209	20.8179	24.844	21.7803	28.7586	27.3217	23.8392	19.2175	23.106	20.2342	21.5892	22.8924	22.8563	19.1305	22.0692	25.8886	27.5745	31.7511	32.526	19.1255	16.3605	15.4409	16.3391	15.6975	29.2974	29.3789	26.2551	24.0779	29.4281	29.3232	39.5152	18.0643	29.7797	9.05519	43.9921	35.3104	35.2981	39.7977	33.3373	35.8862
AOA65390	26.7464	3.5632	2.3034	2.55351	2.22568	1.70527	1.6557	3.37504	1.23629	2.5319	2.54878	1.25785	0.975047	2.43533	2.37033	2.11662	2.37588	1.98121	2.28868	1.33844	1.86841	1.1303	1.58583	1.67968	1.23019	2.04287	1.09606	1.51579	7.26969	7.00695	4.65487	6.14018	7.4065	4.61478	3.02776	2.51441	4.21089	2.87097	3.79973	4.20136	4.0567	4.38631	5.21326	18.7569	16.7871	20.0987	19.1377	16.0402	14.5236
AOA66592	35.0506	11.4466	7.1596	10.0874	6.67947	7.90914	6.92635	12.0766	6.21058	9.38178	9.86332	5.74101	4.93797	13.3992	9.83792	8.57541	6.31535	7.95248	6.18168	7.43103	8.33512	6.78427	5.79385	6.33926	8.8452	6.46222	6.74321	8.42413	14.5701	15.8081	13.2937	16.3298	14.5393	11.6854	11.8126	12.7819	12.7809	12.1209	9.86827	21.0144	13.5751	14.6018	44.6022	26.0792	26.0797	33.7478	23.7586	31.7462	22.1627
AOA66341	30.7105	7.34241	4.46892	4.72897	10.9916	5.74197	7.24756	4.90417	2.58819	3.54064	9.93728	3.78539	8.80298	3.60809	1.30758	4.40985	7.54289	4.03601	7.15839	6.69255	4.39539	10.3712	9.57681	3.95904	7.40432	4.19229	6.08954	5.61435	1.88295	0.90745	0.648861	0.0924497	0.845537	3.47196	7.38291	7.69759	0.531707	8.92158	7.12713	25.9357	0.864305	2.52571	46.0935	7.21121	6.1671	17.7166	19.1234	18.6087	15.1353
AOA65834	13.7398	23.0449	14.4028	14.2594	24.7124	14.2209	13.413	23.4346	13.6936	16.0889	25.9474	13.5167	14.95	27.3188	17.4479	14.8952	21.1365	15.3443	12.4769	17.575	14.4528	9.53375	13.445	16.4088	14.0256	13.8053	15.4265	15.3616	47.4872	37.6031	39.2767	31.4012	33.0271	28.6503	36.2658	38.3304	33.3354	35.5828	37.4608	45.5709	16.4849	14.3173	34.7764	5.74997	8.53662	12.2232	11.5474	11.09	12.852
AOA66435	96.0344	95.7784	81.349	98.9595	81.719	94.4085	64.5397	101.14	79.4384	98.824	77.3508	87.4938	76.1557	122.102	98.4411	70.799	84.8308	97.9581	69.8445	77.9946	77.8529	73.5564	79.1399	85.1096	68.9295	83.6973	84.2673	85.5614	132.791	128.324	122.447	124.158	121.829	112.31	110.496	100.72	111.212	102.253	107.528	122.844	80.0224	92.8264	130.149	99.3332	96.9113	93.3354	98.6209	82.3313	83.5264
AOA66541	41.1133	33.968	22.4352	44.962	24.0789	43.8159	27.2419	40.551	31.5839	44.1973	28.9349	30.4059	29.009	27.7742	33.0096	35.8154	26.7596	29.8402	27.6148	27.8742	37.5592	30.953	22.0519	34.8294	22.8749	33.6743	37.093	30.0646	46.5084	46.2853	37.2281	44.9271	44.9008	39.6871	46.9167	40.8386	35.5908	31.8498	31.1604	38.0597	50.7335	52.0898	47.8439	49.0937	51.2333	41.0502	51.8852	38.0539	38.8155
AOA66850	41.2014	83.8216	79.4571	98.1902	71.2568	88.9193	66.5028	85.8753	82.8283	85.0742	68.0732	81.7736	75.3418	61.1981	76.5895	76.0354	68.592	83.4623	72.779	66.7265	75.2625	73.9016	65.0596	79.7186	75.9387	65.8812	74.4316	65.737	66.93	60.288	62.6988	65.2779	61.4364	93.0748	90.6577	88.5278	64.0654	82.7923	84.8385	60.7497	42.1433	58.1133	58.2877	55.5324	59.9223	59.1851	60.2855	55.2043	60.2087
AOA66406	67.1283	74.2516	55.8495	66.5077	63.8584	47.2734	39.3826	83.3711	65.6657	68.6683	70.0716	46.0717	50.473	70.596	66.1675	58.6676	58.7781	45.4046	46.8147	60.088	39.8277	43.4229	43.3488	49.3423	47.8568	40.6365	46.8339	44.5953	63.2531	72.5886	74.8076	76.2075	79.0664	105.054	111.992	92.8249	81.3355	82.5282	83.9035	83.9512	38.451	45.099	57.5339	23.2401	29.1092	31.4264	26.1756	22.4714	25.9484
AOA66336	23.6703	3.71995	2.62387	2.28253	4.99925	5.43209	4.22611	3.74379	3.25985	2.7855	4.61011	4.16736	4.51711	4.23025	2.9566	3.70833	4.66573	5.00638	4.72949	3.65272	4.79791	4.18909	4.4603	4.66459	4.97377	4.4646	6.27791	5.90151	5.92636	4.78766	5.19407	3.80117	3.65769	4.11383	4.59058	5.18673	5.12686	5.77101	5.84306	5.66217	4.54794	2.83152	6.06268	5.47171	7.10074	10.1654	13.0815	7.76484	10.6493
AOA66102	87.1632	12.5608	15.0457	13.625	10.333	14.1174	10.8765	12.52	13.6996	10.6835	11.198	12.232	9.38886	14.7229	12.6514	12.3651	10.3417	12.8648	8.92807	11.192	12.6822	10.1371	13.1304	11.8648	10.4952	19.3528	18.0636	20.3211	16.043	13.9899	14.3047	12.1083	14.2949	15.8033	18.0348	18.7065	15.4981	14.0742	15.0245	28.9524	12.1517	14.9677	28.3292	34.1049	33.2984	33.8226	35.5505	28.128	32.3282
AOA66718	27.3148	106.821	132.651	109.661	65.7967	149.57	98.8371	119.311	108.921	123.036	62.9103	144.233	103.507	91.0476	108.565	118.603	54.7302	209.785	84.0613	56.8334	160.547	122.06	61.52	157.584	86.9238	103.275	89.1061	62.9159	457.418	399.537	425.608	376.857	319.161	122.86	85.7109	108.12	146.475	73.1033	84.8363	55.2977	194.506	138.289	200.556	45.9426	69.3895	65.7578	65.8632	78.0403	57.9529
AOA66704	9.60723	21.372	17.7863	20.1945	18.449	24.3619	15.128	22.3272	19.7159	20.8803	17.0269	20.9616	11.1132	33.2522	22.3653	16.4484	21.3821	22.427	11.2246	17.4045	22.1848	15.2782	18.289	20.9374	14.1274	21.7963	22.5432	26.2927	25.5998	25.03	26.1382	25.6036	25.1251	29.2872	27.2936	22.9691	22.5592	23.3442	22.0072	24.6682	29.6837	48.0074	27.8362	9.59444	16.0705	19.3955	19.1637	16.9065	13.9773
AOA66752	77.4425	43.9959	62.8719	52.8805	53.9282	52.1877	48.1733	57.0242	59.2907	56.9131	55.4617	55.539	44.6178	55.2637	55.2246	62.5313	55.5859	50.2602	50.7926	53.1877	45.5663	55.7642	53.3599	54.5916	62.877	70.8309	64.1459	68.5959	65.9521	54.6783	57.7818	60.5146	65.5683	61.9774	66.2768	59.5684	69.454	47.8933	55.2205	71.2623	65.7684	60.5433	50.5601	87.3749	74.1952	72.7379	71.4764	64.6073	69.3249
AOA66520	46.1613	9.55782	10.5516	10.3562	12.6805	10.1434	6.64717	12.5949	11.4674	10.1931	12.7739	10.9004	6.41149	13.3645	12.3806	11.1859	14.3829	10.1808	7.92724	11.7021	9.17442	8.60854	15.1463	9.12345	7.68974	14.9256	16.0961	17.6921	15.5503	12.53	14.1157	14.0055	14.2078	13.4164	15.4358	12.872	12.7724	12.6092	11.1995	15.2168	13.0796	17.1457	15.8295	13.1144	12.7538	13.8892	15.0218	11.3601	13.5248
AOA66244	46.8626	31.2133	25.2049	31.1207	29.883	28.2997	26.5105	33.8659	27.8099	35.8344	34.702	29.1351	25.4916	53.6163	38.4449	36.2602	30.824	26.8525	22.1145	36.4655	25.2924	17.6738	35.2932	29.4157	24.2626	34.1876	31.9733	36.6162	28.2605	28.3179	29.3395	31.3227	30.9929	38.232	33.1907	36.1517	38.8474	38.7011	36.7331	47.8791	41.297	48.386	48.0158	67.8235	63.6481	58.9822	64.2865	61.2669	57.5824
AOA65685	38.6405	140.241	155.083	130.857	88.6137	167.817	161.569	144.94	156.641	129.358	95.9517	146.378	129.66	162.138	126.18	147.868	97.5209	167.456	117.691	101.313	126.036	140.923	97.0685	153.882	118.535	122.493	147.579	144.204	160.55	129.872	132.435	131.555	99.8624	103.224	107.826	136.707	62.2173	115.405	118.338	94.686	81.1156	72.8388	387.305	73.0404	154.227	98.9013	79.9804	128.453	82.1433
AOA65868	36.8936	69.6929	42.7443	55.4338	60.4426	48.0154	41.015	61.9559	39.4375	48.9304	60.4499	47.7672	26.9199	76.3905	54.6711	42.5854	64.9707	48.4116	26.5986	60.1438	39.3575	29.3476	61.0906	46.5193	31.1013	50.3213	47.1653	58.4358	57.4326	56.6009	68.872	49.8067	53.5763	73.2235	53.1665	55.1061	48.1067	59.1741	53.798	76.5777	46.3907	56.6145	77.2762	80.651	59.874	57.5643	51.149	51.8386	44.996
AOA66462	59.7363	62.4853	58.1466	64.2149	48.9992	60.0941	57.4455	74.1129	60.5774	72.0285	54.5834	61.4874	58.823	71.2716	66.2879	52.571	51.0597	56.7098	52.7482	48.7911	50.1689	51.8343	43.897	59.7147	49.4769	56.8377	55.8532	57.937	73.9974	62.0145	76.1961	69.3309	63.4224	83.0518	83.9459	65.8663	69.8968	66.4572	78.7866	68.3087	53.8221	69.928	52.7777	69.7291	58.5534	55.9653	67.1555	54.1937	61.2982
AOA65912	48.9013	51.6471	50.2596	55.7522	54.895	51.6711	34.0931	55.797	47.0338	50.5802	50.9498	49.3466	40.3757	38.0601	45.8754	47.0204	50.6891	47.4418	35.6646	52.6068	39.9699	34.4582	46.8053	46.1272	38.6232	47.1127	46.5399	46.0371	64.4991	57.5777	61.431	59.676	60.7124	64.5136	71.355	63.0149	56.0981	49.6809	49.6037	46.8757	37.7494	37.6827	35.418	41.2932	37.067	34.4996	38.6002	32.1966	30.7806
AOA65670	51.625	43.894	45.5328	53.7274	44.9733	48.0113	34.9237	51.071	46.0367	50.875	41.6128	42.5086	41.804	46.2416	47.6201	48.203	43.69	43.92	35.1966	39.6963	39.9384	39.8567	37.0733	41.9505	37.2821	41.4396	45.8866	48.8755	46.925	40.3849	50.0887	43.4601	46.0582	59.0167	57.6773	52.0247	47.4996	46.536	51.6985	60.4776	34.0067	38.0765	46.1446	51.9755	45.4203	44.2165	41.39	36.6869	39.9809
AOA66398	37.6793	53.5535	50.0526	53.6337	50.7582	58.2623	35.1529	62.261	45.8114	61.233	49.0657	53.2779	40.3868	43.3125	55.2329	46.6588	44.2249	61.5468	35.8483	45.5725	47.2921	40.0365	43.0807	52.671	40.4473	44.5757	37.0119	39.2552	115.991	100.172	114.693	109.834	100.076	69.4525	59.8006	58.9367	67.5899	46.1866	56.2925	39.327	45.1642	47.9243	62.3958	42.2047	44.0666	37.5194	38.4698	40.5132	36.1532
AOA66626	9.34619	14.054	11.3377	14.2879	11.0258	13.8649	6.98836	16.1774	12.0972	12.7275	11.7025	12.1411	7.41596	10.6722	12.829	9.11599	9.30578	15.2864	7.71786	10.2534	12.4014	8.70036	9.04768	12.8358	9.16864	14.8545	13.4587	14.7749	19.6029	14.8712	18.4931	14.8213	16.326	20.9325	19.5325	17.5675	16.6625	13.5198	15.3561	12.0434	13.7379	15.5643	11.0646	10.1997	12.3733	10.8904	11.3717	11.1168	9.27555
AOA66380	50.6769	74.9794	57.5774	71.383	83.7961	55.8565	38.9603	82.7366	62.4423	68.853	79.3757	57.3025	55.2717	63.8769	78.1675	58.0191	82.6528	44.4613	54.1853	83.5621	46.5845	60.3223	69.8172	55.4924	60.0229	79.574	84.6009	84.9219	48.6346	40.1801	52.237	49.7732	57.3557	101.383	107.682	82.8816	55.1417	85.0942	84.5833	77.9643	58.5421	102.469	38.9152	35.2515	68.2953	61.4285	68.2816	39.2279	41.7474
AOA65642	40.4082	24.6216	34.0533	29.8112	27.2725	29.5609	28.6054	28.3101	32.5002	26.9843	28.022	28.023	35.2701	28.8326	24.9359	32.4508	28.8804	24.5846	33.0907	28.0871	28.6938	34.5599	27.4184	24.0936	36.2478	50.5778	50.9902	55.032	22.4079	20.659	23.5968	19.9469	19.5412	33.349	43.3254	43.1716	23.9346	38.5608	34.3091	79.897	17.716	29.5979	24.4132	34.3994	33.7451	32.5243	32.6303	34.715	36.1364
AOA66874	442.528	454.717	628.648	422.548	347.133	626.41	719.759	389.003	589.78	333.727	317.595	623.346	975.782	911.126	412.289	685.033	376.533	442.644	935.201	425.533	709.993	805.778	342.893	499.107	934.229	1219.37	1535.7	1648.3	7.86654	8.74872	8.10259	7.36814	6.88376	446.766	968.39	1076.48	152.305	1166.07	1037.82	3553.86	22.1353	85.8188	35.8312	51.4359	98.6064	197.631	192.399	664.188	490.03
AOA66552	14.4839	7.90754	9.33906	8.77208	9.63685	8.5973	7.51263	8.53705	8.99543	8.04046	8.86166	9.18127	7.03753	7.25603	8.88416	8.95903	9.16789	8.67673	7.46615	8.57971	7.70953	8.09525	9.31198	7.9203	9.63153	12.1037	12.0676	13.2961	8.9554	7.5288	10.1398	7.47481	7.596	10.444	10.7168	11.5003	8.85087	12.7151	12.5385	13.3367	6.74572	7.68361	8.92855	12.9194	12.1431	12.288	9.9261	10.3751	10.7928
AOA65503	19.37	9.99493	14.3977	7.07632	9.15831	12.1626	14.08	7.05069	7.78552	8.41973	10.3222	10.9124	5.51671	13.2277	11.8702	11.0175	9.21771	4.48378	9.66866	8.48147	9.14271	9.30199	8.73842	10.137	5.56823	8.99675	10.4183	8.63972	15.1869	7.98436	6.79658	7.23054	11.9401	7.83299	7.30913	13.4714	10.3963	18.5012	8.37889	9.75214	7.14976	10.0103	17.1268	26.2222	15.6923	26.6466	17.4493	17.1076	15.1533
AOA66916	194.867	118.877	224.309	204.863	187.239	188.601	183.465	133.033	210.38	179.043	210.408	188.39	231.887	128.752	163.78	198.336	192.203	187.7	201.958	174.002	172.447	206.497	121.896	176.719	247.61	313.899	304.758	306.671	97.4233	76.9829	60.1442	60.8472	67.0887	96.3546	148.98	165.935	148.87	193.31	202.187	156.881	94.6441	183.658	290.849	483.127	320.62	238.215	194.6	330.247	383.684
AOA66618	88.0841	1742.85	1783.7	1880.37	1217.94	1523.19	1557.57	1929.65	1594.29	1841.15	1220.07	1691.61	1688	630.981	1614.91	1648.88	1026.78	1943.93	1526.51	888.978	1663.37	1687.54	579.162	1759.61	1615.34	928.229	764.26	591.67	3739.49	3617.9	3692.35	3774.18	3664.32	2021.02	1706.16	1463.82	2740.6	1314.47	1372.55	258.648	2595.23	1626.99	837.162	219.917	332.046	306.445	303.541	318.129	237.424
AOA65931	14.2864	7.86712	12.4181	9.98448	12.4522	8.46056	5.24337	9.94832	8.98784	13.5	13.0845	13.3279	4.67035	15.2705	7.20304	10.3227	13.4789	8.97211	7.79554	11.6563	9.67507	6.98003	16.3328	11.5251	6.60669	17.6949	12.7909	16.2321	18.2406	12.1192	13.6	11.1295	10.6031	9.37755	13.8873	12.1554	12.8352	13.3914	10.3516	21.9534	16.883	19.6456	17.2819	8.6018	8.58112	10.4141	6.55479	11.4001	7.20316
AOA66100	51.4517	118.122	79.3115	108.268	85.6302	91.9215	70.1732	129.733	88.8035	120.8	84.5509	91.569	83.5782	109.741	106.832	83.3501	85.4175	83.6226	74.817	89.8127	81.1415	78.0205	75.5249	85.8188	79.3472	82.3453	84.2148	92.1147	133.691	112.336	130.268	117.044	114.694	154.484	160.23	149.231	123.239	129.619	144.095	138.724	55.9794	56.9755	51.8561	37.9362	44.7025	38.6168	39.9879	39.5352	33.5377
AOA65805	130.707	266.932	127.328	202.343	154.561	169.617	121.757	244.998	166.483	225.71	152.702	158.919	162.219	250.751	218.532	145.094	149.45	177.199	114.008	167.092	156.656	144.989	152.489	178.277	133.367	132.883	171.658	166.297	248.774	265.036	262.215	226.802	221.849	295.85	247.447	273.705	203.275	262.471	277.143	278.947	145.501	128.734	177.759	147.788	143.57	142.911	139.618	131.459	142.139
AOA66131	11.6726	11.3375	12.9528	9.63224	12.12	11.5412	7.08409	11.7301	11.0392	10.8772	7.74844	13.8582	8.44798	6.80762	8.80386	10.7316	13.0699	12.5881	7.0505	11.8542	11.4079	8.04553	10.0892	13.0667	7.63207	14.0322	10.5516	10.9533	30.9301	27.1707	27.6259	23.5802	22.6602	14.4384	18.3955	19.4964	17.1978	12.6169	13.1311	11.6152	19.0774	21.1014	20.2908	14.7504	15.1068	16.5298	13.1955	17.0391	13.7763
AOA66246	50.3964	31.8423	38.5228	36.1372	35.9632	36.3306	21.7371	37.3375	33.9669	34.7717	38.0433	36.814	22.4965	30.1406	28.3786	30.9627	35.1959	36.4099	26.5654	32.5963	29.0948	25.848	30.137	34.8393	25.4594	33.8639	30.6974	34.397	51.0546	44.2791	49.0477	49.334	51.4994	42.2689	45.6012	42.4573	44.6211	30.0012	32.2823	33.934	33.0166	36.4743	39.8783	29.5813	27.3062	25.497	27.5894	23.0711	23.9486
AOA66664	21.0777	29.9953	79.98	41.9443	67.1845	64.9277	115.685	58.6196	90.3826	50.5112	75.1881	72.8126	88.7104	187.461	56.8022	93.7554	91.6029	75.5215	83.4929	94.3956	50.705	99.2189	135.535	67.3332	108.792	117.772	138.88	149.279	5.40167	4.035	3.4569	7.95638	6.19879	25.1556	50.8041	63.5206	19.9563	59.3305	58.8787	201.888	19.0727	68.833	315.385	54.6187	151.591	137.445	112.646	189.902	106.062
AOA65578	85.4339	164.087	259.686	224.27	222.219	266.806	222.372	195.988	254.334	250.718	214.605	284.857	211.069	196.633	247.774	249.952	234.801	277.389	212.341	235.011	260.379	258.135	308.598	261.34	248.476	271.575	255.786	253.782	98.7724	97.2271	105.232	100.944	107.355	136.98	159.664	242.567	93.9595	234.377	252.806	162.883	189.148	214.974	174.034	86.2125	116.168	144.464	155.636	202.965	160.687
AOA66399	94.8915	167.023	208.989	189.184	175.099	234.543	182.805	177.563	194.83	188.266	167.419	230.357	182.672	197.693	190.277	175.058	176.683	237.625	182.666	177.912	216.656	199.761	268.669	208.045	192.52	218.897	191.084	198.134	279.519	274.646	283.193	287.442	273.801	165.023	156.793	164.334	203.991	154.915	161.16	130.123	225.09	197.098	133.37	86.2836	113.088	133	147.364	182.87	153.11
AOA66074	102.22	61.7175	70.7345	70.6907	47.9446	81.102	50.5273	66.6579	58.4041	67.419	43.6063	70.4266	46.7023	56.0836	55.0623	50.2737	43.4199	82.787	45.2695	38.3895	73.2712	51.9715	51.0305	71.9076	44.3557	57.3003	50.7931	47.6125	182.865	166.409	172.049	188.477	170.192	85.6464	71.253	61.9125	108.471	52.2154	55.5609	50.2456	86.7904	72.0017	79.7611	47.9639	54.6281	54.2843	52.86	57.9968	48.3991
AOA66427	17.8367	36.6476	20.2375	31.9147	20.165	25.8458	17.7334	36.5315	23.061	28.8305	20.9485	27.4952	20.1846	33.2034	25.3365	17.997	21.8803	24.3877	14.3018	24.0253	25.9304	15.304	21.3046	23.8738	18.2879	21.5399	23.4511	29.0153	40.9652	33.4394	37.4401	37.5632	35.0146	47.5519	46.8333	40.6086	32.762	38.1838	38.6052	42.3864	20.31	17.2478	19.6262	11.242	12.7262	10.6328	10.2019	12.9101	8.75528
AOA66201	57.4919	16.311	25.1641	18.5797	20.5264	22.8293	18.0696	17.4124	18.9419	16.1797	21.3836	21.4481	20.4046	18.9313	16.2087	20.233	19.4318	24.9785	17.6599	21.0933	23.7443	17.3088	22.7655	22.7497	23.1748	37.0591	28.0624	32.6634	20.9619	17.7737	18.5693	17.9012	18.9778	18.3309	19.7646	22.4845	17.3818	15.8906	16.9654	29.7523	12.6881	23.0074	18.5521	98.98	85.2559	66.5415	66.6594	68.0913	85.8565
AOA66880	193.746	25.2357	29.2877	30.3687	24.7785	26.9412	23.9578	28.2853	26.4526	27.4933	21.6351	26.7628	25.4175	27.6878	23.7379	25.5253	24.0131	23.9889	25.4753	23.5429	23.0303	28.7887	25.1296	25.644	29.5211	34.0585	34.7671	34.1385	32.9942	27.1222	27.9	27.0966	25.2124	30.1682	29.2106	28.2035	25.5072	29.021	29.0531	44.6692	15.3233	18.5706	23.2303	177.28	113.492	109.226	113.285	100.75	117.976
AOA66551	95.2388	40.811	52.0382	54.6183	48.3628	46.3883	45.0787	51.0796	54.5447	50.1104	46.5882	51.477	51.1155	50.8054	38.2358	50.2092	52.9915	41.7752	46.5631	52.138	39.6551	50.6615	51.633	43.8769	50.3451	55.3851	55.7388	58.7094	27.2713	22.981	28.2084	23.8384	24.0282	48.8171	48.2341	56.9245	35.0915	47.5677	47.847	78.2501	16.4197	23.2022	25.3238	62.8006	49.0131	45.9222	49.3102	40.3765	47.0582
AOA66057	31.82	20.7945	26.7238	22.3663	21.9387	31.5169	19.2995	23.5923	24.3535	24.0112	19.913	28.8196	20.2949	22.4938	20.9618	23.8379	22.5629	32.4464	19.7934	22.4165	27.4093	22.2829	26.0771	27.4959	24.2491	31.6077	30.9134	30.6171	39.6349	29.9484	33.6607	32.9274	30.711	29.7219	28.5303	26.9585	23.5948	24.4022	24.1463	32.3303	25.2784	27.6909	32.5612	39.5353	39.6577	40.9932	41.4383	42.8672	42.4512
AOA66835	42.4651	63.9336	72.2504	52.204	98.2858	65.5374	58.8906	79.2983	64.8187	47.0744	107.759	64.5879	64.7334	42.0411	42.8	71.7114	101.489	66.1875	68.4446	101.698	60.2263	63.5091	118.202	62.4372	68.2057	90.4783	59.8713	72.6865	117.419	89.7437	94.9828	120.208	116.979	97.219	97.0969	101.549	105.186	66.9569	76.6991	57.6234	70.637	74.1279	60.6317	92.8052	105.449	98.2319	102.185	91.8243	103.756
AOA66314	103.663	78.5857	101.04	55.2578	95.9581	65.7657	66.5171	87.3606	82.4371	49.7781	87.5878	60.9389	68.5466	41.5511	48.1065	68.6318	83.4328	69.7028	69.9827	77.6217	62.0974	65.9388	89.6458	59.8574	61.2347	69.6401	60.2751	65.5776	143.662	121.115	131.766	120.503	132.026	115.614	126.373	112.212	114.813	72.5072	77.3128	57.3019	63.8039	92.3774	102.43	74.3577	86.378	87.0741	88.9752	68.1126	87.5305
AOA66010	212.381	36.0292	50.8263	46.7652	44.2379	37.4916	41.1497	37.7285	44.1436	40.3555	43.2644	35.2886	42.9545	41.2659	35.1639	56.4649	37.4363	28.6622	50.5646	43.3125	34.2754	50.5764	40.8747	34.2159	60.8294	53.1508	51.743	61.4941	23.6674	22.8121	20.5255	25.4126	27.9215	44.6546	47.9196	44.8212	36.3308	38.9567	35.8206	46.8134	25.734	47.6719	35.2133	175.361	130.848	127.972	134.137	110.251	154.874
AOA65903	23.4569	19.9958	17.9538	24.9397	18.8668	23.7927	12.1385	22.8081	17.3934	20.9003	17.0893	23.3388	12.7163	24.345	22.2293	14.4023	17.6035	19.8469	10.7666	16.4437	19.471	13.0903	18.8706	20.8573	12.9048	20.9551	20.5924	19.3548	38.1275	28.8217	34.0576	32.5335	31.0665	30.783	25.1422	24.2087	24.3113	23.2142	22.3928	24.1082	21.3879	23.1301	15.5751	18.8123	14.2438	13.6308	13.775	12.9983	13.6605
AOA66059	29.7828	64.8646	63.6863	69.427	61.2883	63.3983	48.9848	75.9899	61.5641	65.4489	61.0838	66.8016	59.6187	50.1469	62.2751	57.7652	59.3912	65.9868	51.1723	66.9343	60.9496	55.6775	58.8166	62.143	54.7328	61.4807	51.7618	54.588	77.6342	69.567	78.327	72.0651	72.1238	84.1153	77.3637	64.8947	65.7479	73.4397	83.3046	53.8735	72.884	72.927	53.7541	41.3572	54.0614	50.848	48.0011	50.317	49.9269
AOA66394	37.4404	43.0478	39.937	46.7956	39.7732	40.6313	35.6396	51.7295	41.5438	45.938	50.641	40.9753	36.4819	37.9588	48.4414	42.7886	48.2194	41.1576	31.5831	45.1454	37.4495	39.7086	39.4283	45.4788	40.9903	34.2863	43.8253	38.123	73.3584	56.9159	59.704	59.1003	58.6986	54.5484	42.8343	53.1858	52.5889	46.3046	43.0914	51.0151	45.7095	41.4974	48.2713	58.7641	67.2528	59.7926	65.6102	66.1002	53.6673
AOA66690	116.815	57.4736	69.1721	59.54	79.4107	61.3976	55.1022	64.4451	67.0746	58.3775	80.6378	60.9703	56.5841	81.9464	54.9477	67.5575	83.5691	61.7402	54.3552	83.2398	50.3094	58.4588	88.1669	62.6273	55.5031	84.7885	75.4824	89.2265	57.844	53.8139	53.291	58.5088	60.002	62.5332	82.1324	86.2039	61.9907	65.7163	68.2077	100.568	59.8272	64.9629	81.7409	135.683	120.642	103.152	120.419	80.2145	89.5766
AOA66257	87.3059	16.8646	12.2187	13.8862	10.184	16.0645	11.5867	18.371	12.9703	13.4627	11.2201	14.8578	11.6376	14.8614	14.2225	11.3976	10.7525	14.4812	8.58314	12.5818	12.7083	10.61	15.0043	17.142	10.168	14.3853	19.7953	19.9876	25.9261	20.9633	23.3772	24.2762	20.2765	18.1108	20.6181	19.5608	18.0989	16.9643	16.6226	39.7493	12.2499	14.7874	16.6176	62.6693	59.6629	58.9282	63.5574	43.7037	60.5286
AOA65699	68.2893	93.3559	94.0673	112.906	43.5423	110.969	76.4493	107.526	86.9021	107.71	43.8527	94.196	77.3524	95.7856	114.509	93.9457	64.0658	100.13	79.4436	67.187	88.4098	77.863	62.4322	104.569	91.8444	92.7379	112.738	108.118	155.062	132.3	147.739	133.557	118.375	120.192	88.625	85.3481	125.141	85.593	89.9523	124.804	65.8972	76.9357	62.7959	47.0244	63.518	63.2857	63.5264	70.6104	83.3668
AOA66823	397.192	157.357	182.474	213.357	147.574	192.332	162.408	183.888	198.243	189.988	133.9	208.665	224.069	264.907	204.204	171.883	140.109	189.377	195.607	134.353	169.155	212.085	163.308	192.316	235.874	189.931	229.935	200.088	224.189	185.691	163.712	188.616	193.963	183.255	182.698	154.529	180.798	187.699	196.698	267.912	290.317	375.404	399.263	440.781	413.66	455.449	437.39	449.681	418.68
AOA66139	6269.34	3171.83	5149.56	5262.41	2071.61	5005.77	4863.75	3428.39	5384.24	4502.64	2101.51	5121.57	6370.9	4113.91	4764.86	6074.22	2422.43	3964.7	6176.65	2694.09	5058.89	6459.64	2339.57	4275.62	7411.01	7102.87	8658.73	8021.01	98.1411	90.7702	128.081	132.254	148.151	2517.67	3159.27	3440.86	1483.73	3729.4	3935.03	7855.66	918.515	2410.75	1094.5	6590.62	5324.9	5943.19	5780.56	5577.08	6760.65
AOA65523	49.8317	33.8489	45.2098	35.6906	37.2059	36.897	37.7044	34.6426	37.7645	34.5281	38.6763	37.6948	38.1847	45.0069	30.3932	41.6381	41.4039	31.7053	45.7376	43.5347	35.2153	41.123	43.6335	34.6478	44.8154	57.5828	53.1627	57.2065	37.5157	35.8538	35.3217	41.4635	43.6669	35.6744	38.8152	42.8352	43.9285	35.8083	44.0114	60.661	47.2311	50.5656	45.4664	64.7969	67.5173	65.6792	62.7676	60.5927	71.2798
AOA65907	101.164	61.2553	74.2323	69.3891	53.0692	68.7611	51.5408	69.7094	66.081	66.5723	52.3926	62.9318	53.7739	53.7116	53.3843	62.9558	53.5927	78.4474	50.4323	47.8545	63.659	55.6738	47.9988	61.5881	50.6919	68.3145	54.8976	60.5881	140.888	124.836	133.49	125.027	118.7	77.5963	69.7478	74.0431	77.4103	53.9298	56.2203	64.5345	66.012	62.1613	92.2089	54.2797	60.0376	55.4079	59.7346	55.6095	51.5288
AOA65485	25.1701	69.3639	48.3346	62.1117	52.8181	70.5338	38.4911	77.1194	51.0677	64.3768	58.4547	65.2973	39.6455	50.8847	64.0094	50.2082	64.6594	68.5183	42.1394	66.0446	60.3729	46.037	50.8648	57.167	48.8871	66.3489	66.1257	62.0888	82.3071	75.9642	90.191	71.0799	84.437	148.163	108.522	76.3406	59.3821	65.8817	67.1507	53.4219	47.7239	61.9397	36.4339	17.8943	19.038	21.3399	24.843	21.952	16.8
AOA65863	332.574	325.107	389.1	397.878	306.957	377.174	337.719	370.597	414.281	397.259	351.339	382.429	366.262	416.877	398.781	404.234	337.244	358.359	362.569	342.293	339.261	388.004	406.332	366.208	419.043	395.832	394.177	386.843	285.104	264.9	273.04	271.363	287.738	350.866	349.008	359.592	294.513	342.029	360.02	372.873	268.293	321.012	346.298	313.877	322.966	312.222	336.929	327.115	341.233
AOA66106	25.45	11.8637	17.3677	15.8057	13.0858	11.9852	12.1963	15.8642	14.6247	11.6387	11.817	13.2077	8.9698	13.6382	12.3719	15.4592	14.836	12.3715	12.3632	10.7457	14.978	11.9162	11.8401	11.0107	13.9461	11.6976	14.4218	16.777	9.9769	7.21224	7.03231	8.0157	8.14566	15.3303	14.8552	13.8471	11.7386	16.278	14.7751	13.9343	9.44734	19.7286	21.3775	19.0621	20.4483	17.5395	18.1159	14.4938	15.4812
AOA66516	58.5504	39.7071	50.0806	43.8389	33.1142	55.591	43.3054	50.5	44.2093	48.3156	31.0438	58.021	27.4431	54.4963	45.2646	44.6798	27.1727	75.5884	27.1978	29.2996	58.4302	36.6329	34.4997	69.4007	28.3726	39.8856	42.3318	35.4644	160.73	139.444	146.353	132.853	106.768	53.2169	40.5574	33.8601	48.4844	21.6088	33.0585	40.2586	104.073	106.279	108.995	78.4087	82.456	75.6551	82.3818	85.0448	71.901
AOA65726	77.292	104.822	104.397	118.814	93.6365	126.267	98.4483	118.865	104.642	120.36	96.6381	115.451	95.5108	85.4868	115.607	102.034	90.893	109.26	94.7748	100.55	105.629	97.6417	90.8325	110.866	108.801	113.448	109.563	100.112	91.7527	87.2273	97.1312	93.9484	81.0725	105.447	111.939	115.57	70.5672	117.099	122.64	98.7109	76.8665	103.826	86.6459	111.196	104.146	92.6582	90.6185	89.8733	97.363
AOA66289	40.0637	23.7868	28.6925	26.1529	22.6756	28.73	19.008	23.4183	23.1849	25.7621	24.8607	26.7321	20.3888	23.6093	20.099	23.6052	26.0513	30.7056	24.1061	31.6095	24.183	20.981	28.7224	26.0449	22.7817	34.8623	31.7274	34.1591	30.2651	28.0463	29.2234	29.31	27.7884	30.195	31.201	31.2227	22.6801	26.256	30.1201	45.2295	29.0267	38.4473	39.9919	52.5684	51.4723	46.9174	46.9672	39.3844	41.4215
AOA65400	85.8462	64.0676	56.0443	59.7286	59.9142	57.6221	56.882	68.2214	52.7587	55.0503	54.5838	64.7909	47.7002	63.5407	54.6702	43.5555	62.4113	60.9228	49.762	72.3373	56.6229	51.0665	70.6738	61.0258	50.1517	59.852	63.6634	64.5197	65.2145	60.879	67.6283	60.0069	59.5617	70.4753	59.7187	71.565	52.0204	67.2592	67.939	73.7817	58.3191	71.0983	68.5586	96.6097	106.127	97.2857	100.926	91.6273	98.634
AOA65615	1137.74	86.9152	74.1628	83.0584	73.8943	89.7168	75.9631	75.5905	63.0651	63.9677	70.7383	85.9068	68.6078	79.0191	81.7949	60.1437	72.3239	74.3493	70.0924	74.3316	86.1478	74.241	75.8399	83.5399	81.0331	83.7127	88.174	79.5498	73.5698	72.7075	70.0595	68.7978	59.3004	82.215	70.0897	69.9447	69.9711	94.0335	86.363	98.7443	67.9034	103.028	229.77	2317.75	1691.33	1599.8	1468.97	1419.77	1836.84
AOA65824	671.484	5.76446	6.8136	4.51984	29.4064	2.30152	4.234	4.01661	4.15802	3.63373	40.7219	3.68568	3.71415	2.66407	4.25592	4.58949	31.3475	3.01872	5.96105	23.6879	3.55117	5.78086	22.3043	3.22148	4.92635	4.40045	5.01013	4.2112	6.55424	8.38487	10.2076	43.18	23.7832	3.60587	3.07556	4.8115	3.02855	4.33452	4.79609	6.18688	5.38585	50.6327	128.611	283.736	335.126	492.485	493.042	286.323	419.736
AOA65915	29.6117	174.783	165.695	183.347	178.968	183.033	132.898	182.806	150.922	170.885	156.34	171.774	138.504	205.747	164.096	139.409	161.287	159.808	133.088	164.8	157.538	130.116	162.595	168.814	138.934	168.777	165.899	183.001	65.0068	58.6468	59.6099	58.5643	57.1067	137.765	200.588	206.53	195.429	189.442	207.276	252.89	108.08	100.52	102.535	14.3073	24.0796	24.8233	23.7356	27.0642	19.2136
AOA65409	102.789	143.876	136.998	151.585	103.679	147.231	112.034	154.018	124.893	163.884	99.2552	136.362	112.523	142.958	164.521	131.598	107.949	147.794	112.781	122.385	143.988	117.334	129.748	146.708	130.42	139.629	131.935	139.743	228.157	197.184	204.516	180.27	165.602	136.75	193.821	159.918	283.981	168.951	181.942	205.813	277.678	311.316	209.952	210.915	212.589	217.691	239.827	213.277	212.583
AOA66570	47.0706	111.015	66.441	87.8407	85.743	71.6457	51.9283	110.277	69.3799	90.3433	79.1509	73.6059	63.6197	127.646	87.4228	59.6738	85.0808	69.2647	47.999	97.4895	64.2732	53.6361	78.1681	73.7676	57.5747	67.2192	80.6547	82.7071	119.982	114.18	110.869	104.752	103.492	127.114	136.307	128.247	94.6851	126.636	131.804	146.138	61.3721	69.4631	76.023	46.0225	46.3265	46.57	52.1672	47.6364	44.2545
AOA66465	538.636	329.735	408.462	431.075	247.918	339.242	388.504	350.765	433.441	398.73	264.222	387.918	456.695	512.792	437.019	435.08	329.882	316.345	464.892	324.619	326.479	448.407	387.475	334.422	476.836	539.67	598.491	621.792	57.2825	43.4371	78.049	65.4022	69.8038	347.84	320.235	347.654	322.571	354.101	373.05	517.28	155.48	601.411	108.516	105.323	256.843	326.99	344.75	504.514	616.093
AOA65975	83.9668	52.553	74.9386	67.7137	70.8413	54.4421	55.102	62.6612	64.524	67.6357	62.3135	54.8822	68.0949	60.1265	63.2768	82.9477	72.8178	54.8707	60.7274	71.1465	45.1408	62.4939	83.4277	55.0874	68.7308	80.0268	75.7588	86.9278	49.6641	40.2038	49.2171	47.4934	47.9395	58.0114	55.7427	60.943	55.9131	50.0235	58.6328	79.1032	48.2522	64.7227	52.213	78.3784	66.5558	70.6274	70.3292	66.6606	79.0608
AOA66350	101.625	52.6807	52.6246	58.5064	50.3836	63.007	60.4214	52.2756	49.5006	47.4739	47.6581	64.6911	63.054	83.18	57.4865	45.2091	60.765	49.3342	56.008	68.3811	55.2841	56.5782	75.0409	54.5221	56.5567	64.0018	74.8206	77.2493	48.9989	48.4902	46.3086	39.8638	34.5207	54.8975	50.1548	51.7724	51.1542	64.0321	61.2796	103.023	36.9139	57.0491	51.2622	78.0825	64.434	71.8751	75.2674	68.5683	81.483
AOA66378	55.9682	42.6509	48.7212	44.2455	40.626	43.9164	32.4012	45.532	40.6154	40.6104	42.6557	42.3937	34.061	49.6742	38.7274	40.3304	46.8421	41.9718	34.0535	41.8467	38.0737	36.8002	48.878	41.6303	34.5723	52.398	50.0779	51.3001	63.1606	58.2677	63.5395	59.8124	56.8325	52.5144	56.7404	55.5954	56.4705	44.7443	43.0772	58.7545	46.8681	46.9431	49.0643	41.6016	47.7406	41.7256	41.7112	37.6233	40.1864
AOA65504	87.2476	258.451	183.693	230.757	172.481	211.219	161.811	259.96	193.988	248.78	172.98	206.148	186.818	260.708	257.267	189.682	177.27	229.231	149.59	177.294	201.901	178.196	158.807	204.471	188.729	171.796	192.596	186.977	343.437	307.313	329.611	315.111	309.248	279.915	269.698	268.424	243.839	258.619	280.635	248.268	181.192	138.107	135.59	124.391	134.171	121.847	132.999	125.102	120.848
AOA66199	53.4682	124.047	155.846	149.839	140.246	132.652	129.217	147.405	158.771	170.582	157.706	146.73	151.313	170.925	163.524	166.532	155.423	148.8	130.843	137.658	141.092	139.087	141.635	142.5	146.52	155.813	167.865	174.794	129.788	120.978	127.364	127.587	131.078	137.41	160.086	157.468	134.234	141.414	155.359	172.988	146.183	138.832	145.981	121.898	135.638	115.487	119.483	135.759	104.72
AOA66182	215.873	31.6384	52.7338	37.9198	45.4502	42.6026	38.3293	42.3191	47.6625	39.2427	47.0629	41.8938	32.2746	44.1322	39.6576	43.1748	46.3229	40.9898	34.6381	44.0783	38.3738	37.6611	60.4279	41.0965	36.3564	52.5697	47.2932	48.045	81.728	72.3414	66.8985	69.6743	63.1211	45.8989	37.0359	41.6157	46.2895	32.3774	34.0503	38.1563	50.9747	76.5328	170.085	128.405	113.868	105.881	101.809	83.7245	98.8034
AOA66509	48.1976	67.3692	88.5239	65.6519	59.646	86.3379	65.039	75.8345	72.7237	77.7485	60.1544	85.7548	70.5708	75.1426	64.4072	74.3359	65.117	107.01	63.2921	56.9344	89.0741	71.1885	64.4854	85.2374	58.1277	83.3949	60.9901	58.9747	227.819	217.891	226.85	200.51	195.528	85.4395	73.507	83.4691	104.026	64.2001	64.9729	55.3933	146.437	114.711	144.323	70.2195	85.2839	77.9036	85.9331	82.1006	77.2934
AOA66881	183.57	150.318	150.928	173.971	140.217	186.112	146.266	155.696	150.253	161.826	134.081	165.187	136.44	155.966	168.027	145.976	146.555	167.991	132.34	158.082	150.41	154.913	147.021	173.652	144.99	190.207	188.979	192.094	150.743	142.846	148.417	129.896	129.636	164.963	154.173	163.101	144.759	162.772	179.832	167.435	119.369	127.35	154.921	264.21	195.603	192.156	202.905	174.145	202.248
AOA66803	720.45	1456.33	1559.26	1550.32	1376.63	1506.52	1241.92	1553.79	1445.82	1521.03	1391.6	1392.11	1296.96	1134.84	1354.32	1502.85	1283.54	1532.77	1262.56	1240.37	1336.85	1377.63	1174.05	1405.38	1298.46	1243.42	1116.17	1129.64	2209.36	2093.17	2012.61	2078.6	2034.03	1595.97	1516.55	1557.78	1642.71	1330.68	1329.07	1170.27	1784.73	1393.35	1235.44	987.965	1260.73	1159.69	1163.71	1140.6	1045.69
AOA66176	457.621	404.736	429.612	480.97	459.4	522.074	418.236	403.928	424.9	504.928	530.012	473.845	454.064	3205.02	439.119	460.284	710.817	570.538	431.512	830.481	594.079	400.85	1736.47	511.04	464.304	997.258	974.057	1253.62	423.628	428.881	453.098	420.976	444.601	475.367	465.601	493.675	390.277	464.531	519.839	6084.3	2175.27	1528.73	636.235	1990.72	1778.9	1725.91	1678.58	1926.78	2074.62
AOA65909	31.8173	36.0512	47.972	40.2152	39.6403	39.0696	29.8579	40.1173	38.5633	37.451	43.185	37.9383	30.4924	33.998	32.2391	42.3436	39.8974	37.4024	29.9859	44.2572	31.909	31.8506	43.9491	35.9082	31.3994	43.3694	34.5792	44.3564	46.1513	39.7961	43.1371	42.7936	39.2413	45.1875	44.4191	42.3369	34.4619	33.926	35.6215	38.049	34.4732	41.3279	45.0893	67.9175	64.1539	54.9519	60.406	50.1959	54.2042
AOA65402	60.1664	71.9589	86.6152	71.4327	62.7758	87.7713	74.3144	72.2661	74.3393	74.27	59.8432	83.5082	67.5105	81.6766	68.2459	76.2434	60.5653	81.7842	66.1493	63.1102	77.8935	71.7758	72.8779	89.6657	69.9918	83.1343	85.5914	86.4995	100.784	89.9266	99.8425	84.6157	83.4977	74.2343	68.1099	79.6035	67.0173	68.2363	68.3974	84.3132	76.7091	88.2576	124.618	85.8167	99.5513	92.5503	90.3404	81.0363	78.0134
AOA66434	73.156	209.195	219.884	213.804	220.687	232.884	187.225	211.85	199.359	221.519	227.937	214.894	190.172	227.227	201.182	210.152	225.203	203.71	188.632	226.41	189.967	202.876	216.383	218.337	214.051	221.784	222.491	229.055	181.746	182.724	190.567	160.067	168.298	210.694	220.032	231.389	183.636	221.879	236.146	253.219	146.564	172.259	219.089	215.084	191.648	168.142	169.751	160.478	161.218
AOA66051	1552.9	4773.74	4819.04	5011.48	3930.86	4858.35	4835.03	4869.54	4771.12	4990.37	3874.91	5086.54	4990.56	3375.9	5109.3	4919.11	3706.19	5216.78	4767.83	3545.94	4808.02	4889.16	3168.66	5120.18	5009.96	3777.38	3652.85	3196.09	6356.08	6252.36	6291.22	6406.54	6408.3	4835.97	4216.91	4181.47	5375.98	4213.97	4232.75	2629.11	5229.99	4224.75	2545.13	2367.46	2740.72	2491.17	2526.46	2582.3	2445.16
AOA65748	259.08	283.467	271.775	292.844	249.857	273.977	257.322	304.774	265.851	318.21	250.416	307.63	254.494	268.706	311.065	259.168	258.663	346.963	268.185	262.087	296.403	269.433	222.921	335.983	264.861	287.952	270.523	291.17	241.162	229.617	218.657	216.158	215.269	267.819	278.232	258.24	193.385	246.757	268.593	238.416	323.68	528.471	515.799	575.728	539.026	474.421	434.983	444.406	472.787
AOA66439	99.1441	75.3266	100.133	76.6716	111.449	104.76	89.9605	84.5848	92.432	81.8335	112.616	92.1716	93.2769	88.8364	82.4707	99.3411	106.765	85.0952	92.7807	99.1921	89.9908	100.787	113.397	95.3971	101.673	118.917	116.152	118.461	53.9922	51.8878	46.9049	48.8082	48.4902	88.519	80.2345	88.4011	59.1167	87.3251	86.3568	146.718	38.4646	60.7362	90.8797	122.152	123.259	124.416	125.296	101.002	129.798
AOA65422	102.899	77.9311	89.6718	85.9348	80.249	88.0993	78.4554	94.8062	85.4695	83.7649	80.1186	84.0682	78.8436	81.6031	80.3482	90.4604	91.4053	74.0699	77.0835	82.2221	71.2863	83.1286	83.9643	72.4062	81.8222	95.3297	80.3397	89.0936	82.5698	86.0467	83.0036	86.7339	85.9365	96.1231	93.7043	87.8828	91.0816	87.1119	87.2085	94.0867	78.0238	83.3119	69.4596	125.893	114.075	98.1035	102.378	93.6691	98.1409
AOA66326	105.506	15.6869	24.4909	19.2569	14.966	18.0762	16.4133	15.7421	16.3062	15.1514	13.7709	16.9425	17.6783	13.1459	11.3397	17.6616	14.1248	20.9499	15.3538	14.3073	18.3902	18.9852	14.5882	16.8668	18.7238	23.0584	18.4835	21.2627	39.0515	32.8358	36.6315	34.5199	33.2096	18.6936	16.7965	19.1512	19.058	14.3492	15.5951	18.7127	15.5685	18.0635	21.0062	24.0323	24.5999	27.8199	28.0647	31.2699	24.7167
AOA66496	27.5639	25.7711	35.8035	29.4571	34.9917	29.4841	30.6908	31.8997	38.8713	31.2648	33.6418	28.7214	28.14	31.0938	30.7159	42.1984	31.9761	29.9691	33.5404	32.9444	24.993	32.5184	37.6935	27.6232	34.7553	32.3817	31.5597	35.6822	31.7042	30.6884	31.6798	26.8269	29.7524	30.7445	35.0197	37.4492	32.2548	23.1153	28.5706	37.7371	31.2968	32.1824	45.2985	47.635	38.2548	37.3489	42.5667	30.8248	32.9247
AOA65665	31.1996	28.8026	29.3257	29.3976	16.144	38.3372	21.4909	30.3813	28.5165	32.5483	16.5244	31.6931	16.8902	32.9534	29.3676	24.5174	18.9093	45.8286	21.0019	19.8595	43.7548	22.726	16.8901	31.1356	24.9692	29.9098	25.4687	22.3968	103.967	90.8125	99.2794	88.0463	71.7921	42.6613	31.9282	29.7375	43.739	28.7445	30.8902	28.4251	47.4888	45.5594	87.9232	36.0935	43.8044	39.2719	41.5645	43.5511	32.4592
AOA65571	199.943	498.957	693.601	611.131	716.489	851.057	739.046	532.102	689.771	649.406	735.077	909.226	675.65	1150.33	756.676	656.35	846.538	783.05	766.175	880.044	814.083	765.46	1808.06	780.781	829.225	1107.52	1086.89	1118.96	225.932	207.039	205.551	188.082	191.44	399.137	445.316	493.871	208.806	622.81	657.72	664.672	776.892	962.99	351.194	244.901	399.365	810.057	1069.08	1513.54	1193.34
AOA65483	444.864	1376.79	1130.23	1326.2	1161.31	1314.03	1163.26	1414.92	1265.7	1323.74	1223.31	1331.22	1289.85	1450.79	1437.31	1234.3	1252.31	1191.48	1195.7	1293.99	1189.8	1266.46	1249.61	1289.04	1301.66	1267.74	1402.23	1329.04	284.772	269.272	385.913	307.313	300.929	1439.18	1409.9	1381.81	1113.97	1401.34	1455.79	1231.04	275.352	734.844	169.324	139.548	221.855	220.641	216.74	369.55	360.217
AOA66177	122.677	141.675	123.301	117.867	176.26	157.059	150.967	135.346	141.928	134.863	188.44	146.537	120.733	300.613	166.753	136.678	207.467	145.684	143.232	224.895	157.749	137.569	235.437	149.195	157.005	208.131	208.81	219.411	178.059	175.931	224.046	149.532	145.439	168.857	170.094	171.404	237.164	218.803	200.599	260.591	130.111	196.147	153.51	159.097	184.915	186.747	197.052	256.965	181.261
AOA65893	55.0735	48.1423	51.3549	57.8252	56.1014	56.5798	38.4545	47.4333	50.7723	55.1405	54.4767	47.107	43.2217	57.3095	49.5326	51.2794	54.0247	48.0798	41.8899	55.4476	42.1694	45.087	58.2541	46.747	49.003	58.1073	49.974	60.3682	41.539	36.4343	37.0535	34.5898	34.9019	50.2767	52.5311	57.6107	39.6466	44.3729	47.288	56.9516	36.1394	45.0568	33.5972	56.7268	57.2527	59.6028	55.1248	55.7401	47.8713
AOA66114	33.5476	21.375	22.9697	21.4302	30.6387	20.7792	14.9154	25.6126	23.5743	19.8619	29.9602	18.633	15.5548	17.4862	19.0792	22.1624	31.525	20.5439	17.8241	29.7233	17.7484	18.0055	26.2938	20.0549	17.0811	28.4932	23.5913	27.2093	28.578	25.0636	29.8352	29.807	29.9306	30.8451	31.741	29.2622	28.4019	22.0315	21.5378	22.4777	23.6174	36.5132	29.7875	31.1432	30.8186	30.3734	31.7492	27.1014	25.7312
AOA65606	50.9449	100.825	121.179	120.812	114.559	101.757	91.6461	111.969	103.703	106.182	111.659	104.787	99.5352	91.3349	92.3644	105.478	116.204	105.192	102.117	111.569	96.0827	103.715	104.953	107.054	109.109	110.657	107.85	109.668	116.443	105.013	111.199	113.559	109.455	111.268	117.719	120.946	113.592	106.52	107.638	108.539	78.3695	78.0156	55.8696	53.4083	44.418	43.9499	43.3566	44.825	39.552
AOA65640	142.072	67.8276	69.3492	81.4849	69.8783	79.9577	61.67	88.1085	79.6631	81.2169	70.9521	75.8221	61.3162	74.467	85.8525	67.4874	70.3315	58.5905	60.3013	74.9779	58.9108	64.6875	64.687	69.2069	78.6154	74.7714	98.9555	96.0273	46.1736	39.5747	44.9165	37.7388	44.6965	84.9692	101.685	82.8885	56.7343	96.9949	85.4448	88.1779	55.9393	76.5798	109.984	181.301	180.121	186.605	178.592	144.018	169.762
AOA66376	128.223	428.161	322.326	389.177	335.753	394.329	311.97	434.373	363.443	413.819	330.624	353.053	352.927	405.12	375.361	348.853	332.803	369.232	303.208	359.12	344.506	344.877	311.992	356.369	326.234	310.841	328.747	326.376	451.787	428.491	440.959	413.028	403.645	475.334	483.441	491.829	347.784	460.986	448.798	410.711	260.658	222.858	287.197	168.591	237.361	206.275	212.357	221.333	205.055
AOA66705	111.372	138.112	155.306	171.068	155.202	151.917	146.322	145.089	171.148	175.445	151.196	143.249	144.813	177.399	160.817	176.686	161.946	130.492	144.265	149.284	147.032	153.454	155.102	151.07	159.597	188.505	181.702	176.118	107.434	98.7191	105.071	108.076	109.351	147.416	146.457	164.352	124.944	156.766	175.471	225.131	89.6926	100.573	131.891	155.658	131.965	131.539	133.196	134.206	123.465
AOA66099	99.8395	77.8491	101.837	96.4194	86.446	90.9353	83.0363	95.3286	95.4601	101.853	86.8635	92.9779	76.3681	102.347	96.3848	104.456	95.9271	91.5002	80.2985	94.2513	82.3236	96.4781	110.304	91.3152	89.8597	106.624	102.337	102.803	86.314	77.642	77.8325	77.2942	78.2092	82.6243	88.8021	96.7022	63.2913	83.5455	87.5811	117.355	61.8762	76.3067	86.6355	90.6629	85.0535	81.5487	82.5099	75.7568	69.6192
AOA66692	155.089	233.554	324.971	289.016	233.671	272.069	273.389	263.677	301.844	289.115	230.148	254.078	275.571	217.365	258.515	303.049	226.928	261.064	274.185	219.937	235.15	289.776	215.714	256.263	291.701	244.792	229.64	234.106	258.158	252.661	269.761	271.579	272.969	243.136	231.115	229.515	250.273	209.117	206.597	185.603	215.325	232.774	192.551	208.402	232.312	207.843	195.166	207.961	194.817
AOA66153	16.532	26.7004	30.4137	31.8797	20.6881	31.2538	22.259	30.7744	29.5291	25.8789	20.9227	29.2463	29.9931	27.4796	26.2198	30.2617	25.8808	34.4201	25.0316	20.2957	29.229	26.0878	18.6403	28.3149	26.6489	28.992	30.6764	27.8253	39.2927	31.2492	35.2167	37.0269	33.3194	34.9887	32.2697	34.9486	31.0971	27.3225	31.6583	24.6432	27.6855	37.3047	29.8724	23.3712	30.515	24.0709	23.542	25.3214	24.9134
AOA65581	69.6588	66.2239	79.7489	80.7549	49.7688	97.3484	68.8199	82.2655	77.4622	84.1088	51.2413	87.8138	85.1766	55.909	73.9923	88.2008	45.3771	109.003	62.4767	49.6734	88.1161	83.8529	51.1782	78.2121	80.5431	67.5844	67.5587	49.2251	223.095	190.785	206.182	231.423	193.557	100.991	67.6844	70.386	121.508	65.6896	68.5113	54.4766	143.832	118.718	77.0122	88.8384	87.3226	87.442	101	107.039	94.6706
AOA66349	132.954	103.403	92.4531	115.632	93.776	91.9522	74.4595	130.176	93.3243	112.792	106.306	88.3522	81.6589	106.827	109.724	113.601	87.0487	90.9903	74.0131	89.1919	80.7622	78.838	114.743	92.0386	92.3179	85.5188	100.282	110.414	106.209	89.6627	107.455	105.732	108.178	124.672	122.15	104.25	89.974	97.8061	113.005	117.965	127.246	126.665	119.638	182.338	167.604	152.747	186.474	153.743	159.606
AOA65849	33.1191	42.1384	57.2119	49.484	57.1103	49.2263	49.5825	43.6503	54.2683	45.5944	53.7918	49.2867	57.9287	212.661	41.8321	57.5168	50.7101	51.9217	54.5058	60.4816	51.8565	53.0214	84.9097	45.6383	60.6712	83.7271	87.5679	108.732	26.9562	24.7851	23.0253	22.4564	20.7036	35.4699	51.8207	59.6414	34.9182	53.8825	50.2733	450.947	29.2663	24.9844	26.743	35.5217	34.8202	33.9365	33.7702	41.9382	40.6865
AOA66773	128.006	76.5841	97.1752	77.6431	98.129	98.9055	81.9964	87.7861	83.9655	79.4338	89.6448	88.5496	86.7408	77.2748	71.9548	95.3115	90.2671	84.9126	79.3902	93.5942	76.1483	87.152	95.963	84.9634	85.0417	96.3357	87.3383	94.1555	105.845	94.6692	110.421	105.794	110.542	82.6816	97.1545	94.3379	88.2944	74.2014	75.8221	79.0979	91.6299	102.976	100.669	132.984	104.547	86.2656	102.903	78.9152	79.4604
AOA65565	49.8871	29.8051	34.8027	30.6841	25.1309	35.5524	23.4167	31.1012	32.9481	30.9502	27.2101	31.3927	26.0397	42.6017	27.5785	29.1381	27.97	29.7935	24.5133	31.0636	27.1003	28.0951	29.4619	29.193	30.9632	39.4608	39.8649	39.1244	37.9497	30.2845	30.9351	34.472	30.8375	34.173	36.5794	34.1297	31.461	31.6838	35.3121	45.9631	27.3472	36.1408	35.7689	41.1247	37.0118	38.4276	37.1195	36.6354	37.6912
AOA65647	64.3704	45.162	40.5296	41.6471	32.8167	42.7845	40.7532	43.1942	37.4733	37.9155	35.2677	39.6915	38.2604	52.311	37.4681	34.6755	37.469	35.1781	33.3948	34.4879	38.6392	39.9172	41.7555	43.0077	37.8802	39.1418	46.6646	46.702	49.6045	42.8767	47.0058	42.8987	45.7838	45.2705	50.8895	42.486	36.3013	48.8811	54.0964	54.1782	42.4958	45.9943	56.0357	46.1483	39.6783	47.4041	51.0841	48.6526	51.5807
AOA65554	62.8263	41.9132	49.713	45.459	40.7233	45.9006	33.8338	44.6642	44.9727	42.4483	38.8707	39.0002	36.1487	40.025	41.5453	42.7878	42.4292	42.1169	36.3802	40.8137	39.1473	40.5698	41.161	38.0302	40.5922	46.6976	46.3926	46.5029	57.0719	49.1366	54.6344	55.7019	55.3735	49.1531	54.5465	47.8769	40.5802	41.5989	41.9037	44.6169	36.6812	40.2901	51.7592	43.6564	51.0736	43.6092	44.5251	43.5991	39.6231
AOA65714	34.1578	23.9021	25.7515	27.9221	24.2858	30.3671	19.608	25.7768	24.1552	20.8884	24.6672	27.2261	18.1401	27.386	22.0825	21.3913	25.5514	27.2043	17.337	26.0253	24.3899	20.5721	25.5558	26.9299	21.5087	27.5155	29.5215	27.8162	38.8566	30.5358	32.9701	33.1227	32.7342	33.7881	33.5797	31.4364	26.328	25.9791	27.9257	29.5845	27.75	33.4824	28.5821	36.7968	43.2333	44.0306	47.4174	45.2328	42.3104
AOA66107	37.3168	56.7245	48.2337	55.7228	46.745	63.5739	40.8955	66.3436	50.9175	57.2652	47.3965	56.2189	43.5793	44.1116	53.4138	50.9322	41.5266	52.2063	39.9901	47.1763	50.0597	39.4395	37.6226	52.183	39.8691	48.3717	45.9697	42.6203	85.7166	71.9073	76.7601	77.3187	73.1564	76.2462	64.819	61.7391	69.3298	49.9703	59.1888	37.4233	61.2613	75.2041	49.5861	55.9257	56.5078	49.8024	50.6287	52.8787	60.4023
AOA66137	92.3927	293.849	253.546	278.426	241.912	284.121	247.265	310.002	282.543	304.332	235.558	280.319	263.14	242.407	335.071	278.146	229.803	254.079	263.533	246.972	254.389	275.977	225.872	275.168	274.451	258.116	272.923	245.969	226.245	208.477	230.246	218.141	230.44	297.238	271.936	265.3	224.527	287.999	289.72	236.614	261.873	273.543	240.116	288.701	309.644	299.482	274.53	271.738	315.761
AOA65407	76.0129	18.7869	29.9832	21.6841	32.5502	21.7278	18.6358	27.8578	28.3688	21.9773	30.6448	21.07	15.5636	21.3626	19.2955	27.0281	34.3434	21.0665	20.0268	32.7852	18.7564	21.1287	34.8162	20.7591	19.3873	32.9465	26.8747	34.0998	27.4228	24.4095	26.7566	26.9283	30.5176	28.0312	31.0677	31.4426	28.9719	20.5785	21.713	29.5785	28.2899	33.2877	35.4778	45.1666	39.2474	37.5159	37.413	32.7411	33.3939
AOA65930	298.606	90.9848	90.9084	87.1657	95.1023	100.986	77.0828	90.4405	80.9115	77.1587	93.3008	94.7547	76.7084	132.229	82.1825	74.8798	99.9371	78.6769	78.9026	94.5661	84.3633	87.4292	102.406	86.7178	97.2946	134.128	140.987	153.767	56.3485	47.9281	47.0517	47.0775	46.0105	102.566	114.447	114.784	61.0954	108.848	99.3017	165.669	61.2353	110.71	182.947	233.808	218.115	235.581	241.515	203.573	251.487
AOA65597	88.4991	89.2243	80.6438	89.368	73.0693	85.0768	81.3957	90.9675	72.4692	89.0902	69.561	87.6463	70.4238	91.3048	93.025	75.1635	69.8975	80.0781	69.5118	65.934	77.6207	80.21	74.8268	78.8038	84.3902	84.6639	93.373	90.1415	90.6641	80.6723	92.3237	74.422	80.4199	92.4965	84.2025	82.2976	68.6788	84.8902	84.9843	85.9869	69.4104	96.455	88.9947	129.186	101.208	102.296	118.735	91.8485	104.853
AOA66589	75.0019	28.9665	34.5251	27.1296	35.4297	27.4136	20.3233	32.1732	30.8726	25.6574	32.1347	24.5661	21.6101	24.9329	20.0005	29.2943	34.8272	27.3735	23.5274	31.0841	22.7408	23.8396	31.7982	21.7937	21.488	31.6596	27.9617	32.0592	36.9655	32.1868	36.2534	35.6162	36.4807	35.1354	38.0498	38.1355	29.9204	24.4377	25.8201	32.9942	26.2905	27.4801	33.8023	36.0067	33.6218	35.525	36.4009	27.7124	29.5074
AOA65886	84.2621	38.3592	41.7132	43.1021	31.7771	48.8875	35.8582	37.6933	32.5253	36.0098	24.8794	43.7903	39.1585	41.2635	32.2175	24.4853	27.9137	38.6002	34.3482	31.656	41.6718	43.9378	34.2942	42.2417	44.748	45.7697	51.8468	46.5915	47.1424	38.508	42.8047	39.8861	34.7831	40.8398	39.8469	38.8372	33.7507	45.2608	48.4595	55.5494	29.861	38.5658	52.8097	63.2056	53.9243	53.6787	63.0638	45.8944	51.9263
AOA66706	78.4053	42.657	42.7569	41.8644	44.8572	44.4299	28.8136	43.5818	35.75	44.2155	46.2011	40.6459	32.5046	39.7128	42.0827	35.4534	47.2584	42.6669	34.8665	45.878	38.295	32.6997	50.4266	38.6413	32.8753	43.1354	44.0258	45.1463	45.4561	37.9608	44.2632	38.8373	40.6704	49.5106	46.2774	47.1005	35.2311	38.6933	39.1347	42.7425	34.2734	48.7591	47.773	69.3807	56.873	56.024	59.996	46.5305	52.1975
AOA66356	95.8736	331.932	294.88	329.61	268.274	341.183	274.99	384.253	262.908	336.978	266.02	327.858	300.183	334.163	327.732	256.37	291.992	365.967	245.822	297.147	346.839	273.869	251.935	363.724	270.27	278.992	345.993	284.329	370.332	368.28	373.298	350.377	314.997	336.285	298.753	335.836	333.088	359.542	373.459	322.624	342.883	344.804	344.672	215.789	308.572	339.828	326.893	356.556	305.702
AOA66344	58.9189	62.4609	77.6051	77.215	70.7752	67.1189	51.0735	72.1392	75.0373	75.7743	68.8521	63.8818	52.2274	51.3797	61.5192	73.0635	68.584	73.2945	59.57	65.5744	52.8468	60.2254	62.571	62.4278	59.5486	64.5635	56.8828	59.661	67.1439	56.9717	62.8189	65.22	63.9586	60.8353	90.9164	80.9191	93.0004	61.8598	66.8919	54.3178	81.533	89.7148	56.8495	59.5978	52.7783	51.1541	57.0752	48.5879	47.7255
AOA66904	46.046	20.318	23.6387	26.4217	17.757	24.4076	19.49	21.6764	18.8804	20.9683	15.9672	23.9452	17.6777	17.3711	19.2411	18.5533	19.0066	21.1613	17.0627	16.1844	21.7816	20.1685	17.2835	20.9278	20.1863	24.8077	24.5545	25.4193	22.6333	18.509	21.9526	20.2891	19.3224	24.039	24.0896	25.1596	21.7113	20.9892	23.2858	25.815	18.9828	22.6051	25.9558	26.0674	21.5895	21.4771	24.7158	19.7217	19.8854
AOA66762	80.32	65.89	75.0314	77.6651	57.0387	91.7842	62.4108	79.6358	66.0152	72.7297	59.3687	85.0314	60.0673	67.319	79.0389	66.9699	62.7614	84.4596	62.6636	67.6782	72.0728	73.5311	56.0003	73.6496	75.4822	85.5508	97.124	91.858	108.836	94.76	101.039	99.6892	88.7048	87.8462	74.9081	79.8141	81.0303	73.4799	73.2733	74.9658	69.5682	114.954	98.296	83.1267	84.8914	85.4085	84.9536	98.0425	81.4286
AOA65542	31.1627	22.4964	15.5068	20.5038	12.0197	17.2744	10.5441	22.8796	15.9982	22.3371	11.8804	17.3681	9.55551	20.0753	17.5547	13.4445	13.0833	19.0204	9.24857	13.6269	16.5693	10.6294	11.2618	17.9019	10.1024	14.8699	15.9331	15.2624	40.5576	33.2049	36.5707	29.4076	29.958	31.1097	29.6173	26.5039	21.5193	20.1348	20.0333	26.9212	14.4898	12.5895	23.4698	11.7892	17.2197	16.9941	15.042	15.2577	14.1171
AOA66604	111.881	84.2482	107.159	99.9591	88.3496	99.831	91.5439	98.3111	100.145	101.673	78.264	96.6362	88.2144	112.743	103.538	106.014	82.7578	100.595	87.0585	90.6112	88.9403	92.8934	87.2843	97.2119	100.295	106.362	113.415	108.303	110.803	102.888	106.338	102.074	103.868	97.2335	104.016	96.5927	87.7029	92.6683	98.5357	111.619	88.1267	93.526	114.081	123.624	103.82	104.801	102.05	93.9933	87.6607
AOA65835	52.5008	58.6138	76.4327	67.8196	60.7662	70.8004	53.1817	70.122	67.3153	71.6071	66.2242	62.549	61.7242	58.745	64.8414	68.553	62.6261	70.4869	55.1076	60.9518	54.8145	63.9383	68.3474	68.9384	65.1983	75.9726	71.5362	73.1719	78.733	72.6173	71.5247	69.67	70.5008	71.335	65.9698	66.7811	67.6276	59.5066	63.015	68.7241	51.301	65.9854	67.671	83.1438	80.1405	68.251	76.2121	69.4851	70.3532
AOA65778	224.839	149.198	186.01	203.369	105.53	155.289	145.233	175.392	184.535	181.911	98.4659	158.946	173.878	167.115	164.32	205.285	101.841	137.219	177.648	96.0882	124.793	177.802	92.3358	157.643	212.3	157.027	150.061	160.441	122.591	102.15	117.244	112.11	119.997	164.368	154.665	147.593	165.378	156.531	162.085	159.635	158.769	180.655	168.908	212.849	213.29	228.167	199.798	222.087	263.726
AOA65411	48.0389	77.8331	90.5566	89.1307	65.5701	80.2088	90.3297	92.4805	93.2479	91.5661	72.8852	83.3047	98.2738	74.6758	85.3496	101.052	70.7093	80.2555	89.1462	69.2786	80.4592	98.7089	65.7026	79.9866	99.0728	84.3508	83.8659	83.6747	66.4214	57.1524	61.663	58.2261	58.3873	80.9197	75.7314	81.101	67.566	74.8415	83.0685	82.4977	48.3827	61.3369	77.1519	65.5238	73.2113	61.7479	58.4283	60.1632	58.7537
AOA66437	1094.75	1922.35	1653.69	1850.54	1662.47	1690.99	1779.21	1971.14	1753.32	1856.9	1766.68	1791.2	1786.05	1979.99	1927.56	1842.83	1704.07	1751.58	1722.92	1688.37	1687.73	1854.22	1458.75	1840.88	1872.47	1667.93	1823.98	1713.21	1146.21	1171.87	1159.99	1170.87	1169.66	1980.33	1831.44	1857.33	1394.4	1916.94	1996.64	1736.65	1378.14	1694.33	1941.37	1291.22	1118.38	1209.5	1262.03	982.899	1165.4
AOA66503	35.9628	22.7033	37.8353	37.7197	21.3577	30.39	23.643	33.0809	33.6377	31.1671	23.0099	25.4878	25.2711	22.4421	25.2865	34.3112	30.1971	30.6224	20.7072	26.9947	18.2754	23.4359	25.9929	27.6312	26.4732	35.1763	29.3371	37.249	36.2215	26.4152	40.7571	41.9668	43.221	38.0562	35.9549	34.6273	28.5019	28.0669	31.4036	33.0985	33.5638	50.4412	56.424	46.902	42.4768	46.9874	46.7135	39.444	39.904
AOA66562	29.796	27.4972	29.6581	33.657	26.424	35.2149	23.5884	32.9803	31.844	28.3725	25.4422	32.2315	21.9945	29.7804	28.5305	27.3907	27.361	28.6962	21.6469	28.7615	26.8886	24.5207	26.8497	31.1814	25.8938	33.9877	37.5092	36.3918	37.7522	31.2975	36.2781	35.0266	34.0888	34.8989	34.5087	33.8727	30.9047	26.3437	30.9708	63.341	24.5926	35.2276	40.3805	24.3829	24.5878	26.9196	25.5814	22.8466	23.877
AOA66198	23.847	25.1867	22.987	25.2195	15.9943	27.8577	18.8159	26.9179	19.0464	27.8558	19.2353	26.3753	14.1157	27.5334	24.8933	19.3337	21.9008	24.3113	15.1466	19.8379	25.0646	16.08	19.6783	24.9131	15.9719	22.6852	22.3657	19.738	42.8962	36.279	41.8891	39.4383	36.7904	31.1506	28.7348	32.1206	26.5219	25.025	26.2617	34.6074	24.9962	25.6645	31.7656	18.3975	18.3025	19.6579	19.5524	24.1491	15.9517
AOA65861	117.805	49.6391	61.438	59.1765	51.1566	64.6663	49.7356	54.3655	55.4571	54.8921	52.8538	56.5362	47.6882	77.0695	59.3083	56.5027	53.7883	57.2728	49.6382	55.2215	60.8749	56.4326	59.0798	55.5737	55.4051	74.5847	79.4219	77.9242	58.1171	50.7149	51.5856	49.9763	49.0123	68.8247	61.8257	57.9339	46.2313	57.384	61.6537	86.4788	47.005	81.215	90.1989	90.8748	84.5067	86.7099	93.6463	83.624	96.8002
AOA66317	102.117	42.026	64.1585	53.2979	58.8097	44.3476	41.7387	49.1029	62.1587	49.8126	57.1725	44.9626	44.0238	43.6639	42.4022	60.5441	67.6203	43.0523	48.921	68.2191	39.1671	48.0677	68.0294	41.16	49.069	73.0174	61.145	77.3351	32.3093	26.0462	33.418	28.383	28.7655	49.2671	55.037	57.2685	39.6317	40.2426	45.2188	56.0938	22.9699	49.2197	40.6843	19.3596	34.8238	37.1358	38.6001	32.0288	33.3676
AOA66386	52.8391	73.7826	72.3143	82.1215	74.8321	75.1407	52.902	86.4759	66.1834	76.56	77.0388	69.4678	58.7958	72.9752	74.7243	62.2363	66.7409	66.4468	56.3133	77.4802	59.7405	63.8499	67.3148	73.8959	65.1145	74.8311	75.5347	69.6404	74.8564	63.4839	71.5165	67.7727	71.6683	92.7579	81.0288	85.5792	96.9508	82.718	90.4193	71.7654	63.0056	83.1488	81.2224	107.556	79.1166	65.927	73.0598	61.3056	78.8273
AOA65506	90.5401	105.611	111.39	117.094	91.3391	108.639	87.4636	119.736	103.628	110.701	98.6214	113.956	90.8453	84.6433	100.755	95.5495	91.056	111.124	87.2799	87.4962	101.433	91.6909	76.5734	107.561	93.5656	105.02	103.496	99.9248	155.364	135.978	152.014	139.854	136.198	131.54	120.135	116.868	121.194	106.464	105.491	84.9394	87.0747	97.4346	85.791	83.5212	80.3893	73.6824	78.6958	72.3407	79.5081
AOA66256	85.7401	57.5779	76.3892	67.1151	52.3446	68.3923	59.4439	68.6242	68.8233	68.0971	58.9716	65.0424	49.5812	77.5106	61.6426	69.3396	63.7554	64.9037	60.925	68.1225	57.2727	63.0863	70.1863	61.9268	64.6693	84.3564	84.3469	83.0377	86.8201	75.0477	78.1613	79.5458	74.4637	74.526	75.3965	74.0718	69.7003	61.8485	66.2092	92.6959	60.6375	88.3092	74.4016	100.236	105.442	92.4281	101.78	98.764	104.477
AOA66755	57.5928	18.1836	29.0874	23.8815	20.4981	26.4218	17.9396	21.4124	24.5687	18.845	20.3451	25.9232	16.5602	24.6718	19.1746	21.3169	23.5841	27.3913	19.5794	24.1677	22.7803	22.2281	35.4186	21.9606	19.9466	35.535	32.7893	35.1285	28.4169	24.9079	27.4116	23.9776	20.8595	20.8548	19.9379	23.0877	19.3052	17.0799	19.1891	33.447	24.8596	29.5001	23.8768	35.5992	32.2953	35.1374	38.7815	40.4876	37.7594
AOA66296	25.9233	33.585	41.8535	39.1636	31.9806	55.4783	32.3642	41.2051	34.2882	40.1729	31.2042	44.1702	29.7687	39.2187	34.472	34.1807	32.0059	49.542	28.2115	36.1034	42.8744	36.8185	50.9533	39.8002	28.2949	41.3947	44.8138	41.136	92.5108	73.4294	75.6786	73.6476	60.8173	42.1902	39.0074	40.6758	38.016	38.6156	39.6608	47.0817	33.4997	31.5922	48.5974	24.5983	25.0996	23.2486	24.9232	26.1858	22.6401
AOA66185	58.8558	55.2298	55.1827	56.7307	54.19	55.4103	35.3944	68.6323	52.3285	57.2099	56.4314	54.642	34.3924	47.5014	52.5426	48.8816	51.9707	56.2	33.0841	46.6635	46.3481	37.6939	47.9747	51.706	36.0838	52.5617	52.3752	54.8207	89.6574	78.9943	80.8772	85.8905	80.8413	77.4967	72.7718	63.1401	63.3912	53.4788	58.1684	46.8377	45.7461	47.2155	40.4297	64.7764	58.1962	50.0684	54.7321	48.329	46.43
AOA66810	59.1808	51.0111	48.1604	60.176	40.1063	50.5594	41.8042	61.2146	59.2814	52.1638	38.7258	48.1985	50.1438	40.2272	46.7284	62.7497	46.2337	44.5224	43.2556	42.5718	43.1223	48.6695	48.3906	56.4874	41.6451	59.1746	56.6514	61.3336	61.5153	53.7016	52.7788	59.8881	60.5083	47.5315	54.9562	55.529	43.3439	44.4136	44.2944	66.295	59.4518	64.8643	95.6422	118.368	112.764	106.854	106.149	101.828	104.68
AOA66432	829.189	1116.99	891.796	1116.95	857.592	1003.77	925.205	1223.99	1000.38	1152.13	836.022	995.945	938.92	1025.69	1103.74	1031.05	834.519	869.082	866.866	793.137	841.93	934.002	847.636	922.755	1017.29	806.307	1034.26	933.194	839.42	726.402	784.739	848.348	773.446	1116.74	1060.3	1027.69	577.688	977.961	1061.73	1266.47	682.202	662.68	1051.44	950.061	916.798	831.953	917.746	774.041	810.95
AOA66661	150.105	620.274	578.444	686.278	375.552	701.081	468.98	681.568	533.122	673.749	391.037	625.946	443.801	510.915	611.434	546.046	401.054	753.252	457.495	341.911	613.845	525.849	306.363	649.579	415.104	389.666	422.843	353.422	379.093	294.518	255.57	174.667	163.29	460.957	481.654	568.168	565.708	504.15	547.508	461.516	62.2013	102.115	46.3318	282.876	194.871	237.374	254.004	204.168	222.146
AOA66576	88.7871	52.616	63.4869	50.1861	52.5484	58.0802	38.1437	54.7362	51.8531	51.9674	57.9306	53.5711	35.0226	48.4747	47.9473	54.2611	52.109	61.8912	41.38	51.0421	50.1234	44.1212	53.0979	53.8235	40.7783	61.2857	50.3026	52.1755	78.9252	70.32	77.1317	73.0755	70.8866	60.1069	60.3635	61.0454	52.6823	44.2251	46.9938	51.1208	52.11	53.3216	66.8939	61.325	63.6681	66.0799	67.1437	60.0553	63.1361
AOA65786	1420.45	334.397	261.421	303.264	252.087	301.125	225.807	328.677	229.728	290.41	245.276	282.06	230.899	211.239	253.422	234.708	224.282	292.63	232.006	225.726	274.653	248.648	166.098	270.115	243.827	197.442	187.442	174.088	354.468	315.867	343.472	314.321	304.516	365.789	351.561	341.41	300.161	322.314	335.06	206.315	280.891	335.269	371.386	2054.3	1859.16	2026.41	2047.75	1872.17	1958.56
AOA66272	974.431	1123.01	1596.88	1326.93	1404.47	1237.82	1539.16	1464.66	1682.28	1387.68	1444.93	1076.57	1734.78	1137.65	1152.23	1678.99	1433	998.348	1540.31	1406.8	965.732	1690.38	1094.11	1113.84	1575.07	1197.13	1291.28	1315.34	1740.83	1861.99	1926.88	1981.64	2336.35	1329.62	1541.01	1585.55	2447.93	1340.46	1367.83	1574.79	2352.78	1448.26	1033.43	1365.2	1687.31	1986.61	1392.73	1670.98	1469.74
AOA66340	107.352	28.4766	51.255	38.5712	23.0744	35.0996	45.2157	33.0155	43.7316	33.2432	24.9621	35.6865	47.1901	42.1784	30.1736	38.459	31.3808	34.3041	40.8692	28.033	33.2043	51.2315	32.622	34.0206	43.9267	51.0477	56.8882	51.5307	31.3913	28.335	32.9951	31.2001	33.7378	37.1039	35.9184	33.4845	32.5422	38.3713	42.1536	56.9468	56.9474	71.0805	82.5482	117.526	67.261	77.9462	93.7864	66.5771	84.1767
AOA66387	60.1	101.199	92.8663	80.2414	93.5932	81.5324	76.5944	93.9972	95.3415	89.4605	95.431	71.8866	76.9924	118.862	81.7108	82.561	97.0789	80.4661	75.6349	95.1182	80.2654	74.0008	91.3455	70.1118	76.4522	74.6	70.9212	68.8758	168.077	178.841	181.585	162.637	155.482	107.266	108.029	110.303	139.523	118.758	109.771	99.4781	124.992	141.27	131.746	78.9503	106.861	104.445	108.985	109.929	103.02
AOA66742	4.35539	0.408615	0.446532	0.21215	0	0	0.408507	1.26829	0.218824	1.26213	0.54611	0	0.496178	1.54222	0.615933	1.93877	0.552699	0.201638	0.621148	0.27244	0.616727	0.836629	1.12277	0.621634	0.208671	0.449542	1.33862	0.228548	7.03656	7.38068	7.13172	5.69031	6.60864	1.17418	2.05434	1.67121	6.42846	0.594292	1.78485	1.53495	5.69981	4.8018	3.59426	20.8781	28.2276	28.6471	26.5304	20.6407	18.84
AOA65788	194.686	181.301	332.305	250.387	285.089	229.419	258.254	220.297	321.893	244.343	293.425	254.782	267.745	253.647	208.053	283.707	340.771	240.755	270.101	334.547	232.523	271.72	343.707	230.987	263.303	314.735	291.273	337.021	77.2211	72.9159	101.932	115.442	130.812	169.354	209.42	231.985	282.872	195.977	218.623	272.738	162.242	227.048	112.662	124.04	154.785	132.57	147.406	122.839	154.725
AOA66830	5.84176	17.264	34.4261	27.3168	18.7818	22.0086	15.6157	27.2179	25.5346	32.1636	19.773	24.8974	15.9722	30.1414	30.5669	17.3361	13.3437	25.9632	18.3288	16.4437	22.3343	19.357	18.0713	18.3431	17.6327	28.0375	33.7285	30.3479	44.1336	31.3038	37.7156	38.4337	34.0709	36.2224	26.4521	27.739	37.2466	19.9276	27.1316	29.9995	48.3523	51.5364	24.1043	22.5581	29.8899	39.1768	32.3266	30.9566	29.0328
AOA66831	23.2356	19.0561	0	18.2132	4.33897	24.3694	13.2894	14.3153	13.8779	8.92191	4.33855	18.2727	18.2658	11.6013	12.4149	15.6685	9.44219	20.1406	12.1827	11.2773	19.3805	17.8252	10.4895	20.6742	17.2666	8.10862	0.900691	9.21226	8.51207	15.8227	13.5213	11.4795	12.6662	18.479	12.4709	11.3523	0.286482	22.4707	18.7928	23.7284	0.00155389	3.45129	22.136	18.2515	16.4812	3.19611	13.1238	10.8501	11.6371
AOA65913	274.024	459.493	518.157	502.189	495.512	519.384	448.978	499.647	513.748	503.052	477.743	478.319	482.019	564.36	459.957	516.471	493.898	470.259	450.956	484.013	439.236	501.379	545.474	482.943	515.747	511.662	519.474	535.103	440.695	410.753	416.095	424.104	435.999	436.484	483.404	517.427	396.612	475.62	497.16	662.8	301.497	262.428	237.967	254.241	255.52	237.926	252.173	242.576	240.149
AOA66109	49.924	25.3118	31.9161	30.2597	36.546	32.8792	21.8014	34.0448	28.6396	30.6051	35.9108	30.4326	19.3873	30.6547	26.545	29.0836	34.9395	30.8741	23.0206	37.0415	24.62	26.7765	32.9028	31.135	26.5154	35.5586	33.5229	38.4068	31.1627	26.9314	26.9921	31.9564	29.9159	33.197	41.5054	34.9062	29.1467	28.6958	31.0586	39.7748	22.935	31.8424	27.1853	38.8727	34.8063	35.39	35.0766	29.5657	31.7072
AOA66029	41.0167	8.28228	9.05083	8.26722	8.9312	9.73491	7.05301	10.1021	8.92997	7.96957	8.3647	8.92651	6.7674	8.22774	7.14509	7.98654	8.80964	9.12351	6.75734	8.12468	8.53397	7.85627	8.52273	8.04112	8.12037	11.2286	9.78081	11.8008	16.085	12.8693	14.7008	14.475	14.1396	11.5238	12.075	11.363	11.798	8.57734	8.49025	11.7019	10.1091	10.5661	12.8762	11.9695	12.4634	13.934	13.9445	13.6799	12.4857
AOA66210	60.375	63.8134	66.6729	71.519	64.0155	57.1444	47.7119	75.0942	59.5378	69.2387	59.1928	60.0342	46.9758	55.0705	65.4894	66.045	63.2081	69.1348	47.1742	54.5999	53.7505	50.4304	44.9535	64.262	50.6825	62.747	55.8657	55.6114	98.4267	84.4559	90.0565	89.0994	89.7216	72.552	72.3451	77.4478	64.3779	66.7816	75.5416	67.9076	65.0455	65.3904	62.4694	64.3143	68.2739	60.635	56.4546	61.3479	49.2119
AOA66089	27.3302	33.0661	28.0707	33.1065	25.5399	35.3373	23.5229	36.5158	28.1087	32.3247	27.3528	29.0792	21.9779	38.2845	30.7801	23.6344	25.0464	37.9241	22.0107	21.8144	28.5083	22.8762	24.8662	37.0662	24.956	25.9624	31.0909	26.5544	77.8494	75.4436	69.1497	69.2441	62.3449	44.408	48.5077	44.344	54.8913	38.0682	41.1512	39.5984	39.8374	34.9716	33.9988	22.7243	24.7407	24.4339	23.4265	25.7657	25.9503
AOA66607	226.072	159.741	167.86	207.606	103.691	168.206	150.263	172.921	210.346	210.628	105.327	144.315	160.832	203.724	201.783	167.019	98.1935	123.732	139.726	100.475	130.185	129.393	96.3871	140.394	162.832	130.313	146.523	153.883	224.037	210.871	215.637	259.114	240.895	203.709	195.261	188.183	273.571	186.762	184.984	202.174	61.6073	197.677	130.394	72.0384	86.2899	127.004	119.826	123.235	165.116
AOA66025	237.487	93.9989	141.556	149.059	69.2265	129.224	109.384	106.765	137.719	137.929	76.8605	123.628	114.482	120.163	126.286	107.444	85.5212	121.979	100.6	79.2286	115.563	102.6	89.9457	115.516	128.181	115.994	123.947	120.89	164.886	141.688	151.496	147.528	135.245	123.002	108.269	120.814	134.465	118.425	117.25	122.605	82.3173	179.74	131.807	70.2729	83.4546	113.986	114.715	134.568	146.98
AOA66055	89.8302	128.837	103.997	129.55	67.162	156.625	95.8496	100.723	82.8202	116.108	56.9229	141.025	81.1999	126.766	117.123	69.0744	66.6388	123.831	75.0713	69.7133	127.557	96.3365	75.0716	128.212	75.5386	100.993	117.338	101.699	165.574	159.013	169.382	149.015	145.997	143.437	109.649	99.722	134.502	115.07	113.19	124.203	152.801	183.005	309.69	135.991	148.09	144.491	148.718	131.567	143.253
AOA66238	59.069	80.0566	90.8591	88.1779	85.2692	78.4856	69.9601	78.6064	83.9964	83.1935	79.677	81.233	67.3935	85.794	74.7442	81.8662	82.7503	86.2251	70.1265	78.2198	80.1251	75.9628	103.065	82.5261	74.3727	93.1503	85.4065	89.4361	110.751	96.1807	117.783	101.553	95.5228	84.8399	77.5365	86.4648	71.1213	75.2147	83.4617	87.6751	74.1737	85.7741	88.3215	44.3886	41.8354	46.7651	53.2847	55.6664	47.6923
AOA66708	99.2512	54.4379	68.401	65.7161	58.1775	63.6459	58.1096	55.9189	58.3058	62.7484	54.2624	65.9105	63.4172	79.4253	63.1618	57.5358	54.9172	72.5629	62.8613	55.2392	74.7658	58.1281	66.0306	64.1863	62.9107	83.8943	79.7666	87.0025	74.785	74.6656	77.1349	68.5607	68.9707	64.9403	62.0656	62.0044	70.5165	69.228	64.968	120.625	68.1089	81.2078	208.872	142.502	125.539	126.571	122.214	106.25	109.744
AOA66674	44.0492	5.45504	11.2451	7.46676	9.99686	7.65939	14.8735	8.33762	11.5525	6.6377	10.1074	8.02733	13.8502	16.979	5.10808	11.6342	11.4033	5.38376	14.1976	11.4072	6.73639	19.5459	12.4341	7.67016	18.8673	16.6403	18.2768	18.4455	2.51173	2.17886	1.48378	4.43958	5.3888	4.63135	13.3388	11.916	11.1117	10.4583	11.4326	21.6893	13.1256	11.9285	11.5285	30.6174	31.3283	30.9043	36.2799	29.6051	35.5139
AOA65599	60.1811	22.0315	30.2244	23.5537	25.549	21.7095	26.348	21.2013	24.6753	21.891	32.6902	23.3173	23.7323	37.5528	20.0567	30.973	32.8444	23.2634	30.91	28.3519	25.6843	25.7073	41.6601	19.4014	31.8175	38.5075	33.5007	38.2934	32.0962	30.1266	30.7739	28.5129	35.3808	28.8747	35.433	33.0638	39.5849	29.631	28.6866	50.0253	42.0267	45.1078	33.6882	77.6129	63.7921	61.9288	66.7785	57.8751	61.2949
AOA66642	67.6938	52.4045	70.0082	57.0198	55.5334	47.4031	35.212	67.7867	52.2786	63.0049	58.9305	43.7333	50.8105	48.1493	47.9356	63.4502	71.4853	51.1834	56.1156	63.9061	39.0676	40.3161	68.0689	42.4725	53.5355	65.3788	55.1181	59.2554	79.413	65.6686	65.2763	75.279	89.2085	70.9732	70.5502	70.8759	74.8994	43.5623	59.2098	63.1	51.0657	55.0982	51.7657	59.3912	62.0302	57.4737	55.1197	57.0511	49.452
AOA66641	0	4.59469	5.38218	9.78987	12.8248	9.89694	17.7281	1.13396	20.0241	3.61056	9.14163	14.4524	1.31157	7.21053	9.20538	3.11124	0.272181	9.19069	0.0303061	1.42419	10.1478	16.6538	0.643315	17.3839	10.1143	0.0481126	10.2853	8.0457	4.20964	2.04965	10.9197	4.5433	0.806413	0.000634751	9.25171	8.07207	2.42607	20.0631	7.89022	7.1847	0	1.34609e-05	0	0	2.95416e-07	0	0	0	0
AOA65820	731.432	2516.63	2738.41	2801.97	2026.81	2823.39	2507.5	2742.62	2543.33	2664.57	1925.08	2683.62	2746.61	1444.38	2565.98	2566.95	1752.69	2856.02	2475.14	1680.54	2548.31	2799.79	1402.53	2764.82	2734.73	1673.19	1579.32	1316.52	4238.34	4015.83	4154.41	4110.07	4329.48	2803.68	2402.44	2167.22	3172.27	2104.4	2146.58	909.673	1994.11	1479.23	786.438	652.481	755.304	713.755	718.18	746.121	624.395
AOA66673	324.51	2170.02	2465.28	2430.84	1947.7	2166.96	2117.98	2387.51	2225.91	2312.12	1861.51	2179.07	2284.54	1206.98	2110.93	2236.94	1713.25	2432.15	2162.45	1595.5	2129.37	2296.41	1274.1	2401.08	2208.94	1569.64	1350.38	1197.66	3939.95	3830.49	3956.16	4065.08	3909.37	2473.05	2171.46	2023.33	3061.45	1787.18	1804.84	721.729	2813.93	1998.12	1262.89	957.601	1137.43	1004.92	1081.18	1058.96	954.511
AOA65751	150.987	119.785	105.069	141.759	99.2291	121.972	90.28	133.001	98.7114	128.527	99.037	124.817	101.27	43.5346	106.228	120.979	74.3657	124.773	87.4784	77.5635	105.029	107.13	45.2477	131.994	120.988	76.8492	89.6205	59.7196	237.298	196.306	192.577	234.075	226.594	158.494	113.235	100.482	127.381	75.9703	90.492	48.4607	144.775	138.112	121.931	286.242	285.117	258.498	252.599	230.031	241.012
AOA66353	439.623	131.258	139.721	136.778	169.887	139.715	115.303	124.819	135.671	138.38	168.331	129.218	121.776	139.765	114.968	126.605	137.042	118.862	124.611	144.174	122.168	125.51	157.746	128.21	143.588	141.343	153.238	162.973	115.368	93.7388	105.313	92.4241	99.6006	89.1974	172.193	189.748	165.885	166.593	159.124	302.494	90.2442	98.0695	618.784	156.33	156.689	174.461	187.8	134.703	148.177
AOA66453	66.181	20.2768	25.1372	22.6442	24.3258	20.6568	17.7136	22.2406	21.487	20.2861	22.2742	20.8758	16.9566	20.6538	17.9735	19.1609	22.7047	19.4691	17.9319	21.2993	17.6117	20.6113	24.7041	19.3282	18.5363	26.0432	23.0561	28.3265	23.3011	20.4979	21.7491	19.2894	21.8983	24.5754	28.2748	26.7717	25.4435	21.5152	20.8196	32.49	19.1744	21.4256	23.4567	41.2451	36.7965	32.8042	35.9263	30.394	33.2621
AOA66233	103.293	46.312	54.9021	51.8161	51.7462	48.0356	50.3238	47.0125	54.9524	42.7898	52.3034	45.4273	47.9334	54.8044	42.8359	52.7168	50.9011	42.2609	48.5554	46.3656	46.5508	54.9079	51.6345	45.8391	51.9076	58.3132	57.1921	65.0435	42.0005	36.4106	38.3536	40.6159	43.0391	43.9884	51.1023	51.3202	50.8619	56.0952	48.9553	77.7076	41.6625	46.5518	53.341	106.913	71.9819	72.2186	81.1989	64.7149	72.4061
AOA66818	53.4401	93.2727	92.6241	98.8177	69.921	79.2866	75.0903	111.379	96.8603	109.474	78.6383	82.5883	95.5706	103.846	96.3927	99.3429	79.0753	63.8589	87.6222	73.4154	66.0579	90.2574	72.2604	79.2478	93.9123	81.1762	101.647	98.4135	127.829	93.8387	111.327	110.845	112.451	123.954	118.518	124.387	112.564	90.2542	109.27	108.23	74.1652	63.9199	50.2427	44.3958	52.2791	63.1123	56.7483	55.6039	51.2256
AOA65983	31.8993	26.3277	32.3077	28.2109	27.7702	29.1276	22.0585	29.1068	27.5984	25.2487	26.4525	27.9171	21.2375	28.3572	25.8316	24.6424	29.0026	25.9837	21.7296	27.3473	24.0487	24.8819	29.2019	25.7235	23.6162	30.6766	29.0217	34.9519	31.4924	26.7385	31.2547	29.0052	29.6957	33.7731	31.6048	30.9927	27.9514	25.4068	28.6068	40.5151	21.0149	32.3423	40.3311	48.6447	35.8965	33.0831	33.6666	32.612	34.7115
AOA65715	780.412	567.193	564.782	567.286	624.908	579.361	519.315	638.34	567.462	579.322	625.17	582.269	536.098	928.87	636.734	592.806	690.573	527.217	518.878	695.988	493.884	533.427	726.5	593.171	609.578	809.839	904.587	976.477	564.05	516.296	516.467	523.962	517.404	683.687	764.685	772.068	641.726	700.712	745.703	1283.32	470.903	640.368	993.731	601.603	479.727	529.031	532.968	454.287	529.778
AOA65497	214.913	168.013	292.493	216.099	235.234	161.971	272.382	247.051	293.372	223.533	235.77	149.512	321.267	171.57	162.381	333.072	263.067	148.822	297.209	230.211	131.469	310.76	193.28	159.974	283.174	209.349	219.21	217.659	319.556	353.597	373.498	390.409	464.377	226.913	295.494	283.924	452.405	211.255	220.887	217.751	383.481	205.582	130.415	171.134	166.969	203.441	174.798	164.853	162.132
AOA65484	73.3504	31.16	61.0791	45.384	43.949	36.9024	47.4473	44.8472	50.6116	41.0823	46.7304	33.8835	50.8244	32.2709	31.2097	56.818	49.7981	30.5498	53.8288	50.122	29.0769	60.9042	52.912	32.5937	57.0339	53.854	50.1415	54.0687	36.8249	38.3054	41.5899	42.0427	51.5082	37.8747	50.1516	48.6322	59.9598	40.0844	42.9239	44.4256	91.1461	50.3036	39.6726	57.021	56.4596	77.9408	60.2815	65.2178	60.4803
AOA65724	215.071	60.8668	95.8457	87.1517	96.8919	66.1143	78.7952	67.3317	94.7621	89.3395	114.897	64.1579	102.281	96.6702	60.5948	105.834	113.344	62.4466	87.5292	109.378	59.5966	89.1731	125.412	60.1386	111.839	99.1026	94.3523	109.368	50.2122	46.7657	43.8367	55.8232	65.2763	56.7005	70.7139	72.1808	52.6489	74.2489	65.2791	150.457	34.4545	93.435	93.1879	140.264	198.364	141.55	88.7948	223.424	93.648
AOA65632	40.5796	22.1164	20.7057	25.7075	23.2454	23.5203	24.0246	21.1745	22.91	22.839	22.2349	26.1991	21.3242	25.8428	22.6231	20.9525	24.9143	24.6942	20.8744	26.6746	26.173	22.3034	32.1085	21.7611	26.4996	29.6337	29.9905	32.7165	20.8651	19.2731	21.2015	18.8471	18.2184	25.2313	27.2171	27.3389	22.0945	27.3333	30.5677	44.7815	21.6767	32.7298	34.8983	39.1669	33.0049	33.4579	26.1414	38.442	23.6392
AOA65530	38.6806	14.6217	17.8022	16.0907	20.7181	14.3191	9.13617	15.6213	17.2778	12.7636	18.5859	14.2739	12.5443	16.2816	13.336	15.0818	21.1749	11.6073	11.5161	20.8753	10.8745	10.0063	20.8527	14.1042	10.7947	20.5449	14.8388	21.6902	17.4678	16.0606	16.4056	19.2079	17.2702	18.8008	23.9712	22.4258	16.8207	14.8707	16.6614	23.6251	20.18	25.7973	18.3737	26.6926	24.3421	21.8478	25.1436	20.0706	21.6718
AOA65881	30.8931	26.9671	22.4464	26.3012	25.9107	25.6911	19.4011	21.1212	25.5089	24.6514	19.5364	26.1883	22.3407	35.3311	26.593	20.3288	28.2946	21.7644	20.9437	26.718	24.5986	21.673	27.1811	27.2226	25.3551	32.0249	35.2275	35.2415	27.4445	30.2668	30.1629	23.8159	20.2533	31.0207	29.9034	29.7639	25.352	41.2982	36.9405	43.4148	20.7329	36.4659	39.1652	36.8435	40.8917	36.6087	38.95	32.406	40.3002
AOA65373	28.1916	18.0555	14.788	14.5605	14.336	13.3515	8.93118	15.6778	10.0931	14.2821	16.0202	13.6596	8.6051	12.9667	13.182	12.7579	17.998	13.6158	10.5814	15.7831	11.9853	10.4576	18.022	12.0042	11.7808	17.749	12.1428	15.433	37.3814	34.1534	38.6841	36.3323	34.3303	21.2661	17.1318	16.8813	24.7271	15.8255	15.9528	16.1017	33.9749	41.3061	21.1255	28.961	26.7934	30.2611	30.9199	25.8263	27.7706
AOA65467	48.7962	42.0798	45.8311	45.3	37.5748	42.4603	40.1725	43.4642	43.5648	46.0016	32.3916	49.3004	47.4291	45.8317	47.7224	45.035	42.4746	40.9753	40.5088	43.3725	44.0375	43.2226	36.9652	42.8917	47.4272	50.0816	54.2361	53.438	46.1837	34.6377	41.4073	54.6446	53.3292	46.0258	45.3493	41.374	48.3608	48.634	45.7557	49.6873	51.4587	54.3308	30.014	41.1453	38.249	34.379	36.6821	29.2276	34.6645
AOA66892	34.5937	51.6283	57.6261	56.1164	58.5524	45.0723	34.5597	55.7439	49.6004	53.6198	56.3706	44.0475	38.9464	49.0124	46.332	52.9264	57.5488	46.9161	38.5154	52.8613	40.7522	39.3681	50.9781	46.0139	35.0565	55.1341	44.6735	52.4911	50.3088	45.2552	54.9589	48.7505	50.0371	67.7519	67.2565	65.0454	54.6871	49.9003	50.3528	56.8166	51.4176	72.7434	55.2801	27.7156	29.9716	28.9434	28.6568	23.5583	23.7586
AOA66640	37.9138	44.2823	40.8912	39.9293	35.9466	41.5786	27.3519	41.6328	33.633	37.0746	31.6647	38.5374	24.4313	44.8627	38.8783	31.7219	39.8677	32.3834	27.3928	38.238	33.0158	28.1048	39.0089	37.1403	28.1355	50.114	45.6868	53.5854	49.809	46.2188	51.9939	37.7351	39.4874	51.8716	49.8205	51.5746	45.1802	44.1669	41.2499	52.724	57.7716	113.764	82.0696	8.22873	17.6472	28.821	28.3293	18.8672	20.3831
AOA65441	199.137	29.0482	92.5566	46.9021	82.0795	52.6986	85.7386	44.2553	84.2761	45.5741	84.2578	52.0595	78.9442	65.3451	45.3367	102.262	88.009	42.0578	89.1228	96.1283	43.4145	89.7033	101.599	44.7311	91.3424	112.613	100.739	107.423	15.3592	15.0119	18.9425	18.9453	19.8978	39.2897	62.7498	70.6087	45.6031	45.9103	48.1302	70.9758	65.6869	107.964	124.57	160.633	129.311	130.862	135.543	105.445	128.494
AOA66084	214.118	139.679	266.153	199.212	205.495	165.632	183.327	155.983	230.651	178.706	201.26	157.444	191.948	190.235	172.497	237.035	215.619	150.854	207.596	215.741	154.676	210.125	251.855	149.962	211.533	252.752	222.995	227.918	58.7241	61.6443	64.2998	63.4373	72.4434	168.698	206.034	207.851	188.289	179.321	179.294	195.941	159.445	205.945	109.527	113.056	159.561	183.369	164.402	209.616	196.344
AOA66329	42.1533	39.5474	32.5791	45.4879	35.5681	29.7575	26.1552	45.3232	34.2117	42.5973	38.6246	27.9571	27.3357	34.7731	46.4672	36.2454	31.684	34.5271	24.6635	36.1036	33.977	29.2746	38.0333	37.6412	27.3424	42.5045	34.5485	37.7739	40.0604	33.2662	37.9251	38.1276	28.9055	43.4169	45.2715	40.4367	32.7765	27.7266	38.6832	35.9154	45.2637	43.3458	32.6205	64.477	51.7086	49.9037	47.0146	48.6152	41.482
AOA66567	35.8613	67.6285	62.9856	67.1192	64.1226	67.3255	51.5744	69.6889	64.6443	76.8383	65.5858	70.8389	59.4241	69.483	67.0046	63.4951	69.9627	72.5137	50.0073	63.2628	65.3128	58.7967	74.2372	70.6578	56.0221	70.9626	65.5374	63.1832	88.2658	75.586	77.9555	83.0907	80.1781	81.3795	73.0589	74.987	70.1202	63.4641	63.6004	58.3593	68.3603	65.7451	36.612	43.9891	41.4549	39.3667	44.6897	48.3165	40.6064
AOA65979	88.207	42.4503	41.482	47.2472	40.5378	56.971	40.4908	42.6052	39.2046	49.7263	46.4294	52.8265	40.7438	57.1066	49.3004	37.8799	43.2075	49.0036	42.1614	45.4209	49.0229	46.4072	50.8712	46.577	46.6456	55.6511	57.0887	56.5863	33.388	32.9258	32.5346	26.8861	26.5511	45.693	40.5544	43.7514	22.5401	53.8941	46.7162	72.1156	30.5482	45.1182	54.9402	73.6785	52.834	52.5698	65.2419	47.8593	58.2681
AOA65643	18.9913	29.6143	22.9294	27.5795	25.2535	25.8438	20.5785	30.1589	23.3266	25.4319	23.3394	26.0729	19.1897	26.2067	27.291	25.9741	30.8959	28.441	21.735	28.2452	25.3218	22.9759	27.3676	28.0823	21.7018	28.7819	22.7677	26.443	37.1954	36.7588	41.1908	33.6185	34.6334	32.373	31.9809	34.897	34.1244	32.384	29.8417	33.1385	33.2489	33.5526	25.6433	15.2042	17.8651	18.1338	18.4592	15.9168	15.3727
AOA65884	44.7306	30.7884	31.8746	36.3711	25.295	47.3604	27.7895	33.66	30.9734	33.4965	26.9881	41.2652	27.5477	37.9056	35.8249	37.1944	30.5172	41.335	30.8227	31.4151	34.7423	35.22	28.9418	35.7772	38.4482	39.769	47.2326	37.3697	35.6072	27.5049	32.1983	30.7494	26.2079	30.4459	21.4326	33.52	23.5323	26.1059	32.3056	35.8541	34.5967	47.057	41.3516	53.9001	44.0745	52.0907	46.2794	59.4164	51.1137
AOA65760	83.7378	23.1486	27.4265	26.9951	16.8845	23.3414	18.5859	25.3462	24.5685	23.3398	15.6292	22.2644	21.628	17.8165	20.912	23.7752	16.7506	19.9459	21.6056	18.113	21.3311	23.1762	17.8378	21.2575	24.3474	24.1146	23.9029	27.002	28.4606	24.2116	25.0308	24.6962	27.0365	30.7893	30.633	27.9614	26.4744	22.5612	22.7609	29.447	20.8275	31.1406	26.3002	50.729	41.8644	40.4226	45.7102	39.519	41.976
AOA66672	168.132	47.342	127.829	77.2687	95.4067	85.0202	103.227	85.7279	143.6	78.6936	93.3938	81.4968	75.7488	180.614	62.9773	113.04	88.0002	96.8626	74.1583	87.6891	76.6569	92.3761	128.103	74.5923	70.1521	121.393	92.3263	107.9	84.6432	73.3371	37.5591	147.299	129.82	67.566	154.534	134.603	264.708	82.3378	88.7882	204.704	173.16	145.167	669.56	120.116	405.978	358.115	274.001	492.287	264.226
AOA66808	78.1897	97.2853	88.8981	94.7159	85.4615	72.0424	63.7271	116.514	92.006	93.7582	78.7022	67.9956	54.9198	65.7928	97.6108	98.7357	71.4403	77.5902	60.6004	65.7747	65.3613	68.8307	59.4267	66.651	69.4458	52.0955	49.8858	43.9727	162.196	145.516	155.454	166.668	158.478	115.863	100.416	95.7485	135.304	83.2914	96.9373	46.2616	107.808	90.737	102.478	72.6645	68.7013	75.9428	82.8581	73.5988	71.9128
AOA65972	26.0478	37.8388	42.2546	42.2382	26.2204	55.8854	30.0267	46.6118	39.7675	47.9681	25.4437	49.3949	31.876	51.2598	44.7979	41.1435	25.5907	57.3003	28.4005	28.0669	45.2126	35.1055	33.141	51.5686	29.1061	38.6367	39.1248	26.323	116.307	108.87	116.516	101.153	96.6973	48.9294	41.02	40.2615	52.9901	33.8224	39.9432	38.0734	78.7498	68.7834	90.0446	31.8871	45.7872	43.5631	36.6571	40.8341	34.336
AOA65684	56.9749	86.4454	66.9231	91.6767	76.8992	70.6449	42.8346	85.4245	63.8875	89.6078	65.9552	64.3918	49.4176	51.1396	71.9196	53.299	66.6	68.8973	38.697	69.4542	59.8792	43.6058	49.3162	66.6686	45.215	56.0121	52.8532	62.605	50.7814	38.8625	39.8366	40.4256	37.3284	46.3338	127.759	124.721	127.108	99.6234	109.623	73.4273	58.0042	66.6277	21.2321	30.6631	35.7739	32.3335	30.5028	31.0964	27.6288
AOA66549	50.0536	55.8389	67.8503	64.3658	61.1351	61.399	49.6784	64.3447	60.3551	66.4584	58.1963	59.7048	55.9856	59.441	64.4531	68.7065	55.5725	58.3451	64.5834	59.2948	51.1341	61.2551	56.1644	62.8674	67.0776	59.0647	58.2908	56.2751	73.2728	63.3221	65.1934	65.9384	70.6323	60.5514	75.1029	73.542	86.0648	56.3272	64.7437	53.4429	70.433	75.1756	41.4566	65.4375	52.1525	46.5722	57.8092	46.203	45.9332
AOA66898	46.2586	45.0813	48.2618	56.1027	52.106	48.5449	39.6795	52.3391	44.8443	54.6832	46.6062	46.8398	49.0309	55.9121	53.0262	60.2328	48.4098	50.1528	46.1514	48.9486	44.5532	44.39	64.4578	51.5391	53.6597	49.8491	49.2287	49.147	57.1698	53.8716	52.2832	55.2259	57.5127	51.9713	48.0982	53.1325	52.2807	47.159	52.556	51.709	55.4706	50.9718	36.0364	73.481	58.5986	57.1884	65.9821	69.6391	54.6903
AOA65984	188.734	150.804	208.977	185.393	176.89	188.822	151.234	178.496	188.254	177.629	175.475	183.801	160.059	162.722	165.811	185.722	180.454	185.532	159.926	176.647	169.431	175.414	216.293	176.118	167.229	191.509	168.271	176.164	203.379	174.135	181.533	187.834	195.679	165.16	187.985	174.864	163.823	140.341	152.999	151.966	158.082	143.664	129.878	133.039	137.588	138.892	150.674	151.37	136.918
AOA66368	25.6139	31.8389	47.3046	36.9553	27.1806	49.2263	30.2803	31.849	32.0869	36.1784	28.3536	44.8618	29.6474	35.2589	31.3654	33.6053	33.0693	49.9836	30.1598	29.7856	44.5857	34.5876	35.9915	42.6886	31.2385	51.5074	40.6768	37.6835	83.9888	71.6435	75.0583	69.3793	63.7672	32.8988	30.2231	37.3791	42.5636	31.383	31.7061	39.236	41.4918	35.3798	37.7285	31.0313	34.8485	31.1009	33.2364	30.5147	25.8612
AOA66445	22.0435	0.539499	3.53737	4.48167	1.45007	5.55506	2.69678	5.02362	3.46699	6.66562	0.721035	5.07069	5.24088	1.74532	2.1686	5.6884	1.45947	1.59735	0	1.43882	2.17139	2.76153	5.18844	5.47167	1.10204	5.34182	3.53479	3.01755	6.55797	4.74072	4.84256	5.90306	5.99876	2.5838	7.05217	4.96468	7.20158	6.27721	3.66576	2.31613	11.9637	17.0384	20.79	16.3351	10.7885	20.7656	21.7077	13.8738	15.8775
AOA66245	17.549	27.9969	43.1807	32.0857	18.7496	36.7334	25.6024	30.032	29.4345	32.248	21.6496	36.1805	21.1483	24.4353	26.0173	30.8524	20.3277	50.1333	20.3543	17.2307	34.1063	31.2976	18.6532	40.7879	21.757	31.7797	25.0511	19.4825	111.923	99.3754	109.168	94.8622	82.96	32.3775	26.0329	32.5039	38.3452	20.0644	20.7683	18.2401	59.546	47.5556	74.9506	31.5407	35.4912	32.5224	35.6208	37.968	27.0517
AOA66799	22.2684	13.1233	14.8851	14.5669	9.36556	15.1901	13.527	16.9488	16.9154	14.3504	12.3379	12.9961	10.3306	16.738	16.6439	12.9305	13.1601	12.3712	12.474	10.9222	12.9771	10.9332	12.8074	13.9524	13.5423	15.3339	18.2345	17.6165	18.7027	16.7454	17.376	18.5904	17.794	15.9078	16.8359	15.6394	20.4519	16.0591	16.3405	21.4675	10.3911	12.0981	13.4201	17.8552	15.1782	13.4368	13.4907	13.092	11.631
AOA65732	30.1134	49.09	43.9481	48.7298	42.8856	45.6851	32.7559	53.3204	45.7543	47.6147	40.0644	41.4046	35.9177	40.9139	50.1314	40.6041	38.3935	45.3608	32.3396	40.1258	39.3784	38.0263	34.855	41.9993	37.1246	36.6095	39.071	37.5429	72.5446	65.0354	65.6951	60.6555	67.3313	56.7738	56.7391	59.8487	54.6161	45.6123	49.031	45.5443	47.1197	46.207	41.029	31.2709	32.8324	31.7992	32.3552	30.719	27.5105
AOA66283	120.677	89.7445	103.712	92.9946	83.2212	102.938	83.0609	101.831	102.603	89.8893	85.0822	93.9671	83.6261	123.892	92.0712	95.8125	86.0453	95.5631	86.1947	81.5749	87.2806	83.1821	114.532	98.2522	91.2781	116.539	111.884	113.565	115.287	106.265	102.325	103.315	109.495	104.925	105.523	99.7252	104.222	86.2889	93.7161	94.609	111.851	138.168	140.932	131.746	114.324	105.849	123.64	108.405	111.833
AOA65764	41.8827	22.0655	33.4281	37.3659	26.2462	28.7752	22.7609	24.0575	27.2159	32.9393	31.4371	25.0718	19.3912	39.2697	31.3363	28.7833	30.1381	23.0551	14.9807	26.834	21.2254	18.3366	40.7663	24.7867	16.0899	29.0239	24.0955	25.7699	24.4284	21.0698	18.7246	21.1973	21.7591	25.1145	22.5127	23.0582	21.1418	20.2963	18.067	27.6199	31.2213	53.4928	53.0145	71.4663	52.6674	43.855	58.0189	43.7521	51.8665
AOA65818	19.4035	42.1378	30.0681	42.3919	31.2823	44.064	22.8534	45.1407	29.9174	45.5974	29.7538	34.7182	31.4543	37.9737	37.7865	25.7389	30.355	37.1104	20.7468	28.5725	34.412	25.9073	25.7481	36.078	20.1168	30.2052	29.7203	26.64	65.4172	55.7103	64.6456	56.6976	52.9109	50.7666	44.5307	44.55	41.4293	37.0954	40.8444	37.4745	33.6438	29.2829	33.9002	13.3844	17.7403	16.7376	16.4833	15.7325	15.0477
AOA65455	57.7742	20.5466	27.1826	23.9095	23.0952	23.8602	16.4035	22.7578	23.8291	20.3761	24.4279	24.8141	16.2759	20.752	18.853	21.2653	25.2341	25.1714	17.9055	22.8881	20.8221	18.7115	25.3133	23.3103	18.7539	28.9837	28.3787	31.3979	27.538	23.63	26.2539	25.7457	27.5647	24.9529	30.7152	29.6226	23.016	19.9221	21.6979	34.4989	20.8294	22.559	29.3564	25.7228	25.8563	23.5661	28.8756	21.7843	21.331
AOA65754	13.7212	36.0007	35.6933	35.6155	26.038	44.7522	30.6907	36.7055	29.7252	33.6293	24.6697	41.9711	28.4547	29.928	29.5998	26.9851	21.78	45.8017	27.2634	21.2973	39.7149	32.9687	24.1008	41.0266	27.8781	32.7654	30.7354	28.044	79.168	73.1753	75.8571	67.5182	60.276	40.6903	34.2905	35.204	38.8817	31.8601	34.1827	26.6959	39.0036	31.9218	44.745	18.2706	22.0139	20.0355	19.8129	20.6201	19.0711
AOA65644	72.1668	24.4186	28.3497	27.6329	22.6766	24.0524	20.2877	27.5713	27.3279	24.2038	21.5829	24.9186	20.0383	26.9332	21.8867	23.1406	23.1002	24.6864	17.2132	21.1874	22.8499	22.7343	26.527	22.5039	20.5177	31.1373	28.8972	32.7831	21.4787	17.0736	20.2205	18.4665	20.8322	31.1502	34.1017	31.2761	21.298	25.4962	26.5527	36.2404	22.6653	28.3213	27.0571	36.2398	29.5435	29.4118	35.8914	24.0995	29.1503
AOA66858	43.2977	20.3106	25.8237	22.4473	14.6683	26.6233	17.7979	21.3793	22.0185	20.9481	15.2483	25.2685	19.3014	27.0062	19.5939	21.7504	18.4423	27.8192	18.0416	18.4169	25.9101	19.3101	18.6837	25.9371	17.2088	26.2309	25.1491	21.9696	43.1518	39.247	42.9437	37.6302	35.4553	22.1274	22.5181	24.5596	21.7905	19.1452	20.1951	29.0779	23.499	23.323	27.786	22.6603	21.3512	21.1708	23.2572	22.7415	20.4445
AOA65426	588.636	36.1492	84.2571	52.5018	49.388	57.6257	94.3715	48.2112	84.3815	61.2078	57.1411	60.7033	102.375	132.746	52.9817	95.3515	58.9677	55.8266	111.485	60.8559	58.8504	95.5307	113.849	55.1773	133.947	86.1463	87.4742	110.03	53.1633	44.2064	34.4959	84.2201	81.7007	37.9616	42.6281	41.5056	59.545	44.7156	58.5211	113.043	195.36	243.275	409.078	810.337	711.313	624.382	616.452	681	620.064
AOA65475	12.5214	13.2215	14.7001	14.5423	12.3202	16.365	9.4875	15.4428	12.73	15.0358	12.1907	11.3539	11.4118	15.3008	14.2586	13.1148	11.4655	14.7764	8.8237	11.9175	12.2374	8.96069	11.1393	12.6151	9.92796	10.5926	11.168	12.4712	24.9194	22.1297	23.2024	22.8662	23.4231	18.6213	15.8885	15.7327	18.668	12.5516	14.1306	15.0309	12.984	12.7559	14.1635	12.8589	12.0597	11.4835	11.5852	10.366	8.90298
AOA65391	289.014	266.554	419.41	304.565	321.837	305.991	396.342	324.805	391.647	314.516	333.308	269.448	438.937	246.428	254.989	426.079	318.693	270.705	408.137	312.894	255.885	438.442	267.353	292.081	413.145	333.056	343.431	338.653	477.581	480.383	489.658	512.411	585.228	328.719	413.947	400.006	591.819	307.048	319.278	306.497	489.661	317.749	296.475	321.061	300.443	300.108	283.253	274.489	280.383
AOA66204	28.9347	8.04722	7.22277	7.95503	6.2004	7.79986	4.65543	8.52568	7.67664	7.68887	5.99414	9.12102	5.52425	7.6596	7.59077	6.44851	6.24062	7.98442	5.04537	6.4671	6.54252	5.62398	6.39767	7.22573	5.12872	8.87684	8.57664	7.89777	14.3903	10.2036	12.8413	11.3772	10.9543	9.57852	10.0336	9.14973	8.02065	7.42809	8.18621	11.5159	7.27621	9.81913	12.0447	12.5077	11.84	11.0327	10.9109	10.0515	9.28375
AOA66838	18.8166	22.6379	29.3912	28.8983	17.7235	25.0203	21.1785	26.0003	20.0199	28.9746	18.5973	32.2084	24.9671	21.6122	25.1492	23.2121	21.4904	36.8951	23.2574	17.7245	28.2118	25.833	21.4002	29.2788	22.379	23.5344	26.9884	22.1874	57.1184	59.211	58.3082	53.4027	43.7717	34.316	23.076	25.9076	32.2779	24.9704	25.9053	23.5166	49.5469	39.1261	45.2364	25.1537	22.276	22.0786	22.7909	20.0284	22.9209
AOA66071	31.3979	67.1915	66.9884	71.939	56.3239	67.9564	50.9209	78.0053	64.4575	70.025	56.113	58.0982	49.8053	60.9568	60.2524	59.9162	59.7154	68.8159	48.6705	55.7877	55.1524	56.9531	51.228	64.1379	53.8502	51.7696	57.086	48.3851	86.7975	78.7093	86.4991	79.2236	83.9756	78.2171	81.6594	85.0965	72.7402	64.9323	67.9722	55.5472	50.1452	50.3904	66.7841	29.7067	33.3504	31.0277	28.0969	27.6706	25.8246
AOA66075	267.26	300.534	275.289	309.327	259.71	303.283	281.434	347.028	315.284	348.97	291.239	276.14	281.51	354.288	354.234	332.296	268.781	278.351	287.429	268.737	275.102	308.209	244.204	280.328	306.413	280.246	296.057	288.699	406.505	385.965	397.42	375.518	417.576	381.685	369.503	379.162	438.058	346.57	364.396	352.809	297.902	252.043	274.347	314.702	242.27	216.818	262.748	216.48	229.5
AOA66220	22.9774	14.8939	15.58	15.0841	15.407	15.6889	11.0206	16.1446	13.7745	14.5529	14.6018	15.9122	10.7086	12.9703	13.4408	13.1727	13.0881	13.5147	10.228	12.8049	13.9265	12.1127	11.8803	14.2112	11.8344	15.5233	13.9101	14.551	23.524	20.1864	21.0354	21.8571	19.7352	19.1467	18.8432	17.6584	15.182	16.4601	15.5035	16.6426	14.2991	16.3906	20.5832	16.2946	17.0561	15.2882	15.5242	14.2415	13.7218
AOA66623	29.296	51.0189	53.5005	45.4856	40.8616	66.8597	42.2469	53.8518	46.9164	57.3044	34.4375	52.2038	37.5466	43.9022	51.7874	47.8165	34.853	62.5588	36.0359	40.5447	65.3362	54.3403	33.2768	60.1067	48.4242	64.6334	53.4615	57.0722	81.4363	59.3729	57.0507	73.3036	55.7388	59.7282	45.6002	48.4776	43.7316	45.9704	44.5207	41.483	48.6611	48.8266	76.4144	69.7291	44.5006	42.9776	44.2991	44.0176	45.4997
AOA66561	33.7173	33.4688	37.593	34.9295	34.8443	35.596	27.1068	44.4462	37.2081	46.4113	39.8613	34.4213	34.5705	36.2741	37.7203	42.6149	37.5917	31.2754	31.5996	35.704	28.3906	30.4466	30.2666	30.593	33.9241	33.0923	32.6617	35.0702	44.0309	43.6805	45.3795	42.3097	45.0513	46.5046	48.2223	49.0362	50.4123	36.5593	35.3661	30.7378	29.8209	31.6761	18.5263	20.925	19.8705	18.0151	16.6591	18.2877	19.1179
AOA66343	36.9262	82.6823	66.3779	79.381	46.5573	87.9891	52.6441	98.2097	67.5309	86.7943	49.0786	88.5176	59.455	67.9916	87.4982	61.1228	57.1683	87.5283	55.2372	53.8957	83.8928	54.1444	50.4515	89.7134	56.8493	67.0794	77.4265	63.0395	133.353	116.131	149.261	131.177	114.394	107.735	81.2804	69.1918	83.9003	80.8409	91.4672	78.5781	70.0499	66.3249	43.9199	54.8511	50.5933	45.0831	48.1543	55.3628	44.1809
AOA65790	38.0018	47.9515	49.2633	50.7612	47.2703	43.7567	40.9059	51.9885	47.9756	47.671	45.6666	48.9523	52.1255	52.5604	47.8985	56.0089	49.2276	40.6654	46.1217	48.6268	41.893	43.1373	50.0999	42.2263	50.662	55.7553	45.0728	55.1666	51.1185	43.1034	47.6806	48.5543	50.9379	47.6493	56.9497	56.8099	48.8005	48.7212	49.1933	56.8584	36.4583	35.8513	36.9834	40.685	40.3237	38.6161	36.7608	35.1399	35.0691
AOA65819	54.499	87.3282	102.978	94.5513	81.3063	85.5144	75.8192	91.4269	94.4493	95.3872	89.1072	87.6886	94.8366	103.265	90.3365	97.4257	87.7026	91.0724	83.7315	86.2987	76.9865	91.5283	96.0497	92.4741	94.811	94.1253	95.2287	89.4177	96.199	88.8439	90.0822	100.968	99.8873	91.0229	101.943	98.9772	88.1014	82.0666	87.6743	93.662	59.5841	62.2094	60.8709	53.2555	43.7163	51.4686	43.3666	66.4541	38.4282
AOA66268	112.585	82.6272	123.198	109.854	89.8351	98.9226	114.221	90.5822	119.259	107.625	93.2205	105.274	111.908	120.005	114.813	132.578	106.725	95.8759	126.98	105.468	95.0173	121.939	154.106	94.877	133.132	129.862	125.934	129.996	59.4014	58.3639	61.1916	60.6533	67.3153	87.1255	92.9208	87.3896	106.468	91.928	100.424	108.397	99.1128	120.261	77.0458	97.5928	91.9163	116.159	107.251	181.052	119.698
AOA66197	66.7855	60.2572	67.8301	68.329	68.152	61.8803	44.9411	61.3506	60.8833	58.4722	68.1325	55.0202	50.6362	57.5035	59.16	56.8436	66.7187	59.1015	51.4467	65.2058	50.3294	52.5164	68.3534	55.2727	51.8497	66.3513	67.7806	64.1855	72.0043	64.1955	71.5843	69.0614	69.4803	70.8954	73.0292	71.4811	61.2162	59.6666	62.3726	69.366	59.9265	73.4741	73.575	65.6938	58.1161	57.8123	61.9794	52.3548	54.5091
AOA66816	44.7245	23.3606	34.7565	29.0924	23.2276	28.6044	29.272	27.354	28.317	25.3522	24.8926	31.2368	30.2833	33.191	28.5512	32.6196	27.4347	27.3393	34.8714	26.0994	26.6821	28.682	29.9261	27.8549	32.4845	40.9818	37.2304	41.229	30.2991	27.817	31.5631	34.6198	31.1125	31.6741	30.1554	31.0678	30.7017	26.2471	27.7317	44.131	41.4382	50.1974	39.0738	68.9996	57.676	53.9556	60.1908	53.5655	63.0213
AOA66766	25.5533	17.054	19.4888	18.0201	21.1652	15.1816	10.5566	17.9393	17.6392	15.6902	19.4849	15.8988	11.0737	17.3228	14.8316	14.8027	22.7429	15.3804	12.2363	21.9011	13.0095	12.4377	22.0494	16.0642	12.0717	23.6135	19.0815	23.9097	22.5018	18.1446	20.883	20.2012	19.5281	22.556	23.5427	21.747	16.5609	15.7794	16.9762	18.0783	14.3345	26.7806	16.6113	3.70415	8.97094	11.2028	11.3159	8.43072	7.25408
AOA65901	17.7516	7.80952	9.00459	9.41829	8.18131	8.92766	4.64145	7.92088	7.27769	8.64216	8.6704	8.73361	4.25617	8.02361	7.63161	7.58589	8.52549	9.71021	5.8267	8.56887	7.54864	5.53978	8.27932	7.85816	5.74673	10.0462	8.86373	9.14885	14.6381	12.0077	12.1431	12.8144	11.9344	11.4561	11.6243	10.2172	10.4657	9.09254	8.50573	8.8108	13.2403	16.1009	11.2301	13.0914	9.61382	12.3134	11.8371	10.0246	9.28991
AOA66179	1483.48	1240.02	2194.89	1596.43	1664.49	1119.47	1574.36	1660.27	2030.16	1523.51	1686.57	1107.64	1722.54	930.683	1061.4	1962.01	1611.72	1111.8	1627.81	1487.49	1021.05	1778.05	1137.16	1193.81	1582.76	1469.25	1414.6	1530.8	2197.51	2214.73	2475.74	2547.25	3131.62	1524.33	1823.17	1811.4	3007.64	1203.55	1309.13	1366.29	2074.24	1045.49	649.839	925.477	1343.14	1769.1	1252.15	1527.34	1191.58
AOA65882	29.829	24.477	18.4783	28.9774	18.1159	21.6723	15.2498	25.2022	21.6568	23.2536	19.9124	28.4021	18.379	29.8378	23.0525	14.2132	22.7118	21.9398	18.4543	23.4942	25.3428	17.3106	22.4189	25.0647	19.5651	25.1074	26.3414	24.3388	34.3769	37.5216	34.436	26.5821	25.6983	27.7493	26.3955	24.7856	21.5343	23.1597	25.9401	27.1591	24.7838	25.9675	23.9723	37.817	38.8009	38.795	40.4418	51.0427	45.588
AOA65594	51.3758	41.7304	32.685	32.8846	34.1366	41.2702	28.6924	37.0887	28.1481	37.3048	28.3638	42.7761	25.1028	49.7435	37.6259	25.7391	40.5305	42.5959	31.091	34.7517	41.049	26.6795	71.8355	39.647	31.2223	46.1521	43.9485	46.9892	77.4703	70.1612	59.4953	63.3852	56.0764	38.6023	33.8891	38.2276	39.4744	42.6477	42.4815	45.6146	87.3517	85.6894	50.527	41.15	50.0755	76.6381	79.9428	174.565	82.5765
AOA66882	329.69	22.3982	23.3339	24.4307	27.6839	21.0816	18.3362	20.2527	20.5177	18.6686	24.5126	18.4987	17.7256	12.9675	14.2909	20.6615	20.2823	19.4842	17.9302	18.0153	20.938	21.0458	16.32	19.2592	21.061	18.6595	20.3024	21.6401	12.8379	11.1692	12.8066	14.3746	16.0029	21.4541	26.2228	24.6767	16.1716	20.8049	18.0468	21.2562	11.9382	11.9194	33.4453	162.204	122.991	128.68	135.977	118.395	138.217
AOA66574	56.3254	88.6485	117.433	106.964	98.169	100.444	87.5242	110.138	105.71	108.61	89.5329	99.1902	90.9301	79.4645	95.7699	113.112	94.5854	102.932	85.6532	86.4555	91.969	104.375	79.3035	99.3553	96.9155	91.5709	85.1293	87.207	141.67	127.007	132.939	138.156	145.034	112.645	114.098	112.411	122.149	88.9348	92.9528	75.4952	101.226	98.4725	76.5701	66.9904	61.9351	62.4447	63.7372	59.8833	53.52
AOA66021	146.724	272.311	322.542	303.189	231.229	305.87	255.957	318.065	280.899	317.391	251.437	317.732	262.734	242.902	306.274	301.951	241.597	318.224	249.709	211.527	284.11	280.074	229.849	307.07	269.27	259.563	255.79	222.757	451.847	411.046	428.631	423.712	439.667	311.48	298.908	285.895	355.633	247.833	275.413	171.387	352.975	295.227	266.218	163.101	185.424	185.496	178.908	186.773	175.014
AOA66300	82.8686	75.7468	73.1875	76.426	91.1924	63.3703	60.9601	80.9167	74.5033	75.6493	88.918	65.7223	74.9627	69.8384	71.6787	84.3256	82.5628	59.681	70.5584	85.6033	59.1953	72.8923	82.2128	66.6443	78.9765	77.5698	72.9274	79.297	62.9181	58.0557	57.4773	62.223	67.2515	84.4652	91.334	86.0342	68.3106	72.1592	73.7097	97.4893	42.1737	45.5266	52.5624	99.3846	74.1871	77.5163	85.2002	68.8728	69.354
AOA66174	26.8787	43.8388	44.7272	48.543	30.7609	55.7253	37.6216	52.7825	39.2666	52.3264	28.5173	52.0617	38.1583	44.1364	42.1049	38.042	25.9753	68.9193	34.5982	30.2637	55.6267	36.1419	23.1856	48.0031	35.4636	40.3337	37.4926	27.341	151.889	152.46	154.575	129.855	117.255	63.544	47.7865	41.2545	62.3289	37.4281	41.4237	30.1878	68.4084	53.426	68.5755	27.8982	43.0216	33.7761	29.6236	36.8781	27.5924
AOA66156	20.9565	13.3587	12.6264	13.0325	12.6321	13.1449	8.02388	14.7687	14.8848	15.723	13.0304	13.6414	8.30691	13.5342	13.9656	11.3875	12.8962	14.4069	9.47114	12.175	11.7343	9.40212	11.1747	13.3847	9.27024	12.0892	12.4113	12.5937	18.6065	16.1196	19.3938	16.985	17.3965	17.6198	17.3863	18.3131	12.9683	12.1692	13.9605	16.6212	11.3863	12.5611	11.2813	8.15483	9.52311	7.9971	8.74344	9.07813	7.05446
AOA66241	136.038	167.238	150.33	156.051	153.357	157.134	148.397	179.82	155.248	151.915	149.678	155.015	159.074	148.27	149.509	162.06	142.236	141.165	159.852	153.809	147.018	162.179	131.791	158.312	153.562	163.153	176.949	175.914	54.5761	50.601	54.6885	60.2569	55.3592	159.993	182.942	187.358	129.013	175.215	175.077	168.266	51.5504	72.7141	96.3983	79.5085	66.1874	65.6041	74.2166	52.9992	71.0976
AOA66485	79.3792	34.8972	33.6964	29.5263	21.8363	37.6437	31.1962	37.0607	28.082	32.5083	20.2353	40.3004	22.8693	34.2469	28.9456	27.2557	21.4784	56.1264	17.5892	18.4662	47.0043	26.8415	21.3087	40.6367	16.5955	26.8138	29.6393	21.2745	122.696	114.115	119.329	86.1381	71.4835	32.7189	29.1486	31.9061	39.4354	30.972	35.1286	31.113	54.0212	47.7356	64.9657	53.8099	46.6574	37.0577	45.4206	49.0089	38.9437
AOA66654	109.37	16.667	21.7438	23.1892	18.3092	19.138	18.0668	18.6973	20.3083	21.3059	21.5245	17.9436	17.0551	22.7692	20.3245	20.9302	21.0876	18.1127	17.982	22.5997	18.8904	18.7881	25.407	18.9932	18.601	23.9507	24.7443	29.1714	23.7124	22.4897	24.7005	28.5471	28.0635	17.5789	21.4195	19.3396	23.391	21.063	17.4508	28.742	17.5155	11.4505	16.5119	56.7909	44.2577	45.0079	46.5382	38.6129	43.4021
AOA66776	36.8243	24.4623	23.0439	22.1757	18.5046	31.4927	17.14	23.2388	17.9148	20.1429	18.0833	27.7299	17.6267	25.3484	20.1702	15.715	18.6651	28.8002	17.5259	18.6001	26.8081	18.6828	17.7274	26.7184	18.1208	31.4143	26.2561	27.4315	25.9596	23.3883	25.5887	20.3515	22.493	26.2063	29.0121	28.7688	26.2575	26.3541	23.2811	27.1204	33.6516	36.3062	44.3887	53.7534	29.1312	32.3545	35.7266	32.178	34.165
AOA65750	54.0598	8.98999	12.8236	9.62423	13.1508	10.4445	7.5162	10.536	12.6963	9.50184	13.4505	12.9195	6.95563	16.1717	9.39393	11.0727	13.7204	9.18659	7.74002	13.261	8.96575	6.80074	18.0895	10.7315	8.1663	16.7175	14.5084	16.7314	13.7808	13.2051	12.973	12.7409	13.9527	11.202	14.3993	13.9102	11.7577	10.0281	11.1976	22.7131	12.8049	16.9745	29.9583	27.2503	24.3339	24.68	27.2824	22.2858	23.3358
AOA65468	89.6923	52.6837	64.669	59.8347	47.5698	74.5893	60.1679	48.5461	59.3658	54.714	49.9969	74.7911	47.3136	86.5987	66.2701	55.6454	53.6931	83.9507	52.7419	55.4947	71.2332	54.3089	101.786	70.594	54.6497	78.4882	63.3234	67.5292	80.5139	76.3538	73.9804	74.4219	66.198	47.572	37.6154	47.6024	52.1512	47.3576	52.0268	60.7655	88.5245	90.9584	41.9128	50.5416	61.6885	66.3871	70.4266	113.658	80.7544
AOA65842	22.2957	11.2159	13.9323	13.386	11.0663	14.0046	11.2697	12.8675	14.902	12.3665	12.2196	14.2335	10.6197	27.374	9.95843	13.8318	15.0556	21.7183	10.5895	15.3348	20.3711	10.9298	22.5873	13.7944	11.1075	28.0836	18.2631	19.9794	21.3422	18.4084	18.4074	16.7489	15.8436	12.375	14.5612	16.0554	12.8058	10.8199	12.3754	25.9346	19.2556	18.3731	15.3903	19.5055	17.6022	18.3195	21.6298	21.1237	17.7717
AOA66798	111.157	54.9467	63.3015	53.507	59.2392	52.336	65.7084	57.756	67.3921	61.2651	59.7325	48.7793	67.4663	55.2833	61.4693	68.8383	58.0825	43.0716	63.6772	59.5979	43.2074	69.7083	62.6074	47.0175	63.1914	63.0534	60.6716	57.4468	50.7771	49.1986	48.158	52.5636	52.1757	54.6454	71.5515	70.2503	68.9346	61.8586	58.6097	65.9334	127.195	82.3219	56.2353	43.0352	34.5709	37.7465	34.2195	43.8651	34.9896
AOA66372	13.0456	34.2248	26.7989	33.6497	27.5244	31.2167	24.5168	35.7583	28.0696	32.3938	27.3726	35.3195	23.2337	36.2527	34.3929	27.1356	30.1633	34.7084	24.3062	26.6821	33.4204	23.1052	28.416	33.6863	23.6708	31.9455	32.9592	30.749	53.7092	47.624	45.8923	45.1679	43.5848	47.1083	41.7975	41.5386	41.5614	38.541	34.66	29.068	37.6873	38.497	20.2053	25.8175	22.352	21.795	23.8429	27.8444	21.3476
AOA66813	80.9485	194.332	216.012	215.52	179.83	208.622	170.092	220.848	197.623	221.163	177.466	203.079	164.279	165.613	189.418	203.683	171.1	230.683	156.29	162.175	190.631	184.162	148.572	205.816	164.135	184.918	169.39	158.375	348.133	315.499	320.741	320.341	323.978	224.255	208.052	209.595	232.715	160.796	174.368	135.765	173.124	139.006	165.702	93.9423	107.454	105.221	106.697	98.1999	86.0651
AOA65712	81.1341	185.038	122.114	172.748	125.918	149.805	103.4	202.65	134.645	186.799	122.288	137.185	136.453	181.936	175.854	118.153	125.674	161.4	86.365	136.871	127.757	105.721	111.693	150.899	93.6137	102.39	120.826	115.347	244.195	217.594	213.973	202.636	213.536	225.044	210.835	214.233	174.185	178.653	181.136	176.7	134.161	99.3633	160.272	76.1812	88.733	82.1275	79.6548	77.6935	65.8964
AOA66848	334.573	654.147	517.271	647.316	583.823	526.821	594.979	630.682	560.097	699.365	570.535	557.92	625.093	637.031	652.314	632.137	561.286	497.521	499.422	535.765	480.707	530.214	464.021	572.396	543.729	465.505	539.516	511.952	466.132	416.187	485.235	475.835	464.512	664.459	630.612	666.289	474.07	676.264	667.874	563.284	537.544	616.467	506.98	359.967	388.599	361.879	389.806	332.684	331.33
AOA66901	29.4308	51.0948	57.9871	51.6084	82.9947	56.4109	39.1104	53.9671	49.7182	51.5939	78.1527	47.9635	38.043	50.7649	49.5326	58.0244	75.213	49.132	40.6432	74.5863	43.3247	46.0106	64.3387	47.9116	44.1446	59.9118	46.8395	48.5331	64.5516	66.5427	69.0356	60.94	66.9022	59.5464	65.5608	66.2481	64.3572	57.8915	57.7168	50.966	59.4306	61.5014	61.9041	41.5945	37.423	32.8454	36.9749	28.4727	30.5733
AOA66219	280.471	362.797	381.254	318.571	571.595	359.463	327.526	358.011	351.572	331.169	578.57	339.351	331.59	384.713	298.878	318.892	573.324	330.698	332.009	588.621	336.44	319.415	561.722	341.627	322.542	455.588	392.732	442.473	571.886	609.741	664.665	685.073	731.366	426.944	483.907	454.949	635.255	408.142	382.525	405.083	658.842	537.385	378.149	135.827	139.245	123.753	117.655	116.098	105.756
AOA65579	125.834	189.142	164.8	191.921	160.701	193.969	181.985	203.046	160.705	184.808	161.512	190.101	162.159	205.058	204.614	168.109	174.45	189.176	161.063	178.075	195.936	167.381	143.009	186.938	172.956	165.352	178.264	172.391	261.547	265.232	265.613	247.234	265.614	218.377	204.226	203.519	248.606	220.81	225.244	210.359	246.447	195.791	192.906	132.363	152.308	130.992	125.603	124.048	136.484
AOA66393	39.9585	50.1319	62.9924	55.0728	62.5759	59.2682	47.2974	55.3027	58.8943	53.0259	63.4511	53.4807	51.9048	56.1635	45.1652	59.6845	60.4558	54.5556	51.5197	59.9878	52.364	51.067	58.3842	54.1695	47.2184	58.3035	55.5596	60.351	82.0166	71.2728	76.1566	75.3362	78.1517	56.6448	65.1804	63.1405	69.0481	50.7005	50.0719	59.106	67.1509	71.4456	71.0615	81.715	77.7826	66.2522	75.1801	56.9818	59.3981
AOA66495	160.025	76.8686	101.435	92.4809	103.721	93.4981	77.1932	72.0358	84.9903	81.772	103.403	95.4049	75.477	76.1409	74.4213	73.8299	103.321	93.7026	84.0002	96.7532	93.0163	83.9196	144.089	87.3893	86.0322	109.386	89.741	101.173	69.2354	61.1089	62.8517	65.3105	65.2885	68.3589	79.3909	79.1967	57.5222	74.7496	71.1494	72.4503	86.3485	85.2116	53.7905	92.6583	101.224	129.638	152.055	168.997	149.175
AOA65621	56.3268	22.5689	32.1023	29.2622	28.6407	29.5217	22.9615	23.5724	27.3582	27.0571	29.1385	30.8385	20.8518	33.6953	26.963	26.3182	29.8634	28.5991	22.965	30.4223	27.368	25.8671	28.2685	27.8035	24.2411	36.5694	33.9206	36.4293	31.3726	28.5023	29.5428	28.5192	29.6015	29.4893	34.1942	35.4611	29.8223	31.1593	31.5213	43.4429	23.1637	30.3143	22.5802	34.8174	31.1617	23.8024	26.5835	28.7545	28.3971
AOA66579	48.5122	34.0079	49.296	40.0352	58.8356	36.312	46.3556	37.1624	50.569	33.1717	57.6707	36.955	39.4745	61.7646	30.7721	44.35	62.8488	35.6642	44.1712	57.7665	39.0866	47.2457	71.4465	32.6759	44.3443	67.3508	63.84	72.2707	22.2718	23.9466	25.6431	24.0355	28.5816	36.6984	49.7853	47.5341	49.2612	45.4509	44.0926	93.2489	48.516	66.8497	47.3745	47.6494	47.1374	46.439	51.3382	43.5188	44.5141
AOA65734	73.6062	45.9535	69.4268	67.7954	55.3451	71.8804	71.046	53.2605	65.6248	56.1043	67.1218	65.5605	66.4734	67.9681	59.3013	63.8094	82.1974	63.6926	65.1475	71.6585	64.6838	66.839	101.084	63.161	77.7122	82.3266	96.5233	99.7218	37.138	35.3054	35.563	32.7215	28.9368	58.9294	49.2369	62.1357	46.4493	67.9308	71.4186	111.04	33.7705	49.428	41.6523	43.7188	59.5738	61.4446	67.7425	94.097	84.4952
AOA66736	11.2924	65.0108	50.204	66.0062	51.6442	60.0969	43.3291	78.6216	56.3228	71.6949	54.4487	70.3061	58.2417	51.0987	74.6216	67.6325	52.37	58.1729	59.7342	62.0319	58.4368	60.3423	42.4751	65.3487	56.6608	52.4497	40.7018	43.9577	55.0247	46.8297	53.8873	54.3198	52.5719	74.448	75.2473	74.7448	50.4154	67.5172	68.7139	48.3772	68.4136	60.9053	34.6134	19.9576	21.2733	28.3329	27.7436	22.8218	30.3289
AOA66228	336.755	465.33	406.676	445.212	511.749	394.436	379.631	526.195	416.79	477.542	525.966	424.774	394.759	517.505	461.668	433.989	472.984	403.828	360.065	469.935	370.177	376.626	407.021	433.77	377.301	377.692	407.042	388.284	515.336	490.932	507.08	512.534	524.219	565.069	547.1	543.299	490.856	504.163	527.852	503.176	321.687	358.266	353.968	289.796	213.967	212.111	219.428	176.052	191.321
AOA66136	40.012	39.9171	40.2095	42.53	40.5581	33.7537	32.6238	45.1447	37.1802	45.3846	39.7384	35.7866	39.535	42.4037	39.8891	41.4611	43.4354	37.7815	30.5091	39.748	31.7131	33.9398	41.8713	36.5642	39.2513	42.525	38.4756	42.8239	55.1933	49.1342	53.3777	51.8318	56.3539	57.53	55.7587	49.9353	49.8961	41.8751	46.4672	44.9963	40.4652	44.3314	46.2056	44.3106	44.3236	44.8245	40.3778	36.7295	35.1481
AOA65562	289.419	366.265	562.793	488.823	486.377	536.836	546.235	392.79	575.721	472.71	470.403	559.22	511.822	492.478	456.735	506.279	496.017	527.993	564.991	499.814	553.822	562.713	786.972	498.127	545.503	591.335	553.849	576.671	107.131	100.167	97.7729	102.019	106.247	306.514	306.379	344.6	171.762	341.758	337.167	316.67	809.663	828.94	871.798	253.184	495.078	530.699	512.344	901.817	459.079
AOA66290	37.5439	28.626	32.2865	30.0919	34.766	28.3109	21.4815	37.5152	29.0702	32.3115	38.7307	24.5801	25.5768	38.796	27.3461	29.7357	33.5574	29.7866	24.784	34.9676	22.0473	22.7932	37.3865	25.8787	23.9675	36.5477	31.1824	35.7387	52.6248	44.0289	51.2487	51.043	52.0134	39.7413	42.6428	38.4481	46.0295	30.977	35.0593	42.2546	33.5221	42.2572	29.9022	37.9203	34.3721	39.4483	43.7589	30.3159	30.4397
AOA66448	195.644	110.948	163.445	134.068	140.526	167.821	159.67	143.063	134.079	146.749	141.282	158.93	173.272	208.931	148.492	162.359	150.07	158.917	145.935	152.092	142.921	134.522	200.315	170.446	166.968	185.071	190.488	178.113	141.892	144.114	152.432	146.17	150.525	139.03	110.901	132.35	147.913	121.221	120.878	188.452	150.419	190.257	281.575	332.587	284.99	262.141	291.357	274.584	294.092
AOA65695	10.5616	14.0939	28.4409	18.6066	10.1129	21.7467	19.4935	15.7003	18.9248	19.6477	11.5574	19.9721	15.2462	17.0364	15.0823	19.8577	11.247	34.1793	16.179	11.8086	25.4763	18.6421	10.9097	20.6191	17.6646	23.5556	13.6199	11.1153	55.8013	47.9799	45.3204	46.1932	42.6555	17.4821	14.0462	19.8095	17.1644	11.8515	12.47	10.486	29.9483	21.7716	20.6534	11.6834	14.1335	17.5645	13.915	18.1373	11.95
AOA66363	73.3569	177	115.222	94.1866	199.482	199.279	154.809	139.576	88.1323	78.5298	196.641	182.856	140.933	210.215	108.172	92.3618	191.693	142.341	131.637	237.094	165.291	140.775	213.433	180.837	170.646	269.267	319.256	319.088	201.124	162.541	129.947	151.338	129.476	203.044	250.234	223.406	147.645	206.41	190.586	313.354	97.5779	128.822	289.924	20.8635	44.4578	120.509	103.844	84.4109	80.2309
AOA65442	32.8811	17.3197	17.546	14.1252	36.5623	21.3544	16.8693	20.3036	17.5949	14.0822	32.9829	22.124	19.4967	47.9346	16.359	17.0077	41.3239	20.4681	18.0042	40.0454	20.793	17.5787	47.8967	19.4506	20.3469	39.4992	40.3425	44.8195	21.1587	18.7247	17.2736	16.1189	19.8366	19.7225	28.1783	34.5823	22.0422	26.3791	26.0476	82.4933	18.2918	20.6916	24.0369	49.7264	46.3506	45.5057	45.9518	40.7575	46.7426
AOA65996	64.7844	46.3605	50.0266	50.1544	51.8765	50.5323	38.5913	47.9658	43.8373	54.723	48.4795	46.7947	47.109	88.0635	52.4362	47.2457	56.6734	41.543	37.5469	53.2849	46.258	39.5178	60.2292	52.1346	46.1621	56.3392	50.4138	56.418	74.2745	73.6734	75.0628	66.7606	67.0587	48.6799	53.2478	53.9482	59.3697	57.929	52.7211	100.348	71.4611	81.7774	88.5631	118.384	118.133	115.016	106.787	117.226	100.284
AOA65713	20.6678	23.441	28.4484	21.8888	6.50171	33.625	23.3196	18.2938	18.1976	18.3235	7.00469	31.878	18.6031	22.1724	24.2507	19.3719	8.10195	37.4589	14.1833	8.06412	29.1499	24.5871	6.88412	31.6015	13.4709	22.0504	20.2516	16.8802	46.9067	43.412	45.953	31.9103	30.9721	22.453	16.4471	17.5491	21.7463	15.5805	16.5481	20.1517	37.2033	45.516	115.218	38.9646	42.9281	42.0673	44.6104	36.8691	46.1608
AOA66375	163.141	211.868	258.79	260.171	204.558	260.593	201.33	253.244	238.926	289.239	200.048	279.782	201.074	258.88	288.844	264.18	200.994	239.073	238.894	200.561	239.012	256.871	230.48	256.681	279.539	249.397	277.947	234.579	202.164	206.154	199.404	206.43	204.66	235.491	218.126	230.68	199.253	220.853	228.116	206.051	261.475	266.607	162.042	198.758	170.233	218.352	231.439	210.857	203.941
AOA66119	59.2995	91.4369	179.671	125.934	122.753	131.869	123.637	104.103	122.212	121.815	137.16	133.545	122.645	112.835	118.51	179.508	145.672	136.873	133.956	140.55	136.371	131.403	180.419	123.681	145.36	251.067	125.855	164.984	146.007	119.719	101.686	103.606	98.7114	86.3919	66.3592	115.986	84.4469	78.3637	85.3208	87.3587	66.161	144.5	105.365	349.509	317.672	262.872	234.494	220.224	265.815
AOA65592	182.772	913.357	553.997	702.289	896.062	543.855	590.785	900.087	731.378	824.375	861.189	632.969	620.406	1198.77	825.709	654.074	818.25	567.332	568.373	942.622	637.568	623.12	800.021	631.519	566.391	673.23	790.009	865.401	89.3302	91.7962	74.9216	82.1497	96.4518	798.883	957.57	1091.1	425.088	1132.84	1184.59	1352.12	52.2354	88.2443	98.5021	114.125	106.029	90.6525	98.3515	91.0638	116.95
AOA66192	55.1437	65.8546	66.1558	68.0264	80.3586	77.4029	50.5209	70.7964	67.4111	69.5697	84.0412	65.9675	50.8122	69.1039	65.6037	65.6389	78.4055	70.6359	48.6055	77.9822	63.675	55.6549	69.3493	63.4279	59.0871	68.4256	65.2336	65.9944	96.2414	84.8375	90.0239	85.2372	85.3478	77.8083	81.3927	78.2073	76.4171	70.2826	73.5234	73.7482	59.9896	56.6391	56.318	61.392	59.8075	52.9127	52.8513	47.6199	47.3311
AOA66140	65.2805	67.4582	43.6488	62.3056	48.9071	59.2235	35.8499	88.5282	49.8153	68.1755	47.4512	50.426	50.0106	76.7642	64.9353	39.1198	45.6225	50.2829	30.7636	49.238	47.6925	38.1645	54.1442	63.7358	42.7899	58.3954	62.8084	65.3342	68.5131	60.1438	69.2261	64.4522	65.3177	89.7807	79.6112	85.1298	43.8389	79.5221	82.8842	113.747	45.2078	49.2848	63.5016	82.6415	79.0667	75.65	64.2861	65.0537	58.5141
AOA65521	108.438	456.262	302.529	445.286	334.344	356.793	279.541	495.026	375.755	470.402	300.363	340.622	311.458	318.812	431.861	368.283	299.817	376.061	263.06	291.464	319.505	284.043	254.975	352.063	286.217	263.869	297.596	273.476	543.062	463.537	510.391	488.804	486.133	546.879	504.656	461.163	469.131	424.16	507.222	351.391	268.604	256.086	206.092	165.977	207.923	178.839	162.667	178.944	167.848
AOA66484	146.825	280.634	294.542	281.278	296.959	293.233	243.836	309.353	303.129	288.673	286.239	259.858	265.611	292.665	264.651	288.073	286.254	248.189	252.379	282.826	234.086	271.627	327.605	263.679	259.178	257.028	268.832	278.759	229.879	211.591	225.606	233.268	232.225	288.485	298.51	305.989	222.412	270.645	289.226	292.79	155.395	176.393	138.302	114.088	132.518	122.625	123.121	117.698	103.728
AOA66682	22.5594	18.3995	21.4236	23.1483	21.2391	24.0038	16.7266	19.612	23.2311	24.0499	19.2637	27.1526	17.5587	31.9858	27.0129	22.4299	28.0218	24.3797	20.9478	24.7207	24.203	18.6939	42.7253	22.1393	20.9699	30.491	27.6836	32.2477	17.9809	16.607	19.7834	15.4899	17.287	22.4627	22.7883	22.5095	17.4108	22.0643	24.788	25.4681	25.8927	27.5381	17.0445	15.8747	15.4606	20.2174	20.2164	31.4137	24.0969
AOA66469	115.644	124.257	115.839	117.608	133.886	136.548	128.181	133.337	131.201	130.878	143.142	121.496	128.719	377.553	167.742	132.87	155.875	109.393	120.798	148.684	127.683	128.332	246.854	127.807	134.548	194.77	198.849	190.909	287.604	257.025	225.04	221.165	182.957	174	168.285	157.408	150.139	176.775	195.543	445.17	283.805	251.334	328.126	73.8723	76.3626	94.727	88.8924	95.9428	104.636
AOA65921	106.807	30.3669	47.7728	40.3152	62.9498	40.8861	32.9398	38.2714	43.1841	42.3522	62.6935	39.3395	32.5022	83.6976	34.1344	44.9118	68.3661	36.5072	35.4905	78.4961	36.3999	32.7917	96.1343	37.5852	38.5092	82.8486	78.1166	98.756	28.0082	23.1157	24.2221	27.8072	29.5971	33.5444	50.7882	53.4862	42.7186	44.6599	41.2144	171.638	27.8458	31.135	40.6916	59.5554	41.9903	40.3434	50.2278	45.485	36.1546
AOA66617	33.1942	12.819	15.2352	15.9808	13.4802	16.7788	11.9829	13.2254	14.3891	15.249	12.7767	16.4125	11.5206	21.5552	15.502	14.318	18.4657	12.9016	11.1928	18.1079	14.7204	13.6423	18.7062	15.6822	12.612	21.5926	22.6978	22.9682	14.3425	13.5766	14.9518	10.3377	12.0793	13.7701	15.7298	15.0696	13.0857	13.8338	16.9423	31.9473	11.7344	15.2397	15.3803	19.7358	14.2194	14.6682	16.1931	17.4605	14.3161
AOA65550	65.0336	29.9519	46.8889	36.5322	48.239	29.1272	33.7465	34.5553	47.9928	37.8139	39.2362	30.4106	34.3498	41.9117	32.4879	44.3637	43.4073	26.2761	41.3151	44.5366	34.9217	44.5343	40.6604	32.1859	40.182	44.7205	39.5864	48.2642	33.3504	33.7698	41.2521	32.3943	38.2058	35.1788	42.7854	45.6951	43.4043	31.2312	34.8423	57.405	39.7058	33.5217	35.9449	44.76	41.8102	49.4521	42.7158	49.0138	47.5724
AOA65429	21.9398	3.43969	6.98077	6.53116	3.52198	7.18468	5.24005	4.06719	4.56125	4.45218	2.49558	6.26059	4.45524	10.9157	4.27959	4.80114	3.72207	6.14287	5.11259	4.1936	5.01027	4.42683	5.44582	5.8143	4.81805	7.89278	8.15617	9.78442	9.75607	6.78073	10.3569	6.68002	7.11945	6.05599	5.46798	6.0962	7.12154	6.22559	6.48688	20.9551	5.01483	6.32785	7.739	6.1373	6.10422	6.15444	6.0214	6.49878	5.04545
AOA66717	218.19	57.2177	120.203	67.6092	150.475	70.5968	109.967	65.323	87.6983	60.9428	133.824	74.177	100.625	104.786	65.4297	127.42	153.453	68.1535	80.4801	168.383	70.9735	79.2796	230.409	78.5419	115.368	191.559	109.343	132.979	64.4555	62.1259	61.0009	59.8585	63.322	57.6409	65.4689	81.7044	49.3823	74.6091	66.5523	114.88	80.8016	122.088	141.32	375.242	235.385	242.746	237.263	253.24	265.169
AOA66789	209.015	49.5234	106.557	48.39	184.782	56.0603	84.7211	49.0104	84.6697	51.781	190.135	55.0913	79.9321	83.7547	46.2119	130.218	199.918	53.1263	103.649	200.576	60.8184	83.2912	277.227	53.6589	84.3543	149.915	93.7152	124.562	43.7782	51.6563	46.3237	43.2947	55.0346	43.4585	68.8181	79.2579	70.389	58.4568	52.1021	86.4965	115.74	166.616	154.354	476.448	351.732	313.75	326.297	303.98	346.264
AOA65646	17.8723	1.17209	2.34824	1.01424	1.44391	2.71546	2.14827	1.31374	1.35999	0.70396	1.69703	1.63206	1.42326	2.00124	1.66862	2.36869	2.24598	2.79555	1.88072	3.12593	2.0639	3.49976	4.42836	2.87282	2.69354	3.76102	3.62645	3.38717	8.50897	7.24779	5.84487	6.60669	4.14676	1.68404	1.17856	0.798967	3.63208	1.79941	2.08583	4.61261	3.773	5.02169	8.91895	25.6002	19.3546	17.1865	15.6311	13.6355	19.2596
AOA66847	124.084	63.3122	110.743	78.8362	118.445	78.1064	102.5	73.1546	107.762	79.1888	127.674	83.0099	104.858	130.638	71.7835	107.338	145.824	82.6182	100.09	146.226	85.8925	99.4869	181.948	74.7913	100.402	138.944	124.216	135.002	86.3361	82.2489	99.0941	100.999	107.442	68.9909	107.806	105.643	113.117	90.0013	99.2009	176.221	56.7184	43.4943	66.8654	70.8377	82.8123	96.5016	95.5095	82.7049	89.0516
AOA65987	35.5898	68.6006	66.6736	66.9788	78.7306	59.6967	52.8024	76.3148	54.2933	68.2872	75.4567	62.2897	54.1826	76.5946	75.3433	67.3707	77.5989	68.3033	51.9871	74.6796	65.9722	49.2535	65.6822	66.1892	54.8746	59.6092	60.6585	56.1967	84.5569	88.3174	92.1825	90.4294	79.9291	87.806	74.3202	65.9532	70.9079	74.9034	68.0624	64.6685	96.5168	112.028	99.8079	84.8709	73.3918	75.8037	79.9435	74.714	60.2996
AOA66316	250.417	128.265	152.485	148.526	114.917	141.809	119.683	151.473	129.469	150.337	123.288	138.821	126.174	202.584	149.336	138.246	135.465	124.799	103.333	124.046	124.759	108.364	167.854	134.95	125.182	153.513	161.146	157.397	250.277	226.811	240.341	227.077	216.221	181.682	150.077	154.332	176.652	146.225	150.663	251.55	190.179	189.554	356.328	198.228	216.689	237.945	202.245	240.485	178.702
AOA66853	41.6282	47.2207	45.7827	46.4527	45.09	36.7405	38.867	48.3048	39.548	47.7046	52.4335	42.0834	40.0947	37.5207	47.6311	50.5376	50.9051	36.7924	37.7799	35.5082	36.9751	31.8037	49.5102	37.6293	36.9879	43.7477	37.2198	34.1565	58.9824	54.2508	50.2819	53.6807	52.2182	57.3032	57.1202	42.1111	44.1774	42.3429	51.5226	33.7239	38.8584	34.5515	28.4047	43.3364	36.6289	42.4616	43.1821	44.3474	41.4475
AOA66591	36.193	23.9805	26.2373	25.5603	24.8977	25.108	22.0124	23.945	22.81	24.5418	25.7247	25.616	19.4129	27.3222	23.4894	21.3293	24.4347	25.5469	18.9506	26.09	24.6811	22.1273	29.7349	23.1799	22.3706	29.462	26.88	27.6328	37.1536	34.4584	36.3499	28.5037	31.1827	28.0834	27.8269	26.9688	28.3128	25.1823	24.9861	30.9102	28.4252	28.2102	32.2251	29.7077	28.7223	27.1867	30.7172	27.5108	24.7989
AOA66049	65.8747	133.893	132.486	160.937	125.629	151.812	114.989	160.813	144.12	168.491	114.846	147.711	129.96	136.722	167.129	149.135	123.741	138.498	112.512	124.062	130.703	130.934	134.837	141.651	128.815	138.998	142.816	152.015	225.825	199.452	210.824	210.488	207.391	175.678	160.084	166.873	164.29	130.684	173.074	148.233	122.305	128.673	136.906	119.336	109.392	93.4023	96.2476	97.0722	88.4375
AOA66091	37.1407	30.2371	34.4276	37.2588	21.595	34.218	27.235	40.8779	35.1614	37.8923	27.5569	37.1108	30.912	29.1906	35.0159	39.4118	26.7988	31.1494	29.0087	28.0324	30.5408	32.2521	24.4505	34.2885	32.0007	33.9627	31.8239	28.6061	53.9077	42.1186	43.5404	45.0868	48.8452	41.2649	34.3419	38.455	37.1225	30.2674	32.7608	33.0093	29.1693	35.9983	33.4847	31.6621	28.008	28.8718	26.387	31.6323	29.4367
AOA66011	56.888	81.6907	82.8436	87.541	78.4591	86.8061	67.5132	94.887	87.7283	95.099	76.2796	89.8613	82.0023	89.9712	83.6244	79.2429	68.3603	86.6431	76.1641	66.5217	79.1291	84.968	78.7127	76.8865	82.1006	88.1953	74.9331	89.4337	122.029	113.578	114.28	112.678	112.303	104.747	89.8077	90.8781	122.132	94.2043	104.459	76.4543	87.1094	102.878	73.9098	102.649	77.8181	78.059	75.8993	81.6299	91.0376
AOA65792	195.26	620.663	458.225	431.86	708.166	377.578	424.603	672.26	516.709	441.054	626.162	416.597	503.998	361.789	378.327	469.954	625.927	368.834	480.698	618.991	388.957	444.87	615.652	351.647	433.786	400.127	455.925	490.14	72.8688	61.8586	67.1367	83.6695	87.937	680.129	879.27	1053.3	348.493	926.053	974.717	497.114	46.8233	86.1916	129.07	64.489	89.4367	107.217	119.112	125.359	125.953
AOA65603	28.5552	61.4673	55.0336	60.1018	76.1161	52.5649	49.7954	66.7362	59.0369	60.5166	73.5758	46.6848	54.6182	46.793	51.7864	46.3346	85.9411	42.0768	54.2523	81.0455	47.6882	55.1577	94.4004	44.8491	46.7153	58.0609	63.4308	69.9179	18.5187	17.0411	18.4393	19.9689	19.0374	69.251	76.9284	80.8368	45.3205	83.7463	88.3257	76.7818	17.6176	22.3954	35.7158	25.3268	26.4622	31.4216	34.5084	27.9417	28.8301
AOA65954	112.93	36.1829	35.527	35.5002	38.0845	39.6375	33.1816	33.073	35.7914	33.3325	35.9353	36.7922	28.5203	61.7543	33.08	33.609	43.6059	34.2334	32.2113	41.296	33.3052	33.6533	52.8879	33.846	37.0947	51.9287	56.3462	63.1486	18.1883	14.6977	17.2745	14.613	14.3916	36.5688	41.4888	45.5735	18.6332	42.7768	46.3012	84.9199	15.6661	30.9043	46.1512	64.3967	47.9322	49.3653	55.1472	53.5537	61.2943
AOA65604	17.6986	15.2699	13.5665	17.8542	14.807	14.5405	10.1152	17.9822	14.0944	18.47	14.7253	16.6273	9.34642	23.0597	18.1519	12.5007	15.5747	19.083	6.41639	14.8991	14.9275	10.0403	19.4013	15.5184	8.5588	15.6043	14.6751	14.5124	22.5417	17.2725	21.1104	16.9487	16.0941	20.3638	19.255	19.6435	13.3166	16.3405	17.8649	23.9171	12.0776	12.9248	14.7681	6.16698	7.47589	8.56134	5.93182	10.8603	6.72873
AOA66333	12.2152	17.3749	17.1288	16.3144	13.4139	18.5375	11.1983	18.3207	13.9768	14.73	13.7352	17.1798	10.4144	21.6465	12.928	13.4475	16.1511	17.1113	11.8761	12.7183	16.6272	11.8456	14.1194	15.2597	10.4588	18.3017	16.8741	17.8236	26.288	22.0173	22.8221	22.0264	21.2625	23.9015	21.002	20.7517	17.06	19.8577	19.6285	17.6165	16.7923	24.9794	13.2238	12.1727	16.4988	15.11	13.8267	14.26	11.6775
AOA66474	14.4374	23.2199	20.2489	23.7254	19.0352	21.5179	12.5818	24.4563	20.5423	24.3853	21.2887	20.0297	12.5189	26.4916	21.3272	17.1869	21.1687	18.929	11.7187	18.7018	16.9155	11.7429	19.7788	21.6659	12.0002	18.8015	18.662	18.4422	23.5211	22.2176	25.4275	25.499	24.4102	30.0701	29.5585	23.2197	23.645	25.8462	23.2603	24.6224	22.1578	29.1967	23.1479	28.386	34.1073	28.9403	30.5344	25.4631	25.0566
AOA65538	215.384	54.6149	70.2527	50.7319	84.5213	41.968	74.4347	61.3467	59.6036	47.2456	80.5079	46.5586	64.3518	72.6235	45.9771	62.5183	89.0249	45.1545	59.8614	78.8868	46.1722	57.3391	97.0993	46.7676	55.1381	68.9445	53.5968	68.2411	93.0106	96.0181	122.444	107.667	124.373	58.6473	55.3684	55.751	93.9389	63.0747	58.8214	53.1609	104.943	74.1787	338.246	148.602	207.486	216.491	203.725	258.238	88.663
AOA65379	67.1832	33.3251	49.1366	39.1962	46.5447	41.8542	36.4641	38.432	39.7851	38.3546	47.281	41.7478	32.734	41.0484	37.5772	40.024	45.2197	44.6559	33.1629	42.6929	40.331	36.8687	51.131	37.8173	35.9158	51.4527	43.1128	45.471	45.2607	38.9619	42.5863	42.1923	42.483	36.9017	38.1333	39.2833	37.5764	34.8505	35.1639	46.3607	45.5771	51.0309	57.1688	53.6248	49.0707	49.9931	52.4091	47.145	40.6741
AOA66603	60.4288	27.9442	40.1302	29.5486	43.7477	33.2173	30.4965	38.2211	38.3132	28.9973	45.7552	30.4051	32.5112	49.9339	28.3756	36.6372	41.9536	29.9616	35.5103	38.7262	26.7928	32.5018	43.1155	26.8576	36.2367	39.9178	46.9708	48.4445	23.0455	19.1414	18.6772	20.8835	27.5074	29.9896	43.3979	48.8427	29.1551	40.2167	44.5927	61.6327	29.8274	29.1742	34.747	50.7358	37.369	30.168	35.6555	26.7399	30.2839
AOA65511	26.9659	10.9291	9.9085	11.1385	10.6077	10.4615	7.20323	12.7733	9.53794	11.1693	10.387	9.59581	7.37286	14.2299	13.0574	10.4138	12.6476	8.46925	7.46592	11.4971	9.44925	7.66624	10.7887	8.74441	8.3926	11.1777	10.2991	13.1315	12.137	9.76179	12.1515	9.62306	11.5794	13.1825	13.5536	12.7063	14.6661	11.7744	11.2373	15.5966	10.3372	14.6865	14.0387	15.8181	15.0484	13.0578	15.843	12.9375	13.1438
AOA65917	207.213	94.522	94.9646	112.048	89.9314	99.3361	94.7758	89.4289	90.0888	112.152	98.5033	109.485	85.7726	176.095	112.172	98.5847	113.646	98.607	110.767	114.889	114.561	95.5288	194.345	86.3449	112.868	151.025	139.146	140.983	63.173	72.3237	73.7848	64.5299	70.5553	94.0099	97.3796	106.816	57.6016	117.603	127.386	156.911	163.952	161.782	87.5932	160.054	158.148	239.344	269.003	330.689	306.899
AOA66791	67.5534	259.492	168.88	250.184	172.526	175.726	155.107	262.182	196.799	263.414	170.355	195.064	163.275	248.333	237.839	187.001	167.473	213.167	119.001	186.603	181.211	154.782	166.343	182.344	164.986	160.981	161.116	164.367	336.199	330.286	348.001	318.032	313.656	333.349	296.406	299.543	266.563	273.432	301.492	235.083	210.868	142.326	185.274	99.3062	129.963	117.371	105.157	119.862	116.388
AOA65666	40.2593	29.7175	64.4831	50.3945	32.1798	28.618	61.1293	34.9493	60.4522	50.8486	34.8597	33.2674	57.6334	53.7177	38.0277	79.3488	36.7263	37.1363	68.6827	30.7899	35.4952	72.8838	46.4091	32.9588	81.6673	53.3925	52.9963	53.3331	64.3209	51.1417	56.9314	58.9076	62.0238	28.2602	25.7969	26.4509	35.0619	33.9967	38.1849	46.3514	50.1631	25.5951	29.7312	109.036	67.6276	62.1101	67.06	57.3362	64.3882
AOA66548	34.1769	24.5543	31.0929	26.3906	22.9969	28.5149	26.4206	26.8188	33.2397	28.4608	20.7726	32.1458	27.2956	29.2627	26.9644	30.1602	25.9538	29.33	24.5247	22.4811	23.586	26.1738	22.1883	29.1138	24.7168	32.2493	29.6328	28.7136	45.3352	40.1377	39.7377	41.0429	40.9918	27.8838	23.3662	26.0383	31.2803	21.1081	23.6378	22.1697	50.1589	52.0949	34.9478	27.2093	25.8164	26.9103	20.4172	25.7134	21.8032
AOA66422	84.5581	48.7421	84.391	60.1703	95.1463	58.0389	59.0196	62.2062	71.3376	57.1379	88.7988	56.1917	61.2372	56.555	49.31	92.9094	77.2	56.3288	66.0641	82.6437	53.4834	66.6809	89.0381	54.7374	75.3145	84.6603	63.0984	81.2701	66.3658	56.1508	54.8043	70.4778	75.9143	60.0941	76.7199	73.4487	61.9485	56.7655	64.1236	74.7593	52.2812	56.519	101.466	122.436	103.163	89.4883	95.3721	66.4243	71.3235
AOA65768	16.9323	21.8071	19.4536	19.0242	20.2853	22.8742	13.1253	26.054	18.8282	21.3071	20.0744	23.1997	9.36715	27.2752	22.0261	14.9768	22.1225	21.1195	7.44177	22.2051	18.3974	11.656	21.9607	21.3272	9.20462	22.6449	22.2339	25.0998	36.6664	32.372	32.7715	32.8326	28.4913	29.2716	25.0599	22.6767	18.2819	18.5911	21.6357	23.0469	25.389	45.9795	21.8415	4.70228	11.6639	12.0318	12.1077	8.95828	7.89497
AOA66297	89.6777	34.0704	45.0983	33.1612	48.1647	36.3689	31.134	35.1239	35.3478	36.3979	47.41	36.1857	26.9637	39.832	31.2953	39.8791	44.5577	34.3176	31.4057	45.6356	32.4098	29.9143	51.6696	34.9259	32.2747	49.966	44.7324	52.3412	54.6266	49.3168	53.4184	48.0588	51.397	43.2106	45.9435	48.1225	44.8454	36.8499	38.1935	47.8286	37.4197	40.5484	47.0929	63.7532	55.2281	53.7537	53.1083	50.9291	50.4489
AOA66018	15.1186	62.977	81.7082	66.1519	40.8469	76.6128	58.7671	76.7929	66.6703	74.6049	46.6337	66.2126	60.9713	46.1486	53.9401	72.427	36.2607	117.469	56.3065	40.287	91.5655	63.3518	29.8152	75.3395	54.5124	69.6861	41.2226	33.5246	306.408	290.289	288.28	277.058	250.704	91.2991	68.7644	71.6032	102.242	51.0428	54.1087	27.2064	100.275	62.4612	24.6475	13.9769	25.8592	21.1138	20.7905	24.5653	17.6516
AOA65883	43.7727	15.3901	14.1168	11.0127	29.4702	11.4129	9.8853	15.3454	10.2488	8.04595	25.0447	13.0742	12.3941	19.9496	11.6193	12.1913	21.8954	10.9392	13.4147	20.6286	14.603	10.2859	17.6383	14.2339	15.2301	20.1775	23.685	20.7842	10.4201	11.4449	8.35053	8.16984	8.62471	10.6168	36.0013	42.3978	29.5001	35.2567	27.0911	51.6931	31.202	19.8542	142.355	33.123	22.4694	36.3198	36.3148	20.7993	18.0703
AOA65476	223.582	333.024	167.411	220.749	335.742	212.586	197.924	309.685	201.188	244.603	328.851	201.582	219.795	341.837	252.002	201.785	306.997	210.276	197.289	317.739	199.916	176.376	272.966	221.108	190.65	207.952	251.191	287.378	307.978	295.467	280.189	263.273	262.062	406.805	425.626	418.11	294.833	434.648	422.548	464.934	225.917	200.28	273.654	254.226	250.006	225.712	243.331	205.206	206.7
AOA65445	40.59	16.6194	18.4684	15.8789	20.4135	16.6919	12.2507	16.1911	16.4331	14.4566	18.9703	15.8097	13.2058	18.307	12.9811	16.608	17.9215	15.2936	13.0393	17.8042	13.4602	13.4857	17.9577	14.7066	13.1675	18.7895	17.0332	18.9339	25.0326	18.4449	21.9728	22.0418	24.2055	18.731	21.2032	21.8482	18.6454	15.9904	16.0577	24.879	15.833	13.7626	15.8046	21.4259	20.4435	19.0676	18.6531	16.0141	17.08
AOA65885	247.998	87.6593	87.987	80.2064	106.605	98.3819	91.0583	98.5476	91.656	89.7943	104.227	95.5855	82.7697	175.575	90.3334	85.2084	123.199	86.0732	80.9929	124.036	81.6144	86.9977	115.526	90.1127	92.1158	122.146	135.216	139.848	166.587	156.353	160.157	147.743	142.616	103.067	121.365	121.891	124.875	131.316	134.496	197.43	108.911	135.542	194.871	205.175	207.653	196.54	219.527	209.543	227.906
AOA66302	34.3495	37.7218	40.7505	41.0521	40.0218	37.9521	26.2343	45.9047	38.368	40.8825	37.4938	33.8948	23.6888	44.494	40.8564	38.9542	38.53	28.1133	30.18	33.726	28.2281	31.8128	37.4753	33.2678	33.0613	39.2208	37.8929	36.5968	37.599	32.1947	36.1578	33.4006	35.8617	45.2268	46.6962	47.1313	38.1066	40.5089	44.4919	42.5242	32.6647	52.938	26.2496	35.2022	43.86	43.7462	45.1521	39.8774	34.8881
AOA65858	19.3456	32.1458	19.8529	25.9862	22.6558	28.14	16.8014	35.1006	23.4953	30.2943	22.3209	27.9937	14.3677	45.6739	26.9373	15.2358	24.5023	29.7106	10.2931	26.7387	25.0756	13.3458	21.219	29.5761	11.7106	24.4794	23.6689	26.4135	43.3817	38.2867	41.3545	35.2043	33.0232	37.8116	40.5881	42.7721	29.9513	39.7985	34.9639	41.6939	19.5496	19.8416	25.9208	9.61036	14.2766	12.6188	13.1183	15.5793	10.4775
AOA66362	48.2232	93.8568	113.083	103.909	92.97	95.8368	74.013	118.468	102.287	103.664	90.7534	92.9053	80.7076	76.3298	92.582	103.168	97.356	112.277	76.0682	88.8487	84.921	83.0321	79.5045	94.6068	82.7131	87.4657	73.6572	75.2249	149.486	131.755	137.293	143.19	142.102	116.02	117.741	108.373	116.117	83.5466	92.063	65.6408	74.9361	65.3397	63.2599	38.0602	48.1518	38.5971	42.501	40.8719	36.8779
AOA65570	10.6061	59.3045	63.7202	57.0347	23.8028	79.5061	49.54	55.5928	58.6157	53.8884	21.0118	74.1948	37.6981	45.4957	56.1961	55.8152	19.9195	117.255	41.7476	17.5146	95.1158	55.8227	18.8655	82.5513	37.3997	49.4807	42.3767	26.7144	238.078	203.825	194.707	172.22	149.062	70.3389	39.8211	53.7196	68.879	34.7327	40.18	21.3592	118.727	83.8984	73.1883	16.9471	37.2636	33.7402	33.4858	46.2423	31.4316
AOA66403	21.0511	54.2947	51.7977	47.8929	34.6643	54.1174	33.5486	51.947	44.5853	52.9568	31.8109	53.8207	35.3526	42.9067	45.0145	40.4987	29.4312	66.0363	26.6058	33.2376	52.2162	34.1972	28.9816	50.1451	28.4315	40.9645	36.9236	33.5966	124.951	106.92	115.024	103.238	88.1324	67.8576	55.4158	63.2449	48.9927	47.1967	50.075	39.5799	50.3483	38.9021	62.9851	22.0863	36.538	29.6301	30.6407	36.9656	28.711
AOA66519	75.1703	22.9967	119.155	56.5262	42.6935	30.14	89.5322	34.6698	119.177	47.5578	40.0871	27.9615	73.9607	40.9887	29.9436	109.564	40.2153	34.8549	99.8469	35.1341	32.6928	105.975	41.9758	24.1566	89.0863	61.2262	53.2741	54.611	10.9819	9.01332	8.97761	16.666	22.3824	24.5449	54.5716	53.6116	39.6562	31.6309	34.1533	40.6547	61.9477	75.8614	125.911	76.2825	88.4802	109.892	74.3257	62.8801	71.2246
AOA66536	58.2988	16.4084	18.0749	20.0906	19.9287	14.9979	11.9303	22.0605	17.6683	20.3723	16.1834	15.1197	12.999	18.2146	15.2546	15.5893	17.5062	15.2847	11.9157	18.1946	12.3607	11.7676	16.395	14.1499	12.3675	17.1349	14.9955	18.4044	22.7987	20.2185	22.8844	19.5946	21.021	20.8017	24.3514	21.4877	19.619	18.9725	19.5472	25.2391	15.3781	17.6904	25.9114	38.5651	32.7006	29.3108	30.8928	27.3598	26.211
AOA65386	14.3203	34.1249	20.848	35.1558	17.3331	26.0072	19.0727	35.0285	21.0088	35.4116	18.3149	30.5864	17.6191	28.6857	32.6724	17.5654	15.9917	23.3366	17.6999	14.3322	22.7109	19.5306	13.2898	28.342	20.0341	17.4412	20.246	18.636	55.798	52.9944	49.8451	47.308	41.2847	52.247	40.7974	33.5185	38.9422	31.5244	44.3396	26.2435	26.333	28.6158	19.3585	21.8649	27.1105	21.6698	18.1832	20.483	16.3429
AOA66701	34.2524	18.3237	19.7999	22.8609	16.5394	20.8386	17.2936	18.5338	18.9666	21.9635	15.5344	23.777	20.7559	25.5842	19.6505	16.3646	17.109	25.0346	17.7382	15.8641	26.6931	20.4386	31.2803	23.7156	20.5308	28.3581	26.2811	25.7753	32.4825	26.5689	26.4578	26.5919	24.1203	23.2491	22.8247	22.1613	24.5119	25.9872	27.808	32.2883	24.8459	26.6652	16.7823	24.5189	25.1699	31.0789	32.8879	39.4982	36.4208
AOA65529	148.539	913.404	977.257	974.823	930.676	940.312	976.043	908.342	1032.87	1005.39	887.879	979.908	965.001	1019.19	994.601	990.139	898.087	969.161	1034.33	921.841	1004.15	1037.5	1467.73	954.591	1037.57	914.34	829.803	852.978	495.711	497.841	479.033	474.704	454.29	807.955	822.731	903.219	538.667	930.972	946.407	523.622	702.859	657.429	84.3522	85.6491	165.745	296.673	333.158	528.47	441.709
AOA65799	141.27	94.0925	91.2182	94.4546	114.937	88.7488	71.0893	100.217	94.4037	90.0106	114.166	87.2792	70.6467	117.565	97.6482	89.04	123.385	69.4194	74.922	119.724	75.4729	77.2079	126.17	85.7516	81.5349	109.556	109.36	125.229	77.4353	72.8334	70.9187	71.8031	74.3675	113.813	138.048	129.886	86.6819	110.484	113.993	147.572	62.7205	87.0062	88.194	129.031	79.8839	73.7706	90.6898	71.3865	85.2084
AOA65587	191.06	63.6884	69.861	70.3757	60.8826	64.217	57.8251	65.9766	67.613	69.6153	63.4912	63.3739	57.6861	88.7643	69.7977	65.1672	70.4339	57.124	50.5791	66.0189	58.8443	55.1537	69.4497	62.1155	52.0799	77.559	75.6713	86.4349	88.3322	79.3126	77.2613	84.7072	82.4769	77.2334	78.5795	72.6156	71.3427	66.7627	71.2692	117.193	125.015	141.36	279.387	188.025	195.735	182.001	176.702	172.869	159.183
AOA66700	94.8493	39.2714	45.8087	49.9427	36.7659	49.4098	31.4309	41.4301	38.7535	46.6806	40.6913	47.6937	37.5066	49.9619	46.6699	44.664	34.4678	39.6292	31.3022	37.3634	44.0661	38.1709	28.341	47.3256	41.1242	46.4816	49.9915	52.1988	53.3018	48.5751	51.819	45.8666	47.8368	52.092	50.4692	40.6057	46.0691	52.5173	48.1853	58.6063	43.1644	48.1264	52.7677	75.4652	52.8425	58.8375	65.2682	52.8865	59.8441
AOA65672	65.1431	40.9007	38.1886	35.0397	38.8205	41.415	29.4011	36.318	32.6733	32.6995	44.0519	39.0586	26.2599	41.9088	35.1175	32.0547	44.4421	37.8917	31.8681	41.3754	35.8461	28.9839	41.6959	36.82	27.4227	49.3649	48.0289	49.727	52.6489	48.6551	52.0968	49.2574	47.2575	46.732	43.8575	44.0637	50.8017	41.4809	39.2959	48.4952	49.0247	56.7041	39.0337	70.5797	53.1307	48.7807	63.1975	45.7684	57.444
AOA66595	40.9485	23.7142	20.9392	24.723	26.388	25.2969	15.7421	26.1056	17.7794	22.5606	22.0589	24.6662	17.0472	33.9602	24.6887	18.4029	24.7629	18.349	14.4195	27.9542	20.33	17.3825	28.0192	24.4361	16.567	25.8808	25.4816	28.9685	41.5098	35.1936	36.4227	32.3636	35.1895	29.2566	25.7526	27.6421	31.6553	22.5336	25.2287	32.6804	34.8774	46.3299	36.9512	65.1611	48.629	53.2886	58.7258	43.647	51.3663
AOA66584	200.394	106.814	93.9336	125.908	83.0394	122.302	78.5287	131.969	96.4059	99.5837	87.3169	126.669	85.0831	147.462	147.952	91.362	84.7568	125.227	70.9529	82.1589	98.1051	88.8695	76.4155	127.336	84.0132	111.001	103.81	99.0128	260.948	263.16	255.139	240.382	235.473	144.917	102.718	102.914	168.697	105.109	115.37	118.955	253.246	252.501	276.362	224.547	187.484	223.123	206.356	199.776	213.014
AOA66583	72.3479	45.1207	33.0647	39.2764	32.821	44.9428	34.5053	49.4703	26.9495	59.9054	30.4253	42.4244	28.5758	53.6896	37.0931	28.1365	42.0515	33.9493	19.8291	26.4546	28.5627	26.4751	45.2775	39.4663	27.6591	32.8966	32.9497	29.6415	100.98	88.5559	93.4413	85.4771	74.98	41.7546	35.7725	34.3723	38.2354	32.5629	35.6786	39.1906	23.0604	38.8856	35.7181	22.7777	21.5987	23.7563	13.8885	35.018	24.0354
AOA65755	235.312	42.1669	45.078	43.4682	64.0595	52.07	53.4584	42.8366	57.1081	53.9542	85.5543	56.9593	52.316	158.819	72.6193	62.3409	101.879	45.3854	63.0154	79.6572	52.1134	54.2726	91.9357	56.5567	64.4452	105.555	106.44	110.747	36.9877	25.3584	15.999	15.9568	10.9647	38.1945	63.1383	71.546	20.9765	64.1423	68.959	65.7536	12.4589	57.1151	146.034	22.8403	17.3588	17.0815	20.2582	21.0475	17.0859
AOA65841	261.737	54.0151	52.5488	52.8965	90.8861	40.2437	40.0616	30.1009	36.9224	33.6849	84.0757	42.3068	33.3283	36.8191	32.1049	39.7049	61.3303	34.8894	39.7199	61.1945	43.0826	40.6862	59.2776	40.7531	58.4206	55.8018	77.5668	74.0561	10.6762	11.1479	7.55512	9.06404	7.3244	9.88498	64.2483	83.5181	47.2102	74.6213	61.2765	111.705	164.373	143.691	514.4	246.092	238.404	319.145	322.275	214.167	189.338
AOA65625	33.3001	16.5539	15.6958	16.0097	16.5761	16.3766	12.0877	17.379	15.818	16.3755	15.4002	17.5419	13.795	17.9386	18.0215	17.9676	15.1469	14.4155	13.8156	15.3655	10.9412	13.4578	13.8242	12.9211	15.4986	18.0334	20.7352	19.335	15.9467	15.5288	15.7815	13.4797	16.4051	17.333	20.8881	20.7429	16.248	14.7132	15.2021	20.2056	16.5435	20.1446	18.2185	29.6374	25.447	26.4744	23.2267	21.9112	23.2447
AOA66265	35.6878	61.0203	43.6318	53.7148	45.221	47.0584	31.3808	76.1235	43.8395	48.8651	51.0126	43.0077	25.0037	32.7655	47.4411	41.5688	40.0797	35.9355	34.3551	40.8521	38.1534	35.4761	37.2597	47.6254	37.9584	32.3229	32.6315	27.2479	117.519	113.517	108.693	97.6649	96.4561	101.503	79.7891	74.2033	92.4196	56.4873	65.8124	39.888	56.0447	54.5922	55.5364	69.6174	80.1164	81.0057	73.713	64.5764	95.5806
AOA66061	9.33264	18.8819	12.605	19.0533	10.8971	17.2862	8.90563	19.9689	11.865	18.5001	9.87031	15.0276	10.8169	16.79	15.6082	10.4762	10.5043	20.3258	7.44579	10.1527	16.5476	9.54813	9.2573	15.6754	8.59279	11.1823	12.1386	11.0295	51.7889	43.9331	49.0912	39.0405	35.2482	25.8893	17.8377	19.1118	23.7746	17.8281	17.9587	14.9949	20.9957	15.8812	17.6358	6.08741	9.10051	10.1522	10.3393	10.2792	9.22423
AOA66152	58.3176	72.275	81.5058	73.142	94.5884	73.8575	63.383	74.7023	79.3387	66.0067	92.6814	67.0834	63.7352	56.9338	56.2545	70.5488	84.9929	67.256	66.7204	76.3208	68.35	63.4339	71.1869	65.2047	65.6827	81.2348	71.7943	84.9803	64.8485	59.6814	61.9068	63.1906	67.0646	81.1616	95.6606	89.5208	83.3919	78.3133	71.5328	67.8505	57.4385	69.4599	82.6239	108.362	91.9139	76.9862	79.9975	72.226	84.0154
AOA65935	75.2644	20.6807	30.1517	29.4806	22.8718	27.1887	26.2694	22.4639	31.2918	25.2753	23.0559	22.2436	21.7933	27.0562	21.1191	28.5482	22.9155	26.1874	24.7997	21.7661	23.0145	27.0584	26.7122	22.4653	25.8894	29.1635	29.7074	32.5958	16.7173	14.4011	14.299	16.8776	18.8455	19.5373	23.5691	20.882	23.6032	16.9017	17.4461	31.1355	14.7937	18.0111	18.3834	40.9904	42.9634	40.1266	42.092	42.3216	40.4238
AOA66590	61.1013	25.6735	30.7788	29.5929	31.752	31.0625	20.1286	25.6417	27.4738	24.6239	30.1794	28.8094	22.2602	25.1422	25.7102	26.8117	28.3167	26.6774	19.615	31.6837	26.2358	23.436	34.5081	26.4671	23.2225	35.5632	30.6105	33.4233	29.1165	23.9371	25.7826	25.3605	24.1749	31.3252	28.4995	30.0951	22.5487	24.6127	24.424	36.3896	18.031	24.2157	26.6701	36.6278	33.1642	28.7069	31.3104	27.8703	30.2273
AOA66468	71.6645	198.821	241.919	241.223	175.994	288.818	222.51	215.575	224.335	252.072	180.468	283.07	218.624	292.189	274.286	213.825	200.655	299.581	207.632	176.484	269.94	226.428	354.379	265.638	229.251	243.112	203.658	205.628	469.934	463.816	489.338	482.61	456.587	208.334	142.57	155.949	271.141	178.712	191.834	134.369	462.639	404.95	140.423	81.8873	112.714	184.211	209.076	320.584	230.524
AOA65663	33.2461	37.2014	37.7319	37.6844	45.179	39.2423	28.6614	43.2566	35.519	35.4328	44.3977	36.8305	29.7012	49.0108	36.5268	38.6249	43.0869	31.6066	31.0137	46.1181	34.7423	29.2331	49.3127	35.0764	26.4346	44.745	37.0833	41.4881	42.3513	46.9854	45.4419	45.2087	50.9441	48.4375	49.4751	44.3776	51.7415	43.2407	41.1905	49.5126	39.1443	43.4914	39.3135	55.3834	32.4187	35.5526	35.4242	25.3902	35.267
AOA65740	897.89	3250.61	2298.67	2750.22	2863.49	3048.57	2442.27	3124.77	2361.74	2897.86	2910.62	2802.16	2454.96	2861.43	2878.18	2419.03	2758.07	2499.02	2247.21	3098.99	2550.32	2330.96	2461.03	2671.12	2269.88	2224.22	2280.76	2322.57	2682.91	2636.74	2918.25	2747.89	2687.25	3272.6	3218.71	3161.57	2867.86	3219.07	3378.96	2738.93	2135.65	1992.58	2088.02	2234.12	1806.14	1637.08	1835.22	1524.59	2029.49
AOA66884	312.996	730.682	527.949	663.641	430.274	431.687	549.436	800.46	666.392	751.046	391.605	463.769	671.163	345.256	600.83	606.235	395.961	426.027	623.759	386.173	413.749	530.074	344.997	469.776	585.852	194.586	173.768	220.298	276.627	260.633	243.366	445.4	468.071	693.349	808.951	809.07	566.302	791.706	873.127	505.192	704.561	400.641	5349.22	157.411	318.436	307.548	240.369	425.161	226.527
AOA65616	155.056	130.051	135.48	127.923	145.673	138.741	108.307	126.401	116.098	129.442	143.825	134.119	106.936	145.366	131.718	134.651	140.272	143.965	115.581	146.309	146.111	114.787	145.782	132.693	119.988	173.122	136.629	146.895	147.825	151.409	148.003	128.405	141.31	143.699	135.244	143.924	132.89	142.488	138.85	161.855	133.952	141.466	137.521	171.149	182.293	167.751	199.021	129.443	149.886
AOA66906	26.4728	103.325	121.081	116.078	112.578	124.978	101.7	115.901	107.696	120.42	115.224	127.689	94.6426	130.482	125.61	108.4	113.944	138.859	104.664	106.377	134.476	100.773	186.713	122.339	96.4098	130.224	100.254	99.1252	149.951	151.278	156.122	139.905	133.573	112.929	105.928	107.908	112.009	106.52	114.304	67.2546	178.729	146.909	68.6408	40.4765	58.8809	83.6198	99.8188	122.184	100.763
AOA66857	62.0842	60.9224	66.7477	63.043	66.2887	65.4315	56.8144	70.524	70.253	69.209	68.2375	61.8142	54.6708	76.108	64.122	68.0534	74.1713	61.7835	55.1459	70.7428	64.099	64.5174	79.6627	60.6175	56.5962	73.3747	68.7619	77.1906	69.3138	70.4463	74.1578	69.6297	72.9333	70.5181	74.1327	72.111	65.2927	66.7534	60.053	74.3416	70.7568	75.5005	83.5226	85.052	64.868	64.8245	67.1326	60.7726	53.9996
AOA66632	40.178	27.6223	26.9561	29.2463	34.447	28.6282	23.3944	38.9371	33.2023	34.3391	32.0807	26.8941	20.7987	29.9169	30.546	30.3329	30.9994	27.6185	24.5703	32.4106	25.6698	23.9561	32.3981	25.3236	25.4404	27.0051	29.966	31.5744	39.8938	34.6245	37.4736	38.7544	37.31	40.9581	40.9343	34.4102	38.8733	30.6423	32.3154	34.3071	24.7208	31.716	29.8094	34.8103	27.6295	28.8516	32.5952	25.2585	26.9201
AOA65779	34.1684	15.8968	20.2588	17.9507	18.0003	23.3834	14.8732	17.3583	14.3457	18.1329	14.5562	20.2314	12.3811	25.5387	18.9556	15.0998	15.296	21.864	11.883	14.029	20.1459	11.7667	16.8099	22.0453	12.7334	21.772	18.0678	17.5755	33.7082	30.0012	29.9986	26.5079	25.1575	19.6216	13.0019	18.1024	20.5041	16.0427	17.5001	24.6723	19.2621	28.6273	32.8078	27.2764	22.6222	24.0401	19.9197	27.5402	23.8695
AOA65890	21.6249	27.6377	24.0112	23.4517	21.915	25.1468	17.6038	22.5747	18.1216	21.6768	19.7477	27.2636	21.1959	25.0975	19.8492	23.6516	21.2287	31.9611	18.4655	18.4782	26.3456	20.3778	17.6706	25.1575	14.935	28.6371	21.5693	19.9546	60.4128	53.894	51.6158	43.6357	44.6527	35.1259	26.4814	28.2591	24.0159	25.5357	26.2328	22.8429	25.7397	26.1467	38.2249	24.557	25.4696	18.4525	19.8831	22.1489	17.274
AOA65520	71.3806	328.627	198.677	263.824	200.186	241.158	201.767	301.437	203.888	269.142	188.465	245.388	180.323	275.956	278.809	184.284	195.492	275.027	154.674	193.744	240.736	197.227	158.683	257.062	157.29	174.636	200.2	183.211	461.186	491.058	466.257	417.916	387.936	367.457	324.448	321.957	339.703	326.193	333.228	223.825	359.231	263.919	388.827	117.671	184.836	155.694	155.22	174.133	150.476
AOA65545	129.83	45.3362	65.6842	35.192	100.251	33.9953	37.1125	35.3787	55.5041	29.2226	84.7104	41.1432	27.2852	15.8627	29.909	62.1342	93.8371	46.5316	26.6133	91.5012	30.0686	26.1486	82.5119	42.8945	23.5801	71.6932	35.9914	51.6097	64.2359	60.8914	67.7812	82.1809	72.9395	51.5893	43.252	65.3386	73.1697	40.7483	33.5534	41.3064	51.0429	71.0925	78.2976	130.443	126.417	84.5957	68.6214	116.038	68.507
AOA65544	95.0611	38.2476	50.2992	57.2977	11.942	54.3947	35.1224	49.9639	34.2599	51.4113	24.3059	43.7309	51.0082	48.2419	31.6034	24.2141	18.1278	48.7937	44.4087	19.9381	53.4052	51.896	9.74307	44.4951	47.2969	42.6983	44.1538	55.1441	66.4948	45.6843	45.6061	50.4785	46.6127	100.718	74.7045	45.4732	45.7949	39.9394	56.8341	32.1135	7.48593e-05	2.2036	8.72508e-05	9.83298e-05	6.78243	9.53988e-05	1.82523	9.54837e-05	4.76804
AOA66754	11.555	2.73549	2.98933	2.01991	3.43114	4.75701	3.82867	3.01889	2.79963	3.69269	4.3059	3.93594	2.21445	3.2776	2.8711	3.14064	3.70007	3.23969	4.1275	2.75605	4.46512	4.35621	4.50987	4.00742	4.22192	3.74513	4.51391	4.48807	4.98775	4.92619	5.2139	4.41407	3.25669	3.20245	4.33979	3.29424	3.94131	3.12387	4.01243	6.13286	3.95709	3.61641	8.09702	9.54801	9.5038	12.1446	9.56141	6.97879	8.88543
AOA65761	59.3673	152.341	185.521	151.682	174.118	167.345	155.106	171.459	172.113	158.06	163.387	154.73	166.123	173.287	150.728	188.911	181.868	155.89	159.214	193.047	154.14	169.321	185.175	157.816	160.994	204.437	193.868	208.237	188.169	181.942	181.944	186.918	182.427	174.116	189.868	189.069	177.801	149.166	154.146	155.798	147.028	179.626	134.839	80.0391	96.1711	86.5542	98.6044	96.9333	91.7553
[truncated: 4,061 more rows]
[truncated: 243 more columns]
