# Supplementary material for: Fungi.guru: Comparative genomic and transcriptomic resource for the fungi kingdom
Source: Comput Struct Biotechnol J. 2020 Nov 20;18:3788–95. doi: 10.1016/j.csbj.2020.11.019 (PMC7718472; doi:10.1016/j.csbj.2020.11.019)
Supplement: Supplementary data 10 [file mmc10.zip › Supplementary Data 13.txt]

gene	ERR3298762	ERR3298763	ERR3298764	ERR3298765	ERR3298766	ERR3298767	ERR3298768	ERR3298769	ERR3298770	ERR3298771	ERR3298773	ERR3298774	ERR3298775	ERR3298776	ERR3298777	ERR3298778	ERR3298779	ERR3298780	ERR3298781	ERR3298782	ERR3298783	ERR3298784	ERR3298785	ERR3298786	ERR3298787	ERR3298788	ERR3298789	ERR3298790	ERR3298791	ERR3298792	ERR3298793	ERR3298794	ERR3298795	ERR3298796	ERR3298797	ERR3298798	ERR3298799	ERR3298800	ERR3298801	ERR3298802	ERR3298803	ERR3298804	ERR3298805	ERR3298806	ERR3298807	ERR3298808	ERR3298809	ERR3298810	ERR3298811
EED85936	54.7096	39.1444	36.7495	51.5694	80.4774	72.3045	39.2926	41.8713	97.0707	68.9925	95.4808	90.7548	83.8851	81.3677	68.2885	79.2636	74.1585	74.8121	64.2251	65.7341	61.639	61.1463	82.6848	67.3897	74.399	84.9394	32.516	38.8886	33.3573	40.2675	116.513	95.733	105.948	122.728	55.0894	47.5701	53.4008	53.4296	41.5333	41.6242	35.3669	42.3439	74.4919	80.7808	55.3345	74.6012	46.1271	44.2057	54.1252
EED85937	6.03055	6.80226	4.80811	5.89461	4.56078	0.609528	0.999026	0.605929	2.35364	3.24361	0.884924	1.2594	0.786733	0.644348	1.50805	1.04812	1.28455	1.29102	1.34608	2.21656	1.78732	2.76487	0.98298	0.82278	2.07632	1.75038	1.74687	2.09069	0.986307	2.18554	2.42967	14.9012	13.2561	8.50955	0	0	0	0	5.38377	2.56401	4.38931	5.03564	0	0	0	0	18.185	23.1793	20.0714
EED86015	6.03	9.08325	8.02014	6.60289	1.4988	2.62632	2.00881	6.15451	3.31435	3.80712	4.57553	2.51246	4.19144	6.04777	9.18517	7.16387	9.61536	6.34186	0	1.91013	2.36028	2.55644	4.82592	2.16558	0.868464	2.87618	0.752689	0	1.35993	1.50672	0	0	0	0	0	0	0	0	0	0	0	0	14.7251	23.5362	13.4081	22.4944	5.16377	2.32207	1.87143
EED86016	9.72258	7.38499	7.63605	8.56294	7.58068	2.58408	6.43245	4.51182	6.04766	6.1937	5.7443	9.58142	6.51369	8.21446	4.03277	3.80743	4.04762	4.63058	5.26219	10.6874	4.90204	3.72054	5.68118	11.0774	8.03334	12.3246	4.29964	3.22529	3.58543	6.95177	0	0	0	0	11.47	9.01519	6.65133	10.0202	1.99567	2.98428	3.37255	3.80432	0	0	0	0	0.804477	2.66981	1.07869
EED86017	2.94619	4.20108	0.716284	3.81141	6.57768	2.65083	1.97215	3.52192	4.64971	3.37736	4.30896	5.26323	4.71712	4.45089	4.05436	2.78979	2.43619	2.84555	1.10057	3.02944	1.72296	4.42733	5.86706	2.92836	1.96591	1.50829	0	2.17613	2.52234e-06	0	16.8025	16.0598	15.2789	12.0098	7.04121	2.94006	7.88783	5.2285	4.21429	3.67163	10.6174	7.98629	0	1.68641	0	0	9.60632	4.50348	5.56556
EED85938	30.8166	32.452	23.2927	40.251	25.3014	20.6898	12.9184	22.7671	23.2089	25.5884	35.2561	38.4403	32.5932	51.1889	44.5834	40.8091	35.4737	41.1127	19.5476	19.1082	25.579	14.918	44.656	52.5884	43.439	33.5676	15.0592	17.1391	17.8556	16.9568	68.0727	105.103	61.9	104.797	0	0	0	0	25.6045	37.8329	24.0425	40.2559	3.34783	1.83944	3.0484	6.6184	23.2454	23.2291	30.4217
EED86018	0	0	0	0	0	0	0	0	0	0	0	0	0	0	0	0	0	0	2.22591	0	0	0	0	0	0	0	0	0	0	0	0	0	0	0	0	0	0	0	0	1.37409	0	0	0	0	0	0	0	1.63442	1.22143
EED86019	1.03539	3.43622	3.08952	2.19029	0.288779	0	0	1.48226	0.766305	0	11.4606	6.77719	7.2682	9.61327	5.10144	1.02497	2.56585	3.85851	0	0	0	0	0	1.25175	1.00398	0	0	0	0	0	0	0	0	0	0	0	0	0	1.20667	2.72017	3.63318	2.76914	0	0	0	0	10.4705	10.6981	2.37342
EED85939	6.69915	4.7367	5.19416	5.27247	9.11852	6.71086	1.57132	6.55259	2.72216	6.51434	6.95925	9.9356	2.55002	6.89886	2.57915	7.26403	4.6799	8.35969	8.71804	5.22946	8.61581	5.44358	0.880811	0.988137	0.792545	0.874916	0.686891	1.56352	1.24105	2.75001	0	0	0	3.82406	0	0	0	0	8.34925	7.41123	11.9538	9.07081	0	0	0	0	9.42474	7.41679	4.26958
EED86020	0	0.330722	0.707635	0.168351	0	0	0	0.326667	0.433227	0.7322	0.510818	1.15668	0	2.3215	2.27171	3.32728	2.60593	1.72041	2.46361	0.836189	1.24659	1.44111	4.48581	10.2559	5.57286	5.97846	1.36702	0.783513	0	0.811526	0	0	0	0	0	0	0	0	0	0.736099	1.07296	0	0	0	0	1.26045	2.61061	3.29514	0
EED85940	9.24879	5.69862	6.54218	7.46237	10.9958	7.70713	2.95645	5.93866	6.15295	4.97701	8.09442	5.75199	6.97876	4.95612	8.38194	6.46093	9.60577	6.89693	3.79576	4.23013	1.96494	2.66031	4.82111	5.74659	5.61953	8.38049	2.11483	2.67435	1.69822	2.58709	0	0	0	0	0	0	0	0	5.42682	3.48608	5.11166	5.07774	0.83582	0	0.761065	0.826176	3.92529	5.26075	4.44266
EED85941	1.92938	1.67112	1.42794	1.77157	3.90641	7.00621	7.65553	6.60508	2.43908	4.1588	4.209	6.16319	5.78351	4.17248	10.3992	11.7155	4.12771	11.0195	3.19559	7.02846	6.51362	3.91942	2.6636	3.98421	7.98894	5.29155	8.30872	2.36407	5.62946	6.93011	0	0	0	0	0	0	0	0	5.04968	1.86765	3.7655	5.81857	0	2.70635	4.4851	4.86881	2.85007	7.4762	9.46833
EED85942	39.1762	36.4054	27.8449	36.5373	41.1775	53.7454	64.5826	43.6271	47.3048	43.4207	52.7097	62.6354	42.7145	50.8803	38.0008	47.4187	40.2195	48.7751	73.5141	73.1281	70.8816	63.7398	52.921	51.5626	55.0343	50.5717	48.1968	51.712	54.875	52.6915	163.966	176.423	209.261	189.983	126.767	136.238	136.499	138.463	45.1449	47.2517	48.8607	44.8052	77.1164	62.8815	72.2876	64.2673	79.9892	73.7005	84.4635
EED85943	0	0	0	0	0	0	0	0	0	0	0	0	0	0	0	0	0	0	0	0	0	0	0	0	0	0	0	0	0	0	0	0	0	0	0	0	0	0	0.782095	0	0	0	0	1.32596	0	0	0	0	0
EED85944	88.1748	80.6503	81.1929	72.842	40.8574	31.6803	42.8304	45.6132	30.8318	42.0806	34.3006	27.396	30.7071	33.2302	41.892	43.9398	46.5256	41.059	32.8484	30.2659	28.9537	27.8756	57.2266	64.1996	51.4919	45.0829	17.6971	16.6385	27.1088	23.1038	47.0884	33.4142	31.1407	47.1199	51.7984	33.2073	40.7943	43.5139	45.828	58.1133	51.8879	48.0334	35.5794	33.0826	32.3972	32.4636	68.623	53.4094	51.6531
EED86021	19.3651	23.9232	14.5233	22.9225	8.2661	21.5716	22.723	15.3047	12.7301	15.1852	11.2655	14.3515	12.7966	20.5487	19.6229	20.2253	22.3484	19.9865	37.4625	29.3466	26.0346	31.7231	19.9618	17.9153	22.0669	23.7938	18.2356	18.7294	13.2593	16.9164	0	0	0	0	2.72198	3.03084	4.87882	2.69496	23.7875	19.1955	27.5747	21.892	0	0	0	0	25.0208	33.6173	35.387
EED85945	30.1296	24.7159	23.1249	30.8855	20.999	18.0255	18.6273	14.053	30.1539	22.028	18.258	18.7145	20.442	21.3172	31.5771	29.6451	32.0591	34.8664	22.6412	21.85	25.1156	26.2961	22.595	21.3155	19.8687	19.8934	16.0186	11.8502	17.7269	11.223	77.9793	67.0791	76.9862	82.4905	14.705	15.4639	10.2499	10.5149	17.037	22.1443	19.1654	27.4035	61.9633	53.2201	45.3965	56.3203	33.5179	23.4735	23.8965
EED85946	114.758	119.908	127.504	119.533	52.241	74.936	75.3677	55.2923	64.4778	86.794	96.4306	118.121	101.926	105.398	95.072	96.7825	97.686	76.5384	121.083	142.446	109.691	117.426	95.4488	89.5252	97.1474	96.3643	84.1967	84.7152	88.1874	90.3784	0	0	6.17319	6.79333	44.807	30.489	26.7704	22.1811	129.04	153.053	139.359	145.026	208.337	197.936	203.537	178.047	127.245	137.404	130.458
EED86022	34.2302	36.0412	32.6399	36.8622	30.0494	34.9321	26.5222	32.4781	24.959	36.5355	36.5447	35.2196	35.8682	35.1186	33.8593	40.4806	42.6306	35.1466	54.7837	48.5707	47.3212	50.8373	50.9732	40.2408	35.2483	45.944	30.9174	28.0662	23.9402	34.6289	65.527	61.6519	65.1712	77.8654	24.0271	35.9499	40.374	37.1697	59.0551	46.6621	49.6415	49.4888	34.039	25.1764	25.6302	37.5285	39.3913	41.4454	38.8929
EED86023	1.13253	0.560534	0.335274	0.47538	1.18698	0.680703	0	0.775424	0.85903	0.513932	0	0	0.301766	0	0	0	0	0	0.750313	0.412564	1.35944	1.47242	0.416935	0.467739	1.50062	1.24244	0	0	0	0	0	0	0	0	0	0	0	0	0	0	0	0	0	0	0.526542	0	4.90736	3.51077	3.63785
EED85947	392.412	416.572	353.094	372.374	162.694	101.74	63.0228	97.1651	140.577	225.171	201.975	208.393	185.02	189.535	264.385	250.584	228.989	251.719	274.221	270.057	275.118	281.919	240.168	257.186	217.739	244.887	123.443	112.232	112.798	112.192	217.083	154.044	179.453	130.337	88.2825	82.185	80.4148	65.9129	133.662	140.652	114.203	109.017	142.576	133.104	112.591	137.189	236.54	268.11	261.058
EED85948	0	0	0	0	0	0	0	0	0	0	0	0	0	0	0	0	0	0	0	0	0	0	0	0	0	0	0	0	0	0	0	0	0	0	0	0	0	0	0	0	0	0	0	0	0	0	0	0	0
EED86024	410.579	453.547	325.891	396.065	513.096	306.982	361.02	537.956	794.151	551.624	218.823	218.592	243.49	232.857	340.197	372.935	388.666	333.57	305.523	303.473	344.379	317.741	204.98	252.777	259.06	276.659	374.614	336.083	377.001	362.735	468.426	454.209	500.029	509.5	1005.67	1039.4	997.196	1005.54	336.691	317.626	329.153	360.368	288.634	248.017	308.269	315.336	540.791	481.854	565.825
EED85949	1.24918	1.79408	1.56594	1.80437	2.87813	0	2.64513	1.77277	2.29123	1.09662	0	0	0	0	1.62814	1.83423	4.43143	4.87129	0	0	0	0	0	0	0	0	0	0	0	0	0	0	0	0	0	0	0	0	0	0	0	0	0	0	0	0	2.37983	8.02629	6.46863
EED86025	5.89036	1.45769	2.42193	1.03021	1.40309	3.93377	0	0	0	0	2.85556	0	1.30793	0	9.26005	2.98062	6.00089	2.63861	3.25203	3.5763	1.47304	1.59546	0	0	0	0	0	6.41553	5.09235	1.4105	0	0	0	0	0	0	0	0	0	0	0	0	0	0	0	0	0	0	0
EED86026	376.613	329.281	384.76	412.02	234.462	115.059	158.925	148.683	212.417	248.7	244.867	218.835	243.383	220.139	280.148	293.878	237.499	275.73	191.931	184.996	147.282	151.767	296.119	292.787	304.831	284.166	87.0861	110.25	106.958	114.586	217.754	200.323	217.809	234.242	121.763	133.357	121.645	126.484	204.572	219.068	180.929	186.776	160.102	175.933	175.89	147.934	193.332	212.818	182.464
EED86027	32.0633	38.0294	26.8599	58.1846	34.4987	45.8069	33.4518	39.9834	36.1751	70.8432	75.3871	67.3626	71.6962	68.9935	46.2046	45.5361	57.5787	52.3024	45.8938	51.4654	50.0019	59.3904	58.8086	62.4867	62.2749	66.6561	31.6512	27.8595	35.0837	44.6683	4.53653	20.2347	12.3755	9.07914	13.9704	7.07074	11.382	10.0595	29.1721	40.6258	46.6018	33.1429	101.866	97.3378	98.8041	94.1235	71.9269	57.3225	59.9668
EED86028	9.43132	15.2399	10.3322	6.73009	3.68007	4.01936	4.58237	3.97038	3.13931	4.68884	4.05322	2.69484	3.46324	3.36932	3.64767	5.56544	5.09902	4.12143	3.77877	4.02198	4.96981	4.1062	4.94502	5.06651	6.70502	5.38319	2.03491	2.21418	1.91484	2.75636	0	0	0	0	3.95157	4.79994	7.72659	7.46903	3.42475	3.70494	3.67038	6.32583	0	0	0	0	9.39937	7.83404	10.2241
EED85950	775.83	801.863	855.662	814.142	369.606	297.159	487.049	479.865	461.548	414.195	0	0	0	0	0	0	0	0	0	0	0	0	0	0	0	0	0	0	0	0	0	0	0	0	0	0	0	0	0	0	0	0	0	0	0	0	0	0	0
EED86029	34.9579	28.854	29.7267	45.5015	23.9478	20.8246	14.9758	17.619	32.0068	30.6192	31.0233	26.5951	32.2351	26.8977	24.3623	24.2624	22.5158	19.6784	34.672	20.5656	31.6897	26.8288	19.8217	20.8169	23.7309	28.9322	16.6951	18.5602	19.5435	20.624	0	3.27314	8.21634	3.31431	22.6423	16.8889	17.1643	15.4604	19.1455	18.8208	13.4084	14.5032	34.3445	26.4676	27.8212	32.2228	58.6967	57.1539	58.9548
EED86030	24.1512	21.0941	31.1087	27.2472	20.2021	49.6445	29.3532	29.25	15.2763	19.6743	26.8328	30.8388	30.6916	30.7048	20.1499	20.9077	13.8997	21.5399	35.6405	35.2564	48.8426	37.4094	21.6793	26.2641	24.6616	19.7196	20.907	18.5684	20.6459	21.7227	54.8263	57.3156	71.6662	54.863	18.847	18.1874	32.6549	24.8799	61.5416	69.8227	63.1238	64.845	160.729	173.599	170.151	159.166	104.131	89.7232	101.703
EED86031	834.696	773.492	686.362	985.499	485.085	828.182	617.986	508.827	517.695	1034.01	1048.74	1094.74	1060.31	1135.61	950.23	929.189	962.937	1028.05	1434.82	1506.73	1459.05	1498	913.615	921.348	925.919	961.298	1274	1242.71	1265.38	1312.56	674.12	708.754	746.099	589.768	960.482	973.529	1031.66	997.098	1053.7	1067.36	997.857	1053.99	795.492	802.434	836.471	772.924	895.872	942.002	982.984
EED85951	20.1179	18.9992	17.8784	28.2141	14.6678	17.3037	24.3429	16.9961	15.5867	24.2744	28.1599	25.0966	28.1009	23.1723	25.4594	20.7101	20.7297	26.4543	35.3531	34.9496	39.1031	36.4126	22.7564	23.4241	19.4421	18.6813	17.8768	18.0063	20.673	20.5774	38.3675	44.9226	36.6328	41.2727	29.8081	23.8768	29.2201	24.7681	20.5755	19.5578	22.4653	21.9679	23.9898	25.1714	27.8083	27.0191	29.496	28.7897	28.0206
EED85952	10.5633	12.2191	9.79571	17.7745	6.53207	7.25843	4.13403	10.3723	11.1225	11.1691	16.0032	13.4986	4.02546	8.25931	26.5806	21.6911	23.2139	24.2446	4.08827	6.35199	11.5806	5.8729	9.64955	2.26013	5.24466	4.17976	15.3871	13.1497	11.8787	15.8895	0	0	3.97313	0	0	0	0	0	12.1423	6.46797	14.1507	13.0583	0	4.11908	0	0	2.58858	0	1.87972
EED85953	45.998	29.8808	36.4074	46.761	35.6094	25.4391	33.5658	34.2124	44.218	51.749	37.6298	47.448	35.7476	52.5009	46.4862	42.1872	52.7187	43.7856	57.1392	69.8186	50.3255	56.0654	37.0431	41.5568	47.6158	45.556	49.5218	34.4431	41.0089	57.8269	76.5314	102.408	111.347	76.5827	53.318	49.9941	60.3576	63.9023	68.5546	50.0921	49.375	62.7542	114.985	94.0943	93.5625	106.404	71.723	63.6568	68.4039
EED85954	8.34434	7.29718	8.82839	10.3349	15.7357	8.27502	11.0453	12.3836	60.3785	25.7939	16.3053	16.3352	13.1402	14.6881	19.7596	18.9904	21.2242	20.2683	9.54152	8.71835	10.6661	14.1953	21.2264	20.455	18.9675	19.7317	6.57055	5.15045	6.77548	5.74823	0	0	0	0	11.0063	10.8723	7.29704	9.1619	12.6828	19.7686	14.4011	12.2767	8.10351	10.9286	10.3973	14.0202	17.9618	14.9227	15.9781
EED85955	0	0	0	0	0	0	0	0	0	0	0	0	0	0	0	0	0	0	0	0	0	0	0	0	0	0	0	0	0	0	0	0	0	0	0	0	0	0	0	0	0	0	0	0	0	0	0	0	0
EED85956	87.949	120.124	57.4401	77.7032	35.2726	43.0315	49.8533	34.888	38.0177	35.3473	54.7663	57.9575	56.4321	68.4044	42.3499	42.5437	39.668	39.7483	86.1018	87.6935	73.0418	93.6801	38.8555	55.0922	55.142	38.2002	51.5857	48.978	49.2373	45.3718	63.8137	46.2431	58.1899	35.337	50.3221	58.9982	59.294	49.518	75.8378	87.5409	65.9146	70.6104	89.5315	90.0215	76.4578	90.0134	72.5394	77.7736	69.9202
EED86032	16.565	16.007	20.6277	20.6941	6.38844	12.2479	5.18054	10.0302	8.9748	8.59096	3.44164	5.03955	4.20364	2.27452	5.31457	9.57963	13.5007	7.42038	9.14546	4.31031	10.6522	10.2555	4.35597	0	5.22595	4.32682	4.52928	5.15484	7.16042	4.53332	0	0	0	0	0	0	0	0	8.2581	4.58145	7.38959	10.8749	0	0	0	0	4.66092	6.98649	11.2613
EED85957	17.686	12.4784	21.2181	19.0804	1.15683	2.90744	3.40662	2.83887	1.22304	2.54453	2.41204	2.64895	2.94608	3.18815	1.1174	2.51768	1.35169	1.53892	7.79039	3.25661	3.50671	4.94141	1.52642	1.71242	0.915642	1.51621	4.76146	1.80636	2.50916	3.57428	0	0	0	0	0	0	0	0	4.33614	4.75394	4.79068	3.66383	9.87955	11.6319	10.9236	4.88278	3.811	2.44821	2.46636
EED85958	6.43852	10.2447	7.11939	7.48084	2.76384	5.57434	8.77903	4.46913	10.1202	4.53319	9.11245	14.8015	13.0758	13.3755	9.56623	7.59951	9.76398	6.13776	5.17029	0	4.24325	4.50014	9.07562	7.32049	5.66882	7.68912	5.19775	5.47076	5.09691	4.99685	2.10601	2.3484	0	2.10742	5.79356	12.3939	4.6061	5.64155	14.4566	14.7572	13.7402	9.76263	9.36487	19.184	14.867	20.2226	10.3529	14.3679	9.16985
EED86033	2.35419	1.431	1.41384	2.05509	2.28602	2.42891	7.05109	1.9821	2.47575	1.876	1.44069	0.918294	3.7079	2.48277	2.15236	1.37492	1.5482	2.11339	2.88772	3.61689	0.728443	3.279	2.31739	4.70783	4.31592	3.49394	2.61768	1.53877	3.24271	2.46935	40.4707	47.086	40.8573	39.6697	0	0	0	0	3.11492	2.3102	3.55643	4.31018	5.71395	4.70922	5.63648	2.82401	4.17288	5.54004	2.32585
EED85959	0	0	0	0	0	0	0	0	0	0	0	0	0	0	0	0	0	0	0	0	0	0	0	0	0	0	0	0	0	0	0	0	0	0	0	0	0	0	0	0	0	0	0	0	0	0	0	0	0
EED86034	167.728	121.885	109.925	184.221	49.1083	47.8101	20.9821	36.6381	33.6295	58.7607	32.7145	33.4283	31.0106	26.7905	32.9463	27.3178	29.1734	34.9606	39.8484	40.6154	49.8935	36.2386	32.7645	30.2941	30.1292	33.9758	39.5901	41.5429	41.3453	35.972	26.556	38.3221	42.6141	25.0107	44.1048	40.1803	31.313	43.6671	49.4875	59.0751	62.9122	52.2474	24.4689	35.1196	27.2821	33.0714	58.5589	45.9096	49.2169
EED85960	397.619	149.231	228.197	415.558	157.491	99.7806	7.66143	68.9891	91.888	174.206	102.579	119.534	106.88	117.99	82.7076	92.3592	63.8473	62.2257	169.435	156.91	142.184	160.126	79.2861	100.065	92.7432	103.367	94.2914	87.9625	92.1631	87.4134	21.4995	28.7688	23.46	17.2111	167.126	173.801	151.19	156.102	131.522	97.9834	125.256	124.332	85.2225	75.5238	78.8519	50.2717	109.227	114.449	104.729
EED86035	165.809	53.3762	141.007	166.924	53.9455	75.6224	50.1687	34.2823	20.45	68.514	0	0	0	0	0	0	3.29601	0	4.46548	0	4.04536	0	0	11.135	4.46546	0	0	0	0	0	0	0	0	0	0	0	0	0	23.5212	31.318	16.838	60.4003	0	0	0	0	0	0	0
EED85961	0	0	0	0	0	0	0	0	0	0	0	0	0	0	0	0	0	0	0	0	0	0	0	0	0	0	14.7	17.1863	18.877	18.7876	9.5001	0	0	0	0	0	0	0	0	0	0.00928244	19.5258	0	0	0	3.40212	0	0	0
EED85962	11.0164	9.46822	9.36938	12.093	8.0474	18.3146	14.5465	15.5026	10.2503	10.9569	10.0902	10.4144	11.5444	8.78686	9.71049	10.3716	11.8986	9.57955	16.5304	13.8771	15.1676	14.6739	13.8101	14.9171	12.4282	11.4994	14.6388	13.8403	12.2156	12.8574	0.999043	0	0	0.999712	18.7878	14.5417	17.6129	14.1092	16.2739	13.4222	16.7696	10.9888	5.90449	9.36288	8.52893	6.80195	17.2689	18.75	17.7298
EED85963	0	0.532967	0	0.470834	0	0	0	0	0	0.244328	0	0	0	0	0	0	0	0	0	0	0	0	0	0	0	0	0	0	0	0	0	0	0	0	0	0	0	0	0	0	0	0	0	0	0	0	0	0	0
EED85964	7.98506	6.99386	5.74415	7.86301	5.88849	2.94726	5.64049	4.19874	5.58898	4.62165	5.25583	4.72258	6.31151	5.92339	4.1318	3.05542	2.94533	1.91317	6.25816	5.18328	4.87283	4.99366	3.62844	4.97513	5.26001	3.48887	2.1656	2.0132	3.11233	1.94414	28.7125	31.5993	29.294	23.7372	5.13097	3.21366	6.56933	6.51553	7.37901	5.79511	4.44555	4.90672	0.838733	0.614447	1.78201	0.829056	3.90788	5.81967	6.23969
EED86036	65.3791	43.517	70.9123	52.0471	12.0827	19.4786	9.56231	9.09615	20.3065	27.3667	16.3939	18.004	18.7721	19.5019	20.5054	15.4006	19.9817	25.7522	12.1355	12.319	13.5308	10.0755	16.5994	10.4749	23.3374	20.6104	3.23621	4.60397	2.92353	1.61955	0	0	0	0	0	0	0	0	24.5853	22.9144	21.1197	24.2819	80.5777	75.8961	72.0607	62.5805	23.3119	16.2237	19.1099
EED86037	8.35141	3.98037	5.79937	5.84254	0.294712	0.929556	2.36998	0.302544	4.30128	2.52654	1.79939	1.97613	1.64834	0	1.66717	0	1.51255	0.831344	0	2.25356	0.928216	2.01072	0	0	0	0	0	0	0	0	0	0	0	0	1.81154	2.0171	0	0	0	0	0	0	0	0	0	0	0	0	0
EED86038	6.79515	29.3452	9.08053	8.19229	12.9297	11.0861	12.547	13.0652	15.9489	11.8396	27.7922	26.7075	29.9607	31.1532	12.4015	18.2185	18.6091	17.9071	15.4418	9.94949	13.9107	11.6324	20.726	16.9634	26.4502	23.4932	11.9557	7.06148	4.7711	5.16417	96.5965	68.6452	107.119	68.6209	14.0632	17.2091	16.2072	24.0959	22.4937	17.532	14.5551	14.4555	36.1824	25.9991	36.0751	26.9746	17.2231	17.5582	18.4957
EED86039	52.151	32.6191	47.8652	49.7192	9.70505	20.1774	10.5391	12.6061	10.3666	13.336	14.6839	12.7638	11.4024	13.6283	18.2965	20.8705	20.4269	21.9222	19.586	22.4852	18.7123	17.5727	18.1139	18.3459	17.96	15.2432	20.347	15.9196	21.2	13.6395	0	0	0	0	14.2233	9.04982	13.9607	12.8633	17.9242	20.0374	14.4592	14.8783	45.3744	45.1776	37.9091	45.8869	17.0971	15.694	18.9876
EED86040	31.7147	19.2605	29.2861	23.6086	4.32002	1.99057	0.36193	2.62359	1.93288	7.69545	1.82756	5.90621	4.67328	7.98926	5.64669	6.69546	8.61284	10.4095	17.6911	13.8077	13.1767	9.72733	3.67815	1.61424	9.35543	2.95035	10.3141	4.8339	9.55697	5.10643	35.1246	22.3813	36.5024	45.1904	0	0	0	0	8.74851	7.52126	5.96637	4.82083	3.20809	1.76266	0	0	67.4389	42.1843	60.6052
EED85965	10.0774	7.4657	7.10554	7.40474	6.6277	8.3446	8.43624	6.16702	3.82524	4.70488	7.43705	10.5053	10.4325	6.48607	3.08064	5.04436	3.35005	2.9379	5.6784	5.60787	5.76487	6.19604	5.62827	6.90987	4.97439	8.84925	7.90253	8.0856	7.60529	6.76661	3.01173	1.67918	2.73863	0	3.31297	3.07407	3.46389	7.10686	4.90622	6.47149	4.33085	6.9644	4.76802	3.70287	4.38327	7.98253	14.2494	10.6993	13.1313
EED86041	46.9008	51.9423	53.6137	41.4201	19.9101	23.2588	32.5304	16.8056	26.4168	11.8006	21.6112	14.8336	23.509	20.0847	20.0232	16.9183	22.7077	18.7213	12.3059	6.76648	16.7222	12.0746	15.3859	11.5071	21.5352	22.0753	14.6649	15.173	15.6567	9.3405	0	0	0	0	0	0	0	0	12.9639	16.1823	18.8507	12.8039	66.3886	44.2931	62.6098	79.6845	20.1215	14.3951	34.8042
EED86042	3.09736	3.58798	1.81521	4.35745	3.87444	2.382	2.95525	2.32279	2.05302	1.39252	3.55309	1.58794	1.64956	2.63999	1.76289	3.05367	1.7989	2.49744	1.26723	2.90645	1.88128	1.09665	1.46022	5.56429	6.06515	3.30588	1.42817	1.03017	0.764286	1.91589	0	0	0	0	3.6934	7.25879	5.2317	5.35727	1.54219	3.53635	2.43356	0.96838	0.501275	0	0	1.00619	5.87915	3.4743	6.37129
EED85966	11.4435	8.64936	13.1428	13.8013	3.52569	1.86019	3.16311	2.57149	2.10768	1.57863	5.72919	5.75844	4.93184	6.55194	4.7404	5.00531	4.73221	4.95514	5.17375	3.55042	5.97775	6.42006	3.16571	3.89991	4.31295	3.72102	0	5.19766	0	0.987181	0	0	0	0	0	0	0	0	0	0	0	0	0	0	0	0	13.515	11.6227	8.79056
EED85967	29.4923	27.5636	21.0742	26.9699	7.43518	2.86092	12.1135	7.33281	5.86693	8.74801	20.4476	15.9375	12.8371	14.8435	10.1318	3.42348	8.03651	12.4734	10.6243	6.50237	9.25426	4.64134	12.991	4.42318	8.83357	5.22183	0	5.50228	6.48117	3.00535	0	0	5.18499	0	0	0	0	0	4.10193	9.48766	8.93175	6.72851	0	0	0	0	10.3825	22.9824	23.7184
EED86043	6.51681	4.83816	8.94285	5.77008	3.68673	0	1.33748	2.29074	3.73304	3.97385	1.4809	0.32527	1.89922	1.46805	7.95807	10.8203	6.22415	6.02092	2.36112	3.33842	3.05568	2.64771	2.24919	0.420543	0	1.11707	2.04635	2.32897	2.11272	2.92596	0	0	0	0	8.34904	9.96042	5.34451	11.8088	7.10674	4.73124	4.45153	4.21141	1.03983	2.2853	0.946826	2.05566	1.20333	4.05839	2.54394
EED86044	0	0	0	0	0	0	0	0	0	0	0	0	0	0	0	0	0	0	0	0	0	0	0	0	0	0	0	0	0	0	0	0	0	0	0	0	0	0	0	0	0	0	0	0	0	0	0	0	0
EED85968	793.044	809.007	579.109	835.442	1482.26	2762.41	1349.83	2617.54	2214.52	1782.59	3133.32	3120.18	3049.9	3149.32	2827.08	2747.52	2713.55	2808.82	2961.22	2842.41	2886.23	2968.58	1878.25	1987.02	2037.38	2031.63	2647.4	2604.2	2663.57	2747.25	2054.85	2212.88	2201.27	2197.06	3821.49	3686.23	3644.47	3732.47	2576.82	2625.44	2611.24	2575.39	2980.69	2921.93	2847.25	2917.39	1921.23	1882.82	1838.2
EED85969	1.19498	4.13955	1.1931	1.85444	0.281686	0.138778	6.37628	3.17544	2.49529	0.702973	1.12699	2.96983	3.0548	2.12597	1.48964	1.68049	1.24922	2.2315	1.96487	2.4163	1.65875	1.62137	4.9766	5.62265	6.47212	4.7653	2.86033	1.62993	2.68009	3.04876	19.4232	21.6588	24.0845	19.4363	0	0	0	0	0	0.694045	0	0	9.59581	5.10125	12.0266	17.1761	17.3129	20.2067	16.6633
EED86045	7.77037	8.57621	16.1158	14.4066	48.6451	28.8731	2.46729	36.5418	82.4704	46.3715	105.827	93.5482	87.7804	105.47	92.9311	108.477	88.0864	95.0867	66.8783	65.5101	65.8866	66.4857	93.1539	97.5017	106.39	98.3313	37.3558	40.2331	45.5143	44.5799	147.8	95.6046	164.059	113.944	73.6134	68.7745	58.0497	55.588	24.6396	25.5872	24.322	23.9864	76.2339	60.5548	59.7859	59.1777	16.8829	22.3269	15.5889
EED86046	1.06368	1.59233	3.25171	2.91718	2.33812	0.237784	4.68455	1.16088	0	2.43836	0.690438	0	0.86904	0.684447	1.91911	2.16203	0.580375	0	4.7178	3.60113	7.83556	8.48676	0	0.980346	0.786297	0	1.36295	0	0.615632	0	0	0	0	0	0	0	0	0	6.81119e-06	0	0	0	0	0	0	0	5.61026	1.05119	4.23592
EED86047	23.2816	46.0921	5.7436	12.2156	2.77284	32.0681	12.7419	5.69306	25.7531	13.2063	126.5	107.746	124.069	67.1318	141.172	132.535	49.8087	125.149	57.8413	63.6089	43.6662	38.9219	21.4276	100.795	57.8411	0	69.2543	66.5629	98.1213	58.5375	0	0	0	0	0	0	0	0	82.7869	11.2684	27.909	40.9687	0	0	0	0	114.638	51.5512	51.9334
EED85970	3.74405	3.29389	2.52808	4.36103	2.47108	4.74469	4.0391	1.42323	2.44386	1.76109	1.80224	1.80714	2.01559	1.91271	3.67035	4.65989	5.04249	4.81928	6.59419	7.72927	3.88042	5.39288	3.37456	2.83186	4.28339	3.56686	4.44508	4.66873	3.38832	4.9575	0	0	0.508648	0	0.205107	0	0	0	1.04753	3.57351	1.3509	3.21875	3.5763	5.10891	5.53594	5.30255	4.78641	9.57126	6.23396
EED86048	0.823578	0.411942	0.618341	1.23871	0	0	0	0	0	0	0	0	0	0	0	0	0	0	0	0	0	0	0	0	0	0	0	0	0	0	0	0	0	0	0	0	0	0	0	0	0	0	0	0	0	0	0	0	0
EED86049	360.449	323.25	334.074	290.627	168.961	132.092	316.268	169.408	119.666	210.464	149.09	130.723	149.792	152.564	103.601	140.56	122.292	105.545	176.637	197.261	199.713	193.471	144.568	162.183	158.836	128.485	172.076	171.531	200.478	146.098	99.0355	139.883	96.0588	118.922	324.403	350.43	362.324	337.962	214.931	184.062	194.908	219.401	151.962	139.157	159.511	146.036	231.219	291.059	244.9
EED86050	30.5159	24.6908	23.5365	32.9935	19.7301	26.5676	14.708	23.8162	31.3552	31.0058	27.2452	24.3062	26.8122	25.4171	31.2442	26.6793	30.6481	29.2332	68.6227	63.1598	66.4854	64.9403	25.7123	24.5268	24.7125	30.3209	36.011	30.0161	31.2196	34.3147	18.1695	15.2538	16.8593	15.6596	29.0287	35.2633	32.42	28.8539	31.4184	31.8112	32.7741	32.6755	29.9397	28.3591	25.2605	22.3396	29.1335	28.9377	23.8415
EED85971	10.0973	4.42729	4.97059	10.9578	0.655008	1.29908	0.53419	0.567517	0.261141	0.497908	1.00582	1.74551	0.742991	2.33703	0.67722	0.234697	0.581366	0.656179	1.09556	1.02373	0.619829	1.25836	1.26497	0.886452	0.972012	0.75546	1.70662	1.82649	1.87342	1.69405	17.2375	14.645	12.6889	26.2843	0	0	0	0	1.78687	2.35741	1.83773	3.91063	0.260815	0.859398	1.42566	0.516343	0.468879	0.689946	0.737179
EED85972	12.6364	11.2667	8.12247	12.5606	12.4347	12.1523	14.4855	10.4929	11.1063	9.74955	16.0145	19.0343	18.7524	18.1971	13.7009	14.5728	16.0019	15.728	14.7803	13.9472	13.3458	19.6994	11.7403	21.4413	21.2769	16.223	12.6036	15.9634	14.55	17.7722	10.0168	26.375	13.7719	11.0502	24.7681	22.6688	24.1875	31.5437	18.5107	19.0696	21.6161	20.3875	18.0427	20.615	13.5858	15.9038	17.0848	16.7612	15.439
EED86051	5.44807	6.80474	5.78403	6.79121	11.2859	14.3484	20.9351	13.1886	16.9269	6.47692	19.778	19.9897	16.5466	16.344	20.5459	21.4267	17.957	20.4809	28.0472	27.5636	22.5769	23.4729	23.5593	24.1729	23.1482	26.2943	17.1135	21.3974	18.6108	17.5532	113.754	118.141	115.098	123.262	22.3503	25.7847	26.3243	22.852	26.3653	27.0024	25.3263	27.1457	17.0811	14.553	11.6912	15.9746	28.6504	26.8136	27.9301
EED85973	248.91	217.388	218.396	285.083	228.76	240.796	169.077	205.345	326.535	275.736	345.042	367.118	388.085	337.947	328.887	342.015	310.905	352.469	318.505	340.937	331.222	367.996	316.273	305.466	341.119	297.513	200.908	193.335	199.203	223.157	381.669	309.065	442.088	368.284	203.258	163.248	210.527	209.488	308.732	274.266	351.768	273.546	142.343	108.535	150.774	114.858	266.698	289.747	282.25
EED85974	12.3991	6.25716	8.15699	10.9704	13.4354	13.3949	20.757	12.6034	9.22041	9.92933	9.19314	6.21296	4.53461	5.60823	7.20721	7.38135	7.13322	7.18782	10.4695	12.3991	8.02538	7.90215	4.47518	5.02048	10.4695	4.44523	2.09395	1.58877	3.15273	0.698607	0	4.33017	0	0	4.27164	3.17089	12.7607	7.04874	5.93887	6.58956	7.59181	8.37937	0	0	0	0	14.3654	9.68988	18.2219
EED86052	1.18451	0.732829	0.43833	1.70913	1.6929	0.741613	1.94482	1.73789	2.24615	0.671903	1.7227	1.41892	1.97261	1.70775	3.59125	3.14675	2.17213	1.59182	0.490471	1.07875	1.33298	0.481254	0	0	0.980937	0.541444	0	0	0	0	2.36495	0	0	0	0	0	0	0	1.03339	2.29323	0	2.55159	0	0	0	0	2.91626	3.2785	3.17069
EED86053	210.784	185.972	213.477	216.131	156.486	219.85	153.111	158.05	214.334	152.125	176.778	208.778	201.138	200.279	193.686	191.11	188.696	186.683	194.931	190.647	191.066	203.026	226.406	218.135	232.478	235.474	132.94	142.632	137.609	127.514	250.388	335.047	329.264	292.957	173.734	163.565	206.333	167.815	180.105	181.162	192.794	187.857	209.34	179.973	196.223	219.096	209.005	179.429	192.81
EED86054	9.66478	14.808	17.2747	21.3545	22.4405	27.6968	18.5834	16.7892	22.2215	14.9195	38.881	36.7177	40.1753	36.4551	46.3436	34.7631	47.5916	44.602	27.1629	28.4303	25.9574	23.0303	20.2268	26.0077	25.2589	30.1372	11.4873	12.4713	26.0912	25.3123	0	0	0	4.42139	9.72076	7.21584	7.2597	17.6445	12.0889	9.63999	9.42687	8.58084	66.3849	62.0845	55.3031	67.0151	11.9395	16.7077	17.9112
EED85975	58.8074	65.3064	66.1433	83.1666	94.7921	81.9253	65.5234	90.5077	120.974	93.5458	110.97	113.117	112.326	105.753	111.337	115.83	115.441	112.737	98.449	84.4625	109.428	93.1734	161.403	139.285	133.359	117.159	70.1959	70.2489	59.0403	59.962	124.567	101.362	122.455	104.437	46.9099	57.7309	43.1465	50.111	59.5797	70.1883	81.616	79.912	135.605	114.717	103.877	118.083	83.8604	87.7429	93.2832
EED85976	9.30798	9.36997	9.18515	10.2643	6.01265	6.00544	2.07221	4.78363	9.77256	7.4455	6.88328	9.0712	10.9295	9.55297	4.25165	5.2688	5.40028	6.36033	12.5423	8.62061	13.2561	11.2811	6.38876	6.51566	7.83893	7.49983	4.52928	1.03097	3.27333	6.79998	0	11.2395	0	5.04309	0	0	0	0	1.65162	2.44344	4.43375	8.15617	11.2774	7.08143	9.53525	13.5359	9.9433	8.38379	7.88288
EED86055	39.2856	23.1328	30.2907	44.4069	21.9052	21.765	30.6956	22.6108	26.5088	34.05	23.8829	25.4216	23.5609	20.3975	14.6385	16.4914	15.134	13.5806	28.0357	28.9906	25.3981	32.8464	28.8327	22.4335	27.1987	25.4062	21.3969	18.5736	23.5886	22.5049	40.3529	24.7486	33.0244	26.247	18.4955	25.5367	25.1947	15.382	29.5347	31.3034	29.5842	23.9457	21.2845	23.3891	27.0157	26.7768	14.4304	19.0199	19.8371
EED86056	3638.42	4013.07	3138.69	3073.85	1053.21	1885.62	1974.99	1467.7	1041.89	2250.51	2176.33	2114.68	2023.72	2228.47	2154.71	2131.41	2158.14	2088.22	3869.03	4120.23	3862.31	3839.69	2025.26	2119.44	2189.5	2128.06	3123.4	3088.64	3037.24	2878.45	1098.36	1133.37	1088.2	1197.52	2747.04	2777.64	2919.77	2951.88	2825.91	2805.69	3006.25	2723.82	1671.72	1693.06	1565.15	1781.93	2773.5	2736.21	2912.17
EED85977	10.5287	10.8903	11.242	15.9349	3.9351	8.72814	19.3528	6.91981	18.4833	9.84522	20.7304	17.0158	14.5513	18.6365	27.7587	34.0849	22.6846	38.1602	41.0915	38.2404	37.6929	36.2708	17.0272	42.8537	30.6457	28.8701	11.3363	8.54287	12.6771	11.8277	0	0	0	0	8.28675	6.15136	7.4265	2.73484	82.0952	74.1386	59.4077	55.6419	0	0	0	0	18.2072	16.6372	21.44
EED85978	207.073	162.456	229.883	201.694	57.7205	64.8233	65.4056	71.3746	99.5589	63.4784	67.2798	63.3324	63.0994	60.344	97.9565	103.667	97.6242	86.5916	82.094	97.3016	84.2865	69.8111	89.2089	83.02	98.5124	82.5702	77.4742	85.4752	77.8446	64.8831	74.7698	88.2799	119.982	83.6222	61.2832	102.355	80.9368	94.206	95.1318	100.224	92.0056	97.7538	74.5173	46.3504	85.7758	48.6417	94.3695	96.3359	88.4507
EED86057	240.152	254.317	277.514	299.51	177.703	191.45	125.24	153.319	180.144	211.872	220.653	219.566	234.516	228.407	221.382	201.05	245.939	239.936	202.698	193.9	191.174	155.296	189.783	230.217	249.9	236.024	102.277	98.5997	88.0468	103.572	100.414	82.1124	85.2216	53.5901	36.8193	24.5983	37.3967	34.0237	119.931	105.483	171.446	134.34	250.376	253.97	249.417	192.49	107.313	113.219	118.171
EED86058	0	0	0	0	0	0	0	0	0	0	0	0	0	0	0	0	0	0	0	0	0	0	0	0	0	0	0	0	0	0	0	0	0	0	0	0	0	0	0	0	0	0	0	0	0	0	0	0	0
EED85979	0	0	0	0	0	0	0	0	0	0	0	0	0	0	0	0	0	0	0	0	0	0	0	0	0	0	0	0	0	0	0	0	0	0	0	0	0	0	0	0	0	0	0	0	0	0	0	0	0
EED85980	0	0	0	0	0	0	0	0	0	0	0	0	0	0	0	0	0	0	0	0	0	0	0	0	0	0	0	0	0	0	0	0	0	0	0	0	0	0	0	0	0	0	0	0	0	0	0	0	0
EED86059	9.57316	13.4355	15.4637	26.987	22.2416	33.2821	37.8018	23.2756	26.6971	24.4848	28.4345	65.1593	22.5866	48.1639	56.8954	37.7558	39.8866	32.4523	39.4448	35.9853	45.0037	38.1258	32.4398	35.4168	21.7834	37.1108	44.4604	41.0783	27.363	40.1929	0	0	0	0	0	0	0	0	42.1418	35.6123	39.4048	23.7663	24.5702	33.9432	17.5691	21.6074	34.3404	7.46207	34.3027
EED85981	0.140913	0	0.172106	0.173297	0	0	0	0.13933	0	0.165124	0	0	0	0	0	0	0	0	0	1.72029	0.670286	0.794586	0	0	0	0	1.55154	1.32437	2.59271e-07	0	0	0	0	0	0	0	0	0	0	0	0	0	0	0	0	0	0	0	0
EED86060	290.954	102.07	233.807	251.816	61.4041	138.801	30.4988	118.47	68.0524	125.582	140.591	107.777	124.243	130.079	91.9481	99.5583	88.9819	101.38	103.601	107.026	100.68	91.7967	106.765	115.077	102.973	116.447	205.7	185.801	193.199	175.382	84.7708	91.1516	79.8369	99.9754	234.235	228.675	214.893	234.108	262.598	271.554	279.964	241.718	133.558	155.273	141.001	141.584	297.171	307.223	319.309
EED86061	75.314	24.622	47.4213	57.7004	55.2658	42.2126	0.20426	43.2537	51.115	45.3527	26.054	28.6576	32.3198	28.3475	34.0157	25.0855	33.584	33.4345	47.8175	37.7788	36.0692	32.101	52.1912	63.3026	57.2703	63.075	32.1448	49.0171	37.0715	34.5943	23.8449	23.2657	8.13101	32.8087	22.9512	19.4708	25.4659	32.4621	33.6661	35.8262	33.4044	33.9425	4.76409	4.18814	2.60279	2.82547	61.9036	56.3523	70.4793
EED85982	85.616	23.4866	44.3434	76.4263	64.7471	79.5348	3.13398	86.0485	79.0239	84.1861	59.6944	63.1063	60.7468	59.6705	33.5927	34.7107	28.2134	35.9574	37.3821	44.0115	37.2054	45.6202	46.1687	54.304	46.463	48.7928	90.3982	86.3722	79.674	88.1591	261.501	316.813	212.07	234.582	117.718	136.448	119.229	111.506	112.133	95.2993	103.772	96.5348	79.6005	68.4366	64.9142	67.0751	166.116	160.246	166.473
EED86062	24.2874	23.5408	23.9669	13.8053	49.657	12.6718	74.2157	74.2377	26.8657	52.8112	170.726	156.784	175.269	151.736	159.544	132.116	136.087	134.636	31.8462	33.1785	28.8501	34.537	57.7461	41.7951	55.3117	55.5094	79.8968	85.9717	103.673	82.876	24.2457	0	58.7923	32.3492	625.282	570.844	735.654	645.483	91.8183	101.878	124.823	92.4289	7.75065	0	9.40992	2.55374	356.78	329.393	332.286
EED85983	19.6905	20.7954	17.0674	21.3924	6.74979	7.83848	9.50956	9.58933	5.01464	6.4945	10.6821	10.1885	9.92106	10.7092	14.6965	11.0901	16.604	15.0251	15.4171	8.36619	9.68696	14.9382	15.3535	15.1424	16.027	11.0715	10.6504	12.2533	9.74655	9.49588	0	0	0	0	0	0	0	0	11.9934	12.2816	12.6455	12.2283	32.781	22.5464	22.1835	25.0332	22.1044	18.0134	18.1573
EED85984	1.04516	0.862152	0.515682	0	0	0	0	2.3016e-06	0	0.790474	0	0	0	0	0	0.528866	1.27772	0.936364	0	0	3.67848e-07	0	0	0	0	0	0	0	0	0	0	0	0	0	0	0	0	0	0	0	0	0	0	0	0	0	0	0	7.30879e-09
EED86063	88.9249	82.5803	88.991	127.047	130.858	169.074	37.1298	137.707	164.383	188.598	253.487	258.562	235.514	232.202	216.651	215.141	225.553	212.295	165.241	155.596	160.48	159.108	211.687	208.436	221.01	218.338	126.579	126.156	133.663	152.946	77.0864	71.223	88.1212	94.7696	90.45	83.628	97.7067	94.3498	96.2394	106.784	106.786	106.933	264.729	255.317	260.285	269.33	65.725	71.4462	74.3136
EED85985	1179.66	1181.37	955.17	1097.68	467.079	744.976	974.247	587.829	319.582	971.605	1159.09	1130.67	1087.45	1163.49	1032.55	1038.37	1019.57	994.512	1812.52	1821.13	1731.02	1819.38	1025.35	1153.35	994.042	1109.33	1811.62	1757.75	1625.43	1761.3	1310.78	1139.86	1064.47	1188.88	1394.52	1349.66	1311.13	1344.75	1499.76	1629.08	1674.66	1597.75	1036	1114.48	968.588	1075.54	1578.02	1541.97	1462.55
EED86064	125.838	130.018	95.851	104.059	57.4627	73.1947	85.6909	69.4832	69.2774	68.4198	54.8194	51.8678	36.3112	48.4914	70.3263	53.699	78.6916	78.7094	65.3121	90.837	80.05	79.1635	76.8553	68.2576	63.3909	71.0396	68.2591	59.686	76.704	69.9863	4.6312	10.3285	12.6337	27.8058	100.19	98.323	71.5273	77.3393	66.7806	68.484	71.5276	66.9556	85.8667	115.507	83.5791	95.1196	114.216	109.143	108.658
EED85986	81.7341	95.0704	57.006	75.6355	128.658	153.183	150.153	132.077	158.042	129.532	172.193	178.251	195.862	165.026	177.374	167.788	159.612	167.764	210.912	204.579	208.781	215.087	158.023	138.867	150.482	172.662	151.987	151.94	140.549	142.871	282.81	388.626	314.313	337.313	204.256	188.944	203.704	200.155	203.465	195.98	198.821	181.845	233.778	225.786	195.407	217.541	236.015	249.491	231.712
EED86065	77.0447	68.0058	65.8696	99.3843	90.7537	125.593	73.1827	101.539	98.0833	118.213	105.274	110.421	115.204	108.422	94.6178	105.607	93.791	94.072	171.22	159.082	142.755	154.619	100.131	94.8777	106.25	98.6682	110.129	101.971	106.515	105.557	252.696	185.28	218.765	211.298	94.5611	89.7445	100.101	95.5077	116.847	120.838	124.184	114.658	116.19	125.247	127.461	140.554	104.153	95.4954	85.8578
EED86066	33.2251	44.6081	37.6859	55.7052	113.892	157.617	82.7681	116.172	112.972	158.745	88.8665	102.474	83.4418	111.22	102.921	102.034	85.9053	98.538	135.362	147.468	123.773	134.059	144.812	137.221	155.602	131.274	100.87	109.81	90.1334	87.7912	140.297	163.246	171.949	213.638	167.75	186.784	126.282	146.155	153.261	158.223	153.838	154.002	142.346	164.993	159.799	156.124	179.02	192.801	185.37
EED85987	52.1386	43.3568	43.674	59.2264	24.2521	25.0867	9.88619	27.5703	23.8739	33.3471	25.077	7.86858	15.162	19.8466	27.6599	22.4359	22.0833	20.965	32.6386	20.9376	24.6399	22.6845	27.205	32.2155	24.4788	31.5268	12.9651	22.8043	6.38858	17.6954	0	0	0	0	0	0	0	0	18.6245	17.4859	15.3838	9.9048	69.1745	101.353	78.2574	66.3043	19.4064	19.9988	13.1872
EED86067	48.6859	41.1373	34.3112	47.8256	38.6609	32.3329	46.0508	39.0226	54.4629	36.0215	66.5265	71.0152	59.6982	71.3116	70.3998	74.2422	77.6357	81.037	62.4071	74.6855	74.684	70.9792	54.5677	62.361	62.964	59.7748	48.1246	42.9008	52.4543	57.3201	75.2285	74.8212	94.5625	59.683	66.527	51.7461	66.8917	70.3708	61.3932	52.5649	50.6107	51.564	52.432	47.1007	66.9807	42.6478	64.9837	54.6702	56.696
EED85988	5.06461	6.6845	11.6615	7.08628	8.04262	3.38231	1.84789	6.60508	0	3.06438	0	0	0	0	0	0	0	0	0	0	0	0	0	0	0	0	0	0	0	0	0	0	0	0	0	0	0	19.5784	0	0	0	0	0	0	0	0	0	0	0
EED86068	0.322596	0	0.470742	0	0.757535	0	0	0.4666	0	0.288634	0	0	0	0	0	0	0	0	0	0	0	0	0.602472	0.656728	1.05347	0.58148	0	0	0	0	0	0	0	0	0	0	0	0	0	0	0	0.548052	0	0	0	0	0	0	0.585828
EED85989	4.51526	5.21412	4.38655	6.55464	5.4176	4.40306	4.47293	4.00573	5.84177	4.74136	13.5778	17.6589	13.6923	17.1126	13.2896	14.0799	17.5088	12.6454	13.3528	9.3523	9.93205	11.2645	17.6026	18.3484	12.4965	16.0657	13.7854	11.6201	11.336	12.9177	0	4.99716	10.2279	0	4.23498	5.80774	2.02013	6.71234	6.94776	4.81169	5.94398	7.54615	2.01089	3.68288	0.610345	0.676636	18.07	10.5828	6.61
EED86069	19.3062	17.2528	17.1992	25.8872	21.2053	17.2806	20.2518	23.5173	30.5081	26.3641	17.9387	22.8413	20.9579	26.8035	20.9564	19.8098	19.4499	16.5759	26.0549	27.0249	26.554	29.923	17.7688	19.5647	21.9097	17.323	10.5209	13.7262	9.50437	12.585	1.42763	0	0	0	6.2817	6.4116	11.7283	5.18279	16.8431	15.2277	17.8627	18.1755	20.0803	20.5615	22.0244	18.9464	19.0127	15.437	19.7782
EED85990	11.08	8.07757	11.8235	14.627	9.15298	2.26428	6.80384	5.76459	7.85802	7.7608	2.2296	0.601699	3.01136	3.2588	11.0675	4.67082	9.93461	9.27485	8.47976	8.51433	5.65253	7.34677	6.24099	6.22351	6.23954	4.82162	7.57084	7.38555	4.88525	3.7888	0	0	0	0	0	0	0	0	12.0658	10.4498	12.3519	14.447	25.9675	28.5352	20.142	13.3093	8.16188	5.83908	10.0841
EED86070	123.582	112.957	108.503	156.349	95.74	76.1301	86.9783	103.481	95.4902	103.775	77.2681	81.9056	76.9368	92.5833	95.8688	100.289	84.1536	97.4735	101.004	117.808	93.5812	104.362	100.347	97.31	97.9432	69.2661	108.098	96.6103	115.027	96.9099	424.299	390.85	493.184	483.656	55.4676	51.2167	58.1964	65.6326	112.854	129.691	115.411	128.976	130.919	136.088	131.023	134.071	107.372	87.9744	91.5121
EED85991	94.0735	73.7128	65.0442	74.6412	44.9161	34.4773	33.3345	30.8078	45.8827	52.6288	40.0438	39.3126	46.1308	38.4934	45.5334	45.5973	34.6804	42.6078	48.3674	54.71	55.0841	49.4924	40.6993	42.2126	39.3848	32.0365	29.9424	31.3516	18.3936	28.171	83.292	59.4423	84.8279	73.346	2.44328	2.72052	2.18965	4.83807	43.6745	54.1133	36.4758	53.2003	37.2765	42.1329	47.5195	49.4794	50.9436	57.2715	54.346
EED85992	0.966209	0.253992	0.759606	0	0	0	0	0	0	0	0	0	0	0	0	0	0	0	0	0	0	0	0	0	0	0	0	0	0	0	0	0	0	0	0	0	0	0	0	0	0	0	0	0	0	0	0	0	0
EED86071	0	0	0	0	0	0	0	0	0	0	0	0	0	0	0	0	0	0	0	0	0	0	0	0	0	0	0	0	0	0	0	0	0	0	0	0	0	0	0	0	0	0	0	0	0	0	0	0	0
EED85993	0	0	0	0	0	0	0	0	0	0	0	0	0	0	0	0	0	0	0	0	0	0	0	0	0	0	0	0	0	0	0	0	0	0	0	0	0	0	0	0	0	0	0	0	0	0	0	0	0
EED86072	30.2435	35.0289	33.2958	46.8497	27.4438	27.617	28.1497	36.4238	27.8296	28.7556	25.1341	20.3735	20.8315	26.6958	30.4952	28.7334	33.2004	35.9428	56.5661	68.9518	53.7139	53.497	25.7522	29.7398	34.7574	41.3792	37.8025	36.9733	44.2883	34.8802	72.2952	73.2873	71.7159	55.9019	63.8621	69.7668	48.5937	73.9652	50.2572	52.5771	53.3234	39.7094	32.5651	32.3221	38.2613	37.3811	34.0385	30.0666	25.7002
EED86073	47.8588	45.7226	48.7574	38.8301	16.5782	7.08723	15.8316	9.29162	12.7739	19.1468	30.6062	34.4636	37.4168	28.5279	45.5851	28.7647	31.9521	30.8802	14.8008	8.1383	12.1509	7.79377	21.7069	13.6371	34.297	34.3683	11.5205	12.147	12.9174	8.94248	0	0	0	0	9.34578	8.32498	3.35024	7.40242	16.7059	24.426	26.908	19.5946	33.8961	42.9765	34.1276	25.772	24.2555	23.4744	26.7816
EED86074	18.1816	16.2642	14.2964	16.5414	11.214	16.1474	16.2484	11.1698	9.78673	11.6606	21.1572	24.0913	25.2589	20.4678	16.6041	16.245	13.0796	17.2351	34.4954	35.9314	27.6356	27.4925	22.9326	24.7436	20.0487	16.1372	22.5784	21.7351	20.3423	23.388	60.7418	37.1844	41.3106	28.3754	38.3494	60.4512	51.0494	29.9222	20.5079	20.2109	17.1797	14.4581	27.3344	22.7331	19.1122	22.9785	35.6366	45.9362	44.681
EED86075	2.71684	2.08019	3.83547	2.52907	1.43626	0	3.02498	1.28023	1.29299	0.707672	0	0	0	0	0.702633	0.824915	1.27783	0.801305	3.32893	2.83125	0.776823	1.72669	0	0	0	3.72457	0	0	0.724834	0	0	0	0	0	0	0	0	0	0	0	0	0	0	0	0	0	2.68133	0	0
EED85994	3.56626	6.46616	3.83037	3.1681	16.8108	17.3582	30.292	13.9446	20.687	7.9279	27.4864	37.0422	32.5512	44.4732	82.816	80.011	79.346	85.4031	27.5423	43.1694	69.5597	31.0202	44.5749	58.0365	49.6431	50.7863	29.2527	17.263	22.185	19.9033	120.553	98.5806	87.6972	72.3802	76.4093	69.8021	30.0113	82.0189	55.9382	56.8157	39.9552	62.6518	19.2687	8.46961	25.7331	13.5441	29.1135	41.6355	28.6631
EED86076	32.574	28.2663	30.8918	40.1756	20.3552	52.9723	45.6108	35.7923	21.9267	31.8674	35.0692	25.0001	31.5617	31.7154	12.5409	19.2658	12.9293	18.1922	33.6323	30.8215	29.8333	41.2503	16.3528	22.7133	15.4147	17.7903	26.1123	26.2631	34.5612	32.8215	47.2989	33.9061	49.1542	60.8536	19.8209	16.5525	31.0858	29.4363	60.5272	50.7786	54.822	48.8447	36.7203	35.6041	34.4195	35.229	29.9958	27.1647	39.2562
EED85995	0.509465	0.646616	0.638395	0	4.05779	1.79567	0	2.78891	0.940317	1.44144	19.2405	17.0964	10.0157	8.89463	11.8309	7.05027	12.9168	4.88018	6.88558	4.7966	14.6442	17.2334	0	4.14547	3.30954	0	9.75089	17.263	22.185	14.2167	0	0	0	0	20.8389	15.5116	36.0136	52.1938	5.88823	5.16506	1.90263	0	19.2687	31.0552	16.3756	27.0881	14.5568	3.46962	18.2401
EED85996	5.29212	2.79391	8.35566	7.03438	3.02541	1.4137	4.63415	2.41563	0	2.24143	7.18352	4.50804	3.76028	2.03463	3.80324	6.42696	6.03839	3.79301	2.3374	2.57047	2.11749	3.44021	0	0	0	0	0	4.61116	1.83006	1.0138	0	0	0	0	0	0	0	0	0	0	0	0	34.227	21.7751	36.0867	28.4901	8.33868	12.4993	5.03677
EED86077	13.9194	19.0393	18.0179	17.9213	5.44467	3.1802	2.77995	3.11898	3.21067	11.1413	0	1.04139	4.22949	2.74621	4.27781	6.60726	6.79161	6.14347	5.46845	9.541	3.33991	12.7173	8.46646	11.0439	8.09436	4.96278	2.73429	7.26116	3.29347	4.56121	0	0	0	0	0	0	0	0	0	0	0	0	0	0	0	0	22.1745	28.5886	24.8976
EED85997	35.7917	39.3777	31.9014	43.7272	43.003	35.0131	41.1302	39.1152	27.7321	46.3921	40.2998	42.2462	42.5102	39.3448	57.422	51.3061	52.3531	48.8044	52.1535	50.089	48.1917	47.7618	48.6877	58.0882	43.1134	52.9678	39.4753	43.5555	43.8279	44.0346	88.8538	95.3416	82.3212	72.1372	34.4246	33.5394	40.2165	28.6053	39.5583	37.7963	37.0367	42.3258	31.6196	24.1457	26.3516	24.8978	44.6539	41.3689	42.3311
EED86078	44.2512	39.4159	36.0667	49.3431	41.0549	32.9006	30.5414	31.5561	39.8663	51.043	35.93	36.2094	34.8499	32.0564	44.6475	47.8722	49.0345	47.8474	51.9907	55.3219	52.5506	54.5563	49.2205	49.216	51.9905	48.3597	27.745	23.7421	25.2528	27.9786	24.3725	8.37842	26.3838	13.9364	24.7955	21.4737	19.7524	30.0049	53.7563	60.7715	58.9938	59.1032	42.666	39.591	39.3673	37.9869	53.5123	51.4854	52.9044
EED85998	99.2236	61.7021	74.0634	66.7458	20.605	15.929	36.203	39.8165	17.6898	25.3998	31.4514	26.4133	20.3373	33.0125	8.57067	13.5177	17.1068	11.9667	44.246	27.8045	40.0832	24.8083	23.4159	13.1346	33.7111	23.2592	10.9564	10.3914	8.24817	0	264.141	271.886	240.189	254.152	0	4.14784	10.0153	0	46.6117	49.256	25.8202	41.652	45.4668	24.9814	35.486	38.5219	30.0662	36.6176	36.3215
EED85999	49.2547	35.2067	25.9077	46.3887	138.01	93.2866	100.827	70.7841	122.406	285.12	92.6834	89.6008	97.1602	96.7319	77.1041	72.2161	79.829	76.5952	49.4309	40.4633	47.8106	48.502	127.22	130.21	144.576	129.24	32.5335	37.3934	38.9928	34.1745	14.3366	29.975	22.814	16.1394	79.5099	85.6051	69.4893	84.5761	76.7405	78.1976	62.3632	79.2735	21.1963	20.1447	21.3871	20.3855	47.2905	58.1333	51.2562
EED86000	1136.8	1225.13	811.195	1029.39	960.856	964.297	836.242	908.675	1170.56	1153.78	1128.88	956.658	1205.11	1022.15	1037.69	992.753	1135.72	1207.38	738.974	723.6	788.667	754.885	663.766	858.235	779.462	815.773	824.7	718.929	768.795	728.842	1464.32	2068.28	1997.31	2002.58	1306.53	617.781	1331.29	1204.96	959.776	1053.1	954.262	937.397	733.358	634.412	880.884	771.166	1119.52	798.454	807.1
EED86079	31.5797	20.9982	24.8327	33.132	14.2556	17.7025	11.3083	6.53888	7.2055	23.5984	13.0454	15.2813	13.7766	12.9434	11.7134	9.87142	10.6194	10.8236	13.9563	11.8783	14.5927	19.8024	16.544	11.1586	15.4207	14.8179	21.8871	8.34779	11.4115	14.2568	24.5105	35.1406	25.4719	10.5115	0	0	0	0	6.95458	13.1229	13.6332	7.68347	43.8277	31.9875	38.5372	27.9583	20.262	14.8081	15.8741
EED86001	181.297	175.547	164.592	185.407	317.842	435.873	239.578	433.976	413.796	312.332	377.768	389.6	382.067	398.252	318.028	324.257	290.951	326.032	374.53	349.434	378.861	387.848	309.449	321.289	347.23	365.238	335.01	374.817	372.745	331.52	210.601	275.937	320.769	268.696	235.527	270.851	276.822	250.392	323.236	305.045	311.886	328.335	422.453	388.396	343.29	392.623	159.713	191.23	171.765
EED86080	43.4176	31.3473	27.7699	31.65	14.0952	12.9711	18.0684	15.9914	13.8946	13.4868	33.3148	35.2703	24.4249	33.7087	29.6896	31.8668	23.5345	24.7834	27.03	20.444	21.7572	24.894	25.2081	29.3742	27.1099	24.7136	27.2782	40.4268	26.8295	32.7312	47.2582	62.5898	57.7784	62.2234	85.0361	86.8673	87.9268	82.279	53.2991	43.6696	45.6231	52.3419	11.3422	20.4566	11.1341	18.2225	64.0388	55.9664	57.3801
EED86081	6.00339	4.13864	2.43314	5.96236	1.12358	0.859126	6.68858	2.41173	1.35525	3.30807	2.18277	3.76695	2.85648	3.70942	2.60019	1.95288	2.35904	2.30507	4.26142	5.85792	4.1822	4.18134	0	0	0	0	4.92442	4.90398	5.83882	6.46906	15.4107	19.0938	31.1407	15.4211	0	0	0	0	3.36695	2.90566	4.35189	5.17283	10.9475	11.4285	13.9557	13.5265	2.53377	1.899	4.59139
EED86002	149.578	129.455	133.892	119.224	62.303	105.624	118.097	108.73	82.6638	130.562	92.7218	83.5517	130.674	110.772	140.978	106.709	131.9	136.205	116.426	136.968	139.812	132.835	78.2367	67.5152	67.6891	92.658	77.4384	93.4751	105.995	93.9485	613.602	436.739	368.017	587.885	47.8707	63.963	60.0617	71.0934	202.517	186.727	199.084	188.748	87.6419	82.5499	95.004	103.132	106.252	123.07	134.192
EED86003	223.044	203.07	235.589	208.34	76.0861	77.7879	54.2535	72.7213	88.0713	108.463	105.725	102.915	98.3177	116.718	91.2777	98.6512	108.397	100.653	127.702	138.429	135.519	133.357	111.511	81.8828	103.985	93.6467	90.9136	92.6731	82.8438	96.5335	87.9645	58.8533	71.9892	92.4246	61.2832	77.2155	72.265	70.2553	91.2881	87.4293	93.7254	86.365	78.7352	66.4356	58.8909	61.1496	98.7083	91.4581	98.2785
EED86004	35.1602	24.3079	22.9472	30.8446	13.8257	10.2497	9.36694	16.3766	20.6958	17.7283	16.7746	26.7418	19.332	20.9204	12.5338	10.7315	14.5554	10.0001	20.3361	10.8431	17.3063	12.698	13.0126	7.68325	11.0924	9.52406	6.4091	1.82357	4.34239	5.34568	44.5711	9.94021	27.0196	23.7872	13.0745	23.0502	8.7879	20.4958	3.89517	2.8813	2.90459	3.20591	13.2982	14.6132	8.64918	12.2059	3.6641	8.23845	1.32792
EED86082	0.567894	0.502939	0.712374	0.250273	0.564092	0	0	0	0.629243	0.593392	0	0	1.02389	6.20076	0	0	0	0	0	0	0.591143	0	0.725204	0	0	1.4407	0	0	0	0	0	0	0	0	0	0	0	0	2.69452	1.13867	1.00162	0	0	0	0	0	5.43181	0	0
EED86005	159.804	157.217	130.244	192.902	120.21	114.723	107.849	108.541	154.692	138.029	157.556	161.286	150.371	167.496	188.252	173.572	169.295	174.406	210.486	211.832	198.223	192.789	185.879	178.413	184.708	184.859	112.587	107.915	109.019	103.179	159.53	206.266	194.012	170.409	134.575	122.274	123.821	120.449	164.862	170.351	167.614	164.939	169.886	184.622	177.767	173.492	127.445	122.924	125.311
EED86083	58.1414	73.3693	45.549	60.081	40.5964	59.5768	33.5207	53.8306	75.7456	74.9229	94.2405	94.99	66.2254	83.1847	83.7273	90.2827	86.8138	77.5376	89.6826	103.476	121.202	112.521	53.9199	67.8221	57.3378	90.8881	82.8235	85.5614	87.4832	85.4481	127.603	79.0495	122.478	85.1253	103.975	95.5123	109.488	113.237	86.7337	56.7109	60.9807	56.5988	86.1141	94.6293	105.237	67.2003	66.4363	62.8956	82.3704
EED86084	198.712	277.161	171.906	179.164	105.563	112.827	152.903	92.388	121.086	138.458	137.519	142.545	138.491	138.387	124.387	129.59	133.573	125.973	194.497	223.934	198.261	188.519	131.198	133.689	129.551	138.535	85.31	85.7483	88.9851	85.9729	181.041	192.784	179.455	171.369	105.256	89.2312	106.12	110.132	130.065	130.872	132.329	124.94	240.358	243.499	219.335	226.762	211.982	227.46	219.033
EED86006	31.0826	33.6909	31.1503	38.7835	28.5555	19.9172	11.7409	16.6853	30.5495	37.3053	48.3713	27.3132	44.9487	35.359	47.2919	45.019	53.9185	45.7605	19.5158	33.3172	27.8693	37.9278	24.7455	61.8604	46.753	47.8691	5.43586	12.5415	10.9861	23.0576	14.9031	19.942	24.393	14.9131	14.703	19.3411	32.3742	22.969	17.1778	14.9753	15.9502	17.7029	30.4901	24.0818	32.9687	35.7893	29.4036	26.4447	23.9767
EED86085	41.1032	33.46	41.0945	37.4576	21.6427	18.6913	18.3516	23.805	16.0672	23.5609	3.14625	6.04671	4.3232	5.45816	0	0	4.46127	0	0	12.8062	11.3609	5.9306	6.68796	12.2851	6.04416	6.67234	7.76352	5.30146	6.31207	4.66226	0	0	0	0	0	0	0	0	5.66199	7.3294	8.44419	7.45614	0	0	0	0	0	5.98768	6.75591
EED86086	26.5312	34.6445	36.7649	44.4276	175.339	37.3217	7.41464	38.0979	114.179	109.638	37.7648	36.0643	28.5782	37.4371	36.5111	29.1356	22.0833	28.8268	14.9594	6.16912	16.9399	16.513	31.1724	20.9825	20.569	30.9638	4.8619	7.37786	8.7843	6.48831	270.491	140.757	188.572	180.448	6.61214	29.4496	14.8143	6.54652	0	0	0	0	14.4114	19.0037	18.3714	17.0941	15.5655	19.9988	14.103
EED86007	17.3485	19.8845	16.3687	26.5094	32.7694	28.9648	28.9839	28.2816	24.625	40.0538	51.7898	37.4315	42.5764	38.615	38.5514	48.5135	42.7898	53.9904	40.3285	43.7954	44.2979	32.6458	54.9041	60.9656	50.4104	55.0932	31.0201	27.8457	25.6548	33.6715	24.3069	29.815	17.6823	14.5939	18.7168	6.94684	15.975	8.82428	26.553	30.6408	28.9877	27.7988	28.7499	35.862	38.2065	41.4751	40.7638	34.3704	34.2178
EED86008	43.5622	37.5157	54.5939	64.151	56.31	32.0014	45.6163	33.5192	32.308	54.4284	36.7458	46.8488	41.7863	40.1953	29.3497	24.2475	27.3378	29.2708	85.1385	92.5699	83.229	78.3469	40.6277	37.7819	40.4045	33.4529	26.2636	29.4165	27.8687	28.7906	120.605	152.59	149.74	148.536	74.8384	70.0731	76.9773	82.5156	55.2332	49.4777	52.1449	51.0482	33.3639	38.2925	38.4812	39.5747	28.6	37.9399	31.0952
EED86087	12.663	9.21235	10.5387	14.2489	6.68678	16.5	10.163	8.95367	10.8008	9.55418	6.21278	6.82298	8.53686	4.83911	6.0557	6.45038	7.83634	8.0793	23.0669	24.9695	20.5602	15.2983	10.6716	10.7118	12.6345	8.92651	10.5122	15.4536	14.6405	7.89119	0	0	0	2.43849	3.57413	0	2.40232	5.30799	7.45368	5.90739	4.28771	6.83584	20.2538	25.6807	17.0237	15.4001	22.2365	22.2747	24.5032
EED86009	119.754	75.708	155.91	126.196	43.6273	29.2348	23.132	44.7867	59.7931	36.9902	83.4238	62.6856	69.7172	52.2315	55.5972	38.1918	65.2041	41.9238	40.0027	32.9936	25.6694	35.9801	53.7196	51.9529	48.3364	44.1601	37.559	46.0346	30.0151	31.809	88.4055	53.7713	80.3891	96.507	32.4161	16.4065	21.128	37.9297	33.3621	40.914	29.8534	34.6845	30.8299	16.9392	42.1087	40.6322	33.6954	40.1091	64.6503
EED86010	0	0	0	0	0.823502	0	0	0	0	0	0	0	0	0	0	0	0	0	0	0	0	0	0	0	0	0	0	0	0	0	0	0	0	0	10.1238	19.727	18.1458	12.5292	0	0	0	0	0	0	0	0	0	0	0
EED86011	50.8039	40.4694	43.8199	50.3042	34.8218	33.6521	43.3744	36.459	72.3318	41.5461	36.4195	38.4427	42.9032	38.4092	38.881	43.7851	40.3837	40.8828	94.6889	82.7336	80.1385	84.5488	48.4768	38.9602	45.1454	41.4672	39.4067	37.1937	32.3843	42.9334	89.377	117.963	89.9391	93.2184	59.2726	53.5516	50.7422	53.8859	22.7024	23.998	26.5189	22.2937	44.6654	36.3627	47.8181	48.9619	72.3933	71.1803	66.9056
EED86012	12.077	15.007	7.79795	8.37487	3.80553	2.10677	14.2286	6.10074	92.109	3.73331	39.3922	11.3095	60.2649	123.646	0	21.9225	8.45989	0	0	11.7911	9.43838	0	12.954	0	0	0	0	0	0	0	0	0	0	0	0	0	0	0	11.0682	11.9606	9.72723	0	0	0	0	0	13.9538	16.2634	12.5873
EED86088	11.937	9.94304	7.16418	11.0626	10.6701	10.5553	34.1833	8.57524	6.50707	6.24181	14.3817	14.0781	12.7071	14.8326	9.91314	12.13	10.7292	12.1986	17.2093	16.9552	20.231	20.105	10.5474	11.7205	8.30396	9.94304	7.2497	8.48002	7.86014	9.55579	51.2738	53.2989	44.2536	45.2207	10.813	7.57444	9.75456	14.2477	24.717	23.7199	22.1436	21.2744	23.1001	24.2757	32.8218	21.2698	65.6359	51.3422	63.4106
EED86013	36.589	51.5548	42.6119	42.5468	423.999	132.083	195.92	952.427	132.098	263.866	1021.12	995.059	1047.83	1008.46	1743.83	1721.36	1771.5	1794.06	331.945	349.434	333.358	348.206	701.418	710.647	719.575	713.6	385.167	373.74	394.118	382.669	1110.92	1138.98	1345.32	1285.53	3314.76	3387.78	3242.28	3159.53	679.831	620.301	629.949	685.073	154.843	162.757	153.255	134.756	1321.85	1220.37	1243.53
EED86014	0	0	0	0	0	0	0	0	0	0	0	0	0	0	0	0	0	0	0	0	0	0	0	0	0	0	0	0	0	0	0	0	0	0	0	0	0	0	0	0	0	0	0	0	0	0	0	0	0
EED85029	17.8653	16.0365	14.3437	24.0559	10.921	7.954	10.093	11.3365	11.8996	13.3666	12.479	9.0001	12.6258	14.0325	10.5266	9.52615	10.0201	10.6704	12.0905	10.4969	10.5687	10.6145	12.494	12.9586	18.0296	15.9228	5.5151	5.64912	7.47335	10.304	3.06831	2.28097	2.79008	1.02346	13.8759	14.1976	14.1159	12.6243	18.5468	17.3557	15.9964	17.2144	14.3858	13.6527	15.4808	8.07945	13.6209	8.7907	13.2552
EED85030	7.22551	11.6227	10.6953	18.008	7.74504	0	0	15.0183	19.4105	5.73805	0	2.88514	4.81316	2.60432	0	0	0	0	8.97561	3.2902	5.42078	11.7426	33.2506	14.9209	8.97558	3.30281	0	0	0	0	0	0	0	0	0	0	0	0	0	0	0	0	0	0	0	0	0	11.9993	6.44707
EED85031	4.18378	2.43343	3.68826	3.44093	3.14187	0	1.51928	0.405309	0.595862	0.671858	8.40043e-05	0.563951	0.191012	2.91961	0	0	2.14771	3.55318	0	0	0	0	4.18115	5.32124	1.38172	7.97605	0	0	0	0	0	0	0	0	0	0	0	0	0.0561053	0	0	0	3.40262	3.33764	3.68753	5.00376	4.36965	5.8194	5.43175
EED85032	7.62326	7.49359	5.65539	7.86157	1.60968	1.75746	3.27169	2.46441	2.48533	1.69383	0.59267	0.428366	0.712915	0.586911	2.30664	3.77303	3.67743	3.84212	1.7373	2.42074	1.79267	2.3399	5.5019	5.09886	2.5829	3.80179	2.25785	1.94053	2.8649	2.24057	3.11356	1.15731	7.54995	3.11565	0	0	0	0	5.8367	6.02867	7.92524	5.76771	1.07202	2.31449	1.56998	2.05233	5.41779	4.64486	5.33391
EED85033	2.45538	0.71351	1.74432	3.54352	0.329086	0.345991	0	0.713591	1.47233	1.4838	2.00927	0.551653	1.8742	2.48979	0	0	0	0	0.57206	1.2582	2.07296	0.561309	1.27153	2.85294	1.71617	1.89454	0	0	0	0	0	0	0	0	0	0	0	0	0	0	0	0	0	0	0	0	0	1.52955	1.84906
EED85034	0	0	0	0	0	0	0	0	0	0	0	0	0	0	0	0	0	0	0	0	0	0	0	0	0	0	0	0	0	0	0	0	0	0	0	0	0	0	0	0	0	0	0	0	0	0	0	0	0
EED85035	1.21233	1.71438	0.854526	0.545229	0	0	0.189572	0	0.218944	0	0.503762	0.55324	0.922946	0.998781	2.80047	0.525824	0.846914	0.930978	1.14741	0.630911	0.51973	0	0.637595	0	2.29481	0.633329	0	0	0	0	0	0	0	0	0	0	0	0	0	0	0	0	0	0	0	0	0	0	0
EED85036	0	0	0	0	0	0	0	0	0	0	0	0	0	0	0	0	0	0	0	0	0	0	0	0	0	0	0	0	0	0	0	0	0	0	0	0	0	0	0	0	0	0	0	0	0	0	0	0	0
EED85037	0.549763	1.09192	0.541481	0.776121	0	1.26921	0	0	0	0	0	0	0	0	0.97558	0	0	0.547649	0	0	0	0	0.662712	0.746352	0	0	0	0	0	0	0	0	0	0	0	0	0	0	0	0	0	0	0	0	0	0	0	2.67482	0
EED85038	0.578041	0.294838	0.523707	0.758232	0	0.289526	0	0.141349	0	0.558857	1.23916	2.83479	1.53973	1.01154	0.389451	0	0	0	0.72687	0	1.34977	1.18147	0.53201	0	0	0	0	0	0	0	2.30819	2.57385	0	0	0	0	0	0	2.01718	0	0.451257	0	0	0	0	0	0	0	0
EED85039	9.17819	7.51163	8.60903	9.93839	5.5287	3.81762	5.61747	5.3114	6.20565	5.44384	2.69248	2.93793	4.17063	8.25396	0.807336	2.16002	1.33289	0	6.02705	7.09789	5.77862	5.10026	5.16725	1.33947	4.69433	5.9709	5.03327	3.19734	5.3194	4.69704	0	0	0	0	0	0	0	0	0.00717344	0	0	0	0	0	0	0	4.20985	5.58195	7.24221
EED85040	38.5656	25.2309	35.4321	30.0036	15.4162	34.4145	25.9588	23.6304	14.5701	16.8973	18.0514	28.3204	24.804	16.6165	34.6444	37.6838	28.1799	39.317	41.1153	32.2964	37.9122	40.3426	26.1109	20.1386	21.2918	21.0731	114.538	89.0775	95.9985	105.724	24.7812	23.6857	32.1915	31.8828	55.8178	46.2522	45.37	51.4082	60.3297	69.5144	60.2138	62.6407	15.8437	23.6283	21.6399	19.0167	31.4312	17.6677	22.9405
EED85041	1087.88	1032.67	1339.9	1090.49	390.634	607.919	513.191	585.641	538.821	635.511	590.36	577.026	676.003	678.876	711.073	616.215	560.763	578.239	437.013	524.951	523.803	540.948	410.96	461.036	537.86	423.054	611.832	603.489	542.189	583.216	615.946	1156.78	943.315	908.318	427.93	622.079	340.894	376.607	623.282	510.82	576.745	706.528	321.258	387.189	462.379	307.308	463.716	476.375	651.948
EED85042	0	0	0	0	0	0	0	0	0	0	0	0	0	0	0	0	0	0	0	0	0	0	0	0	0	0	0	0	0	0	0	0	0	0	0	0	0	0	0	0	0	0	0	0	0	0	0	0	0
EED84982	0	0	0	0	0	0	0	0	0	0	0	0	0	0	0	0	0	0	0	0	0	0	0	0	0	0	0	0	0	0	0	0	0	0	0	0	0	0	0	0	0	0	0	0	0	0	0	0	0
EED84983	157.416	218.595	183.763	239.232	151.263	529.887	71.6107	584.002	731.651	229.806	742.997	751.778	741.906	777.111	685.993	728.76	704.809	717.155	1534.03	1543.83	1460.06	1484.88	289.35	309.852	286.982	284.148	1037.21	1043.3	1031.39	1080.48	1451.53	1427.71	1449.63	1395.4	1493.41	1537.64	1586.84	1523.91	1113.47	1078.11	1026.35	1116.66	622.485	608.87	667.508	619.81	400.202	459.8	402.444
EED85043	66.6287	64.1225	74.8814	98.0201	41.2646	190.076	57.2308	165.213	198.41	61.7056	254.098	251.859	245.59	246.858	217.78	236.344	244.364	194.998	522.758	480.892	496.535	581.114	132.624	134.532	136.105	147.544	383.946	398.734	424.655	399.609	283.794	316.457	279.565	301.733	418.407	374.919	373.66	467.309	363.328	324.266	372.525	346.062	216.201	224.306	228.889	224.954	231.843	233.412	235.16
EED84984	0	1.36818	2.09054	2.07524	0.763149	0	0.273666	0.61137	0	0.584555	0	0	0	0	0	1.13862	0	0.671979	0	0	0	0	0	0	0	0	0	0	0	0	0	0	0	0	0	0	0	0	0	0	0	0	0	0	0	0	7.88262	4.68763	5.27765
EED85044	4.69716	3.67037	2.05171	4.00142	1.52738	0.565225	0	2.84911	3.94696	2.67244	8.91182	3.30319	6.36734	9.54565	0	1.12272	0.711044	0.88858	2.4614	1.2137	0	2.41289	4.71441	5.59637	12.5757	2.36894	6.33894	7.03145	2.92361	5.89771	0.0339115	12.7773	12.5033	0.093319	0	0.0390589	0	0.0380207	0	0	0	0	0	0	0	0	0	1.60688	1.73678
EED85045	3.80018	6.39767	2.85495	8.84479	10.0124	13.4532	12.1355	9.62595	9.22876	11.8886	16.4958	20.1289	13.9358	17.2814	12.1225	9.59122	18.2624	13.0409	15.3236	11.2479	19.6003	14.2996	8.81528	9.13758	13.0409	17.2821	3.91297	5.61969	5.30236	4.27982	65.7565	88.289	74.4372	88.629	20.1747	18.2071	19.4033	23.3848	25.8011	22.3385	27.0558	24.9518	19.7995	10.7604	12.4999	15.7319	17.0776	13.2705	17.8614
EED84985	0	0.20536	0.700579	0.783079	0.723284	0	0	0.154855	0	0.163326	0.623144	0.925424	2.36118	1.71537	0.889512	0.501052	3.77777	2.38969	2.5454	0	3.81841	1.81275	0.694933	0	0	1.05573	0	0	0	0	0	0	0	0	0	0	0	0	1.42725	1.58363	2.34143	2.58432	8.7012	6.50189	4.43686	6.88064	1.58283	1.60997	2.14091
EED84986	35.6853	37.4377	32.2046	30.086	17.945	16.5753	36.4733	19.3914	21.014	13.0103	13.9728	14.1273	17.0665	13.8516	13.3571	11.5752	12.3047	12.7063	18.6913	15.5552	15.1022	17.8444	9.54428	8.81773	13.6395	11.7111	16.6373	18.4369	18.9851	19.2814	26.7941	31.2361	25.4719	14.6247	31.2604	38.2882	36.4199	35.3716	24.4803	21.8481	23.8105	21.8129	51.3918	57.3292	50.695	60.8046	43.8535	47.9499	46.2643
EED84987	79.9863	78.4551	85.4085	57.148	11.3506	12.4208	16.233	8.08522	18.7482	12.7978	17.6791	26.4051	29.1511	38.5566	21.6216	22.144	16.6442	18.9497	8.85884	16.8274	19.6987	16.5945	14.3206	18.0737	20.939	14.2248	7.67783	6.35509	6.93601	9.7805	0	0	0	0	2.84776	0	0	1.40975	20.3618	20.71	14.4244	18.4346	14.8963	13.641	16.9549	18.4055	19.1539	18.3031	16.4865
EED84988	38.6588	31.8897	31.7906	40.0849	15.7861	14.9834	15.8683	16.4307	31.1266	23.1819	13.3866	18.3767	15.3286	10.6163	14.2633	18.1647	19.1295	16.6989	17.532	20.1184	19.3353	14.9587	33.0388	32.3127	33.5393	26.9274	13.8735	12.782	7.16172	9.91844	0	0	0	0	6.73849	9.00371	7.24675	9.34025	5.62112	9.80099	12.9341	15.069	0	0	0	0	16.3162	25.4762	23.8172
EED84989	62.0829	52.4964	70.7301	63.6292	16.5559	18.1316	101.239	26.0249	16.7036	11.4991	13.1619	14.4546	14.9507	15.1353	21.4628	17.0355	23.0126	22.378	52.1629	56.7048	51.0574	52.9475	29.3192	20.9311	22.1841	22.5041	37.9339	30.7534	36.1465	39.0079	0	0	0	0	44.5226	41.3121	50.3509	57.7248	51.7938	53.9644	61.607	56.769	53.6022	42.6536	45.442	44.7621	78.4293	95.3853	86.5639
EED85046	37.1628	33.5023	36.6724	39.2765	22.5099	21.0071	11.9128	19.2134	26.5104	23.1281	24.3216	17.8069	24.4018	20.2835	20.0306	18.9393	20.769	19.2632	19.7846	14.5049	21.5079	23.2954	33.7148	36.1784	29.457	29.121	6.47777	10.8418	7.22881	9.91601	6.35981	9.45573	5.78312	6.36407	7.77327	8.65529	8.35959	11.5442	16.2108	10.7922	14.9203	14.1809	25.0743	18.6174	24.6829	19.4261	16.7305	28.2129	33.1591
EED85047	6.95717	5.04211	5.51681	7.30072	6.39205	5.60035	7.07128	4.86068	8.95217	6.31422	5.0591	6.74656	9.26882	6.44811	8.70507	12.0701	8.50525	5.00865	4.5269	4.97829	6.33791	5.24944	8.23261	7.69646	9.05377	8.17752	4.28008	4.05934	2.25548	6.06885	15.8747	15.4891	10.8264	11.914	7.27608	5.67118	3.26037	7.20387	3.03479	2.88625	1.93972	3.8537	3.17169	7.66769	6.93124	6.27018	5.87264	6.05192	4.43402
EED84990	8.15368	7.51185	7.05088	5.84954	0.387823	6.45026	5.1252	3.23559	8.7357	7.09284	0	0	1.30988	1.2999	5.41051	1.84003	5.86652	1.15158	1.86716	0	1.66448	5.10803	2.37234	0	3.09364	7.92496	1.50784	6.63587	5.81882	9.64424	0	0	0	0	0	0	0	0	0	0	0	0	29.7525	35.387	33.9005	20.7594	6.65467	5.6615	4.65471
EED85048	0	0	0	0	0	0	0	0	0	0	0	0	0	0	0	0	0	0	0	0	0	0	0	0	0	0	0	0	0	0	0	0	0	0	0	0	0	0	0	0	0	0	0	0	0	0	0	0	0
EED84991	0	0	0	0	0	0	0	0	0	0	0	0	0	0	0	0	0	0	0	0	0	0	0	0	0	0	0	0	0	0	0	0	0	0	0	0	0	0	0	0	0	0	0	0	0	0	0	0	0
EED85049	28.851	22.4193	28.6198	36.9953	16.8186	21.5294	20.3375	22.1767	23.7258	28.2598	22.9781	20.5226	25.5803	25.6535	16.9287	27.7359	17.4588	21.0411	33.5594	31.336	39.9612	42.6806	16.5623	16.1407	14.1551	14.7702	24.6373	24.0636	25.9584	17.5678	0	4.01161	2.12126	0	17.9277	18.7732	22.8758	24.7208	16.7097	15.3913	19.5979	17.2296	21.8506	22.1157	12.5661	19.8934	12.2934	15.9558	14.6052
EED84992	0	0	0	0	0	0	0	0	0	0	0	0	0	0	0	0	0	0	0	0	0	0	0	0	0	0	0	0	0	0	0	0	0	0	0	0	0	0	0	0	0	0	0	0	0	0	0	0	0
EED85050	0	0	0	0	0	0	0	0	0	0	0	0	0	0	0	0	0	0	0	0	0	0	0	0	0	0	0	0	0	0	0	0	0	0	0	0	0	0	0	0	0	0	0	0	0	0	0	0	0
EED85051	2.82678	2.72993	1.83697	2.82166	2.89043	2.21012	3.62242	2.56262	3.39923	1.62693	1.80489	1.54168	0.918543	1.19282	0.185807	0.837304	1.01145	1.29715	0.685161	0.25116	0.4138	0.224095	1.77675	2.56274	2.05548	1.26061	0.9897	2.47806	1.07289	1.58493	0	0	0	0	0	0	0	0	2.40599	2.40264	1.50706	1.42577	0	0	0	0	1.35795	1.2213	0.984285
EED84993	9.89563	6.74297	7.23008	10.9302	6.5434	7.03439	5.39059	5.59221	8.24377	3.49115	10.61	12.3162	14.2958	12.3591	5.54693	9.10209	5.50463	6.43123	11.0796	15.1301	10.6314	7.21743	14.4744	3.31702	9.58116	11.2945	9.04559	11.5192	15.5078	13.682	27.0732	25.8765	14.0676	34.8318	0	0	0	0	15.0243	18.495	9.27499	11.5882	39.9671	38.5112	38.8702	38.8195	9.02151	11.5585	11.171
EED85052	20.3952	22.0406	21.9533	20.0466	6.93174	5.02738	5.59481	7.72686	13.0722	7.36356	7.88806	10.4313	7.69607	7.20546	2.55032	5.17391	3.12499	4.0077	6.86532	1.83223	2.32589	1.9569	0	2.10905	3.22339	4.40544	1.83468	4.87217	3.78013	2.29235	0	0	0	0	9.98059	6.94567	9.68796	12.9657	4.46015	1.64961	1.33036	3.67092	0	0	0	0	2.72001	4.32851	3.24248
EED85053	9.67195	7.03977	6.17574	7.46291	4.06564	14.2483	6.22752	10.8516	12.5867	7.7454	13.239	13.6306	18.1915	18.0457	8.433	4.31838	7.6509	8.41032	8.4809	8.29027	8.53666	8.32152	9.42537	5.87436	8.48086	15.6038	10.6171	8.36545	6.6401	10.6265	0	0	0	0	11.6624	3.71019	1.4931	3.29903	14.8906	22.0294	17.766	20.5895	15.9773	6.38444	9.25802	2.87145	10.0852	8.81839	19.7956
EED85054	0.766497	0.270418	0.520745	0.551203	0.73032	0.260642	0	0.249909	0	0.236942	0	0	0	0	0.74333	0.890713	0.802603	0.882869	0	1.70628	1.06536	0	0	0	1.85468	1.13807	2.97102	2.53324	2.19229	2.11308	42.9845	22.6875	42.8786	31.3913	0	0	0	0	7.36615	6.37166	4.02731	6.66829	0	0	0	0	2.6406	0	3.21886
EED84994	13.7344	14.4822	10.3122	11.9061	25.0345	37.6862	29.919	29.7884	55.4855	25.2013	56.4504	48.6421	47.7339	43.0466	72.8144	69.8007	64.2422	63.3965	58.3209	61.1732	69.8877	62.1096	66.0203	45.6258	55.3865	48.0409	35.145	22.4384	34.0724	39.4661	0	0	0	0	0.874332	4.86771	2.3507	3.46262	36.4676	26.5901	26.1058	26.7558	30.4901	23.4536	20.8224	18.083	42.3412	40.9894	43.6909
EED84995	18.8609	8.36901	2.81926	4.4008	14.4791	5.27577	24.7649	12.0773	10.3245	10.6323	27.2902	23.9577	25.1073	27.5045	12.8385	15.9039	10.4122	14.4384	7.99433	7.04325	10.4907	13.1982	3.15794	4.57633	4.33617	5.13355	20.0852	32.2228	26.3064	29.7696	193.756	221.328	185.11	166.648	80.1176	92.5803	105.618	98.5976	33.5034	35.6392	41.2672	31.2853	0	0	0	0	44.943	46.0941	53.6822
EED85055	84.3545	83.501	42.8819	32.1891	55.2057	95.5981	163.215	89.1763	59.244	48.7193	29.7409	19.0528	29.5147	24.5691	27.5555	25.8695	33.3332	18.3209	36.6928	18.6238	46.0255	27.6948	31.3685	28.1526	36.6926	31.1586	17.1237	38.9774	19.889	17.1389	13.6096	75.88	61.8775	54.4749	64.8738	55.5653	53.667	69.1707	38.6547	52.7875	39.9107	52.8612	43.506	62.1504	31.6919	34.4032	23.4952	33.9603	54.7393
EED84996	33.2045	24.3659	17.8381	18.2966	18.4449	12.8427	39.1518	14.2954	11.6692	20.0131	20.8827	20.8861	17.7633	18.4835	19.6937	16.3479	20.3749	16.5396	14.0144	9.80755	7.30978	9.16739	17.4631	16.9435	19.9599	20.6279	12.1461	12.567	15.6276	11.4202	47.0975	41.1012	53.999	61.4727	41.2965	50.1626	30.2805	25.2754	21.0272	13.8993	14.8124	15.0234	20.2925	20.8604	16.6894	29.117	33.3311	36.3357	35.2324
EED85056	9.77056	7.15618	9.94674	12.0845	3.16108	8.25824	3.98993	5.63771	4.87762	5.33968	9.50639	10.0695	6.87831	6.17	15.0262	16.5123	11.811	12.0463	15.6214	13.2503	14.4131	16.9365	11.9259	13.9709	16.8191	15.6217	13.8086	14.7254	12.5451	17.1591	14.8858	10.1523	5.62287	12.2656	4.48831	16.6156	13.9231	8.99862	6.7507	8.32107	6.49268	10.2612	8.83323	6.73123	7.14127	8.04097	15.6885	15.4066	18.5438
EED85057	35.4269	43.6988	27.3206	26.7454	17.2281	20.4457	13.005	27.3368	40.5446	27.8965	21.9863	17.8092	23.5715	25.8079	26.0116	20.3706	24.9262	22.4492	20.8836	19.3601	32.9416	29.7275	42.0019	50.6523	35.104	45.5028	1.46731	0	3.53525	1.22479	0	0	0	0	40.1627	24.3198	24.4486	31.1494	30.679	26.0742	21.8518	34.9455	0	4.14596	0	0	35.1301	38.3057	29.8594
EED85058	202.065	202.204	246.586	287.377	28.3986	27.5264	36.1657	31.7373	32.736	36.0969	41.7742	47.4169	46.7445	43.6636	29.5878	30.1858	32.7983	31.3837	74.5952	78.8774	71.9176	77.6757	44.5281	42.7505	39.9445	44.3156	41.9016	40.9971	41.565	38.4023	30.7049	34.2389	34.277	35.9076	45.0054	40.8406	55.2639	45.0293	52.9224	49.4434	48.094	45.8975	63.6759	64.354	55.06	66.954	51.4196	42.9128	44.375
EED84997	0	0.234968	0.468474	0.249091	0	0	1.29911	0	0	0.430865	0	0	0	0	0	0	0	0	0	0	0	0	0	0	0	0	0	0	0	0	0	0	0	0	0	0	0	0	0	0	0	0	0	0	0	0	0	0	0
EED84998	13.8343	12.2269	13.0058	15.7242	8.74671	4.6938	9.81293	6.4037	6.70716	9.0689	9.4364	7.90872	5.24199	4.9623	4.74629	6.05258	5.28781	4.82339	18.9971	11.5485	13.5338	16.2258	8.73518	9.78019	8.2593	9.17125	11.2039	15.4879	12.9505	10.2924	0	0	0	0	5.62151	3.83807	5.46544	5.43032	6.30604	5.96739	9.54668	5.25072	16.0629	15.3452	13.4288	14.4473	12.0763	8.97818	11.0654
EED84999	3.87299	5.75443	3.06017	4.04127	1.1132	4.79719	0.729079	1.89736	2.19829	1.13492	15.3504	7.94886	12.7952	10.6199	20.3508	19.4377	18.9831	14.7784	19.5666	28.0467	20.1042	29.0008	6.61921	8.40995	8.80522	4.99624	15.1664	19.6126	17.52	19.2596	4.16941	10.7381	11.374	4.46762	9.86333	12.2564	11.1632	12.3463	19.3222	29.332	20.8727	22.9991	23.2281	21.6812	23.7285	15.7089	16.011	24.5114	27.4281
EED85000	19.7573	15.3665	19.4966	17.7711	8.06775	9.32696	26.4185	10.6344	17.8405	5.12326	0	0	0	0	19.0162	12.8539	13.802	11.379	28.0488	15.4228	25.4099	27.5217	5.19541	17.4854	23.3739	20.6426	20.2579	23.0558	21.9607	20.276	0	0	0	0	0	0	0	0	64.0218	27.3217	44.0681	14.5919	0	0	0	0	0	0	0
EED85001	0	0	0	0	0	0	0	0	0	0	0	0	0	0	0	0	0	0	0	0	0	0	0	0	0	0	0	0	0	0	0	0	0	0	0	0	0	0	0	0	0	0	0	0	0	0	0	0	0
EED85059	0	0	0	0	0	0	0	0	0	0	0	0	0	0	0	0	0	0	0	0	0	0	0	0	0	0	0	0	0	0	0	0	0	0	0	0	0	0	0	0	0	0	0	0	0	0	0	0	0
EED85002	2.50438	3.13723	3.35929	3.10041	2.63507	2.81493	0	1.28136	1.85388	2.80998	6.50857	4.70895	4.38679	7.34445	4.26186	4.46728	6.90362	5.47709	1.44651	1.62546	0.873615	2.0274	3.69682	0.727527	3.15539	1.17517	1.39251	1.0325	1.16673	3.00757	0	0	0	0	0	0	1.52799	0.844031	3.89497	2.92124	3.98367	2.55239	0	0	0	0	2.54899	0.710867	2.77597
EED85060	0	0	0	0	0	0	0	0	0	0	0	0	0	0	0	0	0	0	0	0	0	0	0	0	0	0	0	0	0	0	0	0	0	0	0	0	0	0	0	0	0	0	0	0	0	0	0	0	0
EED85003	0.868056	0.46121	0.43429	0	0	0	0	0.819888	0	0	6.55274	4.16741	6.06321	5.26617	4.39552	5.25235	2.17815	3.37938	0	0	0	0	7.40753	10.3881	9.12685	12.6143	13.5022	12.3959	9.49723	6.26208	20.0828	14.9295	30.4363	20.0963	0	0	0	0	11.7135	3.6132	8.73801	1.51993	0	0	0	0	0	0	0
EED85061	52.7626	42.119	48.516	60.3933	14.1535	14.3371	24.9014	18.0193	22.1857	24.9997	31.2601	53.1593	33.9772	54.7938	24.999	34.608	37.7513	35.2161	57.4248	56.182	39.7021	33.6135	17.2551	25.0752	30.5579	22.0789	22.2604	26.191	26.0007	16.7534	7.47574	0	7.03097	0	82.3226	90.1056	68.4088	62.6868	33.9722	45.7877	31.7408	20.353	47.3934	40.9783	59.0893	52.8079	57.5834	68.147	54.6428
EED85062	0	0	0	0	0	0	0	0	0	0	0	0	0	0	0	0	0	0	0	0	0	0	0	0	0	0	0	0	0	0	0	0	0	0	0	0	0	0	0	0	0	0	0	0	0	0	0	0	0
EED85063	9.46574	12.6013	7.37099	7.18791	3.52274	5.37971	16.8938	2.21302	3.19206	4.24271	10.6407	11.2134	14.3059	6.91457	7.44537	4.94993	10.2618	6.91741	16.9928	12.5326	19.3984	14.0972	10.7257	13.1751	3.00092	4.75437	4.42039	1.49777	3.94558	4.32187	0	0	0	0	13.0303	25.7817	17.5486	18.5029	12.9036	18.6321	8.91594	8.54405	25.1995	15.8733	26.0382	21.5484	26.273	30.3859	21.781
EED85004	19.4557	15.3445	19.6673	18.9226	13.2626	9.50719	25.2782	12.2226	12.7977	12.9203	15.183	14.6531	13.9084	12.7708	9.37821	15.3677	13.9229	19.9814	12.5753	9.21947	13.2909	9.76835	6.98787	9.14589	11.5273	13.8822	7.26589	8.2694	11.4868	6.81784	5.05295	8.45179	9.18952	17.6972	6.48476	4.12604	8.30225	3.6688	24.2874	18.9864	20.2513	22.3521	34.7286	23.9626	27.2101	17.5631	13.0849	21.0145	11.2908
EED85064	0.735296	0.727857	0.725594	1.28601	0.467061	0	0.804846	0	0	0	0	0	0	0	0	0	0	0	0	0	0	0	0	0	0	0	0	0	0	0	0	0	0	0	0	0	0	0	0	0	0	0	0	0	0	0	0	0	0
EED85005	0	0	0	0	0	0	0	0	0	0	0	0	0	0	0	0	0	0	0	0	0	0	0	0	0	0	0	0	0	0	0	0	0	0	0	0	0	0	0	0	0	0	0	0	0	0	0	0	0
EED85065	88.4177	84.6566	86.9638	82.5507	43.4698	34.5994	43.1929	42.7963	74.8102	52.5735	45.2166	48.2394	44.6634	39.3944	71.3481	85.275	80.841	80.0525	59.0338	61.0768	59.756	67.4891	64.3601	68.2869	77.9545	63.8174	35.2384	39.098	45.1616	39.318	51.9474	77.4166	97.5122	81.9103	94.8989	92.8299	106.196	98.944	61.526	66.6006	53.7655	60.2599	43.1591	48.3051	39.299	44.2412	64.3759	66.6022	68.1817
EED85066	0	0	0	0	0	0	0	0	0	0	0	0	0	0	0	0	0	0	0	0	0	0	0	0	0	0	0	0	0	0	0	0	0	0	0	0	0	0	0	0	0	0	0	0	0	0	0	0	0
EED85006	0	0	0	0	0	0	0	0	0	0	0	0	0	0	0	0	0	0	0	0	0	0	0	0	0	0	0	0	0	0	0	0	0	0	0	0	0	0	0	0	0	0	0	0	0	0	0	0	0
EED85007	17.8922	13.5867	11.89	11.5741	7.00592	3.43738	2.41454	3.83578	3.40834	3.78162	2.13877	1.56589	3.91845	4.24041	2.64214	3.72072	4.19492	4.65609	0	0.892863	1.47104	3.18659	0	3.03681	4.87141	0.896285	0	0	0	0	0	0	0	0	0	0	0	0	0	3.79612	3.06145	0.844759	0	0	0	0	6.75845	7.59793	3.49909
EED85008	0	0	0	0	0	0	0	0	0	0	0	0	0	0	0	0	0	0	0	0	0	0	0	0	0	0	0	0	0	0	0	0	0	0	0	0	0	0	0	0	0	0	0	0	0	0	0	0	0
EED85067	33.2171	25.3071	22.2284	28.1298	21.9501	24.865	27.9612	31.1886	22.9372	17.9632	39.3389	28.0812	31.914	31.5683	25.6966	31.4162	25.6155	19.652	15.6884	23.2054	20.395	19.2942	25.9151	33.8791	34.1071	25.7983	25.935	22.8202	15.1044	22.0955	38.9897	13.5866	59.8289	34.1388	42.8895	44.7714	50.4488	37.1559	19.377	25.3704	23.7605	25.0429	40.8119	45.3692	35.466	40.8102	37.5003	40.7807	37.6345
EED85068	1.42797	1.7669	2.86276	2.99696	0	0.715231	2.34455	1.74591	1.35391	1.944	1.03839	2.28075	2.85366	3.08813	8.57323	6.07026	1.11509	4.26392	4.07934	2.60095	3.4449	1.25114	3.94276	5.89757	2.36511	6.52729	1.55251	0	1.89176	3.22074	0	0	0	0	0	0	0	0	0	0	0	0	0	0	0	0	0	0	0
EED85009	37.9018	40.213	36.2534	47.3028	27.1637	21.6924	12.2531	15.1595	27.0478	22.8436	40.5347	34.5257	37.0985	29.1411	50.4568	56.7118	52.8878	40.7159	23.4196	34.8032	38.1223	42.1914	35.8889	36.2804	24.9705	29.2499	29.4506	36.6036	25.4819	35.2196	0	0	0	0	8.46354	12.1164	16.2534	8.37954	35.6995	39.9677	33.4807	32.528	17.1364	14.1106	14.3972	11.8144	36.1491	38.758	28.9389
EED85069	9.1328	9.22772	8.31473	11.1878	11.7618	8.78752	7.32201	10.9526	10.8238	10.2478	8.32959	6.46216	6.96097	5.98754	4.48735	6.37978	5.88041	8.19185	10.7785	9.04275	10.2509	11.2348	12.003	14.0012	12.1358	11.8521	7.33251	8.44163	8.34747	9.58657	0	0	0	0	4.83662	9.0351	7.66521	9.58951	7.2316	11.1159	13.0637	8.27936	3.90311	4.3932	4.83329	7.30115	9.32658	11.6487	16.6414
EED85010	291.467	405.004	301.211	286.657	527.243	783.403	705.865	650.34	441.197	388.815	758.568	760.837	705.058	787.174	612.482	594.737	606.426	633.801	894.597	793.577	861.276	919.278	616.799	541.203	652.659	638	981.017	963.103	1017.24	1033.85	1372.04	1436.69	1456.7	1487.58	1072.49	1030.37	1134.98	1092.54	996.454	1049.99	1036.43	1049.79	698.146	674.031	752.555	767.756	878.124	792.659	848.017
EED85070	97.1216	85.572	93.9811	103.235	61.027	54.9361	29.3264	39.7185	56.0974	70.6689	56.6215	50.816	55.2148	54.9231	82.922	81.3436	88.026	88.3247	58.2427	57.9502	50.8787	54.4268	86.3051	106.331	86.6703	81.1351	35.4549	32.8285	31.4864	33.0806	3.34326	3.72806	3.0401	0	9.80711	5.45995	6.59177	9.70978	37.2524	47.8177	41.8315	48.3353	96.187	82.2098	85.6379	81.3438	46.9981	54.6898	56.029
EED85071	60.8208	51.7776	54.6368	59.2843	52.0333	41.3084	46.8724	56.7307	27.2919	55.8103	25.3506	22.0052	25.2202	23.2836	26.6259	23.3106	19.8665	19.2028	35.4444	33.7861	31.7092	31.336	22.6259	27.0958	21.6057	28.2277	29.9404	25.9245	28.3643	25.9122	22.7769	17.9896	23.8958	27.5024	29.2076	27.3383	29.2817	31.5062	29.4096	31.2521	26.2709	30.0672	78.7509	75.3844	66.8754	77.725	50.3227	49.2764	47.7097
EED85011	79.9157	67.639	69.9951	57.5621	26.5827	9.71086	15.7868	13.6446	17.0372	29.8276	16.5054	19.6371	11.9699	22.4981	7.6463	14.3569	12.7181	15.2515	26.6292	40.4815	31.9287	27.6658	23.5017	24.4124	18.0138	17.2922	13.576	20.0863	14.1039	23.0998	0	0	0	0	0	0	0	0	33.0036	34.7886	31.0092	26.077	30.1809	38.4717	34.0771	46.5389	101.519	91.0942	113.077
EED85072	198.844	167.265	186.956	182.095	96.4911	89.7643	113.652	91.821	143.129	145.097	146.457	142.667	139.468	124.679	135.695	133.87	151.627	150.621	150.771	130.572	136.587	122.049	129.861	143.334	126.271	132.112	73.5028	105.962	84.8457	98.9085	168.116	162.132	148.74	131.855	183.266	174.379	168.72	184.746	122.103	128.872	111.038	112.752	104.579	111.728	103.161	86.1434	103.093	103.301	86.2994
EED85012	70.8876	63.8028	62.7754	69.5414	22.5554	21.0776	19.2867	20.6615	19.0815	30.685	48.1248	43.9781	37.7491	46.6739	26.4044	25.1142	26.473	26.8801	25.1398	24.4704	23.1565	30.1332	34.3969	37.3463	34.5766	35.0322	25.2494	24.0939	24.6348	20.9724	22.4158	55.3478	46.5901	40.055	12.6927	19.7738	21.8896	20.2328	41.0051	32.2024	33.468	40.4315	0.511835	0.562447	0	0.505929	38.4631	34.1069	36.5457
EED85073	13.7408	13.382	10.5368	17.1178	4.26315	6.58307	7.73999	8.8417	8.84121	7.82848	8.34931	4.77478	10.2751	11.5007	8.00576	10.4049	8.15989	7.16566	6.68517	4.52577	14.1963	5.31941	6.00533	7.89126	10.2223	6.18093	1.77891	2.64086	2.6797	0.924238	0	0	0	0	3.28894	4.88284	4.91252	2.17087	0	0	0.97492	2.11894	0	0	0	0	11.0442	4.64717	5.16032
EED85013	20.956	12.0342	19.7915	22.76	10.0454	10.3937	9.58687	9.69289	13.9058	11.749	16.485	10.0885	13.8127	13.0411	18.3428	16.6849	14.9572	14.9463	14.0676	12.7743	12.5317	14.7363	18.5251	16.477	17.799	16.1809	7.49506	9.65341	8.98875	8.08335	41.6485	49.645	27.4245	21.5567	13.6916	11.7271	14.0116	17.2054	15.3554	18.9259	15.5955	15.6062	20.6601	22.7031	23.7393	20.4217	14.4211	24.3186	14.0974
EED85074	197.108	258.659	144.283	186.091	31.8927	7.0714	33.5302	24.7001	18.2926	32.4051	0	0	0	0	27.5179	20.4157	22.9701	17.2466	0	0	0	0	21.9427	26.9754	17.8744	16.5314	9.54413	11.4915	5.93383	7.31227	0	0	0	0	0	0	0	0	0	9.80926e-08	0	0	23.9565	22.2754	28.5259	29.1448	55.0503	80.611	46.1954
EED85014	9.11659	7.09122	5.25674	5.06452	1.20078	0.841644	0	1.31367	0.800762	0.571899	4.88766	0	3.91769	4.84525	1.13213	5.10171	3.08139	1.69362	1.39157	1.53033	0.630323	1.36542	0.77327	0	0.695781	2.30429	0	0	0	0	0	0	0	0	0	0	0	0	0	0	0.655897	0	0	0	0	0	0	0	0
EED85075	30.591	30.2866	41.7109	36.4988	1.22282	2.89268	8.07753	3.76595	2.83927	1.74719	1.86651	2.04984	1.70983	0.925158	1.72936	2.92238	3.13794	0.862353	2.12566	1.16881	0.962838	3.12858	2.36239	2.65024	4.25131	0	10.1326	5.24182	7.48928	6.45374	0	0	0	0	0	0	0	0	0	0	0	0	0	0	0	0	11.375	7.10438	2.29026
EED85076	100.202	86.4159	88.0435	110.479	37.6658	61.8762	49.1305	49.6761	62.816	74.622	69.8701	81.9942	67.2965	89.8451	85.4514	76.264	79.8757	80.7945	112.309	112.007	109.981	105.737	84.8951	85.0353	84.1176	77.8017	66.5987	62.3418	60.876	67.0525	32.8864	39.1163	31.898	43.8779	99.6845	85.0369	88.6158	100.287	79.9935	67.4986	77.5813	82.3178	93.2139	103.972	102.108	103.915	77.8615	85.1015	88.1818
EED85015	64.9896	58.7237	58.8699	60.5047	24.7689	14.69	36.4804	35.8587	24.8582	27.5257	23.266	28.745	33.7454	27.8691	42.2145	29.3443	30.9655	19.7068	26.4963	27.9242	22.0032	20.582	34.3549	31.6587	36.4322	36.5625	44.9711	46.8263	38.8973	23.9421	0	0	0	0	3.90385	10.867	6.99717	11.5953	30.2391	27.0999	33.3031	33.3119	28.9291	16.8298	23.2427	26.9132	39.3857	33.9464	34.4954
EED85016	21.3383	16.6057	17.2162	22.5329	31.328	20.9723	25.5601	24.4157	38.8515	27.4052	26.5444	21.8637	22.8858	21.2835	24.2322	21.5951	32.1569	27.0526	24.4507	25.422	24.9694	25.2998	24.2092	27.7133	24.006	21.1026	23.5028	12.2782	16.011	13.8829	32.1534	35.8542	37.0346	45.045	17.2918	16.6283	30.9934	31.1276	34.1879	30.6587	31.8495	30.5281	13.0195	14.3069	14.3508	14.2239	17.9742	21.3955	17.2433
EED85077	23.0706	10.6897	11.6253	17.5135	14.4986	8.35926	34.3868	10.5627	8.68756	4.90051	11.4222	4.70404	11.7713	8.49235	6.61432	8.94186	8.40124	10.5545	8.13009	3.5763	4.41911	9.57276	19.8781	30.4094	21.1381	19.7451	15.5017	14.4349	11.4578	12.6945	78.4031	69.9416	71.2937	78.4556	5.74969	3.20105	2.5764	5.69262	15.4166	11.4038	15.328	8.45907	0	0	0	0	17.4025	15.2165	22.775
EED85017	87.5557	88.2522	115.873	86.1621	32.6279	28.3008	29.518	21.7717	49.7584	31.0795	41.4371	40.2541	47.3627	24.0329	54.318	39.5795	58.3088	53.3592	29.7769	29.9741	34.3343	29.0525	37.2666	34.8866	27.2638	34.7105	23.3494	20.2723	22.5809	18.9576	0	0	0	0	47.6325	61.4116	42.6877	44.6776	10.4563	13.2594	17.3766	14.7533	107.541	145.988	111.447	133.944	51.4277	42.7524	35.8471
EED85018	1.54803	1.18983	0.974604	2.89584	2.90153	3.57703	0.13995	3.02775	2.73746	1.30106	0.796645	0.454488	1.548	1.12819	2.93565	1.39558	2.33363	2.23067	4.85162	5.58722	4.39517	4.57417	7.44758	5.02732	5.25792	2.73148	3.57411	2.8651	1.12158	4.47162	0	0	0	0	6.17601	3.24737	4.57396	4.33126	4.34437	2.41018	2.33248	2.14537	0	0	0	0	0	0	0
EED85019	0	0	0	0	0	0	0	0	0	0	0	0	0	0	0	0	0	0	0	0	0	0	0	0	0	0	0	0	0	0	0	0	0	0	0	0	0	0	0	0	0	0	0	0	0	0	0	0	0
EED85078	0.700147	0	0	0	0	0	0	0	0.442556	0.317721	0	0	0	0	0	0	0	0	0	0	0	0	0	0	0	0	0	0	0	0	0	0	0	0	0	0	0	0	0	0	0	0	0	0	0	0	3.61202	6.09102	0
EED85020	0.506414	0.38296	0.358742	0.473641	0.583639	0.419846	0.247022	0.788354	0.617237	0.643722	0	0	0.0917065	0	0.847026	0.905181	1.41888	0.803253	0.747567	0	0.483739	0.62873	0.356066	0.798904	0.106795	0.82526	0.757155	0.47329	0.679911	0.378548	0	0	0	0	0	0	0.169216	0	1.01255	0.499329	0.805385	0.666701	0.823065	1.08534	1.19912	1.30171	0.507991	0.751734	0.345194
EED85079	1.49727	1.62555	0.940066	1.97667	3.68154	4.74156	3.22491	3.63765	3.65469	2.27944	1.96683	3.08572	3.98083	2.08903	3.67729	2.74985	3.66086	2.17179	3.99983	5.10245	5.79763	5.18055	6.04556	3.79006	6.07971	4.06228	3.44159	5.28793	4.49312	4.01287	2.31436	2.58073	0.701499	3.85985	1.13149	0.629939	1.01403	1.68039	4.04514	5.42342	4.07218	4.99402	6.65851	5.41995	3.81743	3.65649	2.28311	2.08218	1.72382
EED85021	9.83671	8.85199	12.3542	8.44565	8.5204	0.895809	5.87298	4.37341	7.91342	4.46383	0	0	0	2.57854	1.20499	6.78755	1.09323	3.60523	7.40562	9.77287	5.36711	5.81316	14.8146	11.0798	10.3678	3.27011	0	1.46096	0	1.28481	64.275	15.9273	25.9763	78.611	0	0	0	0	3.12064	6.92509	4.18865	0	0	0	0	0	5.28392	7.92033	4.78743
EED85080	1.90269	3.78649	2.9354	6.62508	6.47347	2.8281	14.1782	8.03028	2.48887	6.57678	4.9897	3.51932	1.99807	3.86308	4.64725	9.76039	11.3328	9.81802	8.25352	1.03066	3.04602	8.08907	5.7057	4.90173	5.50408	1.12808	1.83089	2.52187	0.615632	0.759599	0	0	0	0	0	0	0	0	5.23724	4.59615	4.56224	4.76065	0	1.33184	2.20719	3.59403	11.4944	6.30712	6.77747
EED85022	0	0.163446	0	0	0	0	0	0	0	0	0	0	0	0	0	0	0	0	0	0	0	0	0	0	0	0	0	0	0	0	0	0	0	0	0	0	0	0	0	0	0	0	0	0	0	0	0	0	0
EED85081	0	0	0	0	0	0	0	0	0	0	0	0	0	0	0	0	0	0	0	0	0	0	0	0	0	0	0	0	0	0	0	0	0	0	0	0	0	0	0	0	0	0	0	0	0	0	0	0	0
EED85023	0	0	0	0	0	0	0	0	0	0	0	0	0	0	0	0	0	0	0	0	0	0	0	0	0	0	0	0	0	0	0	0	0	0	0	0	0	0	0	0	0	0	0	0	0	0	0	0	0
EED85082	112.575	102.935	130.81	152.095	82.4456	83.5144	64.7667	79.5107	99.5307	98.3152	151.413	129.684	157.152	144.432	162.059	151.849	164.076	157.918	134.481	106.147	118.486	106.061	114.583	97.0938	114.601	121.64	91.2184	103.46	89.5539	91.4276	608.009	643.491	592.974	589.616	112.844	108.263	104.354	64.6982	112.536	128.81	118.914	123.069	111.107	110.249	103.497	102.146	72.4329	88.5245	59.3697
EED85083	146.921	137.546	129.859	163.397	102.995	82.6982	86.1128	70.1547	99.7132	99.5906	114.713	109.662	103.995	110.183	157.499	147.655	138.895	159.821	111.688	134.734	125.095	134.827	107.575	121.527	144.855	140.481	84.4783	80.7892	79.4959	73.9844	71.8045	47.3134	71.2291	58.7885	111.299	130.591	132.994	112.565	126.216	121.847	117.409	133.11	73.0349	84.843	69.3529	80.4428	128.791	142.978	142.215
EED85084	0.631601	1.00034	0.249307	1.19302	2.16644	1.89811	5.2542	0.988452	2.55506	1.4904	0.367429	1.21055	0	0.364241	2.72344	2.68464	1.85314	2.71611	0.836887	1.84067	0.379075	0.82116	0.930087	2.08683	0.418442	0.461931	0.362659	2.47648	2.29334	1.08895	0	0	0	0	0.73982	0	0	0	1.32245	1.95646	0.394456	0	0	0	0	0	1.9904	4.47527	2.70506
EED85024	26.1403	28.6607	25.6797	35.9188	40.2079	43.0953	22.7107	34.8556	47.2722	49.8961	57.9636	68.5245	60.9064	63.8828	59.3907	56.2314	57.8951	52.9298	45.8197	43.9832	37.6394	41.1486	57.8271	55.1907	51.2557	56.5828	38.0286	40.5998	44.9951	46.8203	65.531	52.1952	42.5634	59.9542	2.05959	0.764429	1.23052	2.71886	25.7711	31.318	31.1136	30.3011	37.7071	38.1471	43.0545	39.6385	26.7819	26.9939	24.6838
EED85085	8.89329	9.94661	7.18032	10.4233	7.48313	6.71055	5.7522	4.63179	6.86244	10.5348	6.04707	6.45653	7.38593	6.49415	5.75835	8.24054	8.61304	8.38148	13.1994	15.1467	11.7843	10.1359	9.99219	9.06318	7.84311	7.3912	6.13437	6.79291	7.18919	6.8036	4.61195	4.11421	11.7425	12.9221	39.2332	36.153	31.22	34.8255	8.06098	6.26092	8.4755	7.76244	6.78182	5.50831	6.98073	4.95481	13.649	16.8788	13.6032
EED85025	18.6926	18.3906	19.681	24.7132	13.5071	11.4791	5.75405	10.9674	17.3992	13.7874	8.2583	9.57295	10.1211	9.77439	9.71611	11.5889	10.4575	13.8631	18.763	28.0476	16.136	16.6339	9.99186	12.7035	10.3958	14.7476	21.1817	21.1171	14.9115	18.1602	92.2068	63.5611	92.9925	75.4925	28.8892	33.2764	30.851	27.6162	22.5592	24.9468	25.7409	25.2734	0	0.954359	0	0	8.03498	10.0296	6.633
EED85026	956.741	1180.86	753.834	984.904	1004.11	1873.19	1647.19	1625.74	1138.51	992.915	2299.31	2406.41	2344.82	2394.59	2439.99	2375.13	2335.84	2453.3	2289.58	2336.62	2348.2	2399.18	2027.4	2114.34	2053.92	2013.84	2464.51	2534.59	2446.65	2520.68	1493.68	1498.33	1477.23	1507.46	2719.75	2741.68	2662.91	2761.12	2833.17	2916.89	2885.88	2897.37	3599.52	3724.5	3602.74	3640.69	3322.49	3470.6	3274.17
EED85027	52.1464	60.0533	42.8819	68.0441	70.1438	83.0508	74.2397	90.0931	98.8837	91.5613	115.494	111.323	121.464	110.806	115.963	117.448	119.583	114.964	101.328	99.9476	113.018	106.625	98.4971	98.8859	109.796	109.367	83.1721	85.4718	81.9868	88.6328	306.216	324.767	289.587	254.67	142.722	123.911	145.348	130.436	87.1217	98.3167	84.3447	92.8007	112.681	102.309	95.4718	95.0388	97.0015	105.654	97.0102
EED85086	0	0	0	0	0	0	0	0	0	0	0	0	0	0	0	0	0	0	0	0	0	0	0	0	0	0	0	0	0	0	0	0	0	0	0	0	0	0	0	0	0	0	0	0	0	0	0	0	0
EED85028	0	0	0	0.49845	0	0	0	0	0	0	0	0	0	0	0	0	0	0	0	0	0	0	0	0	0	0	0	0	0	0	0	0	0	0	0	0	0	0	0	0	0	0	0	0	0	0	0	0	0
EED80768	37.7728	40.2157	38.2683	43.6899	35.67	40.3614	37.6704	31.5276	30.1366	42.0526	30.7636	37.5391	28.1812	30.9808	26.6933	27.0139	29.1434	32.4873	46.7132	39.7515	37.2805	44.1984	24.1036	29.1206	20.576	31.3092	37.1119	32.9124	32.22	24.1201	0	0	0	0	42.2784	39.4121	47.5821	41.8588	41.5949	36.4018	38.793	45.7104	36.0016	37.6777	36.6842	31.3498	33.7267	34.9422	37.7477
EED80769	4.27564	10.1427	12.2498	12.2986	16.0308	2.27105	19.9203	12.5743	20.6617	19.6657	0	0	0	5.22287	14.8986	21.0968	12.0991	15.4021	8.72964	0	14.6768	3.04735	19.7505	10.0451	20.1085	3.48474	13.4003	7.85578	11.3942	29.7422	0	0	0	0	29.4691	32.813	36.9739	40.8473	30.5674	35.9575	20.2786	26.5045	41.1065	46.432	42.1087	35.5532	0	0	0
EED80770	0	0	0.327673	0	0	0	0	0.64958	0.839554	0	0	0	0	0	0	0	0	0	2.19991	1.20963	0.996467	1.07928	0	1.3714	0	1.21427	0	0	0	0	0	0	0	0	0	0	0	0	0	0	0	0	0	0	0	0	3.92409	1.4705	0
EED80771	413.429	285.481	394.511	532.067	125.546	118.156	114.929	86.147	72.0444	197.799	116.537	107.021	108.595	104.571	114.024	102.242	109.361	111.397	141.871	150.355	148.735	145.94	110.623	111.265	122.992	123.776	72.3862	79.5624	82.4123	76.4207	121.367	147.64	115.379	115.928	55.6279	61.9399	68.888	70.0965	129.569	123.705	121.874	120.232	141.083	121.12	125.253	125.509	105.443	119.305	134.365
EED80772	0	0	0	0	0	0	0	0	0	0	0	0	0	0	0	0	0	0	0	0	0	0	0	0	0	0	0	0	0	0	0	0	0	0	0	0	0	0	0	0	0	0	0	0	0	0	0	0	0
EED80773	70.7208	88.3696	54.9216	75.6768	47.58	54.7751	56.3398	52.9375	51.8436	73.8066	63.7	68.1741	73.5912	76.4202	66.1616	62.6782	68.2109	61.4848	79.0131	76.729	67.3935	88.8628	65.2174	63.9466	62.8406	67.3314	60.4703	61.5296	63.672	61.7267	167.099	188.815	153.972	142.686	30.2269	30.0182	33.6783	33.9711	80.804	93.9781	76.6615	78.845	143.869	155.747	129.704	142.913	179.678	193.966	207.103
EED80774	0	0	0	0	0	0	0	0	0	0	0	0	0	0	0	0	0	0	0	0	0	0	0	0	0	0	0	0	0	0	0	0	0	0	0	0	0	0	0	0	0	0	0	0	0	0	0	0	0
EED80756	7.44748	8.47313	7.16367	10.9161	13.8833	14.3814	13.9686	17.3788	15.7317	16.2622	16.7645	18.4247	18.7648	19.8533	15.9314	16.8308	15.9564	16.6101	21.3988	19.2626	21.2963	18.1468	20.8761	24.4659	22.4352	19.6277	13.8877	16.5297	13.0789	15.3312	24.1938	42.8672	41.2086	39.0777	20.7976	16.2238	21.024	16.9916	29.7002	29.0277	27.6711	29.1322	29.8266	25.6035	21.4146	31.4774	15.0602	23.896	21.3339
EED80775	16.7986	14.4718	16.2995	18.3657	10.3803	4.85828	12.2327	6.80618	7.28616	14.1617	10.0178	13.9205	10.6751	10.5389	8.33456	6.61535	5.84304	8.87888	13.0385	11.2661	12.0227	13.7073	13.4555	14.8047	14.6683	14.6506	8.47522	6.20085	6.38029	7.47292	0	0	0	0	11.1146	11.459	15.1256	11.8194	12.7545	11.1583	14.9249	9.93233	23.6862	19.7185	31.6981	22.7034	8.58311	8.40418	10.7869
EED80757	96.8176	70.9912	99.0785	124.176	44.4157	39.5131	121.675	49.1034	45.3315	58.5802	135.592	126	152.874	124.076	77.3099	54.4347	61.3724	0	95.0265	65.3137	118.369	81.5856	26.4023	44.4291	47.5131	13.1128	61.7686	46.8665	74.4008	72.1277	0	0	0	0	462.026	561.22	395.242	582.197	137.648	194.382	156.763	160.667	183.091	160.956	300.088	235.272	169.504	206.438	204.769
EED80776	46.5339	43.1477	36.2321	58.5157	48.4533	40.1245	35.6763	44.3635	50.3879	56.4895	53.1134	64.6021	55.456	44.7264	93.1297	80.4767	102.255	108.183	44.8781	48.6377	55.3862	45.3111	60.7185	65.6842	78.0485	64.6202	31.0034	45.5503	38.1926	32.7237	112.9	115.404	94.1076	97.285	58.6468	57.6188	50.4975	47.818	38.3702	51.6973	59.4728	52.7846	31.0784	18.7283	22.8216	27.7469	44.0863	48.6928	37.1407
EED80758	427.023	393.777	349.955	420.93	326.507	373.882	234.797	259.182	315.672	502.682	409.521	381.857	403.456	390.648	433.121	373.016	425.428	401.612	446.581	420.952	486.276	420.92	415.632	427.878	483.977	383.709	318.407	301.624	284.198	307.241	243.972	224.739	260.432	244.135	163.359	229.534	202.172	246.457	273.469	267.431	286.184	292.982	210.236	208.668	231.572	201.107	486.587	485.266	592.562
EED80759	35.1684	25.7139	24.0564	36.9051	21.7044	27.2231	31.9333	22.2812	28.2922	36.6336	36.0357	47.2347	33.0106	31.1136	53.8511	55.8141	54.7196	54.7804	59.5727	49.4986	62.363	64.9479	39.7242	23.1075	39.7149	32.1512	25.2417	22.1989	22.8029	21.8191	82.9824	35.5897	23.2178	31.9377	35.1087	57.3356	46.1473	23.1735	47.4171	49.5175	46.174	50.964	34.6893	56.0581	55.7413	42.357	61.3963	65.4829	52.7747
EED80777	32.54	47.881	5.42621	15.4519	184.077	77.5761	2.18698	184.97	195.437	77.0587	280.385	257.695	239.299	270.354	237.411	187.809	205.987	194.025	102.394	97.0573	99.947	94.2809	170.357	171.885	135.539	164.398	90.0882	87.866	86.4169	102.009	127.371	179.083	117.756	94.207	243.667	231.311	205.549	232.137	44.0086	55.1699	58.9521	60.2024	43.1568	23.772	23.2954	13.3061	24.9291	26.4141	30.4099
EED80760	12.3932	8.13098	8.88782	14.8198	6.93391	9.38331	11.9092	7.75247	7.01381	12.6866	9.6408	8.05585	10.5594	9.14161	8.93237	14.0007	12.1559	12.2006	11.6954	13.1241	13.406	12.4124	9.54943	10.4154	6.92173	11.0665	14.2735	12.2425	11.3994	15.5285	9.20697	17.9666	11.5116	12.6681	9.2839	9.86745	8.69832	10.863	13.3265	18.1345	16.1999	16.1421	15.0839	14.9584	19.0948	16.3645	11.0695	10.5299	10.5437
EED80761	161.935	100.64	118.153	133.026	114.538	87.5943	97.4621	71.1434	117.009	134.782	112.524	117.959	108.616	112.47	153.799	160.162	160.25	173.149	86.3142	111.809	103.618	105.475	132.414	114.877	135.031	134.451	110.146	101.854	90.3824	100.598	66.3859	45.5549	58.0444	51.1003	141.371	155.327	156.901	159.434	131.094	129.983	144.762	138.842	150.184	141.715	123.374	112.145	124.682	128.842	134.076
EED80762	296.97	206.479	302.936	249.918	117.461	46.776	2074.69	74.5936	35.1321	126.844	160.259	166.193	166.61	154.675	103.633	105.959	123.651	114.211	228.003	221.309	224.977	205.863	220.679	224.213	219.974	215.067	436.498	432.905	439.162	450.816	820.666	863.322	823.691	875.447	725.798	719.646	804.797	757.007	1138.38	1082.31	1127.64	1036.9	367.941	363.529	368.085	348.202	1278.02	1299.39	1325.17
EED80763	13.1255	11.1274	10.1951	15.4101	9.96764	9.17786	12.3044	10.6774	8.21435	13.8586	11.3401	10.5858	9.52245	10.867	14.8846	12.8231	12.5509	13.9714	23.031	20.1199	22.2291	13.0943	17.4625	15.0282	17.0041	16.8705	7.08882	5.94475	9.10028	5.60142	7.26498	18.5169	13.2124	14.5397	6.84999	4.23736	9.20833	9.41945	12.6981	11.0702	12.58	10.7497	21.897	20.781	18.7301	22.9561	15.6135	16.9774	14.6103
EED80764	49.9139	58.7253	46.373	51.7657	37.663	33.8109	43.3387	37.0132	50.5458	39.2924	42.4794	39.6021	38.9135	40.2392	51.0779	50.4488	53.1649	54.2551	51.8175	54.3835	55.1233	52.7425	45.1625	43.6957	44.722	41.2999	42.487	37.5388	40.0654	40.1003	33.1755	39.306	24.5109	34.2352	41.4358	37.6718	51.4429	42.1536	43.7158	51.2701	45.8068	54.5854	58.9918	56.4488	57.0352	49.4662	47.5572	44.2662	50.5017
EED80765	33.1277	40.4896	24.5633	35.0532	34.4575	48.58	95.4876	32.4479	34.4341	26.1826	27.9708	28.3664	28.6877	28.1261	21.8236	22.3508	23.8495	20.1572	28.5013	28.6614	31.6189	31.1062	38.2814	41.6158	43.8948	37.5205	29.7213	34.8785	37.3508	34.243	58.0574	73.754	75.5139	83.8352	57.1278	55.8088	67.3776	50.9581	49.7744	43.2915	48.5625	47.257	79.1707	81.0617	84.283	81.9727	69.7793	64.5913	72.4187
EED80778	244.202	202.229	216.487	272.088	163.435	189.247	298.292	149.317	145.03	231.566	306.201	312.495	288.263	290.099	252.6	271.097	245.162	244.135	226.75	247.603	222.291	228.425	291.381	316.26	283.723	288.629	239.538	242.69	246.649	222.715	285.614	241.815	209.215	320.208	178.425	194.351	191.133	182.414	230.933	247.227	212.907	232.291	364.204	387.923	375.635	420.121	322.479	355.404	322.562
EED80779	13.6959	10.1599	9.46053	13.8384	7.92946	7.3364	9.95194	7.97665	8.15404	13.0118	5.93314	5.42944	6.59157	6.42475	13.7706	13.5886	13.5471	13.4325	31.0877	32.6382	30.7953	28.4784	11.0211	9.66861	7.3778	5.92501	8.05806	6.83121	7.77591	8.96131	6.14403	8.22141	10.0564	13.5259	5.40686	3.01018	2.01899	2.2305	15.2676	20.9159	17.8657	19.0988	31.3942	31.2762	25.9506	29.7421	16.5695	17.4521	19.5823
EED80766	72.0907	73.8033	64.9181	89.7452	85.6642	52.4463	28.8035	53.8905	88.3634	86.3257	81.325	98.9443	83.2626	80.6193	94.5557	82.3899	82.4353	106.089	83.5363	72.8937	86.3705	81.9665	93.8484	116.605	96.248	103.244	35.4129	35.8257	47.6316	43.3211	4.3782	4.88211	7.96239	0	75.4526	62.5637	80.5684	89.0088	63.1325	54.1292	58.2047	45.3478	88.1739	103.045	93.0318	92.6903	49.6694	33.9889	33.2626
EED80780	56.7292	42.1165	50.8245	58.7473	19.2026	8.22516	22.8771	10.9516	23.5908	17.6138	4.34234	7.15325	9.94456	8.60933	12.0698	18.13	5.47519	16.0497	17.3083	27.1917	11.2	33.9662	5.49597	9.24847	14.8357	5.45919	17.1439	9.75585	17.4234	10.7245	35.7674	79.7681	10.8414	47.7218	0	0	0	0	0	0	0	0	34.3014	20.9407	41.6447	30.1383	5.88073	3.30559	7.99224
EED80767	23.2104	20.9777	21.9083	34.9464	14.4228	30.3274	30.9289	36.5216	39.5482	55.8693	11.7413	32.2363	34.9559	26.1887	13.5982	6.12775	19.7392	16.2739	53.486	14.7048	18.1702	22.9604	18.5758	20.8392	46.8	25.832	2.89722	6.59473	5.23459	0	0	0	0	0	70.9235	85.552	90.0446	64.368	63.389	50.7969	72.4785	27.8251	0	0	0	0	3.97524	22.3451	3.60172
EED77204	31.005	30.6913	30.5959	29.7068	37.2481	41.8624	109.191	47.4678	54.5334	77.0783	7.84214	21.5309	25.1434	19.4352	14.5318	28.6495	13.184	18.1159	58.0512	49.1075	60.6804	56.9603	44.665	11.135	13.3964	29.5774	46.442	26.4282	41.9548	15.4945	0	0	0	0	23.6853	35.1637	7.0755	23.4502	28.2254	62.6359	42.0949	27.877	0	0	6.26743	6.80362	31.8612	41.7886	43.3012
EED77203	60.5438	48.6683	59.3565	62.0359	54.5127	58.4071	80.2011	35.5196	34.7659	73.6094	58.6204	59.792	58.0214	50.846	38.7989	36.1533	38.7243	32.408	53.6292	43.1165	42.6527	46.8344	60.2106	59.6297	51.6075	52.0337	32.7496	40.2515	42.8317	40.3126	84.8598	55.4709	55.878	96.6293	47.2104	59.7356	50.0021	57.365	51.9342	67.7023	70.8501	62.9934	87.3542	84.2106	96.9084	97.4569	52.8535	44.6009	46.0441
EED80716	0	0	0	0	0	0	0	0	6.73059	0.525236	0	0	0	0	22.9069	0.0258636	7.65994	0	0	0	0	0	19.6268	0	0	0	0	5.71308	0	0	9.4888	0	0	0	0	0	0	0	0	0	0	0	0	0	0	0	0	0	0
EED80735	8.76741	6.14001	10.4823	13.8161	14.212	8.68581	14.5364	11.7159	8.79574	6.34007	4.76993	8.07575	4.27501	8.63774	8.44432	5.03296	10.3118	6.09794	8.92874	6.09776	10.3722	5.19131	7.16849	3.87393	6.7155	5.81581	5.56304	6.04664	5.51434	4.07346	0	0	0	0	5.62639	6.39665	2.13728	4.87782	7.4559	7.09192	7.6032	9.09582	0	0	0	0	5.33808	7.35677	6.24714
EED80736	16.0293	14.7874	12.6823	17.3185	21.6891	27.5065	30.0557	21.7552	28.2975	21.1763	23.1744	20.4513	18.5754	22.8365	26.0725	28.9407	27.9447	24.6003	41.7872	38.8708	36.8596	40.0771	23.395	21.1532	25.4493	25.1461	17.9721	17.9749	21.0325	18.942	56.0534	55.7476	59.9249	56.8489	40.5512	44.2247	42.3155	47.8485	20.1903	22.4025	19.1035	21.7391	22.5194	26.3427	22.0487	20.8235	31.5713	30.4524	32.4977
EED80717	0	0	0	0	0	0	0	0	0	0	0	0	0	0	0	0	0	0	0	0	0	0	0	0	0	0	0	0	0	0	0	0	0	0	0	0	0	0	0	0	0	0	0	0	0	0	0	0	0
EED80718	1.15056	0.911135	0.908302	1.20738	0	0	2.01502	0	0	0.626539	0	0	0	0	0	0	0	0	0	0	0	0.747936	0.847149	0	0	2.52444	0	0	0	0	0	0	0	0	0	0	0	0	0	0	0	0	0	0	0	0	1.81291	0	0.821283
EED80719	18.8492	18.3395	19.7353	10.4536	10.1242	14.9021	0	20.7866	26.8657	19.2876	15.4536	20.3657	18.6864	6.12781	17.1817	16.9369	25.8123	25.5107	11.9675	25.4023	52.4592	13.8148	18.4415	10.2398	0	9.71414	18.3036	13.8877	27.5586	15.2666	0	0	0	0	56.0087	20.788	72.5031	61.6143	33.3724	90.5151	49.771	29.2982	124.785	89.4291	29.6412	64.3542	14.3509	5.7513	16.8551
EED80737	0	0	0	2.24064e-08	14.0308	0	0	0	18.6162	0	8.56666	3.13602	7.84753	22.6462	7.93717	11.9224	14.4021	7.91582	13.0081	25.0341	20.6225	19.1455	28.9135	32.4366	22.7641	17.95	22.5479	41.7008	43.2848	42.315	203.848	122.397	213.88	266.748	0	0	0	0	41.1109	11.4038	30.656	30.4526	0	0	0	0	116.016	126.079	119.13
EED80738	13.9543	10.9558	14.3117	17.5349	19.5673	11.7873	22.8735	13.7961	14.2761	15.7942	4.14612	6.07334	5.22319	6.027	14.8487	18.2203	18.1408	16.8489	33.7097	21.234	28.8964	29.9359	12.7493	10.7291	20.7184	19.004	12.6219	8.01212	9.38031	7.04759	103.3	100.097	98.6901	104.882	20.6163	28.9966	17.4456	12.485	19.8817	16.9113	15.1042	15.2454	12.4749	12.6477	14.0807	9.56522	19.9536	14.3443	14.9357
EED80739	0.331446	0	0	0	0	0	0	0	0	0	0	0	0	0	0.893237	3.0189	2.80482	1.01001	0	0	0	0	1.22021	0	0	0	0	0	0	0	0	0	0	0	0	0	0	0	0	1.28337	0	0	1.69234	0	1.54098	0	0	1.4678	0
EED80740	6.3959	6.88712	6.40557	7.70373	0.6131	3.89636	1.7595	1.61398	3.71979	2.13435	5.35099	4.35569	4.49886	6.11017	4.33205	3.17888	6.21098	4.49127	2.6624	2.78732	1.98825	0.653092	3.66955	5.34624	7.3761	8.36343	6.37808	12.4787	9.56489	9.98627	54.5595	39.3665	43.7754	44.9614	0	0	0	0	4.68379	6.93792	13.2982	11.1539	12.3114	15.4108	19.6179	24.8628	10.0308	9.42147	8.67381
EED80741	15.5556	14.9551	16.9571	12.9795	9.83463	15.2786	15.3558	8.74701	19.9459	8.75537	7.015	13.7955	14.8407	30.1572	19.8081	29.211	25.6929	20.7425	22.4005	22.1201	9.0467	24.3875	6.98455	6.87276	15.8501	4.65015	8.49756	16.8111	10.8836	19.6961	0	15.0342	15.7627	0	4.03564	0	0	5.59382	10.2256	13.4796	4.84136	13.2996	91.7008	79.1802	83.2331	106.532	12.4643	13.6799	13.9401
EED80720	37.6414	30.3755	31.3913	36.0654	29.4325	26.0262	23.9597	22.2108	32.5857	21.7231	33.62	28.0999	27.2546	25.3648	26.7389	36.9556	34.5129	31.6155	21.6851	30.5545	26.091	32.2489	36.9033	32.9509	31.5111	31.0457	22.0245	22.3926	20.9576	19.6927	62.0832	87.4468	71.3098	67.0294	11.9812	13.3407	11.2743	11.8623	36.7655	46.7346	42.1617	39.4846	42.3038	57.9652	52.3114	47.4943	24.9814	28.9904	27.745
EED80721	6.48998	13.9194	16.0109	10.2157	5.15305	5.41777	15.3917	15.87	8.20451	2.94511	15.7312	0	5.76427	3.11895	0	0	0	0	3.58308	15.7614	16.2299	3.51575	15.9284	4.46732	14.3323	47.4655	12.4216	24.7401	2.80536	18.649	224.599	231.184	219.943	190.173	0	0	0	0	7.54932	0	3.37768	14.9123	0	0	0	0	0	0	0
EED80742	40.9272	22.8347	29.7396	24.5976	8.50811	10.6224	0	2.72944	15.757	27.6899	2.70558	3.56558	3.96553	6.97346	4.51218	4.51851	7.2777	6.00006	15.4061	11.5208	10.0488	13.9073	10.2731	7.68325	9.24364	15.6467	0.534091	2.43143	1.92995	3.74197	0	0	0	0	0	0	0	0	5.84275	6.48292	7.55194	7.053	60.7919	58.4528	57.9495	51.6402	10.9923	9.88614	9.95943
EED80743	0	0	1.39261	1.48092	0	5.6548	0	1.38036	3.56811	3.84244	0	4.50804	0	0	7.60647	0	10.3515	7.58601	0	0	8.46997	9.1739	5.19541	0	9.34956	0	16.2063	9.22232	21.9607	16.2208	0	0	0	0	0	0	0	0	0	0	0	0	21.617	31.6728	19.6836	42.7352	38.9139	18.7489	15.1103
EED80722	35.648	35.7621	31.0762	34.7243	35.4886	27.5434	22.572	31.7409	38.5987	28.8716	49.2875	48.0006	42.1684	49.3208	46.9582	36.4005	44.9483	47.2615	30.713	28.5345	32.1409	31.6946	28.8368	20.4667	35.4787	45.0117	27.0775	26.1163	27.3635	31.2358	66.3859	59.7908	92.871	81.7605	39.3217	40.6561	43.6302	53.7625	73.0781	61.2779	63.3957	54.5453	31.8325	39.4649	57.2277	45.1808	45.3388	48.1388	51.3483
EED80744	30.4717	26.2935	26.7264	37.1553	32.0144	33.4432	45.663	33.0958	63.5601	30.5185	59.1153	57.0181	62.6289	57.093	56.92	49.5729	62.9049	61.2271	55.8133	65.827	62.1271	53.7142	51.3594	58.2362	52.5095	59.5433	32.5152	31.2066	28.0618	34.4872	69.9202	68.795	69.1899	67.9091	70.1273	62.9714	62.1716	61.6368	38.2003	32.5348	38.3923	30.3948	27.4736	35.9408	50.0327	41.3814	46.4395	36.9665	46.7013
EED80723	0	0	0	0	0	0	0	0	0	0	0	0	0	0	0	0	0	0	0	0	0	0	0	0	0	0.417045	0	0	0	0	0	0	0	0	0	0	0	0	0	0	0	0	0	0	0	0	0	0	0
EED80745	5.42785	1.26457	2.7734	8.04348	4.38192	2.55946	17.616	6.72241	0.322997	1.39132	11.8908	19.588	12.2542	7.36724	1.45806	0	1.24941	2.06013	2.53907	3.18929	0.820484	0	2.82183	6.33134	7.61718	10.2775	0.733526	2.50451	0.662653	1.46836	0	0	0	0	19.453	13.3294	17.4335	16.2968	3.56644	0.989299	6.38271	0.880604	0	0	0	0	19.1228	7.92033	8.44392
EED80724	2.19063	3.03162	1.71329	3.15153	0.805577	0.675289	0	1.21698	0.98419	1.79795	2.97043	3.38831	3.09105	2.35006	3.97333	5.47245	5.36925	2.95875	4.11915	6.66124	4.15184	8.33699	4.00919	2.85221	2.4986	4.99856	1.33654	1.09865	1.44491	1.92239	0	0	0	0	8.2801	12.3637	4.94267	5.46929	6.79646	2.79211	1.15094	1.91163	3.2268	3.17995	4.30709	5.51766	4.06828	7.22002	3.47283
EED80746	3.13742	1.8979	2.14057	2.7792	1.96474	4.10131	3.39168	2.98221	3.67692	2.55578	6.98701	6.90593	6.40049	6.23375	5.03608	5.92775	5.49206	6.57523	9.20514	2.77094	4.29101	3.90097	3.83225	6.94455	1.94399	7.35228	4.67648	5.49415	4.46829	5.50366	48.3343	11.9544	33.9456	34.5539	45.0188	32.8959	59.2573	41.7863	5.46989	4.95322	6.31379	1.06169	0	0	0	0	4.56738	2.42139	2.98325
EED80725	10.9895	17.2628	8.15783	5.26436	0	4.76508	1.22464	3.65544	2.20063	1.09943	0	2.0342	5.66926	1.87891	0	0	0	0	8.80121	10.143	3.24986	11.9822	6.59113	16.0272	12.7923	6.93319	12.8922	7.90266	17.1661	7.91282	0	0	4.86755	0	0	0	0	0	14.6828	12.905	7.32561	13.0092	0	0	0	0	0	0	0
EED80726	2.2613	1.55983	0.917891	1.52121	1.2705	0.943181	1.24384	1.02338	0.768979	0.854397	1.86048	1.42953	2.52928	2.39031	1.14038	0.579437	1.05269	1.00489	1.64157	0.69925	0.765884	1.46392	1.18741	2.33198	1.55881	0.800008	1.00602	1.24994	1.24328	0.898201	0	0	0	0	0	0	0	0	1.13122	0.898452	1.73839	2.11872	0	0	0.201738	0	0.204823	0.964986	0
EED80747	13.3678	31.1529	9.24647	4.21113	5.47598	3.21952	6.63099	1.45612	3.81697	4.348	3.72046	7.0053	0	2.53812	8.07892	14.1725	6.62916	11.1378	1.59175	3.31292	9.85789	0	9.85471	5.72558	4.30263	12.6697	17.8807	15.618	18.4761	28.3875	0	0	0	0	0	0	0	0	8.09895	9.42097	3.953	5.55884	1.975	6.5109	1.79836	1.95222	6.54205	16.2398	17.1097
EED80727	4.58801	3.84822	4.6654	6.10934	4.75899	5.21148	3.85175	4.06494	3.2991	4.51247	3.82126	7.344	4.3756	1.89405	1.4253	2.42907	1.0636	1.68409	5.13054	6.73001	8.89366	6.15575	7.65759	3.62953	6.83064	3.38087	0.574642	0	3.7598	1.90003	32.5305	18.151	12.57	26.247	0	0	0	0	3.63863	1.32715	1.27613	1.33258	0.838479	4.60695	4.58092	4.97283	0.956107	6.34419	3.23542
EED80748	12.8265	10.134	10.7143	9.37499	12.0689	13.3685	7.8107	9.91976	10.0885	11.4061	4.51916	6.31963	10.9353	14.2716	15.1519	13.5583	15.0109	14.0545	14.087	21.0917	15.4375	13.9777	8.22483	5.37589	9.10569	6.47134	9.58657	10.9013	10.186	7.88431	16.9319	25.1413	24.613	3.42023	8.24735	6.70885	5.24109	8.6076	7.2328	10.457	9.10564	9.74369	26.0227	28.1666	40.0182	23.3463	6.07363	5.28406	9.12011
EED80749	5.28212	4.31675	5.07337	4.81636	1.65539	2.10381	1.51851	1.30386	2.24599	1.70234	0.541573	1.33558	1.81812	1.19058	4.49977	3.86429	3.12766	2.83579	1.83146	3.87769	4.07004	4.39828	7.80834	8.41138	10.1522	4.82494	3.24861	1.71528	3.29624	2.15289	0	0	0	0	0	0	0	0	0.795864	0	0.381734	0	2.95776	1.08341	4.4887	3.4109	4.07485	8.32171	6.95088
EED80728	26.8744	24.3137	15.9476	28.662	15.2591	13.2508	6.98517	10.3725	16.2004	14.5972	25.9725	22.1528	26.6945	15.963	24.9595	20.8277	21.1825	16.4225	24.5009	14.3337	9.55783	24.6811	20.4241	24.2916	22.7524	23.2179	22.1501	17.1844	12.7171	6.201	0	3.11152	0	0	29.6715	35.3168	40.3454	42.546	20.7244	31.0308	21.0131	28.9825	32.121	38.8039	28.1471	31.9274	20.8756	18.0606	20.8982
EED80750	0	0	0	0	0	0	0	0	0	0	0	0	0	0	0	0	0	0	0	0	0	0	0	0	0	0	0	0	0	0	0	0	0	0	0	0	0	0	0	0	0	0	0	0	0	0	0	0	0
EED80729	134.46	100.161	135.366	166.041	177.935	138.776	119.675	128.197	202.604	226.81	161.973	182.22	168.28	178.19	195.824	169.066	162.719	182.521	134.972	141.009	158.955	125.813	260.005	227.179	238.449	223.498	81.8847	84.3184	72.2118	58.5412	21.6935	0	39.4527	0	39.7723	22.1426	35.6435	43.3153	63.9847	81.513	84.8228	105.325	76.2827	49.5334	56.8309	78.8299	109.678	132.323	109.067
EED80751	37.7505	36.3208	44.5635	30.7291	36.9772	13.0767	28.1911	21.0505	14.2724	24.9759	28.7341	20.2862	15.9812	28.4848	32.3275	26.779	25.0162	36.0336	29.2175	23.1342	27.5274	24.0815	33.7701	24.771	35.0609	32.254	17.2192	16.1391	10.0653	16.2208	0	0	0	0	0	2.30075	3.70358	4.09157	19.699	32.786	27.5426	18.2399	34.227	29.6933	31.1658	42.7352	11.1182	10.9369	6.29597
EED80730	7.61726	1.07717	3.22146	3.9967	0	0	0	0.532186	0.687828	1.48142	1.5826	1.73804	4.34925	1.56887	1.46631	4.95573	1.33032	1.46236	1.80233	1.98205	4.89829	0	0	2.24712	1.80232	0	4.68617	3.55559	2.82226	7.81725	0	0	0	0	0	0	0	0	0	0	0	0	0	0	0	0	6.42983	7.2285	11.6513
EED80731	2.68009	3.18357	2.90919	6.18735	2.55359	0	1.17344	0.262145	1.35525	2.43241	0.77956	0	0	0.772796	0.722276	1.6274	1.31058	2.161	0	0	1.60854	0	0.986665	0	0.887792	3.92025	0	0	0	0	0	0	0	0	0	0	0	0	0	0	0	0	0	0	0	0	6.33443	3.56062	7.65231
EED80732	10.2176	11.7212	7.84818	8.51143	8.7791	10.9516	17.273	9.91172	15.6357	9.88503	11.9968	3.01265	9.83732	7.09128	11.3652	9.79994	12.0511	11.0814	18.1717	15.2098	24.0743	16.579	5.10532	11.4795	3.9421	7.26373	23.7965	11.8944	31.8182	17.6915	133.664	151.178	144.116	129.439	40.5159	22.8212	27.1906	30.1547	38.103	54.0044	52.5621	51.2213	10.9873	15.8301	8.72201	12.0673	0	9.92663	11.5202
EED80733	8.64756	8.08451	8.77048	6.30179	3.43308	1.92504	8.93964	4.46414	10.0211	4.57823	3.49351	1.53465	5.12039	5.54111	7.76831	7.293	9.39714	8.39304	3.97855	5.25032	2.16255	6.24606	2.65297	4.96039	3.18283	8.78407	1.37926	0.784879	2.492	2.76099	0	4.27834	0	3.83932	0	0	0	0	2.51477	0.930099	1.50019	4.96745	8.58549	14.8256	11.168	12.1235	11.3548	20.2116	10.2879
EED80752	4.30945	7.46524	4.25258	7.53709	27.0315	416.229	2493.76	349.156	4.08594	12.3855	45.9615	42.4455	50.7153	43.4916	24.1955	30.5291	36.8786	27.0261	143.943	147.83	146.566	166.918	88.5801	75.6425	103.496	106.373	528.913	538.598	507.615	556.215	3596.51	3594.69	3458.15	3363.58	1552.21	1444.96	1583.34	1540.97	2046.5	2177.56	2173.3	2185.86	1831.82	1841.68	1808.23	1807.06	4372.68	4429.17	4519.36
EED80734	3.85048	5.13727	2.47805	3.33791	5.26385	10.3977	10.9948	7.20498	1.90475	2.43105	2.92172	1.60434	4.90684	2.89637	4.51172	2.5414	3.27463	4.04962	9.98215	3.65917	7.53584	9.79456	4.93058	8.98847	9.98211	1.83659	2.8838	1.64104	2.17097	2.40531	0	0	0	0	0	0	0	0	10.5159	10.3716	8.36436	6.92405	5.98359	2.81797	3.89173	4.22467	9.89204	13.3449	15.5351
EED80753	2.4521	0.809096	0	0	1.55757	0	7.15742	2.39845	0	2.22549	0	0	0	0	2.20278	4.9632	0	8.78742	0	0	0	0	0	0	0	0	0	0	0	0	0	0	0	0	0	0	12.8704	14.2187	0	0	0	0	0	0	0	0	0	0	0
EED80754	914.162	767.464	723.845	849.468	670.352	705.634	513.712	501.16	730.428	734.685	687.47	719.938	733.22	786.164	808.703	762.426	795.617	791.781	788.512	842.537	768.788	853.258	888.754	848.886	922.723	904.414	524.661	570.922	502.429	568.789	586.485	586.333	753.981	553.149	598.182	679.819	573.744	658.322	714.319	735.387	761.761	730.231	728.38	677.265	684.819	662.462	1223.63	1289.64	1259.29
EED80755	105.953	93.5247	103.223	132.903	81.2334	96.4484	95.784	84.0523	85.3146	116.374	123.668	140.844	124.075	123.892	134.586	122.254	118.804	105.807	132.641	131.936	140.414	130.879	168.116	156.084	154.25	171.927	95.5831	116.87	109.102	112.475	352.121	372.615	352.864	453.03	69.8268	66.0141	69.6624	70.4382	109.117	114.976	125.037	109.321	81.5507	74.4686	82.6239	97.64	116.084	125.522	127.657
EED80696	63.3775	80.3954	9.00884	5.99306e-08	0	165.804	0	4.35123	137.438	0	0	0	0	0	0	4.40376	1.26679	0	0	0	0	0	0.000413166	31.4507	20.2948	1.85187	0	1.55203e-07	0	0	34.7903	0	0.0575219	47.4194	0	0	0	0	114.548	118.743	89.0549	142.295	228.787	260.675	222.648	161.501	0	0	0
EED80697	1.87931	1.40446	1.98963	1.84635	0.350351	0.580763	0.624733	0.754824	1.40182	0.574771	0.200696	0.661225	0.919245	0.994775	0.371898	0.418972	1.01222	0.370897	0.763884	1.11512	0	0.508222	0	0	0	0.413622	0.534222	0.524018	0.608901	1.00406	0	0	0	0	7.27386	7.64925	11.5889	10.0023	0	0	0	0	0	0	0	0	0.815395	0.916677	0.492519
EED80705	0	0	0	0	0	0	0	0	0	0	0	0	0	0	0	0	0	0	0	0	0	0	0	0	0	0	0	0	0	0	0	0	0	0	0	0	0	0	0	0	0	0	0	0	0	0	0	0	0
EED80706	0	0	0	0	0	0	0	0	0	0	0	0	0	0	0	0	0	0	0	0	0	0	0	0	0	0	0	0	0	0	0	0	0	0	0	0	0	0	0	0	0	0	0	0	0	0	0	0	0
EED80707	0	0	0	0	0	0	0	0	0	0	0	0	0	0	0	0	0	0	0	0	0	0	0	0	0	0	0	0	0	0	0	0	0	0	0	0	0	0	0	0	0	0	0	0	0	0	0	0	0
EED80698	0	0	0	0	0	0	0	0	0	0	0	0	0	0	0	0	0	0	0	0	0	0	0	0	0	0	0	0	0	0	0	0	0	0	0	0	0	0	0	0	0	0	0	0	0	0	0	0	0
EED80708	0	0	0	0	0	0	0	0	0	0	0	0	0	0	0	0	0	0	0	0	0	0	0	0	0	0	0	0	0	0	0	0	0	0	0	0	0	0	0	0	0	0	0	0	0	0	0	0	0
EED80709	0	0	0	0	0	0	0	0	0	0	0	0	0	0	0	0	0	0	0	0	0	0	0	0	0	0	0	0	0	0	0	0	0	0	0	0	0	0	0	0	0	0	0	0	0	0	0	0	0
EED80699	0.917571	0.468057	0	0.521461	7.5164e-05	0	0	0	0	0	0	0	0	0	0	0	0	0	0	0	1.50793	0	0	0	0	0	0	0	0	0	0	0	0	0	0	0	0	0	0	0	0	0	0	0	0	0	0	0	0
EED80710	0	0	0	0	0	0	0	0	0	0	0	0	0	0	0	0	0	0	0	0	0	0	0	0	0	0	0	0	0	0	0	0	0	0	0	0	0	0	0	0	0	0	0	0	0	0	0	0	0
EED80711	0	0	0	0	0	0	0	0	0	0	0	0	0	0	0	0	0	0	0	0	0	0	0	0	0	0	0	0	0	0	0	0	0	0	0	0	0	0	0	0	0	0	0	0	0	0	0	0	0
EED80700	0	0	0	0	0	0	0	0	0	0	0	0	0	0	0	0	0	0	0	0	0	0	0	0	0	0	0	0	0	0	0	0	0	0	0	0	0	0	0	0	0	0	0	0	0	0	0	0	0
EED80712	19.1502	20.9119	15.1783	16.2602	0.579317	8.42883	6.64251	3.27644	8.61189	4.11145	5.19371	6.68137	7.77246	6.46951	10.3276	11.6112	14.2105	14.7038	8.76966	5.77222	5.91025	7.68895	10.0798	8.21473	6.16798	11.4668	2.9135	1.32636	3.38241	6.41541	0	0	0	0	3.5661	5.29432	10.653	3.5307	4.89812	6.36006	5.11696	1.8675	0	0	0	0	15.1367	14.6581	14.7326
EED80701	40.0395	27.3341	32.6989	39.3604	18.8556	13.6003	13.8533	14.1799	15.7088	9.18923	10.7093	26.4625	17.7811	19.2421	12.4029	11.8769	12.9405	14.225	13.7207	10.0592	6.90545	11.967	13.5544	16.1563	11.4339	21.037	17.8373	14.2858	11.9362	13.8858	3.67546	0	0	0	20.2155	16.5068	21.7403	16.0119	26.4996	29.403	27.3054	39.6552	11.7494	24.5313	27.8162	17.4207	20.8485	23.4381	22.1746
EED80713	9.25173	8.23146	11.7653	12.2668	3.70314	2.52594	3.15721	3.54358	2.01591	3.3576	3.76626	3.34886	5.17095	3.38223	4.76802	4.44818	4.09818	5.04302	2.77615	4.81817	4.56034	2.86555	4.96724	2.7331	7.25001	6.00462	7.62941	4.39191	6.92089	5.3649	0	0	0	0	0	0	0	0	2.95898	7.48685	5.03202	4.25479	10.5547	7.04349	9.85191	9.73997	3.99733	5.93948	4.79728
EED80702	0	0	0	0	0	0	0	0	0	0	0	0	0	0	0	0	0	0	0	0	0	0	0	0	0	0	0	0	0	0	0	0	0	0	0	0	0	0	0	0	0	0	0	0	0	0	0	0	0
EED80714	0	0	0	0	0	0	0	0	0	0	0	0	0	0	0	0	0	0	0	0	0	0	0	0	0	0	0	0	0	0	0	0	0	0	0	0	0	0	0	0	0	0	0	0	0	0	0	0	0
EED80715	0	0	0	0	0	0	0	0	0	0	0	0	0	0	0	0	0	0	0	0	0	0	0	0	0	0	0	0	0	0	0	0	0	0	0	0	0	0	0	0	0	0	0	0	0	0	0	0	0
EED80703	0	0	0	0	0	0	0	0	0	0	0	0	0	0	0	0	0	0	0	0	0	0	0	0	0	0	0	0	0	0	0	0	0	0	0	0	0	0	0	0	0	0	0	0	0	0	0	0	0
EED80704	0	0	0	0	0	0	0	0	0	0	0	0	0	0	0	0	0	0	0	0	0	0	0	0	0	0	0	0	0	0	0	0	0	0	0	0	0	0	0	0	0	0	0	0	0	0	0	0	0
EED77202	15.1161	19.4522	13.425	11.8969	42.4879	62.8416	174.56	41.3992	27.7088	39.7856	50.5638	67.6017	58.4024	67.5598	46.8482	59.6623	36.9595	44.6908	67.5988	82.5992	63.507	71.2416	38.9547	37.4582	30.0438	66.3326	86.7955	49.3915	64.6877	71.6701	144.865	201.923	208.571	120.802	0	0	0	4.3826	121.326	87.7951	87.3249	91.1739	15.4364	16.9628	10.5419	11.4437	89.3181	56.9005	83.6231
EED80680	0	0.550185	0.274237	0	0.794363	0	0.608381	0	2.81057	0.252222	0	0.887737	0.740487	0.80133	0	0	0	0	0	0	0.833966	0.903276	0	0	0	0	0	0	0	0	0	0	0	0	0	0	0	0	0	0	0	0	0	0	0	0	0	0	0
EED80663	1.4387	1.42413	0	0.534998	2.4067	0	0	1.37083	1.78289	0	0	0	0	0	14.4728	9.40174	4.20491	10.4165	5.8333	4.14224	0	0	0	0	0	0	3.61685	0	3.70108	11.0488	0	0	0	0	0	0	3.82621	0	0	2.78588	0	0	42.4083	46.5476	82.4125	31.0656	8.04727	0	0
EED80681	29.2245	26.6365	21.9266	28.5298	27.0077	27.1575	20.1471	23.2365	26.5095	32.0471	35.6747	38.5047	28.4193	35.473	27.9693	30.3735	23.2044	21.9716	38.7245	29.8586	32.1969	30.3178	35.2799	31.9148	33.9067	33.1582	22.2779	39.2571	26.1039	21.9771	0	0	0	0	17.0061	22.3568	25.4659	21.6414	18.9159	19.9967	20.8914	27.6823	54.2838	47.1166	55.5263	65.9276	44.0432	45.1879	45.2854
EED80682	0.42503	0.210365	0.364815	0	0	0	0	0.207866	0.134329	0.192876	0	0	0	0	0	0	0	0	0	0.387082	0	0	0	0	0	0	0	0	0	0	0	0	0	0	0	0	0	0	0	0	0	0	0	0	0	0	0.418569	0.470561	0
EED80683	389.136	444.461	155.078	188.47	1754.03	509.76	516.047	600.213	520.32	787.851	870.681	764.958	897.291	927.861	847.037	1045.13	914.857	724.079	173.524	245.349	314.398	559.437	1294.84	834.483	1338.61	1258.81	429.689	391.228	426.99	258.044	1314.81	533.142	869.518	956.867	5259.36	5660.93	5616.78	6465.56	1932.48	2028.31	1635.77	1753.88	0	0	0	0	1267.58	762.224	961.512
EED80684	0	0	0	0.324585	0	1.54926	0	0	0	0	0	0	0	0	0	0	0	0	0	1.12678	0.928216	1.00536	0	0	0	0	0	0	0	0	0	0	0	0	0	0	0	0	0	0	0	0	0	0	0	0	0	0	1.10395
EED80664	1.84546	1.2895	1.28549	1.82267	0.620596	2.06618	1.54472	1.168	1.09788	1.57639	0.315759	1.73386	0.578505	0.626039	0.87767	1.64794	1.59254	0.875309	1.798	1.97728	1.30307	1.41137	1.99823	1.34503	1.0788	0.396972	1.24664	1.06411	0.844644	1.24775	0	0	0	0	0	0	0	0	1.89414	3.36267	2.03391	0.748302	0	0.609092	0	0	7.26962	7.69186	4.26189
EED80685	6.67786	4.83582	6.334	9.03616	4.53175	2.77932	2.33152	1.87406	4.63482	3.2813	6.71028	6.23298	6.41627	7.18744	7.74416	4.51262	6.5414	8.48954	5.25178	7.71802	8.02858	7.92203	4.813	4.16304	6.23646	4.14311	0.288829	0.329204	0.513983	0.284731	0	0	0	0	6.38363	2.58472	6.24103	4.59657	4.49522	5.37141	6.18839	5.46429	1.31396	3.54652	2.5433	2.50051	10.6515	13.102	9.19494
EED80665	0.133199	0.75613	0.343016	0.791757	0.993591	0.928562	0	0.453331	1.84417	0.582381	0.575689	0.47403	0.926202	0.46232	1.24904	0.351786	0.849901	0.934262	1.15146	1.50129	1.67184	0	2.86192	2.89166	5.52272	3.24019	0	0	0	0	0	0	0	0	0	0	0	0	0	0	0	0	0	0	0	0	0	0	0
EED80686	1.25632	1.71614	0.413246	1.21146	1.98033	0	2.49013	1.727	2.51109	0.783622	1.10051	0	1.04044	2.03646	1.25495	0.446719	0.409564	0	1.25974	2.4491	0	0.689767	3.42863	0.560935	3.7492	2.68198	0.714866	2.73665	1.84933	2.10748	2.71169	3.02379	1.47948	2.1708	0	0	0	0	5.45055	4.99596	6.36171	4.213	0	0	0	0	1.49039	2.34573	3.99912
EED80666	18.6408	17.4339	14.891	11.1779	1.69152	0	0	3.90706	2.80539	3.6253	1.29097	1.41776	3.54779	3.83929	1.1961	2.69501	1.08517	2.38577	1.47021	0	2.66377	5.77031	3.26787	7.33212	4.4106	3.246	0	0	0	0	0	0	0	0	0	0	0	0	0	0	0	0	13.597	2.49025	16.5078	11.2001	0	2.69145	4.75214
EED80687	0.592853	0.153453	0.450221	1.23202	0.142732	0	0	0	0.591618	0.407114	1.27707	2.44033	1.8951	1.71821	0	0	0	0	0	0	0	0.479319	0	0	0	0	0	0	0	0	0	0	0	0	0	0	0	0	0	0	0	0	0	0	0	0	0	0	0
EED80667	21.5928	30.5563	22.6455	36.3624	19.7488	21.8525	19.563	17.2632	20.0525	17.4316	16.4459	21.2213	18.3161	17.2624	21.5431	17.8358	26.8086	22.3777	19.4312	35.7768	19.4832	21.2047	22.5216	21.5461	22.4836	17.0156	26.8685	28.13	28.1517	31.8065	51.5659	30.1195	33.4929	49.1433	35.1147	42.1067	33.8901	32.9833	0	0	0	0	0	0	0.714753	0.775902	27.5968	20.3269	30.5071
EED80688	3.24622	4.39356	3.7983	5.11018	1.02919	0.463426	1.34115	1.52168	2.14155	1.42903	1.08672	0.480635	1.22704	1.27544	1.90314	2.22292	2.16288	2.31112	2.34947	2.26019	1.42764	3.04034	2.16525	3.57556	3.0662	4.3379	2.46326	1.88017	2.32254	2.45714	1.4023	0	1.91271	0	1.55237	0.747215	1.22887	1.99323	2.0612	1.47595	2.72643	2.37353	2.87986	6.30741	4.47	1.66735	1.01135	0.867136	0
EED80668	33.587	34.7195	32.7189	37.279	9.84669	9.92117	2.12099	6.31773	13.3368	13.0921	18.7875	18.5695	19.5051	19.5076	16.8267	8.49778	7.89628	8.91415	7.13199	12.549	10.9837	9.9578	21.4009	22.2301	25.6751	22.045	2.47248	1.40698	3.35039	4.3307	6.87779	0	0	0	23.9582	43.5251	27.1213	29.9626	9.01599	10.8375	9.4124	5.93647	9.89385	8.45615	13.0129	9.77969	22.5695	22.7976	15.7879
EED80689	1.01577	5.86538	2.50592	2.84248	1.61305	1.35673	1.11185	1.49032	3.21029	2.91934	3.44701	5.40796	2.25547	5.36973	1.36874	0.513996	1.2418	0.910037	1.6824	1.85016	1.52412	2.20105	4.98603	3.49598	2.24319	1.85725	0.972077	1.6595	0.439078	0.486472	0	0	0	0	0	0	0	0	1.77236	1.96655	0.528652	1.16699	0	0	0	0	6.00198	4.49833	3.62534
EED80669	65.7014	68.4469	60.2848	77.2857	76.6621	122.849	45.7423	92.2046	118.576	105.109	117.954	115.052	124.289	115.2	108.879	97.5726	96.2647	101.172	153.55	156.748	151.511	160.142	97.825	103.319	118.765	103.483	125.063	106.003	106.891	110.332	186.723	146.151	145.302	167.086	75.3818	72.6117	76.3269	86.2203	96.391	106.741	99.9923	92.9492	107.113	100.015	111.287	112.32	77.8313	90.9144	77.3556
EED80690	4.4583	3.5141	3.18582	3.38784	0	1.84804	0.504827	1.35334	0.97174	0.976689	3.57735	2.45544	0.819262	1.79035	3.31448	4.20077	3.00708	4.63201	2.03702	2.24014	1.84537	3.19525	2.26387	1.90479	1.52776	1.68654	0	0	0	0	0	0	0	0	0	0	0	0	0.536484	2.38105	1.44018	1.58958	6.27967	4.31289	5.00327	3.87951	3.69414	2.888	4.6387
EED80670	0	0	0	0	0	0	0	0	0	0	0	0	0	0	0	0	0	0	0	0	0	0	0	0	0	0	0	0	0	0	0	0	0	0	0	0	0	0	0	0	0	0	0	0	0	0	0	0	0
EED80671	10.1292	8.35562	9.57908	8.41495	7.23835	0	51.7408	13.2102	14.4058	11.8745	2.45525	1.3482	5.62286	6.08486	5.68708	7.68833	10.3193	7.9405	16.7768	18.4497	12.6654	23.3206	7.76883	5.22927	2.79613	6.17348	12.1169	16.5485	13.1354	4.85108	33.706	37.5854	36.7795	53.9657	0	0	0	0	103.098	73.5387	67.2142	106.189	0	0	0	0	61.514	39.2501	52.7214
EED80672	7.73314	12.3041	12.1507	12.2103	0.484235	1.5419	3.92333	1.5011	0.847254	1.43189	0.403815	1.74022	0.489232	1.72175	4.16122	2.32335	5.62686	4.79288	2.95206	2.02815	2.56936	2.14018	6.37627	5.18787	3.84021	8.77133	5.47282	6.53606	4.6679	4.02607	3.57937e-07	1.34607e-07	1.02522e-05	2.68632e-07	0	0	0	0	1.64293	1.10306	1.02995	2.2736	0.561368	0.721433	0	0	4.73431	4.56397	4.6914
EED80673	10.7267	13.9301	10.8317	15.4756	2.70103	1.57939	1.10704	3.72351	3.61343	2.53849	8.15202	10.9774	7.41662	6.38645	5.78957	9.35773	10.0346	7.8587	9.32016	3.78007	5.38905	6.1583	4.98038	7.51826	5.55076	5.35364	1.71259	1.44459	1.58149	2.90054	50.3657	18.0523	29.442	37.7996	11.8722	16.8913	12.9529	13.7134	2.11883	0.762937	1.92939	0.767526	0.575017	1.48406	0	0.568382	6.09853	7.92233	8.53153
EED80691	33.7851	32.9974	25.7824	25.5265	19.3143	46.9306	51.7731	23.3525	14.2368	32.2982	45.8599	38.8523	38.4093	40.2663	19.424	21.8827	24.231	19.3718	37.3051	32.8199	29.7399	46.8532	26.5341	27.9069	23.8752	19.7674	9.05292	14.7189	16.3565	19.4164	0	0	0	0	87.0626	99.879	85.1177	62.6898	66.0236	34.8845	39.3866	37.2621	98.9029	53.0776	67.0193	65.9323	86.9497	85.7806	81.9952
EED80674	3.35367	2.99427	2.14139	3.31226	1.12778	0.592858	0.647803	1.22207	1.24695	1.55171	0.956358	1.05029	0.700861	0.379224	2.65825	2.59543	1.92937	1.41392	0.871313	0.958194	0.789338	1.49614	0.484173	1.08634	1.08914	1.20233	0.566366	1.50404	0.852741	1.88957	0	0	0	0	0	0	0.345146	0	2.06528	3.81926	3.69614	2.03978	10.4085	14.7584	9.47757	12.2797	2.59034	3.20331	1.40817
EED80675	17.609	12.9771	15.079	17.3988	6.673	3.65329	11.6715	8.506	8.41958	12.6802	5.9255	12.1453	10.9877	13.5714	7.52402	6.06354	9.49689	3.95886	17.0936	24.1106	18.3821	16.4792	6.35683	3.37034	6.14429	5.61353	12.2932	7.88639	6.98269	9.57721	2.80665	0	0	0	0	0	0	0	0.680408	0	1.17088	0.721398	24.863	18.424	20.4752	20.9969	5.82612	4.52411	8.67522
EED80676	3.84336	1.55638	5.51657	5.68307	1.49807	0	1.91222	2.73402	1.98765	3.48818	1.01629	1.67417	0.46549	0	1.41242	0.5304	0	0.46954	1.7361	5.09122	3.66977	1.70347	5.78831	2.16454	5.20827	3.19421	2.50775	3.42492	3.62473	2.00799	0	0	0	0	0	0	0	0	0	0	0	0	9.81199	8.82183	9.74664	9.69877	0.68817	4.6419	3.11754
EED80677	6.23785	6.94659	4.10369	4.63667	2.22879	5.98839	0	4.83026	5.91433	4.95371	11.3401	4.15129	9.00304	11.2417	0.700452	3.15645	1.90647	2.0957	6.02679	3.78728	3.11987	10.9823	2.87056	1.07344	0.860967	3.80179	0	0	0	0	0	0	0	0	0	0	0	0	0	0	0	0	0	0	0	0	0	0	0
EED80692	11.2387	9.55887	9.25996	13.3395	19.1813	16.3957	21.5579	18.1969	16.4838	18.7167	20.9471	19.5189	21.2239	22.1812	24.848	23.1896	24.411	23.1682	23.1326	19.2781	18.6641	22.6978	19.2815	22.0816	19.3373	22.1451	9.86771	9.80446	10.1878	13.0119	20.0424	23.3209	20.6022	13.9519	18.2128	17.0774	18.3266	18.0321	23.2271	20.7021	22.6583	22.7524	23.678	21.4277	32.4672	24.5062	19.7717	15.7043	18.1087
EED80678	96.2229	116.388	105.118	97.5472	64.6318	114.763	238.699	120.903	66.3797	157.104	198.039	182.98	184.092	201.391	158.435	149.504	141.284	152.607	213.051	218.737	196.777	222.93	170.184	160.83	171.439	176.395	215.664	214.255	204.6	202.139	140.45	165.564	197.044	196.761	86.8131	62.2579	90.9876	80.1243	257.758	287.945	268.307	290.945	205.247	239.638	228.94	223.166	293.93	252.558	275.278
EED80693	5.00035	2.70604	4.62597	3.27955	3.27549	0	5.47332	0.61137	1.18525	0.850922	0	0	0	0	0.842239	0	3.05651	3.35989	7.24675	5.69239	4.68926	1.01579	1.15054	3.8722	0	1.14284	0	0	0	0	0	0	0	0	0	0	0	0	1.0906	3.63028	2.92771	0	0	0	0	0	0	2.76801	2.23082
EED80694	20.4379	14.9179	19.557	24.3176	20.4076	34.5363	14.6316	23.474	26.5549	24.0764	21.1671	17.4757	18.9776	18.007	23.3671	21.3106	22.3357	22.3332	23.593	26.5096	26.3295	26.5047	23.3704	19.8234	21.5414	21.8929	23.4112	22.5973	24.0941	24.9151	22.2575	14.7077	17.2408	18.1479	23.8793	19.1843	24.651	20.9488	27.7362	18.9847	26.2696	27.3938	26.0887	23.7456	23.9953	23.1828	16.4677	15.3134	15.2888
EED80679	3.00395	1.38766	2.37145	4.41321	5.53353	9.02761	7.01459	6.46411	7.59508	5.99796	4.07756	2.55889	3.73527	2.88727	4.31764	0.60802	5.38616	1.61476	2.65354	1.45907	4.20681	3.2546	3.68632	1.6542	6.63383	0.73233	0	1.96307	1.03879	0	0	0	0	3.20085	2.34577	3.91791	5.25564	4.64498	2.09657	3.10171	3.12678	3.45115	1.02254	1.12365	0	2.02147	9.46653	7.09493	6.43277
EED80695	118.87	149.733	176.358	175.442	57.2835	18.7004	1.20197	5.63891	15.6172	33.636	20.7614	26.3083	15.3612	13.457	37.7318	45.0083	38.931	36.1546	68.2038	61.0037	51.0773	72.2758	51.5435	69.1621	51.8346	51.1986	7.09335	7.17603	6.408	5.52197	0	0	0	0	1.60781	5.37075	2.88181	3.18372	12.4541	9.56673	10.287	13.2465	75.6925	89.3385	75.3044	108.072	16.2211	8.51015	18.6162
EED80625	0	0	0	0	0	0	0	0	0	0	0	0	0	0	0	0	0	0	0	0	0	0	0	0.776847	0	0	0	0	0	0	0	0	0	0	0	0	0	0	0	0	0	0	0	1.05436	0	0	0	0	0
EED80645	28.2467	32.0852	28.7799	30.679	6.12283	7.14476	10.5896	6.42368	10.6234	6.08863	8.62697	9.2487	9.59622	10.7919	8.56397	10.2912	10.7049	10.8185	10.9944	7.20294	11.2315	9.64012	14.2985	12.8326	10.5265	10.8458	9.93414	8.53732	9.70691	11.3634	0	0	0	0	3.30865	0	0.741295	0.818954	5.17503	7.38262	5.0718	3.89421	3.96622	3.56598	3.61149	2.85124	12.796	14.6981	16.3823
EED80626	24.6881	25.5443	16.9766	22.5664	20.4895	21.5421	14.1231	23.077	51.6526	33.1792	6.25504	0	5.72996	0	5.79541	6.52898	5.25792	5.77982	7.1235	23.5014	0	6.98964	0	17.7629	0	15.7277	0	14.0531	0	6.17935	0	0	0	0	0	0	0	0	0	0	0	0	0	0	0	0	8.47104	19.0465	23.0252
EED80646	36.0632	35.1949	26.3672	43.7593	21.8067	22.9533	16.2728	15.5591	20.1183	40.0291	34.0077	30.7144	28.4532	33.15	32.0599	31.0047	35.4734	34.4318	28.0479	34.2199	33.4842	30.4452	37.8742	32.5147	34.6907	32.1716	26.7961	24.261	29.728	23.8414	23.9439	16.258	20.783	33.7617	21.1834	24.9986	20.2317	19.0081	26.634	29.1632	30.7877	29.7723	42.0789	34.2505	34.0219	39.1148	40.9586	47.6327	48.0981
EED80647	25.2735	18.4254	22.3645	23.7197	2.11397	2.96341	8.79506	1.91411	0.559924	3.38015	2.68896	2.36245	1.97059	4.26501	1.49482	2.24538	1.35619	2.98161	5.30571	3.4573	4.52631	4.50126	0.680667	2.29082	2.44983	0	10.0854	6.64536	6.23382	6.37542	0	0	0	0	28.154	21.7029	30.0835	27.8746	14.4891	13.3474	14.3655	12.2214	13.2166	9.33651	24.9286	12.1309	19.436	31.8954	29.385
EED80627	8.57264	8.18284	6.64677	5.46184	3.50058	2.45361	0	4.19254	5.80573	3.33446	1.7811	0	1.63158	0.882821	7.42598	15.8023	5.2401	12.3433	3.04258	4.46129	5.51266	2.9854	1.12714	1.26448	0	1.1196	1.75798	1.00039	0.794061	1.75954	0	0	0	0	0	0	0	0	1.06842	1.18548	2.86816	1.05523	0	0	0	0	0	0	0
EED80628	55.1887	64.9421	71.5534	61.6354	23.325	17.3182	21.1067	33.5141	16.5315	16.8973	36.1027	29.0284	20.0795	33.8721	25.6847	26.2441	28.1799	27.9984	41.1153	42.7928	37.2471	29.5366	19.5832	21.054	16.8866	21.8836	36.9067	27.5199	20.1195	17.196	102.665	118.429	96.5745	127.531	23.3656	39.0253	23.2667	38.5562	54.9155	60.9323	60.2138	65.6963	65.638	63.4233	60.7979	68.2365	27.9389	32.3908	34.0152
EED80648	17.1541	15.1796	16.9277	18.2739	5.94344	9.37313	7.39686	6.86405	9.85721	18.1636	0.756005	0.830257	2.07763	0	5.60362	7.89114	5.71941	4.88998	9.47067	16.0959	11.6995	14.3614	6.69796	10.7344	8.60967	5.70269	9.70048	4.24625	9.43733	5.97485	0	0	0	0	41.0999	28.814	32.7407	34.6636	8.16304	8.05104	11.3626	12.5413	23.8876	30.6246	22.9595	22.3002	8.19071	4.60405	5.56582
EED80629	0.454716	0	0.455313	0	0	0	0	0	0.556855	0	0	0	0	0	0	0	0	0	2.41593	0	0	0	0	0	0	0	0	0	0	0	0	0	0	0	0	0	0	0	0	0	0	0	0	0	0	0	0	0	0
EED80649	470.377	436.84	405.826	475.437	166.354	166.556	126.393	158.953	209.57	230.352	190.502	212.342	206.278	217.576	194.109	218.183	204.061	195.343	208.295	220.735	218.106	219.245	178.579	205.735	194.768	200.08	143.952	128.079	145.717	142.673	224.349	232.717	258.565	266.267	110.003	88.4021	120.015	103.229	151.608	149.879	179.524	155.928	189.302	142.957	148.072	145.903	223.25	197.457	234.916
EED80650	11.6744	11.0878	9.18515	15.2309	1.20253	3.16076	5.00785	1.85173	2.59272	3.72275	2.29443	2.01582	1.26109	2.72942	2.55099	2.87389	4.62881	2.96815	4.18078	1.72412	3.78744	5.12777	2.32319	1.9547	2.09038	1.73073	3.62343	1.54645	3.27333	1.36	0	0	0	0	0	0	0	0	0	0	0	0	1.61105	0.885179	3.6674	0	1.24291	1.3973	1.12613
EED80651	34.88	29.4918	29.8455	39.4076	0.24725	3.74383	3.3079	2.64467	3.37911	4.96206	13.3457	6.58413	5.98331	7.09589	8.67038	9.7043	6.74695	4.27256	15.7051	24.515	14.1542	17.1533	7.81448	11.6172	5.93974	5.9301	11.4947	10.3939	11.4626	14.5718	3.39041	3.78063	3.08297	10.178	0	0	0	0	15.9553	10.8532	13.6941	10.9222	6.50289	11.9099	6.90816	12.8557	22.1332	15.5016	21.3827
EED80652	283.686	262.105	306.424	337.864	101.492	88.7713	77.8257	71.5864	156.103	131.357	157.061	155.319	172.266	156.396	155.528	154.065	155.03	179.138	159.307	170.919	165.31	173.089	177.223	159.368	167.761	188.651	94.9649	75.8865	85.7895	93.0273	352.223	359.336	412.281	333.712	85.3179	107.665	84.1071	121.075	135.451	149.275	150.432	148.468	179.928	176.028	164.241	178.906	155.226	166.14	136.017
EED80630	11.0645	8.6809	7.27898	12.1269	8.51189	8.29233	16.8657	6.33311	13.2622	6.99218	1.90716	2.6181	1.96545	3.07225	10.6021	8.95809	9.41846	11.675	6.24438	6.86702	8.36236	4.26228	10.8623	8.46238	10.0453	9.89044	3.76481	2.94579	2.76336	4.4747	20.9454	14.5976	13.0942	17.0296	0.48001	1.60343	5.16216	2.85148	9.72437	7.299	12.5406	7.3445	3.76631	5.51831	7.23996	5.7911	10.977	8.34797	10.5306
EED80631	12.2891	12.1597	12.7538	16.8706	7.64713	10.4535	11.479	9.00116	10.3562	12.3106	16.0696	18.9945	20.3014	18.5391	17.8691	16.3147	17.0386	16.7608	17.5567	13.3988	15.93	24.9367	14.5156	14.6514	12.8673	12.4721	13.4946	11.859	7.67291	12.7797	46.0197	42.3918	16.8565	38.0417	8.91935	7.06736	11.9881	9.66892	14.2533	14.8316	19.6265	16.7743	23.3655	26.7283	19.2452	21.741	18.596	25.0619	17.6879
EED80632	266.777	313.288	225.508	299.238	199.804	204.134	179.182	187.949	339.774	256.392	263.114	259.247	254.598	253.169	295.699	304.555	302.249	303.385	284.608	302.702	283.416	287.897	302.445	314.376	307.163	294.145	177.689	166.776	174.16	176.415	228.131	218.892	258.099	233.592	226.957	222.745	221.702	223.099	252.688	237.718	230.607	232.588	308.385	301.294	321.727	312.37	273.026	265.262	267.327
EED80653	28.096	25.2502	27.5653	34.0967	5.13652	4.8554	3.29579	3.9881	9.19831	5.15186	10.0117	11.3078	10.9403	10.879	10.9108	6.59989	5.09116	7.52614	5.41277	5.98427	3.502	2.52956	7.50499	6.97981	2.62289	5.94738	2.97166	5.37244	2.10463	4.45344	0	0	0	0	0	5.34428	8.2328	0	1.23199	1.32118	1.95	0.650088	11.6491	14.9745	7.29084	16.1534	0.721638	1.72288	2.05384
EED80654	5.09927	3.51808	4.11708	3.89169	2.35568	1.54793	0.845696	0.906856	2.53949	2.24389	0	0	0	0	0.832873	1.40744	1.51126	1.24595	0	1.12582	0.463711	1.0045	2.27549	3.82914	4.6068	1.6952	0.887259	0.504901	0.801533	1.33207	0	0	0	0	0	0	0	0	0	0	0	0	0	0	0	0	1.82609	4.79014	2.75751
EED80633	499.076	473.552	419.02	448.962	218.075	334.625	348.021	254.075	279.55	352.45	404.755	380.151	451.159	439.816	435.651	432.974	486.205	412.137	455.389	459.983	439.299	440.87	385.602	422.752	362.888	401.604	472.407	489.162	447.299	433.317	260.322	326.569	266.306	303.912	397.723	411.852	388.514	342.585	459.742	521.831	527.915	471.973	328.22	223.453	249.364	211.875	499.149	498.44	515.766
EED80634	0.389626	0.666953	0.285239	1.03474	0.180431	0.935775	0	0.758411	0.132232	0.258488	1.66189	1.45395	0.607252	2.12931	0.992992	0.295477	1.42004	1.27203	0	0.36694	0.287984	0.937357	1.08558	0.88185	1.57686	1.16749	0.594276	0.632258	0.242916	1.34915	0	0	0	0	15.2008	8.55474	5.73446	10.168	0.642905	1.07002	1.15058	1.90491	0	0	0	0	0	0	0
EED80655	2.27995	1.85512	2.41393	2.55232	0.592057	0.235234	1.57159	0.646812	0.890577	0.905769	1.84831	0.398883	1.05285	0.879414	1.56114	0.767133	1.82094	0.436048	1.24072	1.93139	1.07218	1.21741	0	0	0.219194	0	0	0	0	0.430128	0	0	0	0	0	0	0	0.680821	1.82141	2.95504	1.49891	2.22526	0.350674	0	0	0.35226	1.16032	0.83338	1.40305
EED80635	8.72324	10.1826	10.1246	10.6667	1.91504	1.34565	1.99671	4.08431	1.67321	5.0223	11.5854	15.2108	8.0633	6.81523	2.46635	4.19073	3.85829	5.96259	3.45879	3.21749	2.63243	6.33852	1.16915	0	3.24642	3.2643	8.46674	2.08244	1.65295	0.721927	0	0	0	0	0	0	0	0	8.76729	7.36223	8.15723	6.92726	0	0	0	0	8.60543	5.68112	5.12818
EED80636	1.22849	0.231703	6.312	0	0	4.36373	5.06877	3.57225	4.26392	1.23525	2.32325	0	0	5.2834	11.0465	2.82153	6.29055	5.7417	7.77083	3.15146	6.1918	5.13532	12.1132	8.29961	11.168	9.34659	0.404359	0.898558	0.713233	1.28323	0	0	0	0	0	0	0	0	0	0.618952	0.558598	0	0	0	0	0	15.2206	7.80553	9.78685
EED80637	0	0	0	0	0	0	0	0	0	0	0	0	0	0	0	0	0	0	0	0	0	0	0	0	0	0	0	0	0	0	0	0	0	0	0	0	0	0	0	0	0	0	0	0	0	0	0	0	0
EED80656	5.7981	3.53569	3.72822	3.80395	4.71852	1.4571	2.47673	2.61787	2.7859	2.30939	3.80191	4.02799	1.34815	1.50757	0.447717	1.15648	2.74175	2.2664	0	1.93895	1.31572	0.661488	5.04818	8.00132	3.60519	2.7711	0	0	0	0	0	2.32801	0	0	0	0	1.83929e-07	0	0	0	0	0	0	0	0	0	0	0	0
EED80657	0	0	0	0	0	0	0	0	0	0	0	0	0	0	0	0	0	0	0	0	0	0	0	0	0	0	0	0	0	0	0	0	0	0	0	0	0	0	0	0	0	0	0	0	0	0	0	0	0
EED80638	0	0	0	0	0	0	0	0	0	0	0	0	0	0	0	0	0	0	0	0	0	0	0	0	0	0	0	0	0	0	0	0	0	0	0	0	0	0	0	0	0	0	0	0	0	0	0	0	0
EED80639	0	0	0	0	6.60888	0	0	0	1.35045	0	0	0	0	0	0	9.93597e-09	0	0	0	4.33743	3.2117	6.91441	0	10.9665	0.0826651	0	32.6051	10.6502	25.2952	26.1086	0	0	0	0	42.333	36.6272	35.631	24.6903	0	0	0	0	33.7086	35.4864	27.2531	32.2103	0	0	0
EED80658	0	0	0	0	0	0	0	0	0	0	0	0	0	0	0	0	0	0	0	0	0	0	0	0	0	0	0	0	0	0	0	0	0	0	0	0	0	0	0	0	0	0	0	0	0	0	0	0	0
EED80640	0	0	0	0	0	0	0	0	0	0	0	0	0	0	0	0	0	0	0	0	0	0	0	0	0	0	0	0	0	0	0	0	0	0	0	0	0	0	0	0	0	0	0	0	0	0	0	0	0
EED80641	0	0	0	0	0	0	0	0	0	0	0	0	0	0	0	0	0	0	0	0	0	0	0	0	0	0	0	0	0	0	0	0	0	0	0	0	0	0	0	0	0	0	0	0	0	0	0	0	0
EED80659	0	0	0	0	0	0	0	0	0	0	0	0	0	0	0	0	0	0	0	0	0	0	0	0	0	0	0	0	0	0	0	0	0	0	0	0	0	0	0	0	0	0	0	0	0	0	0	0	0
EED80642	179.99	140.952	181.239	168.924	43.2339	51.5155	49.6675	55.7955	90.9611	51.1836	49.0228	52.4572	55.8465	52.9587	63.4722	59.0419	65.5102	67.3667	45.8086	55.099	53.1703	55.4823	71.5922	66.9297	68.7126	69.5328	40.9423	21.1805	31.3825	26.6983	37.9636	73.1208	69.0423	82.8852	16.4513	16.9089	22.6822	25.0584	30.1612	30.9558	24.9649	39.4702	70.6088	87.2896	77.3532	75.2467	50.2183	57.4129	55.525
EED80660	0	0	0	0	0	0	0	0	0	0.705726	0	0	0	0	0	0	0	0	0	0	0	0	0	0	0	0	0	0	0	0	0	0	0	0	0	0	0	0	0	0	0	0	0	0	0	0	0	0	0
EED80661	34.9143	28.9538	36.2876	43.4183	17.7901	21.3286	23.7811	15.7469	18.9552	24.9165	27.1277	25.3051	24.8043	22.1857	20.0003	28.4925	26.2063	23.1308	13.6907	14.964	12.7121	21.5085	51.1754	39.308	40.9312	41.7399	8.01907	6.08295	10.1849	11.631	84.9789	81.2225	91.9918	101.233	37.0947	41.3038	33.2439	47.01	35.0478	26.7746	32.7019	28.3234	18.6683	21.0291	25.7111	16.3123	17.7787	15.3841	11.6282
EED80643	64.0173	61.159	75.6601	92.4355	72.1074	93.9566	43.4558	62.8594	87.203	87.1517	112.591	105.419	117.023	106.605	112.342	111.495	111.63	114.04	112.606	106.66	95.3104	95.1666	123.32	100.429	87.9475	108.884	88.3334	97.2904	100.392	88.4122	0	0	0	0	143.869	145.63	119.817	136.685	75.3325	62.4495	60.4363	63.285	172.303	164.281	149.971	197.866	50.8263	46.1512	53.1352
EED80644	42.5612	34.2924	67.8831	95.0386	9.90233	0.991526	0.541709	5.32478	3.75384	9.88157	0	0	0	0	9.33616	10.5179	9.68034	9.31105	8.19691	3.6057	7.42573	4.82572	12.7537	18.3956	8.19687	10.8586	2.84166	8.08532	7.7013	1.4221	0	0	0	0	0	0	0	0	20.7244	28.7439	21.6356	28.9972	22.7423	24.9911	27.611	32.471	5.8485	4.38331	5.29896
EED80662	0	0	0	0	0	0	0	0	0	0	0	0	0	0	0	0	0	0	0	0	0	0	0	0	0	0	0	0	0	0	0	0	0	0	0	0	0	0	0	0	0	0	0	0	0	0	0	0	0
EED77201	0	0	0	0	0	0	0	0	0	0	0	0	0	0	0	0	0	0	0	0	0	0	0	0	0	0	0	0	0	0	0	0	0	0	0	0	0	0	0	0	0	0	0	0	0	0	0	0	0
EED77200	2.22278	1.61355	1.75476	2.48805	0	0	1.94642	0.144943	0.561999	0.268982	0	0	0	0	0	0	0	0	1.47262	1.61946	1.33407	0.963297	0	0	0	0	0	0	0	0	0	0	0	0	0	0	0	0	0.517119	0.573777	2.31367	0.510736	0	0	0	0	1.16746	0.656238	0
EED80614	41.7537	36.1649	37.0126	35.3681	18.7958	25.2555	15.6862	20.5932	16.2155	20.9547	18.5262	21.7587	16.7353	13.519	23.8401	21.7547	28.1178	21.8739	21.3914	17.7239	21.5026	20.7019	28.0074	18.6328	24.9077	22.3206	12.6984	13.296	12.3892	9.4052	12.7165	15.7557	6.42411	0	18.6513	18.4601	10.6791	12.3108	21.6091	23.6342	16.2979	24.3913	28.004	30.7732	29.2009	28.1274	20.908	20.7628	21.1535
EED80593	9.39734	9.30227	9.01575	5.20463	7.95894	8.36779	6.28602	8.68109	8.24996	7.10741	12.1485	15.8433	9.04207	15.8066	15.4768	13.4731	22.3386	14.7335	31.994	20.9203	17.2337	19.5144	12.493	8.62478	11.2411	13.364	5.99541	1.70586	4.73912	7.50094	0	0	0	0	0	0	2.74022	1.51365	18.2187	15.1612	11.4119	11.696	6.66421	2.92928	6.06817	5.26985	5.14139	8.09202	10.2482
EED80594	5.91904	5.46859	4.31056	4.98837	5.01891	5.79154	2.39069	5.90939	7.14636	5.59696	20.6866	14.8357	16.507	12.6557	10.041	13.6677	7.5391	8.30595	12.342	13.1305	12.7456	12.9452	16.1064	12.8217	11.0811	15.9987	10.3278	9.66695	14.0087	15.1686	2.05209	2.28827	5.63027	6.16039	2.26184	0.844451	2.69735	1.48996	9.88337	10.9442	10.8511	10.2632	19.0238	18.0215	25.1415	18.8043	16.7409	15.9729	16.0851
EED80595	77.4073	75.145	55.998	68.488	155.76	252.482	75.9632	233.413	141.734	147.231	386.104	383.693	359.412	377.405	278.855	333.914	317.007	301.318	203.746	224.493	205.231	198.696	288.209	299.988	285.892	285.822	319.362	336.853	324.23	332.213	282.121	341.365	320.187	388.426	376.365	426.421	362.941	368.276	213.309	222.15	218.647	220.981	229.622	229.836	253.296	223.812	195.864	199.67	187.743
EED80596	88.1484	69.0785	79.6666	77.8767	32.6763	46.8109	31.1053	39.8475	48.9581	36.7725	56.12	70.9484	72.5545	58.1603	58.1862	62.3167	46.2472	64.8204	65.4783	68.3713	74.1829	69.6786	45.3996	61.8548	33.6814	46.5015	22.6602	27.3181	25.3951	17.7265	19.2606	15.0342	15.7627	15.4188	24.2138	39.3186	21.5193	13.9845	57.9451	64.0279	62.9376	53.1984	123.796	94.0265	133.173	116.216	65.4376	78.1706	57.5028
EED80597	41.0541	19.3034	37.4739	34.4651	17.6024	35.9851	7.86402	11.0429	6.48747	13.041	11.9414	6.55715	5.46951	8.87837	0	6.2322	2.50946	2.75855	20.3991	33.6498	27.7199	30.0237	0	0	6.79968	7.50638	47.1457	26.8286	31.9429	23.5939	0	0	0	0	0	0	0	0	32.2347	23.8444	41.6644	17.6871	31.443	46.0695	33.4025	31.0802	24.258	9.09038	21.9786
EED80598	6.65265	23.7335	12.7699	17.4226	15.1864	25.5464	4.65233	18.7079	16.1194	6.75065	0	6.78858	12.4576	15.3195	0	5.64564	9.36232	14.09	47.8699	55.885	55.9564	75.9815	24.5887	20.4796	17.5992	29.1424	18.3036	24.3035	30.3144	27.4799	0	0	0	0	0	0	0	0	0	0	0	0	0	0	0	0	19.1346	46.0104	21.0689
EED80599	22.1489	23.4837	19.9114	23.595	34.3935	43.9907	47.1815	39.7431	36.1093	44.1214	40.6137	32.9205	33.1185	38.5871	24.3943	23.7238	29.2998	26.6288	43.5055	76.6816	48.9971	49.2919	42.3983	54.2359	36.9805	42.2324	39.7489	41.9068	50.7601	46.2458	145.051	95.2197	151.574	115.84	26.0576	20.3083	16.9395	32.9892	53.0305	34.8548	33.9601	34.8468	68.7114	44.4873	63.4929	63.4216	27.2638	27.75	37.1459
EED80600	0	0	0	0	0	0	0	0	0	0	0	0	0	0	0	0	0	0	0	0	0	0	0	0	0	0	0	0	0	0	0	0	0	0	0	0	0	0	0	0	0	0	0	0	0	0	0	0	0
EED80601	0	0	0	0	0	0	0	0	0	0	0	0	0	0	0	0	0	0	0	0	0	0	0	0	0	0	0	0	0	0	0	0	0	0	0	0	0	0	0	0	0	0	0	0	0	0	0	0	0
EED80602	204.199	151.6	147.253	78.2955	14.0308	0	131.099	40.3304	18.6162	30.294	8.56666	3.13602	7.84753	22.6462	7.93717	11.9224	14.4021	7.91582	13.0081	25.0341	20.6225	19.1455	28.9135	32.4366	22.7641	17.95	22.5479	41.7008	43.2848	42.315	203.848	122.397	213.88	266.748	0	0	0	0	41.1109	11.4038	30.656	30.4526	0	0	0	0	116.016	126.079	119.13
EED80615	0.453864	0	0	0	0	0	0	0	0	0	0	0	0	0	0	0	0	0	0	0	0	0	0	0	0	0	0	0	0	0	0	0	0	0	0	0	0	0	0	0	0	0	0	0	0	0	0	0	0
EED80616	7.54507	7.90807	5.69362	2.32872	3.80592	0	0	2.6047	0	2.41687	0	0	0	0	4.78442	0	0	1.19289	0	0	0	0	8.16968	1.83303	5.8808	0	6.37104	4.35058	8.05767	6.37672	0	0	0	0	0	0	0	0	6.19527	5.15554	6.92963	3.0594	0	0	0	0	3.49665	1.96549	4.75214
EED80617	0	0	0	0	0	0	0	0	0	0	0	0	0	0	0	0	0	0	0	0	0	0	0	0	0	0	0	0	0	0	0	0	0	0	0	0	0	0	0	0	0	0	0	0	0	0	0	0	0
EED80603	32.4305	26.324	21.7617	18.3773	56.2377	31.8374	13.4892	56.7805	243.938	35.6145	48.1088	36.2585	39.7497	37.405	85.6513	89.6005	94.3594	100.239	45.1198	46.0746	35.0356	40.0555	70.4411	42.8606	76.2736	55.7386	8.37958	4.23863	4.20553	5.59137	51.7995	34.6569	18.841	51.8342	24.6916	16.919	17.0218	18.8051	11.3172	10.0457	17.2158	6.70651	19.8706	25.4747	30.1557	29.462	17.885	14.3618	19.6769
EED80604	0	0	0	0	0	0	0	0	0	0	0	0	0	0	0	0	0	0	0	0	0	0	0	0	0	0	0	0	0	0	0	0	0	0	0	0	0	0	0	0	0	0	0	0	0	0	0	0	0
EED80618	0	0	0.609896	0.304692	0	1.64753	0.300036	0	0	0	0	0	0	0	0.740982	0.832221	0.670206	1.47346	0	0	0	0	0	0	2.94629	2.51105	0	0	0	0.491463	0	0	0	0	0	0	0	0	0	0	0	0	0	0	0	0	0	0	0
EED80619	0	0	0	0	0	0	0	0	0	0	0	0	0	0	0	0	0	0	0	0	0	0	0	0	0	0	0	0	0	0	0	0	0	0	0	0	0	0	0	0	0	0	0	0	0	0	0	0	0
EED80605	0	0	0	0	0	0	0	0	0	0	0	0	0	0	0	0	0	0	0	0	0	0	0	0	0	0	0	0	0	0	0	0	0	0	0	0	0	0	0	0	0	0	0	0	0	0	0	0	0
EED80606	0	0	0	0	0	0	0	0	0	0	0	0	0	0	0	0	0	0	0	0	0	0	0	0	0	0	0	0	0	0	0	0	0	0	0	0	0	0	0	0	0	0	0	0	0	0	0	0	0
EED80607	0.739886	1.04629	0.208606	0.55624	0.503546	0.741179	0	0.723698	0.534485	0.863369	0.61489	0	0.844909	0.304777	1.42427	0.320909	1.03374	0.568174	1.40052	0.770088	0.31719	0	0.389123	0.873076	0.70026	0.38652	0	0	0	0	0	0	0	0	0	0	0	0	0	0	0	0	0	0	0	0	0	0	0.377242
EED80620	0	0	0	0	0	0	0	0	0	0	0	0	0	0	0	0	0	0	0	0	0	0	0	0	0	0	0	0	0	0	0	0	0	0	0	0	0	0	0	0	0	0	0	0	0	0	0	0	0
EED80621	31.1723	28.806	31.1613	31.5908	63.1114	45.7884	65.3039	49.4223	56.9262	54.4305	89.1656	87.6096	84.1459	81.1388	62.1605	70.5333	64.6365	76.1795	43.7356	39.6251	47.7754	46.4435	86.0295	86.9114	79.6209	86.9431	49.6091	45.0182	45.2721	47.9838	80.8653	84.3185	85.48	95.6999	48.0818	58.1824	63.9904	43.9549	51.8452	52.3111	48.4455	48.3293	76.102	86.1089	65.9956	72.3062	61.5635	58.6176	58.427
EED80608	51.6475	39.7123	50.119	55.6462	36.1332	48.2	36.146	31.001	51.916	42.6285	58.7133	51.1957	57.6677	56.6741	42.648	43.0559	44.3391	43.1042	55.8897	80.5996	54.6522	69.6923	63.6304	67.4329	68.232	64.4451	44.7772	34.0699	37.6468	35.6278	18.6278	20.7717	18.8207	26.9248	20.5774	18.7386	11.3478	19.3267	54.9174	53.5377	53.372	48.7331	68.149	55.257	49.4021	61.4766	40.7486	43.5102	39.5887
EED80609	48.3421	43.2153	47.7916	55.9739	59.1145	33.8735	35.5777	49.3714	80.2506	49.937	83.4989	84.901	91.842	87.5719	88.3898	113.112	94.5073	96.422	69.2556	78.1218	91.9908	61.1377	86.3827	80.1324	87.0838	89.8459	36.022	48.8337	35.5486	42.2284	86.6769	169.98	94.3177	89.0914	75.9391	56.9351	70.0325	67.9695	17.9045	25.4214	31.8763	18.0061	51.1332	67.4294	62.8858	64.3239	34.7766	50.2761	38.1648
EED80610	3.71323	1.51351	3.13975	2.97975	1.04058	0	5.73806	1.70917	0.828387	0.594719	0	0	0	0	0.588651	1.98948	0.534057	1.17413	1.4471	3.97848	2.6219	4.25971	2.41238	2.70632	1.44709	2.39623	0	0	1.6995	0.627648	0	0	0	0	0	0	0	0	0	0	0	0	17.8443	15.9321	16.2483	11.024	2.06252	0	0
EED80611	0	0	0	0	0	0	0	0	0	0	0	0	0	0	0	0	0	0	0	0	0	0	0	0	0	0	0	0	0	0	0	0	0	0	0	0	0	0	0	0	0	0	0	0	0	0	0	0	0
EED80612	91.7743	79.9985	100.701	84.0883	27.4074	29.1584	35.4216	36.5095	39.6111	35.586	36.3563	33.3638	29.6546	35.0534	36.4534	33.7898	40.1895	29.4524	60.121	60.5023	46.2436	52.8695	37.8206	37.4789	49.9116	41.9504	38.3422	37.4837	35.9698	36.4084	0	0	0	0	23.0641	18.9818	28.758	25.8137	38.2404	39.1153	33.1492	43.6696	7.86819	14.4104	8.75657	9.50572	63.4003	56.8687	50.1099
EED80622	0	0	0	0	0	0	0	0	0	0	0	0	0	0	0	0	0	0	0	0	0	0	0	0	0	0	0	0	0	0	0	0	0	0	0	0	0	0	0	0	0	0	0	0	0	0	0	0	0
EED80613	0.607526	1.38652	1.05896	2.13395	0.688907	0.122906	3.40656	0.771507	0.258692	0.244276	0.411899	0	0	0.510959	0	0.943169	0	0	0.534626	0	0.415668	0	0	0	0.850544	0	0	0	0	0	0	0	0	0	0	0	0	0	3.74464	1.98692	3.687	2.74534	12.0249	6.92113	12.0018	9.78275	1.82109	2.66829	3.44073
EED80623	21.3175	27.7656	33.2151	20.0154	9.62117	5.61967	23.3339	8.77942	5.67351	5.09144	0	0	0	0	0	0	0	0	0	4.0872	0	0	0	0	0	0	9.66341	18.3301	23.2793	9.67202	0	0	0	0	0	0	0	0	0	0	0	0	0	0	0	0	26.5181	24.8433	8.00878
EED80624	10.4084	3.06714	12.5795	0.980659	0.0153004	1.81543	69.2607	46.2184	0	25.2633	70.2523	65.383	50.3302	49.7442	22.6937	14.0248	0	32.2205	104.028	126.757	68.2664	70.5187	13.9928	33.3297	33.1251	155.686	45.6667	33.6298	25.3281	41.5062	269.017	486.426	568.239	554.286	285.649	220.049	85.9437	155.31	292.037	376.343	440.471	237.034	0	0	0	0	289.571	214.954	313.499
EED77199	0.466032	0.40225	0.410229	0.426445	0	0	0	0.180845	0	0.371824	0	0	0	0	0	0	0	0	0	0	1.66452	0	0	0	0	0	0	0	0	0	0	0	0	0	0	0	0	0	0	0	0	0	0	0	0	0	0	0	0
EED80570	14.311	11.3968	12.746	16.3265	27.4949	21.5567	23.1746	20.6634	45.5052	20.3224	30.2778	33.6479	28.1674	27.9968	31.5243	22.4639	31.2758	27.4888	29.0071	31.1852	29.1703	31.1697	25.5779	29.4414	28.7373	34.0523	27.2024	21.8456	26.5065	25.8368	49.8032	51.9676	74.709	44.1734	38.6704	27.3434	46.3867	29.288	25.0468	29.8057	25.9372	23.7519	20.0318	26.3836	23.5229	28.3224	26.2352	22.1219	22.5778
EED80571	424.411	504.314	498.419	483.097	256.497	205.549	147.813	238.44	164.064	287.3	392.792	361.343	364.492	359.042	191.417	215.646	177.953	169.691	365.996	386.519	394.717	319.216	274.398	336.806	287.567	314.248	299.581	306.575	297.927	307.408	280.12	452.923	241.983	392.43	410.851	251.608	345.188	305.08	238.683	241.067	197.151	184.358	223.866	186.962	240.535	292.093	224.524	295.129	278.538
EED80585	0	0	0	0	0	0	0	0	0	0	0	0	0	0	0	0	0	0	0	0	0	0	0	0	0	0	0	0	0	0	0	0	0	0	0	0	0	0	0	0	0	0	0	0	0	0	0	0	0
EED80572	0	0	0	0	0	0	0	0	0	0	0	0	0	0	0	0	0	0	0	0	0	0	0	0	0	0	0	0	0	0	0	0	0	0	0	0	0	0	0	0	0	0	0	0	0	0	0	0	0
EED80573	0	0	0	0	0	0	0	0	0	0	0	0	0	0	0	0	0	0	0	0	0	0	0	0	0	0	0	0	0	0	0	0	0	0	0	0	0	0	0	0	0	0	0	0	0	0	0	0	0
EED80574	31.4731	23.0369	21.8717	27.9104	14.7826	17.0962	30.3257	19.7281	19.3334	23.1332	9.02568	12.7442	10.6303	11.5037	25.0874	24.2253	23.8445	20.2542	26.4313	21.8001	19.9538	20.8917	12.2395	15.5616	13.9498	19.4521	15.9081	13.7599	13.2214	14.6485	0	0	0	0	10.3847	8.67228	11.6333	15.4225	34.0322	15.4476	35.9899	32.0843	22.6338	27.3591	26.7923	34.6776	35.7967	32.3908	35.5973
EED80586	103.771	113.183	95.0531	89.9896	35.0175	52.9385	33.1293	39.0025	53.4457	43.8202	48.2104	60.6187	55.0442	49.1773	60.2044	63.4491	63.4307	58.7512	47.7426	51.6281	56.947	53.8722	37.1416	47.6198	54.1081	50.9476	48.9638	36.1044	36.757	44.1758	0	0	3.48884	7.67864	42.2051	57.9594	83.2124	52.9293	47.7806	49.2953	33.7543	57.1257	63.7779	48.52	43.5553	56.9803	69.0751	64.8899	51.4394
EED80587	7.87794	5.85501	6.03196	8.15337	8.8362	12.9902	7.73942	10.3647	9.16341	12.2611	13.0433	10.6584	7.35778	14.4796	1.98017	10.1581	9.52329	6.72368	13.2027	7.69537	8.1609	7.3881	13.1582	13.4779	15.7575	15.3811	13.8623	14.676	11.8004	12.3488	81.2092	70.2324	80.29	60.0243	8.79786	9.79613	1.97114	6.53291	15.7264	4.98557	8.96776	12.4813	0	0	0	0.947697	2.46558	3.99145	11.8883
EED80588	24.4042	25.7755	23.1604	27.9374	27.7026	43.5131	39.7493	32.4362	37.9368	41.5424	46.1911	49.6088	40.1356	46.4636	52.8667	40.7692	47.3927	54.6075	60.7271	62.954	67.9787	63.0016	58.8925	46.2961	53.3777	54.6554	51.6256	51.1252	52.3916	53.3493	39.1661	35.3551	35.6146	44.7912	73.8576	66.2474	83.3509	77.8642	57.4544	65.5579	72.1954	66.4039	19.6747	14.4135	12.4862	17.0904	44.6167	53.7784	49.1761
EED80575	0	0	0	0	0	0	0	0	0	0	470.765	468.594	555.614	512.125	442.707	471.138	518.735	465.954	716.844	7.49747	762.183	683.671	88.5834	44.5484	1.82599	423.38	9.29265	637.764	9.74048	7.43547	0	0	0	0	351.464	347.861	359.521	330.401	607.1	683.005	719.286	630.944	532.35	489.759	586.194	596.572	515.767	515.406	584.131
EED80589	32.9303	27.1445	27.9464	36.6299	30.9197	32.568	33.4236	33.7325	40.5702	46.4065	36.0499	31.3665	31.1093	33.3201	28.7216	29.085	31.6207	28.9661	63.4669	63.6883	59.8316	64.0257	33.0632	36.8447	30.7417	32.842	42.1139	37.3662	40.0636	34.2373	47.8163	43.7222	47.8284	38.2786	52.9497	49.9775	51.8526	50.6883	29.0425	31.7609	35.1493	37.9702	33.6281	38.969	40.6417	36.8663	37.2647	36.8557	36.9686
EED80576	0.539217	0.667202	0.665128	0.707306	0	0.6752	0.147555	0.52742	1.0225	0.244693	0	0	0	0	0.363294	0.409279	0.988803	0.724634	0.446548	0.982149	1.21361	0.876313	1.48883	1.1135	0.893092	1.47887	0	0	0	0	0	0	0	0	0	0	0	0	0	0	0	0	0	0	0	0	0	0	0
EED80577	32.2254	28.6444	29.2043	31.0562	37.8062	34.0386	55.1899	40.9551	44.8958	43.1746	58.0261	43.4172	49.0662	51.2015	43.128	40.6001	44.4881	48.904	53.0113	53.5057	48.6818	34.9143	54.0726	49.7966	47.2017	44.8926	32.098	33.666	31.271	36.5361	35.015	19.5225	44.5758	21.0231	12.8391	25.7327	13.8075	19.0675	40.5455	46.6856	36.2813	37.0228	23.5059	28.2903	35.6726	38.7245	35.4057	38.8327	28.9492
EED80578	34.4616	36.6998	31.267	27.4225	16.4954	10.1439	28.0675	14.3777	13.2143	17.4913	22.3281	20.869	22.1945	18.3668	16.726	11.9009	17.9701	23.2656	16.2308	8.92459	12.2531	9.02459	15.6332	12.8163	14.6076	17.3203	18.2871	16.5435	16.9438	20.65	0	0	0	0	30.6095	31.9526	27.432	24.6234	14.2488	20.2368	11.2202	20.828	5.83751	11.9131	10.6308	9.06739	20.5879	18.0821	23.3167
EED80590	11.6612	14.4894	14.407	17.7313	16.3361	34.201	28.6063	25.7296	16.3334	29.7068	38.1654	34.297	36.0729	43.4453	31.5806	32.8445	33.6341	30.3696	21.7131	17.6483	12.1384	15.9838	27.1356	37.97	22.3555	36.0265	24.9292	31.3968	28.229	30.8764	10.0794	30.9087	24.0593	22.6939	8.42658	23.4252	24.9729	14.4904	47.0365	43.307	46.906	46.2835	56.7896	49.5083	49.5623	60.1872	52.6809	43.2747	56.7567
EED80579	31.0657	27.5093	25.3669	38.5365	33.0985	25.6516	27.7031	33.978	43.2878	37.2027	34.932	33.2901	33.0575	36.346	39.8546	39.7765	36.6437	42.1482	53.9194	53.5109	45.2724	46.1316	42.7508	40.9914	43.3984	42.1017	22.5108	26.917	22.6525	25.9533	85.6059	84.8522	82.1679	76.1451	36.0398	47.8961	35.9451	43.1638	42.2555	44.9636	50.5185	40.7076	45.1028	46.7783	33.2242	39.5731	34.7964	36.0419	35.0692
EED80580	210.566	132.256	127.626	131.232	113.553	133.841	121.091	178.254	100.667	138.722	152.342	138.282	143.825	171.053	155.55	155.768	145.044	163.75	107.991	110.971	104.246	135.491	92.4721	108.154	69.0429	105.534	148.83	132.714	138.608	170.462	25.6086	38.0747	31.0486	42.7096	306.741	247.447	255.262	257.212	134.28	148.992	136.846	132.622	231.946	266.876	263.38	269.729	157.892	170.404	122.075
EED80581	3.97006	3.14392	4.70121	3.33289	2.26961	1.9885	0.434558	1.9416	0	0.360317	0	0	0	0	0	0	0	0	0	0	0	0	0	1.63966	3.94531	0	0	0	0	0	0	0	0	0	0	0	0	0	1.38542	3.07444	3.71915	4.10497	16.2167	11.1377	7.38317	8.01481	0	0	0
EED80582	13.114	9.737	13.1466	7.02998	8.94236	10.216	13.5451	10.3124	0	7.99359	2.04445	2.24525	1.87283	2.66745	0	14.0609	1.71854	7.89008	4.93178	7.49675	9.75479	9.49306	2.5876	0	2.3283	0	6.05373	11.483	5.46882	7.07231	0	12.5187	0	0	146.144	123.757	125.056	117.462	0	0	0	0	0	0	0	0	18.6868	17.8474	13.6243
EED80583	193.466	143.46	109.484	189.558	547.719	378.926	1328.28	461.214	494.412	371.943	301.539	264.702	278.997	232.939	322.363	285.27	303.486	301.926	288.276	252.607	303.813	297.509	256.559	270.638	267.602	284.004	374.27	379.514	367.783	327.778	1007.89	895.413	1122.96	1041.82	560.445	721.262	700.624	601.123	613.429	570.556	636.611	597.493	601.902	534.973	651.235	657.953	564.064	586.53	597.684
EED80591	5.60373	2.93667	2.27697	5.18863	20.1007	7.92497	1.44324	8.70532	27.5031	29.9168	20.1348	12.6357	15.8097	10.4553	5.33008	2.00158	6.44767	3.54383	5.45962	7.20482	7.91355	7.49983	25.484	14.9753	30.5737	21.6973	9.46356	10.7706	6.83935	8.52479	0	0	0	0	25.0972	25.7953	22.4918	13.3797	9.20246	8.93438	4.11731	5.68054	1.68308	0	0	0	6.49241	21.8965	12.9412
EED80584	6.22889	10.9088	4.2554	3.01684	0.913061	0	1.5734	3.7493	4.24008	1.73946	0	6.12232	6.38351	5.91161	10.3303	11.6379	8.20068	6.43906	12.6976	10.4728	8.62724	9.34424	7.05583	7.91558	6.34877	0	0	0	0	0	0	8.53399	0	7.65827	30.8683	24.997	20.1192	13.8918	34.7072	17.5035	14.9621	14.8628	56.2693	53.7682	55.692	36.2739	7.54979	14.8533	11.9707
EED80592	60.3674	56.0793	38.4919	62.8611	67.252	83.2665	118.431	75.3981	83.9468	70.8037	62.1323	68.2348	58.1539	62.9322	57.5667	46.5252	76.0709	58.66	70.7589	86.2726	83.611	83.0132	71.8008	63.289	76.9115	67.9241	62.659	50.0708	52.9918	53.3743	170.592	289.475	249.546	207.817	16.3179	15.1412	34.1225	45.7751	123.157	142.045	124.705	124.838	87.7278	114.641	64.7688	110.152	91.4612	71.9753	89.4966
EED77198	8.81383	4.39465	5.36158	8.70213	7.95179	6.94041	8.46289	5.36963	6.6007	12.105	12.332	17.341	15.8625	13.7209	19.7531	16.5584	16.1871	18.5593	18.4216	20.5592	19.6909	18.5865	17.8577	28.3291	16.1517	19.1715	17.2175	19.3221	21.428	16.3044	46.5102	39.3446	77.2936	57.7754	14.303	6.11218	10.279	6.4046	13.1747	14.4354	16.2051	8.95271	43.6246	40.4534	33.8547	33.421	13.7525	8.76582	11.6835
EED77197	0	0	0	0	0	0	0	0	0	0	0	0	0	0	0	0	0	0	0	0	0	0	0	0	0	0	0	0	0	0	0	0	0	0	0	0	0	0	0	0	0	0	0	0	0	0	0	0	0
EED80556	3.45168	1.13892	3.40613	4.22581	2.19251	6.91542	18.2611	5.62694	2.90903	4.69904	8.36661	0	9.19713	8.29402	0	0	0	0	11.4339	2.09567	6.90545	0	8.47149	14.2556	7.62257	8.4148	0	5.63913	5.9681	0	0	0	0	0	0	0	0	0	0	0	0	0	44.0602	48.417	56.1673	37.7449	0	0	0
EED80536	12.9775	12.639	13.0128	11.8611	4.98586	2.51616	2.29112	3.68522	3.43994	2.27964	1.21767	2.67453	1.67317	4.22485	1.69229	1.27099	3.07068	2.81289	3.46683	2.28751	6.90945	2.04101	2.31175	4.32238	2.08009	1.53085	7.21116	7.52319	4.34295	3.6088	0	0	0	0	0	0	0	0	5.84351	6.48375	3.26809	4.32853	0	0	0	0	18.1396	12.9772	7.47053
EED80537	5.6171	3.95437	4.34684	6.45767	3.98689	3.99308	6.97644	4.33646	5.08058	3.39349	15.4885	12.9931	10.0378	9.22604	8.71098	6.85417	6.59624	8.96742	8.50713	5.62702	10.2027	9.2939	7.4272	5.41622	5.44581	9.18504	7.22089	9.45954	6.53477	8.28237	5.87624	3.71109	5.19645	1.96006	17.1474	18.6067	20.0497	19.3088	14.5747	12.6589	15.3092	14.1765	9.7793	5.00675	11.6737	8.55104	14.4663	10.6051	9.59601
EED80538	5.87589	8.49746	6.84025	5.00992	9.97244	13.4738	6.28093	7.09437	31.6278	7.66601	10.9491	9.23833	8.92912	9.39806	9.64968	9.75613	8.97922	9.00682	19.3122	18.395	15.9799	18.9493	9.29496	6.25652	10.7965	10.7436	3.03122	3.14989	3.92894	3.16584	7.33224	13.8994	12.0013	17.6092	0.268854	0.299361	0.481889	0	4.64566	4.08818	4.87381	4.4301	4.68781	4.37865	5.33567	5.09709	3.79744	2.84609	3.7683
EED80539	33.5452	38.7817	26.993	40.5399	27.4155	31.4356	18.2289	30.9344	25.349	20.5373	34.8661	35.8388	32.0501	24.0943	14.652	15.4821	16.8389	19.3584	37.9482	41.0258	38.9713	45.9494	22.4767	9.7609	13.1696	13.0012	29.9438	33.6041	37.3674	33.8202	31.8371	39.9391	47.044	35.8407	32.5482	23.6281	18.3919	15.5676	39.6864	32.5969	50.9379	41.7964	27.9949	29.1656	16.0129	24.5845	51.8282	55.237	46.1379
EED80557	32.7237	23.4706	29.4982	38.2183	30.7581	31.4931	35.0991	30.1064	63.8239	42.9918	81.5212	85.8116	77.7476	78.3583	59.8523	57.2165	60.0865	57.8995	47.4343	52.8969	52.6641	51.6898	50.8339	51.9205	56.0558	51.6168	67.0017	68.3696	58.9835	64.3301	11.5419	5.66558	11.3598	12.6963	42.2289	36.095	46.1976	42.2171	48.7144	51.5796	51.5027	49.4741	31.639	31.5005	33.8161	30.9483	23.7497	21.7373	25.3531
EED80540	5.31689	3.79262	4.57407	4.45045	0.519583	1.36569	5.02666	2.26691	1.03408	3.09329	0.793092	2.17747	3.26932	2.35863	4.04148	2.89739	3.33332	4.03061	1.35481	0.993268	1.22735	0.886233	5.52085	3.42569	5.41922	3.9883	1.95699	1.78182	0.353582	1.17524	0	0	0	0	0	0	0	0	6.66049	6.3345	4.25715	4.7653	26.0817	21.418	20.5134	17.8897	1.07406	1.20748	0.486571
EED80541	183.027	166.433	245.273	287.586	140.432	408.536	438.525	411.697	520.259	200.45	498.635	479.793	491.971	504.125	505.405	493.306	508.913	497.93	766.934	752.039	757.423	735.61	242.62	250.206	246.369	263.825	1153.89	1166.37	1166.63	1189.02	987.921	1114.31	1047.29	993.772	1188.14	1181.87	1254.56	1112.12	935.882	921.577	933.846	899.193	1046.52	1019.14	1038.17	1043.87	811.182	812.689	799.785
EED80558	19.8702	13.4779	20.5678	27.7517	29.4436	25.411	9.8126	15.5942	24.6492	74.1781	30.6388	24.3412	23.8867	19.387	28.3874	32.5965	26.8506	29.5158	24.8661	20.4107	17.4864	25.4957	28.3444	26.2474	29.9743	25.045	20.5897	15.3782	12.7877	22.4732	0	0	0	0	42.0027	62.8454	29.4081	53.2818	26.5912	27.7691	26.594	22.4008	8.01028	15.0898	15.6297	19.2291	33.5479	22.8275	20.797
EED80542	34.7758	38.7115	34.3219	51.9819	52.5208	41.4141	43.6215	45.1733	80.0433	46.9861	7.73335	9.67505	9.0581	13.0698	20.739	20.3542	28.2302	27.5762	44.4154	44.0454	52.5313	35.1067	45.2482	39.9941	40.714	57.8269	10.1161	18.2545	10.6257	11.7726	0	0	0	0	20.6641	17.0018	15.639	17.2774	16.8965	25.9584	12.7934	28.2411	0	0	0	0	16.1387	16.8541	26.5859
EED80559	0	0	0	0	0	0	0	0	0	0	0	0	0	0	0	0	0	0	0	0	0	0	0	0	0	0	0	0	0	0	0	0	0	0	0	0	0	0	0	0	0	0	0	0	0	0	0	0	0
EED80560	0	0	0	0	0	0	0	0	0	0	0	0	0	0	0	0	0	0	0	0	0	0	0	0	0	0	0	0	0	0	0	0	0	0	0	0	0	0	0	0	0	0	0	0	0	0	0	0	0
EED80543	0	0	0	0	0	0	0	0	0	0	0	0	0	0	0	0	0	0	0	0	0	0	0	0	0	0	0	0	0	0	0	0	0	0	0	0	0	0	0	0	0	0	0	0	0	0	0	0	0
EED80544	0	0	0	0	0	0	0	0	0	0	0	0	0	0	0	0	0	0	0	0	0	0	0	0	0	0	0	0	0	0	0	0	0	0	0	0	0	0	0	0	0	0	0	0	0	0	0	0	0
EED80561	15.1373	9.92117	18.7772	17.0669	7.81623	1.64271	12.6909	8.59126	7.39564	7.99728	3.50901	2.02795	5.72645	2.75168	0	0	0	0.81852	4.14395	9.04656	10.9473	16.4352	5.9514	5.84298	7.85821	4.8398	5.86411	8.47218	7.15218	3.20651	42.7895	29.4391	52.8056	30.5844	7.84491	4.99146	14.0611	6.65747	12.9667	27.3031	19.9739	22.3165	22.9259	22.3622	11.2574	10.905	4.48633	1.73672	8.68723
EED80545	3.66685	2.64419	4.62843	3.77611	0	2.97575	1.79787	1.30766	1.54595	2.25615	2.93533	3.22363	4.99371	1.95264	1.95339	0.708092	2.34368	2.84084	4.52363	2.94253	2.25599	0.981265	0	0	0	1.50197	2.96406	4.24916	0.8235	2.25954	0	0	0	0	0	0	0.756677	0	1.05782	1.11642	1.35053	1.49063	0	0	0	0	1.13578	1.27686	1.54359
EED80562	57.4899	54.5531	64.3705	63.8293	151.876	10.6416	28.5485	11.0921	26.7471	165.38	17.581	15.2242	14.0872	10.0361	37.166	40.0648	40.7483	34.8311	9.85994	9.07424	10.0008	7.55962	55.3265	54.7532	50.6007	49.5241	5.85257	7.40099	7.63692	4.88149	0	0	0	0	7.95944	6.64694	10.0199	10.5073	25.5403	27.4884	24.7734	21.0782	30.0231	40.271	30.5811	37.724	14.6992	14.5671	16.512
EED80546	36901.6	45920	66672.1	47544.5	161565	145430	2504.38	200851	122072	143237	123376	122973	121892	120909	115580	116795	114523	114325	67692.6	68696.7	66856.6	66946	76332.9	76247.6	75271.4	75165.2	141622	142991	138982	138968	81555.2	83825.2	82060.3	81626.1	56636.6	57193.1	55481.7	55811.2	68659.3	69145.6	67692.9	67642.4	103453	104192	100716	101289	18630.3	19152.4	18311.9
EED80563	4.80101	3.86135	2.96103	1.25952	4.2885	2.70528	2.62756	4.10897	0.758667	5.17432	0	0	0	0	2.42598	1.82204	1.46733	3.22595	7.95182	2.18618	2.70139	0.975298	4.41868	6.19637	2.98192	7.68095	3.44587	2.94134	0.778232	0	0	0	0	0	31.6328	50.8764	42.5235	36.5387	3.14137	1.16185	3.74799	6.20519	0	0	0	0	0	0	0
EED80547	20.6957	17.3689	13.7631	13.6916	24.863	29.0697	43.0905	21.1231	18.4848	21.2331	18.3211	15.809	13.7862	12.973	23.6435	24.5873	26.4009	32.6491	32.0425	35.2375	28.3528	27.7845	38.9235	29.7302	35.023	36.1952	41.9791	41.8967	30.9219	42.6629	17.9653	20.0331	22.8708	46.7412	40.8421	51.3443	30.6987	40.4368	42.3909	45.2934	51.9817	51.9469	2.2972	5.04872	5.22936	9.08279	28.3564	41.8407	32.9178
EED80564	4868.08	5030.58	5020.96	5121.3	3132.97	3912.29	3127.55	3802.09	5056.97	4254.56	3262.19	3270.21	3468.75	3551.1	3269.54	3544.22	3556.59	3556.43	4271.88	4786.9	5080.48	4350.52	3240.08	3369.83	3310.18	3285.44	2675.89	2725.94	3011.77	2774.87	2391.72	2558.14	2086.07	2197.95	3078.39	3288.19	3240.01	3668.04	3135.27	2851.66	2748.27	3054.44	3916.44	3857.91	4006.6	3578.21	3599.32	3126.15	3130.24
EED80565	67.5714	71.908	48.4274	65.8992	32.2621	35.1148	24.491	18.6753	23.7599	38.3123	28.2019	31.9248	28.2192	33.5486	32.5615	28.0784	25.1651	33.6766	27.6705	28.7994	25.0672	26.1808	41.7349	33.267	46.4467	39.2737	21.4122	10.2352	15.4747	18.0023	76.2407	47.8213	43.3296	40.53	4.36805	8.75464	7.04629	6.91952	21.8625	35.2316	30.2764	39.5865	12.186	5.85855	11.0961	6.02269	72.2732	82.5716	72.9355
EED80548	344.384	360.35	376.579	364.646	231.563	265.214	174.706	221.869	331.643	280.958	332.902	316.044	303.119	304.169	397.627	351.668	397.836	401.19	339.155	350.369	304.143	339.504	309.662	327.462	324.308	346.669	275.137	246.68	237.824	264.486	242.272	202.617	270.372	247.944	175.651	184.341	177.32	185.901	222.554	269.629	243.283	218.618	348.513	313.343	315.74	287.076	490.221	401.503	431.855
EED80549	59.043	59.8883	58.8683	74.153	55.4505	84.4262	141.339	79.7596	99.1641	76.2016	74.8785	63.0783	70.4589	66.8409	72.6519	62.0377	72.2115	82.1482	92.6994	87.5474	94.2851	88.7152	61.9498	65.2433	71.0993	62.791	102.044	87.5244	86.841	96.708	60.3376	42.816	64.842	76.8448	92.5197	81.7423	86.5202	106.536	123.437	128.983	121.715	129.015	63.125	67.4402	61.4708	64.1299	102.136	101.895	96.2158
EED80550	7.0531	16.2907	6.1867	9.04615	14.1871	21.9813	18.4428	9.96493	9.41175	9.60194	12.5372	8.76183	8.35256	11.2986	14.7839	7.13797	6.70642	9.4784	7.78795	8.56451	14.1105	10.1888	10.0978	11.3282	3.89396	15.7618	6.74971	2.56065	6.09756	4.50382	68.8451	48.8529	39.8379	100.205	0	0	0	0	10.9391	4.55163	6.11792	16.2062	6.00213	6.59564	5.4653	5.93287	46.3059	29.4994	27.9699
EED80566	1.66287	2.35432	2.71096	2.44125	6.77721	3.15706	2.77326	3.47289	2.62493	2.77228	4.82785	4.37079	3.15204	2.93916	2.14825	3.1497	2.07979	1.5867	5.05006	3.3237	1.56387	5.68536	2.02243	4.78932	1.62385	1.5763	4.19679	3.7529	6.22856	6.90087	0	0	0	0	0	0	0	0	2.55456	1.96085	2.77677	0.520193	9.07265	11.714	13.5927	11.0667	7.90891	6.92051	8.43673
EED80551	3.69986	4.84883	4.67009	6.53925	0.405098	2.45796	1.71725	2.23094	5.59799	5.54459	3.19168	3.07002	6.58709	3.452	3.92261	3.71277	4.89306	3.34551	3.66404	1.33764	4.52217	2.29617	4.49691	7.28366	3.74854	3.40705	5.21106	2.68031	3.84861	2.0819	0	0	0	0	0	0	0	0	4.89206	2.8453	2.81316	5.01577	0	0	0	0	1.22396	1.99024	3.64094
EED80552	1.27509	2.10365	2.09711	1.78407	4.45466	1.70309	0	0.415731	6.98509	1.92876	1.23629	6.78858	2.26502	2.45113	0	0	0	0	0	1.54833	0	1.38148	0	0	0	0	0	1.38877	0	0	0	0	0	0	0	0	0	0	0	0	0	0	0	0	0	0	5.02283	1.88224	1.51696
EED80567	24.4944	19.0892	30.2137	28.519	14.487	14.019	9.13111	13.5358	16.3801	15.7024	19.344	17.0336	15.1768	18.825	19.7099	15.6307	17.8211	15.0774	15.5489	22.0853	29.9738	21.5515	22.4918	16.9947	20.866	13.1329	19.7139	18.7785	18.558	17.3855	0	0	0	0	20.2577	18.3603	23.6521	28.5229	15.2106	12.3505	16.0637	13.7118	0	0	0	0	3.71784	21.1324	17.5944
EED80553	0	0	0	0.684325	0	0	0	0	0	0	0	0	0	0	0	0.989953	2.44657	1.75272	1.0801	0	0	0	0	1.34665	3.31242	0	0	0	0	0	0	0	0	0	0	0	0	0	0	0	0	0	0	0	0	0	0	1.44396	0
EED80554	115.043	112.738	121.349	135.247	105.355	117.555	85.8434	136.075	179.88	118.542	145.089	141.84	139.056	146.74	139.867	138.75	150.159	153.827	202.005	195.364	218.475	206.175	140.114	133.371	131.327	116.508	159.347	138.489	154.42	148.719	407.571	413.398	448.086	430.886	83.5884	72.3902	89.2879	76.9072	151.429	152.949	150.809	143.598	122.928	139.128	137.403	154.252	119.257	144.924	136.865
EED80555	3.38987	3.0442	1.75683	3.5299	2.48803	4.18463	3.60254	3.38513	2.80356	2.67705	3.55098	3.25623	4.13544	3.65006	3.92739	1.23373	3.74241	3.46879	3.00932	5.05426	5.80757	9.20266	6.50053	5.2613	4.26634	3.80034	3.48903	5.0001	4.51391	4.68729	0	0.00479063	1.83855	0.000191827	0	0	0	0	10.732	16.565	11.1529	11.3709	0.64634	0	0	0	7.46594	10.422	5.14431
EED80568	56.007	14.6216	19.7385	25.5112	50.1382	15.7217	79.4937	69.8315	35.7905	33.515	19.6922	20.6433	15.5792	22.1833	29.0264	38.3063	35.3633	38.0464	27.5232	20.1784	23.0868	19.0042	9.0632	15.2513	15.2906	16.8798	43.2905	38.209	39.9059	45.0977	181.863	126.062	178.781	191.822	228.89	234.794	284.274	244.463	93.4277	81.0248	85.5237	90.1532	0	0	0	0	101.826	87.2181	118.617
EED80569	61.3081	125.222	95.7042	68.4526	102	121.088	163.665	153.857	71.5379	81.4316	106.975	111.352	102.691	119.397	135.887	150.239	129.98	153.207	513.124	521.458	456.855	500.113	145.209	147.457	155.611	154.842	327.487	363.055	347.237	340.61	379.876	433.941	399.763	405.993	352.982	302.659	316.521	315.772	376.968	378.525	345.014	367.64	533.109	496.907	472.782	473.205	313.012	327.759	316.183
EED80503	21.5726	20.0679	19.2361	24.8198	19.3162	27.5987	30.4409	23.8971	27.2716	21.2302	31.7522	17.4354	21.4688	20.235	29.419	37.0883	29.868	29.3399	52.5192	53.0219	50.6979	55.7562	14.3528	12.8813	17.2193	18.0585	27.6091	22.0805	22.2451	25.3931	87.1798	101.843	132.124	78.9297	18.2666	27.1191	43.6543	33.1565	67.1183	62.3956	64.1175	74.3522	7.96253	17.4998	12.084	20.9884	28.6675	27.6243	30.612
EED80504	15.7648	24.7083	11.0193	12.4074	334.836	367.171	314.201	393.849	256.592	143.079	563.636	526.67	582.83	606.097	607.19	566.383	554.089	626.743	348.145	325.431	277.938	328.792	459.463	510.022	476.522	439.574	529.918	560.181	487.236	496.415	1217.04	1158.23	1249.79	1291.35	842.507	826.731	786.075	936.985	547.847	422.204	508.69	484.486	476.256	515.979	479.469	497.283	411.416	433.429	426.679
EED80505	39.5145	54.0821	31.6322	49.082	39.9546	52.9127	50.3137	52.4536	67.5392	46.8412	42.2215	34.1323	47.8093	43.5991	46.7255	59.985	48.3072	37.3882	74.7968	74.9108	79.2547	73.3912	59.3761	54.1214	42.073	61.9277	57.8798	60.6038	72.6796	56.1934	167.447	114.904	161.047	119.225	80.2903	97.289	76.188	79.4934	69.6501	62.4495	67.9908	76.4337	45.2928	54.2962	34.6807	44.7702	58.7679	74.1029	69.7953
EED80506	3.71836	3.76194	1.90092	3.84222	0	8.66044	14.6353	1.93355	5.6246	1.77228	0	0	0	0	0	0	0	0	26.58	0	17.8158	27.7338	0	0	0	0	0	0	0	0	0	0	0	0	0	0	0	0	0	8.62031	0	0	0	0	0	0	0	0	0
EED80520	37.8969	44.2344	50.9652	57.2753	21.6202	31.0853	28.5321	21.3194	20.8735	23.2952	85.1837	109.662	94.2292	89.994	70.8984	64.1602	62.3933	57.697	87.5719	87.1527	72.5343	99.6457	73.3584	64.1537	86.9799	94.4857	44.2795	50.1651	58.7696	55.0192	126.193	185.491	130.398	183.677	171.684	183.179	133.693	166.798	83.8006	52.3791	52.7475	52.3165	109.127	127.459	117.657	111.469	61.8364	91.8235	53.4313
EED80521	18.788	21.3965	20.8179	22.0922	4.24139	5.84913	3.68155	2.67865	4.52046	2.67216	10.4389	14.6759	6.03873	12.3825	12.7291	7.03013	10.4798	4.19478	4.44486	7.67993	6.00101	6.96372	9.58607	8.67519	9.59372	10.938	8.76029	10.3475	7.32426	11.3376	0	0	0	0	4.4756	0	11.2906	7.96598	9.75685	5.58426	4.41508	1.25831	8.50585	20.0955	17.7218	13.4205	8.1812	17.4813	10.4254
EED80507	113.431	108.692	96.5219	138.568	52.6107	89.1334	266.28	79.7787	85.1609	63.2868	171.623	175.88	171.088	176.048	121.597	122.619	126.135	125.086	179.774	181.033	168.068	177.934	92.3466	95.1286	91.4542	97.4978	224.199	266.505	255.32	257.946	287.264	317.517	323.082	272.327	274.418	284.98	255.039	257.973	311.055	288.937	279.819	282.203	146.606	161.103	165.033	151.284	295.813	310.899	306.306
EED80508	3.90589	5.9346	4.20235	5.29124	6.59445	10.0496	13.5032	4.99368	6.8416	6.16047	15.4599	18.887	10.3668	9.57355	7.90701	10.6839	12.3237	11.4941	18.6382	20.5905	23.8752	20.8765	19.6137	16.3064	19.2072	20.6266	19.6473	15.4806	12.9198	14.6876	31.5202	16.7558	13.2366	25.4434	23.9421	23.4114	19.0635	35.1172	13.3864	18.0571	17.8062	11.4086	23.2764	18.0176	33.9143	32.3266	16.2628	20.1395	26.231
EED80522	0	0	0	0	0	0	0	0	0	0	0	0	0	0	0	0	0	0	0	0	0	0	0	0	0	0	0	0	0	0	0	0	0	0	0	0	0	0	0	0	0	0	0	0	2.92625	0	0	0	0
EED80523	66.9198	32.7968	52.566	49.5635	19.8501	20.9013	6.88279	19.777	21.2503	16.2653	19.8276	12.415	17.5415	21.3451	15.7981	16.6662	16.992	14.0458	15.4895	25.4066	16.9176	13.9454	21.1004	26.7065	23.6449	15.7349	8.30326	5.60344	11.1128	5.90006	4.56524	0	4.15128	0	5.02188	5.5917	9.00111	6.62938	21.5508	14.4936	22.5355	27.9791	18.7566	27.2927	30.8746	30.402	10.7277	19.0041	13.6757
EED80509	567.873	525.724	555.043	691.262	459.652	524.44	382.424	420.026	403.388	650.868	575.763	528.655	613.895	608.195	583.011	512.31	560.677	613.422	537.462	563.471	652.441	611.74	525.638	451.2	505.212	557.72	413.019	381.705	389.946	385.414	431.921	346.776	424.176	553.23	139.37	162.237	204.384	200.708	392.565	414.635	374.922	357.894	557.814	837.528	724.169	595.052	519.828	498.175	544.333
EED80524	17.4811	23.7933	15.8129	17.58	27.066	17.5116	1.59455	33.4848	29.4657	27.1037	19.0678	13.9604	29.1119	14.7018	41.2222	33.1714	35.6182	31.3229	7.2384	21.2271	19.6722	11.8373	40.2225	15.0412	9.65116	10.6542	0	0	0	2.093	174.51	168.649	190.423	162.985	0	0	0	0	27.9599	14.1015	11.3724	20.0835	0	0	0	0	14.3461	9.67686	10.3985
EED80525	5.51566	4.40988	4.39617	10.463	2.72873	2.55014	4.29582	3.00874	6.57051	2.88804	2.77675	3.04948	1.9784	1.52925	1.71514	1.94386	3.63084	2.56579	6.00723	5.02321	5.42966	3.79238	1.58426	0.438076	3.17919	0.775763	1.21809	1.03975	1.3755	1.82877	0	1.8892	1.54058	0	5.591	6.22541	2.22693	5.53552	12.5852	10.729	8.61178	8.04282	2.16636	5.35629	3.45205	1.60602	4.65984	9.39464	4.95277
EED80526	109.953	97.1795	113.208	122.447	24.0529	76.9895	50.352	68.0405	36.1686	20.1112	93.0097	95.8728	114.35	90.5851	54.4264	51.9479	51.4362	67.0962	145.877	137.943	110.267	135.842	34.0767	26.6444	39.9534	34.8744	111.129	106.314	117.124	115.258	44.8018	24.9791	48.8871	49.315	60.7824	60.3626	63.3059	58.5527	107.672	91.2306	114.741	81.207	105.982	108.592	97.8069	118.915	61.8755	78.2563	66.0725
EED80510	8.52836	8.0548	7.41569	9.16388	3.66611	3.29128	5.6256	3.71598	4.12481	3.15782	6.94509	9.61255	9.23287	8.51503	11.0494	12.0485	9.42314	12.2877	10.0886	11.7988	9.84192	8.65805	12.5375	12.6221	8.6381	4.3842	3.97899	3.24852	2.82005	4.26392	0	0	0	0	5.04659	9.61573	10.4894	4.15103	6.39253	8.43627	6.34985	2.40417	13.4024	14.8855	18.1223	12.2505	13.7244	13.5304	10.0641
EED80527	95.8113	96.6542	85.5138	81.971	65.1235	147.33	52.1029	72.8232	166.64	104.681	71.0032	99.4205	102.442	95.0225	80.5875	75.9655	86.5426	93.4925	70.7537	53.3546	62.2657	83.3089	128.06	120.98	117.249	116.045	43.8009	43.8683	36.4034	36.8256	107.222	65.2158	62.0448	107.293	0	0	0	0	19.1666	30.7184	15.2452	35.7567	90.3631	44.5131	99.3048	67.7603	55.2907	48.6458	41.3832
EED80528	14.4096	23.7207	16.3768	19.8077	3.73721	3.87814	4.90367	2.96731	6.4372	5.9276	17.8446	9.02663	8.57822	20.9733	14.8009	23.0425	13.8693	16.6402	19.3396	12.3303	24.2865	13.0455	24.0283	11.9939	16.4821	23.362	20.2408	18.8245	17.2516	14.5451	0	0	0	0	0	0	0	0	0	0	0	0	0	0	0	0	9.64021	7.30959	5.41249
EED80511	87.9302	70.8084	80.5903	84.2781	37.3996	31.1074	44.3783	32.5839	36.5635	36.5623	38.3082	44.5455	42.1453	46.9113	47.6723	40.1819	40.094	40.7769	46.4072	38.3347	44.9471	47.0039	40.1669	37.3288	36.3557	41.5507	40.7765	40.2908	42.5296	42.668	8.24942	9.19889	7.50138	11.3505	40.8355	38.3119	39.6461	28.8253	59.4772	57.4946	62.8986	53.8478	46.4789	51.0749	41.1213	51.8077	57.4747	69.1883	65.208
EED80529	13.5739	17.8293	14.9404	14.2442	9.45124	21.704	43.4307	16.5962	8.24996	10.4242	16.7042	17.511	14.6064	12.7958	21.8082	15.8507	18.5091	16.1367	27.6705	29.4787	29.7673	30.5443	36.518	28.0305	27.6704	22.9097	15.7379	12.794	11.5093	12.7516	0	0	0	0	47.3934	30.6412	30.1424	34.8138	21.8625	29.3116	36.681	21.5926	31.9882	27.8281	26.7	25.0318	33.9331	45.0841	36.3346
EED80530	8.11661	7.6926	10.2249	10.6921	8.39169	8.30379	8.12823	8.6147	12.444	7.20979	11.051	9.3781	6.90224	8.96325	24.2011	23.0699	15.623	17.1737	6.86471	11.9529	7.77358	10.1036	8.26497	4.27941	2.86029	5.68361	4.46217	9.02835	4.92682	8.93229	27.5835	36.9099	30.0987	27.602	19.2169	18.0189	17.222	17.0234	7.8344	10.6988	9.70678	5.95208	19.3988	16.4723	7.22611	12.2023	12.245	15.2955	16.0252
EED80531	23.5439	24.0139	21.927	29.0451	16.7202	12.1381	18.8085	14.1831	12.5518	17.5388	15.8803	15.9088	13.7993	13.4087	13.7475	9.81879	15.6164	14.6367	24.3633	26.7255	22.4692	22.3025	18.9754	16.0073	26.7015	25.0837	17.833	13.8475	17.2368	15.4553	40.6566	77.6455	32.877	31.9671	3.36453	0	1.4166	0	23.5746	29.1611	26.8862	25.2977	20.3777	14.8893	18.2968	11.766	26.6028	30.4113	28.071
EED80532	0.233987	0.694859	0.230899	0.368312	1.67207	1.64077	0.512238	1.37321	1.62691	1.80509	2.3821	1.49489	1.8704	1.34939	1.26118	1.42081	0.572105	1.57223	0.775096	0.852383	0.702174	0.380265	3.01495	0.966377	2.32528	1.7113	0.335883	0.382272	1.21372	0	0	0	0	0	0	0	0	0	0.40827	0	0	0	0	0	0	0	0.92172	1.03621	1.25267
EED80533	0	0	0	0	0	0	0	0	0	0	0	0	0	0	0	0	0	0	0	0	0	0	0	0	0	0	0	0	0	0	0	0	0	0	0	0	0	0	0	0	0	0	0	0	0	0	0	0	0
EED80512	65.2935	69.8126	52.3088	80.9322	78.0357	53.101	50.5516	74.7688	79.3927	71.6482	49.6307	42.8775	45.4644	48.544	36.1739	50.4228	42.8315	44.0256	67.8258	58.0136	71.0027	74.6852	72.8666	61.0741	58.0285	70.7151	49.6396	55.0087	47.2036	56.8749	72.6759	85.0927	62.7815	83.6333	58.6265	28.1886	35.8231	34.2991	108.766	111.874	105.142	111.344	75.5054	84.2481	75.0986	78.0788	84.241	111.832	94.1889
EED80513	372.29	393.601	343.465	471.583	368.362	455.694	272.473	419.09	300.765	518.824	595.907	647.398	551.753	590.736	510.561	588.563	538.616	541.752	452.429	501.555	472.666	486.888	782.606	686.906	704.182	660.562	562.874	503.854	559.91	598.191	1213.91	1157.45	1359.8	1425.98	303.191	265.765	213.904	351.276	607.306	609.873	512.48	580.828	410.548	444.964	419.918	461.401	394.833	443.877	365.596
EED80514	5.58151	13.5615	8.51214	12.7792	24.173	43.2052	19.4391	18.8597	19.8852	30.8547	44.2772	38.9008	29.7443	24.8727	43.7586	15.4054	32.2565	46.3684	31.9357	22.1811	50.2488	34.634	56.0403	35.6257	73.9561	63.0874	16.0242	13.2636	17.108	10.2063	0	0	0	0	38.6327	43.0163	47.9385	44.1338	38.9553	37.3294	38.0273	38.4745	0	0	0	0	27.983	20.2235	19.9207
EED80515	0	0	0	0	0	0	0	0	0	0	0	0	0	0	0	0	0	0	0	0	0	0	0	0	0	0	0	7.25265	0	0	0	0	0	0	7.8232	18.2823	33.841	44.0417	0	0	0	0	0	0	0	0	0	0	0
EED80534	5.15047	3.29541	3.61034	5.28868	2.4467	0.505249	1.12912	2.12963	4.10329	3.75105	1.70503	1.78778	1.34784	1.77717	0.851992	0.377169	0.418509	0.6284	4.02691	1.05047	2.33914	1.74872	0	3.49669	0.986375	2.4326	2.03188	1.2562	1.52639	1.3957	0	0	0	0	0	0	0	0	0	0	0	0	0	0	0	0	9.1394	1.56403	7.6857
EED80516	97.7678	79.4423	74.7594	66.4662	52.3769	33.1012	42.479	40.3536	40.3273	53.7654	123.842	117.664	104.721	121.233	79.3861	71.9647	75.2346	70.9265	106.658	117.859	86.6163	93.1578	114.296	143.409	125.856	114.77	63.6932	70.4501	64.1988	69.7955	117.234	110.321	127.725	112.854	51.1212	66.1268	72.4658	48.3288	106.099	99.6026	109.103	106.292	67.4662	79.6144	75.0181	71.2396	72.0675	79.2386	75.8831
EED80517	56.3494	49.5029	56.9827	50.1492	11.4627	12.9986	17.7774	14.5941	23.1534	16.0062	25.2406	21.9158	23.3075	21.5784	17.3775	22.6679	23.6607	25.8269	24.5343	31.9265	30.9827	24.8765	25.2813	26.6628	25.8259	24.7969	17.632	18.6246	18.4719	19.5407	0	0	0	0	25.2491	28.6209	26.8237	31.4142	27.396	30.5274	24.6691	32.887	10.5291	19.9595	8.21712	14.3289	26.6658	18.121	22.7198
EED80518	6.05852	5.85065	5.30979	5.54594	3.08096	1.72063	2.44793	4.33237	2.68996	2.91168	11.4543	9.75487	2.93857	13.5985	7.7819	4.16627	6.83855	3.76125	5.33661	3.93665	3.65272	2.05306	3.25359	7.84121	8.1032	6.5172	2.50657	1.31742	0.475148	3.29578	11.7048	29.367	21.2869	26.3535	7.51075	4.77884	10.5774	11.6855	7.55034	4.62112	9.42967	9.59991	0.998543	0	0	0	7.47155	6.22023	6.31251
EED80535	67.2614	51.8805	62.9981	51.9472	19.9557	7.86754	25.6032	25.8757	20.4806	21.8394	11.4222	10.9079	21.3817	11.3231	15.1842	18.1429	19.2028	17.4378	25.9544	32.3422	28.6922	31.5613	22.628	27.5006	22.6228	18.1061	24.9988	27.3357	28.34	24.0399	21.8165	30.4094	19.8382	21.8311	58.9968	52.3302	51.08	52.4711	28.4185	30.6412	29.8729	30.9077	15.6918	22.0333	15.0821	19.8192	33.628	27.9757	32.2963
EED80519	11.3533	9.90892	9.44529	13.2439	7.41214	5.42071	5.41961	7.4037	7.46437	4.98983	5.01443	6.57172	4.05716	6.72489	3.22281	6.12598	5.29888	5.37096	21.4069	26.983	25.3329	25.9444	8.68704	9.54557	7.26669	13.1792	10.2891	13.9636	10.4497	12.4347	67.6539	84.148	51.3683	51.2898	32.2245	30.5789	36.1261	37.9908	14.2289	19.4736	11.7431	15.3539	1.51172	3.88354	1.84244	1.92413	9.07823	11.2692	13.338
EED80489	1.73306	4.26303	1.65269	3.01284	5.24315	6.17832	7.3328	3.27629	2.4197	4.34289	4.87147	12.2284	10.8376	7.58875	5.80308	5.81122	2.33995	4.50137	11.0957	18.3031	17.9496	10.8872	3.52324	7.90509	3.96273	9.62408	0.686891	3.9088	1.24105	4.12502	0	0	0	0	0	0	0	0	9.18417	18.5281	8.21827	14.0185	0	2.68485	0	0	15.0796	5.29771	5.97742
EED80475	38.1035	37.705	42.0467	37.2119	31.9936	22.2014	59.9954	35.8002	43.0809	45.2036	50.6015	35.7788	33.6541	38.4807	31.4695	39.794	39.039	40.9925	40.26	32.6281	44.2778	40.8797	30.7064	37.4006	34.734	34.8581	32.6978	29.1644	46.25	30.6997	118.079	87.2648	125.151	118.75	51.641	46.6221	58.7883	49.7466	44.9075	51.6733	45.3936	52.5667	25.5526	18.7195	27.699	15.6358	44.121	44.3246	47.6301
EED80476	259.241	311.607	319.775	408.063	88.216	120.572	334.433	90.5603	152.159	151.253	0	0	0	0	0	0	0	0	153.348	101.184	111.137	150.467	68.1704	38.2384	61.3391	33.8571	0	0	0	0	0	0	0	0	0	0	0	0	0	0	0	0	94.5477	103.897	344.366	46.7284	182.357	164.007	99.1334
EED80490	4.76656	2.68681	0.451112	2.21419	0.362287	1.6962	2.13955	1.94818	0.467482	2.02052	0	0	0	0	0	0	0	0	0	0	1.71396	1.78171	6.4369	2.94849	0	4.50814	11.5077	0	1.64435	4.7477	43.6275	35.6759	23.8029	23.2836	0	0	0	1.6336	1.85906	2.25209	2.0405	4.05281	0	0	0	0	2.51028	4.27171	4.46903
EED80477	3.94163	3.66923	4.32116	5.706	3.83117	4.18052	4.78041	4.85263	5.24053	4.362	6.13291	7.59219	6.56462	7.74033	14.9147	8.39863	11.1811	11.7375	12.549	10.0212	6.48772	10.0991	12.9407	11.1357	12.5139	13.0748	10.4647	6.86559	9.33812	11.3884	1.97949	10.8651	7.30468	7.39397	4.39863	5.36385	13.7587	5.38065	5.1339	1.01728	3.71749	2.80673	19.6659	20.9375	17.117	16.7581	7.6468	12.7268	9.40725
EED80478	11.6053	12.0979	10.8739	14.3862	14.6601	10.1236	12.6028	12.0854	15.96	18.487	13.4902	13.1006	11.4049	11.579	17.0425	17.7634	18.1547	17.8377	12.8066	16.7979	14.5289	18.0222	21.4267	20.4303	24.3277	24.5646	11.0276	10.2074	12.1843	14.7392	28.3343	32.7783	19.5241	25.0921	20.7568	23.6534	19.1012	22.3001	11.0939	10.996	13.2005	13.9743	25.2787	21.792	21.8435	20.2706	16.4628	19.632	18.1481
EED80491	0.615601	0.405758	0.334284	0.426552	0.57842	0	0.297069	0.596442	0.429151	1.16917	0	0	0	0	0	0	0	0	0	0	0	0	0	0	0	0	0	0	0	0	0	0	0	0	0	0	0	0	0	0	0	0	0	0	0	0	0	0	0
EED80479	0.138487	0.140599	0.259675	0.274825	0.141061	0	0	0.311143	0	0	0	0	0	0	0	0	0	0	0	0.729531	0.42378	0.578459	0	0	0	0	0.873876	2.13486	0.41785	0.478022	31.9138	28.1706	32.2045	37.2854	0	0	0	0	0	0	0	0	0	0	0	0	0	0	0
EED80492	0	0	0	0	0	0	0	0	0	0	0	0	0	0	0	0	0	0	0	0	0	0	0	0	0	0	0	0	0	0	0	0	0	0	0	0	0	0	0	0	0	0	0	0	0	0	0	0	0
EED80480	637.453	661.495	540.172	669.479	511.859	477.226	404.305	471.332	833.576	522.158	842.044	825.518	827.697	830.221	1034.83	992.253	1063.32	1050.99	786.879	766.445	758.282	783.122	782.254	783.777	816.276	814.247	590.548	617.523	604.576	610.577	863.069	878.717	917.504	901.197	476.991	468.13	461.727	463.175	634.923	657.994	630.913	636.083	763.719	748.43	775.512	773.351	792.802	851.974	844.082
EED80493	8.6312	0	0	9.05742	0	0	9.4476	0	0	0	50.2113	27.5715	68.9945	24.8878	0	0	0	0	0	0	0	0	0	0	0	0	0	0	0	0	0	0	0	0	0	0	0	0	0	0	0	0	0	0	0	0	0	0	0
EED80481	3.08627	4.31301	3.76215	4.76276	4.15144	12.1848	3.3782	4.97206	4.36062	3.46013	1.05613	0.579929	0.483735	0	5.87113	4.40952	2.21942	1.46383	8.41934	2.64539	8.71683	6.49088	2.00506	2.24938	3.00689	1.32776	2.60604	7.11834	7.5336	4.69506	0	0	0	0	19.1387	20.1264	24.7749	11.5798	1.26707	0.702949	0	0	2.78089	1.01862	5.06433	0.916266	1.43029	2.41192	1.94384
EED80494	1.97959	2.44946	1.4651	1.55801	2.3577	0.991526	5.41709	2.42035	6.25641	2.69497	5.75806	1.5809	3.95603	1.42703	4.00121	6.01023	4.84017	1.33015	6.55753	1.80285	2.97029	1.60857	7.2878	2.04395	4.91812	7.23903	2.84166	1.61706	8.98485	1.4221	0	0	0	0	0	0	0	0	0	0	0	0	0	0	0	0	9.7475	8.76662	14.1306
EED80495	5.51442	4.92601	4.82115	4.21636	1.23978	7.31186	1.87784	2.30225	4.16818	3.79356	4.97414	2.30223	3.21009	3.13593	0.461101	4.44337	2.75413	2.30366	6.98411	6.81666	7.58126	6.9002	14.4954	8.21024	10.7166	12.3518	5.41978	2.77367	3.25914	4.67749	0	0	0	0	12.5641	18.044	15.6044	13.8447	8.48022	5.47884	5.53253	6.9758	23.7396	27.191	23.4706	28.5887	1.23644	2.30872	1.42766
EED80482	121.257	163.816	97.5468	115.906	118.307	121.225	107.017	136.202	170.121	105.7	182.447	180.614	188.682	192.054	181.015	181.14	175.577	194.058	149.121	157.294	148.045	154.126	171.789	178.258	189.899	168.305	123.068	123.992	124.512	129.494	369.786	373.057	385.181	332.489	137.504	123.646	132.212	139.712	155.98	152.978	159.624	164.961	197.806	224.34	232.917	235.684	166.618	179.457	179.185
EED80496	4.99935	14.823	2.83053	3.09615	11.1636	20.6276	17.4208	31.7424	26.3747	27.6128	12.4009	23.3101	22.687	29.6702	18.6066	28.4957	12.8421	27.6104	36.6254	18.3869	38.7158	28.9274	58.4182	29.7705	13.677	20.4402	21.7748	10.483	15.9745	36.5108	0	0	0	0	98.7359	101.654	62.5661	127.607	0	4.05953	0	6.91822	14.0456	10.5063	0	4.62784	48.2225	38.4074	67.8131
EED80483	35.3993	36.8433	35.7307	44.1524	121.423	216.009	263.041	160.857	105.868	96.751	147.095	124.711	140.137	132.987	102.487	112.389	119.69	109.279	209.733	199.696	189.393	191.984	136.279	144.53	155.456	134.627	224.167	224.062	217.197	247.617	316.633	252.197	305.549	216.618	302.1	352.208	369.479	354.23	285.183	262.386	270.982	286.544	126.007	130.522	135.427	119.448	157.772	162.141	132.118
EED80484	4.87988	4.87114	3.11455	2.35953	10.274	12.2626	12.9849	10.3269	4.82	5.90599	9.94576	10.9853	10.0971	15.4724	17.5279	19.3415	21.6752	11.7973	17.8363	17.0628	16.4215	24.7595	12.7749	7.36518	12.1794	9.81904	16.4047	20.6914	26.6724	21.5394	20.8941	20.4919	30.9629	47.3387	9.61947	13.2957	10.1339	13.3728	16.2251	21.1244	11.4256	16.9244	19.2853	14.507	16.3865	14.0391	14.4846	10.5766	11.9859
EED80485	82.5881	84.7389	101.966	111.202	47.7889	49.4883	79.6674	57.1739	37.1858	74.6135	60.3304	48.1861	72.3482	57.6322	35.571	36.6386	35.9602	43.5839	58.7131	48.0823	38.4774	39.2237	72.1934	54.5125	78.7003	74.4683	31.3977	41.8951	36.1886	32.5093	0	0	0	0	30.9211	29.5111	25.7318	17.4938	68.4325	40.8855	50.6369	49.3911	69.3189	76.1734	66.6257	76.1323	40.1092	36.7411	33.6486
EED80486	11.5804	18.8259	18.0512	17.0925	59.2468	67.7646	129.03	78.7878	81.0865	43.1385	77.601	89.7353	115.124	101.55	67.6749	75.479	70.5029	54.5248	105.905	127.285	102.242	129.438	89.1001	87.1826	97.2309	86.3896	92.6055	135.581	101.637	124.227	103.497	118.777	71.0189	45.2553	48.8345	56.6065	43.0962	51.6091	132.936	105.38	129.521	122.019	44.374	63.1036	72.3096	90.0185	70.5351	74.4087	102.874
EED80497	2.65846	2.3426	2.28516	3.15309	1.85758	1.53153	1.80716	2.24555	1.95072	2.35337	1.09122	3.70931	2.51391	2.72046	3.41751	3.22517	3.42158	3.00997	7.60492	5.49433	4.6711	5.51399	0	1.92746	1.3197	0.704494	3.9588	3.79416	3.5763	2.29398	0	0	0	0	0	0	0	0	2.27935	0.843031	1.35976	1.50081	0	0	0	0	4.28827	7.3921	5.95752
EED80498	88.7758	101.722	90.8452	101.981	505.291	780.709	576.837	850.528	690.215	354.483	958.37	959.721	927.539	931.728	1065.14	1038.84	1069.47	1088.32	735.291	642.602	713.123	715.386	849.557	861.349	875.191	866.263	1099.07	1064.53	1049.95	1073.03	2008.88	2233.56	1994.72	2187.69	1665.54	1781.33	1697.89	1692.76	1601.01	1511.19	1557.1	1593.81	915.338	804.091	839.547	838.285	1250.15	1131.61	1166.69
EED80499	14.8105	17.5475	15.6796	13.2728	6.03438	23.8784	97.2763	20.4615	6.30647	3.03209	10.3547	15.4976	13.7871	16.8641	4.0062	3.40227	1.78619	3.99466	19.7763	4.13238	10.1816	14.9942	13.6073	10.5692	8.49628	12.1273	35.2549	53.5639	60.6212	69.2149	203.6	245.456	196.752	233.589	27.2367	38.0698	40.8333	42.5181	140.676	117.323	136.089	126.447	56.8466	55.8823	49.5306	64.3281	161.729	152.254	165.014
EED80500	6.37926	11.4059	5.05583	9.65565	6.62506	5.99128	0	8.06796	1.85056	6.98443	0	0	0	0	7.10102	15.1108	6.68105	0	3.87925	4.79932	7.24821	2.22037	3.59272	12.5751	4.84904	12.4904	10.0863	3.02927	7.21347	6.30954	11.6906	13.0361	21.261	14.0381	10.2879	7.63686	6.91495	9.33701	4.08667	5.66803	2.74265	0	2.98971	1.64267	6.12522	2.95522	12.4938	6.48261	12.5389
EED80487	32.2444	27.3707	25.4038	33.7457	22.7941	22.4021	26.1861	23.4846	20.3814	25.3311	22.4389	28.5192	22.172	23.9937	20.0893	25.2638	22.6767	25.1605	36.4652	38.5225	37.4564	32.9626	24.8901	22.9111	21.8216	25.3575	25.8804	26.0562	28.3256	32.1302	47.072	54.0336	51.6161	55.4159	67.0098	63.8735	62.3282	54.7847	30.248	31.884	30.3148	31.9659	23.0139	17.9945	20.9556	18.3737	29.0227	31.86	34.0296
EED80488	68.1785	50.0947	68.666	57.5312	9.37575	20.4189	4.61612	14.4374	17.7711	21.6891	18.4	26.943	7.49131	18.2404	20.8364	8.53594	18.904	17.0021	18.6264	35.8465	35.8573	36.5528	7.76279	0	9.31318	10.2811	12.1075	9.18644	9.1147	10.0985	67.3596	50.0749	30.6258	22.4682	0	0	0	0	14.7168	10.8861	6.5845	16.9576	0	0	0	0	27.6875	15.5633	7.52576
EED80501	3.9235	2.95169	6.34963	4.94069	18.0934	10.0617	26.283	12.8945	20.4352	11.6798	15.0643	17.5465	19.2359	11.3133	13.5344	26.1896	19.1862	16.0288	10.9173	12.0059	7.06444	8.67176	24.8441	18.7969	23.9141	22.3674	7.65964	8.71754	5.69847	6.31356	2.50672	0	0	2.5084	0	0	0	0	4.38136	10.3305	8.33121	2.16364	44.8743	29.0586	29.9159	30.8911	12.9826	5.56006	14.0032
EED80502	1391.87	1143.9	1136.11	1045.86	691.739	200.108	691.227	613.478	619.109	627.721	237.415	274.456	257.548	284.903	370.474	371.718	309.856	415.662	263.263	242.565	180.482	258.315	276.766	283.876	320.183	235.64	339.166	308.807	356.533	357.985	0	0	0	0	213.858	84.0438	146.561	137.005	397.269	266.141	375.61	414.575	65.8038	120.518	179.755	108.407	321.525	313.901	321.978
EED77196	18.8872	13.6408	18.3368	13.3079	55.1696	67.7509	54.6139	12.9676	29.4394	52.0721	46.4335	56.6614	62.5848	63.0701	46.2662	60.1257	46.9695	79.6897	61.2555	39.1334	35.6648	49.871	128.559	128.506	99.8086	102.688	24.0033	35.7275	23.2214	34.0012	77.0986	134.276	135.734	168.617	23.4321	0	5.45885	0	70.6577	72.1922	56.9097	60.0543	103.205	100.186	126.207	77.0891	82.3719	107.432	89.3184
EED77195	0	0	0	0.31805	0	0	0	0	0	0	0	0	0	0	0	0	0	0	0	0	0	0	0	0	0	0	0	0	0	0	0	0	0	0	0	0	0	0	0	0	0	0	0	0	0	0	0	0	0
EED77194	0.856183	3.37599	1.65468	0	0	1.51263	0	2.29391	0.97284	0	6.84962	1.42188	4.16395	2.69122	0	0	1.67338	9.04349	0	0	10.2913	0	10.3874	8.9646	2.26711	5.55704	2.08861	12.1985	0	12.0687	0	0	0	0	0	0	0	0	2.46354	0	0	0	0	0	0	0	8.85188	12.8341	0
EED84899	149.569	102.928	140.662	138.933	41.057	43.4789	50.5845	32.68	34.7374	61.3551	75.839	74.3105	68.6406	67.978	64.7964	71.1021	59.9321	58.7473	70.8533	79.0558	63.7188	72.0591	62.0754	67.0601	72.4045	67.3693	45.2713	48.463	48.5907	47.5548	64.8367	83.4221	58.9575	102.311	33.8322	47.8525	36.0563	36.2124	53.3933	55.0117	53.6283	46.8151	74.9341	75.3358	92.1859	73.2815	96.5567	78.82	80.7973
EED84945	12.884	2.03193	8.10246	4.30813	6.26855	16.437	13.4812	10.039	0	2.7945	0	0	0	0	0	0	0	0	3.39985	3.73886	0	3.33596	11.3354	4.23888	3.39984	3.75319	0	0	0	0	0	0	0	0	0	0	0	0	0	0	0	0	0	0	0	0	0	0	0
EED84900	8.71714	5.78398	5.49661	6.33545	0.822716	3.26289	0.616923	0.284207	0.712508	1.81104	0	0.975322	0	0	0	0	0.720293	0.824069	1.96665	0	2.63289	1.87611	2.07492	2.39987	0	4.21439	0	0	0	0	0	0	0	0	0	0	0	0	0	0	0.879987	0	0	0	0	0	5.77456	3.96614	5.12198
EED84946	16.4276	14.2024	9.69696	17.2779	2.45561	1.20342	1.42093	3.53543	5.45995	5.52871	1.8702	4.63509	3.62014	2.6741	4.81388	4.54413	3.41781	5.3062	10.9036	9.51282	15.6078	9.7186	9.15129	4.24722	6.79882	5.27313	3.21759	4.17172	2.90671	1.85867	0	0	0	0	0	0	0	0	5.55799	6.68086	4.14454	5.94683	2.03305	2.23408	0.617072	0	6.42402	4.70215	8.83079
EED84947	627.664	693.486	600.442	581	202.918	192.923	140.022	199.373	242.576	297.269	149.245	181.865	183.537	149.976	227.306	245.408	256.063	241.808	265.427	263.728	292.807	296.992	338.975	313.512	265.426	277.59	185.648	195.212	200.523	214.089	145.946	178.74	145.756	269.619	164.66	155.842	202.904	171.177	228.11	250.381	261.185	297.97	112.729	193.241	158.636	91.1685	193.812	217.886	203.196
EED84901	34.3315	26.1132	31.0168	44.6654	22.9958	22.1155	27.9537	25.8029	35.0048	32.9417	29.1146	23.3083	26.4213	26.1646	25.2105	28.4016	23.7873	24.137	51.1299	52.1388	49.9689	45.9122	24.7959	22.4083	26.0296	27.0245	27.6624	28.4263	27.1732	28.7623	40.3425	31.6566	32.6083	40.3695	30.6809	28.0618	19.6399	33.0886	34.2769	41.2924	42.0644	41.2694	18.1504	27.2934	21.3112	22.6623	26.1633	26.099	20.0323
EED84948	25.1806	24.1135	22.6264	33.592	16.3745	19.3026	32.8281	20.4832	21.5582	25.2926	28.3302	27.5245	33.8258	30.7373	25.4608	25.9087	27.0014	27.0777	38.6187	40.27	41.0999	41.4474	28.2419	22.1027	24.4306	25.6343	23.8551	26.0215	21.9565	23.9904	13.3595	13.035	12.9073	12.9507	35.1011	35.2046	33.6611	33.3799	36.2198	41.8284	43.1366	40.845	39.6902	43.7211	36.4335	37.2521	35.154	36.863	35.8067
EED84902	93.7196	86.1955	85.8433	85.3752	39.7088	25.1626	51.035	26.3785	50.5159	33.4918	38.0616	20.9935	30.3958	35.5252	38.5831	41.7482	36.4518	25.6809	30.6444	39.524	29.6197	38.397	32.3157	34.9603	45.6587	44.1344	18.5528	26.2795	10.8601	17.3323	44.3262	49.428	69.6209	80.6471	38.9245	51.7798	55.8351	42.7145	50.3344	62.7663	52.8832	57.4137	27.5995	34.5777	38.9152	34.5502	50.9593	45.6336	54.8051
EED84903	5.1903	3.4615	4.87639	5.69874	4.23927	7.90214	5.63137	3.63436	8.79687	4.15049	3.22064	7.35817	4.76644	2.64162	2.98676	3.12768	0.744551	3.32653	2.84038	2.27781	7.30904	0.929002	4.83687	0	3.78716	6.49636	3.01116	3.01442	1.68462	0	0	0	0	0	0	0	0	0	3.91146	5.7729	4.16738	2.04924	0	0	0	0	0	0	0
EED84904	237.057	275.886	220.548	270.107	98.2838	93.145	178.11	103.501	105.608	111.201	119.735	123.76	121.297	114.506	119.42	130.86	136.762	123.003	90.6385	109.379	115.537	127.5	114.995	113.007	123.524	93.86	95.2394	99.6901	90.4335	87.6705	131.499	125.07	147.71	127.717	79.4166	90.0069	67.3595	60.3754	158.015	144.387	151.982	165.244	126.109	179.338	144.1	156.428	168.83	229.477	213.462
EED84905	2.89021	3.21858	3.20858	3.79116	2.06534	9.40958	1.18634	3.18034	9.13435	4.59044	27.322	21.9271	20.2153	16.6677	4.86814	7.67808	8.83331	9.7101	7.18049	7.89648	7.58909	4.69704	10.6402	7.46043	9.57395	7.92674	4.14882	3.54137	1.87398	3.11439	0	0	0	0	0	0	0	0	3.78221	4.19661	6.76886	6.22587	53.495	42.5682	52.0698	30.9973	1.42314	0	5.15766
EED84949	1191.57	1043.4	947.154	1114.34	1498.23	1434.25	321.699	1563.75	2858.16	2122.97	3795.38	3774.34	3676.42	3730.63	3327.48	3336.89	3307.52	3311.89	1765.78	1776.81	1752.17	1701.92	2343.04	2426.44	2386.27	2397.46	2312.87	2380.37	2337.21	2333.29	1911.12	2102.63	2052.07	2116.64	1851.4	1904.28	1892.42	1895.33	1653.45	1631.64	1647.33	1619.53	1243.36	1254.69	1220.6	1201.9	600.6	581.317	594.436
EED84906	76.2754	89.6777	80.4318	75.7076	88.6797	94.6144	54.5549	77.8387	119.053	139.453	130.555	107.313	112.258	106.396	116.509	110.356	128.595	112.495	62.0266	71.2208	79.3285	74.2862	120.635	103.491	100.337	126.876	75.8931	53.9843	57.1336	52.223	162.734	181.464	151.977	171.646	82.2486	68.2369	73.7103	76.6421	55.7338	44.7809	63.6301	74.0271	37.9616	27.8103	29.4454	33.3543	62.913	60.9721	49.1393
EED84907	32.2855	25.1373	19.6772	29.6998	27.4647	29.8651	36.7096	27.9722	26.9863	28.3772	34.6597	32.0951	37.9343	33.9829	37.9234	36.7136	34.2548	38.13	37.0957	33.7224	34.1069	36.8701	39.7038	35.0803	37.9822	44.2556	36.6275	32.6516	35.4569	36.628	64.1549	53.5947	53.795	55.3563	39.6818	34.885	46.0358	37.8306	38.2871	36.0455	35.3693	36.1596	47.8902	48.2428	54.0747	45.9425	37.1457	30.6913	39.8862
EED84908	38.4763	26.4599	33.2103	48.5971	18.8625	17.2299	24.6822	16.0368	21.329	25.3114	19.2395	18.9899	21.4873	15.9249	18.7388	19.3268	19.2993	21.9269	26.9714	27.3081	22.7225	23.933	24.551	21.1027	28.5947	27.2118	15.44	15.9873	14.4724	17.047	3.18395	5.51633	1.88398	5.17497	55.6099	55.2358	64.0878	51.2553	28.527	27.3695	25.5938	24.7336	7.06689	11.1048	8.73044	8.30467	34.8466	34.2058	32.3425
EED84950	23.6405	25.4415	22.0126	26.9707	35.8085	39.8341	33.1751	29.0524	28.3533	32.8989	38.0844	40.2758	37.7946	37.7539	35.2859	40.8565	34.9775	37.7977	51.0024	52.5549	50.2059	53.1963	54.4506	52.0728	43.7735	54.5296	53.6006	51.4965	51.566	43.8941	96.82	90.6894	117.974	110.449	25.561	18.9743	21.6349	24.6044	52.8832	51.6361	48.0786	50.5591	56.33	54.4177	62.0012	66.6937	38.6825	43.4874	39.3747
EED84951	7.41696	11.1331	2.39548	0.906976	15.3667	18.598	48.3067	21.8539	33.2594	14.855	128.812	113.83	51.294	96.5184	63.2437	58.8164	74.2418	77.4939	50.8385	39.1463	52.5545	35.9429	104.796	126.678	95.465	117.584	23.7639	34.3161	22.9775	27.6663	141.751	182.564	164.169	98.4318	79.3292	60.5925	83.2117	96.4123	97.7326	64.6644	78.5585	67.0072	0	0	0	0	77.1487	80.1234	77.5261
EED84909	5.24589	7.1051	4.44568	4.19989	12.178	16.0532	24.0528	11.3985	12.9595	10.8235	15.8869	10.7369	12.5854	16.224	9.66034	12.1959	11.6085	11.4733	11.3781	16.6725	16.4672	14.3034	13.661	13.9266	10.6932	17.3618	18.2529	14.5946	14.8772	14.2836	67.5394	58.1363	63.5699	56.9134	16.0482	10.921	12.8396	10.754	15.702	15.3525	9.56764	15.3346	11.3976	10.6799	13.4905	13.8051	29.8308	26.492	29.7292
EED84910	2.48129	3.86849	1.41404	3.6804	2.89612	3.47987	4.75298	10.9393	7.47603	4.14839	5.95432	4.16127	2.89253	2.86189	6.38305	3.95505	9.55526	9.33663	1.64389	9.22732	9.95073	8.06496	9.59152	5.38012	4.31518	3.17578	5.20337	4.25646	3.37858	3.94027	0	0	0	0	20.345	8.49509	9.11651	30.2147	19.699	15.132	18.9832	14.966	6.6514	9.74548	6.0565	17.5324	5.1315	7.21112	2.71211
EED84911	12.4578	0.00456158	8.78099	2.37336	3.39137	3.56559	11.6881	5.22224	26.9981	0	12.9415	8.52752	4.74203	5.13167	0	0	0	0	2.94766	0	0	0	13.1037	0	2.94764	0	0	0	0	0	0	0	0	0	0	0	0	0	0	0	0	0	0	0	0	0	3.50526	3.94066	9.52769
EED84912	4.7918	4.43871	5.72634	7.38118	5.15205	6.56171	4.57137	4.47197	7.11364	6.18432	4.21975	5.75765	4.56835	5.19723	4.02815	3.33678	2.36472	2.48129	3.93188	3.04277	3.95774	6.2871	6.31187	6.35471	8.15498	5.30507	2.52423	1.72371	1.93829	2.52648	5.6174	9.3959	9.57754	4.21587	2.31723	1.14674	2.7689	2.03931	5.67623	5.44704	4.66742	7.42438	3.59144	3.45325	3.88339	5.325	5.54154	5.8405	4.07943
EED84952	0	0	0	0	1.61747	3.68993	42.1333	1.4851	4.33442	1.84721	6.19517	3.65962	7.12362	7.1408	9.07267	6.57706	7.9761	7.09527	46.8101	53.8548	41.6876	49.0005	8.14643	8.51821	8.48577	7.6304	9.48672	11.4338	10.0071	7.15059	0	0	0	0	12.6918	3.75124	12.018	13.5968	29.131	18.1151	20.6495	23.3693	32.9179	20.9637	29.9612	27.0851	42.4939	38.8575	36.553
EED84953	44.8233	30.3933	31.6257	34.8072	315.61	300.167	284.811	371.128	393.253	246.12	290.743	251.287	288.432	286.281	256.695	259.928	272.342	275.28	207.872	210.638	221.943	217.078	234.322	226.775	228.658	240.13	185.307	174.286	178.447	189.336	375.868	407.154	465.479	480	297.956	255.766	247.028	230.021	358.981	312.403	328.925	315.156	199.113	198.682	224.025	219.438	237.484	218.35	227.967
EED84913	7.53079	5.27375	6.15638	7.75587	7.56826	7.06064	5.19887	7.13445	6.14742	7.5454	6.6577	5.7806	8.53533	8.16269	5.27286	4.32144	4.90753	5.28691	5.43277	3.95221	5.92982	5.79512	6.4539	6.08603	6.50178	7.17294	3.52954	3.62546	3.98721	3.63479	0	0	0.827636	0	6.39853	1.83747	5.66206	7.54802	7.55455	7.96769	7.6928	4.45026	0	0	0	0.916974	2.03945	3.19715	1.31518
EED84954	1522.94	1392.95	1645.12	1840.09	649.1	557.541	394.089	545.388	836.245	884.18	599.121	593.721	615.312	581.768	581.854	583.717	596.871	548.694	734.313	745.752	738.969	742.141	826.044	815.028	812.052	820.51	610.628	637.088	577.603	589.322	782.33	823.521	785.375	745.277	300.63	301.523	310.555	290.83	433.464	460.943	471.08	461.876	636.226	652.968	585.977	613.063	419.84	390.433	439.128
EED84914	408.631	434.74	451.854	399.554	222.69	332.067	306.827	260.733	308.502	353.191	274.375	261.066	302.222	287.411	278.915	282.913	268.921	284.323	221.386	251.808	275.05	263.153	282.595	321.761	321.324	326.79	209.415	188.424	183.238	216.186	164.696	142.841	144.215	134.287	147.62	136.975	164.367	155.013	214.565	196.67	256.396	197.438	210.595	267.846	287.639	227.439	306.892	258.759	254.884
EED84915	52.0112	49.2451	39.436	56.6803	57.8191	54.5341	100.236	55.1908	58.3551	70.2505	113.619	95.1555	118.654	124.234	96.8625	103.013	83.1773	72.1148	60.3566	47.6427	57.8734	47.0001	181.857	188.612	145.22	170.906	56.8675	40.7964	51.7405	49.4816	56.4737	153.057	142.77	128.867	85.0051	81.118	76.8878	61.3778	89.5975	95.4066	86.4978	91.1901	86.9904	96.7083	106.775	93.7827	91.9927	93.8746	90.5742
EED84955	19.3476	17.6837	13.1141	15.2369	7.50352	14.0522	12.9302	11.3137	18.3558	7.37079	8.59003	12.5783	8.52468	11.354	9.28529	11.955	9.02586	8.59886	6.52179	8.96512	2.9541	5.59933	12.6842	10.1641	4.89132	3.59979	11.3047	11.2578	9.57416	9.57176	55.0317	52.5991	39.3184	31.4678	23.0614	30.4928	21.9591	17.1244	12.0234	11.4349	14.6013	10.1785	1.25658	0	0	0	9.69438	9.8087	6.14843
EED84916	123.544	234.498	101.196	124.888	226.384	153.839	163.635	315.342	385.351	286.275	309.875	293.821	296.999	319.83	354.682	379.848	378.547	375.481	159.661	155.281	141.429	149.929	346.571	326.948	333.96	324.127	166.529	169.878	162.839	173.676	324.891	265.768	289.668	296.73	309.662	304.39	277.228	326.831	190.434	192.501	203.126	232.442	231.421	233.951	195.037	236.597	280.728	269.774	273.831
EED84956	241.11	221.792	227.63	266.581	210.008	266.666	338.202	239.819	259.378	208.903	408.279	408.405	386.595	391.978	353.976	361.443	365.647	369.94	360.38	351.109	341.44	370.743	429.314	426.309	435.732	416.432	337.829	334.482	326.156	358.001	741.014	561.447	737.084	727.36	421.27	410.139	427.103	450.637	497.537	488.427	509.696	514.338	578.215	612.093	540.529	568.567	561.978	559.805	562.96
EED84917	9.93354	9.21188	7.16633	9.95668	4.36449	6.30085	3.34074	3.7883	4.55192	6.99512	4.36167	2.83165	5.39208	4.4197	2.80832	5.49857	4.18316	7.76411	4.58215	5.87408	3.18915	1.51888	1.15795	1.89358	0.495685	1.10452	3.70971	3.80803	1.52938	0.849719	0	0	0	0	0	0	0	0	2.0553	3.33175	2.70765	3.98958	8.81599	1.63833	1.31533	3.81194	3.48432	3.87431	3.45969
EED84918	44.2622	31.0254	39.1923	39.9201	30.0911	21.0913	23.8316	31.3588	37.2028	41.4746	39.6677	45.0923	43.9879	35.1842	45.1351	42.8578	40.3641	28.9374	44.3827	29.6336	36.6172	31.1062	22.0203	31.6204	19.8136	20.998	36.4052	31.2704	27.3031	22.6876	15.286	38.3521	20.8499	7.64812	26.6237	17.1627	22.6041	20.8101	40.9113	25.9393	29.8846	32.9848	35.4271	33.5606	40.0451	35.0184	49.0086	60.3939	49.5272
EED84957	100.099	83.1411	198.123	149.715	60.8421	62.2388	153.645	78.7771	83.6346	118.52	60.2396	56.9678	36.7885	54.7405	15.5036	17.466	18.2855	23.1929	87.6599	81.7311	89.7709	104.711	40.2396	42.7668	51.4524	50.4888	56.1544	73.3087	59.681	56.2045	110.264	102.462	83.5544	91.948	50.5386	37.5155	51.3312	63.3803	42.1584	31.185	30.5389	37.6725	70.4963	45.1892	42.7941	63.876	67.9842	66.2382	59.543
EED84958	23.7256	17.6141	22.3483	20.9362	7.19274	2.16064	1.18044	2.6371	7.49835	6.36202	10.979	13.7798	7.18383	17.103	13.0786	6.54846	10.5472	10.1449	12.5033	5.8929	11.327	5.25788	5.95533	13.362	8.93092	5.91548	3.09614	7.04751	1.39849	1.54945	0	0	0	0	37.8964	28.131	50.9436	62.5339	0	0	0	0	16.5193	21.1782	20.0558	19.0501	0	0	0
EED84959	0	0	0	0	0	0	0	0	0	0	0	0	0	0	0	0	0	0	0	0	0	0	0	0	0	0	0	0	0	0	0	0	0	0	0	0	0	0	0	0	0	0	0	0	0	0	0	0	0
EED84919	190.098	193.414	182.588	232.22	134.234	158.052	112.791	162.476	236.331	207.179	242.402	226.639	237.658	244.845	236.73	240.367	227.992	223.683	173.842	163.689	177.764	170.575	200.664	179.999	179.437	181.202	116.071	129.526	124.426	123.941	160.091	144.418	176.652	196.198	116.083	107.223	101.668	100.565	146.195	153.928	166.338	155.647	148.929	135.222	158.124	142.664	153.936	158.096	146.305
EED84960	4.14979	5.31598	4.09503	5.37935	8.37302	2.44532	3.47353	5.96911	10.8008	7.08948	4.97022	3.11908	9.75642	7.74258	5.92071	7.41127	5.96845	4.59261	4.04307	4.44622	2.93015	3.96709	0.898665	0	0.808611	1.7853	3.50407	7.97606	7.59723	8.41727	0	0	0	0	5.71861	1.59187	5.12496	2.83093	7.66664	2.83555	5.33581	4.20667	0	0	0	0	3.84631	2.16204	4.35613
EED84920	2.50191	3.21958	1.48134	2.888	1.43029	1.25314	3.01241	2.93661	11.07	3.17897	6.5496	2.39763	3.33322	4.32851	5.39406	6.07683	1.83517	3.36222	9.11651	13.6712	7.50801	5.69239	2.76321	5.1665	3.31508	3.65962	2.15486	3.26997	4.5422	8.62712	0	0	0	0	26.3753	16.3156	36.7691	29.015	0	0.968746	0	3.44924	2.55492	0	1.16321	1.26272	2.95665	4.43188	5.35768
EED84921	12.8068	8.5591	11.1809	14.1473	23.8006	32.5945	19.8526	26.6434	22.9616	23.0051	18.2651	18.3135	15.9835	19.4619	21.6747	16.7493	18.3029	17.621	36.1206	31.2204	33.4074	36.2061	39.9711	25.52	27.1102	35.2032	14.7523	16.8418	16.6719	13.8018	29.2917	30.33	39.9534	20.9367	29.4068	33.4528	30.5297	25.9814	21.5946	22.2644	14.809	17.8938	12.7079	24.2542	23.1427	20.7447	24.6202	24.3122	28.4654
EED84961	14.8363	19.6152	17.1588	18.4782	5.35798	8.77086	18.0497	8.8471	10.4742	6.16592	12.9011	9.16901	20.389	20.8821	6.6498	10.5129	12.985	13.9765	22.2031	20.8789	25.8277	13.6585	9.27632	9.92626	10.1552	11.6893	16.196	23.7375	18.5265	23.756	0	0	0	0	18.399	15.365	18.5501	2.22488e-06	43.7981	36.0047	34.3141	32.9757	4.27513e-05	6.02491e-05	2.44452e-05	1.83664e-05	27.9626	29.944	27.4875
EED84962	0	0	0	0	0	0	0	0	0	0	0	0	0	0	0	0	0	0	0	0	0	0	0	0	0	0	0	0	0	0	0	0	0	0	0	0	0	0	0	0	0	0	0	0	0	0	0	0	0
EED84963	0	0	0	0	0	0	0	0	0	0	0	0	0	0	0	0	0	0	0	0	0	0	0	0	0	0	0	0	0	0	0	0	0	0	0	0	0	0	0	0	0	0	0	0	0	0	0	0	0
EED84964	0.234595	0	0.501247	0.738537	0	0	0	0	0.29657	0	0	0	0	0	0	0	0	0	0	0	0	0	0	0	0	0	0	0	0	0	0	0	0	0	0	0	0	0	0	0	0	0	0	0	0	0	0	0	0
EED84965	44.2805	39.8622	44.6076	50.0146	24.9327	4.21729	2.48478	13.5796	26.4378	36.3208	24.2028	29.1175	28.4499	27.7909	26.6067	33.3468	33.803	32.3986	26.8735	20.5002	15.8681	25.2463	31.4493	41.1097	29.5319	29.8844	3.9176	3.46785	5.7805	2.13482	0	3.78063	6.16594	10.178	6.21588	12.3043	21.1683	14.5063	10.2314	4.89225	6.46263	5.54793	10.8382	21.4378	18.7507	17.141	19.251	18.9346	12.6552
EED84966	0	0	0	0	0	0	0	0	0	0	0	0	0	0	0	0	0	0	0	0	0	0	0	0	0	0	0	0	0	0	0	0	0	0	0	0	0	0	0	0	0	0	0	0	0	0	0	0	0
EED84922	12.1974	16.0987	17.1949	10.9712	0.553415	7.56397	4.45038	2.27249	4.40564	3.16291	6.75786	7.42159	4.64292	6.69922	4.69596	5.29036	4.26044	9.36665	3.84807	2.11588	1.74302	3.77575	0	0	0	0	8.33767	13.2849	3.01283	8.3451	0	0	0	0	0	0	0	0	0	0	0	0	0	0	0	0	2.288	7.71659	12.4381
EED84923	41.0805	44.1258	43.126	40.969	50.8008	33.564	9.24837	33.0573	17.3111	26.1782	8.47457	4.65346	11.6448	8.40104	26.6963	34.4983	30.6316	21.926	10.6163	23.3498	10.4918	15.1517	23.5972	16.8461	15.4419	21.3084	26.7666	18.0877	16.624	13.3952	0	0	0	0	0	0	0	0	29.485	27.0749	20.9252	18.0751	17.8515	26.1556	25.7369	17.6455	22.9538	29.6757	16.6376
EED84924	0	0	0	0	0	0	0	0	0	0	0	0	0	0	0	0	0	0	0	0	0	0	0	0	0	0	0	0	0	0	0	0	0	0	0	0	0	0	0	0	0	0	0	0	0	0	0	0	0
EED84967	30.9528	27.0624	30.8786	40.7291	21.9493	28.8517	36.0379	30.3726	34.5834	33.2256	41.1319	35.6538	38.1248	37.2564	27.163	37.283	35.4257	31.4017	45.9093	37.1253	40.5535	37.1358	34.7346	36.5352	41.361	44.5024	25.617	27.2402	23.1781	25.3458	24.9502	26.0906	30.6986	41.5591	51.3592	52.7413	48.1166	55.1202	34.5016	30.0258	30.8515	31.0762	27.3303	21.8702	32.3191	24.2778	33.4639	32.4152	43.008
EED84925	0.546229	0.81972	0.435667	0.479008	1.33024	0.107582	1.60272	0.243383	0.658274	0.597042	2.71438	1.49582	1.50686	1.7201	0	0	0.627111	0.610653	1.87151	1.49121	1.23963	2.59623	0.79074	0.648866	0.921562	3.70751	1.24553	0.638154	0.684052	2.1624	6.86141	0	7.79865	8.58251	0	0.700348	0	0	4.1225	3.32668	5.5297	3.90738	2.74176	6.02574	3.99446	4.87822	1.05775	0.777654	0.645908
EED84926	60.7011	56.9059	49.8969	53.6601	41.0986	60.2116	54.2351	71.4083	34.8205	35.6519	50.9733	60.1224	61.7755	60.6855	58.5198	68.5807	60.7246	62.7721	77.5804	90.7904	80.1138	82.8678	86.6799	80.6259	71.3742	77.1982	85.7613	91.199	91.8961	91.1677	178.856	199.442	184.038	195.461	105.145	107.659	103.189	103.254	85.8717	98.8026	75.2738	88.0432	74.4783	82.6696	71.9271	57.2592	118.434	115.712	114.337
EED84968	28.8078	20.5233	17.812	23.0469	14.5736	17.6062	30.4119	16.6855	15.8969	17.8716	10.7069	9.9586	4.73134	4.33773	23.8699	22.4756	18.0954	7.77946	21.5838	24.5158	14.6239	13.0772	35.9723	21.553	16.2271	8.97255	11.1194	7.47131	3.87415	3.02349	0	0	0	0	0	0	0	0	0	2.71316	6.44738	5.50812	0	0	0	0	3.48226	4.95813	2.61169
EED84969	5.01406	4.66571	2.29487	6.82012	12.5277	18.0831	40.0857	20.2028	1.52717	5.30987	6.70452	7.60235	5.45224	4.39231	7.87453	12.0103	10.077	14.6412	10.739	5.98831	7.09241	4.60517	25.5129	20.1616	31.7822	23.7493	7.08142	4.83503	4.8742	8.08824	0	0	0	0	16.2116	17.4956	30.2445	33.537	21.2025	19.7988	27.1919	21.9626	1.8152	1.00164	1.625	3.39798	24.0154	19.3227	18.1201
EED84927	6.12227	4.47156	1.69397	5.64287	37.5529	47.6503	64.631	54.461	4.92749	10.5229	33.9493	35.5041	32.9721	33.9895	33.2086	38.3021	32.266	26.7601	17.3473	12.7845	14.9392	16.566	111.814	106.62	133.585	98.8525	8.93263	9.87587	11.4678	10.7855	76.6745	69.6662	105.874	77.7955	28.1146	31.3047	29.8619	27.8356	39.3205	37.6703	43.9216	38.1457	23.3954	23.4882	14.7099	16.9495	32.5574	41.4812	30.3721
EED84970	59.2463	64.2067	69.5495	72.3438	38.928	46.4635	55.6284	43.3297	52.7951	51.1401	52.9639	48.0375	51.6558	48.5861	71.5329	67.1103	67.9996	68.1752	89.7261	86.1326	84.5468	90.69	75.706	80.0668	72.0207	80.4998	63.1998	60.6805	50.0449	46.5961	66.5601	64.5399	81.5765	114.386	60.4842	61.4396	60.8621	62.5104	78.4009	71.9078	72.7013	69.3151	58.2814	57.945	56.0171	62.6383	56.7399	55.3629	67.2513
EED84928	1.16514	0.571673	0.970051	1.46748	1.15744	0	3.98905	0.282298	0.509951	0	1.05444	0	1.29473	0	0.32738	1.10646	1.48509	0.3265	0.804807	0.442529	0.364545	0	2.6833	1.00342	0.402402	2.66535	1.04627	0.396926	1.26024	1.39627	0	0	0	0	0	0	0	0	0.847839	2.8222	0.758671	0.837374	8.06338	8.86072	6.77742	11.0359	1.43558	2.68982	2.16781
EED84971	11.3554	8.67916	6.26205	14.8035	3.69895	8.94851	8.41378	8.5438	4.40227	8.04964	7.11405	7.65132	9.41324	10.2297	5.85893	8.26541	11.6129	9.9687	8.68048	8.63858	1.4417	8.51735	9.35484	11.6885	7.71595	8.30494	10.5326	4.70927	5.89018	5.64747	25.1133	24.8922	32.9854	35.2481	3.06946	3.41775	1.83388	2.026	0	0	0	0	34.788	23.5249	30.0521	24.6878	21.792	9.56512	11.2231
EED84929	91.0725	91.2167	57.5767	64.6169	285.964	1835.42	3430.83	1786.02	186.987	122.909	1193.01	1245.53	1218.49	1245.36	1137.25	1137.4	1123.38	1169.49	786.659	786.668	763.044	806.866	1303.87	1303.57	1312.99	1298.29	2251.19	2266.65	2233.03	2301.46	4625.32	4536.45	4806.3	4766.06	4674.36	4818.65	4923.65	4801.51	4938.51	4914.38	4858.82	4962.89	4072.97	4000.97	4075.05	4018.37	8115.6	7986.19	8003.13
EED84972	13.7538	10.3143	10.1006	15.624	8.64686	12.1027	15.9432	10.4929	11.2317	12.3849	19.5658	14.4534	21.4071	18.4155	20.03	21.4692	20.2619	19.7641	25.1171	21.5686	24.7511	26.2975	22.0826	29.1319	24.3146	20.3897	10.2029	13.794	12.2175	11.2649	41.9304	46.0888	30.1252	47.1253	27.0841	30.7191	20.4403	27.8079	36.9652	33.466	26.4074	22.639	40.1583	37.7614	47.3482	29.5102	17.7794	16.5362	13.95
EED84930	3.48802	1.78398	2.05484	2.88937	0.591207	1.64217	1.54356	1.57398	1.90897	1.76837	9.088	3.93651	7.98654	6.21427	3.5429	3.35285	5.23686	5.87291	2.83135	4.25	1.28793	2.35843	6.92895	6.12595	5.35917	6.75401	2.78969	2.85748	4.03224	3.07139	0	0	0	0	0	0	0	0	1.01727	0.60665	1.35412	2.36741	6.94598	8.17802	7.22827	6.86583	2.40744	3.55365	2.0869
EED84973	0	0	0	0	0	0	0	0	0	0	0	0	0	0	0	0	0	0	0	0	0	0	0	0	0	0	0	0	0	0	0	0	0	0	0	0	0	0	0	0	0	0	0	0	0	0	0	0	0
EED84974	0	0	0	0	0	0	0	0	0	0	0	0	0	0	0	0	0	0	0	0	0	0	0	0	0	0	0	0	0	0	0	0	0	0	0	0	0	0	0	0	0	0	0	0	0	0	0	0	0
EED84975	1.4927	1.47684	1.43669	1.05594	0.4933	0.113602	0	0.877012	0.965383	1.37746	3.94777	2.87316	1.84274	4.4708	5.71296	5.80261	2.36756	2.04481	3.79419	4.55877	2.25365	3.08652	3.19034	0.752851	3.18462	2.36383	1.73986	0.984261	1.20795	1.3788	8.019	7.15356	7.29185	12.839	0	0	0	0	0	0.639954	0	0	0	0	0	0	0.501863	0.619809	1.30274
EED84931	9.84836	8.49111	7.07489	12.0549	8.04591	7.15982	16.4674	7.97355	10.4423	8.51918	11.8712	14.0047	16.8979	8.91604	7.21535	9.60381	12.4918	8.73307	18.9906	25.1469	22.5181	19.9445	7.8252	11.2322	9.88867	11.8699	16.449	11.6679	11.5015	10.6761	0	5.58804	2.27843	1.27003	19.777	19.3832	22.0356	22.8662	21.6765	19.5224	26.4581	23.8017	9.66758	6.33418	8.93365	6.94734	12.6603	12.7221	9.19298
EED84976	2.51235	1.49216	2.4792	1.58185	2.87252	0	1.37499	0.737215	0	1.3681	3.65385	0.802544	3.34712	2.17329	3.38536	5.33941	2.45711	2.02575	0.832231	0.915216	0.753933	2.44978	0.924912	0	0.832228	0	0	0	0	0	0	0	0	0	0	0	0	0	0	0	0	0	0	0	0	0	0.989663	3.33778	2.69002
EED84932	6.65652	6.31043	6.49292	9.44872	3.38111	1.56892	3.70833	2.86269	4.05159	2.82167	3.00122	3.6382	4.36665	4.0686	5.05763	4.20767	5.67456	4.95766	7.71885	8.22479	7.36724	6.47383	4.11593	4.90877	5.57456	5.04993	4.25669	5.64004	6.56051	3.75176	1.57695	3.97003	3.94161	2.89018	9.44418	9.77144	5.84368	8.28277	8.05801	6.15147	7.94526	7.88433	5.35087	5.69391	5.58289	6.51009	9.8975	8.13486	12.0814
EED84933	0	0	0	0	0	0	0	0	0	0	0	0	0	0	0	0	0	0	0	0	0	0	0	0	0	0	0	0	0	0	0	0	0	0	0	0	0	0	0	0	0	0	0	0	0	0	0	0	0
EED84934	0	0	0	0	0	0	0	0	0	0	0	0	0	0	0	0	0	0	0	0	0	0	0	0	0	0	0	0	0	0	0	0	0	0	0	0	0	0	0	0	0	0	0	0	0	0	0	0	0
EED84935	0	0	0	0	0	0	0	0	0	0	0	0	0	0	0	0	0	0	0	0	0	0	0	0	0	0	0	0	0	0	0	0	0	0	0	0	0	0	0	0	0	0	0	0	0	0	0	0	0
EED84936	0	0	0	0	0	0	0	0	0	0	0	0	0	0	0	0	0	0	0	0	0	0	0	0	0	0	0	0	0	0	0	0	0	0	0	0	0	0	0	0	0	0	0	0	0	0	0	0	0
EED84937	3.379	1.89517	2.93486	2.95671	1.49144	0	0	0.153107	0.395769	1.42066	0	0	0	0	0	0	0	0	1.55557	1.78653	2.01835	3.05267	0	0	0	0	0	0	0	0	0	0	0	0	0	0	0	0	4.36997	1.81829	2.44399	3.23702	0	0	0	0	6.78271	4.1592	6.92328
EED84977	0	0	0	0	0	0	0	0	0.150831	0	0	0	0	0	0	0	0	0	0	0	0	0	0	0	0	0	0	0	0	0	0	0	0	0	0	0	0	0	0	0	0	0	0	0	0	0	0	0	0
EED84938	2.58131	2.74905	3.23542	2.7457	2.2848	1.41124	0.931944	1.2358	0.708184	0.801671	1.58635	1.36714	1.79855	1.81297	1.20271	2.20404	2.08416	2.21775	1.62703	2.22755	2.55728	2.29605	2.82894	2.67472	2.7449	3.90731	2.1641	2.3933	1.77849	1.20191	5.04412	9.84318	5.73341	5.18753	0	0	0	0.457798	3.11494	2.86691	1.75679	3.7813	2.02917	1.80698	1.10118	1.21051	2.81948	0.69926	2.87012
EED84939	0	0	0	0	0	0	0	0	0	0	0	0	0	0	0	0	0	0	0	0	0	0	0	0	0	0	0	0	0	0	0	0	0	0	0	0	0	0	0	0	0	0	0	0	0	0	0	0	0
EED84978	0	0	0	0	0	0	0	0	0	0	0	0	0	0	0	0	0	0	0	0	0	0	0	0	0	0	0	0	0	0	0	0	0	0	0	0	0	0	0	0	0	0	0	0	0	0	0	0	0
EED84979	0	0	0	0	0	0	0	0	0	0.11206	0	0.394415	0	0	0	0	0	0	0	0	0	0	1.64989	1.93106	1.26001	1.18717	0	0	0	0	0	0	0	0	0	0	0	0	0	0	0	0.425555	0	0	0	0	0	1.66876	1.30468
EED84940	0.60047	0.496024	0.408457	0.944903	0.582882	0.399015	0.326996	0.195942	0.503548	0.813395	1.95133	2.73349	1.97701	0.964603	0.640057	1.82281	2.5314	1.53846	0.337811	0	0.308539	0.66531	0.825211	0.945221	1.41572	2.309	0	0	0.533769	0	0	0	0	0	6.41531	6.49385	7.31733	7.50648	3.47502	6.38035	4.66432	9.11402	0	0	0	0	0.395892	0	0
EED84941	0	0	0	0	0	0	0	0	0	0	0	0	0	0	0	0	0	0	0	0	0	0	0	0	0	0	0	0	0	0	0	0	0	0	0	0	0	0	0	0	0	0	0	0	0	0	0	0	0
EED84980	6.34404	6.05913	5.88878	7.99652	4.57429	3.58851	9.68807	4.09095	4.97306	4.94892	11.3738	12.4945	9.40738	11.2133	3.62271	3.23207	3.46813	5.87575	10.6524	13.6252	13.2212	11.6693	7.71422	10.5037	8.30614	8.10504	4.74265	4.96371	6.43754	6.94122	0	0	4.84202	0	12.5739	8.34046	7.4979	6.60324	13.4248	10.6591	10.5549	13.0454	30.2851	34.1631	26.7889	27.6205	16.4936	21.4868	16.8724
EED84942	0	0.86793	0.649839	0.955866	0	0	0.752954	0.236514	0.484178	0.264399	0	0	0	0	2.44001	0.462484	2.20219	1.59457	0.781678	0	1.00793	1.35848	1.29611	0	0.930279	0	1.19908	1.27443	1.89565	0	0	0	0	0	0	1.36183	0.548044	0	0	0	0	0	0	0	0	0	0	0	0
EED84981	4.70389	6.17987	6.58557	6.56563	6.16958	7.17007	7.29034	9.60709	6.82611	9.78165	11.932	14.9292	16.9218	15.378	11.6864	12.5861	11.6526	10.0282	4.84107	7.65489	7.49386	8.06116	10.9023	8.66169	9.83862	8.61101	9.92677	7.58151	12.6085	9.60751	26.9604	6.13991	16.2724	21.1251	0	0	0	0.563868	20.1842	15.866	15.7238	16.7892	10.3308	7.66363	6.78323	9.72113	18.2841	18.5735	13.3949
EED84943	0	0	0	0	0	0	0	0	0	0	0	0	0	0	0	0	0	0	0	0	0	0	0	0	0	0	0	0	0	0	0	0	0	0	0	0	0	0	0	0	0	0	0	0	0	0	0	0	0
EED84944	0	0	0	0	0	0	0	0	0	0	0	0	0	0	0	0	0	0	0	0	0	0	0	0	0	0	0	0	0	0	0	0	0	0	0	0	0	0	0	0	0	0	0	0	0	0	0	0	0.371446
EED80442	77.5064	78.6113	99.615	111.295	66.4324	279.169	181.51	291.218	283.312	91.9262	416.134	425.377	426.084	414.319	325.368	353.269	306.754	344.834	784.568	759.206	751.563	802.179	164.292	165.232	167.825	188.794	798.509	773.248	763.919	772.328	1131.54	1052.89	1066.79	1014.51	1021	997.89	1048.42	975.451	789.333	827.175	806.746	818.844	408.941	396.584	440.709	417.438	313.155	326.905	292.29
EED80443	490.177	675.313	475.921	470.214	367.618	528.806	286.028	385.106	610.804	318.338	780.483	739.493	672.908	695.328	907.46	875.897	898.339	810.746	673.897	760.26	676.282	772.389	719.892	727.935	824.94	705.454	541.26	604.555	493.513	566.94	910.39	999.554	1108.03	812.892	955.229	972.124	1003.35	971.172	844.571	821.666	846.108	819.035	367.14	442.804	366.918	358.478	894.641	834.903	798.06
EED80458	60.9001	62.0033	74.2369	89.1044	45.4069	99.472	113.982	125.719	134.765	54.1883	95.0435	92.5029	96.9968	89.9981	79.9751	85.9221	94.8062	78.901	272.577	271.461	269.562	274.818	60.7463	64.3779	66.025	54.7822	160.193	159.808	148.264	155.345	98.8332	83.1397	108.791	76.3434	240.326	220.164	217.087	218.427	243.402	230.629	214.417	223.047	114.737	119.166	122.139	125.466	108.082	123.07	112.645
EED80459	727.736	659.273	495.435	606.755	1029.28	2175.01	1636.23	3033.92	3503.82	1394.78	3064.89	3080.77	3146.47	3152.28	3128.27	3119.43	3159	3153.39	5036.54	5233.04	5081.92	5143.57	1098.61	1029.74	1047.55	1094.81	4337.19	4542.91	4350.92	4331.75	3878.89	3754.01	3906	3933.28	7299.33	7238.01	7196.33	7544.4	4982.45	5044.08	5033.65	5005.83	5370.18	5373.07	5250.66	5256.7	3889.05	4031.34	4018
EED80460	39.8659	29.9132	33.9683	41.6874	16.0825	15.0307	40.1422	24.784	25.3213	21.8896	12.5999	20.6296	16.6986	12.4501	22.2212	23.2646	20.1318	21.4913	43.668	43.565	37.7615	45.7274	20.4465	19.1571	17.2387	11.7675	13.9207	12.1381	18.32	19.2714	12.6944	4.00662	11.9872	3.59548	2.63497	10.2689	7.08431	6.52206	28.2229	32.8463	34.4957	27.0453	55.5597	43.5698	48.7827	53.981	20.8874	19.0064	21.9654
EED80444	32.093	22.6917	21.7162	23.0934	0	3.67418	1.00367	3.58753	0	2.49661	10.6685	11.7163	17.1026	23.7958	12.3557	5.56786	6.72587	4.92898	3.03743	0	8.25499	5.9607	0	7.57404	3.03742	6.70621	2.6325	0	0	0	0	0	0	0	0	0	0	0	3.19984	0	25.7698	6.32068	0	0	0	0	0	0	3.27262
EED80445	16.8361	15.6242	14.8834	11.0422	5.34717	6.32459	4.99109	3.43079	0	3.18338	6.12144	5.60222	1.86919	2.02277	1.89054	2.12984	6.86082	4.71364	4.64757	0	3.15774	2.28011	0	8.69176	3.48566	0	0	0	0	0	0	0	0	0	2.05426	0	3.68201	4.06774	0	0	0	0	0	0	0	0	11.0535	13.9798	11.2667
EED80461	5.9259	6.47277	5.04112	2.57318	1.75227	0.818794	1.56569	1.99871	2.0666	1.85457	0	0	0	0	2.75347	3.7224	3.99697	2.19685	1.35379	1.48878	0.61321	0.664174	0	0	0	1.49448	0	0	0.529973	0	0	0	0	0	0	0	0	0	1.42617	3.16486	1.91427	2.11285	0	0	0	0	1.60988	1.80985	0.729307
EED80462	7.46675	6.82265	7.935	4.2191	1.9154	9.49359	4.0865	8.14609	2.54135	5.73414	4.17666	5.50425	9.18251	8.28083	1.5479	0.871914	7.02171	4.63121	11.4157	14.6464	15.5126	13.0681	14.8015	4.74431	9.51307	4.20071	5.77141	4.6918	6.70344	9.07745	0	0	0	0	0	0	0	0	6.01305	6.67187	5.38065	3.95922	0	0	0	0	6.78761	12.7179	13.3246
EED80463	84.8601	52.808	69.2939	66.6577	42.3187	135.218	32.0486	85.1878	48.934	78.369	61.3475	63.4098	72.0652	70.8318	56.1709	66.2942	54.6015	62.6888	34.5216	52.4263	43.1875	33.8729	67.5974	51.2392	60.0016	68.9598	89.7582	69.7248	90.7389	91.2642	138.713	154.679	144.154	138.806	117.711	110.032	127.631	116.542	68.4053	61.4887	69.7342	60.7194	219.179	207.439	198.423	196.613	160.298	162.628	171.804
EED80464	4.69189	3.48332	5.20873	1.2309	0	0	0	0.573655	1.48285	1.59686	0	0	0	0	0	0	0	0	0	0	0	0	0	0	0	0	0	0	0	0	0	0	0	0	0	0	0	0	0	0	0	0	0	0	0	0	0	0	0
EED80446	205.292	188.691	135.53	258.339	2.9793	12.5294	25.8015	12.7044	7.29775	2.18301	4.54761	0.384174	3.8454	2.77424	1.94466	4.38163	6.17508	5.49506	4.78062	10.5146	9.0226	7.81797	3.54201	2.4835	4.7806	4.39788	6.56022	3.53666	5.30255	8.63957	0	0	0	0	0	0	0	0	9.65278	10.2447	6.3843	9.94813	47.8971	45.8855	38.581	43.7026	24.1611	31.9555	30.9047
EED80447	1.96345	0.388718	2.32505	1.85437	0	1.96689	1.07459	0.576149	0	0	0	0	0	0	0	0	0	0	2.60163	0	2.35686	1.91455	0	0	0	0	0	0	0	0	0	0	0	0	0	0	0	0	0	0	0	0	0	0	0	0	0	0	0
EED80465	0.993116	0.817314	0.240667	1.02372	1.78256	0.895809	0.978831	1.529	1.48699	1.05845	0.236464	0.273765	0.649842	0.234412	0.233567	1.56112	0.490463	0.218499	1.40705	1.83596	3.4633	1.84964	0.897856	0.343642	0.276093	1.26244	1.86716	1.37484	2.95182	1.16801	0	0	0	0	0.476122	0	0.426695	1.45776	2.55325	1.25911	1.26929	1.68115	0	0	0	0	1.75236	0.858392	2.03103
EED80448	0.716852	0.710003	1.06119	0	0	0	0	0	0	0	0	0	0	0	0	0	0	0	1.8013	1.30047	0	0	0	2.94879	0	1.30546	0	0	0	0	0	0	0	0	0	0	0	0	0	0	0	0	0	0	0	0	0	0	0
EED80466	27.2622	27.6601	24.7515	20.318	15.0939	9.03665	12.5233	11.1908	9.73515	20.9673	5.11984	5.62269	1.75877	5.07541	13.6379	18.0362	16.1388	18.9235	6.55952	14.4272	8.58345	12.1574	13.77	15.4479	8.01716	10.4596	6.31672	6.47023	9.70089	8.21906	24.6001	23.5126	12.7825	17.5832	9.02021	15.783	11.5483	14.0339	6.91025	6.81544	9.61876	4.54997	12.3576	12.3451	15.3441	15.5464	53.7021	38.0002	60.4658
EED80449	18.4945	17.555	21.7505	21.0029	4.10365	6.34479	13.8656	7.68199	8.32725	5.05859	15.4753	9.71157	13.5012	11.6884	2.73108	6.15354	0.619447	3.40466	10.0708	8.30625	5.32194	5.76424	15.8558	4.18538	6.71385	10.191	4.36412	8.2781	9.19908	1.456	0	0	0	0	0	0	0	0	22.1027	9.80974	21.3604	15.7175	14.2294	12.7935	12.9568	17.9012	5.98795	12.3415	9.94639
EED80467	23.476	16.5989	15.5202	24.9993	8.59458	4.86559	2.65826	8.2574	5.55546	7.9768	8.07309	9.23542	4.31398	8.00303	4.67491	6.67109	4.24135	3.41905	3.83082	6.31921	4.51153	2.2553	5.10893	6.68669	5.74621	5.07474	2.6561	5.29014	4.499	5.31693	1.84714	2.05974	3.35929	7.39351	0	0	0	0	1.61426	0.447781	1.08336	1.19575	6.49526	10.3819	10.2157	5.83665	3.18884	3.58494	4.95293
EED80450	16.907	22.9018	34.2459	23.3446	19.5004	8.91397	4.87004	23.5001	20.2486	35.5347	23.2946	31.2676	11.8551	12.8292	59.9525	37.823	32.6354	28.6998	20.6336	35.6573	18.6923	23.1381	29.4833	18.3754	14.7382	19.524	17.8829	11.6301	18.4629	20.4558	0	0	0	0	41.6923	34.8173	51.3758	36.1187	9.31579	10.3365	16.6721	15.3347	54.5218	19.971	28.9598	40.4195	14.021	11.822	9.52769
EED80468	15.2052	16.0222	12.1555	13.9979	3.25612	1.11048	4.90819	3.17176	3.38072	2.75783	1.15478	0.845464	0.705226	0.381585	3.15752	2.44196	1.4577	0.962227	3.02933	2.20695	3.468	0	0.974377	0.546552	0.717724	1.1605	1.6363	1.9659	1.47218	1.97272	0	0	0	0	0	0	0	0	2.77085	1.53722	1.3282	1.99119	8.10837	14.8503	11.0747	11.3543	3.93963	3.96607	4.36939
EED80469	14.2123	9.32297	10.7317	12.7791	12.5325	3.58086	13.4892	7.61578	7.97167	7.38826	2.66532	6.2608	4.79339	4.87688	3.63596	4.09619	8.0636	6.04363	9.54116	4.30186	8.68479	8.10795	12.0463	8.76601	8.91203	11.0872	5.16451	2.44808	3.26986	1.88662	5.72237	0	10.7128	0	5.26776	11.731	6.29455	10.431	13.7132	12.4732	10.0337	17.0439	9.47716	14.4352	11.1513	9.57631	6.49564	12.3078	10.9915
EED80470	61.2124	57.5055	31.9783	50.8613	9.94058	8.69968	13.3072	12.7111	9.71202	9.74536	5.82882	5.01769	5.68008	5.1729	6.85593	8.516	7.01831	5.79256	6.49542	5.76225	7.38651	8.70074	6.03506	6.24411	7.6186	6.41844	6.52631	6.00626	4.69995	6.31757	15.8271	17.8846	8.1652	11.003	6.79452	7.11535	5.92669	6.83767	7.32229	5.68483	5.36937	8.31252	11.7549	8.94062	14.8852	8.88975	16.4376	17.4524	16.4899
EED80471	1270.59	1015.82	973.863	1163.33	418.291	715.449	1029.24	469.158	370.527	757.928	1146.27	1158.85	1149.59	1144.69	1035.77	899.274	942.55	1008.77	1733.27	1695.38	1590.13	1678.67	962.347	1023.21	954.231	1025.66	1507.3	1501.56	1490.45	1542.87	726.653	778.713	791.932	707.2	1708.94	1625.67	1842.68	1837.76	1645.86	1587.59	1635.84	1726.31	1283.76	1375.24	1287.32	1408.02	1564.57	1417.8	1485.34
EED80472	23.334	23.0223	22.6115	26.4099	20.3405	16.9477	12.1644	17.818	21.5806	28.4216	23.2164	22.2028	22.7938	25.4376	27.7886	24.465	26.5186	24.5318	16.5723	18.3639	14.6693	18.2469	34.4457	36.4347	35.9276	32.5393	10.5256	13.1023	11.0933	13.4979	41.4791	40.1314	36.6085	40.8964	9.17032	10.709	10.6237	12.8439	20.2571	24.6946	21.7042	20.5335	31.5892	29.9988	23.7924	30.6465	15.9463	16.0667	18.4007
EED80473	20.9906	34.5329	19.255	30.714	34.3661	21.3235	44.9814	19.3747	24.2935	23.8806	16.3389	9.44401	8.66527	8.52478	26.2927	22.44	30.36	21.4544	16.6487	21.5398	20.4056	18.2577	21.768	26.8624	23.504	31.3524	16.1268	25.1161	23.0031	19.5393	47.2215	68.4535	81.5852	33.0772	0	0	0	0	13.4121	21.75	12.9247	16.3034	33.2098	38.1525	39.8612	23.8739	40.7608	56.2979	40.0963
EED80451	6.17506	20.8339	5.99155	9.0741	6.71258	10.0829	4.30831	7.52323	8.3181	5.00914	17.8257	11.9137	16.6133	17.5851	0.800326	1.70834	5.93313	4.64157	14.1818	11.9555	14.2633	16.2887	5.87073	1.837	9.50942	6.99693	4.36244	6.38495	4.72411	2.45316	0	0	0	0	0	0	0	0	9.05743	8.73605	1.98345	5.89776	8.00632	7.73644	14.923	11.2392	30.7198	25.401	14.1337
EED80452	18.8741	18.474	21.5527	18.4723	4.06671	3.84218	2.06201	3.71746	5.03683	4.45455	5.4795	2.67453	3.89021	3.21427	0	0	0	0	5.15774	2.68376	4.81512	5.10991	1.72113	2.91716	0.758103	0	6.71289	7.0153	10.6336	7.28181	0	0	0	0	22.7007	0	3.12383	29.2046	8.77031	7.32304	3.66889	8.30104	0	0	0.0774288	0	7.45878	5.68368	5.57991
EED80453	0.719673	0	0	0	0	0	0	0	6.36857	0	0	0	0	0	0	0	0	0	0	0	0	0	1.67928	20.5484	0	5.15289e-08	0	0	0	0	0	0	0	0	0	0	0	0	0	0	0	0	45.4267	78.7704	50.1893	49.8941	0	0	0
EED80474	0	0	0	0	0	0	0	0	0	0	0	0	0	0	0	0	0	0	0	0	0	0	0	0	0	0	0	0	0	0	0	0	0	0	0	0	0	0	0	0	0	0	0	0	0	0	0	0	0
EED80454	0	0	0	0	0	0	0	0	0	0	0	0	0	0	0	0	0	0	0	0	0	0	0	0	0	0	0	0	0	0	0	0	0	0	0	0	0	0	0	0	0	0	0	0	0	0	0	0	0
EED80455	0	0	0	0	0	0	0	0	0	0	0	0	0	0	0	0	0	0	0	0	0	0	0	0	0	0	0	0	0	0	0	0	0	0	0	0	0	0	0	0	0	0	0	0	0	0	0	0	0
EED80456	0	15.05	0	0	21.9769	35.4776	0	6.56149	21.0875	21.7899	30.106	32.1734	27.9637	25.3461	61.7729	49.4167	55.7584	55.5868	61.1978	34.0742	38.1888	53.2734	52.5895	44.6935	41.2968	29.8633	22.862	13.3254	16.2164	21.9694	0	0	0	0	0	0	0	0	10.951	3.76588e-08	0	0	15.4182	20.4401	14.4702	11.595	29.8119	22.9468	21.4578
EED80457	21.5301	13.29	17.9143	34.6229	11.7185	6.8107	22.4063	17.0703	30.9404	11.9129	0	0	0.317928	0	0	5.57759	4.64635	3.73829	0	4.50116	21.1648	6.18798	0	0	0	0	15.4685	8.96537	7.87296	11.4976	24.9074	50.8232	37.1842	63.34	45.0047	52.4471	60.7572	44.6883	12.1199	31.077	31.5591	33.0607	0	0	0	0	9.82372e-09	0	14.7197
EED77193	0	0	0	0	0	0	0	0	0	0	0	0	0	0	0	0	0	0	0	0	0	0	0	0	0	0	0	0	0	0	0	0	0	0	0	0	0	0	0	0	0	0	0	0	0	0	0	0	0
EED80415	5.07301	5.33952	3.99218	5.25614	1.34606	1.80117	2.24926	1.75869	3.00365	3.20545	2.61498	2.87181	3.7643	2.59229	1.55753	0.584892	1.7271	1.55334	6.16881	3.27499	3.08327	4.59184	3.07329	2.65213	1.70173	3.28755	1.10616	0.419644	1.33237	0.738095	6.15407	5.71865	9.32672	7.18456	0	0	0	0	7.6191	5.96745	10.2267	7.0824	2.62304	1.08091	2.08988	1.94458	12.9008	11.3751	11.2302
EED80416	18.3333	13.3719	19.317	26.9478	20.2642	20.1648	6.30554	11.9395	25.4944	26.5153	43.8243	44.7609	47.8108	47.8032	23.9608	24.8306	25.0641	28.2321	14.6753	12.3503	20.7217	16.248	31.9275	28.3212	21.9673	31.0243	16.1369	15.1796	16.3396	14.0448	0	0	0	0	0	0	0	0	20.1029	18.3223	12.849	12.0547	20.9952	21.7074	21.8213	23.7119	14.8293	10.7652	16.9163
EED80429	89.1255	69.1087	101.668	86.777	55.2179	47.1905	71.963	44.0886	69.4074	89.2004	92.5669	92.8716	88.3441	92.7757	69.3703	66.8822	67.1199	70.1386	103.24	110.998	86.3855	96.6558	83.5401	88.0993	81.8876	70.6417	69.0822	73.0865	49.2228	92.5163	200.288	193.16	167.36	167.922	107.184	81.7738	101.393	74.6769	87.5183	110.23	104.724	92.1254	102.054	119.606	88.2378	88.9448	121.445	112.521	122.124
EED80430	6.41663	5.96676	5.18069	5.50922	5.55798	5.84349	11.9188	3.80378	4.67042	8.47075	8.48369	7.45355	9.32583	11.471	6.28824	7.08418	4.27878	10.9748	10.3057	12.0416	14.5877	12.008	10.7375	9.63673	15.4585	11.3767	12.2812	12.0714	7.56452	7.26356	0	0	0	0	0	0	0	0	5.42836	9.78757	4.85745	6.70169	5.9569	7.63693	6.32814	6.86953	18.3828	12.9164	16.6555
EED80417	1.65644	5.64042	0	1.16986	1.63157	0.855361	3.92856	0	0	1.54581	5.87593	4.33895	9.79783	5.75196	0.762227	2.12591	2.63433	1.15754	1.42593	2.88647	3.05898	5.20736	0	0	0	0	9.54084	10.8352	9.76226	4.11362	0	0	0	0	12.6443	0	8.76724	18.9194	0	1.57853	0	0	0	0	0	0	9.40636	12.0865	21.6883
EED80418	303.48	267.633	245.368	301.982	148.148	133.795	159.455	143.847	142.76	172.444	214.992	157.991	208.306	213.388	258.379	256.652	255.239	275.77	138.855	164.1	141.366	178.542	231.783	216.139	181.556	154.409	127.373	133.762	87.6506	103.484	232.584	246.579	310.81	284.076	72.7057	45.7646	119.474	39.6647	191.526	175.724	238.348	224.758	275.076	318.822	292.086	281.753	227.754	213.802	187.269
EED80419	194.13	223.934	91.0014	153.818	142.033	71.5153	177.507	143.373	150.031	104.501	219.466	220.936	217.448	215.673	240.759	212.772	233.484	237.999	140.59	158.426	150.555	160.939	164.927	179.613	177.472	180.11	186.532	170.777	178.361	168.63	393.346	387.291	342.458	435.483	420.415	385.258	398.773	395.734	374.838	382.939	358.323	372.92	165.203	158.754	165.044	159.991	529.419	529.629	534.84
EED80420	7.36206	3.97737	2.16122	3.66713	3.3537	2.25663	4.53128	5.58143	3.83611	4.65126	7.78102	7.196	7.35293	5.19646	4.30026	9.11919	8.53726	7.26554	7.63178	7.83584	3.44678	6.3762	3.88744	8.24649	8.87925	9.65357	5.25474	4.14034	7.66829	4.67505	18.1635	37.6147	25.5613	10.6087	10.7196	14.2313	11.0848	10.9348	7.36986	5.99671	10.112	6.30837	0	0	0	0	0.924354	1.09113	1.64454
EED80431	15.3533	16.699	15.3377	16.3103	23.2974	21.8359	20.3326	20.7648	17.2527	19.9554	27.0155	29.0634	27.2729	15.3035	14.303	11.5096	17.1476	12.7362	26.3712	24.1673	19.9084	12.9378	16.0496	16.4396	23.8595	18.7148	13.6045	14.8641	16.2228	14.7059	18.1652	16.8799	35.789	24.2365	4.44047	6.18041	1.98975	4.3964	17.8593	23.4857	21.3081	22.8652	2.90344	5.31757	4.40627	3.82659	19.4132	25.1822	13.5301
EED80421	66.1879	35.4891	36.7394	62.2213	52.5533	91.1674	52.827	67.4373	55.7823	82.5979	56.1521	8.8096	36.7417	43.7367	92.9035	75.3573	91.0303	81.5352	27.4065	30.1392	62.07	40.3371	96.4521	62.6448	77.6513	80.6793	31.6704	58.5723	28.6104	47.548	0	0	0	0	0	0	0	0	24.0599	64.0703	25.8354	7.12886	0	0	0	0	48.8863	54.9586	73.8214
EED80422	22.6847	17.7779	14.4235	18.1281	98.9191	232.825	379.629	183.995	52.4958	41.6285	123.337	138.417	109.523	155.685	176.204	151.296	147.032	190.084	193.841	280.354	190.564	216.604	183.974	171.09	135.346	198.573	245.342	275.237	300.021	291.152	0	44.4251	70.1266	0	286.591	391.749	355.403	397.776	357.612	320.647	391.073	353.372	545.785	493.3	480.94	478.594	793.269	840.932	777.669
EED80432	75.0165	87.9245	67.6685	79.2038	100.855	85.2902	74.3039	106.011	106.47	99.4108	133.196	147.749	125.694	126.733	133.331	122.961	108.025	130.499	117.388	142.505	133.275	131.637	136.391	147.308	133.395	140.527	98.4354	93.2336	93.6992	90.5884	169.071	168.038	116.976	132.405	198.111	187.577	179.961	182.802	148.558	141.669	125.748	115	105.744	113.619	103.776	119.622	117.839	119.229	105.945
EED80433	19.6668	14.8415	14.1796	23.2347	6.72459	13.1989	19.5186	11.0823	11.6274	13.7275	25.3165	22.5601	20.1236	20.8243	11.3589	10.1061	12.7529	14.8244	14.9643	18.7818	13.6456	14.8308	13.6965	9.38998	15.7858	12.2523	18.4301	13.9837	13.8745	13.5502	15.6651	22.2322	18.1296	19.9508	9.39929	17.443	7.4876	15.51	19.0078	14.5825	15.2287	8.19463	7.28392	3.00157	12.4359	8.09986	19.0975	15.4428	17.156
EED80434	18.6342	14.3048	30.2094	31.9255	279.003	146.096	333.633	123.122	138.217	286.298	175.879	176.146	150.475	165.58	100.437	112.573	100.421	126.742	133.532	144.076	144.364	140.293	354.906	405.219	372.25	390.774	85.16	77.0404	91.7265	91.7926	115.409	152.399	66.2806	103.33	32.2951	37.1995	30.9386	43.0003	108.158	117.063	97.9704	98.3033	91.2618	115.222	101.664	86.3701	193.247	181.042	184.59
EED80435	55.423	58.3719	62.7941	78.3297	65.431	71.0355	76.8018	62.7892	60.1565	83.1577	86.304	82.8585	89.9982	85.5552	94.5466	79.8855	95.3596	82.7565	77.8876	72.0581	75.0397	70.3585	85.1875	93.2554	81.5962	77.7934	52.5032	59.1448	48.8823	55.7673	202.682	169.507	184.303	223.696	72.1324	55.9786	63.6649	64.9241	65.1207	78.7586	90.3214	77.8234	88.612	88.998	92.833	75.3458	97.7671	95.8622	91.2447
EED80436	6.76371	5.37968	4.20436	5.31248	5.8269	5.66296	9.43733	5.45549	2.58232	4.88912	12.0071	11.866	9.08857	10.0374	10.936	16.9691	10.0265	12.8019	12.2286	11.1717	11.5105	10.1558	7.29072	10.5291	11.0278	10.1836	11.5753	11.7079	10.4138	13.6377	3.99473	5.15002	7.64352	5.86539	23.8782	21.8341	24.1847	25.5462	12.593	18.2195	12.9805	15.5881	6.81104	12.1019	7.42699	7.13308	12.2627	13.7243	13.9604
EED80423	177.514	175.203	171.062	191.743	51.584	101.167	69.5167	69.7578	19.0847	111.973	78.7378	74.8308	88.7731	79.5556	96.8017	71.1226	92.9152	75.5541	60.3548	43.6165	71.8605	57.5285	86.2407	51.5995	63.8033	57.1091	70.243	73.1407	76.9575	86.7602	0	0	0	0	100.611	61.1059	68.3081	45.2785	130.797	135.049	139.799	136.359	127.584	119.754	94.3907	91.9567	67.6707	73.7709	79.8916
EED80424	134.436	144.192	173.188	135.014	86.5146	102.851	83.936	92.8934	92.0736	111.529	82.1266	69.6944	72.6677	73.0875	108.95	98.3869	107.475	87.0977	97.7805	105.193	105.912	106.372	116.938	90.1082	115.848	102.076	89.3508	67.0953	66.5713	75.601	102.495	131.436	111.841	133.333	9.39558	10.4617	16.8404	5.5814	68.2992	101.871	75.1428	88.4671	91.7412	113.415	113.37	123.069	79.6248	85.2526	61.8369
EED80437	14.1718	13.3985	19.3426	23.899	6.9553	8.11033	9.87893	9.84936	6.03118	10.4799	7.72114	8.05551	7.07298	6.50602	7.51146	10.4771	10.709	7.13453	23.2454	15.8529	23.0539	23.2019	10.8715	14.655	15.9164	14.8601	12.9555	16.0459	8.60573	13.7299	23.3193	26.0033	15.4216	10.6068	0	0	0	0	26.4004	18.5008	24.4528	26.9895	47.2531	60.3245	49.2604	46.5966	15.618	14.6134	18.4627
EED80425	144.776	159.746	148.764	136.593	103.773	69.8534	79.2349	81.8471	102.426	130.794	100.449	76.3715	70.7818	70.8528	73.3801	58.4727	71.4459	39.2688	74.7968	104.028	93.6679	110.087	151.584	126.169	151.793	123.855	34.3193	23.8695	24.1138	38.1666	0	0	0	0	62.2319	69.2932	55.7716	69.316	120.512	102.858	82.9517	96.1348	111.9	137.87	108.067	134.071	70.6336	97.0532	92.4396
EED80426	630.318	601.657	533.143	485.959	235.937	769.945	538.574	751.786	626.085	647.954	187.083	236.276	222.792	222.552	138.669	214.804	141.534	233.374	458.075	562.326	530.786	491.277	284.142	252.355	255.669	329.281	526.265	325.744	475.418	452.807	0	0	0	0	979.4	1048.59	979.005	951.032	650.904	572.796	522.195	465.527	65.681	54.1318	29.9033	97.3847	494.056	427.249	516.499
EED80427	67.3856	66.7477	56.5425	67.4	34.8533	82.826	34.802	44.7805	57.4226	52.6279	113.522	97.0146	121.651	92.9002	74.9753	75.6582	80.894	82.2015	175.951	177.234	176.357	181.718	60.065	86.1663	111.053	98.1663	103.988	98.4426	107.288	111.83	113.939	127.053	127.003	117.693	139.536	129.32	103.219	122.024	120.184	124.167	91.6371	112.125	76.8007	74.9936	87.0414	87.555	93.6672	98.6792	96.6776
EED80438	59.2769	30.2376	11.7315	24.6044	78.5045	31.427	84.2224	54.427	50.5145	50.0524	66.7585	62.2389	74.7932	68.5598	52.9533	72.6901	63.3834	74.5565	32.8176	35.4884	34.1896	42.3978	43.7668	43.6442	50.3201	35.6245	84.8537	79.8481	77.9399	82.0825	158.24	205.861	211.04	171.541	178.902	156.131	207.996	187.659	101.412	83.1138	88.1684	85.3639	27.8216	40.7635	36.0807	40.0008	112.524	110.414	97.8257
EED80439	5.6697	4.0433	3.6096	5.43788	5.80871	4.45819	8.00771	4.17415	4.85542	4.70309	1.95061	2.72643	3.0864	3.51579	5.25753	6.2932	3.72651	3.93254	5.65457	7.99509	6.03732	6.34092	4.93765	7.55359	4.44286	6.46517	2.45037	3.1872	3.47854	4.72992	3.89502	8.68664	10.6255	6.82085	1.4282	2.78296	5.43975	4.24209	5.95691	8.49802	3.99781	7.98458	4.35794	2.7365	5.10193	3.0769	8.88559	6.74952	8.05068
EED80428	14.3522	17.15	19.5505	26.905	6.1072	6.42093	7.33492	6.126	11.0496	5.7831	2.59468	7.12381	5.94218	4.20052	6.63671	10.6525	3.05304	3.64116	6.75584	5.30677	7.86887	3.78793	2.1452	1.2033	6.75581	2.13084	1.67291	3.80793	4.53383	5.02321	130.301	98.5951	114.254	130.388	0	0	0	0	6.10034	5.6406	4.54897	9.03756	0	0	0	1.47046	5.73845	2.5805	4.1594
EED80440	20.3134	21.6035	17.726	28.0109	11.8367	14.2947	17.457	15.2712	11.0359	16.7601	17.5792	21.9872	16.9982	16.4585	29.4079	21.4073	28.7329	28.4264	23.9127	25.6856	24.6857	17.4611	24.7216	20.8005	22.2443	17.8032	9.63946	10.9708	12.1913	9.64805	34.8588	23.9205	12.1915	45.6151	32.4462	29.5591	26.4345	34.0711	25.1913	29.9015	21.4934	32.4023	18.858	22.6066	29.6596	31.3498	23.1458	26.7642	25.7643
EED80441	288.51	311.496	228.329	316.488	118.897	84.722	122.966	105.512	129.511	119.338	167.096	153.942	154.77	155.523	214.164	178.289	213.029	191.285	142.722	122.075	135.041	129.666	175.065	184.534	148.007	144.717	120.03	112.623	134.92	95.3759	321.148	272.846	254.944	321.363	97.1961	93.6561	112.233	120.289	183.765	184.127	162.445	166.097	285.172	241.743	252.247	252.888	233.837	254.402	235.785
EED77192	3051.03	2800.98	2875.07	2815.24	1147.04	1193.13	810.03	1013.38	1399.62	1194.15	830.508	785.504	857.054	819.941	835.436	934.107	800.697	855.115	559.769	632.567	674.974	598.493	695.045	702.725	664	741.534	548.715	555.957	510.812	448.74	558.433	415.137	592.427	428.418	614.289	425.595	458.766	418.977	561.231	433.198	549.515	502.087	345.129	444.645	422.627	370.556	849.291	898.013	765.33
EED77191	11.8005	10.0637	17.5567	20.3846	8.64884	12.3667	17.2884	12.6077	12.8524	10.3804	20.5945	12.1785	14.0283	15.7044	11.7423	6.06309	8.8777	10.2468	15.6359	7.27481	11.9856	13.5718	6.01518	5.99834	5.41241	9.95822	11.9878	8.30473	7.5336	6.78176	14.4987	25.8678	34.2783	31.9184	0	2.36781	0	2.10541	19.6396	18.2767	17.5741	20.0229	16.6853	21.3911	32.0741	11.9115	18.5937	13.6676	17.4946
EED80399	0.903189	0.894051	0.445635	0.236947	0.64542	0	0	0.441715	0	0.20493	0	0	0	0	2.43407	0.685542	1.10416	0	0	0	0	0	0.831265	1.86511	1.49593	1.6514	0	0	0	0	0	0	0	0	0	0	0	0	0	0	0	0	0	0	0	0	0	0	0
EED80378	150.066	106.511	149.725	111.634	33.0384	18.0719	49.0463	25.4519	35.9774	49.664	39.9206	24.0854	32.3063	23.3072	70.3134	89.8306	77.3344	55.58	25.6114	39.5708	46.5658	57.5707	48.3018	36.5764	29.7504	26.4372	0	3.87553	4.05098	5.48207	0	0	0	0	0	0	0	0	0	0	0	0	89.7205	106.48	137.249	127.707	52.8579	68.4785	24.0824
EED80379	3.05131	2.41635	3.60681	2.15291	0	0	0	0.596911	3.08593	0	5.32524	5.84827	9.75642	5.27903	0	0	0	0	2.02153	8.89243	1.83134	1.98355	0	0	0	0	0	0	0	0	0	0	0	0	0	0	0	0	0	0	0	0	0	0	0	0	0	0	0
EED80380	7.63905	7.076	7.65118	10.616	5.78367	6.16573	8.03811	4.7896	5.01846	6.46787	6.27796	5.35126	7.35758	5.58489	7.03281	5.80601	5.39071	4.71857	9.86398	11.4723	11.29	9.68112	7.60646	6.27486	6.10617	5.35269	3.9769	4.64644	4.52921	3.81755	0	0	0	0	7.15955	4.88733	4.74718	5.6517	7.00223	6.89125	8.52167	6.51848	1.71676	2.35814	1.17241	1.48483	21.3792	21.4553	21.4691
EED80381	7.55395	3.57621	3.72713	5.68674	3.12931	1.15152	0.179749	0	0.207599	1.63944	1.43297	2.62286	3.06292	2.36756	0.442558	1.49573	0	0.882736	0	0	0	0	2.41823	4.06933	3.26385	4.20358	0	0	0	0	0	0	0	0	0	0	0	0	0	0	0	0	0	0	0	0	8.40944	10.9085	8.56723
EED80382	26.2988	16.7471	19.2901	17.1675	13.0177	9.23311	7.7776	5.53759	7.8122	20.9752	10.0966	11.9163	11.5304	11.1602	9.20869	14.0875	10.8445	8.12297	9.98247	6.42513	7.9393	8.59913	7.27469	4.03398	5.48895	6.00486	5.30483	4.44476	6.54994	6.90736	32.8668	49.7388	44.8297	37.5872	12.8379	16.4554	7.45696	9.81813	3.20936	1.70733	5.96659	5.0658	20.2627	14.8442	14.3503	20.7707	66.0694	55.0943	49.2083
EED80383	6.74796	2.22092	0.56786	2.26776	1.02862	0	0.58145	2.91441	0	1.95938	0	0	0	0	2.66748	1.85244	3.63013	9.31105	0	0	8.46086	0	0	0	0	0	5.61505	4.7735	3.66563	3.55524	3.95238	8.81456	7.18796	0	0	0	0	0	1.39511	0	0	0	0	0	0	0	50.8257	47.9564	75.3524
EED80384	13.5209	8.84678	10.7303	10.2101	5.80958	3.15475	6.10356	3.63148	5.09787	5.47083	12.3387	9.80201	8.69328	11.4901	4.0426	4.98422	6.40702	6.96352	11.1555	8.98116	9.07395	8.071	9.77507	7.75391	7.15896	7.57413	3.85528	3.5442	2.93203	3.48054	0	2.87645	2.34565	1.29064	0	0	0.423834	0.468235	2.87746	3.57406	2.89377	2.84124	0	0.453075	0	0.407548	14.6165	16.9863	15.5085
EED80385	18.2826	10.9979	14.783	17.5265	15.4637	7.79312	11.7999	9.27718	9.08543	14.4015	4.82409	8.82982	8.10173	8.3689	10.5634	10.6712	10.643	10.6621	14.6503	9.96158	13.8864	13.7068	8.14093	11.8419	11.2958	10.6135	10.7133	12.9809	13.9796	12.5677	2.20752	4.9232	0	6.62701	20.2361	17.1245	12.6928	24.0423	11.0929	11.238	10.3579	11.4324	0.705682	0	0	0	60.322	50.3521	40.6179
EED80400	1.94158	0.300017	1.69866	1.34178	0.577557	1.82168	0	1.37073	0	0.275074	5.2895	5.80902	0.807578	5.2436	0	0.186223	4.03863	1.01435	0	0	0	0	0	0	0	0	0	0	5.50247	0.870915	0	0	0	0	0	0	0	0	0	0	0	0	0	0	0	0	0	0	0
EED80401	13.4082	16.222	14.0797	15.3548	11.3558	19.7743	1.22303	11.2933	6.55272	15.2113	17.3336	19.036	19.8481	10.7395	8.02993	9.04633	8.19585	8.00833	12.3376	21.5255	15.6476	22.7792	23.3097	32.1215	22.2076	29.9636	11.7621	4.86787	4.82985	8.5619	0	0	0	0	0	0	0	0	6.49864	15.8635	5.81517	10.2695	45.6409	85.6798	58.875	65.7917	5.8686	6.59756	2.65859
EED80402	0	0	0	0	0	3.54811	0	0	4.47762	6.42919	2.01698	2.21508	4.61916	0	0.934384	1.05266	0	1.86374	1.14851	0	0	1.12693	5.10566	5.72778	4.59403	1.26787	0	0	5.39535	1.99257	56.5732	0	0	0	0	0	0	4.02089	6.0496	10.7399	3.24801	10.7549	0	1.94535	0	0	2.73155	1.53542	3.71232
EED80403	0	2.91935	0.727568	0	0	0	0	0	0	0	6.43376	11.7761	3.92911	12.7559	0	0	0	0	0	0	0	0	0	0	0	0	0	0	0	0	0	0	0	0	0	0	0	0	0	0	0	0	0	0	0	0	0	0	0
EED80386	0.623788	0.60477	0.203616	1.09312	0	0.408012	0	0.597584	0	0	0	0	0	0	0	0	0	0	0	0	0	0	0	0	0	0	1.16934	1.33084	0.52818	1.75558	0	0	0	0	0	0	0	0	0	0	0	0	0	0	0	0	0.802218	1.80373	2.18052
EED80387	0	0	0	0	0	0	0	0	0	0	0	0	0	0	0	0	0	0	0	0	0	0	0	4.08791	1.63937	5.42928	0	0	0	0	0	0	0	0	0	0	0	0	0	0	0	0	0	0	0	0	0	2.20912	3.57973
EED80388	3.65805	2.80034	3.34774	4.86481	2.98748	3.31544	3.62271	2.62725	1.10106	1.42285	0	0.556441	0	0	2.52783	3.70206	3.12085	2.46325	4.92249	9.22214	2.09095	4.36045	4.23543	1.5593	3.58557	3.82635	3.00059	0.569169	3.16246	1.00109	13.9115	6.20504	7.58999	2.78415	0	0	0	0	0.731023	0	0	0.600373	0	0	0	0.879156	3.70863	3.2082	3.44774
EED80389	0.50963	0.216069	0.358084	0.30529	0.138298	0	0	0	0	0.131979	0	0	0	0	0	0	0	0	0	0	0	0	0	0	0.961626	0	0	0	0	0	0	0	1.62418	0	0	0	0	0	0.506523	0	0	0	0	0	0	0	1.44564	0.642791	0.779251
EED80390	32.2241	37.0144	28.055	35.0276	32.7141	20.0457	43.4044	30.4913	32.8122	36.3412	48.3396	46.4945	40.071	45.2639	45.6417	43.7436	40.0309	39.23	39.6495	39.4256	38.2219	41.3626	49.9901	43.8659	43.1481	41.8806	33.7798	31.0836	29.4944	31.978	13.3817	9.1189	12.8442	14.1345	54.5864	44.5631	44.7959	43.8896	42.6597	49.2694	46.8812	49.9846	29.5068	28.3559	32.0246	25.5624	42.2504	40.581	36.9174
EED80404	0	0	0	0	0	0	0	0	0	0	0	0	0	0	0	0	0	0	0	0	0	0	0	0	0	0	0	0	0	0	0	0	0	0	0	0	0	0	0	0	0	0	0	0	0	0	0	0	0
EED80405	0	0	0	0	0	0	0	0	0	0	0	0	0	0	0	0	0	0	0	0	0	0	0	0	0	0	0	0	0	0	0	0	0	0	0	0	0	0	0	0	0	0	0	0	0	0	0	0	0
EED80406	0.0740926	0.073343	0	0	0	0	0	0.0724716	0	0	1.07757	0.249348	0.987113	0.654566	0	0	0	0	0.510919	0	0	0	0	0.623488	0.798049	0.270944	0	0	0	0	0	0	0	0	0	0	0	0	0.271826	0.303204	1.26493	0.532858	0	0	0	0	0.40752	0.752306	0.793323
EED80407	0	0	0	0	0	0	0	0	0	0	0	0	0	0	0	0	0	0	0	0	0	0	0	0	0	0	0	0	0	0	0	0	0	0	0	0	0	0	0	0	0	0	0	0	0	0	0	0	0
EED80391	0.1996	0.19758	0.196966	0	0	0	0	0	0	0	0	0	0	0	0	0	0	0	0	0	0	0	0	0	0	0	0	0	0	0	0	0	0	0	0	0	0	0	0	0	0	0	0	0	0	0	0	0	0
EED80408	1.26674	0.250786	1.00002	0	0	0	0	0.247806	0.960836	0.459872	0	0	0	0	0	0	0	0	0	0	0	0	0	0	0	0	0	0	0	0	0	0	0	0	0	0	0	0	0	0	0	0	0	0	0	0	0	0	0
EED80392	0.268009	0	0.264472	0.562486	0	0	0	0.786435	0	0	0	0	0	0	0	0	0	0	0	0	0	0	0	0	0	0	0	0	0	0	0	0	0	0	0	0	0	0	0	0	0	0	0	0	0	0	0	0	0
EED80393	14.6782	12.1905	10.7772	14.6419	2.76804	1.32133	8.13296	5.49154	3.51385	3.60708	13.4245	17.2384	18.0737	15.4402	5.40215	7.61167	7.68358	7.61536	16.9813	13.5734	12.1133	16.1448	6.90916	6.22189	7.78764	4.26725	2.94783	7.36999	4.44738	4.95038	132.401	83.0473	95.3127	66.2448	13.1211	22.5236	18.1284	23.0317	8.31866	9.80889	14.4268	12.7782	0	0	0	0	5.17734	10.9043	7.5295
EED80409	0.194708	0.471161	0.656723	0.766573	0	0	0.999446	0	0.593118	0.138116	0	0	0	0	1.84318	1.65416	0	1.24854	0	0	0	0	0	0	0	0	0	0	0	0	0	0	0	0	0	0	0	0	0	0	0	0	0	0	0	0	0	0	0
EED80394	194.775	167.149	200.73	158.24	58.3684	85.7562	66.1945	97.5613	111.201	83.3977	130.214	120.423	127.654	124.554	84.6633	61.9969	119.058	97.101	143.09	105.859	96.6313	117.426	63.6098	71.3606	52.0323	51.6961	144.307	125.744	146.66	146.692	188.167	237.801	159.698	213.399	142.592	122.92	107.178	118.407	142.518	133.805	129.982	159.707	100.253	74.9131	80.3321	75.3131	99.0007	135.644	75.683
EED80410	115.865	167.479	63.918	61.2328	3.99023	3.63585	10.696	9.55796	0.35295	0.760174	4.87255	6.24297	8.18312	9.66054	6.77176	8.47657	4.77845	7.50394	5.54907	12.2048	10.8918	8.16718	0	0	0	0	1.6031	4.56127	2.17231	2.40679	8.91881	14.918	28.3852	4.46239	19.6218	16.3862	13.1886	17.8081	13.6401	11.8915	9.59009	6.73588	7.12772	14.0986	15.5765	5.63638	29.6945	37.0921	26.9043
EED80411	53.3233	58.1031	46.0932	60.7279	49.625	60.4559	59.2719	43.2617	43.8951	54.7731	19.2375	19.8065	28.6367	21.4544	43.4457	41.4149	45.4804	46.6618	52.0325	43.6686	53.3395	73.895	48.6965	29.0223	38.3396	43.8359	37.9755	37.8179	41.8108	52.2629	85.8308	73.6227	78.0478	92.4951	43.5766	21.5649	26.0352	47.9379	51.9297	32.0107	29.688	38.4665	27.4376	20.8736	34.5927	37.5522	56.9906	43.9334	44.2591
EED80395	0	1.05183	1.04855	2.08005	0	0	2.32616	0	0	1.79899	0	0	0	0	2.86361	12.9043	5.19606	2.85591	0	0	0	0	0	0	0	0	0	0	0	0	0	0	0	0	0	0	0	0	0	0	0	0	0	0	0	0	0	0	0
EED80412	0	0	0	0.144041	0	0	0	0	0	0	0	0	0	0	0	0	0	0	0	0	0	0	0	0	0	0	0	0	0	0	0	0	0	0	0	0	0	0	0	0	0	0	0	0	0	0	0	0	0
EED80396	509.838	480.866	482.286	523.056	313.26	321.319	274.873	305.898	383.088	381.898	427.213	423.334	436.334	458.799	442.455	477.958	492.23	486.639	499.111	562.716	471.152	548.719	484.775	430.544	483.731	495.421	241.126	259.259	260.519	289.852	155.048	112.756	177.768	134.914	553.689	465.139	496.211	457.644	456.575	382.401	413.828	407.3	407.289	464.14	453.275	470.753	470.499	500.906	479.011
EED80413	127.732	108.496	61.1514	66.1748	14.259	16.4695	38.2989	29.482	19.9847	10.5215	20.8453	28.9524	25.835	20.6644	13.6331	20.4783	13.9148	13.5964	32.8163	27.6423	30.994	27.4039	16.2955	25.2453	14.6626	20.0404	58.6983	55.0972	56.307	62.3847	235.667	300.333	211.236	252.669	171.592	171.818	147.141	154	61.7864	56.3139	51.9973	56.1632	93.6318	92.2466	108.777	91.6779	75.5574	74.6748	94.7877
EED80397	10.1789	12.0558	9.78425	10.8537	12.0428	24.5727	41.2894	32.529	25.3228	14.3673	33.6797	23.8438	31.9406	13.9649	15.7735	27.416	20.2434	14.8315	14.3384	12.6073	11.7871	25.3553	0	4.80089	15.5375	4.19605	21.9819	21.9547	17.1493	17.952	0	0	0	6.18453	9.97887	17.0924	26.2848	9.77986	61.995	54.6862	62.3872	43.7085	0	0	0	0	20.1523	43.6979	33.1731
EED80414	0	0	0	0	0	0	0	0	0	0	0	0	0	0	0	0	0	0	0	0	0	0	0	0	0	0	0	0	0	0	0	0	0	0	0	0	0	0	0	0	0	0	0	0	0	0	0	0	0
EED80398	15.8095	12.0301	7.78303	13.4082	30.7467	29.5742	62.2728	29.6538	19.8483	24.5207	13.0456	20.0832	15.1245	21.7459	30.7269	22.3229	31.0408	28.4649	24.9913	23.6468	34.264	40.3561	22.5403	27.4595	20.0827	30.3551	38.9071	27.7615	34.4898	31.9722	67.9154	70.5093	78.7934	63.1075	45.7559	35.4621	48.5898	48.7431	55.52	65.3587	69.8727	74.0021	25.0509	45.2469	34.7647	27.0119	62.7443	43.5852	43.6081
EED77190	0	0	0	0	0	0	0	0	0	0	0	0	0	0	0	0	0	0	0	0	0	0	0	0	0	0	0	0	0	0	0	0	0	0	0	0	0	0	0	0	0	0	0	0	0	0	0	0	0
EED80363	0.418795	0.559284	0.212773	0.357411	0.455633	0.0852705	2.02144	1.2193	0.910292	0.238195	1.47736	1.53017	1.20043	1.42678	0.767219	0.894365	0.335695	0.875182	0.853724	0.610827	0.867104	1.12146	1.75179	1.77555	0.855052	1.14166	1.19315	1.09162	0.377541	1.35855	0	0	0	0	3.42319	3.51494	2.59634	1.92805	1.89985	1.50787	1.71502	2.03949	0	0	0	0	0.954415	2.21109	1.05486
EED80364	8.91465	8.43908	8.13147	11.1406	5.2445	4.85863	2.20596	4.22463	2.30669	8.31438	4.97104	4.73556	7.62513	5.61897	6.00912	9.06705	4.1856	6.44974	15.655	12.3493	19.3179	17.2765	10.0298	6.52455	12.3774	9.11008	4.56163	3.41618	8.35355	7.64244	0	0	0	0	13.1278	24.0756	17.9935	25.2304	10.7882	7.7424	8.12607	8.04737	11.6943	14.7361	7.76274	13.9119	19.7144	13.0081	15.1747
EED80352	68.4355	52.5797	53.3977	66.2841	40.9429	41.4519	39.6319	41.7654	36.7185	37.5555	53.3305	48.7173	43.444	45.7411	45.8074	45.4276	39.591	48.8591	44.135	42.8197	39.5171	46.8017	47.6526	53.6042	41.517	42.3582	27.4151	28.2233	27.2885	30.2471	3.17757	0	2.88944	6.3594	20.9724	20.7574	17.7511	14.9964	28.7736	20.0279	22.6102	25.3697	49.512	63.4215	61.9702	57.895	47.467	43.1693	42.6018
EED80365	21.7405	21.5355	26.186	25.4981	37.9256	27.8636	28.6962	38.1516	41.4279	35.9485	40.3734	47.5046	41.9707	36.8753	42.5267	36.1822	35.8065	36.4414	47.1286	68.1333	60.9238	62.2318	69.2247	44.7373	56.1305	51.442	44.5172	39.1745	36.07	39.6274	0	0	4.64355	2.55502	86.6338	106.331	89.3743	72.7754	46.3014	43.5311	43.4715	46.7489	48.9731	49.3311	50.5387	42.8979	27.4782	30.4256	22.8215
EED80366	59.9448	57.1111	62.6174	52.1116	28.4812	18.3529	23.2202	29.0808	27.2243	24.5041	27.5801	32.3424	26.5495	30.5846	36.3811	30.7396	35.7576	36.9483	21.2945	21.076	16.8797	21.939	27.8074	37.8331	30.3445	24.0952	27.6834	29.9315	24.1751	22.8692	0	0	0	0	6.58861	2.09606	6.74816	7.45511	29.7238	33.6027	30.1106	34.342	7.38518	11.7223	8.96621	12.9777	17.7259	17.7926	18.3546
EED80367	0	0	0.532697	0.279997	0	0	0	0.26428	0	0.732132	0	0	0	0	0	0	0	0	0	0	0	0	0	0	0	0	0	0	0	0	0	0	0	0	0	0	0	0	0	0	0	0	0	0	0	0	0	0	0
EED80368	0	0	0	0	0	0	0	0	0	0	0	0	0	0	0	0	0	0	0	0	0	0	0	0	0	0	0	0	0	0	0	0	0	0	0	0	0	0	0	0	0	0	0	0	0	0	0	0	0
EED80369	3.44729	0.341241	0.680359	0.723504	0	0.690662	0	0	0.871599	0	0	0	0	0	0	0	0	0	0	0	0	0	0	0	0	0	0	0	0	0	0	0	0	0	0	0	0	0	0	0	0	0	0	0	0	0	0	0	0
EED80353	15.329	11.32	15.909	15.9508	10.3495	12.5668	9.89297	8.31359	5.1771	12.0775	11.5444	12.5822	13.1012	13.1212	11.6668	11.5455	8.89383	7.9584	11.0788	9.48377	10.2921	10.3988	10.6512	11.3986	12.8802	11.7633	6.44922	8.78362	7.95594	9.50979	27.8005	26.1085	26.784	31.2	4.68678	6.43893	4.49986	6.58724	8.32984	9.53709	10.0534	7.07128	17.3745	19.2987	16.9578	13.8476	13.0524	15.375	15.2711
EED80370	353.044	440.895	377.11	386.567	443.936	795.47	456.126	677.101	438.419	419.183	852.085	889.417	948.184	834.03	764.541	715.667	767.799	737.361	955.779	866.092	916.709	853.705	771.94	678.334	729.229	733.525	1183.05	1075.85	1130.6	1139.48	1766.12	1698.31	1775.53	1584.83	1041.92	1064.7	1065.78	1017.14	1040.31	957.372	977.085	948.58	798.654	804.58	829.135	816.872	840.521	784.192	855.756
EED80354	9.91096	6.13076	8.96588	9.97795	2.73869	2.47436	2.25114	3.32195	4.48588	3.71821	1.76937	0.927708	0.73793	0.564059	2.71308	1.81373	1.54884	2.57681	3.09831	2.56074	1.73554	2.86269	5.64598	2.55558	3.40971	0.496055	3.08403	3.61893	2.59996	3.44682	0	0	0	0	8.39945	10.8995	8.64144	8.64715	1.91073	2.7342	1.99571	2.4196	0	0	0	0	3.28229	5.35058	3.73019
EED80355	0	7.69762	0	0	0	0	0	0	0	2.18139	37.7547	0	17.8413	17.6809	0.0013149	3.7791	0	3.16953	0	0	0	0	0	0	0	0	0	0	0	0	21.5316	0	0	0	0	0	0	0	22.2785	28.0511	1.24245	26.2094	34.4042	37.8062	38.9349	81.6325	16.7722	47.3191	0.0630597
EED80356	4.32387	4.75237	6.71901	10.4919	6.2543	2.88391	4.64722	2.40958	3.94444	1.91575	1.55395	2.82721	3.27307	0.758094	4.5487	1.63407	9.31731	1.73946	3.26758	0	1.60389	2.59642	7.59652	12.8549	10.0164	9.00923	0.950885	1.59836	1.42817	2.34554	0	0	0	0	0	0	0.371989	0	7.43225	2.88677	2.96641	2.36127	0	0	0	0	1.01273	0	0.861812
EED80371	73.6165	50.3116	50.1159	59.5172	5.48286	10.6443	7.18901	3.87358	13.2013	3.91832	48.4468	42.7835	38.4321	45.0557	9.91075	20.7161	15.9286	23.7406	32.9902	31.9012	31.9476	37.9513	16.4173	18.3007	13.1382	15.6656	12.1162	11.5077	20.1835	13.7654	0	0	0	0	32.1808	12.3173	17.1238	34.8484	27.5636	33.2431	35.9247	33.1415	0	0	0	0	82.8975	46.4837	73.7093
EED80357	6.39565	4.99887	6.32623	3.44139	1.73151	0	1.1935	0.570892	5.50649	0.659735	2.11438	3.48307	0	1.04802	0	0	0	0	0	0	0	0	2.6761	7.50546	4.81587	3.98729	0	0	0	0	0	0	0	0	0	0	0	0	0	0	0	0	0	0	0	0	4.29518	1.60956	3.89159
EED80372	3.75506	5.76864	6.23065	4.02505	1.69127	1.26694	0.881035	3.09071	3.1616	1.16242	2.92757	1.37859	3.59477	1.46541	2.30706	1.84053	2.96136	3.30691	1.43613	2.48444	1.61869	1.98766	3.844	3.19976	2.42116	4.33564	0.935116	3.52004	1.37959	1.56813	0	0	0	0	1.22305	0	1.64413	1.21092	3.67036	4.54181	2.18024	4.26277	0	0	0	0	2.40948	2.21268	1.33595
EED80358	0	0	0	0	0	0	0	0	0	0	0	0	0	0	0	0	0	0	0	0	0	0	0	0	0	0	0	0	0	0	0	0	0	0	0	0	0	0	0	0	0	0	0	0	0	0	0	0	0
EED80373	1.68876	3.1233	1.11383	2.06846	3.38512	1.66077	5.03821	6.71371	3.71513	2.99245	3.18658	5.90834	3.09599	2.82047	3.7744	4.65193	4.66727	4.46134	5.45807	7.111	3.07662	5.94642	1.71867	0.628415	1.75264	2.27623	3.2167	8.11779	5.98174	4.47162	0	0	0	0	6.94801	4.05922	5.22738	2.88751	4.77881	2.89222	3.10998	3.4326	11.4417	9.08056	12.1547	13.1946	5.88478	2.75656	3.11023
EED80359	139.177	118.754	147.82	103.539	33.4267	35.1439	31.0475	43.8064	54.7759	44.0346	23.2735	51.4101	42.7102	26.966	30.0011	42.0277	40.676	41.3688	37.0893	37.4638	25.2475	17.2705	20.2019	25.4838	21.6905	13.1709	36.4308	20.7452	43.8686	26.9989	0	0	0	0	13.115	14.6031	27.4249	12.9848	39.0724	54.9143	27.9705	25.7267	136.428	63.7245	83.2894	75.3458	51.4576	34.533	41.3888
EED80374	5.94095	3.28695	5.89812	6.27214	0.632765	1.99581	1.45385	0	3.75522	0.887751	3.86341	4.24286	5.30864	5.74483	0	0	0	0	0	0	0	0	7.33469	2.74281	4.39979	0	0	0	0	0	0	0	0	0	0	0	0	0	0	0	0	0	0	0	0	0	0	0	4.74049
EED80360	0.0259176	0	0	0	0	0	0	0	0	0	0	0	0	0	0	0	0	0	0	0	0	0	0	0	0	0	0	0	0	0	0	0	0	0	0	0	0	0	0	0	0	0	0	0	0	0	0	0	0
EED80375	15.0877	14.4473	13.2966	15.4764	10.8042	10.8552	13.8807	9.96278	14.4373	12.0637	8.4544	7.45505	6.62088	8.13241	12.9099	12.2759	10.186	10.729	8.36461	9.70949	7.98306	8.60532	16.6803	13.569	10.4801	10.1677	6.16827	7.50429	6.31183	5.92429	8.74608	11.92	17.6733	9.72438	8.55191	6.74495	5.10942	8.81983	10.5473	9.18742	8.14	10.9421	11.8048	10.9239	11.5976	14.7393	8.55777	9.43024	7.60012
EED80361	11.4299	15.7513	9.731	9.36371	4.48431	5.6127	11.5298	3.06898	2.83324	5.49193	3.25945	2.86367	5.97167	10.3397	10.8718	2.04132	4.38378	5.42127	3.712	4.08213	4.03532	5.73099	4.12538	5.55367	8.16637	4.91733	1.93028	2.92917	0.58126	1.288	0	0	0	0	0	0	0	0	0	7.81006	6.29857	0.772441	0	0	0	0	6.17987	0.992498	3.19954
EED80376	0	0	0	0	0	0	0	0	0	0	0	0	0	0	0	0	0	0	0	0	0	0	0	0	0	0	0	0	0	0	0	0	0	0	0	0	0	0	0	0	0	0	0	0	0	0	0	0	0
EED80377	0	0	0	0	0	0	0	0	0	0	0	0	0	0	0	0	0	0	0	0	0	0	0	0	0	0	0	0	0	0	0	0	0	0	0	0	0	0	0	0	0	0	0	0	0	0	0	0	0
EED80362	0	0	0	0	0	0	0	0	0	0	0	0	0	0	0	0	0	0	0	0	0	0	0	0	0	0	0	0	0	0	0	0	0	0	0	0	0	0	0	0	0	0	0	0	0	0	0	0	0
EED77189	1.06121	0.651968	0.367156	0	1.41802	0	0	0.727851	0	0.168841	0	0	0	0	0	0	0	0	0	0	0	0	0	0	0	0	0	0	0	0	0	0	0	0	0	0	0	0	0	0	0	0	0	0	0	0	0.219339	0	0
EED77188	0	0	0	0	0	0	0	0	0	0	0	0	0	0	0	0	0	0	0	0	0	0	0	0	0	0	0	0	0	0	0	0	0	0	0	0	0	0	0	0	0	0	0	0	0	0	0	0	0
EED80316	9.7765	7.31445	6.05773	13.7188	13.1061	9.6797	4.35515	6.11562	17.3892	14.2381	9.58922	12.7099	13.9336	10.4894	7.96549	12.7703	10.0063	8.55515	23.3475	24.0191	22.1744	21.8003	12.1368	7.04257	9.03771	8.72989	7.83289	9.28617	8.55027	12.4131	0	0	0	0	1.33158	3.70669	2.3867	1.97755	16.6617	14.9659	16.6843	14.8888	8.12623	13.3947	13.2133	11.4749	12.5386	14.0961	12.9834
EED80332	13.4336	10.5727	9.39896	10.3994	11.4881	13.8431	16.8724	12.2232	6.68164	10.5932	8.64142	8.60661	7.46279	6.19131	10.2107	11.868	11.1524	11.3862	17.8728	21.46	18.8348	16.6314	12.1611	7.47108	9.83154	11.7941	14.5282	14.3914	14.8406	17.3883	27.2607	23.5341	27.9873	29.9188	40.3056	42.0068	36.4105	39.2671	29.5875	27.4999	22.6935	29.2223	16.0234	11.0871	13.023	15.8078	28.1835	21.256	23.3308
EED80333	5.95509	5.61414	4.75718	6.24916	3.37739	4.40311	6.20797	3.46715	10.3962	5.14739	3.29936	4.52927	2.6446	4.49726	4.58538	4.30482	4.16011	2.28652	5.1665	8.78075	4.25493	5.99112	2.60994	2.92796	3.28776	2.59247	0	0.463288	1.47094	0.40743	0	0	0	0	0	0	0	0	3.46356	3.84305	4.42757	4.88687	8.68754	6.36439	5.9329	12.8809	11.7291	11.3023	10.121
EED80334	10.4545	10.3009	9.1924	9.74845	13.0687	14.7671	23.2815	17.6669	7.1558	7.78916	9.27816	11.7655	11.0635	8.3392	10.2081	9.51624	8.64369	9.37877	12.0835	8.82482	6.54755	8.39396	18.7903	16.9739	15.1544	18.4693	14.6755	14.4027	10.6339	11.2451	0	4.32266	0	0	31.5043	31.1583	29.8389	30.3165	39.1456	37.9569	31.4537	30.3877	48.3255	52.9135	56.2176	44.5329	75.7948	65.7534	75.9068
EED80317	0.24781	1.23613	0.83529	0	0	0	0	0	0	0	1.21076	2.22917	0	1.03659	1.56303	1.57793	1.48749	0	4.01711	2.97712	6.48721	2.6311	4.36742	6.44369	5.89464	3.85617	6.81177	5.82617	5.16904	2.90895	0	0	0	0	0	0	0	0	2.48394	2.04155	6.33881	6.23055	8.88406	4.88127	8.45718	7.58407	3.95845	2.16513	3.0307
EED80335	47.6038	45.6942	44.4449	68.288	41.6917	44.3151	24.0356	42.1726	44.1723	54.2602	46.6214	39.9363	41.8536	36.9735	33.6926	40.8771	34.0948	37.9099	48.3159	54.8853	55.3141	54.7015	33.6341	34.4226	44.5991	43.3732	51.078	41.3736	44.0644	46.0572	28.1611	25.6928	20.9516	15.3709	18.7745	10.4524	15.1429	18.5882	45.306	49.0287	54.0548	46.9565	49.1035	41.3686	54.3993	67.1427	58.0872	42.5885	50.913
EED80318	27.7586	16.063	15.9571	24.5655	13.2891	9.55058	12.4037	14.3088	6.46737	12.0326	13.3721	18.7825	16.0392	24.919	13.5705	17.5115	11.3116	18.0406	23.8825	30.1451	20.7829	19.3023	22.076	36.1713	37.007	27.827	26.2579	28.2903	23.3642	20.1749	66.7736	21.0827	78.4834	69.6323	0	0	0	0	30.0891	22.2019	18.6679	13.6965	0	0	0	0	179.402	176.239	151.996
EED80336	10.2593	5.37273	6.86192	10.7454	4.6592	1.6967	1.99411	1.74845	9.23748	3.64708	5.14729	5.97372	4.96287	5.6057	4.51198	3.14903	2.59844	6.38896	11.0438	9.83859	5.05322	4.10816	7.08638	5.96538	5.76816	11.8173	2.63747	3.5662	2.12193	2.90337	0	0	0	2.23985	4.43081	2.48035	4.19155	7.27378	0.790908	1.7682	2.96078	2.33479	15.7424	20.4802	22.4439	21.377	7.02336	10.2695	5.82867
EED80337	104.415	28.9404	9.61838	9.8614	426.798	77.4021	686.89	933.381	116.385	275.391	774.468	677.092	812.395	770.759	650.024	646.708	740.364	667.92	62.2586	69.1446	75.2016	67.8762	249.86	198.37	270.88	194.432	620.525	569.758	500.993	633.08	330.147	508.433	524.84	350.368	3516.28	3520.34	3671.9	3759.89	896.362	946.056	1004.24	1000.46	74.6392	82.0197	48.5454	100.127	2221.08	2136.07	2528.87
EED80338	21.7735	28.4671	24.4049	24.1949	38.5716	35.1626	9.67361	37.0521	57.7091	54.5618	38.663	38.8177	38.5509	39.9716	42.8327	43.4939	45.0466	46.1656	41.198	41.022	40.1024	41.0029	44.6053	47.5384	44.5031	45.7402	35.1942	32.4864	34.1968	31.8464	87.6556	81.2421	74.0138	87.1447	16.2792	16.4997	14.5893	15.4978	23.7523	19.0416	20.0302	21.7396	59.681	60.9837	59.8107	58.9924	21.4776	23.9876	24.6741
EED80319	2.90473	4.1333	2.8664	2.47664	4.15144	3.27353	0	6.7478	7.57371	5.60212	1.05613	1.73979	2.90241	1.57044	3.42482	1.65357	3.55108	4.3915	1.80414	4.62943	3.26881	1.77024	2.00506	5.24854	1.20276	0	3.64846	0.593195	0.47085	3.65171	0	0	0	0	2.12652	2.36781	3.81153	3.15812	3.80122	4.2177	1.70072	9.38574	13.9044	13.2421	10.1287	9.16266	0	0	0
EED80320	101.203	57.8393	38.4396	54.5029	157.921	74.9828	60.195	91.518	100.903	160.825	15.5516	12.1993	20.3516	16.5179	16.4673	27.8275	21.4763	23.6081	1.26506	5.56482	3.43813	3.72387	19.6832	17.3498	26.5662	11.1723	3.28924	4.99136	4.95239	4.38956	24.3994	13.6039	16.6402	6.10395	69.3366	84.6755	92.2059	88.5786	29.3195	32.5318	31.0061	27.6413	38.999	34.2843	28.4088	25.0569	48.1399	64.2669	31.3494
EED80339	35.473	16.5192	14.4775	23.9135	143.39	41.7421	60.7347	77.489	97.8079	129.108	56.2311	55.5495	58.7038	57.2446	58.5183	61.8028	67.5055	62.2639	54.4565	47.2061	43.9437	49.5265	67.4939	69.343	73.7851	73.711	38.9232	33.6169	36.9095	30.233	92.2634	82.5611	96.3507	83.1405	82.2998	71.851	90.7412	65.0806	52.8486	56.61	56.8785	52.995	42.2498	42.2209	40.3984	43.2484	63.6697	58.6642	74.2783
EED80340	1.50951	3.73986	3.26666	0	0	0	1.10153	0.500536	0	0.461015	0	0	0	0	0	0	0	0	0	0	0	0	0	0	0	0	0	1.64409	2.61	1.44586	0	0	0	0	0	0	0	0	0	0	0	0	0	0	0	0	0	0	0
EED80341	4.40387	5.30186	3.91509	3.87193	23.5884	21.2629	14.7652	24.1376	15.3978	14.2592	11.4248	10.5191	10.7828	9.03762	13.1514	11.8046	12.0287	10.9833	25.4963	20.0895	22.8594	25.1461	13.1454	12.4532	11.4339	13.6378	14.5797	13.4821	13.171	15.2767	39.9231	30.3853	38.0316	44.3887	42.0574	44.2424	41.4398	45.551	12.7375	11.2143	15.4863	11.6231	12.1545	8.68167	12.912	12.4148	14.222	11.069	10.4784
EED80342	3.40086	3.43119	2.51699	4.80415	0.560828	1.17928	1.00222	0.767643	0.992145	0.712285	1.1414	0.835668	0.522791	1.32008	0.705017	0.99282	0.479724	0.878901	1.08323	0.952991	1.5701	2.12574	0	0	0	0	0.751054	1.28218	0.84811	0	10.4462	11.6485	9.49894	8.36254	0	0	0	0.379233	4.10812	5.0647	3.26761	2.70494	0	0	0	0	0.515255	0.579257	0
EED80343	30.203	34.4242	25.5727	44.3848	79.0972	81.089	40.4726	68.0551	118.231	70.402	77.3924	74.3182	74.5105	79.1365	75.0411	67.4433	70.3051	70.3376	80.3361	83.5212	81.9109	87.4261	85.0728	88.6361	77.4356	82.9092	67.9633	61.3127	66.153	63.5379	135.748	130.592	134.398	93.5859	59.1002	45.3842	53.5379	53.3228	60.7813	60.4184	47.7868	61.0429	69.7644	66.1578	71.8349	80.5516	36.6034	40.2739	38.869
EED80321	0	0	0	0	0	0	0	0	0	0	0	0	0	0	0	0	0	0	0	0	0	0	0	0	0	0	0	0	0	0	0	0	0	0	0	0	0	0	0	0	0	0	0	0	0	0	0	0	0
EED80322	22.8437	19.4955	18.4385	28.4797	10.9117	11.2929	26.7465	14.9029	19.2103	15.4626	3.5968	6.7043	7.73494	6.91581	11.1055	8.02679	11.087	13.2405	19.2475	16.1877	15.4249	16.7093	13.8938	8.47312	11.6698	11.155	6.1072	10.426	9.19521	8.65958	0	0	0	0	2.07643	6.93612	6.51307	10.2791	24.0794	21.3995	34.0675	30.816	17.1975	25.8604	21.4286	16.999	10.1325	12.2412	22.8616
EED80323	370.523	306.968	308.447	295.659	77.5385	98.1966	91.1014	65.7295	95.0846	153.313	127.321	126.04	110.062	108.439	144.549	140.384	114.562	129.247	212.392	190.899	201.66	222.428	167.955	140.042	147.04	110.469	60.1792	62.4474	83.146	63.7759	0	0	0	0	7.22145	4.02043	6.47179	10.7247	101.117	88.3245	100.108	82.87	15.7394	17.2957	5.73266	15.5578	191.856	172.004	180.43
EED80344	68.1396	71.3448	95.4329	128.002	75.6072	113.189	33.7183	95.6948	97.2005	51.2186	127.034	139.585	132.587	140.896	172.886	185.556	185.747	185.394	90.0815	96.5988	88.9136	100.815	190.475	170.831	189.696	176.461	105.959	125.394	128.996	125.412	185.001	164.553	161.067	116.196	90.2065	73.9254	79.5487	89.3113	115.238	116.89	116.561	118.487	169.24	176.987	168.425	185.944	66.8983	71.3649	79.5989
EED80324	6.22889	4.69142	5.34495	6.96277	5.16078	3.25554	5.63231	5.82772	5.30669	5.03877	0.787741	0.865111	0	0.390453	4.01421	2.87784	1.9865	2.91157	5.38268	3.45298	3.6572	4.8414	7.97616	4.47402	4.9341	4.45656	1.16627	1.7698	0.702393	1.94552	0	0	0	0	5.55142	5.29828	7.10732	4.71114	1.89016	1.04863	0.845685	3.73366	0	0	0	0	4.80068	7.79565	5.31617
EED80325	28.1914	25.0886	25.7004	29.663	25.9747	29.1651	19.6484	27.6652	42.8307	32.6933	51.2218	47.0681	47.4893	37.8129	40.1728	36.8154	32.5311	36.9202	42.4709	52.927	40.4871	55.8653	42.759	32.5321	36.5734	40.8167	23.8561	24.086	30.8412	17.7412	0	0	0	0	7.2877	9.95797	6.90566	10.6649	33.0198	32.6898	29.7696	30.6419	27.197	23.3012	33.1748	25.7839	27.3522	32.9988	30.2316
EED80345	0	0	0	0	0	0	0	0	0	0	0	0	0	0	0	0	0	2.72493	0	0	0	0	0	0	0	0	0	0	0	4.8334	0	0	0	0	0	4.52816	0	0	0	0	0	3.22246	0	0	0	0	0	0	0
EED80326	1.68184	1.78609	1.876	2.04103	0	0	1.91622	0	1.77602	1.54806	9.47564	9.52292	0	28.098	0	0	0	0	0	0	0	0	0	0	0	0	0	0	0	0	0	0	0	0	0	0	0	0	0	0	0	0	0	0	0	0	0	0	0
EED80346	10.9937	6.94227	9.16522	10.9399	3.7926	2.46841	8.09153	4.07879	8.38673	12.9022	19.2968	16.9536	23.7375	20.2224	13.7922	9.20771	11.5862	9.67953	38.9289	34.5247	42.6609	37.5812	11.1649	6.26269	3.76729	9.70395	9.79523	11.7674	9.34042	9.2593	93.8534	111.407	88.0959	81.798	0	0	0	0	19.1822	18.3482	11.2459	8.4928	17.4207	22.3338	16.7438	18.1763	23.8931	21.8245	21.6481
EED80347	16.9642	9.09261	16.4343	20.6682	5.68718	4.40582	24.1611	5.22375	15.8858	6.27265	3.77373	1.18197	1.82448	2.77647	9.0164	2.25162	4.72508	8.2289	1.06925	1.14442	5.86963	3.12969	2.45063	2.65239	3.26919	6.89282	4.85958	7.89936	8.69493	1.89251	0	0	0	0	36.4481	23.4886	32.978	13.1907	0	0	1.08083	0	0	0	0	0	10.5886	14.8992	6.40043
EED80327	1000.46	1559.19	1078.34	892.589	771.667	733.756	4850.75	1460.08	1740.29	738.65	788.135	665.803	655.86	769.849	1118.07	961.266	982.827	1021.69	2298.15	2256.14	2415.52	2403.36	668.666	676.358	654.264	715.004	2912.15	2717.65	2888.2	2783.56	5469.26	5126.49	5175.14	5266.7	4766.55	4783.14	4818.73	4667.45	5195.34	4753.85	5340.09	5032.01	1282.14	1286.4	1250.52	1307.42	4949.7	4681.05	5168.28
EED80348	1188.29	1197.24	809.43	1183.11	815.068	1311.31	1320.58	941.805	771.151	1444.15	1444.84	1598.9	1563.2	1523.59	1190.23	1316.72	1338.62	1338.88	2251.15	2324.88	2411.79	2234.71	1280.22	1294.89	1196.74	1396.78	1775.13	1856.49	1993.69	1866.14	1537.94	1885.03	2080.39	1755.19	927.447	960.032	956.47	881.328	1652.29	1636.12	1697.19	1676.26	1308.32	1321.61	1405.89	1486.01	1310.23	1500.18	1471.45
EED80328	44.5196	33.6445	33.5824	34.3433	29.8566	34.5745	28.932	38.2429	37.9411	29.5095	64.986	56.2452	64.2801	60.0211	66.1516	61.1073	63.5133	61.0424	74.7453	98.7293	84.3181	77.1662	44.5326	56.1855	49.4279	51.4521	75.5859	54.5231	64.0686	53.3255	125.753	104.018	84.2674	136.809	85.6693	98.3372	88.6852	97.3907	62.8071	72.1517	70.6116	70.355	45.1367	41.0196	40.631	59.8666	62.5438	67.2187	76.1106
EED80329	30.1414	18.9869	30.5757	34.7265	6.42659	16.4695	37.6067	15.2564	9.59267	5.54771	8.58335	12.7929	6.17792	6.07776	7.95262	8.3193	10.8226	9.06427	37.7039	32.2493	35.4217	39.7357	4.65586	0.870529	2.79287	4.6247	18.7593	11.7082	9.84005	24.8328	0	0	0	0	40.7376	53.6073	47.5718	42.7777	25.7443	26.1166	27.6441	23.2471	89.3269	83.968	91.1373	86.1686	56.4605	51.3389	47.3939
EED80349	802.857	492.7	242.968	341.616	508.43	217.538	650.125	410.41	202.477	459.4	933.769	1010.43	941.706	942.651	769.907	740.982	736.909	723.508	422.114	446.323	418.932	460.131	620.196	611.431	599.673	599.532	582.301	580.605	591.731	621.75	997.288	1091.09	1055.15	1145.45	1749.05	1772.1	1764.32	1751.05	1068.2	961.722	974.863	1031.33	391.989	376.769	442.739	383.502	1329.55	1420.79	1346.18
EED80350	51.3998	51.1708	40.001	62.7796	35.3632	29.4413	34.1407	29.7007	29.2241	45.4405	41.2229	38.5923	38.0636	35.6733	38.4727	38.081	41.4154	38.3552	53.8109	47.6803	46.8312	44.9314	39.9863	37.1822	39.2501	37.3823	35.1849	35.1101	30.4296	34.2149	39.8923	34.1387	35.4313	29.7072	10.5454	11.3632	11.5847	9.76715	54.3211	47.4536	50.4219	53.8508	45.6715	47.9064	43.2069	46.9034	58.8016	60.1894	63.0196
EED80330	8.82934	9.76824	10.2504	11.3364	9.79821	5.72308	8.41378	18.898	12.7377	9.61605	16.9199	14.9317	18.2673	17.3721	12.0374	11.6688	12.6988	13.6801	40.2586	41.2457	38.6531	40.1773	15.6788	13.2992	16.8604	14.0545	9.84123	8.48517	11.0456	10.7455	18.2505	12.9507	22.6303	23.2434	42.5854	47.4175	45.2523	57.2208	13.7746	13.2728	12.0015	13.9626	0	0	0	0	25.7785	24.8404	26.3221
EED80351	3.01902	4.48271	4.9653	5.28017	3.83536	11.0891	2.75381	8.8589	5.08878	7.76338	0	0	0	0	0	0	0	0	0	0	0	0	0	0	0	0	0	0	0	0	0	0	0	0	0	0	0	0	0	0	0	0	0	0	0	0	0	0	0
EED80331	0	0.403635	0	1.28369	0	0	0	0.109428	0	0	0	0	0	0	5.32442	1.238	2.68232	3.1182	0	0	0	0	0	0	0	0	0	0	0	0	0	0	0	0	0	0	0	0	0	0	0	0	0	0	0	0	0	0	0
EED77187	19.728	18.8336	14.088	17.2423	23.7545	32.4593	36.6223	21.2511	32.1515	30.6809	38.9001	35.9511	41.4143	35.3938	37.3446	50.6898	46.4297	47.37	23.1319	19.6009	21.9824	30.1483	54.4907	44.1069	39.6205	53.0006	23.6817	26.3752	29.3654	31.3677	65.9042	35.2261	67.0265	38.5385	38.3053	36.3225	36.1982	37.0033	58.1087	49.2565	53.9739	48.6842	38.1282	59.7702	55.9104	54.0649	65.3166	69.7015	67.4394
EED77186	0	0	0	0	0	0	0	0	0	0	0	0	0	0	0	0	0	0	0	0	0	0	3.89655	0	1.1687	0	0	0	0	0	0	0	0	0	0	0	0	0	0	0	0	0	0	0	0	0	0	0	0
EED80301	0	0	0	0	0	0	0	0	0	0	0	0	5.03087	0	0	0	0	0	0	0	0	0	0	0	0	0	0	1.04877	0	0	0	0	0	0	0	0	0	0	15.4607	1.52358	6.45008	0	0	0	0	0	0	0	0
EED80293	0	0	0	0	0	0	0	0	0	0	0	0	0	0	0	0	0	0	0	0	0	0	0	0	0	0	0	0	0	0	0	0	0	0	0	0	0	0	0	0	0	0	0	0	0	0	0	0	0
EED80302	0	0	0	0	0	0	0	0	0	0	0	0	0	0	0	0	0	0	0	0	0	0	0	0	0	0	0	0	0	0	0	0	0	0	0	0	0	0	0	0	0	0	0	0	0	0	0	0	0
EED80303	0.516108	0	0	0.541594	0.491749	0	0.564925	2.01927	0	1.40524	0	0	0	0	2.7818	3.13391	3.7857	1.38716	0	0	0	0	1.90003	0	3.41927	0	0	0	0	0	0	0	0	0	0	0	0	0	0	0	0	0	0	0	0	0	0	0	0
EED80294	26.7452	18.7791	17.8212	24.2238	21.3092	18.2748	14.39	21.0892	36.5808	21.7763	25.1018	28.2992	25.7081	31.2528	26.6447	21.8459	20.2434	20.1501	49.6984	41.4541	47.378	47.9049	32.311	28.7375	30.8554	33.9478	21.8219	22.0439	20.7405	25.5359	58.832	66.1727	47.8066	76.3219	22.8527	21.5811	31.044	23.5515	40.3099	45.9474	44.3784	50.0015	18.1622	12.5441	14.8917	16.1708	47.9691	34.3461	42.474
EED80304	10.2467	11.2317	9.75221	10.8859	10.2893	10.2541	9.90881	8.10436	17.927	12.1321	16.3661	18.1337	15.3881	11.512	11.8328	16.6605	14.6034	15.9673	16.1893	16.8408	14.3611	16.4322	11.3743	10.7127	8.57065	8.71412	6.36961	10.2663	9.0198	6.41715	65.1951	56.3186	57.0521	53.8129	2.41805	4.12813	3.47792	6.69428	8.94464	9.7632	10.7444	12.0823	7.64163	4.89452	9.27984	4.40443	33.7804	26.2088	30.0394
EED80295	177.164	199.872	173.112	174.977	64.542	73.0774	101.238	62.4346	62.5791	110.347	116.199	134.548	124.957	123.956	94.7883	125.243	94.4909	112.04	168.293	145.528	126.398	121.378	137.478	125.536	109.318	125.443	77.2918	93.6421	68.6977	88.5905	0	0	0	0	195.821	164.238	159.539	168.699	104.556	77.3413	84.0684	100.272	50.994	41.4183	42.3955	28.4901	88.946	121.147	119.333
EED80296	4.39389	3.62453	2.40884	1.2808	2.79101	3.66798	2.93914	2.38765	3.08593	6.86793	1.42006	0.779769	1.95128	2.11161	1.97357	0.741127	4.17792	1.96826	0.808614	1.57803	1.46508	4.76051	4.78426	1.78907	0	3.16816	6.30733	4.78564	4.43172	2.10432	0	0	0	0	0	0	0	0	2.55555	3.78073	0.762259	0.841334	0	0	0	0	2.88473	4.32407	7.84103
EED80305	657.869	555.391	551.774	739.059	612.921	611.05	349.162	627.912	1177.56	771.848	1679.13	1675.55	1562.51	1650.11	1531.52	1554.05	1468.02	1525.82	1201.63	1196.92	1174.8	1211.13	1328.4	1291.28	1262.63	1257.55	2073.99	2137.53	2094.86	2047.05	1296.71	1453.83	1232.62	1217.51	1894.98	1966.83	1856.79	1827.47	1363.06	1437.09	1314.02	1369.59	736.507	740.72	732.287	705.7	578.076	622.476	565.302
EED80297	334.866	309.235	306.977	333.947	175.727	256.083	187.981	296.427	283.327	156.926	380.698	412.03	381.787	371.084	379.07	411.99	384.228	398.443	416.639	453.931	438.304	420.665	234.205	251.895	238.769	246.51	933.736	908.704	887.039	921.152	715.482	795.233	781.996	669.319	1158.78	1185.6	1164.85	1168.43	713.874	723.728	713.519	733.728	138.573	161.281	158.741	148.02	263.246	281.082	263.507
EED80298	80.7347	66.2498	69.891	73.3003	64.542	81.0385	79.1251	73.8839	91.1792	76.6646	76.073	78.8745	71.8512	75.8813	58.6629	66.0883	65.1377	72.913	92.0162	77.5209	85.7965	85.535	104.656	97.9517	104.93	106.331	69.0227	65.2861	60.2472	78.4199	230.923	211.209	209.983	197.324	76.111	84.7471	82.7044	92.3106	65.7578	72.9626	65.9436	67.1857	116.12	110.285	108.756	100.023	99.8243	94.2391	92.7636
EED80306	31.3402	35.4201	30.3178	44.7999	48.3183	40.5415	61.0459	46.5852	59.7414	40.0902	34.8129	27.196	30.9042	30.953	41.8979	36.7121	35.9004	33.8262	51.9082	49.4429	48.5056	49.7295	36.7937	30.5755	31.063	36.5475	43.2169	34.6719	35.8412	40.0645	33.5034	17.5809	17.9208	29.5816	39.7451	35.4039	28.4953	42.2125	33.1546	32.4874	36.603	34.4464	23.3102	28.3844	29.8302	26.1549	32.0789	30.5993	33.4684
EED80307	29.1008	33.7245	31.8686	32.7723	1.69069	7.46566	10.8768	6.59534	8.5242	7.40809	1.03227	1.13365	0.945612	0	2.86924	8.61979	6.07398	6.67688	1.17559	9.04967	6.38992	4.61398	10.4521	14.657	15.2826	9.08435	9.16979	6.95751	8.28382	9.17797	28.3422	6.32085	25.7722	34.0334	0	0	0	0	2.47689	1.37413	2.21639	6.11579	0	0	0	0	5.59189	9.42971	3.79984
EED80299	2.68614	5.64817	4.19188	3.95256	4.10943	0.290134	1.25681	0.828553	4.69372	4.24368	2.59953	7.65963	5.37081	1.7116	3.77083	3.92585	3.06628	7.37983	2.79762	5.6073	8.34576	3.94286	3.91875	0	3.51418	5.654	8.437	3.3061	8.3847	10.3533	0	0	0	0	0	0	0	0	0	0	0	0	0	0	0	0	3.76845	1.76542	1.7601
EED80308	0	1.67112	0	0	2.41278	0	0	0.412817	1.60065	0	2.45525	4.0446	7.872	1.21697	1.13742	0	0	0	1.39807	6.14991	1.26654	4.11539	1.55377	0	2.79613	1.54337	1.21169	1.37904	1.09462	1.21277	0	0	0	0	0	0	0	0	2.94565	4.90258	9.22547	11.6371	0	0	0	0	0	0	0
EED80309	7.887	18.7677	7.20549	9.61139	4.84822	8.15565	9.53035	7.93842	6.11101	5.45839	5.92026	6.50173	4.74537	6.40243	7.54219	5.14961	5.08019	6.58167	6.74225	4.11919	4.58094	4.13471	6.55646	7.35535	5.89944	11.1644	0	0.831308	0.659853	1.46216	0	0	0	0	0	0	0	0	1.77569	6.89583	8.60673	5.2613	2.5981	1.42751	0	0	5.01104	7.88687	7.2643
EED80310	4.12662	2.81301	4.79282	4.476	1.57646	0	0	1.35802	1.43782	1.78289	3.90649	4.84307	4.3183	3.81964	1.95857	3.68257	0	2.58138	2.22444	7.09095	6.13343	3.47975	4.29965	5.62748	2.0354	2.45562	0	0	0	0	0	0	0	0	0	0	0	0	4.4153	4.14536	4.25485	7.04436	0	0	0	0	0	0	0
EED80311	1.5788	3.38344	2.54743	3.83907	1.05232	0.581707	0.537293	0.529733	0.698105	0.139061	1.94363	3.70817	2.17789	5.85585	0	0.61229	0.687093	0	0	0.842229	0	0.509162	3.6142	0	1.55048	1.54305	2.81849	2.00485	0.954815	0.705252	0	2.18567	1.78234	3.92278	2.15613	0.800262	2.5764	1.42316	0	0	0	0.845907	18.3549	14.4355	16.6375	17.0963	1.20491	4.5311	5.11768
EED80300	11.1995	11.8015	8.91271	10.6152	12.7363	5.4286	3.16358	7.06743	14.1582	7.21355	7.35593	3.46217	1.92527	8.33383	6.8154	6.58121	6.18332	5.82606	2.3935	5.26432	8.67325	1.17426	6.65012	5.96835	5.98372	5.28449	2.07441	7.08274	4.68496	6.22878	0	0	0	0	0	0	0	0	5.04295	9.79208	7.89701	4.9807	0	0	0	0	7.11568	4.79972	5.15766
EED80312	27.6547	20.3855	20.0318	40.1344	27.1903	38.6073	3.86431	45.7541	30.1255	36.0464	30.8066	52.628	44.6825	46.6572	31.7143	25.9032	31.6503	32.4197	31.1856	35.367	45.026	33.4683	34.6586	35.2366	36.0582	40.8817	16.8926	30.7611	25.9428	29.5884	0	0	0	0	17.2303	15.3483	13.8975	8.52966	16.4265	31.896	34.91	19.2657	49.5713	29.7126	23.2528	29.6966	13.9069	15.6343	11.5501
EED80313	2.79625	0.553592	1.65561	2.34747	0.532854	8.96364	3.06074	2.18806	7.06993	3.0454	1.6267	0	0	0	1.50716	0	0	0	0	0	6.71304	3.63548	0	0	0	0	0	0	0	0	0	0	0	0	0	0	0	0	0	0	0	0	0	0	0	0	0	0	0
EED80314	167.356	243.593	317.426	423.667	24.0451	117.329	6.34408	84.3273	90.2139	98.7391	46.0097	53.2286	48.9038	50.833	42.6288	46.5582	39.8562	37.3216	320.386	321.982	323.218	328.102	34.2286	30.4202	37.5982	41.5059	158.077	170.835	161.28	163.075	71.3594	88.175	87.6874	77.197	113.856	117.326	112.177	109.225	130.624	129.914	135.739	128.18	167.696	71.6637	67.8655	128.925	73.2496	71.6536	77.1407
EED80315	92.0334	93.3348	91.8345	101.725	46.8928	49.4962	56.3818	44.5304	53.3167	49.4391	76.0724	77.5116	76.5529	69.5077	61.7486	69.3391	68.2607	61.7309	80.1658	83.2272	74.2324	78.4241	74.4132	65.893	64.934	69.2206	41.7132	39.3155	35.5796	36.2924	49.671	51.7756	56.9496	52.9458	48.7002	52.9035	46.1284	49.7849	76.8927	80.6005	72.5835	79.424	63.5135	51.9662	50.9181	55.9567	75.5903	75.1137	73.0491
EED77185	7.89501	7.81513	4.6745	5.63371	4.51343	3.16352	3.45671	6.48672	5.18997	9.45832	2.75572	7.06154	5.89024	1.8212	11.064	7.6704	3.86071	0.848785	5.23054	1.15042	1.89538	2.0529	10.4635	6.52136	14.6455	9.23863	5.43989	6.19121	5.73334	5.44474	0	0	0	0	0	0	0	0	13.2245	11.0051	11.8337	14.1497	0	0	0	0	7.464	4.19556	3.38133
EED77184	158.019	145.536	159.034	170.767	55.0758	81.193	74.2754	55.0031	90.1521	95.2302	113.309	75.2646	102.96	96.0202	88.0499	84.888	73.7389	74.3033	106.146	94.9866	98.0454	99.0462	77.4884	101.202	73.8859	76.9698	112.74	118.046	96.1435	96.5913	110.392	106.311	82.1303	120.508	126.953	88.0928	74.2005	112.942	93.1849	70.5517	99.0804	112.607	83.4104	82.845	54.0416	66.5926	76.7256	93.212	65.0313
EED80260	69.3019	55.4675	71.2711	71.7203	38.7823	28.9192	101.765	37.5013	47.3193	35.347	27.5495	30.3156	30.0462	23.023	32.1832	32.8968	36.7257	36.8609	52.5298	47.9044	50.9487	54.6497	44.2517	42.3776	50.0872	49.0434	52.8609	49.5158	52.47	54.8676	144.02	155.198	161.774	147.749	94.5225	99.3184	98.1419	106.765	111.802	108.144	107.183	108.818	48.7471	51.0166	54.2511	53.5385	88.6036	77.8407	83.431
EED80271	112.555	130.983	142.495	114.657	54.4062	112.202	274.65	100.963	31.2345	43.353	51.105	71.9094	52.6668	64.9101	73.9839	83.3486	87.2591	59.0279	67.2944	60.0036	100.507	76.7373	101.066	83.9015	74.5691	66.257	110.341	114.817	95.408	97.8178	166.624	205.36	231.26	280.819	215.447	232.733	230.545	206.942	210.761	197.712	217.742	217.622	117.744	104.742	140.398	113.614	279.004	308.797	323.333
EED80272	15.9004	8.6976	11.6069	9.99419	209.794	111.153	23.2622	134.658	51.7105	164.696	132.444	147.56	152.102	141.949	177.187	172.848	186.341	206.615	67.7419	81.4846	52.675	59.2709	264.134	275.158	260.354	300.183	58.296	55.1682	45.5062	54.3457	89.8886	61.6046	66.21	147.179	57.9315	81.0169	55.8404	65.9589	73.0549	56.3289	64.5585	84.2033	168.699	147.324	141.296	186.947	91.2762	89.2032	80.6552
EED80261	15.7504	3.65416	16.0283	8.26411	120.994	31.8025	2.96316	70.5299	7.77789	178.686	32.9284	27.515	38.0332	40.4486	27.1926	24.6571	23.4672	33.734	15.4893	16.1372	14.032	13.5984	48.0186	50.8204	52.9893	54.8968	12.0112	15.2784	16.5952	16.265	66.8242	70.1322	64.3391	51.1351	0	0	0	0	25.7644	29.5401	16.1383	31.3838	177.177	164.319	188.791	172.649	44.5942	31.6058	36.8906
EED80273	0	0	0	0	0	0	0	0	0	0	0	0	0	0	0	0	0	0	0	0	0	0	0	0	0	0	0	0	0	0	0	0	0	0	0	0	0	0	0	0	0	0	0	0	0	0	0	0	0
EED80274	5.15159	8.08564	15.0578	4.30211	3.42676	3.90547	584.537	2.0117	0	0.589728	0	0	0	0	0	0	0	0	2.15243	7.99209	0	7.30069	0	0	0	0	0	0	6.30193	3.10517	62.2713	34.7192	47.1872	20.771	79.3277	60.9825	54.0402	77.9188	159.778	168.622	123.294	168.39	804.106	852.748	808.428	750.834	1391.47	1214.24	1394.09
EED80275	0.281806	0.278955	0	0	0	0	0	0.275641	0	0	0	0	0	0	0	0	0	0	0	0	0	0	0	0	0	0	0	0	0	0	0	0	0	0	0	0	0	0	0	0	0	0	0	0	0	0	0	0	0
EED80276	4.95899	3.28068	4.45763	6.20776	2.15788	2.52033	5.10106	3.06588	4.58865	1.95197	5.4838	2.84962	4.71462	2.12261	0.781525	0.767563	2.69736	0.226511	3.99153	5.62668	4.23947	3.37224	3.89298	1.27583	4.06598	1.9545	1.67804	0.504685	1.00149	0.665753	0	0	0	0	0	1.31325	0	0	3.96193	3.87074	4.96419	4.23544	0.394325	0	0	0	1.82531	3.42007	3.18384
EED80277	43.2819	34.4469	44.3606	42.5608	15.9056	25.3218	51.3861	33.7758	17.1251	24.1315	19.7364	22.8879	25.7607	20.0964	25.1183	21.2526	24.1253	19.7685	21.0271	20.5416	23.1418	19.592	15.6503	19.172	16.1026	23.4645	31.8195	30.3644	29.2086	29.5663	96.278	58.8744	81.8995	87.019	26.1923	26.3525	18.3704	27.0599	25.7847	23.3396	26.6724	34.1786	34.0341	32.8763	24.5613	34.5158	39.7336	40.299	27.9951
EED80262	5.08839	2.51845	3.66937	4.51817	0.932351	0	0.856875	0.191426	0	0.355242	2.27702	0.625167	1.04294	1.69295	0	0	0	0	0	0	0	0	0	0	0	0	0	0	0	0	0	0	0	0	0	0	0	0	0	0	0	0	0	0	0	0	0.770929	0	0.698491
EED80278	4.4728	4.78948	3.83688	6.83527	3.30231	2.7974	6.67544	5.06287	2.66312	5.10402	3.2345	1.99733	2.24959	2.79245	3.381	5.02806	5.46297	2.3329	11.29	7.49557	10.0564	7.81261	3.85812	8.39241	8.13254	5.53884	6.0132	6.30836	6.94096	5.13798	4.23259	13.611	4.27472	15.6063	7.19969	6.48623	9.70512	8.77492	11.7424	18.5297	13.4679	17.3001	10.5243	10.6799	8.8816	8.58626	11.4754	14.0185	7.09562
EED80279	32.462	27.0599	31.114	29.6643	10.8032	6.84605	13.0909	12.1538	10.2104	18.3257	15.3606	19.8462	12.4157	17.4666	17.9992	16.0333	15.9501	16.2809	11.8337	10.1846	11.6526	11.6113	14.867	12.8296	17.4932	22.1513	8.47244	10.6576	10.0708	10.7116	47.1363	55.3278	51.8856	34.7552	18.1933	6.07731	13.0437	8.10575	9.21433	10.8253	9.70029	9.10059	8.72364	6.97183	8.66554	11.7586	31.8156	37.1432	46.5653
EED80280	32.5044	60.323	27.1654	20.533	151.872	325.605	168.972	369.392	77.5506	100.134	190.807	177.023	182.22	184.562	212.822	210.914	207.441	214.594	202.497	198.417	212.624	188.558	230.251	203.588	200.007	210.135	132.226	131.656	131.693	130.014	587.582	627.486	537.609	575.142	333.587	287.837	283.752	329.622	316.643	280.288	293.941	307.096	467.578	426.759	436.132	430.924	353.209	356.769	344.279
EED80263	0	0	0	0	0	0	0	0	0	0	0	0	0	0	0	0	0	0	0	0	0	0	0	0	0	0	0	0	0	0	0	0	0	0	0	0	0	0	0	0	0	0	0	0	0	0	0	0	0
EED80281	0	0	0	0	0	0	0	0	0	0	0	0	0	0	0	0	0	0	0	0	0	0	0	0	0	0	0	0	0	0	0	0	0	0	0	0	0	0	0	0	0	0	0	0	0	0	0	0	0
EED80282	0	0	0	0	0	0	0	0	0	0	1.83074	0	1.67706	1.81486	0	0	0	0	0	0	0	0	0	0	0	0	0	0	0	0	0	0	0	0	0	0	0	0	0	0	0	0	0	0	0	0	0	0	0
EED80283	0	0	0	0	0	0	0	0	0	0	0	0	0	0	0	0	0	0	0	0	0	0	0	0	0	0	0	0	0	0	0	0	0	0	0	0	0	0	0	0	0	0	0	0	0	0	0	0	0
EED80284	3.12403	4.0243	2.8048	4.59439	3.52992	8.53429	6.15179	4.06137	3.79407	2.84507	6.39517	8.87964	8.74278	6.37818	5.69223	2.74951	5.33975	4.64696	5.63145	4.48	6.83058	6.41127	3.95109	3.88998	4.02611	3.26482	5.96975	4.00115	5.84961	2.22626	0	0	0	0	0	0	0	0	13.6982	8.48587	10.7559	13.3955	9.05903	16.6555	9.44521	10.9215	2.92354	1.65494	3.08744
EED80264	0.202957	0.265428	0.586811	0.375177	0	0.0895366	0	0	0	0	0	0	0	0	1.20424	0.85031	0.368377	0.404925	0	0	0	0	0	0	0	0	0	0	0	0	0	0	0	0	0	0	0	0	0.311909	0.346083	0.279105	0	0	0	0	0	0	0	0
EED80285	0	0	0.0785072	0	0	0	0	0	0	0	0	0	0	0	0	0	0	0	0	0	0.793583	0	0	0	0	0	0	0	0	0	0	0	0	0	0	0	0	0	0	0	0	0	0	0	0	0	0	0	0
EED80286	0	0	0	0	0	0	0	0	0	0	0	0	0	0	0	0	0	0	0	0	0	0	0	0	0	0	0	0	0	0	0	0	0	0	0	0	0	0	0	0	0	0	0	0	0	0	0	0	0
EED80287	0	0	0	0	0	0	0	0	0	0	0	0	0	0	0	0	0	0	0	0	0	0	0	0	0	0	0	0	0	0	0	0	0	0	0	0	0	0	0	0	0	0	0	0	0	0	0	0	0
EED80265	0	0	0	0	0	0	0	0	0	0	0	0	0	0	0	0	0	0	0	0	0	0	0	0	0	0	0	0	0	0	0	0	0	0	0	0	0	0	0	0	0	0	0	0	0	0	0	0	0
EED80266	0.82483	0.702594	0	0	0	0	0	0	0	0	0	0	0	0	0	0	0	0	0	0	0	0	0	0	0	0	0	0	0	0	0	0	0	0	0	0	0	0	0	0	0	0	0	0	0	0	0	0	0
EED80267	0.197706	0	0	0	0	0	0	0	0	0	0	0	0	0	0	0	0	0	0	0	0	0	0	0	0	0	0	0	0	0	0	0	0	0	0	0	0	0	0	0	0	0	0	0	0	0	0	0	0
EED80288	0.221001	0	0	0	0	0	0	0	0	0	0	0	0	0	0	0	0	0	0	0	0	0	0	0	0	0	0	0	0	0	0	0	0	0	0	0	0	0	0	0	0	0	0	0	0	0	0	0	0
EED80268	0	0	0	0	0	0	0	0	0	0	0	0	0	0	0	0	0	0	0	0	0	0	0	0	0	0	0	0	0	0	0	0	0	0	0	0	0	0	0	0	0	0	0	0	0	0	0	0	0
EED80289	8.60469	11.3448	5.58506	6.69711	15.2683	20.4674	14.2694	15.3846	25.7841	20.3461	29.0199	30.3631	26.6075	27.8127	33.657	30.2499	31.4694	32.3503	26.4995	24.1718	18.7691	20.0798	35.0531	25.5786	40.4293	26.9361	15.6036	11.9714	13.5158	13.4464	47.0784	29.9983	24.4625	33.65	0	0	0	0	22.7513	22.4189	23.4592	14.8882	55.625	61.3181	61.7524	52.7364	20.6962	9.46829	16.6941
EED80269	17.1361	13.6624	15.1065	21.6788	18.0713	19.5852	7.91562	15.8501	13.1179	24.508	29.8514	26.2804	28.2314	31.5848	26.9791	27.9631	24.8014	22.4415	31.5779	30.8228	25.1624	25.4707	18.8874	19.3236	19.62	20.3614	11.9461	17.7146	14.1918	16.1227	2.72964	0	7.44638	2.73147	2.50223	4.45784	2.69097	1.98192	17.7805	18.0551	17.6106	18.3172	12.2163	22.9448	12.7127	10.3503	29.5698	30.0098	29.7432
EED80270	0	0	0	0	0	0	0	0	0	0	0	0	0	0	0	0	0	0	0	0	0	0	0	0	0	0	0	0	0	0	0	0	0	0	0	0	0	0	0	0	0	0	0	0	0	0	0	0	0
EED80290	0	0	0	0	0	0	0	0	0	0	0	0	0	0	0	0	0	0	0	0	0	0	0	0	0	0	0	0	0	0	0	0	0	0	0	0	0	0	0	0	0	0	0	0	0	0	0	0	0
EED80291	38.8315	28.2307	32.8962	31.5875	11.1947	4.8271	2.956	12.6776	12.3072	13.6743	7.31366	12.4608	7.99529	7.00779	18.3	27.2554	15.2277	21.1063	21.4994	23.3134	17.249	20.5168	21.8318	9.11344	18.4313	23.5254	13.1459	7.99546	9.28746	12.3646	67.0985	48.0994	91.5212	81.5313	0	0	0	1.74659	7.32986	9.29481	9.39304	12.4446	10.3365	7.07581	8.39439	15.0618	26.2576	31.9509	29.399
EED80292	3631.25	2278.77	2829.61	3045.61	304.923	356.208	569.818	455.627	492.68	300.134	252.369	218.09	265.293	246.078	239.574	239.67	222.572	210.258	219.09	251.299	290.246	247.334	256.579	214.414	254.426	210.652	294.011	250.963	261.915	284.055	0	0	0	0	408.182	333.917	418.067	404.131	183.651	143.191	208.751	215.7	283.234	291.29	353.789	348.163	350.181	283.448	368.041
EED77183	7.30904	8.26868	11.3341	6.57426	10.9435	28.2413	30.8586	14.2983	11.8799	4.73827	51.6312	53.3668	47.297	45.1616	53.4651	57.0625	48.5066	58.9341	0	3.8037	3.1334	3.39381	23.064	30.1867	6.91759	15.2731	14.9885	10.2352	10.8323	21.0026	0	0	15.1654	33.3777	91.7291	102.137	115.089	78.7096	18.2187	44.4727	26.0842	28.7902	0	0	0	0	37.018	64.7361	63.3527
EED77181	4.23909	0.982878	0.977371	1.78422	0.904662	1.66449	2.75759	0.928703	3.04786	2.15568	2.07131	4.87442	1.37698	1.37478	5.35108	5.06373	3.99115	5.5765	1.80904	2.0621	3.46402	1.79317	0	0	0	0	0	0	0	0	0	0	0	0	0	0	0	0	0	0	0	0	0	0	0	0	2.96416	0	2.2549
EED77182	4.20703	4.2322	6.35016	9.51781	0	2.14146	1.75495	2.6137	0.675618	2.91025	5.64672	8.08901	8.13348	3.08204	4.85813	17.1236	16.0284	7.46066	8.84273	4.02842	4.25841	7.65748	24.9737	13.1943	24.5125	17.5889	1.42841	0	0	2.63125	0	0	0	0	0	0	0	0	0	0	1.66885	1.84197	5.45756	0	0	0	0	2.97511	0
EED80248	38.3511	36.4275	33.6778	34.9995	379.205	130.19	21.0365	134.959	98.3817	263.202	149.906	172.888	161.893	171.716	176.749	174.525	172.157	167.471	53.3855	54.3134	48.1042	49.8612	306.172	326.75	311.747	309.481	22.7631	21.4014	25.4812	23.774	77.0864	70.609	86.3687	75.7606	22.2087	20.7946	18.9985	19.4896	13.2329	16.685	16.4162	9.80219	183.497	209.379	208.356	212.697	84.5326	82.8196	87.6629
EED80233	60.1194	57.02	61.3956	68.8101	47.2908	43.9779	489.259	46.3595	50.3733	40.6054	34.974	42.4286	39.8613	44.346	45.2149	43.2974	39.6542	41.7113	60.6711	69.7767	63.3543	67.2563	48.8979	49.0818	46.7767	49.082	95.9335	82.6868	97.1802	74.7261	125.057	129.489	123.87	149.722	185.058	189.645	197.402	177.546	301.035	285.296	293.824	277.08	106.367	93.3514	84.5035	109.374	393.235	393.785	364.768
EED80234	71.7303	85.2921	62.1516	67.4698	122.104	93.7628	171.871	118.931	118.879	121.47	122.132	120.156	114.211	116.028	108.443	124.825	91.9691	91.6934	124.601	111.532	126.004	106.622	90.1711	83.0944	91.2771	113.559	80.3646	72.8854	68.0623	80.4363	0	0	6.35256	6.99072	184.435	196.806	197.429	162.316	143.474	111.774	135.213	129.643	171.959	144.79	144.378	139.071	155.063	166.576	181.08
EED80249	25.3373	23.5675	28.2362	19.0246	16.1766	7.82039	6.93348	11.3233	21.8142	25.4395	32.9598	23.8634	25.8989	23.2164	33.9815	26.0804	37.0594	28.9978	12.7134	10.7978	9.52814	7.21023	30.8556	33.3639	34.9323	37.7048	4.25862	4.28224	2.20054	1.71584	55.8207	27.2324	50.759	27.9291	11.5133	15.6685	11.4645	26.5977	4.57341	8.45749	8.75654	7.52826	40.1497	26.671	29.9073	29.7648	12.0459	6.77107	9.91543
EED80250	8.47511	4.95871	6.82823	13.569	8.4717	12.2874	21.6678	14.3817	5.97492	11.6878	18.3302	21.3634	19.3552	15.4952	13.1125	17.9367	18.6327	18.833	25.8829	24.4891	32.6784	27.8397	15.4902	20.8288	15.7893	14.8407	27.8232	26.8664	16.3377	26.3795	0	0	2.84392	0	27.5336	16.2985	24.9654	23.7004	29.2266	24.0182	24.1306	23.3151	19.6765	21.7778	22.4786	19.2024	20.5646	23.2648	27.5742
EED80251	14.4236	25.8357	25.7554	26.6678	22.9046	41.2822	23.3059	21.4979	21.7071	31.1681	33.9627	19.7462	21.9612	21.7852	20.3611	25.0236	31.9074	27.6904	27.3022	25.0205	47.4061	49.1135	30.3428	31.2033	34.1277	27.6281	39.4375	40.3959	40.9711	35.5254	10.9705	12.2331	0	0	4.02259	4.47903	3.60501	0	19.1747	21.2756	23.5924	18.938	59.6181	73.2208	67.0591	48.5307	35.1726	36.4998	51.4785
EED80252	5.45826	5.9834	3.22031	0.127803	2.4436	3.98953	0	0.108528	1.01279	0	2.48231	2.72612	0.757979	2.46078	4.59982	4.31838	1.39107	5.35202	0.942322	1.03628	0.853666	0.924613	3.14179	3.52461	0.942318	2.08051	0	0	2.54781	2.68517	0	0	0	0	0	0	0	0	0	0	0	0	0	0	0	0	0	0	0
EED80235	2.97122	3.1402	5.02759	4.82062	28.2337	8.56814	0	3.47712	19.4987	40.1526	50.6844	42.9914	38.5918	52.6	46.1954	53.4357	62.2541	41.2808	11.3303	10.7299	5.62668	8.28992	117.122	89.6467	88.3441	83.0558	0.885117	0.9898	6.51802	3.56705	0	0	0	0	0	0	0	0	3.6145	3.04116	3.23436	2.14193	42.2355	43.2851	36.5142	32.5753	1.25847	4.96848	3.65335
EED80236	5.22164	4.52042	3.83061	3.9439	1.25374	2.09195	0	0.580936	0	2.51752	1.51856	0	0	1.50539	3.35062	3.42303	3.96756	2.80639	0.864703	1.90185	1.68968	2.00641	5.766	8.62478	6.05289	6.68198	0	0	0	0	0	0	0	0	24.4611	6.80916	20.5517	16.6501	0	0	0	0	0	0	0	0	2.05655	3.46801	4.65829
EED80237	0	0	0	0	0	0	0	0	0	0	0	0	0	0	0	0	0	0	0	0	0	0	0	0	0	0	0	0	0	0	0	0	0	0	0	0	0	0	0	0	0	0	0	0	0	0	0	0	0
EED80238	0	0	0	0	0	0	0	0	0	0	0	0	0	0	0	0	0	0	0	0	0	0	0	0	0	0	0	0	0	0	0	0	0	0	0	0	0	0	0	0	0	0	0	0	0	0	0	0	0
EED80253	14.2609	9.41107	7.50544	14.9651	6.34097	3.33335	13.0081	3.7197	17.4274	5.17719	8.29616	7.59249	6.33311	10.9656	2.56218	7.21624	3.48683	2.55529	3.14934	1.73168	1.42652	0	1.75003	0	0	0	0	0	0	0	0	0	0	0	27.8406	30.9996	32.4356	22.0514	11.612	18.4062	16.3284	13.1071	0	0	0	0	9.36273	23.1566	10.1796
EED80254	8.40924	6.78068	6.73288	8.70637	6.68027	5.68038	11.3416	7.82546	5.94146	6.30555	10.9612	7.84998	10.2809	9.38109	6.20452	5.96853	4.36772	4.45228	8.78724	10.2725	9.62198	9.93862	9.32755	8.86137	8.96881	6.27404	8.2179	9.34137	9.78746	6.40335	46.7813	45.8785	47.1965	42.7304	15.4642	16.8733	21.9869	16.8025	9.38537	8.64814	9.98832	8.97402	4.59089	4.58523	3.43819	5.91646	14.7091	17.2412	15.4567
EED80239	55.9324	45.2412	60.7782	48.1888	12.2345	10.2468	21.4399	16.8171	16.2327	14.8142	17.0921	17.3804	13.3377	22.5917	7.6248	7.92917	9.04616	7.01935	7.93026	4.75692	12.409	6.36646	16.0244	20.6735	18.7442	20.6923	3.74894	4.26671	4.51562	5.00304	0	0	0	0	0	0	0	0	9.11376	13.4831	9.51446	12.0017	15.5573	3.66336	10.1185	6.59049	7.71579	11.5656	7.76755
EED80240	0.994337	2.29665	1.30829	4.17375	1.26321	1.66012	0	0.648388	0.838014	0.300815	0	0	0	0	0	2.0126	0.810395	2.6725	0	0	0	0	0	0	0	0	0	0	0	0	0	0	0	0	0	0	0	0	0	0	0	0	0	0	0	0	0	0	0
EED80241	0	0.415838	0.621817	1.76333	0.800521	0	0	0	0	1.07598	2.44383	0	0.55967	0.605656	0	0	0	0	0	0	0	0	0	0	0	0	0	0	0	0	0	0	0	0	0	0	0	0	0	0	0	0	0	0	0	0	0	0	0
EED80242	479.653	615.749	414.09	336.341	737.395	1123.48	218.505	1170.17	1070.5	839.486	1412.23	1421.61	1438	1476.45	1319.74	1337.6	1315.44	1364.22	832.36	854.333	887.265	837.59	858.246	917.852	888.772	927.033	1101.33	1090.14	1008.68	1093.49	767.018	745.9	920.493	794.306	1568.11	1622.23	1654.44	1654.54	778.461	719.974	790.747	793.871	630.09	636.002	597.101	610.138	328.839	325.174	352.745
EED80255	26.3711	23.9155	27.1249	29.4465	14.1431	13.2183	15.912	15.941	16.7482	16.9351	12.1354	13.1002	12.6812	14.2821	17.2942	21.7057	19.4647	15.4786	21.6465	26.6454	25.0358	28.0588	10.9148	16.7169	16.7105	9.96892	12.7851	16.0528	14.2248	17.0843	22.8728	25.5053	23.7699	22.8881	7.7878	9.3385	5.9056	4.74493	14.8525	18.6418	18.4251	20.0845	15.1458	7.46086	11.8889	6.71116	31.5362	23.8478	22.4551
EED80243	2.43413	1.87535	1.27941	2.27479	0.000822523	1.32091	7.90239e-07	1.27628	3.38996e-06	0.513757	5.92069e-06	0.00035302	4.05917e-06	8.63883e-07	1.43251	0.806916	1.29965	2.14298	3.22811	0.96818	1.59513	0	0	0.00230172	0.88039	2.72166e-05	3.81513	2.02629	0.00226174	2.29112	0	0	0	0	0	0	0	0	1.23662	0.343028	0.829924	0.610679	0	0	0	0	9.89896	11.3775	11.4485
EED80256	3.30818	1.50989	2.44043	3.54708	0	0.692516	2.22034	1.14964	0.91596	0.695448	2.71997	2.22514	3.97597	2.47772	5.16706	1.13074	1.01134	1.29155	1.23654	0.728324	1.67425	0	1.85661	0	2.30744	1.09705	0.890074	0.750818	1.13254	0	0	0	0	2.32648	0	0	0	0	1.33323	1.12721	3.18171	4.51514	0	0	0	0	0	0	0
EED80244	1.09011	1.02563	1.31028	1.50533	0.248447	0.130605	0.428128	0.0640099	0.580751	0	0.765018	0.386325	0	0.354263	0	0	0.16163	0.350418	0.52147	0.237474	0.473778	0.213291	0.95996	0	0	0.476768	0.570755	0.640759	0.508326	0.759277	0	0	0	0	0	0	0	0	0.911699	0.254548	0.407803	0.225511	0	0	0	0	1.54626	0.446867	0.747655
EED80257	1.37589	1.17894	2.11787	2.51666	1.19286	0.179162	1.37036	0.579169	0.452196	0.404273	0	1.28594e-08	0	0	0.963989	1.62901	0.874585	0.480698	2.3698	0	1.07342	1.74395	0	0	0	0	0	3.50631	1.39157	0	0	0	0	0	0	0	0	0	0	0	0	0	0	0	0	0	2.11357	2.3761	1.27665
EED80258	8.74964	6.98478	9.74828	11.4031	6.05081	4.38247	2.78049	4.55518	6.06578	3.84244	3.2839	3.15563	2.6322	3.2554	7.9868	5.57003	6.55597	9.10322	6.07724	2.57047	5.50548	7.33912	1.03908	1.74854	1.40243	2.06426	8.10317	10.1446	9.15031	4.86624	63.1145	42.7299	45.0932	65.4124	0	0.920301	0.740716	0	17.7291	5.46433	11.8984	11.1871	3.60284	3.16728	5.24897	4.27352	8.33868	8.74949	8.56251
EED80245	7.96933	8.41818	8.29089	8.60161	4.3931	3.9003	3.39926	3.90853	4.01538	4.4636	5.06648	3.92759	5.4602	6.49972	9.11223	8.39916	8.43678	7.88308	8.14576	5.6565	7.68687	7.85082	4.41006	4.13098	2.03643	0.456006	7.05982	11.3827	8.76935	12.0713	0	0	0	0	1.20016	4.00903	3.22672	4.753	10.3691	13.8855	9.91845	13.4194	0	0	0	0.870759	4.43973	6.35244	9.87356
EED80259	67.5546	44.2863	44.4806	57.8911	27.2431	46.165	86.8954	1.82701	142.842	86.6945	13.6982	15.0436	14.3409	10.6695	13.5982	9.19163	21.3842	16.2739	23.4001	23.2826	29.2742	29.5205	27.2444	19.4499	16.7143	25.832	10.6231	13.1895	16.5762	17.3988	0	0	0	0	17.7309	15.3555	8.8279	13.6538	34.0422	36.4696	40.9661	25.5064	12.0229	11.3244	14.0754	13.5819	22.5264	23.8347	24.0114
EED80246	5.59783	4.90183	1.0623	2.7112	9.02614	6.47033	8.24831	9.68718	13.3368	8.59779	2.505	4.81431	1.72104	4.34571	2.90116	5.88308	4.21135	4.0507	2.8528	3.13726	5.8149	2.09939	0.792625	0.889205	0.713196	0	5.56308	2.81396	4.46718	4.3307	0	0	0	0	11.3486	12.6363	10.1705	11.236	3.00533	4.16826	1.34463	2.96824	10.9932	3.62406	13.0129	6.5198	4.24057	3.81384	2.30527
EED80247	0.812474	0	0	0	0	0	3.5045	0	0	0	0	0	1.03345e-07	0	0	0	2.04969	2.28811	0	1.6959	0	0.349308	2.14417	1.28989	0	1.6449	0	0	0	0	0	0	0	0	0	0	0	0	0	0	0	0	28.3397	45.2974	43.3993	38.6016	0	0	0
EED77180	0	0	0	0	0	0	0	0	0	0	0	0	0	0	0	0	0	0	0	0	0	0	0	0	0	0	0	0	0	0	0	0	0	0	0	0	0	0	0	0	0	0	0	0	0	0	0	0	0
EED77179	25.3329	18.6937	19.8598	26.5419	21.8264	19.6249	18.9596	15.7071	13.8639	20.1437	37.2802	23.7043	27.9572	31.7035	15.8943	11.9335	14.6837	14.647	24.3726	36.7456	28.3199	27.0478	27.0981	19.626	29.348	23.4318	26.7972	33.5114	29.5068	42.4894	90.3518	94.0342	73.943	93.4261	19.8778	18.4444	17.8143	29.5208	30.9262	34.5202	26.4587	33.1965	32.7339	40.2026	28.9296	19.0331	35.5279	48.6438	51.2841
EED80211	14.8082	15.4147	14.7803	15.879	7.96148	6.0245	12.3219	14.2498	12.6849	10.7386	16.5564	27.2738	20.5195	18.8264	20.7539	19.8229	25.3784	24.7477	33.8284	33.5424	29.5724	31.0105	18.1187	26.3289	24.9553	19.1189	19.7	28.4448	18.8954	15.8397	0	0	0	0	35.2974	45.853	39.5415	43.1528	22.2437	33.5819	18.5122	17.0461	30.7727	34.755	40.474	26.193	10.8815	13.8659	12.6214
EED80212	2.66952	28.1868	6.1467	0.933783	9.32627	2.67419	9.74009	8.70373	1.12492	0.807607	0	2.84251	4.74203	5.13167	11.9905	13.5082	4.35138	9.5666	2.94766	6.48315	5.34067	5.78453	6.55184	0	2.94764	0	0	0	0	0	0	0	0	0	0	0	0	0	9.31579	10.3365	5.55736	12.2677	0	0	0	0	3.50526	0	3.1759
EED80223	2.1092	4.02659	2.3787	2.37145	0.143546	1.81104	3.79287	0.884166	1.14275	1.36734	0	0	0	0	2.84212	2.28705	0	1.6197	0.998122	2.1953	1.80843	0.489683	1.66392	2.48888	1.99624	0.550927	0.865059	0.984535	1.95369	1.29875	0	0	0	0	13.2353	11.7897	7.11681	9.60956	0.525745	0.583348	2.82271	2.07702	0	0	0	0	2.96734	4.0031	3.22622
EED80224	197.059	190.189	149.896	150.354	95.4439	99.5244	163.572	70.6743	103.799	99.1118	96.7257	99.6686	95.1694	86.4161	134.98	138.355	135.511	107.032	178.152	163.014	176.175	156.123	155.673	155.991	135.994	120.102	124.936	97.9243	114.994	153.36	327.868	329.043	399.504	282.155	74.5368	91.0261	64.6443	83.3193	164.755	170.09	157.684	196.681	213.812	237.258	200.415	186.481	169.806	185.444	191.947
EED80225	399.471	334.878	414.037	379.116	142.56	247.984	126.053	171.068	137.596	302.085	224.704	267.874	231.093	241.8	238.376	211.003	219.779	221.526	221.655	231.203	203.387	223.091	217.794	226.541	188.359	226.838	172.318	191.426	182.482	212.082	123.85	81.8394	70.9083	110.162	169.876	140.459	174.851	168.19	187.407	195.708	186.529	213.798	215.552	209.474	181.586	233.356	157.246	161.517	145.546
EED80226	27.4293	19.9395	24.1411	25.672	7.06342	10.6443	40.3021	9.42647	2.81153	3.36411	3.59387	1.57874	6.58436	4.98776	2.66383	2.25075	5.15058	5.31332	6.92164	14.01	20.7636	11.5684	1.81946	3.06174	4.09283	9.03641	19.2289	23.074	16.3288	21.2095	0	0	0	0	21.7088	22.5606	29.8313	20.0605	36.2181	22.9637	37.0389	33.216	0	0	0	0	15.7272	9.43283	10.9302
EED80227	1.35287	0.69839	0.958679	0.429904	0.730642	0.425276	1.24055	0.426365	0.747742	0.471366	0.507165	0.278489	0.464591	0	0.469898	0.529376	0	0.234317	2.87978	2.04757	0.610448	1.13345	0	0	0.362152	0	0	0	0	0	0	0	0	0	0	0	0	0	1.69632	1.55	1.17733	0.535498	5.34166	3.91324	5.67456	3.08002	2.06052	1.93039	0.933456
EED80213	0	0	0.498351	1.64197	1.205	0	3.78678	0.757477	0.54828	1.38529	0	0	0	0	0	0	0	2.03209	0	0	0	0	0	0	0	0	0	0	0	0	0	0	0	0	0	0	0	0	0	0	0	0	0	0	0	0	0	0	0
EED80214	15.3734	12.9352	4.55117	2.01657	65.1828	33.4956	146.4	128.943	19.4348	34.5329	93.9054	105.584	97.2874	91.9824	117.043	109.687	106.188	118.794	35.6478	33.602	35.7541	26.2334	48.1073	63.493	82.7536	60.4344	155.581	138.139	143.539	156.824	239.413	266.969	223.286	221.145	727.054	749.399	748.407	782.239	214.593	150.304	163.221	209.295	25.5112	28.0338	16.0819	31.0361	396.661	337.002	427.976
EED80215	5.89357	5.68809	9.45067	11.2869	8.28271	6.64185	5.80592	7.3499	9.68569	5.61636	7.28564	8.00122	7.85182	5.94788	9.52981	8.05205	5.40374	9.90018	7.80913	9.66127	7.95873	6.22568	8.67879	10.3448	17.0824	11.3147	7.19107	5.29569	4.20347	5.92734	0	0	0	0	4.31461	5.76502	6.96008	10.2523	6.17	2.85251	5.98119	4.06256	14.2938	10.7471	13.7004	13.3853	4.06278	5.87242	7.36207
EED80228	12.9027	12.3901	9.44665	7.42508	15.2208	2.46195	15.4899	9.36353	4.8753	6.42178	15.7385	7.85073	6.54852	10.6299	1.65583	1.86542	7.51132	1.65138	2.03529	2.23823	11.0628	9.98519	2.26195	2.53756	2.03528	0	5.97469	9.51982	3.23845	3.53106	0	0	0	0	0	0	0	0	23.2394	19.3392	7.67445	17.2144	0	0	0	0	21.7827	10.8837	8.77152
EED80216	0	0	0	0	0	0	0	0	0	0	0	0	0	0	0	0	0	0	0	0	0	0	0	0	0	0	0	0	0	0	0	0	0	0	0	0	0	0	0	0	0	0	0	0	0	0	0	0	0
EED80217	0	0	0	0	0	0	0	0	0	0	0	0	0	0	0	0	0	0	0	0	0	0	0	0	0	0	0	0	0	0	0	0	0	0	0	0	0	0	0	0	0	0	0	0	0	0	0	0	0
EED80218	0	0	0	0	0	0	0	0	0	0	0	0	0	0	0	0	0	0	0	0	0	0	0	0	0	0	0	0	0	0	0	0	0	0	0	0	0	0	0	0	0	0	0	0	0	0	0	0	0
EED80219	0	0	0	0	0	0	0	0	0	0	0	0	0	0	0	0	0	0	0	0	0	0	0	0	0	0	0	0	0	0	0	0	0	0	0	0	0	0	0	0	0	0	0	0	0	0	0	0	0
EED80229	0	0	0	0	0	0	0	0	0	0	0	0	0	0	0	0	0	0	0	2.17894	0	0	0	0	0	0	0	0	0	0	0	0	0	0	3.50312	0	0	0	0	0	0	0	0	0	0	0	0	0	0
EED80220	10.5059	13.4771	9.41521	12.3747	3.57503	4.93998	11.1476	3.35546	3.79469	5.254	2.18277	1.02735	1.42824	1.23647	5.20039	7.48604	4.19386	5.1864	5.68189	6.63898	5.79074	6.27201	9.86665	7.08409	6.74722	5.48835	5.53997	5.25426	5.83882	4.92881	8.56153	24.822	20.2415	8.56726	0	3.49551	1.68804	4.97302	6.7339	4.98114	5.02141	6.65078	26.274	28.2706	30.4035	29.7583	16.0472	18.99	12.2437
EED80221	16.1961	20.2209	10.223	13.6273	3.05853	3.36182	5.90936	4.28156	11.9898	5.42949	3.81972	2.79659	5.83178	1.68292	5.11194	3.101	4.28109	5.49036	3.38338	6.90995	2.6272	7.5881	6.446	3.61572	5.80005	10.1379	4.60794	2.86056	3.40587	3.35422	9.32224	15.5928	12.7154	11.6606	0	0	0	0	7.63774	12.9943	8.657	9.05216	2.98005	3.27473	2.71352	5.15492	8.04681	7.10783	3.64535
EED80230	26.483	20.9329	22.8181	27.376	33.5185	42.1697	35.2615	36.9223	30.4812	36.0534	39.0906	49.2432	35.8091	42.7405	27.6962	28.2017	35.7585	30.2777	51.0648	69.1158	53.3775	59.0984	30.5585	33.4658	37.3164	41.1948	43.1223	34.2255	43.5691	40.3213	145.209	130.241	149.264	94.7648	83.339	63.1524	69.5009	66.4679	52.4157	55.0977	49.9889	51.0876	20.1822	16.6334	13.7829	25.9341	58.389	61.2656	46.5543
EED80222	20.5748	13.1802	14.4974	15.5491	4.66293	4.11984	5.29614	2.25711	3.48538	5.79728	4.91625	4.73319	2.94668	2.83956	3.34935	5.56996	4.09668	4.03807	8.32076	8.42101	8.02829	8.49207	1.87066	2.15788	1.27873	2.61516	6.01385	7.0756	4.29631	3.84783	0	0	0	0	0	0.523036	0.412089	0.432787	5.22912	5.14159	6.57991	7.52276	4.27844	4.76491	6.27138	4.45823	36.691	32.9182	40.8541
EED80231	19.2121	10.2739	16.3436	29.1984	12.2035	14.1577	18.3704	13.1758	9.77085	27.8585	11.5619	18.3408	12.9449	12.0983	13.0928	8.04549	16.198	9.49643	37.307	35.3958	31.809	33.7348	13.8205	17.3286	15.3616	14.5356	5.7059	5.05086	5.72733	6.98009	0	0	0	0	0	0	0	0	26.2011	21.3764	25.5143	28.9221	32.6986	43.3662	32.8542	27.8632	16.5279	12.7132	20.4919
EED80232	0.701227	0.695797	0	1.10229	0.332263	0	1.5314	0.341092	0.893578	0.632989	2.07713	2.27717	0	0	4.80316	3.24684	7.03658	5.82867	4.84687	3.97133	2.21984	7.2265	0	1.5399	0	1.38644	1.05201	0	0.932389	3.15987	0	0	0	0	7.8311	5.92044	0	4.53679	1.28918	2.83462	1.16601	1.26275	9.37307	2.36949	0	2.28326	2.86496	1.60315	2.69812
EED77178	0	0	0	0	0	0	0	0.289412	0	0	0	0	0	0	0	0	0	0	0	0	0	0	0	0	0	0	0	0	0	0	0	0	0	0	0	0	0	0	0	0	0	0	0	0	0	0	0	0	0
EED77177	0	0	0	0	0	0	0	0	0	0	0	0	3.0367	4.92931	0	0	0	0	0	0	0	0	0	0	0	0	0	0	0	0	0	0	0	0	0	0	0	0	0	0	0	0	0	0	0	0	0	0	0
EED80196	0	0	0	0	0	0	0	0	0	0	0	0	0	0	0	0	0	0	0	0	0	0	0	0	0	0	0	0	0	0	0	0	0	0	0	0	0	0	0	0	0	0	0	0	0	0	0	0	0
EED80197	0	0	0	0	0	0	0	0	0	0	0	0	0	0	0	0	0	0	0	0	0	0	0	0	0	0	0	0	0	0	0	0	0	0	0	0	0	0	0	0	0	0	0	0	0	0	0	0	0
EED80182	0	0	0	0	0	0	0	0	0	0	0	0	0	0	0	0	0	0	0	0	0	0	0	0	0	0	0	0	0	0	0	0	0	0	0	0	0	0	0	0	0	0	0	0	0	0	0	0	0
EED80198	0	0	0	0	0	0	0	0	0	0	0	0	0	0	0	0	0	0	0	0	0	0	0	0	0	0	0	0	0	0	0	0	0	0	0	0	0	0	0	0	0	0	0	0	0	0	0	0	0
EED80183	11.4431	8.29324	13.3086	7.93399	5.06212	2.66108	5.81541	5.19664	9.29968	6.12009	14.059	10.444	3.81133	5.89213	16.4325	14.1443	12.3438	10.2391	4.2842	2.23317	4.90568	4.64922	6.77048	14.347	12.8609	8.9669	8.21317	11.3506	12.1894	5.87178	0	0	0	0	17.9515	17.3233	16.088	15.4036	4.9916	3.16486	9.57135	4.92999	12.5203	5.73263	8.55036	6.18791	5.63459	5.42955	7.29307
EED80199	309.218	234.991	266.705	249.526	207.541	144.292	127.674	122.512	101.933	188.634	134.344	116.281	136.625	125.278	134.494	159.242	144.989	152.016	113.451	107.653	115.111	99.2331	175.079	167.314	194.487	195.377	75.852	67.7836	79.1824	68.0465	287.586	233.543	241.611	247.114	74.503	79.1279	79.0953	81.7073	156.397	149.283	141.171	147.047	88.9351	87.8466	89.1699	103.713	171.917	169.871	179.512
EED80184	60.9653	110	42.0171	56.1058	45.5636	48.2273	51.1963	67.2037	79.7217	44.4992	65.9125	57.4453	70.6934	59.2948	69.5449	77.6132	74.3339	79.5448	58.2346	57.8723	64.1298	66.0521	47.5009	39.9666	50.2205	42.1698	41.4419	32.4099	40.5751	46.5768	81.1472	86.178	69.1039	73.4681	36.3668	34.1826	40.6336	34.1354	28.1414	36.2207	35.0027	34.4647	51.8809	49.3191	53.9894	50.4683	40.3434	41.0691	46.3383
EED80200	11.1437	12.2566	10.1821	11.4052	13.8948	15.2977	41.4121	17.6282	16.5225	15.2332	18.808	14.0632	18.3289	13.8844	25.212	23.8086	20.8555	29.9512	33.2683	28.5669	31.3769	33.0903	29.376	21.5915	28.7109	26.664	19.3538	17.082	18.5543	18.1851	52.7385	34.3049	41.9617	37.3814	55.5964	59.2133	61.3785	57.4378	32.6466	34.6255	36.9461	30.8212	28.0983	28.561	26.8645	30.5515	60.1554	59.7071	64.8144
EED80185	11.3688	12.0353	10.4397	10.7703	4.96477	2.37264	6.39491	2.62558	4.79074	5.15908	3.215	4.03517	4.62804	6.82951	5.10644	2.397	3.47464	7.21467	6.27665	12.6546	7.58151	6.1587	0.581304	1.95641	2.09221	0.577414	3.62659	2.57967	4.50477	4.08355	0	0	0	0	5.54865	5.14854	7.45896	8.24037	6.06123	3.66836	3.45149	2.7211	0	0	0	0	14.928	8.39112	11.8347
EED80201	34.3892	28.243	41.5802	49.7689	59.411	52.9989	31.2304	62.6532	82.8876	51.2755	67.6015	56.7372	57.8989	66.4701	71.8	68.2674	65.141	69.5755	67.5988	53.6895	69.1773	68.785	86.2568	72.5753	73.8576	79.4609	36.3456	42.6002	43.1251	32.0344	123.739	94.2309	104.286	102.682	81.8909	75.1643	76.3651	79.9825	49.4536	54.1403	46.0226	61.2167	81.0413	97.5363	84.3349	100.133	40.1932	35.9812	39.7884
EED80202	104.337	134.196	93.5046	76.717	2.02882	6.75465	18.2574	2.77699	1.79457	2.25464	0	0	0	0	2.86924	3.23242	1.73542	0	9.4047	3.87843	7.4549	5.76748	0	1.4657	1.17558	1.29776	4.07546	3.47875	2.76127	12.2373	0	0	0	0	31.1771	34.7147	39.1168	24.6941	0	0	0	0	27.1806	21.9034	28.0495	28.6581	12.5817	23.5743	15.1994
EED80186	166.759	164.857	131.39	167.94	91.5313	78.2032	106.339	76.1467	110.753	107.656	124.891	138.542	116.14	125.683	135.583	115.217	136.794	124.145	149.414	171.422	152.927	143.787	122.943	124.49	122.117	131.637	115.176	117.621	114.171	108.424	270.166	285.812	311.809	332.735	135.894	131.516	147.965	157.179	145.295	135.185	128.66	126.311	64.2196	66.9197	67.5498	66.762	212.702	231.439	228.318
EED80203	0.580781	0.543199	0.756081	1.74972	0.716488	0.880654	0.613693	0.327914	1.30887	1.37548	0	0	0	0	0.638419	0.796321	0	0	0	0	0	0	0	0	0	0	0	0	0	0	48.3487	28.9871	2.77368	4.19422e-05	9.00599	10.0279	5.74346	4.44945	0	0	0	0	0	0	0	0	0	0	0
EED80204	11.2905	6.32439	10.4724	11.9494	11.3572	5.42412	4.74883	5.17171	7.14206	6.63209	2.29443	6.29944	2.10182	1.13726	7.48494	12.8965	7.12762	8.72442	3.24138	4.31031	4.73431	3.51387	11.6159	16.4489	11.1611	11.5382	7.55183	4.52688	9.11958	5.18637	0	0	0	0	0	0	0	0	17.428	15.2715	15.3866	20.9276	34.2348	35.0574	31.1729	31.8492	7.76821	11.1797	5.63063
EED80205	89.2988	61.2087	68.7618	75.922	79.4018	81.4369	66.6523	93.1784	130.547	88.1681	130.557	121.321	126.288	108.155	120.54	121.027	136.989	135.823	80.5804	85.7567	85.7152	83.1469	94.7541	95.9291	97.2159	102.729	80.6515	68.2019	77.7434	76.2137	65.1747	92.2427	79.7795	102.844	101.107	101.321	92.2581	110.113	64.0774	75.3518	77.9213	77.3501	71.3181	74.848	78.8029	76.0397	78.5136	47.9555	58.8134
EED80187	39.8164	35.4078	33.1578	47.3336	36.5036	26.7785	32.7749	27.7186	40.076	35.3356	28.8969	30.3202	30.8464	25.4911	37.052	35.3949	31.7434	32.0858	46.6374	48.6102	54.3945	47.611	42.5432	38.4445	37.9062	38.938	28.5152	24.984	27.1721	26.8424	62.106	47.7598	60.0734	53.6636	43.4281	32.347	37.674	32.3114	52.9082	42.0437	46.7456	43.4077	26.063	24.989	17.9301	21.9394	40.3112	32.0601	32.8896
EED80188	20.2453	16.9385	15.3517	19.6313	16.8009	7.12273	8.78181	11.0506	14.8964	21.8017	14.6832	11.5383	15.5001	12.7813	7.08342	5.48524	6.21225	3.16259	16.7284	6.28406	21.3137	15.4988	9.69457	4.86831	13.247	6.2814	3.93555	6.91081	4.75195	13.9809	0	0	0	0	21.1106	20.7712	21.0906	19.2422	6.78728	9.00798	8.90627	10.9662	0	1.3641	0	0	4.73296	8.61323	3.47083
EED80189	2.69609	2.13505	7.44943	5.65845	6.67897	3.24096	0.59022	5.2742	8.18002	8.80894	1.56843	1.72247	2.87353	1.55482	11.6254	11.4598	6.59202	14.4927	1.78619	1.9643	1.61814	5.25788	3.97022	2.22699	3.57237	1.97183	6.19227	5.28563	5.59398	1.54945	0	0	0	0	0	0	0	0	3.76339	8.35146	13.4704	13.0093	0	0	0	0	0	0	0
EED80206	25.7773	24.765	24.9203	25.75	10.626	9.18326	17.4238	7.68872	7.99752	13.0169	11.499	12.4239	11.8977	11.3829	13.252	11.7253	13.7228	14.7888	7.96995	7.66682	10.7671	8.72532	13.9038	16.8385	16.2445	12.5728	13.1292	16.712	15.294	12.1035	21.1443	15.0041	27.9665	17.6536	23.117	23.1912	26.5031	22.7336	15.5387	13.1657	16.1593	15.0591	13.3505	14.5112	9.9545	9.90667	20.3847	26.7404	19.5167
EED80190	69.7738	59.6801	50.359	65.0691	15.8325	10.9619	38.1436	13.742	12.3254	15.4144	12.3249	16.0322	12.8249	12.4552	13.1102	10.2418	13.1765	12.0252	14.8066	14.6265	13.5014	15.1544	19.0826	19.0291	17.4429	17.1496	8.50362	8.19949	8.85565	7.80194	12.4845	13.9214	16.7299	17.0955	7.7099	5.63373	7.34137	5.72503	24.5486	25.3268	22.9945	23.7871	23.7356	28.3908	25.8205	26.3685	24.1457	22.5904	27.1626
EED80207	19.7972	16.3511	14.5415	19.3925	10.9171	14.3168	11.5684	8.74475	13.317	12.1388	6.98136	8.95738	6.26651	8.72621	14.3826	12.6329	13.0487	11.1834	12.5847	11.8625	8.14338	8.23216	14.9852	12.3282	11.6858	12.2388	3.89476	3.54669	5.1612	3.29851	63.5705	61.2208	49.9234	60.7216	11.6548	12.3874	15.1927	8.39213	9.42046	9.23398	8.47334	8.49103	10.6227	15.7333	13.037	13.2393	17.8054	14.0816	13.4732
EED80191	0	0	0	0	3.96537	3.25892	5.82755	0	0	0	0	0	0	0	0	3.69473	0	0	2.88103	0	0	4.26963	9.83818	12.6713	16.9195	2.58964	0	0	0	0	0	0	0	0	4.04674	4.70668	3.41817	7.25297	14.1952	15.0518	10.1907	4.05332	0	0	0	0	0	0	0
EED80208	23.8158	20.71	12.6179	22.6287	24.638	20.3533	23.3881	31.4645	33.8163	27.7835	34.4557	32.7109	32.7194	23.2825	33.7488	25.308	37.2991	36.2261	72.8793	64.4035	58.1081	62.9311	29.0312	30.3113	36.0707	41.761	36.93	42.8079	45.3892	35.2117	147.677	144.828	100.615	125.748	64.7124	82.5852	92.6629	70.0572	72.8415	71.512	62.8221	73.7352	43.8636	35.9301	35.3083	24.5248	53.9616	42.1204	53.4087
EED80192	5.76434	12.3926	2.50895	8.32026	38.1712	1.37027	0	1.3405e-07	0	0	52.6646	76.1517	52.9588	78.6562	46.5285	95.6956	86.6135	43.6193	0.00276326	27.3875	18.0584	0.002664	148.124	189.35	109.213	69.2514	186.023	175.891	163.703	174.659	371.107	412.682	565.191	542.653	0	1.57103e-07	0	4.35963	29.1923	120.18	54.0927	136.469	235.507	237.087	134.021	204.868	158.9	54.7643	160.147
EED80209	0.405018	0	0	0	0.385901	0	36.3528	0	0	0.367588	0	0	0	0	0	0	0	0	0	0	0	0	0	0	0	0	2.32557	1.32338	2.10088	2.32765	0	0	0	0	0	0	0	0	0	0	0	0	0	0	0	0	6.38177	8.96809	4.33659
EED80193	0.261917	0	0	0	0	0.872065	1.19111	0.638623	0.825393	1.15742	0	0	0	0	3.51914	5.28611	2.12851	2.92473	0	0	0	0	0	0	0	0	0.624823	1.42224	0	0.62538	0	0	0	0	0	0	0	0	0	0	0	0	0	0	0	0	0	0	0
EED80194	10.3222	16.7199	4.86148	11.0781	9.38793	9.87019	14.6367	7.11332	2.37256	6.38744	0.682368	4.49633	2.50035	0.676447	2.52891	1.4245	1.14718	1.26105	4.66266	12.819	9.85596	9.15007	6.04556	0.968887	5.43974	6.00511	2.02053	2.29959	2.43374	2.02233	0	0	0	0	0	0	0	0	2.45598	0.908357	2.19768	2.42566	0	0	0	0	5.54468	7.27231	1.67456
EED80195	14.1282	11.4565	7.27223	16.6329	8.18511	7.0695	23.3932	7.19503	11.7528	9.83305	12.0243	23.3822	18.2242	15.1195	5.8887	5.40728	9.05877	11.2653	28.7649	27.6956	16.3789	21.0891	12.9803	6.61869	9.81828	9.19481	16.9546	10.9735	13.3455	10.2354	55.2056	36.8693	19.9987	61.8002	1.42004	10.601	2.39011	0	0.558725	0	0	4.15661	0	0	0	7.19262	11.4542	26.0248	17.2084
EED80210	2.55093	2.32587	2.33446	5.58434	1.26264	0	2.32058	1.46863	0	1.23173	0	0	0	0	4.35462	0	3.16228	1.15872	0	1.73723	6.90655	1.86105	0	0	0	0	0	0	0	0	0	0	0	0	0	0	0	0	0	0	0	0	0	0	0	0	0	1.9092	0
EED77176	0	0	0	0	0	0	0	0	0	0	0	0	0	0	0	0	0	0	0	0	0	0	0	0	0	0	0	0	0	0	0	0	0	0	0	0	0	0	0	0	0	0	0	0	0	0	0	0	0
EED84853	0	0	0	0	0	0	2.76537	1.23557	0	0	0	0	0	0	0	0	0	0	4.18444	4.60168	0	0	0	0	0	0	0	0	0	0	0	0	0	0	0	0	0	0	0	0	0	0	0	0	0	0	0	0	0
EED84814	0	0	0	0	0	0	0	0	0	0	0	0	0	0	0	0	0	0	0.825344	0.907641	1.49539	0	0	0	0	0	0	0	0	0	0	0	0	0	0	0	0	0	1.73895	1.92947	4.66818	0.858741	0	0	0	0	0	0	0
EED84854	0	0	0	0	0	0	0	0	0	0	0	0	0	0	0	0	0	0	0	0	0	0	0	0	0	0	0	0	0	0	0	0	0	0	0	0	0	0	0	0	0	0	0	0	0	0	0	0	0
EED84855	0	0	0	0	0	0	0	0	0	0	0	0	0	0	0	0	0	0	0	0	0	0	0	0	0	0	0	0	0	0	0	0	0	0	0	0	0	0	0	0	0	0	0	0	0	0	0	0	0
EED84815	9.37968	6.55594	4.47862	9.86165	3.22539	4.25991	4.42364	2.56854	3.59417	3.55965	0	0	0	0	0.685394	0	0.71546	0	6.55234	1.48534	7.06372	7.63092	3.40334	2.29082	9.18688	4.73279	4.7773	3.07237	5.23461	6.72847	0	0	0	0	14.077	13.2629	12.6157	15.0094	3.87125	2.8636	3.46411	0.637244	2.83212	1.03739	1.71921	2.79944	4.36991	6.55029	1.31977
EED84856	0.8658	0.256186	0	1.13117	0.203758	0	2.82799	0.842364	4.89874	1.75864	3.13108	3.43204	5.16285	2.4832	0	0.653533	0	0	1.42377	1.56786	0.6461	0.699797	3.18171	0.880438	4.27217	3.14928	1.23018	2.10357	0.556512	0.618579	0	0	0	0	0	0	0	0	2.24662	1.66245	3.35497	0	0	0	0	0	0	0.953461	0
EED84857	22.6248	21.4615	17.1734	27.2662	16.6735	23.9632	30.7915	21.8689	21.1606	28.7801	19.8387	19.6245	21.6337	21.1201	20.2171	22.4945	23.8055	22.683	30.112	25.7998	30.5109	26.9944	22.6219	20.1503	21.8058	22.6119	20.9235	22.1326	26.8281	24.2582	24.0142	22.0526	24.4056	23.3235	8.45945	7.07143	8.30596	6.47463	29.0733	29.1715	30.8181	32.193	29.222	25.438	29.5665	27.1192	30.977	34.2207	32.3416
EED84858	146.538	154.427	124.608	162.454	92.7813	114.408	97.3169	86.644	125.736	110.291	136.942	125.688	140.101	120.068	109.253	105.407	109.219	107.852	329.435	331.677	325.579	318.206	120.137	114.462	116.64	121.421	211.904	200.639	196.233	207.171	299.287	310.481	288.304	290.464	153.158	139.681	148.154	131.112	162.517	165.062	155.983	150.076	209.37	230.062	203.703	191.531	123.938	135.461	134.651
EED84816	0	0	0	26.0029	0	0	0	0	0	22.4893	0	0	0	0	0	0	0	0	0	0	0	0	0	0	0	0	0	0	0	0	0	0	0	0	0	0	0	0	0	0	0	0	0	0	0	0	0	0	0
EED84859	0	0	0	0.314714	0	0.304627	0	0	0	0	0	1.18123	0	2.68729	0	0.988176	3.27617	1.63087	0.967546	0	1.7889	1.03573	0	0	0	0	0.860197	1.13013	0.837536	0	0	0	0	0	1.03433e-05	0	0	18.2303	0	0	0	0	0	0	0	0	0	0	0
EED84817	0	0.414873	0	0	0	0.839691	0	0	0	0	0	0	0	0	0	0	0	0	0	0	0	0	0	0	0	0	0	0	0	0	0	0	0	0	0	0	0	0	0	0	0	0	0	0	0	0	0	0	0
EED84818	13.1434	13.6777	20.9515	19.0973	12.8442	5.7392	6.27109	15.1633	14.0594	10.3994	1.96053	12.9186	10.7757	2.91528	6.35765	1.0232	3.29601	8.15213	7.81459	3.68306	8.09072	9.85852	8.68486	6.95936	11.1637	7.39435	7.38419	2.20235	10.4887	6.77884	0	0	0	0	0	4.39547	5.30662	7.81673	0	0	0	0	0	0	0	0	7.96531	9.77706	10.8253
EED84860	0.525844	0.929789	0	0.282396	0.996127	0	0	1.30281	0.725134	0.233714	0	0.570075	0	0	0.819964	1.26621	0.714234	0.891702	0.472816	1.54615	0.461476	1.06576	0	0	0	0	0	0	0	0	0	1.89254	1.5433	3.39667	0	0	0	0	0	0	0	0	0	0	0	0	0	0	0
EED84819	13.5769	14.581	16.2112	10.3575	4.73723	1.0541	3.07144	1.3984	4.23096	2.22837	3.06072	3.36133	2.9277	2.02277	2.08315	1.22651	2.87106	1.24995	0	2.55549	0	0	0	0	0	0	0	0	0	0	0	0	0	0	0	0	0	0	0	0	0	0	0	0	0	0	0	0	0
EED84861	128.562	93.5748	127.673	119.384	52.296	51.9145	47.5773	68.1643	44.4974	81.9086	65.7083	80.8901	67.8519	71.2821	98.4011	91.6073	84.9228	99.6834	95.7621	91.5767	114.039	96.7605	98.6433	81.6696	81.5396	89.3992	54.5755	49.9558	58.7905	57.6422	148.784	130.124	156.514	128.448	82.6366	108.883	82.5141	106.248	69.8116	65.5969	89.4355	68.4497	142.686	111.703	134.17	137.352	61.385	61.9619	64.3104
EED84820	3.3555	6.08951	2.75935	2.93433	1.59856	0	0	0	0	0.507567	0	0	0	0	0	0	0	0	0	0	0	0	0	0	0	0	0	0	0	0	0	0	0	0	0	0	0	0	0	0	0	0	0	0	0	0	0	0	0
EED84862	0	0	0	0	0	0	0	0	0	0	0	0	0	0	0	0	0	0	0	0	0	0	0	0	0	0	0	0	0	0	0	0	0	0	0	0	0	0	0	0	0	0	0	0	0	0	0	0	0
EED84863	210.363	266.518	268.792	222.851	193.354	186.68	278.44	174.449	128.994	88.7167	121.379	118.693	108.144	100.547	97.0547	97.1908	125.092	112.158	91.8391	96.8318	104.642	90.1132	219.917	240.811	184.624	183.954	108.316	103.664	136.398	125.66	146.088	157.811	174.354	164.459	87.0459	82.0116	91.5113	76.2379	117.695	132.804	149.051	141.855	262.688	194.046	231.22	220.708	159.878	167.079	172.398
EED84864	13.9487	13.4363	14.7028	13.7967	10.0852	7.85327	13.1642	10.721	9.79495	14.2714	8.84762	6.47249	8.05586	10.5332	12.8313	15.6431	14.1679	18.328	13.629	15.3857	13.2095	21.7593	16.1561	14.2364	13.8994	9.9728	2.13573	1.60617	4.83378	2.80543	0	0	0	0	0	0	0	0	34.0779	26.9417	32.5795	38.7072	11.6199	6.38444	5.2903	5.7429	23.9854	24.8179	20.4828
EED84821	43.7149	44.3295	39.7291	58.2647	57.5103	50.0202	57.3372	52.7109	75.7491	55.7502	65.7693	58.987	66.6078	65.3797	64.8296	65.9799	68.1646	63.2885	71.5719	69.7852	68.231	71.2476	72.8368	69.52	69.6991	68.6745	50.6702	49.4594	50.1727	48.9105	177.568	162.208	165.116	163.633	55.1778	67.9922	57.0321	73.9328	54.138	55.9353	58.2188	55.5413	48.1047	47.5753	49.0585	53.8896	48.9883	45.6163	49.5411
EED84865	35.5892	23.0291	28.3406	29.6128	24.5911	24.8823	16.2451	16.8082	36.9591	27.6809	11.5737	23.9065	11.0867	12.6265	33.6807	31.2756	16.0681	19.0026	18.2326	21.4766	35.214	35.1708	47.6445	58.4496	28.3085	50.4852	32.7815	32.0858	27.0747	26.5154	0	0	0	0	22.7371	19.3601	11.9863	11.9178	8.71486	9.2022	13.1383	21.2233	44.8781	50.2843	47.5768	37.5142	7.52616	8.16116	11.7079
EED84866	5.78357	5.18038	6.05016	8.39237	9.8875	6.50948	6.85017	2.79173	5.15546	4.42186	7.88063	8.13117	15.4878	10.0314	8.20629	4.49715	6.32091	8.07223	2.40824	4.51367	6.55724	6.68825	4.32794	4.66659	9.1578	7.63429	1.50952	7.61729	3.1328	5.38832	0.0373578	18.342	0	0	0	0	0	0	23.6453	16.4264	19.7703	20.0476	9.82607	13.6197	5.26697	6.72211	16.1041	13.4744	9.07582
EED84867	9.23669	16.6301	12.8725	11.4728	6.69459	7.37693	2.96316	9.98538	12.2997	13.6076	16.1846	13.1547	21.4575	20.9165	27.8927	13.0471	21.305	27.6478	17.824	10.0321	12.6721	11.9683	20.2382	6.7325	19.3292	16.3614	0	0	5.11108	9.00855	0	0	0	0	0	0	0	0	15.1594	16.3269	19.0637	9.35348	28.3215	43.6304	31.6695	29.2773	17.7186	11.8918	7.36916
EED84868	69.2595	63.3193	59.5662	71.9706	59.8744	58.5504	47.2121	57.6101	77.7331	73.0799	82.5478	82.0216	77.7188	82.481	93.1745	81.0342	84.5332	87.1729	92.8898	96.4086	91.2475	88.9479	84.163	79.9996	84.3092	84.0116	42.3547	38.2692	40.0149	38.8328	68.3534	52.151	60.5196	70.1992	32.9782	41.1267	34.2835	36.5691	64.4516	74.5657	73.8498	71.8071	57.5017	78.3527	56.0239	68.7742	78.0773	85.2818	85.6126
EED84869	39.495	48.3547	37.6354	34.9456	38.5703	38.8757	46.1092	36.4587	31.0933	36.8862	21.0859	32.0679	31.9986	30.5698	30.2848	31.4467	33.2987	39.9881	36.1639	48.1051	38.4633	55.2298	40.1215	45.1503	42.593	40.2478	32.6725	33.8336	33.4945	39.746	152.882	162.491	139.044	165.554	7.3532	5.11723	7.4136	5.46017	52.5578	53.4412	56.3915	46.7891	52.8089	43.6091	39.1419	38.5769	46.1637	54.6382	53.7599
EED84870	9.64391	10.4643	10.7977	10.3148	4.24095	3.34411	5.27805	5.62347	9.61264	6.05954	4.85504	10.6638	8.89497	7.48675	8.99657	13.5138	12.2433	9.47083	6.14347	4.05363	5.00893	7.83643	9.55869	8.42554	8.60083	4.74736	9.58404	11.5137	6.73403	10.1255	0	0	0	0	16.2927	9.67544	13.628	11.8294	0	0	0	0	20.8328	32.2581	18.9696	21.5285	8.03619	14.7835	9.92875
EED84822	19.9206	19.2321	19.415	22.7108	98.4167	111.356	61.2419	80.4648	125.294	85.8224	95.499	90.3449	93.0523	103.535	107.039	124.322	119.962	112.701	89.6136	111.092	102.216	91.5266	121.323	114.776	131.161	129.954	70.2532	59.4648	80.3682	74.9093	39.2816	56.9436	53.5794	33.4117	33.1282	40.8967	46.47	46.347	60.9342	63.3252	59.1335	63.9964	99.8298	95.2125	99.4767	109.849	47.9545	41.9309	44.3263
EED84871	0	1.35725	1.39366	1.46293	0	0	0	0	0	0	0	0	0	0	0	0	0	0	0	0	7.07505	0	0	0	0	0	0	0	0	0	0	90.9753	27.0565	0	0	0	0	0	0	0	0	0	69.5274	0	27.4357	127.199	0	0	0
EED84872	23.8185	30.2151	24.2805	23.7928	19.0062	26.9333	30.8516	23.0753	23.986	31.334	43.6955	38.1866	28.8288	42.5261	52.3763	44.4568	42.4593	37.533	53.4272	44.0058	37.572	34.5251	52.0552	30.1451	33.8551	47.0671	42.8018	39.1951	43.6237	39.7689	37.3238	13.8812	23.3584	35.1782	62.1822	54.1148	63.4621	81.5426	26.2918	43.2931	36.7773	41.2873	22.2596	24.5794	28.2717	20.2847	58.6496	54.4526	62.9572
EED84873	18.4767	24.8562	14.9643	18.6294	13.4745	17.5859	16.0293	11.2349	15.1218	22.688	10.5612	22.5609	15.3741	16.0573	26.2447	20.0991	24.3205	22.8556	24.0954	27.8662	20.8383	19.1121	18.7076	18.9593	19.8543	18.742	21.2419	15.3082	13.1141	16.7632	52.5835	73.9319	47.8153	48.0432	23.7554	23.5465	22.6805	32.2569	29.9233	37.1503	30.1713	25.8888	58.907	50.4972	48.7059	51.0109	16.7869	23.9438	19.3907
EED84874	4.90003	4.31139	3.64929	7.27225	1.14274	0.572673	1.85003	2.36826	0	1.39603	0	0	0	0.501857	0.93404	0.530051	0	0.425328	6.91998	3.83057	2.69006	1.81501	0	0.671833	2.7225	0	0.954659	2.51499	3.49914	1.9131	0	0	0	0	3.52517	4.70828	10.4574	3.91463	0	1.42498	1.2868	1.48523	0	0	0	0	10.2115	5.34788	1.57973
EED84823	27.3773	26.0529	28.8417	25.024	7.32213	3.53655	30.5397	8.03293	16.6287	9.0194	15.2059	13.4835	13.6622	10.2283	3.82047	12.4008	10.6378	11.6774	8.75008	9.85916	6.70646	8.51612	11.3735	15.4895	11.0285	16.9618	10.4803	10.2209	10.6776	12.2077	0	0	0	0	7.72765	17.4001	6.33588	13.3123	34.2871	20.9147	26.9679	23.4962	2.49388	1.20587	3.69916	1.97624	14.3839	17.0372	18.5972
EED84824	24.8592	16.5465	12.0789	20.5149	18.4417	12.2919	19.5899	18.9132	17.3388	15.73	25.2552	22.6931	25.0724	20.779	22.4957	18.9311	21.3222	18.4593	20.0939	22.0903	23.8381	24.4565	14.6147	13.2409	13.3419	13.2396	17.269	19.0561	15.4002	16.6828	47.3339	49.5933	38.8843	51.0629	60.2849	60.0865	56.0318	66.6463	13.0552	12.8665	18.4518	14.9209	19.9458	24.7827	19.517	23.6764	15.4375	17.738	21.2191
EED84875	88.1338	74.5523	74.8955	85.8361	46.0816	37.65	47.7567	38.8281	36.4637	55.86	36.4407	29.7821	34.9343	33.1841	41.2222	42.6805	40.2485	42.2859	42.4653	45.3729	43.9345	40.957	37.541	42.717	45.6017	43.1496	35.5494	37.1273	34.5705	35.3718	23.268	27.2434	20.1002	12.806	50.7642	49.3994	53.1404	48.9933	42.7024	39.4842	40.9407	45.6899	27.893	27.7903	26.7528	27.2035	74.026	61.2868	73.5694
EED84876	1693.37	1666.19	1240.96	1218.52	1289.19	1008.45	868.708	1713.18	2856.94	1112.9	3747.1	3708.58	3736.54	3624.87	3932.95	3876.43	3935.37	3909.01	1622.62	1586.07	1672.27	1634.97	2594.82	2613.83	2659.03	2592.47	1994.39	2005.08	2022.49	2067.57	5345.97	5257	5137.37	5387.54	3257.35	3104.19	3280.98	3288.92	2720.54	2631.25	2841.28	2748.77	1925.19	1934.92	2003.15	2043.66	3104.17	3194.07	3169.55
EED84825	70.3268	68.3268	65.7165	72.2727	38.2549	44.4192	36.571	34.9411	44.008	52.6477	57.7186	65.9899	64.462	67.6809	49.4386	56.6	50.7079	58.3412	55.8693	54.0226	48.4089	54.9949	54.4392	57.0343	58.8079	60.7924	49.6975	47.962	53.2075	48.7734	60.495	55.1633	69.7072	72.4495	24.6273	25.5971	34.072	30.2872	41.2891	51.78	54.3088	50.9662	62.5148	67.7976	63.0532	74.742	52.8144	46.0463	46.0469
EED84826	29.2181	28.3768	27.9259	45.1237	46.9237	53.2	27.7578	48.8897	41.3508	71.5484	49.1749	56.9398	53.8604	55.1067	61.9041	59.6973	53.0178	68.1584	45.6542	36.1487	44.1162	46.5881	58.8566	70.5819	54.1761	59.8067	35.8749	31.8231	42.4172	27.9862	67.508	81.8238	45.3727	88.1129	40.8971	45.5376	42.4386	43.6878	28.8571	29.1728	36.1511	32.3011	20.6421	27.8386	33.32	25.9686	41.9847	41.5032	42.6307
EED84827	9.92041	0	0	0	0	0	0	0	0	0	0	0	0	0	0	0	0	0	0	0	59.5405	0	0	0	0	0	0	0	0	0	0	0	0	0	0	0	0	0	0	0	0	0	0	0	0	0	0	0	0
EED84828	85.4006	134.993	88.2446	87.2717	50.2703	39.8635	12.2354	59.041	118.701	59.2472	50.7216	49.9901	51.2292	58.0171	83.144	78.7356	69.9668	57.6837	71.094	78.183	79.1649	82.8376	121.809	99.7186	102.197	135.709	70.6019	58.4385	57.9822	69.38	192.825	175.2	227.293	135.783	36.6614	29.1581	46.9365	38.8902	42.1286	29.4317	26.5281	40.0675	54.7917	55.1922	43.6548	81.2392	33.4648	27.7212	31.9162
EED84877	3.27438	4.82798	3.00456	2.9652	8.00294	15.846	17.6447	10.25	9.17115	8.47623	11.7411	11.9807	13.6682	10.6582	12.2931	9.03614	11.3741	9.65642	14.4111	14.0368	14.789	14.1225	13.8645	14.7931	14.3318	15.9807	11.3232	11.0197	11.0841	12.708	2.74038	8.15644	1.57906	4.34422	22.1977	23.0129	17.3372	23.0213	12.3752	14.5895	15.3716	10.5539	19.9591	21.7595	25.4973	17.8683	19.5811	20.7463	15.4232
EED84878	5.80021	8.95755	5.53562	6.09138	15.9001	6.27814	29.8947	11.3547	8.95032	9.28876	12.7104	9.78164	5.76113	9.14977	7.64803	11.057	10.2744	8.66287	24.5006	21.4556	19.0861	20.9687	4.1723	5.63215	5.50861	4.06414	20.5937	25.8067	17.5497	25.391	14.8069	11.0636	7.00563	19.2735	20.2546	16.5261	16.7856	18.1314	24.4993	17.9648	27.219	18.033	8.61988	10.8254	12.334	10.9548	26.1022	22.6215	15.6829
EED84829	15.5679	29.5146	6.49134	6.47446	60.2032	41.3822	100.527	108.677	79.1067	54.149	85.5051	77.4893	107.522	94.1622	89.4631	88.0262	97.1062	91.7949	61.5896	55.6484	71.7327	59.276	50.557	50.272	58.6516	73.6979	99.8069	89.4288	102.011	89.4922	53.2805	19.1722	129.05	92.4474	99.0255	54.2043	85.739	81.0178	67.6976	71.2407	68.387	80.9316	87.5073	61.5426	63.7446	64.0082	142.233	129.126	133.184
EED84830	0.992516	0.859665	3.29942	3.15463	4.13731	18.2693	9.03066	7.74865	6.79639	3.73355	7.93909	11.0967	2.89253	7.15473	7.65966	7.9101	9.55526	7.00247	9.86331	12.9183	21.323	14.5169	9.59152	5.38012	10.0688	6.35156	24.716	15.607	19.1453	21.0148	0	0	0	0	0	0	0	0	9.09185	8.40666	14.9154	11.9728	2.21713	0	4.03767	2.19155	6.842	12.0185	8.13633
EED84879	2.50254	1.80161	2.02051	3.34233	4.55208	2.73481	7.47067	1.55768	1.15042	3.71662	0	0	0	0	0	0	0	0	1.50724	0.828766	4.09631	0.739458	1.67509	0.939601	1.50723	0	0	0	0	0	0	0	0	0	0	0	0	0	0	0	0	0	0	0	0	0	0	0	0
EED84880	70.7723	53.0426	72.4989	60.8283	110.781	80.0112	109.56	79.4427	78.8179	130.605	110.77	85.0472	100.574	102.035	80.833	82.879	92.2883	93.2966	94.8914	74.8889	88.9979	84.3451	236.973	236.618	228.855	236.619	74.5008	56.1598	83.9097	82.3144	123.807	138.056	102.791	145.436	100.662	90.1071	79.5994	85.9841	95.2609	104.393	97.8707	99.8927	61.9473	86.982	86.1771	90.1479	114.169	116.411	110.659
EED84831	0	14.1747	0	7.89825	0	0	0	0	0	7.94443	0	0	0	0	0	0	0	0	0	0	0	0	0	0	0	0	0	0	0	0	0	0	0	0	0	0	0	0	0	0	0	0	0	0	0	0	0	0	0
EED84832	4.90419	2.42729	2.41974	4.28864	0.778787	0	0	0	3.09989	0.741829	0	0	0	0	6.60834	0	7.99394	8.78742	0	0	0	0	3.0091	3.37576	0	0	0	0	0	0	0	0	0	0	0	0	0	0	0	0	0	0	0	0	0	0	0	0	0
EED84833	3.41363	3.37909	3.08787	2.38813	2.71042	0	1.86826	2.22596	3.95582	1.80726	1.65488	1.81741	0.757979	1.64052	4.59982	2.59103	4.86875	6.1166	1.88464	1.03628	0	0	0	3.52461	2.82695	4.16102	1.63339	1.85899	4.42673	3.2697	0	0	0	0	0	0	0	0	6.94894	6.60883	3.55321	5.88271	0	0	0	0	0	0	0
EED84881	0.862233	0.426755	0.850855	0.452406	0	0	0	0	0.545009	0	0	0	0	0	0	0	0	0	0	0	0	0	0	0	0	0	0	0	0	0	0	0	0	0	0	0	0	0	0	0	0	0	0	0	0	0	0	0	0
EED84834	3.32149	5.05828	2.7734	2.41304	2.19096	2.55946	11.746	3.24882	1.93798	2.31887	3.71587	5.71316	6.80787	0	2.06569	2.32716	0.624704	1.37342	3.38543	4.65375	3.83365	2.49136	0.940611	4.22089	1.69271	2.80295	5.13468	2.50451	3.31327	4.40508	0	0	0	0	2.99276	18.3279	8.04625	7.40766	3.56644	0.989299	2.39352	0	0	0	0	0	9.05815	11.3148	17.3259
EED84835	11.7807	5.44205	5.42513	8.24165	0	0	0	1.5364	1.98573	1.4256	0	0	0	0	0	0	3.84057	0	0	0	0	0	0	0	0	0	0	0	0	0	0	0	0	0	0	0	0	0	0	0	0	0	0	0	0	0	0	0	2.80307
EED84882	3.11445	2.6205	2.76601	2.45118	6.71427	13.6511	119.595	7.38628	10.4876	5.78269	18.6894	22.9181	21.3686	17.8994	12.0461	16.552	13.4883	13.2812	86.7715	78.113	91.9994	86.8941	16.4461	13.974	16.6477	11.1389	26.4371	25.8405	19.9111	19.5903	0	0	0	0	106.71	99.5392	97.3908	105.443	28.3851	37.7607	43.881	40.8332	70.2776	55.172	64.7297	61.196	101.43	84.3273	106.782
EED84883	106.711	94.814	93.8848	102.537	4.89999	5.79566	18.2947	13.8331	26.8179	11.0852	16.8285	6.16045	8.56435	7.41444	15.5919	17.5655	9.43058	13.8222	19.165	28.1014	23.1492	29.252	4.73318	5.30992	6.38831	11.7538	7.38225	18.9041	10.0035	11.0832	30.8032	34.3485	84.0301	30.8238	0	0	0	0	15.7031	14.9345	10.0369	17.7249	6.5646	0	8.96621	3.24443	10.1291	5.69362	11.4717
EED84836	4.31534	4.18623	5.00217	4.96574	5.81944	5.71119	5.27518	7.70381	7.48113	3.81462	13.6769	9.12426	11.6606	9.73996	6.37915	9.41269	5.96309	6.50352	11.809	7.75182	9.16829	10.6412	9.80057	6.43654	4.82365	5.80234	7.6781	6.22891	7.03601	7.9403	0	0	0	0	7.87503	11.3905	12.8999	8.66874	3.83214	1.72198	4.79151	2.30095	18.1301	14.8516	16.5086	12.972	7.35329	6.38435	4.96164
EED84884	869.871	881.084	1063.19	1165.43	422.32	346.643	79.603	343.752	590.306	670.889	307.193	296.136	303.073	312.338	288.868	302.883	310.17	312.182	271.05	284.146	286.004	300.763	484.148	483.5	489.245	489.559	149.468	159.618	156.156	147.958	174.983	130.821	144.651	131.325	82.3897	103.104	99.3203	90.2345	103.396	108.55	116.235	107.269	319.096	275.909	311.594	307.246	165.755	171.458	144.404
EED84885	0	0	0	0	0	0	0	0	0	0	0	0	0	0	0	0	0	0	0	0	0	0	0	0	0	0	0	0	0	0	0	0	0	0	0	0	0	0	0	0	0	0	0	0	0	0	0	0	0
EED84837	14.7987	18.7271	9.9515	16.6632	42.0333	45.092	53.9896	34.1298	27.5812	23.6643	115.877	96.0392	110.786	119.309	91.4608	83.8222	86.6696	96.75	48.7184	51.4663	40.0173	49.5179	132.785	134.812	128.066	127.151	61.4661	57.9377	63.0771	65.995	175.059	136.046	144.534	152.632	96.2578	103.212	90.9909	76.4785	80.1377	78.5815	70.9483	83.9259	21.1325	27.1234	19.4158	24.766	93.6907	99.6973	92.7683
EED84838	45.4683	47.9437	50.9646	50.3068	42.1451	41.8347	18.3929	40.1229	58.7298	58.3112	69.721	65.5176	43.4568	54.1528	59.2701	54.7684	52.5648	51.1407	62.2113	59.4126	59.3245	68.2709	52.7643	48.9878	49.9325	43.3748	46.8232	50.8679	49.3491	58.2262	0	0	0	0	7.23627	4.83441	6.48507	5.73156	37.9428	53.5819	40.1255	51.9532	89.5831	81.8034	83.8686	82.3135	62.2987	53.6221	53.7991
EED84886	752.802	408.098	571.437	432.627	257.756	171.43	226.105	179.222	262.23	316.907	118.157	102.153	80.6032	117.132	135.097	128.58	120.454	130.087	409.414	431.347	368.302	365.2	114.548	171.34	117.384	148.547	228.284	180.74	154.671	181.3	82.8297	107.757	50.2126	96.6994	369.52	371.995	403.744	390.912	334.789	358.084	340.062	339.593	176.522	160.031	160.734	95.9668	354.082	256.444	302.303
EED84839	266.35	265.008	195.003	282.096	179.778	78.0399	153.902	225.875	271.048	263.764	212.514	218.602	213.191	205.963	246.653	214.597	226.029	230.963	156.43	143.095	164.736	163.493	198.084	191.874	195.65	187.766	128.23	134.687	126.022	124.438	184.944	146.456	186.026	155.703	295.129	281.832	271.826	299.836	164.607	164.819	150.815	151.808	181.987	188.467	189.775	177.853	194.597	186.998	187.815
EED84840	36.4144	21.1085	23.9691	30.6471	23.6462	27.2867	42.8683	25.7382	30.1238	24.8827	77.5915	83.723	82.7817	83.4386	65.3758	64.5434	62.0397	63.6502	74.196	66.5693	80.5373	71.2367	76.4133	75.308	76.6468	66.6988	63.6555	63.8841	61.3845	66.0433	201.808	231.184	261.637	270.429	97.2934	104.788	70.881	86.0767	83.7605	105.105	84.2921	93.8695	96.3692	102.32	94.5554	80.2969	94.8066	104.656	102.152
EED84841	70.461	63.4786	57.1733	70.9798	41.2496	32.3943	37.2461	36.0906	35.4927	50.5007	46.4652	50.2725	40.0254	53.752	35.4801	37.1938	37.8439	40.3295	77.7845	69.6874	71.4328	58.5265	50.6353	60.9036	42.3437	56.0593	51.3565	44.0053	43.8017	36.7183	13.6203	10.1253	18.5779	13.6294	40.7861	31.5118	44.0117	47.7983	35.6281	36.8246	38.9969	39.5874	33.9569	23.8716	23.1269	29.883	65.3606	59.0463	69.5671
EED84887	52.5234	46.0199	37.4719	42.455	13.8636	11.7318	34.1841	24.9929	4.48642	7.40809	18.5808	10.2029	13.2386	23.5361	11.477	9.69726	16.4865	12.3999	9.4047	6.46405	12.7798	8.07447	10.4521	4.39711	16.4582	11.6799	28.5282	35.9471	35.8965	34.6723	28.3422	75.8502	61.8532	45.3779	87.2958	57.8578	81.959	55.5618	13.6229	5.49654	16.6229	8.5621	5.43611	1.99122	1.64997	0	27.9594	29.8607	11.3995
EED84842	14.4928	35.629	32.0072	28.206	1.41851	1.9972	4.61163	4.02806	6.65769	1.32071	0	0	0	0	0	0	0	0	12.9702	9.89534	17.7795	14.4276	3.75645	0	5.36441	11.876	5.10287	5.16235	8.56519	11.3801	35.75	28.1398	15.298	21.0435	13.8797	12.8788	8.29257	12.9785	7.35123	13.0507	20.351	4.88687	2.01675	1.47745	0.612125	3.98696	12.1361	16.867	17.3081
EED84843	16.8538	11.8702	20.9652	21.0123	9.95771	15.6774	5.46537	13.8485	17.8655	12.3907	30.4284	36.5863	22.884	20.2107	18.5221	14.159	7.29698	15.2977	15.7778	22.402	16.2719	22.4458	17.7583	17.113	14.1403	22.4224	15.0529	0	3.42649	5.10142	0	0	0	0	0	0	0	4.62958	19.5576	35.2741	37.4181	29.0805	57.0721	64.9554	41.7597	51.3767	10.8871	6.68466	16.937
EED84888	14.9445	13.6567	17.2937	17.4881	45.9828	67.6162	29.4313	40.9609	34.1518	36.3434	48.4655	45.2067	44.0354	50.9771	40.8608	32.687	35.6176	33.2267	29.8175	28.0628	35.7012	32.9711	29.8433	38.5325	37.574	40.8917	30.4026	33.5021	29.9964	38.8879	0	0	0	0	21.0558	30.8601	32.9599	32.9171	38.0542	40.5928	38.0321	41.1958	34.0103	33.814	26.5444	34.1156	43.2855	52.0352	44.7807
EED84889	126.91	171.593	155.342	157.483	10.8752	11.9832	13.8349	23.2732	23.3019	15.4083	22.2118	15.1407	18.2423	22.019	31.2242	27.1819	28.9722	25.4784	36.7489	37.1075	29.6325	36.069	26.2951	19.5755	30.3983	23.752	22.1124	25.8118	20.8012	24.1827	35.75	28.1398	15.298	21.0435	13.8797	12.8788	8.29257	12.9785	29.4049	35.8894	24.0512	26.8778	2.01675	1.47745	0.612125	0	28.3175	35.6081	30.622
EED84890	4.12019	2.36124	2.53253	2.73073	0	1.52062	0	0.848431	0.54828	1.37768	0	0	0	0	0	0	0	0	0	0.789964	0	0.704837	1.59667	1.79122	0.718334	0	0	0	0	0	0	0	0	0	0	0	0	0	0	0	0	0	0	0	0	0	0	0	0.773958
EED84891	56.3332	76.7532	54.2596	77.3969	39.7862	13.6442	10.2941	9.25879	41.9894	39.3902	31.9823	23.0932	32.6337	30.967	65.4933	65.8997	59.6162	63.4472	36.4093	25.895	21.7143	27.1883	59.1986	59.7069	59.0637	57.0521	12.5363	13.8714	9.08364	10.6741	0	3.78063	0	0	1.24318	1.53804	2.22824	3.95626	14.9537	15.6552	19.3879	13.4735	0	0	0	0	18.376	25.2461	24.4666
EED84844	82.0686	98.0018	105.41	97.9686	35.5808	40.8885	33.7461	38.65	48.8556	57.9322	45.4693	54.0965	50.9085	61.3518	38.6175	48.779	30.7892	44.349	27.3296	31.6365	26.0614	28.2274	73.535	64.5614	64.7277	68.2792	36.1526	32.6328	28.1548	27.4506	13.8713	30.9357	50.454	6.94031	20.345	36.812	25.0704	15.1073	28.7909	18.4947	24.407	10.4762	15.5199	24.3637	22.2072	21.9155	70.1305	67.3038	71.2897
EED84892	9.48052	7.5412	7.35069	11.7252	7.90392	3.56141	8.52418	5.13333	6.6346	7.22154	20.6821	21.6318	15.7883	17.5737	13.2311	12.8499	10.7622	9.10037	7.85121	11.7177	10.6688	6.05288	16.2046	16.7807	12.8984	10.5244	17.0113	18.8077	21.0757	16.54	0	0	0	0	7.93209	5.52008	7.10866	8.83503	8.271	5.24412	7.92978	10.5029	0	0	3.1484	3.41775	6.00198	5.24806	7.25069
EED84893	20.1844	9.35782	11.0936	15.5507	3.6516	1.53567	2.23733	2.749	4.52196	3.7102	2.22952	3.26466	4.76551	2.21017	1.37713	1.55144	0.624704	2.06013	5.07814	6.51525	3.06692	4.15226	5.64367	3.16567	4.23177	6.54022	0	0	0	0	0	0	0	0	0	0	0	0	0	0	1.59568	1.76121	0	0	0	0	18.1163	14.7092	15.5021
EED84845	0.301566	0.597029	1.48793	0.316457	0	0	1.32036	0.589936	0	0	0	0	0	0	0	0	0	0	0	0	0	0	0	0	0	0	0	0	0	0	0	0	0	0	0	0	0	0	0	0	0	0	0	0	0	0	0	0	0
EED84846	5.45734	7.1308	5.0622	4.58146	8.00763	6.45091	9.07976	10.8894	14.35	7.03326	16.5088	13.9463	19.1945	14.4772	9.11857	9.61002	6.40482	9.09405	5.06178	4.77129	3.93047	4.61189	4.82184	2.70469	4.7002	4.78957	4.70033	6.06277	5.3785	4.39088	12.2034	31.1039	28.5347	26.1677	10.2278	5.69419	6.30168	8.22764	11.8075	13.5238	11.2474	9.02846	17.2762	21.4342	22.8354	18.1786	7.73911	6.76698	10.5179
EED84894	39.3414	40.6437	27.613	43.7844	244.124	136.77	147.504	129.75	169.238	118.935	151.341	143.195	163.146	155.46	122.45	113.724	131.009	128.078	115.637	113.845	126.873	118.867	180.124	185.138	199.886	186.011	136.332	134.34	153.052	143.3	1018.68	933.613	1086.46	1059.22	229.762	224.757	257.388	231.658	142.316	136.025	155.033	142.851	107.793	103.84	109.23	106.27	133.801	133.244	145.751
EED84847	0	0	0	0	0	0	0	0	0	0	0	0	0	0	0	0	0	0	0	0	0	0	0	0	0	0	0	0	0	0	0	0	0	0	0	0	0	0	0	0	0	0	0	0	0	0	0	0	0
EED84848	0	0	0	0.449189	0	0	0	0	0	0	0	0	0	0	0	0	0	0	0	0	0	0	0	0	0	0	0	0	0	0	0	0	0	0	0	0	0	0	0	0	0	0	0	0	0	0	0	0	0
EED84849	0	0	0	0	0	0	0	0	0	0	0	0	0	0	0	0	0	0	0	0	0	0	0	0	0	0	0	0	0	0	0	0	0	0	0	0	0	0	0	0	0	0	0	0	0	0	0	0	0
EED84895	0	0	0	0	0	0	0	0	0	0	0	0	0	0	0	0	0	0	0	0	0	0	0	0	0	0	0	0	0	0	0	0	0	0	0	0	0	0	0	0	0	0	0	0	0	0	0	0	0
EED84850	9.76245	7.73365	7.32992	8.85713	4.23778	7.29431	5.59489	9.45329	4.85203	5.47575	5.04336	3.95371	4.53086	5.06715	1.57051	2.55747	0.73725	0.742896	7.63602	4.07624	1.61319	3.27074	1.03001	0	1.89567	0	14.9739	16.7372	11.7731	9.94083	0	0	0	0	7.58469	8.67584	7.60025	2.24093	5.33449	3.57212	7.48565	10.6792	0	0	0	0	11.0019	6.63415	13.9019
EED84896	25.3329	18.6937	19.8598	26.5419	21.8264	19.6249	18.9596	15.7071	13.8639	20.1437	37.2802	23.7043	27.9572	31.7035	15.8943	11.9335	14.6837	14.647	24.3726	36.7456	28.3199	27.0478	27.0981	19.626	29.348	23.4318	26.7972	33.5114	29.5068	42.4894	90.3518	94.0342	73.943	93.4261	19.8778	18.4444	17.8143	29.5208	30.9262	34.5202	26.4587	33.1965	32.7339	40.2026	28.9296	19.0331	35.5279	48.6438	51.2841
EED84897	12.9902	16.9833	10.1583	7.45886	0.467061	0.982109	1.34141	2.87684	4.95759	3.78162	1.42584	0.782943	1.95923	2.82694	6.60535	6.69729	4.19492	4.61131	0.811905	0.892863	0	0	0.902323	2.02454	0	0	0	0	0	0	0	0	0	0	0	0	0	0	1.71063	2.84709	0.765362	0	0	0	0	0	3.86197	3.25626	4.37386
EED84851	13.1334	4.47558	6.58627	8.81139	4.30793	6.47033	16.968	4.84359	4.89924	4.6897	5.01	5.50206	4.58943	4.34571	1.74069	2.6147	0.526419	1.15734	3.566	7.05883	2.5844	7.69776	0	1.77841	2.13959	0	1.85436	4.22094	2.23359	2.47469	0	0	0	0	17.6534	18.2525	15.8208	17.4782	10.5187	7.50287	8.06777	10.3888	0	0	0	0	16.1142	5.72077	11.5263
EED84898	16.0916	17.8755	14.8449	20.5636	63.5707	105.999	223.104	125.371	16.8836	26.0252	74.0834	66.4943	70.4971	70.6017	80.7119	71.0347	79.9512	73.9632	35.4118	37.2033	25.9823	32.92	245.23	223.436	258.677	246.71	55.3296	54.3071	52.8613	47.1989	219.384	196.449	193.446	217.868	136.695	151.406	148.788	120.809	117.797	110.269	126.729	129.663	62.9964	61.4648	58.8414	67.4874	150.105	159.863	154.507
EED84852	6.67884	4.15216	8.13106	8.9098	17.672	25.3722	58.1679	42.9249	3.61349	5.93602	21.9028	24.0512	21.9814	27.0173	17.581	16.7572	21.2034	21.0258	3.85495	6.39224	2.13417	8.28299	53.7841	71.0797	49.578	76.0404	8.93263	9.87587	8.82139	8.62838	0	0	0	0	0	0	0	0	9.07395	11.8959	5.4902	12.7152	51.0444	50.3319	57.2051	59.3233	27.6738	19.1452	43.8708
EED80157	0.80523	0.406061	0.884569	0.285243	0	0	0	0.468808	1.08046	0	0.00841708	1.75034	0	0.526657	0	0	0	0	0.60503	0.665359	0.548107	0.59366	0	0	0	0	0	0	0	0	0	0	0	0	0	0	0	0	0	0	0	0	0	0	0	0	0	0	0
EED80170	2.27108	3.42598	2.0128	0.779131	1.29463	1.37669	0	0	0.677273	0.670803	0	1.91283	2.6895	1.85995	0.732366	0.7514	0.774196	0.830725	0	3.70225	4.32509	0	0.935484	1.29872	1.54319	0	0	1.56976	0	1.88249	0	0	0	0	0	1.13925	0	1.013	11.5832	14.2051	13.0926	9.03173	0	0	0	0	4.35841	3.58692	5.61157
EED80158	101.188	29.7163	57.9709	87.4465	61.6447	69.2186	7.0818	59.9922	89.9694	71.6375	91.0834	81.0155	82.0583	91.0393	72.5339	65.2149	72.7672	73.73	40.2917	39.5955	35.7243	42.058	55.2589	56.648	52.2932	44.4791	45.322	32.9784	30.2039	38.6696	16.5343	13.828	7.5175	12.409	15.1568	10.1259	9.50834	6.00254	62.3143	73.15	71.1151	64.221	48.8913	56.6299	49.3313	53.5517	102.963	76.7864	80.3575
EED80171	8.83135	6.96931	6.21656	12.8679	7.39594	8.19864	13.7442	9.12019	6.86512	10.8079	13.6109	9.65101	14.5909	6.01349	10.1152	12.5279	9.74238	12.9565	39.3016	28.9148	31.9805	30.3373	20.0831	24.1618	20.9879	25.4013	15.7963	21.3776	15.3449	13.6104	51.6847	49.5514	45.8622	40.6433	63.3579	68.0548	66.5233	67.4644	26.0005	29.9909	17.5572	22.4399	18.6687	18.9308	16.1556	15.9731	19.6243	27.4678	21.9633
EED80159	3.27664	3.55737	3.02479	4.10395	2.01418	2.22354	1.85782	2.05083	3.60778	2.16491	2.767	3.71405	2.53473	2.81261	5.02393	7.23761	6.6106	5.66153	5.30683	5.49625	5.45205	3.05761	2.19007	2.29178	2.80104	2.16923	3.5509	2.48021	2.44135	2.49484	2.72246e-05	15.0606	0.000408293	3.40536e-05	11.1428	10.3393	7.21212	9.80637	3.68852	3.57763	5.77969	2.55009	0	0	0	0	5.41274	3.95245	4.14966
EED80160	17.0147	13.6831	14.9641	17.5376	13.1469	18.3943	23.6336	14.9363	18.1359	19.9165	18.4714	15.8516	15.4599	13.1623	21.1123	14.5899	15.5786	19.2609	17.0789	21.3972	21.6367	20.9169	16.7998	16.9432	14.9473	18.8112	24.1433	25.9125	28.0605	24.0814	0	0	0	0	25.11	24.7546	16.6344	22.6276	29.2119	24.2094	28.0479	23.5044	23.4587	24.2657	24.5237	25.9776	31.32	36.8029	31.8761
EED80172	0	0	0	0	0	0	0	0	0	0	0	0	0	0	0	0	0	0	0	0	0	0	0	0	0	0	0	0	0	0	0	0	0	0	0	0	0	0	0	0	0	0	0	0	0	0	0	0	0
EED80161	0	0	0	0.0427028	0	0	0	0	0	0	0	0	0	0	0	0	0	0	0	0	0	0	0	0	0	0	0	0	0	0	0	0	0	0	0	0	0	0	0	0	0	0	0	0	0	0	0	0	0
EED80173	0	0	0	0	0	0	0	0	0	0	0	0	0	0	0	0	0	0	0	0	0	0	0	0	0	0	0	0	0	0	0	0	0	0	0	0	0	0	0	0	0	0	0	0	0	0	0	0	0
EED80162	0	0	0	0	0	0	0	0	0	0	0	0	0	0	0	0	0	0	0	0	0	0	0	0	0	0	6.27342	0	5.66729	2.093	0	0	0	0	0	0	0	0	0	0	0	0	0	0	0	0	0	0	0
EED80174	0.0796116	0.0776423	0.154802	0.329237	0.149468	0	0	0	0	0	0	0	0	0	0	0	0	0	0	0	0	0	0	0	0	0	0	0	0	0	0	0	0	0	0	0	0	0	0	0	0	0	0	0	0	0	0	0	0
EED80175	0	0	0	0	0	0	0	0	0	0	0	0	0	0	0	0	0	0	0	0	0	0	0	0	0	0	0	0	0	0	0	0	0	0	0	0	0	0	0	0	0	0	0	0	0	0	0	0	0
EED80163	0	0	0	0	0	0	0	0	0	0	0	0	0	0	0	0	0	0	0	0	0	0	0	0	0	0	0	0	0	0	0	0	0	0	0	0	0	0	0	0	0	0	0	0	0	0	0	0	0
EED80176	0.613439	1.31193	0.999802	1.05303	0.859657	0.177015	0.492504	0.68481	0.565643	0.671822	2.59598	2.6823	0.675911	3.05815	1.32263	2.41724	2.1456	1.74951	1.97329	1.57371	2.64065	2.37839	0.397692	0.883558	0.70024	0.400828	0	0.363533	0	0.369639	1.85978	2.65463	2.37166	2.60457	2.14194	1.66887	0.617491	1.8356	0	0	0	0	0	0	0	0	0.838643	1.00491	2.12726
EED80164	1.04366	0.866609	0.920127	1.8374	0	0.438498	1.31085	0.428156	0.368916	0.662133	0	0.932195	0.388786	0.841461	2.75258	3.7739	1.19691	2.35301	4.40766	3.0488	4.75182	1.72281	0	1.20524	0	0	4.70146	2.86056	3.02744	2.09639	0	0	0	0	0	0	0	0	0	0	0	0	0	0	0	0	4.87394	0.729107	1.15761
EED80165	14.8762	14.6468	15.4223	19.4624	15.3204	10.5709	14.6452	12.2802	11.6914	17.5429	20.7328	19.2882	19.4951	18.8064	15.8347	16.5637	14.49	11.4163	19.2771	24.3394	12.4056	20.8121	19.849	24.3258	21.9478	26.109	18.2482	23.018	22.6712	21.643	33.3686	34.8555	40.7815	41.7011	6.47821	3.88408	4.46593	4.93378	23.4955	32.0281	34.0168	27.926	26.088	32.6021	26.8075	26.2538	31.2547	23.9318	27.9988
EED80177	5.15141	7.69984	1.72331	0.0581058	0.543855	0	2.00595	1.42629	0	1.04563	0	0	0	0	3.15155	1.51501	0	3.35003	0	0	0	0	0	0	0	0	0	0	0	0	0	0	0	0	0	0	0	0	0	0	0	0	0	0	0	0	0	0	0
EED80178	0	0	0	0	0	0	0	0	0	0	0	0	0	0	0	0	0	0	0	0	0	0	0	0	0	0	0	0	0	0	0	0	0	0	0	0	0	0	0	0	0	0	0	0	0	0	0	0	0
EED80179	0	0	0	0	0	0	0	0	0	0	0	0	0	0	0	0	0	0	0	0	0	0	0	0	0	0	0	0	0	0	0	0	0	0	0	0	0	0	0	0	0	0	0	0	0	0	0	0	0
EED80166	0	0	0	0	0	0	0	0	0	0	0	0	0	0	0	0	0	0	0	0	0	0	0	0	0	0	0	0	0	0	0	0	0	0	0	0	0	0	0	0	0	0	0	0	0	0	0	0	0
EED80167	0	0	0	0	0	0	0	0	0	0	0	0	0	0	0	0	0	0	0	0	0	0	0	0	0	0	0	0	0	0	0	0	0	0	0	0	0	0	0	0	0	0	0	0	0	0	0	0	0
EED80180	0	0	0	0	0	0	0	0	0	0	0	0	0	0	0	0	0	0	0	0	0	0	0	0	0	0	0	0	0	0	0	0	0	0	0	0	0	0	0	0	0	0	0	0	0	0	0	0	0
EED80168	0	0	0	0	0	0	0	0	0	0	0	0	0	0	0	0	0	0	0	0	0	0	0	0	0	0	0	0	0	0	0	0	0	0	0	0	0	0	0	0	0	0	0	0	0	0	0	0	0
EED80181	0	0	0	0	0	0	0	0	0	0	0	0	0	0	0	0	0	0	0	0	0	0	0	0	0	0	0	0	0	0	0	0	0	0	0	0	0	0	0	0	0	0	0	0	0	0	0	0	0
EED80169	73.7232	72.3455	64.562	60.6183	58.0802	64.2609	75.4564	86.1577	55.2741	60.5377	86.3328	79.5199	86.739	73.6204	73.9682	83.331	81.1541	77.2004	64.4891	59.2934	74.7033	75.7252	103.394	93.5849	104.662	88.6973	89.7934	62.5684	72.8403	87.1223	0	0	4.63535	0	85.9812	110.306	105.532	81.4266	77.9607	58.0803	83.7138	61.5987	71.7003	69.8369	81.6094	78.9268	85.4887	79.1474	101.376
EED80133	0	0	0	0	0	0	0	0	0	0	0	0	0	0	0	0	0	0	0	0	0	0	0	0	0	0	0	0	0	0	0	0	0	0	0	0	0	0	0	0	0	0	0	0	0	0	0	0	0
EED80134	18.5391	23.9982	26.7381	20.9511	14.4936	20.9525	14.0488	9.76422	8.41322	17.2573	40.0981	34.9254	30.3989	27.4139	14.092	8.65948	13.9473	19.1647	11.0227	12.1218	15.6917	13.9057	15.7503	19.0403	15.7466	12.1682	9.55321	13.9791	12.3288	24.5873	151.854	169.332	144.989	167.152	0	0	2.49504	0	14.9298	18.4062	19.2972	11.4687	0	0	0	0	24.3431	42.1028	25.449
EED80146	1.64007	1.88926	0.770975	2.23422	1.68642	0	0	1.22668	1.91925	2.04488	6.98271	0.995797	2.26077	5.5033	2.40549	1.38829	2.13167	0.737394	11.2823	7.88964	8.1437	11.6099	1.59393	1.37943	4.35641	3.71724	6.71227	2.09567	7.04978	9.16126	0	0	0	0	4.89033	7.26031	13.148	16.9463	12.9	12.7305	11.924	8.36601	36.2393	28.1102	31.0571	35.8212	8.3601	5.33334	6.16584
EED80147	30.0665	17.0071	13.7753	22.6618	2.27361	11.4739	2.61194	1.75052	4.07245	3.78999	14.5758	12.5772	12.0806	15.4814	6.75238	8.6938	11.9606	6.73421	3.16182	5.65028	6.08674	6.2048	7.46711	5.91316	6.71884	8.72605	4.453	2.33908	2.47554	3.08559	0	0	0	0	0	0	0	0	8.32719	6.92967	10.8045	11.5142	0	0	0	0	9.86983	9.51068	9.7941
EED80135	40.4508	33.2762	30.7416	31.0231	21.4288	10.1901	16.8757	16.7125	14.668	29.0671	20.8043	22.086	22.0224	21.9987	22.0598	25.0933	20.2082	26.0588	26.5886	23.7392	30.7647	29.4469	22.2353	26.2576	21.3234	22.9584	17.5682	18.4365	18.5502	18.7256	0	0	0	0	35.3733	41.4601	35.8724	37.3264	21.6316	23.0786	21.8382	20.5429	6.89818	4.0131	6.28121	6.41749	104.873	108.045	114.306
EED80148	1.58883	1.81472	1.32665	1.92379	1.86319	4.16267	2.27423	2.15179	1.69956	3.21677	2.13298	0.390412	1.30262	0.352411	0.988121	0	0.298826	0.985463	1.61942	2.22612	1.46706	5.1642	1.79976	3.02859	1.61941	4.4693	1.75441	2.39606	1.90188	4.21433	0	0	0	0	3.57897	6.3761	5.13189	4.96082	0.426501	0	1.14494	0	4.36826	7.54318	5.68224	6.16837	4.8144	2.16496	1.30861
EED80149	83.6713	70.8924	85.3661	96.1741	60.6361	43.3294	80.9135	53.9247	68.1267	78.1913	65.4846	57.1932	66.1279	61.3383	77.8712	77.502	103.156	83.3791	95.1292	95.574	97.3506	91.6129	73.7452	84.1953	83.9717	75.1964	65.1434	56.1847	67.125	62.1452	356.761	353.62	283.216	368.333	102.783	123.694	125.609	116.154	64.9545	73.4441	81.926	75.1504	62.4539	66.6403	65.1099	69.7855	105.443	81.6439	79.7184
EED80136	1933.22	1785.52	1675.4	2121.06	696.525	1127.86	1168.5	973.048	609.644	1536.76	1585.75	1431.11	1502.16	1543.79	1324.24	1383.95	1322.6	1346.09	2018.7	2110.72	1974.57	2050.71	1254.4	1307.6	1196.74	1244.81	1821.66	1950.74	1832.55	1869.2	880.153	824.648	734.042	875.531	1401.68	1439.52	1399.93	1438.82	1586.16	1586.98	1547.63	1586.81	1619.9	1630.06	1584.17	1652.22	1595.25	1636.01	1607.11
EED80137	25.5057	24.9198	26.3132	33.5434	12.3613	7.79781	7.73492	10.7459	11.6552	13.0775	9.79548	10.9339	11.4739	13.3718	20.9782	19.2756	18.6277	17.8058	17.5562	22.7257	18.8866	18.6618	17.4789	20.9768	17.739	15.7469	11.0948	13.3487	11.0251	10.9461	15.8723	13.766	15.2349	9.70625	13.5799	13.6808	11.5907	11.8446	21.1921	20.5213	20.6872	16.9347	25.6515	27.2587	16.9404	25.3555	18.7026	19.5588	17.5363
EED80150	2030.85	1829.6	2206.71	1939.57	2391.57	1417.22	1148.94	2075.7	1788.5	2257.37	199.118	72.8915	182.403	263.187	430.468	138.559	502.129	122.66	226.764	166.25	342.382	593.339	336.023	565.45	680.288	667.548	589.599	223.677	591.814	721.263	0	0	0	0	0	0	0	0	0	176.708	213.764	550.526	699.061	1408.34	954.807	806.161	0	0	0
EED80151	455.639	420.338	504.167	608.283	182.387	248.473	199.199	188.553	127.813	260.598	266.633	297.127	316.088	240.997	272.471	323.33	230.721	271.738	401.893	343.752	388.354	372.433	406.948	283.942	343.841	310.563	193.509	211.425	174.812	220.796	193.784	72.0294	78.3166	86.1841	521.076	369.219	481.134	515.905	254.029	407.134	319.921	320.586	371.684	438.692	338.441	394.61	249.58	256.702	360.843
EED80152	43.1532	39.9609	44.4429	47.4913	18.4898	28.3922	19.3552	17.3377	16.8431	23.0472	20.246	18.5459	14.5272	16.6345	22.8758	18.836	25.716	18.502	20.7903	21.0886	24.8588	21.1886	31.2356	31.7966	40.1138	28.8654	12.5055	18.7483	10.8033	10.1785	9.08735	25.3332	24.79	31.827	13.3284	7.42038	8.95858	11.5466	33.6909	44.9729	30.2125	51.6046	16.5195	18.6918	2.58935	12.6988	35.1193	33.2035	32.4892
EED80138	2.34377	2.51983	2.14764	1.22975	0	0.167705	1.09948	0.654998	3.16729	2.70313	0.973908	0.534781	0	0.482729	0.48125	1.01656	0.881631	0	2.51402	4.09827	0.567214	6.5137	1.23265	0.777849	0	0	3.36443	2.18806	2.17097	0.962123	0	0	0	0	0	0	0	0	0	0.648225	1.63651	0	0	0	0	0	3.29735	3.13029	3.20092
EED80139	0	0	0	0	0	0	0	0	0	0	0	0	0	0	0	0	0	0	0	0	0	0	0	0	0	0	0	0	0	0	0	0	0	0	0	0	0	0	0	0	0	0	0	0	0	0	0	0	2.15621
EED80140	5.5246	9.74334	4.46048	8.25693	1.27609	2.51557	4.76443	2.12874	3.39353	4.13421	3.40868	3.20869	3.12254	2.41364	6.7375	5.59108	4.84897	4.94954	16.3411	12.9778	17.0164	13.6196	4.93058	5.44494	3.88193	2.44879	1.92253	6.56417	3.03936	2.40531	0	0	0	0	0	0	0	0	7.5948	3.88935	10.91	8.07806	0.854798	0	0	1.68987	8.57311	10.956	5.76165
EED80153	0	0	0	0	0	0	0	0	0	0	0	0	0	0	0	0	0	0	0	0	0	0	0	0	0	0	0	0	0	0	0	0	0	0	0	0	0	0	0	0	0	0	0	0	0	0	0	0	0
EED80154	0	0	0	0	0	0	0	0	0	0	0	0	0	0	0	0	0	0	0	0	0	0	0	0	0	0	0	0	0	0	0	0	0	0	0	0	0	0	0	0	0	0	0	0	0	0	0	0	0
EED80141	105.886	108.018	78.0242	99.6311	68.4336	65.1556	59.2159	82.4634	64.4938	57.0727	61.8673	65.4819	67.7621	72.8854	58.5672	58.4934	59.5419	54.2672	50.0347	59.5156	65.6784	66.1272	53.9046	61.7459	65.8617	49.5985	57.9667	38.7778	50.767	52.2608	211.715	205.886	205.949	273.443	183.244	173.883	155.323	160.87	49.4828	45.3558	59.1987	61.0901	30.6918	32.8619	23.6472	24.8924	72.2496	83.2716	74.8124
EED80142	155.05	144.623	119.506	146.223	79.1331	61.7236	81.2271	74.9044	78.5398	86.7174	224.732	165.711	182.664	196.383	133.936	145.318	123.572	141.051	158.628	149.398	127.774	171.365	153.54	150.998	131.878	129.45	126.067	116.801	140.357	133.479	0	6.23687	0	0	268.065	281.366	237.084	291.442	153.911	147.109	166.806	163.855	123.872	93.6499	95.1086	113.288	164.991	188.56	184.121
EED80143	1426.15	1480.5	1163.02	1525.74	2340.96	1170.5	1476.92	1897.83	2182.25	1640.59	1524.83	1484.94	1538.19	1613.59	1351.87	1438.85	1378.14	1348.47	1707.25	1536.96	1485.98	1543.78	1255.62	1293.84	1121.42	1251.83	1069.84	1060.76	999.239	907.457	1815.88	2114.88	2201.63	1655.58	791.607	724.914	722.691	732.477	1529.63	1604.3	1621.21	1467.22	1625.36	1665.59	1603.32	1459.97	1666.96	1969.12	2073.88
EED80155	73.2223	43.4889	65.0305	38.4191	39.5343	80.6853	56.1038	47.7469	0	2.21518	0	0	0	0	0	14.8207	0	6.56005	16.1702	35.5653	65.9201	15.8664	0	0	0	0	0	0	0	0	0	0	0	0	0	0	0	0	0	0	0	0	0	0	0	0	19.2291	32.4265	17.4223
EED80156	19.8724	29.8385	22.9152	29.2889	34.2522	37.3538	21.2633	35.5992	46.575	33.64	163.667	147.645	150.523	158.384	111.323	103.721	109.734	102.622	53.2546	65.0719	59.6353	77.6549	114.26	118.961	122.041	114.312	32.6931	40.1268	28.9552	35.2887	53.4963	35.7921	116.749	53.5321	47.0778	40.7708	49.2224	54.379	31.947	32.8535	37.6513	24.6264	29.6422	35.0789	35.2959	21.4116	26.3869	21.754	21.5168
EED80144	48.0919	27.286	36.4611	33.8496	640.95	43.4758	39.8015	326.41	166.079	424.765	510.07	520.825	507.883	493.806	429.914	363.248	417.288	400.384	42.741	29.9109	40.4798	34.3128	166.253	181.666	213.704	180.153	104.394	99.649	106.476	80.8933	112.412	229.808	229.992	149.983	649.192	573.694	658.757	683.558	55.2596	68.1267	62.2677	50.5347	35.9348	32.9068	54.5347	35.5202	143.238	176.613	106.753
EED80145	7.22659	7.78385	6.77548	8.44813	5.54841	6.82385	6.05839	5.91709	7.87522	6.80268	0	2.0897	5.98104	8.14721	3.48842	12.4204	8.01713	12.2503	0	2.15059	9.53655	7.21784	18.8385	26.6836	17.9843	19.1725	12.2892	21.5263	13.5457	11.8356	0	0	0	0	11.7792	16.3793	21.4141	13.9849	16.4272	14.7763	8.95445	18.2033	52.302	45.6027	33.5442	40.7988	31.0166	26.1743	30.8988
EED77175	96.7249	75.8032	80.6825	111.046	69.9816	99.0493	80.1815	93.0781	126.234	92.0467	95.0143	95.9111	103.977	100.958	96.4667	89.3766	87.5201	80.1727	203.454	186.688	200.161	189.14	69.1296	67.4549	64.4699	65.8058	99.6773	101.301	103.997	99.4852	203.076	205.546	208.809	184.454	136.897	147.328	144.245	149.716	111.262	118.15	111.165	120.675	158.299	173.403	155.963	154.991	72.8134	80.9915	78.1886
EED77174	196.662	275.425	309.789	267.521	16.656	23.3488	71.7546	36.3346	14.7328	19.1709	44.4915	48.8613	29.1119	46.2057	29.4444	22.1143	17.8091	33.2806	359.507	368.821	430.602	364.588	29.4965	39.1071	31.3663	37.2898	497.691	604.508	481.719	592.32	151.242	90.8113	158.686	93.1344	580.162	546.243	607.865	570.18	294.85	332.795	254.742	246.022	282.649	196.167	206.572	205.864	269.707	309.659	241.765
EED80116	191.538	179.153	211.89	223.33	198.324	192.393	205.299	189.04	214.797	236.494	274.79	266.406	281.229	278.393	252.267	229.039	226.755	232.521	193.153	214.304	208.212	212.581	284.732	279.409	276.833	279.03	247.876	240.84	214.503	243.125	458.763	453.012	409.624	442.478	248.272	242.593	247.019	247.814	249.37	237.165	283.117	273.724	216.446	214.55	228.461	251.499	246.731	222.209	257.512
EED80104	0.728093	1.4882	0.745936	0.773903	0	0.299097	0	0	0	0	0	0	0	0	0	0	0.730026	2.56184	0	0	0	0	0	0	0	0	0	0.975585	0	0	0	0	0	0	0	0	0	0	0	0	0	0	0	0	0	0	2.04081	2.8125	1.78833
EED80105	176.694	242.373	131.53	141.233	72.6146	45.8069	46.1474	53.6084	42.2279	52.9802	33.9591	50.762	29.3802	51.4318	27.0938	21.6617	29.3386	39.2239	39.7484	37.8048	34.0623	36.8932	51.3384	64.291	70.9022	64.0401	38.1736	20.1335	31.1209	32.6163	237.553	258.264	221.382	196.97	68.3769	86.7099	71.4918	56.4152	32.8199	35.1601	32.4063	29.0615	3.31177	16.3766	18.0934	8.18388	45.99	40.2131	40.5112
EED80117	735.241	778.046	583.377	867.893	842.542	1307.05	1496	1060.84	654.88	1556.79	1105.13	1115.91	1151.58	1110.6	933.396	1004.63	994.66	973.016	1490.99	1427.57	1603.83	1523.63	1066.22	1064.72	897.558	960.817	1386.51	1495.08	1575.85	1576.5	818.114	814.573	995.39	967.742	1346.47	1499.25	1430.01	1752.95	1065.37	1084.75	1309.66	1228.29	846.102	866.945	794.72	858.943	1143.8	1037.96	1168.08
EED80118	14.279	18.2039	15.5064	11.1065	3.29858	26.469	75.6443	25.5805	6.10577	1.52635	10.1191	16.7292	18.0606	12.5151	12.3848	24.223	26.9586	16.6613	50.7487	51.6402	45.9942	45.4588	6.78574	16.7531	11.7954	15.5195	78.2879	74.2518	68.3431	65.2107	155.713	148.785	127.677	120.002	122.107	168.021	138.37	170.738	297.267	278.611	276.19	269.14	769.938	807.102	735.29	713.632	453.8	490.011	450.74
EED80106	20.5047	19.8582	17.6046	28.6932	30.3846	21.2077	74.4687	21.0504	15.7312	20.4831	20.5462	21.195	21.383	21.3042	14.5709	11.9955	14.4131	10.9965	64.3474	68.7389	64.4251	68.7845	23.5207	25.8696	25.4285	22.0617	40.7791	36.3063	37.0172	37.7078	40.9756	54.1399	56.4129	51.3919	85.6562	79.1798	90.323	94.7756	116.484	103.725	94.9839	105.035	74.745	71.036	58.2448	62.7982	72.8356	66.4024	63.6545
EED80119	0	0	0	0	0	0	0	0	0	0	0	0	0	0	0	0	0	0	0	0	0	0	0	0	0	0	0	0	0	0	0	0	0	0	0	0	0	0	0	0	0	0	0	0	0	0	0	0	0
EED80120	21.7928	17.0181	22.6999	19.0574	12.4585	8.48978	90.6455	14.4475	10.1017	12.3068	16.1994	12.376	16.7751	16.757	6.52566	11.0275	15.3932	9.76216	12.0317	16.7597	13.0796	8.6574	9.80581	16.0009	12.0316	21.2513	11.1228	6.32953	9.42016	6.26218	96.6902	90.5678	66.8211	92.8847	19.8541	22.107	19.064	19.6571	5.91498	5.62548	10.5858	10.0148	38.3273	32.6069	38.2767	40.3292	30.523	34.3144	26.7908
EED80107	7.64089	3.91036	7.06106	9.81103	29.7689	6.47547	154.842	12.6455	1.81597	9.86652	1.04458	1.17773	0	1.07035	6.77475	12.1465	9.97535	7.67057	2.74035	9.62194	5.68245	8.01863	20.967	25.9243	22.5017	25.9908	2.06204	2.34683	4.65702	3.3913	0	0	0	0	0	0	0	0	1.25322	1.39053	3.36425	0	78.9835	71.9102	67.8592	73.8269	13.8021	23.2232	24.7646
EED80121	1.13253	0.280267	1.67637	0.594225	1.07907	0	0.309912	0	1.43172	0.770898	1.6471	3.61774	0.754415	2.4492	0.883791	0	0	0	0	0	0	0	0	0	0	0	0	0	0	0	0	0	0	0	0	0	0	0	3.95215	1.09629	2.65238	2.92753	0	0	0	0	0	0	0
EED80122	117.049	91.221	116.495	105.037	32.7302	36.9866	42.205	42.5143	42.454	39.2363	29.9077	32.8451	26.7744	28.3005	29.5748	29.7531	25.1153	32.5529	35.6083	26.3897	21.038	36.4582	15.4854	26.0584	29.4154	27.3454	22.8105	20.616	22.2287	19.2893	7.46503	4.16211	13.5762	7.47003	26.0038	28.1255	16.373	24.3906	19.5716	26.2401	29.9184	25.7733	0	0	0	0	33.7261	33.8531	24.1869
EED80108	1349	1799.2	789.52	747.734	568.776	663.025	481.593	701.183	586.937	698.023	747.086	788.907	861.105	789.435	1034.48	869.782	1038.6	948.252	486.179	493.53	597.133	504.564	836.46	763.529	705.892	763.775	490.242	442.672	479.476	425.796	338.113	351.894	184.472	248.116	545.501	515.369	637.016	572.82	349.657	316.931	401.02	384.253	734.979	625.538	656.121	655.036	567.031	562.467	503.677
EED80123	0	0	0	0.36674	0	0	0	0.183665	0	0	0	0	0	0	0	0	0	0	0	0	0	0	0	0	0	0	0	0	0	0	0	0	0	0	0	0	0	0	0	0	0	0	0	0	0	0	0	0	0
EED80109	1.48064	0.586263	0.43833	0.932252	0	0	0.972412	0.434473	0.187179	0.806283	3.58051	1.41892	1.97261	2.13469	0.798056	0.449536	0.362021	0.397955	2.45235	1.61813	2.22163	2.40627	1.09018	0.611511	2.00034	2.16578	0	0	0	0	0	0	0	0	0	0	0	0	4.13356	2.38496	5.08589	5.10317	0	0	0.688389	0	1.1665	0.6557	1.0569
EED80124	9.2582	3.46216	4.87255	6.90872	2.54836	3.29756	11.4851	3.8235	7.28251	3.17432	2.99216	7.22929	6.03016	5.93239	6.6535	5.62176	6.03643	2.76483	2.04456	0.749476	3.087	5.3497	3.02967	2.54912	7.49669	4.51409	1.77199	2.01673	2.66797	2.95595	0	0	0	0	2.40989	2.68334	4.31944	4.77195	3.5898	4.77973	4.49716	2.12729	11.5553	13.8523	26.7829	20.7673	15.3984	20.9555	18.3573
EED80110	0	0	0.27316	0	0	0	0	0	0.302462	0.217145	0	0	0.637505	0	0	0	0	0	0	0	0	0	0	0	0	0	0	3.12704	1.24105	0.687504	0	0	0	0	0	0	0	0	0	0	0	0	0	0	0	0	0	0	0
EED80111	43.7908	40.8573	21.4262	31.3921	26.9663	16.6489	38.6212	31.4315	27.0909	20.0226	42.4284	44.8925	40.6337	42.8596	49.0021	44.0279	48.1157	47.1859	36.2113	43.4664	38.3498	31.9309	21.8741	23.032	25.2218	25.593	24.8453	29.1493	28.7376	25.5942	35.2017	31.9841	40.3085	41.7485	87.8067	75.9268	80.4634	92.3404	25.3492	22.921	29.4271	34.7069	42.9862	41.0145	45.9303	36.6539	42.211	40.5193	50.3475
EED80125	16.0822	9.38114	13.6029	9.04092	2.18902	4.02758	19.4895	7.58429	6.53491	4.43093	0.835331	2.75213	1.53042	0.828083	7.73949	5.23148	7.72388	6.17494	4.75655	8.36935	4.30905	8.4009	12.687	11.8608	6.65915	8.40142	5.77141	7.50688	3.72413	5.77656	0	0	0	0	6.72777	3.74558	7.5367	3.3305	13.0283	16.6797	18.8323	9.89805	11.7307	20.9474	24.0334	27.539	57.6947	75.0354	63.5482
EED80112	32.1474	25.7608	24.1701	44.1766	26.9837	19.9356	42.7285	33.6901	18.3848	20.8404	20.0373	17.1153	14.2763	33.1058	24.7533	20.9149	18.7146	12.3433	32.9613	11.1532	9.18776	22.3905	19.7249	9.4836	12.6774	41.9849	13.1848	5.00194	13.8961	17.5954	0	0	0	0	31.3796	9.98293	16.0698	17.7533	26.7105	35.5645	50.1928	44.8474	27.3572	60.1246	35.5862	11.5892	87.4384	61.0134	92.8815
EED80126	28.0544	28.7748	27.7351	33.1389	21.5426	18.8086	38.4107	26.7641	27.9804	35.369	19.8066	28.259	31.4535	30.3864	25.0139	21.7287	25.6438	22.8841	42.4053	32.2657	37.3234	30.1707	21.9879	24.3571	23.6054	27.7598	23.822	18.9108	22.3294	13.2314	66.3098	59.162	60.7896	59.8496	30.8808	37.5005	36.4357	29.2618	19.384	25.272	19.2847	18.9701	28.5836	13.871	22.3234	37.2816	31.761	42.7436	33.8595
EED80127	30.6716	47.1365	26.753	38.1377	77.6995	81.4339	93.8792	83.4219	107.253	51.3404	165.043	156.799	167.697	167.081	162.587	154.732	164.9	155.54	93.5739	103.82	100.596	105.146	152.877	148.863	143.849	164.998	87.6193	91.1426	89.1787	86.9137	219.871	219.323	228.262	193.888	115.029	128.145	114.125	116.199	141.108	129.519	143.212	138.125	84.5133	90.5123	107.965	86.3194	179.795	157.315	157.67
EED80113	4.15534	4.13676	2.78953	4.32774	4.01818	1.23217	1.92338	4.44289	6.59712	1.99165	3.57779	1.88456	3.27745	5.06677	7.002	3.73447	6.44453	5.66737	3.98757	3.33882	2.83883	3.67109	3.23449	5.08006	5.23866	2.57028	2.01791	1.72246	3.64588	2.52464	0	0	0	0	0	0	0	0	0	0	0	0	0	0	0	0	5.97515	4.94826	4.28858
EED80128	0.134503	0.133142	0	0.141145	0	0.134738	0.147225	0	0	0	0.782462	0.859313	0.716778	0.775673	0	0	0.328865	0	0	0	0	0	0	0	0	0	0	0	0	0	0	0	0	0	0	0	0	0	0	0	0	0	0	0	0	0	0.529835	0	0
EED80129	126.185	110.648	119.678	94.1766	20.6534	1.44763	21.8414	33.2411	58.1945	23.4505	43.0865	25.6149	38.7778	25.487	22.3549	17.5499	30.9507	36.0876	40.9367	11.0527	18.0602	15.6093	5.3201	0	0	10.569	44.1287	57.4633	28.1743	42.0698	0	0	0	0	118.49	150.782	121.359	159.211	0	0	0	0	0	0	0	0	64.6125	45.8083	46.9161
EED80114	0.301391	0	0.123239	0.698383	0	0	0	0	0	0	0	0	0	0	0	0	0	0	0	0	0	0	0	0	0	0	0	0	0	0	0	0	0	0	0	0	0	0	0	0	0	0	0	0	0	0	0	0	0
EED80130	0	0.282928	0	0	0	0	0	0	0.361327	0.259405	0	0	0	0	0	0	0	0	0	0	0	0	1.05223	0	1.89358	3.13558	0	0	0	0	0	0	0	0	0	0	0	0	0	0	0	0	0	0	0	0	0	0	0
EED80115	0	0.101252	0	0	0	0	0	0	0	0	0	0	0	0	0	0	0	0	0	0	0	0	0	0	0	0	0	0	0	0	0	0	0	0	0	0	0	0	0	0	0	0	0	0	0	0	0	0	0
EED80131	0	0	0	0	0	0	0	0	0	0	0	0	0	0	0	0	0	0	0	0	0	0	0.828159	0	0	0	0	0	0	0	0	0	0	0	0	0	0	0	0	0	0	0	0	0	0	0	1.77227	0.996206	1.60575
EED80132	0	0	0	0	0	0	0	0	0	0	0	0	0	0	0	0	0	0	0	0	0	0	0	0	0	0	0	0	0	0	0	0	0	0	0	0	0	0	0	0	0	0	0	0	0	0	0	0	0
EED77173	22.5797	17.6231	17.5683	23.2391	24.4101	10.8746	7.60476	12.7418	24.1533	21.6753	51.7845	55.4835	59.0075	45.0748	35.1068	55.3707	24.419	37.3465	23.0144	25.3092	19.5461	26.816	43.1618	60.9747	67.6045	41.2851	3.73992	7.09409	6.75715	3.74326	0	0	0	0	0	0	0	0	27.2756	15.132	18.9832	19.4559	0	0	0	0	27.368	9.61483	18.5973
EED80076	0	0	0	0	0	0	0	0	0	0	0	0	0	0	0	0	0	0	0	0	0	0	0	0	0	0	0	0	0	0	0	0	0	0	0	0	0	0	0	0	0	0	0	0	0	0	0	0	0
EED80077	119.253	123.133	101.936	123.723	121.612	152.781	66.8946	129.34	142.211	157.809	243.048	228.911	198.147	251.855	197.495	201.147	202.981	195.51	236.483	187.167	198.816	210.945	218.02	223.366	208.714	249.194	173.126	194.387	180.946	193.484	285.068	428.654	314.204	363.057	191.633	169.291	177.417	174.051	302.916	301.553	298.924	289.857	168.449	160.83	174.756	206.084	346.197	338.903	339.726
EED80089	13.1816	6.85879	5.13657	16.9007	22.3574	9.33454	25.3964	21.4582	25.472	20.4016	16.9894	15.9143	0	17.4612	20.8337	15.256	18.2715	20.4314	10.2432	16.8969	4.52928	14.4962	28.4599	28.7349	22.1935	29.6156	42.1688	47.9929	45.4461	26.6567	127.592	121.625	132.865	119.441	32.4476	32.7685	21.6403	28.39	35.2503	41.9062	24.6228	21.0421	7.23652	8.67501	8.9854	9.10384	26.8995	65.0462	68.0575
EED80090	222.032	228.356	200.94	297.506	179.39	394.556	358.897	304.984	125.813	133.968	377.509	380.89	374.508	365.843	236.055	228.164	242.622	232.096	728.026	700.178	728.301	715.764	234.616	243.974	234.24	227.459	1409.61	1408.42	1398.32	1387.87	1180.59	1127.29	1214.07	1196.49	1056.24	1053.21	1088.64	1090.05	1131.51	1135.21	1141.09	1143.88	476.207	458.803	481.983	443.175	612.413	658.52	653.795
EED80091	4.52732	6.51324	4.97886	7.28259	5.33392	5.18155	6.12703	5.71509	6.47408	4.82713	5.62197	5.71041	6.53348	6.38712	4.67202	4.72529	5.06331	5.76107	9.21828	9.9634	8.60959	8.14161	5.72717	6.62914	6.44958	4.51851	3.53375	4.38943	2.75111	3.82162	0	0.860244	2.1045	3.08788	0	0	0	0	6.13691	6.04184	9.62151	6.28724	3.20595	2.16798	2.02099	2.38214	6.39088	7.23457	7.1146
EED80092	5.81739	6.33789	6.53252	10.019	8.38323	9.53361	9.17858	8.02413	7.93747	6.73149	8.89122	5.41006	5.17308	7.50387	5.75024	3.57617	4.74019	5.39891	10.8011	9.895	10.2367	10.9905	7.12713	6.69593	6.57585	7.5429	5.00138	6.61266	5.60871	6.63345	14.5152	11.7716	10.7992	13.8647	2.58883	6.07678	4.89324	5.40968	4.64089	4.98959	3.48272	5.59045	3.16371	2.3177	1.5364	1.45936	10.0617	9.33343	8.22864
EED80078	21.3469	14.5019	17.3308	25.059	17.6912	11.7921	16.2364	13.6592	19.2246	14.5911	42.2255	37.0766	31.6454	40.5802	43.0523	36.0114	40.9952	32.1357	49.6783	43.8633	51.3064	44.1475	30.6956	24.5926	28.369	31.5191	26.9818	26.2064	23.9221	30.8254	54.2353	66.9539	76.6862	75.5859	39.4882	42.064	38.1832	41.6604	44.9983	52.0545	44.0915	51.6949	13.0981	19.2953	15.2005	21.2039	38.0234	39.3288	39.2075
EED80079	24.2745	23.2252	23.3934	24.2805	14.4651	9.27133	22.0384	15.4848	11.3923	20.0417	11.5711	12.9669	7.78759	9.12975	6.34499	6.40867	7.74155	8.94638	13.4466	16.2662	13.156	15.8327	13.1508	11.7355	9.68152	12.1722	12.1202	12.4678	8.4224	13.764	2.59347	7.22992	3.53745	6.48802	11.887	13.7652	11.9314	12.2398	15.2988	12.5741	16.9855	12.5917	23.2136	25.9646	20.0051	27.0432	18.8685	20.4932	24.3395
EED80080	62.2889	166.864	72.6078	56.3771	58.6071	114.656	77.9816	84.9158	68.4092	74.5522	113.238	90.7826	123.441	124.603	46.1634	53.1886	56.16	71.1516	121.222	117.71	129.678	107.556	118.957	107.726	114.774	123.855	141.945	99.2195	128.231	138.716	267.382	256.553	209.21	224.004	82.0817	66.0078	55.1706	72.2374	168.46	125.114	137.371	132.837	95.4131	89.5576	103.169	92.3474	113.483	106.89	113.935
EED80081	4.63724	4.64346	4.44894	4.65828	10.5228	8.46094	4.77283	4.74327	4.54396	10.2548	5.7919	13.6274	10.0245	10.7714	4.63913	7.4662	9.51027	1.97918	23.7921	15.0878	26.2056	22.576	14.4137	16.4477	18.0457	11.2658	12.3186	12.4601	5.5484	7.48513	21.6033	18.7364	34.9232	20.4167	9.68167	6.86015	7.09905	5.66421	12.5444	14.6637	10.9498	12.172	0	1.02389	2.74105	3.03389	3.45325	16.733	7.02146
EED80093	28.05	38.1665	22.1629	33.38	24.3381	30.7061	29.648	22.345	27.7832	21.171	14.8599	24.3251	20.0335	25.2928	22.86	24.583	24.7465	24.353	31.9303	35.1142	35.29	38.2229	21.6466	21.0994	26.5021	27.494	22.6923	24.5666	27.9997	25.7594	41.5696	36.0531	53.2001	32.3535	33.3077	27.0295	24.7907	27.3878	30.6102	33.964	29.4979	26.9101	23.6242	14.6026	21.9594	23.8381	37.9705	40.5526	40.9392
EED80094	37.3106	23.421	24.0217	23.1576	6.71974	3.64642	4.98045	9.12357	6.90253	10.3239	10.5879	8.72084	4.84954	9.184	7.35739	7.59795	10.5688	12.2293	10.5507	12.4315	6.82718	7.39458	5.86283	7.51681	11.3043	13.3111	6.53152	8.92033	12.3909	9.15228	0	0	0	0	0	0	0	0	14.2905	14.9753	12.7875	15.6823	0	0	0	0	14.3389	24.18	20.2993
EED80082	3.20507	1.90359	1.77116	1.6144	2.19873	2.82539	9.40206	2.50796	1.49444	1.51262	7.0852	4.09531	4.78242	4.06636	3.10953	2.33542	2.50768	2.75659	2.97276	4.20324	3.84725	5.83379	7.55159	7.41278	6.37018	7.03224	4.78484	3.77009	3.65753	2.57875	69.6224	54.8016	39.1027	59.4236	0	0	0	0	5.36864	9.9281	7.60636	8.39543	1.30919	3.59663	2.3842	4.52931	6.06019	6.81295	8.90317
EED80095	86.4216	107.34	67.3334	84.4231	15.0745	33.9325	71.537	14.4825	36.4133	13.5199	80.1398	137.976	109.059	109.782	72.2905	46.5335	71.9497	70.4574	127.26	142.885	135.797	144.345	90.5002	116.519	76.3686	87.9425	78.5102	89.3984	107.295	102.986	58.5915	36.7251	35.4167	61.0176	52.9553	63.4176	32.2237	30.1188	107.804	77.0577	113.709	139.215	158.051	168.726	164.644	128.63	169.403	178.705	178.714
EED80096	179.242	143.365	276.222	276.285	652.329	786.062	132.575	635.203	1238.91	724.235	1302	1329.57	1255.35	1298.12	1261.83	1302.29	1206.56	1250.82	744.459	780.781	699.741	717.362	1232.15	1243.61	1167.75	1174.61	1469.78	1541.35	1399.79	1433.11	1152.49	1118.61	1093.6	1190.28	812.529	849.278	780.839	853.189	744.777	817.75	766.464	816.952	529.795	540.915	504.17	486.123	342.641	316.47	302.802
EED80097	73.166	56.7886	51.26	71.3452	45.9246	29.0146	27.8314	28.8709	72.6723	50.0662	51.7706	44.8486	47.7193	45.2648	53.3291	45.9825	47.8426	48.4316	37.3526	28.9956	47.4401	33.0575	48.0241	50.2232	47.6061	48.107	27.6123	25.2852	28.6717	28.5899	1.76575	1.96898	3.21127	5.3008	77.0472	69.9294	75.4316	67.3081	42.4361	41.5209	36.5922	38.102	25.9651	22.3299	28.7826	31.803	75.7728	95.9553	75.3605
EED80098	22.681	21.7069	19.8124	21.3723	7.77316	5.68015	13.8698	10.3001	18.9446	9.08467	10.9393	9.61099	8.94182	8.67551	11.5388	11.5941	9.03913	10.8858	11.3082	10.7495	10.7652	8.27473	10.6504	10.9923	11.6914	11.0023	5.14948	4.91542	4.05169	5.15407	0	0	0	0	21.6875	22.639	25.2062	20.8012	19.5854	17.2506	17.1643	19.9419	7.38571	7.46675	8.07016	8.46856	18.2336	14.6052	18.1724
EED80099	0	0	0	0	0	0	0	0	0	0	0	0	0	0	0	0	0	0	0	0	0	0	0	0	0	0	0	0	0	0	0	0	0	0	0	0	0	0	0	0	0	0	0	0	0	0	0	0	0
EED80083	1.5273	0.290416	1.37013	0.437105	0	0	0	0.543231	0.351051	0.63007	0	0	0	0	0.748369	1.68619	0.339482	1.11953	1.83974	0.712164	0	0.902582	0.590523	0.661304	0	1.69195	2.79033	0.907346	2.52073	1.5959	0	0	0	0	0	0	0	0	0	0	0	0	0	0	0	0	0	0	0
EED80100	0.325416	0.175994	0	0	0	0	0	0	0	0	0	0	0	0	0	0	0	0	0	0	0	0	0	0	0	0	0	0	0	0	0	0	0	0	0	0	0	0	0	0	0	0	0	0	0	0	0	0	0
EED80084	2.61278	1.67191	4.24414	2.30069	2.71255	0	3.09762	1.20667	3.03389	1.09886	8.35284	9.81744	7.18755	9.00519	8.99973	9.91481	19.0031	17.0363	5.22734	1.14549	5.85793	2.55375	10.5965	13.3923	11.8145	7.36277	4.08147	8.19846	1.34009	1.62207	0	6.75231	3.87534	4.89711	0	0	0	0	0	0	0	0	8.66434	0	7.71029	7.23943	3.50688	9.20291	4.89191
EED80085	0	0	0	0	0	0	0	0	0	0	0	0	0	0	0	0	0.328241	0	0	0	0	0	0	0	0	0	0	0	0	0	0	0	0	0	0	0	0	0	0	0	0	0	0	0	0	0	0	0	0
EED80086	10.9982	8.57761	14.7997	9.09318	7.62119	3.33863	3.64804	5.86779	4.63459	3.0248	4.84708	3.19389	8.88038	5.76602	8.98181	3.03561	4.88929	5.37459	8.83209	2.42819	5.00072	4.33306	1.22696	11.0117	8.83206	7.31249	2.8705	2.17797	6.05068	3.83074	0	0	0	0	0	0	0	0	24.4239	6.45235	20.8145	13.7842	0	0	0	0	10.5028	8.85558	13.0845
EED80101	1042.82	1268.39	1215.64	1266.18	929.978	1137.87	1346.14	1122.68	869.104	754.02	1465.9	1457.52	1374.52	1392.47	1280.82	1283.37	1203.79	1261.15	1381.1	1377.8	1312.73	1368.05	1669.53	1690.76	1534.12	1625.88	1795.1	1838.76	1744.1	1805.8	4224.43	4436.79	4085.04	4262.2	2252.08	2278.8	2138.07	2190.35	2238.83	2205.67	2074.26	2171.96	1640.16	1621.94	1580.03	1674.84	2031.11	2053.23	1924.08
EED80087	0.460578	0.464279	0	0	0	0	0	0	0	0	1.01498	0.768652	1.32675	2.52086	0	0	0	0	0	1.42326	1.27493	1.66825	0.152907	0	0	0	0	1.33127	0	0	0	0	0	0	0	0	0	0	0	0	0	0	0	0	0	0	0	0	0
EED80102	1.43105	1.88749	3.37798	2.18862	0	0	0	1.59987	0.971714	0.398205	1.21206	1.08926	0.622877	0.658957	0	0	0.468791	0	2.17578	1.99815	2.79338	7.1699	0.0624256	0.286618	0	1.573	1.34871	0.560383	0.368502	0.915997	28.5948	41.5066	20.0629	16.9833	0	1.93652	3.63363	11.5334	2.02495	5.07262	4.9771	4.25372	7.05309	9.70698	8.52017	8.58056	0	0	0
EED80103	0	0	0	0	0	0	0	0	0	0	0	0	0	0	0	0	0	0	0	0	0	0	0	0	0	0	0	0	0	0	0	0	0	0	0	0	0	0	0	0	0	0	0	0	0	0	0	0	0
EED80088	0	0	0	0	0	0	0	0.195449	0	0	0	0	0	0	0	0	0	0	0	0	0	0	0	0	0	0	0	0	0	0	0	0	0	0	0	0	0	0	0	0	0	0	0	0	0	0	0	0	0
EED77172	21.9201	16.0728	18.4263	23.8545	10.8295	3.2531	10.2194	5.9557	9.75015	5.89462	2.36145	2.59339	3.24483	1.17048	13.1276	7.39461	7.94005	10.9102	17.4806	8.87245	8.52707	10.5551	7.47204	6.70601	4.03397	7.42204	12.8194	5.30543	8.4224	4.66575	32.4184	21.6898	35.3745	45.4161	0	0	0	0	4.24967	4.71529	5.07031	2.79815	24.8717	29.6087	24.5345	24.5848	14.3913	3.5953	15.9366
EED77170	57.9049	54.4285	56.9929	64.0244	36.1998	36.7012	30.1663	32.5405	49.6761	44.2363	41.9049	57.3489	37.2061	52.406	43.0069	52.4882	54.734	55.4012	72.4484	73.4744	64.1792	84.4486	59.5655	59.5004	46.9887	57.5459	29.2708	24.623	30.4666	23.5649	311.535	248.7	254.313	269.233	66.2025	73.7144	69.8	78.3975	59.3574	68.6561	50.5242	50.4181	0	0	0	1.11863	49.83	47.0246	52.8566
EED77171	92.477	68.4672	114.132	139.858	56.8501	49.61	36.0824	75.8452	144.008	64.855	60.7839	66.8639	71.5683	71.9948	84.6214	75.7285	84.2611	66.9065	133.268	154.788	133.783	137.45	47.6216	62.1598	61.6316	71.6699	48.4137	41.3755	43.3218	51.3993	102.677	97.3209	93.3668	84.7656	8.04833	2.29133	1.78016	4.85299	77.8742	70.1745	74.2718	85.2598	120.727	129.951	105.461	109.353	48.5831	54.2527	47.3792
EED77169	0	0	0	0	0	2.86468	0	0	0	0	0	0	0	0	0	0	0	0	0	0	0	0	0	0	0	0	0	0	0	0	0	0	0	0	0	0	0	0	0	0	0	0	0	0	0	0	0	0	0
EED80061	0	0	0	0	0	0	0	0	0	0	0	0	0	0	0	0	0	0	0	0	0	0	0	0	0	0	0	0	0	0	0	0	0	0	0	0	0	0	0	0	0	0	0	0	0	0	0	0	0
EED80050	16.9727	6.48718	8.54427	11.1308	20.0684	3.93377	37.5128	13.9673	9.92864	11.664	17.6526	18.246	18.0731	17.4994	15.3933	14.0902	10.4743	13.4329	2.36512	9.10332	5.3565	3.481	5.25701	2.94879	0	3.91637	21.523	10.4981	17.5917	22.5681	0	0	0	0	114.994	130.37	110.551	128.343	18.6868	26.2634	21.1806	27.069	0	0	0	0	63.2817	64.8184	72.6251
EED80062	4.61099	3.64988	2.42771	3.37948	0.557899	0.586559	0.453983	1.43181	2.03628	1.12136	0	0	0	0	0.789002	0	2.14748	2.36064	0	0	0	0	0	1.20915	0	0	0	0	0	0	0	0	0	0	0	0	0	1.69764	0	0	0	0	0	0	0	0	3.45981	0	1.04491
EED80051	10.4811	8.6579	10.4775	13.0687	0.219111	0.115184	0	1.12467	0.436077	0.93921	4.68232	2.9384	2.14463	2.32085	1.2395	0	0.281136	0.618084	2.66621	2.93207	3.10548	1.49492	0.423305	0.764001	0.380886	0	0	0	0	0	0	0	0	0	0	0	0	0	0	2.22171	0	0	8.21934	2.5806	3.7421	4.06225	0.452872	1.01839	0.410325
EED80063	3.79491	1.87826	3.74484	2.38939	5.4237	0	0	0	0	2.06652	0	0	0	0	0	0	0	0	0	0	0	0	0	0	0	0	0	0	0	0	0	0	0	0	0	0	0	0	0	0	0	0	0	0	0	0	1.49489	1.68057	2.70885
EED80052	34.9169	15.3084	5.10757	5.06936	11.096	9.81145	51.6534	38.672	8.3608	16.277	33.7582	37.0357	37.6451	37.5102	32.8446	17.2859	17.8661	24.4938	6.19139	14.1413	5.69518	6.1685	18.7145	15.8034	15.4308	11.3564	36.1586	24.6716	33.0153	30.8534	49.6029	41.484	18.7937	24.8181	101.654	100.068	106.278	123.719	67.0047	59.5608	65.5845	61.0496	11.8925	6.53422	1.8048	7.18376	92.127	78.7814	78.7411
EED80053	0	0	0	0	0	0	0	0	0	0	0	0	0	0	0	0	0	0	0	0	0	0	0	0	0	0	0	0	0	0	0	0	0	0	0	0	0	0	0	0	0	0	0	0	0	0	0	0	0
EED80064	26.5644	17.881	9.43699	12.2655	104.28	149.021	120.96	124.719	95.3734	87.7584	234.895	234.206	223.671	297.199	183.271	170.982	171.47	191.346	144.314	162.575	165.812	207.222	164.297	171.151	172.472	159.312	219.644	163.181	192.91	177.093	271.552	416.358	308.66	356.65	211.588	221.738	167.315	178.681	222.483	218.059	199.084	153.816	282.124	244.44	172.907	257.417	175.799	150.58	166.865
EED80065	1.68249	2.27109	2.26402	1.44456	2.33175	0.459662	0.502262	0.748035	1.16016	1.11055	0	0	0	0.441037	0.412205	1.39314	0	0.411096	6.58668	1.11438	4.58999	2.48573	0	0	1.52	1.11865	0	0	0	0	0	0	0	0	0	0	0	0	0	0	0	0	2.34291	5.14918	2.84449	3.8598	4.21759	5.41882	6.00489
EED80066	5.49685	3.94021	2.99272	2.58579	4.87621	0	0.622425	0.926998	0.958484	1.89233	0	0	0	0	1.02165	1.15096	0	0.509449	2.51154	1.38099	0.568812	1.84826	1.39562	1.56567	1.88365	2.07942	1.63254	1.85801	0.491601	0.544664	0	0	0	0	0	0	0	0	0	0	0	0	0	0	0	0	12.6932	8.39406	12.177
EED80054	0	0	0.603116	0	0	0	0.464577	0	0.214623	0	0	0	0	0	0	0	0	0	0	0	0	0	0.625011	0	0.28119	0.310414	0	0	0	0	0	0	0	0	0	0	0	0	0	0	0	0	0	0	0	0	0	0	0
EED80055	1.28843	1.02032	0.762857	2.16329	0.736571	0	0.28206	0.252048	0.651523	0.701616	0	0	0	0	1.38891	3.12944	2.5202	3.46294	0	0	0	0	0	0	0	0	2.21941	0	1.33665	0.740464	0	0	0	0	0	0	0	0	0	0	0.804667	0	0	0	0	0	0	0	0
EED80067	0.613024	1.07879	1.41151	0.643296	0	0.614096	0	0.399742	0	0.185457	0	0	0	0	0	0	0	0	2.03068	1.48878	0.61321	0.664174	0	0.84394	0.676891	0	0	0	0	0	0	0	0	0	0	0	0	0	0	0	0	0	0	0	0	0	0	0	0
EED80056	2.18576	2.93638	2.92725	2.12986	0.743786	1.09479	0.341787	0.610841	1.57897	1.55867	2.27063	0.498729	1.24801	1.80074	0	0.474014	0.763467	1.6785	1.03435	0	0	0	1.14955	1.28962	1.03435	0.570926	0	0	0	0	0	0	0	0	0	0	0	0	0	0	0	0	0	0	0	0	0	0.691403	0.557223
EED80057	20.6754	4.84727	20.4026	21.1254	6.73932	3.81528	2.38221	20.7553	39.894	31.1099	35.9833	17.5735	24.8528	31.3774	31.8763	29.54	30.5395	36.5591	12.6163	13.5912	16.3276	30.0639	7.51143	6.74135	24.4007	22.7905	28.944	28.2077	29.365	18.5209	34.7619	9.6907	7.90243	8.69629	0	0	0	0	30.3792	29.4942	18.5347	30.0042	133.081	158.293	138.226	153.592	68.5848	64.2533	42.5366
EED80068	0	0	0	0	0	0	0	0	0	0	0	0	0	0	0	0	0	0	0	0	0	0	0	0	0	0	0	0	0	0	0	0	0	0	0	0	0	0	0	0	0	0	0	0	0	0	0	0	0
EED80069	0	0	0	0	0	0	0	0	0	0	0	0	0	0	0	0	0	0	0	0	0	0	0	0	0	0	0	0	0	0	0	0	0	0	0	0	0	0	0	0	0	0	0	0	0	0	0	0	0
EED80070	0	0	0	0	0	0	0	0	0	0	0	0	0	0	0	0	0	0	0	0	0	0	0	0	0	0	0	0	0	0	0	0	0	0	0	0	0	0	0	0	0	0	0	0	0	0	0	0	0
EED80058	0.655673	0.32452	0.32351	0	0	0	0	0	0	0.297539	0	0	0	0	0	0	0	0	0	0	0	0	0	0	0	0	0	0	0	0	0	0	0	0	0	0	0	0	0	0	0	0	0	0	0	0	0	0	0
EED80071	0	0	0	0	0	0	0	0	0	0	0	0	0	0	0	0	0	0	0	0	0	0	0	0	0	0	0	0	0	0	0	0	0	0	0	0	0	0	0	0	0	0	0	0	0	0	0	0	0
EED80072	0	0	0	0	0	0	0	0	0	0	0	0	0	0	0	0	0	0	0	0	0	0	0	0	0	0	0	0	0	0	0	0	0	0	0	0	0	0	0	0	0	0	0	0	0	0	0	0	0
EED80059	207.699	250.454	232.477	214.73	109.988	135.15	129.946	125.345	101.349	109.42	32.8017	51.7427	42.0573	48.48	44.2056	51.6686	43.6151	52.353	52.2983	44.8154	47.378	45.3176	52.0838	60.1238	50.9397	49.4859	42.3619	40.8671	42.0072	33.5831	94.9737	65.734	41.6918	52.4344	30.0211	37.4388	40.8949	46.3681	55.0946	64.3067	67.2276	67.1348	63.8615	64.4241	69.5891	71.4032	72.6914	70.8245	71.7154
EED80073	2.40979	1.71749	1.42679	2.12418	1.92868	1.73808	2.42671	1.13139	2.31527	0.699869	3.08413	0.307913	1.79787	1.9456	2.07818	1.17062	0.235681	0.777222	0	0.351142	0	0	1.77431	1.19431	2.23511	2.46741	0	0	0	0	0	0	0	0	0	0	0	0	1.3455	0.373231	1.204	0.332224	0.49217	0.540838	0	1.45947	1.13912	1.28061	1.03208
EED80060	9.57215	23.0511	14.9263	10.6959	9.85203e-08	0	1.23181	9.77332	7.45648	5.52228	11.1792	12.2772	5.12039	11.0822	24.3782	14.586	25.8421	25.5346	9.54853	5.29227	11.7992	7.40758	17.6865	10.264	11.3251	12.904	16.5512	25.1161	9.968	13.8049	0	0	0	0	39.3915	37.5953	55.4749	39.0005	32.1995	28.5134	27.2925	29.9725	0	0	0	0	3.78493	8.51015	10.2879
EED80074	67.8677	78.3779	60.8838	60.788	9.14447	7.21067	16.5083	11.7344	9.09969	8.08833	0.997008	0	0.913314	2.96507	0.923746	2.08134	1.67615	2.76378	15.8961	12.4865	8.22889	11.141	11.3569	7.07821	10.2189	15.0413	9.84066	11.1998	16.8907	17.729	0	0	0	0	0	0	0	0	17.9422	31.8528	20.3366	28.3531	21.0018	7.69283	7.96807	17.2995	35.1058	37.9485	33.0305
EED80075	0	0	0	0	0	0	0	0	0	0	0	0	0	0	0	0	0	0	0	0	0	0	0	0	0	0	0	0	0	0	0	0	0	0	0	0	0	0	0	0	0	0	0	0	0	0	0	0	0
EED80020	0	0	0	0	0	0	0	0	0	0	0	0	0	0	0	0	0	0	0	0	0	0	0	0	0	0	0	0	0	0	0	0	0	0	0	0	0	0	0	0	0	0	0	0	0	0	0	0	0
EED80032	0	0	0	0	0	0	0	0	0	0	0	0	0	0	0	0	0	0	0	0	0	0	0	0	0	0	0	0	0	0	0	0	0	0	0	0	0	0	0	0	0	0	0	0	0	0	0	0	0
EED80021	0	0	0	0	0	0	0	0	0	0	0	0	0	0	0	0	0	0	0	0	0	0	0	0	0	0	0	0	0	0	0	0	0	0	0	0	0	0	0	0	0	0	0	0	0	0	0	0	0
EED80033	4.88978	4.4968	3.61116	5.32987	1.02197	0.91646	1.62295	1.32684	0.677978	1.03074	0.275283	0.403094	0.336232	0.363859	0.595127	0.957796	0.539933	1.01747	0.731509	1.26414	0.473348	1.02537	1.16139	1.17261	1.14951	1.61507	0.815128	1.13387	1.22729	1.17846	0	0	0	0	3.51046	3.08589	2.81488	3.65855	1.43115	0.977205	0.788085	1.63095	0.966462	2.65507	2.78674	2.54749	1.2427	1.95588	1.01334
EED80034	46.0584	36.779	42.7472	40.0677	9.46208	8.576	16.4926	16.7475	3.89617	14.6074	5.47835	9.84504	8.66826	7.89936	7.38296	5.19843	3.34912	6.44272	7.94051	6.23735	5.13818	11.6869	12.6069	16.2644	11.9107	10.018	12.2892	12.3081	13.7662	13.7761	8.20446	18.2975	32.3288	19.1566	22.0614	13.3989	25.1633	20.8496	21.5102	19.2262	17.644	14.1631	24.4788	24.0173	26.2697	22.4681	22.2576	21.231	21.9995
EED80022	5.32593	4.83271	4.81768	4.1917	4.2288	2.22302	9.23035	5.20941	10.0994	4.02811	3.8729	2.83552	3.54779	5.11906	1.1961	9.43252	7.59621	4.77155	8.82124	8.08403	3.99566	7.21289	1.63394	0	1.4702	1.623	11.4679	18.8525	20.7197	21.6809	0	0	0	0	0	0	0	0	20.1346	12.0296	12.4733	16.8267	9.06464	14.9415	14.4443	11.2001	3.49665	15.7239	7.92023
EED80023	7.82825	2.60166	4.635	8.0046	2.73247	3.06405	3.58067	2.25578	2.2561	2.60095	3.79056	3.97398	4.15754	5.89111	4.14869	4.06847	4.01607	3.81067	1.75567	2.18363	1.63796	2.32244	1.20343	1.8097	2.62598	2.72147	1.89035	2.67692	1.81377	2.74297	25.4858	27.0973	26.4085	26.096	5.32453	4.56053	4.03766	8.11028	5.22951	4.9905	5.74912	5.93361	9.28397	7.28709	5.85251	6.55484	4.39963	5.18151	4.90808
EED80035	14.6924	19.4561	15.855	21.1797	21.1478	16.6337	22.3735	20.4137	48.0044	29.2464	37.2538	51.5653	34.3803	40.0093	49.6726	57.6705	48.8406	46.9274	34.5188	42.2765	34.6808	31.9666	50.6404	50.0052	52.51	48.0969	17.2747	27.9458	24.829	21.8663	58.2308	61.6851	66.1374	56.4236	26.2333	31.4662	29.1652	22.2924	29.2023	34.7295	32.0905	33.9535	32.8278	28.1495	32.9196	23.0566	43.7018	49.7417	41.5421
EED80024	14.0949	12.7738	15.8484	15.2778	5.86276	3.49379	2.44859	6.01656	7.41896	8.88087	4.3448	5.40618	3.42525	4.7626	13.4513	20.1312	14.5919	13.2644	4.07383	5.93813	3.78957	5.12224	6.98017	3.58552	3.00584	11.4319	3.35005	3.17874	3.4382	4.09354	0	0	0	0	2.45652	2.73526	4.40302	3.24286	4.39111	2.70679	1.30976	1.92751	7.13875	2.3534	6.50027	4.23383	17.2143	18.91	21.7325
EED80036	918.576	1087.47	767.811	809.862	658.312	1075.56	1251.74	725.306	399.85	1020.66	893.404	549.094	861.482	770.142	0.00137068	0.00363078	2.40717	0.0186419	676.523	564.344	580.893	893.652	240.882	38.1236	393.011	218.606	349.165	154.583	810.132	421.649	0	148.411	328.962	128.108	1012.62	971.678	1084.58	1137.07	11.6512	47.7945	16.6764	91.6556	732.084	694.052	794.053	663.347	767.441	77.2534	658.364
EED80025	48.2859	69.8048	44.2207	51.3994	78.2779	76.5572	60.4579	62.3497	98.5895	75.6666	115.189	102.09	93.9493	101.168	91.7458	88.0658	90.0318	88.698	171.457	168.306	158.975	153.557	70.9772	93.9727	82.2761	102.26	57.3455	41.997	50.0029	55.4002	327.363	346.48	378.405	335.911	41.7073	38.5111	32.8194	40.2862	100.01	101.553	92.204	85.6058	145.444	131.564	130.013	120.097	82.7882	96.1483	101.045
EED80037	0	0	0	0	0	0	0	0	0	0	0	0	0	0	0	0	0	0	0	0	0	0	0	0	0	0	0	0	0	0	0	0	0	0	0	0	0	0	0	0	0	0	0	0	0	0	0	0	0
EED80026	45.8636	57.4289	78.6902	89.0683	305.509	587.448	57.627	447.884	912.958	219.301	1056.58	1076.95	1101.91	1074.24	937.935	947.955	967.688	943.459	750.887	776.163	756.493	739.349	1074.6	1007.89	1053.12	1086.87	646.448	606.738	639.097	631.088	1044.25	963.096	976.569	988.232	301.136	328.378	283.585	305.324	343.166	375.764	340.359	369.477	500.245	518.143	514.751	499.991	246.099	251.677	260.985
EED80027	3037.46	2724.88	2670.73	4175.12	2333.15	2626.34	5164.89	2304.61	3363.62	2216.76	3064.11	3127.49	3141.76	3086.44	3081.82	3056.15	3069.09	3074.26	4628.75	4790.19	4565.1	4620.28	3484.44	3632.13	3502.57	3509.76	3138.5	3149.36	3049.27	3193.95	3943.08	4068.17	4167.02	4151.79	3564.89	3645.47	3577.34	3582.24	4083.9	4118.31	4055.72	4142.47	5211.74	5321.22	5256.07	5350.92	5731.03	5721.08	5750.53
EED80038	1319.11	1406.58	1169.88	1232.73	370.19	682.441	555.156	552.24	287.347	863.357	864.02	806.834	875.438	801.309	761.972	842.913	830.6	719.421	1407.19	1395.51	1538.26	1482.34	802.245	840.017	796.159	796.792	1188.52	1166.68	1076.95	1322.52	502.631	451.297	445.182	516.032	1452.66	1271.76	1290.14	1279.51	1239.21	1199.9	1228.43	1198.01	1092.75	1106.81	1054.85	1213.55	1123.48	1266.12	1234.03
EED80039	13.1478	9.97244	14.0599	16.3565	7.82571	7.53607	5.57642	4.32193	9.20767	10.9546	8.84647	8.0436	7.88267	7.55874	12.7232	7.49607	9.09564	7.5166	8.34737	5.5231	7.45651	8.73062	16.9628	24.3221	24.7662	27.4238	5.52436	5.83205	6.74592	4.34308	0	0	0	0	4.26246	0	1.52799	3.37612	4.0335	3.639	2.893	2.15602	0	0.816704	0.676741	0	19.7938	15.5543	14.4368
EED80040	2.07867	1.97142	1.30449	1.46845	2.80582	0.928442	0.854463	0.66108	2.68733	2.60751	0.712438	0.391206	0	0.353128	3.90813	2.05936	4.38107	2.30242	2.92472	1.69515	3.39248	3.04361	0.602251	1.00995	0	0.696504	1.40638	0.80031	1.58812	1.62755	0	0	0	0	0	0	0	0	4.87985	5.86828	4.07766	1.83532	9.72335	16.1826	16.486	13.1537	3.83991	6.69087	5.94185
EED80041	9.52359	9.53192	6.38614	5.22927	1.38618	2.15368	4.21474	2.29117	2.89745	3.32859	1.52826	2.85401	2.34285	0.660331	0	3.05543	2.3399	2.03788	0	0.78594	1.18617	1.61999	4.08479	3.2999	5.57478	3.08656	0	0.940354	2.55786	0.551317	0	0	0	0	0.0422206	0	0.0352506	0.0238117	3.26366	3.71447	4.13744	3.89649	0.103203	0	0.0808197	0.101523	3.77487	1.98201	4.87554
EED80028	12.6646	11.8767	11.5109	14.3393	6.9861	7.01111	2.91843	3.25989	5.05591	5.74712	6.78591	8.51703	4.44019	9.61004	0.898181	0	1.62976	0	1.10401	1.2141	0	0	2.45392	0	1.10401	3.65625	0.956832	2.17797	3.45753	6.70379	0	0	0	0	0	0	0	0	0	0	0	0	0	0	0	0	0	0	0
EED80042	10.985	10.3944	8.80604	11.4861	1.02122	0	0	0.371665	1.44578	1.29295	0.942463	2.07006	0.431674	0.467143	0.873209	0	0.459672	0	3.66782	1.10714	2.01704	0.673567	2.88147	0	1.26918	0	0	0	0.420176	0	0	0	0	0	0	0	0	0	0.565353	3.76377	2.52947	2.2335	7.44479	19.9979	13.5579	12.2648	1.81682	4.55889	3.73814
EED80043	2.78366	3.43855	2.809	3.57695	1.53473	0	0	1.55315	1.81561	1.57627	5.5147	2.76327	3.76423	1.35752	3.02337	7.20496	5.85486	4.13495	4.72738	4.50792	2.69576	0	0.605948	3.68225	2.79013	0	0.689479	0	0.397589	3.49528	0	0	0	0	0	0	0	0	0	0	0	0	0	0	0	0	3.55179	1.4923	4.27662
EED80029	4.66791	4.05762	4.52569	2.64305	1.1975	0.91407	0.605372	2.58134	0.41707	1.71123	5.04533	3.53589	2.67998	3.32148	3.4815	2.91194	2.87829	3.16377	2.98256	2.97579	1.517	1.78675	2.10568	4.59798	1.97257	3.42881	0.727746	2.94735	0.56753	0.563239	14.9494	10.4188	24.5657	11.2196	0.685196	0	1.22813	0.678395	0.882537	0	1.09599	0.40323	0	0	0	0	5.08337	5.93508	5.37111
EED80030	6.67628	4.04855	5.06544	4.43917	0	0.637987	0.830485	0.197721	1.25113	2.23089	2.02044	0.50661	0.422578	0.914599	1.52126	2.66157	0.855273	1.43224	1.63637	4.10342	4.20983	2.67163	2.91928	0.437037	0	0	0	0	0	0	0	0	0	0	0	0	0	0	0	0	0	0	0.809769	2.66953	0	2.40128	2.29147	1.79083	4.51202
EED80044	138.068	293.142	132.305	139.791	176.227	461.204	654.391	555.514	277.923	138.008	422.014	396.951	411.377	416.436	451.289	404.505	417.015	425.666	370.176	351.008	359.945	348.462	362.882	316.072	339.726	355.594	531	521.831	514.724	552.469	656.298	729.863	717.43	654.967	566.917	577.076	567.359	585.694	768.345	787.775	763.624	743.211	758.333	756.885	724.493	721.634	1073.68	1042.24	1048.68
EED80045	38.2478	66.2565	33.0252	39.9184	20.3999	24.3631	86.689	59.3697	11.0369	13.3948	23.5806	33.8648	23.8166	26.3729	22.9682	19.5644	29.4782	27.376	16.5259	19.6882	19.9614	20.2691	18.3663	13.7361	13.0829	18.2434	31.0326	25.8098	24.2604	26.2818	106.246	107.367	84.5351	146.186	2.43485	4.06669	3.27313	6.02671	51.503	64.3898	61.0158	65.9126	46.7001	59.4822	55.087	51.4068	93.3472	82.8491	103.865
EED80031	28.4807	21.8203	24.4474	21.0847	11.5237	6.64408	4.69754	5.72416	6.65841	12.9243	7.94377	5.60827	11.9549	9.5623	11.0401	10.0684	13.8319	4.71873	3.87716	7.81689	3.51238	6.97454	12.2086	18.5302	8.40047	17.1204	8.96074	4.46177	5.56528	4.48436	0	0	0	0	0	0	0	0	2.72297	2.26599	1.82745	1.34468	0	0	0	0	13.0633	14.686	11.8359
EED80046	0	0.355969	0	0	0	0	1.18682	0	0	0	0	0	0.280448	1.14363	0	0	0	0	0	0	0	0	0	0	0	0.792991	0.769113	0	1.28967	0	0	0	0	0	0	0	0	0	0	0	0	0	0	0	0	0	0	0	0
EED80047	32.8135	30.9434	21.6366	13.5904	9.98329	4.19846	0.917512	2.04972	1.05967	22.4425	1.21908	1.33881	2.23349	2.417	4.518	2.54494	3.07424	1.12646	5.55336	9.16065	10.0618	1.36225	5.42864	10.3858	6.94167	13.7936	0	4.10832	4.34799	0	0	0	0	0	0	0	0	0	7.31286	8.11409	9.16126	11.5561	0	0	0	0	219.462	202.308	179.501
EED80048	5.94421	4.90339	3.91051	5.71793	1.57324	0	1.98808	0.969026	1.25242	1.49858	2.40139	1.0549	0.87992	1.42833	1.33496	2.00524	2.4223	4.43789	1.09392	1.78788	2.4775	1.47144	1.82362	2.72776	6.01654	1.20761	2.37021	1.61854	2.14121	1.89786	0	0	0	0	0	0	0	0	0.576205	1.27867	0.515605	2.84546	3.37231	7.41155	4.60604	4.16675	0.650428	0.731219	0
EED80049	0	0	0	0	0	0	0	0	0	0	0	0	0	0	0	0	0	0	0	0	0	0	0	0	0	0	0	0	0	0	0	0	0	0	0	0	0	0	0	0	0	0	0	0	0	0	0	0	0
EED77168	0	0	0	0	0	0	0	0	0	0	0	0	0	0	0	0	0	0	0	0	0	0	0	0	0	0	0	0	0	0	0	0	0	0	0	0	0	0	0	0	0	0	0	0	0	0	0	0	0
EED79993	11.5679	12.3317	13.1715	13.073	0	13.3709	2.92203	4.35187	1.12492	11.3065	0	0	0	0	0	0	0	0	2.94766	3.24158	13.3517	5.78453	6.55184	11.0253	11.7906	0	7.66408	2.90753	6.92358	0	0	0	0	0	0	0	0	0	0	0	0	0	0	0	0	0	3.50526	7.88132	6.35179
EED79994	12.572	16.7876	14.5262	14.0542	6.75257	9.54529	20.2176	9.88927	9.76677	5.03685	6.38776	6.92568	7.31801	7.60087	7.08589	6.53106	5.62692	6.86289	16.3039	18.3422	15.5859	18.3498	10.0876	12.2546	9.98564	8.8097	13.8763	7.8211	8.2366	13.1372	71.9665	88.3374	79.4582	65.8354	19.2224	12.2994	9.10458	19.6592	10.748	10.177	13.7426	11.2098	13.4523	13.9389	11.4362	14.4922	10.5341	11.1928	7.52107
EED79995	0	0	0	0	0	0	0	0	0	0	0	0	0	0	0	0	0	0	0	0	0	0	0	0	0	0	0	0	0	0	0	0	0	0	0	0	0	0	0	0	0	0	0	0	0	0	0	0	0
EED79996	10.634	12.3962	7.52506	8.2225	18.531	26.4212	51.9197	42.1528	4.24525	9.39727	34.5941	33.5222	34.8591	30.8645	23.3791	15.9305	20.8688	18.9915	28.7368	25.2308	21.6243	24.3311	20.8621	20.8037	25.4922	26.6067	31.3331	28.3456	35.9265	36.5879	502.849	467.271	509.073	531.14	47.1198	37.4108	39.2907	40.9728	73.9743	60.1373	66.8497	67.5153	67.5135	57.7029	62.7762	58.2603	56.7711	50.8104	61.4244
EED80009	18.8758	11.9612	10.422	16.681	12.447	9.30846	22.9796	13.0489	11.3005	14.2162	10.8123	8.15031	5.05076	8.70334	14.5508	12.0276	11.4616	10.4914	20.6752	13.3215	14.2241	16.8191	9.75835	6.87371	7.41909	7.35647	13.0846	11.1735	13.0965	14.3862	75.795	58.5991	68.1752	78.6604	8.4227	10.6887	8.84243	9.88814	20.3959	16.94	18.5049	13.8623	6.02678	5.27083	5.02727	3.25752	7.35303	7.85327	6.90583
EED80010	14.308	9.66713	8.43073	17.4591	2.99945	1.16502	2.0971	0.984852	1.16119	1.1278	1.972	1.69178	1.43932	0.917521	2.90632	3.4891	1.92019	3.46682	1.95697	2.5182	2.4499	1.23976	3.44427	4.81541	5.12578	3.73248	5.05005	2.52428	3.70242	3.74741	0	0	0	0	5.68464	6.32967	8.31211	8.59045	6.60251	4.18411	4.71361	3.85972	0.00157307	0.00560069	0.00786375	0.00238201	4.16232	4.7437	2.91373
EED79997	8.65013	6.50734	7.58148	11.415	8.07263	7.982	5.41913	5.80271	9.09467	10.1643	12.0918	14.7472	14.4147	11.8316	11.5707	11.7567	13.2688	14.7366	23.7638	23.7199	20.3226	20.9927	13.2128	14.493	13.1201	12.3111	9.69637	7.55024	8.87445	11.2848	24.9784	20.3331	22.2547	21.5669	10.1554	9.4073	11.0889	13.6325	14.922	15.9274	10.7003	14.904	23.3672	21.6216	20.7573	22.6766	8.97543	7.67705	9.69168
EED79998	0.318024	0.158407	0.315906	0.335408	0	0	0.696211	0.782615	0	0	0	0	0	0	0.428534	0.482776	0.77758	0.427381	1.05348	0	3.81745	1.55052	0	0	0	0	0	0	0	0.913847	0	0	0	0	0	0	0	0	2.21961	2.4628	2.97925	1.0961	0	0	0	0	0	0	0
EED79999	384.1	331.477	398.337	367.482	83.5706	140.451	264.108	254.504	102.226	89.0744	220.033	223.937	234.577	242.569	174.866	196.011	186.552	208.574	260.304	273.193	256.362	275.548	142.846	162.944	133.932	146.659	314.532	274.872	317.968	291.389	359.352	429.749	378.86	411.708	380.019	359.349	426.139	385.701	535.927	525.207	537.599	605.73	541.076	506.765	482.071	547.998	382.757	394.201	397.996
EED80011	11.2358	8.55552	12.7934	9.06976	0.823502	0.865806	20.813	6.76309	5.46313	15.6884	5.02797	19.3263	11.5147	12.4609	2.32925	5.24817	6.3397	2.32299	8.5891	9.44555	2.59367	14.0462	3.18188	0	0	0	0	0	0	0	0	0	0	0	0	0	0	0	9.04835	13.3863	8.09672	17.8733	0	0	0	0	0	0	0
EED80012	9.98414	7.86875	7.49396	8.72207	6.13785	4.23633	6.23426	4.87964	7.11906	10.1263	2.88358	2.89143	4.70305	2.73245	5.76769	4.27157	4.034	4.21687	14.2874	9.87629	12.9347	13.958	7.71327	6.1357	6.85343	8.4713	2.59296	3.11249	3.69634	2.89188	0	1.2475	0.508648	0	0.205107	0.913521	2.57341	0.812286	6.28518	5.10501	6.3042	4.50625	0	0	0	0	10.9404	9.97006	9.51499
EED80000	177.569	243.685	207.085	182.103	42.2971	92.9825	70.6782	118.421	91.8326	113.544	141.521	95.5237	150.545	128.004	65.2561	61.2634	98.6734	21.6935	227.263	117.611	230.103	300.19	252.572	160.239	294.104	265.639	170.446	92.3049	94.2009	127.562	580.137	503.151	410.302	645.028	212.721	52.6352	381.277	257.412	462.607	296.898	364.563	443.924	267.877	67.9304	131.341	61.1044	95.3837	125.104	72.0177
EED80001	1.1472	0.457452	0.434426	2.46244	2.9039	1.24939	3.86121	1.21992	1.31392	1.26054	0	2.65606	1.45446	1.79815	0	0	0	0.558694	0	1.38985	0	0	0	0	0	0	0	0	0	0	0	0	0	0	0	0	0	0	5.07776	12.0731	10.3857	8.59729	0	0	0	0	0	0	0
EED80002	36.4198	27.1553	39.8774	36.3183	149.854	129.74	13.6603	103.968	287.317	155.785	275.761	300.524	273.119	246.96	286.722	284.511	305.291	294.38	143.053	172.489	164.835	157.766	250.556	278.01	273.627	282.207	95.8946	110.873	100.245	89.2104	220.952	172.432	137.731	227.366	111.799	97.7241	129.42	116.978	46.2038	48.276	49.4697	50.8317	110.392	108.317	103.725	102.426	90.209	79.3521	78.3011
EED80013	0.78625	4.34817	2.05696	1.49336	0.971591	1.50577	7.33758	2.74156	1.54062	0.694045	3.33803	3.34976	3.38827	1.05013	1.76809	1.65764	4.91349	2.20115	0.954235	0	0.328134	1.59494	3.12862	1.66422	2.65366	1.28446	0.937925	1.60336	1.8866	3.58275	0	0	0	0	19.8524	14.2613	11.4784	12.6809	12.9737	11.5917	17.4138	18.4666	21.2158	17.6545	18.0985	26.6085	7.85818	8.099	6.54354
EED80003	0	0	0	0	0	0	0	0	0	0	0	0	0	0	0	0	0	0	0	0	0	0	0	0	0	0	0	0	0	0	0	0	0	0	0	0	0	0	0	0	0	0	0	0	0	0	0	0	0
EED80004	53.6294	46.713	46.6734	62.2448	71.2911	70.8238	49.0134	57.2329	35.816	68.9562	58.6273	69.0837	54.0033	58.7452	64.2862	62.2648	65.8985	64.7548	106.629	100.256	98.9998	94.1117	76.2687	89.0718	93.3065	75.0006	109.086	117.237	92.9573	100.504	56.0857	89.9442	83.044	77.8128	70.7389	64.9794	89.5503	75.3733	133.49	126.086	114.529	138.878	70.4277	67.9177	74.9293	68.0316	86.3977	107.3	93.7761
EED80014	17.1892	8.65692	8.03483	10.4431	3.44799	0	0	1.47484	1.52493	5.20023	0	0.96332	0.803533	0	4.87627	0.915583	3.68669	3.2421	0.499478	3.29569	0.904972	2.45046	1.1102	0	3.99581	1.10277	0.865781	1.97071	0.391065	1.73311	0	0	0	0	0	0	0	0	7.36657	7.00602	7.53351	1.03938	0	0	0	0	19.0068	34.7225	27.9839
EED80015	23.7562	18.0173	19.1773	26.4723	21.9988	12.9859	23.8724	21.3919	20.5321	24.7506	31.9707	36.2996	30.9621	32.0751	24.8806	25.1812	21.964	22.9062	43.2514	46.5948	49.2495	42.4187	28.4763	32.7732	31.4185	35.6897	20.6253	16.9643	22.081	21.4809	105.12	103.094	127.428	119.923	11.3452	9.47441	12.6017	13.4792	32.2108	44.1681	36.4681	38.9301	25.7164	24.4551	18.8042	22.9754	41.3232	43.6356	33.5664
EED80005	210.274	195.574	218.988	245.833	125.05	76.6932	115.468	118.711	129.344	144.732	157.011	152.146	144.771	172.943	160.687	153.176	173.388	180.168	121.545	131.094	117.521	122.701	151.966	142.797	127.388	158.69	63.8125	93.376	90.5881	82.1177	90.1636	125.676	66.615	140.975	76.4529	94.3308	85.1824	81.8314	136.662	163.93	152.035	128.895	176.539	170.241	191.915	179.844	144.537	128.118	161.177
EED80006	6.51681	4.83816	8.94285	5.77008	3.68673	0	1.33748	2.29074	3.73304	3.97385	1.4809	0.32527	1.89922	1.46805	7.95807	10.8203	6.22415	6.02092	2.36112	3.33842	3.05568	2.64771	2.24919	0.420543	0	1.11707	2.04635	2.32897	2.11272	2.92596	0	0	0	0	8.34904	9.96042	5.34451	11.8088	7.10674	4.73124	4.45153	4.21141	1.03983	2.2853	0.946826	2.05566	1.20333	4.05839	2.54394
EED80016	10.1157	4.29145	5.70413	4.54939	5.50758	0	0	2.82697	1.82687	7.86932	0	9.23246	3.85053	0	0	0	0	0	0	0	0	0	15.9603	11.9367	0	10.569	8.29765	9.44366	14.9919	12.4576	0	0	0	0	0	0	0	0	15.1288	0	13.5377	14.9421	0	0	0	0	0	0	0
EED80017	18.9051	16.023	23.0754	19.8962	5.63523	7.78467	5.02096	6.08344	4.2263	6.3653	5.97515	4.11737	2.38239	4.99144	6.77108	3.75132	7.68751	4.28048	5.79659	7.10172	5.92954	5.33996	5.50495	5.0193	4.29601	5.32139	3.65259	4.37341	6.04154	4.92815	0	0	0	0	0	0	0	0	13.1744	11.3892	12.6238	12.2317	8.42354	8.49074	7.45953	10.8167	6.36805	5.43259	5.65134
EED80018	78.9756	60.3322	67.4469	59.7392	25.643	11.5379	20.3085	7.12714	10.7313	23.392	6.43748	11.6622	8.33595	11.5059	11.2196	13.0011	8.1494	12.7918	0	16.8251	6.70288	4.06493	14.6054	10.066	9.88041	5.26004	0	1.95058	7.64071	7.23699	138.65	176.695	246.151	178.383	0	0	0	0	34.7668	25.9041	22.8721	27.1513	0	0	0	0	66.1246	65.8742	98.8422
EED80007	3.90494	5.43404	2.31003	6.01929	3.65506	6.21871	5.00003	2.66108	5.91213	4.79318	3.18607	0.699512	4.59795	1.64841	7.75795	5.60667	9.22205	6.95131	4.96788	3.46853	4.96254	4.84411	5.19088	8.98347	9.44787	7.09687	6.26565	7.4613	3.91865	4.34162	8.04433	15.698	19.5064	14.1206	10.8154	8.75825	5.2869	15.5754	4.68675	8.45042	6.90643	7.52197	0	0	0	0	7.91771	4.92971	6.75654
EED80019	4.23784	3.67059	5.75013	3.89122	2.52364	6.36787	6.95802	2.5907	7.36641	0.96155	0	3.38433	0	4.58238	7.13804	3.21662	2.59041	2.84754	3.50953	0	3.17934	5.16536	0	6.56343	0	1.93713	0	0	0	0	0	0	0	0	0	0	0	0	0	0	0	0	2.70477	2.97223	2.46286	2.67356	0	2.34591	3.78127
EED80008	7.94861	5.44029	7.30587	10.8673	46.9121	40.313	10.6891	35.3194	38.7584	58.1246	54.1674	51.3624	51.0726	48.4586	57.6539	54.8848	54.8611	55.3014	37.1633	34.085	37.3471	37.0554	60.8661	64.3432	63.1924	62.1197	33.7737	32.0567	31.9242	29.8883	36.9995	24.2694	30.346	30.4906	16.759	13.6252	15.7344	17.9095	18.7034	17.9387	18.0129	20.1946	37.5703	35.9335	39.2782	37.1368	13.9558	17.2985	11.9961
EED77167	0	0	0	0	0	0	0	0	0	0	0	0	0	0	0.800681	0	0	0	0	0	0	0	1.09377	0	0	0	0	0.970771	0.770552	0	0	0	0	0	0	0	0	0	0	0	0	0	0	0	0	0	0	0	0
EED77166	0	0	0	0	0	0	0	0	0	0	0	0	0	0	0	0	0	0	0	0	0	0	0	0	0	0	0	0	0	0	0	0	0	0	0	0	0	0	0	0	0	0	0	0	0	0	0	0	0
EED77165	0	0	0	0	0	0	0	0	0	0	0	0	0	0	0	0	0	0	0	0	0	0	0	0	0	0	0	0	0	0	0	0	0	0	0	0	0	0	0	0	0	0	0	0	0	0	0	0	0
EED79979	49.3361	41.085	46.3667	76.6997	116.151	165.525	174.866	102.641	73.5896	120.352	143.504	135.085	150.238	151.291	111.151	103.822	98.2897	109.449	143.541	135.031	129.253	130.662	129.735	112.122	153.052	125.049	189.605	164.616	154.36	180.773	254.334	209.218	272.976	279.538	108.546	93.626	100.018	102.928	165.79	167.783	165.472	143.051	271.9	289.998	259.718	272.715	130.591	126.004	115.526
EED79961	2.02964	1.6324	1.00143	1.46428	0.604326	0.762445	3.33242	1.11669	1.44328	0.805906	2.95182	2.83652	1.35201	2.19465	1.36746	0.385136	0	1.02283	0.840413	1.38632	1.90336	2.06155	1.40101	0	0.420205	0.463878	0.728375	1.65795	0.658	0.364512	8.10459	6.77805	11.0545	10.1375	0	0	0	0	3.09872	0.491176	1.58447	2.18605	0	0	0	0	5.49666	3.93236	3.62195
EED79962	0	0	0	0	1.41075	0	0	0	0	0	0	0	0	0	0	0	0	0	0	0	0	0	0	0	0	0	0	0	0	0	0	0	0	0	0	0	0	0	0	0	0	0	0	0	0	0	0	0	0
EED79963	190.567	129.526	144.306	202.638	24.0271	25.5926	77.433	24.5128	31.2571	24.9569	38.0953	37.497	43.5477	40.0341	44.0402	49.7354	41.4136	41.7735	43.0708	34.5093	34.7283	36.6333	44.3107	51.928	53.2088	41.4682	27.2338	30.0023	33.173	28.6645	26.5567	2.7713	20.4437	26.3852	29.3848	24.934	27.903	18.1493	37.6588	30.4403	32.5497	30.8637	57.2401	61.2037	42.1797	54.4477	100.418	106.822	108.703
EED79980	28.9021	67.1531	21.3942	27.3267	2.47287	1.24796	2.65904	4.38668	0	0.949746	2.53653	7.16312	9.29439	6.4659	2.0144	1.51292	0	2.23221	0	2.11783	0	4.859	5.50355	5.14513	6.60272	2.73336	11.445	7.32698	4.52341	4.29571	0	0	0	1.99115	10.9442	8.12404	5.88486	9.39086	0	0	0	0	0	0.698986	0	1.2575	5.3981	5.51692	6.00244
EED79964	2.37681	3.29387	2.34545	5.98604	2.26463	0	1.56098	4.18466	1.80283	1.2943	0	0	0	0	0	0	0	0	0	1.73168	1.42652	0	7.00013	1.96327	9.44798	19.1215	0	0	0	1.36596	0	0	0	0	0	0	0	0	0	0	0	0	0	0	0	0	0	0	0
EED79965	147.692	125.994	80.0875	99.1638	119.897	81.3003	154.626	162.381	126.776	99.4751	230.457	237.691	238.945	250.237	227.815	238.11	233.014	222.451	227.851	198.466	215.577	197.451	162.111	173.9	179.937	185.122	217.315	222.649	230.913	225.821	179.685	177.467	186.734	197.786	296.487	314.409	300.293	297.272	349.395	323.582	350.287	343.974	194.476	200.181	182.313	184.932	279.816	287.528	263.274
EED79966	84.5912	67.1451	85.8312	97.297	59.8558	77.9117	113.155	111.444	101.71	67.0205	106.297	102.687	106.96	120.537	103.917	98.9363	95.7135	93.6268	222.47	231.068	211.254	208.163	77.9513	79.3873	76.1903	79.6424	201.449	194.516	184.794	189.678	249.939	245.973	261.434	304.342	259.697	262.97	247.803	260.172	246.452	235.788	222.123	239.535	158.516	156.84	151.373	173.761	166.444	156.691	148.492
EED79967	10.3086	6.28994	9.14967	10.5727	7.29619	23.3657	0.2562	16.8623	10.1051	9.84422	21.7884	17.4982	26.6629	16.7954	17.7186	14.5433	11.4891	10.813	47.8948	45.363	42.5321	44.0367	11.6884	15.6399	18.7442	8.67791	33.6016	32.0707	26.6347	27.6215	0	0	0	3.59846	61.3747	34.3143	46.3778	36.9	41.4518	36.6215	31.5803	39.6722	65.301	56.4031	59.8604	52.7544	32.1369	21.8461	24.4372
EED79968	3.92691	1.69008	2.02179	3.58333	2.7655	1.36827	0	0.167	2.1584	1.23965	0	1.09079	0	0.98462	1.84051	1.55511	1.25236	2.29445	3.959	4.35376	2.56181	2.21977	3.77133	0.705145	1.69671	1.87305	0	1.67362	0.442813	0.49061	0	0	0	0	0	0	0	0	6.55392	7.272	3.1989	5.88457	0	0	0	0	3.3628	3.0244	1.21873
EED79969	11.152	8.44169	6.9442	12.5162	8.06864	5.01819	9.26932	4.31652	8.97151	11.258	3.12236	3.42903	2.70135	2.57939	4.98225	5.43183	5.10343	7.21285	15.0137	15.4245	15.0329	16.6699	3.95187	2.463	3.35831	2.18079	5.30759	3.50747	4.33076	6.51188	13.3355	24.4299	18.1894	25.7357	10.8274	13.2227	12.8335	11.4116	8.94877	8.31286	8.75252	10.6882	0	0	0	0	17.149	14.2613	14.4734
EED79981	127.483	100.33	119.577	167.813	117.603	98.3737	102.56	91.2069	148.633	192.154	98.2712	99.2893	94.8229	114.304	120.186	123.09	107.938	151.342	120.869	149.331	137.885	142.024	177.447	169.302	171.603	186.143	103.462	117.751	101.644	110.026	244.633	184.534	215.908	273.597	139.828	146.881	141.863	182.845	220.079	197.098	178.646	220.467	172.505	126.375	161.265	159.147	189.87	175.551	205.792
EED79970	14.5082	9.10233	9.07402	12.2226	6.61969	14.943	15.6569	11.1928	6.45811	9.45832	4.75496	3.91649	3.81133	5.30292	1.10139	0	0.499622	1.09843	0	3.72195	3.06605	2.65669	3.76138	4.2197	0.676891	1.49448	0.586655	0	0.529973	0.587178	0	0	0	0	1.19677	3.99769	2.14506	2.36978	6.41778	5.53851	5.10472	4.22571	8.34685	6.87916	8.55036	9.28186	5.63459	3.6197	5.10515
EED79982	22.4639	16.9335	10.0283	23.9878	12.4958	17.1506	15.522	12.8028	16.5106	16.4059	4.55416	4.15027	2.54457	6.18025	18.7209	5.58239	12.1458	18.7495	11.6614	12.3814	12.6937	18.5758	20.1048	19.3106	17.2662	25.6171	0.603235	8.74375	4.27442	1.21277	0	0	0	0	73.893	58.0141	56.5446	77.152	14.8031	9.15767	19.5929	16.075	0.735028	0	0	0	19.9505	16.8215	4.18563
EED79983	8.98509	4.63239	5.7263	7.26124	1.78354	0.56255	2.45874	1.64785	1.41985	1.52901	0.54448	0.597957	4.48896	3.23853	0	0	4.20634	0	1.24015	0	0.561739	1.21685	0	0	0	0	0	0.611636	0	0.537891	0	0	0	0	0	0	0	0	4.57262	1.44961	3.50718	2.58067	0	0	0.870295	0	5.16163	4.14484	3.34045
EED79984	4.43946	2.45919	3.47443	5.8361	1.2631	2.21581	3.08705	2.15927	2.94917	1.88572	5.96172	5.64304	5.28226	3.7628	2.10998	3.12917	3.48229	2.25638	6.97607	8.24553	5.44097	6.15724	5.7909	4.08402	3.19177	2.57062	6.15509	5.77191	4.85513	3.70912	14.1689	24.1153	9.49354	18.6558	4.48491	3.87832	4.35326	5.95599	9.66343	8.46741	6.52364	10.3087	5.63553	5.72494	2.59796	4.00691	5.03667	2.63419	4.82786
EED79971	13.6348	15.8935	11.4201	14.6708	8.17502	15.264	17.6764	9.57574	6.97638	12.9343	4.98448	7.99092	8.56402	10.0012	5.97289	8.03316	5.69373	7.31538	10.8655	13.6365	9.45074	11.1899	13.063	6.66489	16.7704	13.4393	5.87724	5.98378	7.2077	4.58077	0	0	0	0	17.2794	18.7953	14.5491	16.0197	12.3795	10.6934	13.575	11.4311	4.94022	6.85058	7.31505	3.68128	12.3987	8.77965	12.5585
EED79985	6.92626	5.29024	5.04622	6.43365	0.310815	8.03048	0.714134	10.6016	12.7472	3.55223	0	0	0	0	2.88056	0	2.6134	2.87281	0	0	0.11856	1.86491	8.2549	5.34664	6.75762	3.63902	0	2.97204	2.71034	4.65583	0	0	0	0	0	0	0	0	0	4.13867	1.66885	7.3679	0	0	0	0	2.26016	6.17808	7.77004
EED79972	6.50227	4.27091	2.94028	5.02342	1.77435	6.07242	3.21552	5.46451	6.9182	2.67277	0	0	1.98481	3.22184	4.01496	0	0.91065	3.78007	0	4.07035	3.35306	4.8423	6.85579	1.53823	2.46751	0	1.06928	1.21697	0	3.21071	0	0	0	0	0	0	0	0	29.8938	20.1899	18.6086	15.4042	0	0	0	0	5.8686	9.89633	1.32929
EED79986	9.33809	11.5965	15.5101	13.8658	5.42366	4.35657	3.64012	10.9799	11.6875	5.71049	18.5747	12.5477	23.2124	22.7669	15.7354	13.1717	12.5573	8.83112	9.45656	13.9838	23.0364	24.9279	20.7239	21.2559	8.65447	13.5477	6.95321	12.9112	8.81739	3.72835	6.02345	0	5.47726	12.055	42.4197	34.4296	11.8762	47.8881	8.34638	3.02548	3.1053	0	0	0	0	0	55.3959	35.9901	43.0939
EED79987	14.3591	20.1837	12.7527	14.1641	56.9146	65.592	125.11	58.9889	55.5467	43.006	72.6738	74.3074	59.6863	80.324	94.9674	80.2161	81.4518	74.0993	116.06	108.802	117.206	126.013	115.241	113.864	118.913	123.921	74.2039	85.3908	73.7378	74.2701	151.372	194.369	129.303	160.653	116.054	114.24	132.646	86.593	123.268	120.094	115.684	128.675	101.177	101.514	76.1059	102.909	143.671	165.332	148.621
EED79973	5.35026	3.17629	2.05283	2.54684	0	1.04196	3.01212	1.35651	1.31493	0.944017	0	0	0	0	4.67192	0	2.54318	2.79561	4.71639	2.52607	2.7789	2.41462	0	0	0	0	2.9862	7.83862	0.899224	2.98886	0	0	0	0	0	0	0	0	6.0496	12.0824	2.16534	11.9499	0	0	0	0	6.82887	6.88161	7.61007
EED79974	28.2399	33.2558	31.2305	26.0578	25.5153	16.5833	59.6902	27.1458	37.5469	21.2111	24.076	32.662	25.947	22.4631	39.7522	47.3043	38.0951	43.1851	56.4504	53.2108	48.2172	53.807	14.3399	28.1526	29.0315	39.1708	19.5699	25.4546	31.5698	23.7847	0	0	0	0	11.4064	6.35032	23.0001	5.64659	50.9732	58.4433	62.3368	55.3784	42.263	43.7102	31.6919	22.1163	51.7853	49.5928	38.2306
EED79988	0	0	0	0	0	0	0	0	0	0	0	0	0	0	0	0	0	0	0	0	0	0	0	0	0	0	0	0	0	0	0	0	0	0	0	0	0	0	0	0	0	0	0	0	0	0	0	0	0
EED79975	0	0	0	0	0	0	0	0	0	0	0	0	0	0	0	0	0	0	0	0	0	0	0	0	0	0	0	0	0	0	0	0	0	0	0	0	0	0	0	0	0	0	0	0	0	0	0	0	0
EED79989	30.4757	30.0567	23.5889	32.4865	11.6374	15.542	20.015	18.4274	27.6338	30.9982	14.5056	7.96361	17.2269	11.1842	14.933	9.31487	13.548	10.4249	47.9586	40.7173	52.6521	35.2795	32.6386	36.6156	29.3679	20.2626	4.77242	9.05259	8.62262	11.1456	35.4017	9.86906	24.1436	17.7127	0	0	0	0	36.2096	20.5847	26.5126	14.6205	0	0	0	0	21.8272	29.4461	27.6868
EED79990	58.3684	81.601	85.7149	74.0234	5.53499	14.1327	39.3631	25.7047	14.338	4.01701	12.8741	8.83658	11.7934	5.58354	10.4371	10.0784	16.2327	18.5875	20.1596	26.2007	24.0739	13.4869	11.2023	10.2824	16.4942	7.08106	7.14767	10.8465	22.241	11.1285	0	4.92697	0	0	22.6818	25.2554	24.683	19.2486	20.2722	19.28	25.9145	19.0685	49.4356	54.324	61.7337	48.8652	56.6639	44.1016	54.3015
EED79976	42.3217	40.645	42.0398	47.3527	73.0374	65.1376	70.1007	69.2214	70.5095	72.6239	91.3071	85.5023	90.3635	93.7475	75.9113	76.1596	78.8076	71.9406	86.8084	90.3592	86.211	89.732	79.9665	64.823	70.5605	85.5809	99.3754	97.0741	101.404	110.337	279.794	247.102	280.883	282.221	79.6124	70.3684	67.6701	79.6349	93.895	84.6484	91.4593	96.6	115.201	118.73	99.0341	90.5319	97.1574	96.193	99.532
EED79991	36.2452	34.5972	29.8445	33.9599	21.1916	20.9835	14.4268	13.9277	23.5053	37.7018	23.9607	17.668	18.5001	16.6269	20.6143	17.1497	22.4429	17.3959	30.0162	39.8682	31.7831	25.2447	14.7299	11.6645	8.57601	9.037	18.244	15.7651	19.5334	17.2458	33.8334	25.1516	37.6022	26.3325	15.8519	15.3483	15.4416	12.9651	12.3199	16.4037	12.1266	12.5734	9.01297	17.8276	10.9425	13.0665	33.84	33.3531	39.4804
EED79977	107.121	87.3251	78.7627	127.84	146.094	48.3941	177.03	98.6143	66.3827	91.5029	0	0	0	0	22.6423	25.5083	20.5424	16.936	97.4088	45.9093	37.819	61.4432	30.9305	60.7238	69.5774	53.7661	54.2718	41.1783	43.5806	24.1423	150.97	130.936	122.027	117.5	332.141	410.921	286.637	414.101	21.9894	8.13288	13.1178	43.4359	139.42	117.851	205.074	180.215	49.6438	83.7152	97.4547
EED79992	189.887	120.104	131.543	142.739	109.384	86.1164	106.604	88.8751	124.497	136.785	71.217	90.378	65.2387	70.5991	98.2426	123.893	95.7829	103.828	97.3259	118.923	107.762	90.1916	132.201	103.367	95.5232	91.5236	89.0372	71.1119	84.6679	48.4669	269.404	310.102	237.073	286.977	54.1717	53.2222	79.9617	59.944	79.7454	77.949	115.533	90.0126	69.4523	79.3728	80.948	76.8891	109.307	113.246	120.397
EED79978	28.0179	17.9786	26.9535	34.868	17.8417	8.18028	30.5139	19.4175	19.4007	23.7674	13.1049	8.54524	13.8805	17.0509	7.20925	8.97671	8.60611	9.83876	30.7815	44.1087	40.1383	38.4403	7.77489	8.72225	9.79408	13.3863	15.7642	9.6608	14.2411	12.9463	116.939	137.921	124.739	96.764	9.07043	11.0178	11.8237	10.6132	33.9013	33.7996	27.698	28.145	26.5987	33.1787	36.6569	29.1341	21.0753	23.6931	13.5675
EED79948	27.3942	24.0678	18.7802	26.0007	42.3755	62.5398	26.4447	39.0303	35.783	40.1882	51.4806	39.6935	47.9749	44.0254	51.3128	58.022	54.2535	48.2665	44.8074	36.1482	44.1103	38.4276	59.5175	62.4251	50.7842	50.2897	55.6267	59.0111	49.243	50.8276	35.5497	74.964	72.8074	60.4703	32.5142	49.2523	39.9519	49.3954	44.3199	41.4547	32.4317	47.4794	93.5871	95.8175	71.5922	66.0577	48.8919	54.7125	64.0404
EED79949	0	0	0	0	0	0	0	0	0	0.348818	0	0	0	0	0	0	0	0	0	0	0	0	0	0	0	0	0	0	0	1.10439	0	0	0	0	0	0	0	0	0	0	0	0	0	0	0	0	0	0	0
EED79933	166.343	194.247	105.798	154.783	121.964	154.917	118.777	102.325	106.786	192.841	115.291	128.69	143.702	144.268	122.579	159.796	131.864	136.221	180.804	175.162	187.192	179.518	114.822	107.344	144.212	99.7971	106.332	84.925	102.799	91.4899	0	0	9.43744	10.3855	87.5276	59.323	78.4413	48.9811	72.5604	57.8669	48.6968	91.8204	179.157	207.81	208.448	262.355	120.301	100.714	166.974
EED79950	107.854	110.482	79.102	106.024	46.6744	64.5466	119.883	55.5376	43.2791	50.7747	64.7671	62.6819	68.9714	55.7782	56.6325	60.4207	56.8244	57.2282	46.0997	46.6407	45.5212	40.2577	71.727	76.4436	76.9862	65.1402	55.1365	53.2024	59.1936	51.1867	131.147	133.848	127.34	135.684	67.6496	80.7709	79.6184	81.5036	127.239	131.481	124.722	135.741	76.0316	92.9199	69.8784	68.8329	114.026	122.027	126.657
EED79934	44.4575	60.6843	61.4192	53.0369	38.7921	37.0345	15.8794	27.9218	42.5954	37.3759	24.5016	34.3826	41.1488	41.8311	20.1788	18.4706	17.1632	15.0934	40.305	47.7335	53.3652	47.1529	41.3479	50.2516	43.4052	37.6486	10.7482	27.5236	19.4195	16.1367	29.8988	33.34	54.3753	29.9188	21.9263	27.466	29.4751	27.1358	35.9277	34.4281	48.2238	51.6135	7.16834	2.62572	0	7.08563	35.0254	41.4484	26.7236
EED79951	22.6224	18.6116	19.2817	25.8295	17.6414	9.95542	11.1917	11.2061	11.1802	16.7468	16.2777	12.7511	16.676	16.1035	12.2772	14.7254	11.7171	12.3607	13.7817	14.1805	13.8303	11.8662	16.7224	17.7474	14.3153	16.7999	4.11432	5.42927	5.70199	4.62916	0	0	0	0	0.676434	1.50637	0.606213	1.33944	11.4435	10.4291	11.7042	12.3185	19.4609	16.2009	15.3039	16.9046	11.3425	11.3818	12.911
EED79935	7.00432	8.57559	5.09298	9.86475	8.78122	5.53939	8.07036	7.03137	7.22359	9.70282	8.57834	5.88805	3.92911	5.84643	4.96749	6.15589	3.15475	7.92661	9.15879	7.38616	5.53141	7.18934	10.8573	18.2704	17.7069	15.503	2.64593	4.21592	3.3464	4.23727	0	0	0	0	0	0	0	0	2.57293	2.14113	4.60467	3.17647	0	0	0	0	11.6174	7.34651	13.1573
EED79936	3883.24	4897.15	3752.67	3805.05	1874.31	1672.16	1120.09	2353.34	1389.28	1588.8	2363.03	2015.07	2081.5	2118.91	2169	2116.21	1974.78	2269.93	1804.52	2025.8	1819.23	1835.16	3178.83	3609.13	3530.71	3506.86	1194.69	1121.74	1079.26	1157.71	1012.1	926.451	1208.78	1043.01	1573.07	1437.02	1325.38	1546.49	1686.48	1662.53	1721.75	1766.71	1395.56	1496.42	1618.11	1451.06	1631.76	1478.45	1556.07
EED79937	120.757	70.4478	55.7771	49.3369	74.1659	61.3479	75.0687	118.193	43.9441	84.2745	116.071	101.742	92.3353	103.389	111.804	114.003	109.049	108.855	68.1529	76.9522	58.7733	64.9655	94.0169	95.328	91.1811	94.2103	97.9031	91.8777	103.068	99.2898	86.8333	88.025	118.439	82.9419	418.256	460.881	477.301	459.958	246.033	246.605	224.472	232.976	46.6841	70.0197	47.1043	53.6285	211.136	221.99	213.432
EED79952	0	0	0	0	0	0	0	0	0	0	0	0	0	0	0	0	0	0	0	0	0	0	0	0	0	0	0	0	0	0	0	0	0	0	0	0	0	0	0	0	0	0	0	0	0	0	0	0	0
EED79938	0	0	0	0	0	0	0	0	0	0	0	0	0	0	0	0	0	0	0	0	0	0	0	0	0	0	0	0	0	0	0	0	0	0	0	0	0	0	0	0	0	0	0	0	0	0	0	0	0
EED79939	0	0	0	0	0	0	0	0	0	0	0	0	0	0	0	0	0	0	0	0	0	0	0	0	0	0	0	0	0	0	0	0	0	0	0	0	0	0	0	0	0	0	0	0	0	0	0	0	0
EED79953	10.7951	23.5089	21.3053	17.3699	57.5992	53.3488	27.5711	52.0906	81.8816	56.8253	54.4263	59.7719	49.8575	60.1795	67.8825	58.9949	73.9042	56.0942	66.7509	60.2985	36.7144	65.4965	60.9374	35.6674	61.9827	73.6882	37.1906	35.2726	27.9978	66.1756	0	0	0	0	33.7193	32.8522	30.2189	54.25	40.1828	36.2257	49.4406	49.6086	22.0477	20.1898	43.4974	36.3221	62.3685	73.3025	48.8025
EED79954	0.0022942	0.00228707	3.43716e-05	9.80892	18.9327	0.002313	0.0025185	60.2576	0.00292273	0.00208701	147.363	150.278	144.179	140.951	126.315	142.84	118.814	128.837	124.541	122.584	121.959	129.389	123.538	121.247	137.017	134.067	134.321	127.87	136.462	116.849	286.206	207.731	8.735e-08	0	333.873	284.708	234.105	293.669	256.602	253.3	253.88	239.003	628.071	605.92	593.919	570.912	483.009	566.165	544.146
EED79940	12.4578	20.4244	17.2876	12.6644	18.5466	24.9591	37.4993	22.0857	31.0056	33.2128	35.1037	24.8719	21.7837	20.2059	32.5242	37.823	28.556	27.205	16.7648	36.8729	15.1875	15.1844	30.0975	33.7649	34.8191	54.0977	16.7652	24.1688	23.2229	19.0175	0	0	5.65433	0	43.3209	43.1589	40.8671	31.6039	20.3783	19.5962	15.8037	25.4939	79.5109	78.6359	61.5396	56.9803	32.2046	31.0327	26.3996
EED79941	11.6704	13.0592	6.50928	9.58439	16.4377	16.7738	7.77566	10.4225	8.9804	17.0391	10.3314	14.5878	9.46409	16.0941	6.83728	9.24327	13.647	6.81889	10.085	20.3327	7.61345	18.1416	5.60403	10.4781	10.0849	14.8441	0	0	0	0	0	0	0	0	2.97175	3.30895	10.653	5.88451	3.54139	0	0	5.24652	28.4989	37.0109	30.6681	33.2919	15.9903	6.74118	14.4878
EED79955	82.0196	93.05	88.0385	111.656	51.5142	71.226	71.7549	66.7408	79.879	77.5278	359.62	307.057	302.945	345.071	247.108	229.309	248.49	207.222	172.944	165.285	177.738	168.189	285.297	288.76	214.902	290.238	195.229	187.362	193.524	191.539	169.942	0	220.129	125.605	286.989	232.602	330.302	321.207	190.517	183.533	173.246	182.229	83.8624	77.5874	87.939	79.3719	217.434	258.806	233.152
EED79942	3.96249	11.865	6.62574	7.31885	16.7458	64.8671	68.3247	55.1533	25.6534	9.52267	106.905	102.675	104.603	104.14	106.754	103.481	99.6688	110.153	113.387	95.2276	118.674	117.881	107.334	89.1081	76.7961	92.359	148.094	147.358	149.8	146.174	491.762	457.694	480.37	468.453	163.894	145.838	127.709	127.064	220.571	212.082	203.392	214.535	462.023	456.268	517.39	470.777	433.845	417.058	453.013
EED79956	72.8276	52.1005	70.4543	78.9269	48.3307	46.3534	34.6365	51.326	75.5835	63.0666	54.1149	58.414	47.4537	55.0209	65.9942	56.0021	78.5356	73.5095	46.3529	38.8105	41.5148	43.4145	62.0522	67.643	57.9409	66.2888	28.7605	18.7044	31.7554	32.4416	0	0	0	0	39.1141	38.3675	44.2343	58.0888	26.6353	25.2437	32.7718	32.3351	38.9716	39.2564	50.2718	43.3371	25.0552	36.6176	37.4566
EED79943	0	0	0	0	0	0	0	0	0	0	0	0	0	0	0	0	0	0	0	0	0	0	0	0	0	0	0	0	0	0	0	0	0	0	0	0	0	0	0	0	0	0	0	0	0	0	0	0	0
[truncated: 7,777 more rows]
[truncated: 293 more columns]
