# Supplementary material for: Fungi.guru: Comparative genomic and transcriptomic resource for the fungi kingdom
Source: Comput Struct Biotechnol J. 2020 Nov 20;18:3788–95. doi: 10.1016/j.csbj.2020.11.019 (PMC7718472; doi:10.1016/j.csbj.2020.11.019)
Supplement: Supplementary data 10 [file mmc10.zip › Supplementary Data 14.txt]

gene	ERR1224571	ERR1224573	ERR1224574	ERR1224575	ERR1224576	ERR1224577	ERR1224578	ERR1224579	ERR1607729	ERR1607730	ERR1607731	ERR1607732	ERR1607733	ERR1607734	ERR1607736	ERR1607738	ERR1607739	ERR1607740	ERR1607741	ERR1607742	ERR1607743	ERR1607744	ERR1607745	ERR1607749	ERR1607750	ERR1607751	ERR1607752	ERR1607753	ERR1607755	ERR1607757	ERR1607758	ERR1607759	ERR1607760	ERR1607761	ERR1607762	ERR1607763	ERR1607764	ERR1607765	ERR1607766	ERR1607768	ERR1607769	ERR1607772	ERR1607773	ERR1607774	ERR1607777	ERR1607780	ERR1607781	ERR1607782	ERR1607784
POW18011	0	0	1.36563	0.490641	0.940389	0	0	0	0.585918	0.316408	2.28776	0.585754	2.15286	1.32285	0.292426	1.35845	0.140277	4.2285	1.76374	1.96988	3.11087	0.354517	0.157641	0.585869	0.205215	6.98254	0	0	0.488694	0.358428	0	0	0.583661	0	1.03402	0	0.215079	0.434185	0	0.430816	0	0	0	0	0.143694	0.158032	0	0	0.815231
POW18012	4.9047	7.48128	14.7229	15.7983	16.569	4.4761	3.6233	6.30373	8.59085	7.64109	6.1661	8.08324	7.98426	10.7248	3.69912	11.1306	3.75059	0.663093	0	9.99406	12.8191	7.64411	7.34197	6.73735	10.7967	66.2455	5.01246	7.51292	7.79756	6.64646	6.28669	8.50212	3.43988	2.56223	7.72913	3.48871	3.89553	6.441	1.10236	4.64464	4.90553	10.3641	20.1828	7.23654	5.45308	7.6328	6.6194	4.42967	11.7522
POW18013	27.5568	32.6424	30.1761	29.8646	31.7467	49.8072	60.7043	51.4362	28.4713	20.8777	18.4305	29.2124	21.4732	21.1111	13.1627	19.8033	20.8799	188.761	253.866	22.7599	24.045	30.1017	29.5118	26.6709	30.7031	31.0727	26.3082	21.2436	17.6227	16.2253	10.6525	12.5441	13.8823	19.4779	21.1561	22.2418	19.4723	23.852	13.2386	27.1046	29.9918	18.0981	20.4513	20.1265	18.9629	15.5201	21.8717	15.7623	18.7646
POW18014	0	0	0	0	0	0	0	0.151575	0.877741	0.509167	0	1.41927	0	1.83289	0	0.437208	0	0	0	0.372936	0.370818	0	0	0.628524	0.841291	82.3294	0	1.1088	0	0	0	0	0.175513	0	0	0	0.692214	0	0	0	0	0	0	0.79478	0	0.856799	0	0	0.996247
POW18015	110.339	106.35	123.864	89.0032	110.843	177.581	148.01	200.571	105.144	138.864	142.239	133.678	119.68	145.528	108.945	89.0314	87.0109	1192.2	1283.91	82.046	95.7385	147.982	138.369	179.415	217.337	30.6447	130.931	142.872	121.536	130.039	26.4044	106.927	124.662	110.625	98.8287	92.7067	56.6357	197.667	138.364	86.9743	136.761	140.634	114.263	98.7287	127.809	113.745	179.642	123.379	115.173
POW18016	0	0	0	0	0	0	0	0	0	0	0	0	0	0	0	0	0	0	0	0	0	0	0	0	0	0	0	0	0	0	0	0	0	0	0	0	0	0	0	0	0	0	0	0	0	0	0	0	0
POW17984	0	0.21279	0.562819	0.842535	0.692079	0.0906303	0.0901755	0	0.603688	1.14101	0.589286	0.30176	0	1.90815	0.100432	0.139965	0.289064	0.396068	0.363446	1.55207	1.42454	0.608781	0.649687	0.603637	0.211439	59.7128	1.49698	1.28214	1.25879	1.1079	1.78813	0.247725	0.400908	0.973911	0	0	1.10801	0.447353	0.658441	4.66076	0.95894	0.687836	0.479018	0.993659	1.03637	0.814125	0.753103	1.67107	1.31993
POW17985	0.19347	0.1335	1.58895	1.69148	2.60517	0.0568595	0	0	1.76746	3.47697	0.554558	3.78635	2.2266	1.53917	0.94513	0.263434	0.544057	3.97575	6.38451	9.81225	6.554	1.29858	2.2418	1.3886	1.2602	53.0343	6.01072	1.91042	1.73742	3.59119	0.897466	2.48667	1.69777	2.79319	2.00519	5.66516	0.834169	4.93961	2.78837	1.81013	2.07224	1.00691	1.10193	5.23656	2.50789	2.14521	1.41744	0.698929	3.16182
POW17870	7.29313	5.63158	6.57608	6.83173	5.61175	0.0510333	0.0507772	0.194959	4.1925	3.30427	2.9864	3.22846	3.62218	3.5304	1.97933	2.83729	1.30216	0.223023	0	6.11771	6.48404	4.86777	2.37792	1.47292	1.54778	21.2681	7.50217	6.49769	5.81228	6.5504	11.4784	5.1612	3.38623	6.50249	4.19935	3.91128	2.74521	3.98004	1.48305	4.87396	5.57972	4.26047	6.38366	4.81189	4.50182	4.58428	1.9083	4.39118	11.2838
POW17869	0	0	0.472465	0	0.464779	0	0	0	0.337849	0.547336	0.494683	0.506632	0.372412	1.83066	0.337235	0.704974	1.45595	0.664969	0	1.00223	0.199308	0.20442	0.818082	0	0.177495	50.1266	1.00533	0.807233	0	0.310012	0.600426	0.831822	0.336548	0.700767	0	0	0	0.450643	0.829105	0	0.536663	0.769883	0.268079	0.166828	0	0.273371	1.2644	0.9352	0.20146
POW17868	45.3068	46.8945	40.4306	41.5886	41.1679	23.9108	23.5282	25.0849	34.4769	34.2064	19.6647	36.6299	34.1787	30.7085	29.3083	18.6828	13.4982	213.245	207.24	34.1455	36.6103	21.8968	26.1182	17.3496	19.6047	53.4936	27.4919	18.4136	23.7941	20.8426	9.05069	23.302	20.0677	16.4524	18.9293	21.0792	13.9462	17.5734	8.55303	23.71	25.7004	19.8724	22.3862	21.186	21.3538	24.7609	17.2883	26.198	27.5997
POW17867	33.1553	30.4427	37.9417	37.2568	36.7243	26.0498	27.7174	33.9602	23.6417	24.2384	5.10944	32.182	28.3682	33.3259	18.2432	27.3662	19.2362	48.7647	29.622	35.7654	41.4807	21.6417	19.0119	19.7143	25.7578	47.2519	34.7855	36.6163	29.4689	40.8258	18.2948	22.6605	21.5518	23.5236	24.7871	18.6702	14.3145	22.7298	12.4886	64.4658	42.7276	22.1659	27.8275	24.6836	21.7586	23.7886	23.1809	29.4612	35.8422
POW18036	6.06176	9.08823	26.8152	24.2429	33.1578	0.936054	0.971971	1.48414	18.1811	16.17	5.80015	20.9944	18.8432	19.137	7.25958	7.47797	13.3041	0.533635	1.46905	47.6717	45.5853	19.6172	19.5628	13.1304	17.1649	9.14638	56.4217	23.8562	25.4103	32.6074	34.9495	18.8479	21.5264	34.7285	36.6477	37.9292	34.0484	22.8669	17.0777	85.8605	33.9769	11.7806	30.4912	45.9478	20.4409	20.5059	12.6205	23.8401	52.4405
POW18035	0	0	0	0	0	0	0	0	0	0	0	0	0	0	0	0	0	0	0	0	0	0	0	0	0.575638	48.9659	0	0.87265	0	0	0	0	0	0	0	0	0	0	0	0	0	0	0	0	0	0	0	0	0
POW18034	0	0	0	0	0	0	0.075326	0	0	0	0	0	0.185289	0	0	0.116917	0.362194	0	0	0	0	0	0	0.168078	0.0883105	7.512	0	0	0	0	0	0	0.0837224	0	0	0	0	0	0	0	0	0	0	0	0	0	0	0.232648	0
POW17866	102.95	90.6139	103.133	106.76	106.179	93.3241	81.7505	103.899	80.3164	73.2818	132.464	92.2336	77.672	85.3412	61.3944	40.2887	64.3347	707.55	650.89	70.6808	73.0976	97.0122	93.7464	78.8169	109.019	45.3669	45.9778	55.169	47.8138	43.8357	17.5107	45.21	49.3724	38.8097	51.638	48.4393	49.3202	26.2849	23.6913	17.7825	52.3284	57.1523	52.595	49.243	66.5607	56.5324	56.4296	56.2008	71.5723
POW17865	26.571	20.2504	21.714	15.2098	19.2246	6.64351	6.8421	7.45809	32.607	38.4509	16.3771	31.4337	28.8113	18.2292	9.81597	4.7029	5.94788	198.138	185.221	9.2123	10.534	17.3805	16.2925	17.3372	22.569	22.2049	13.6686	11.1298	21.6923	8.78614	7.81855	11.7874	5.28467	8.23053	15.0711	14.7391	9.68949	2.64641	2.11693	1.42711	11.236	12.9737	16.0168	12.1398	17.1359	19.4739	20.8229	26.1466	19.2893
POW17980	0	0	0	0	0	0	0	0	0	0	0	1.28845	0	0	0	0	0	0	0	0	0	0	0	0	0	90.6185	0	0	0	0	0	0	0	0	0	0	0	0	0	0	0	0	0	0	0	0	0	0	0
POW17981	60.2111	55.6375	64.9751	57.4464	60.4862	17.9765	15.371	19.3147	62.989	69.7146	71.2266	51.437	45.372	35.4827	49.179	33.8351	75.7011	277.415	276.531	45.5119	44.6297	80.1649	76.2311	41.1577	84.727	79.3906	55.6388	40.2331	48.3756	39.4865	60.9597	70.6332	31.6838	47.4314	58.3325	55.9712	66.9679	26.3424	9.6931	16.5082	35.883	51.1621	58.3936	43.2498	71.1094	61.5649	54.8497	50.9269	55.0392
POW17978	0.415489	0.2867	0.568728	0.227035	0.186492	0	0	0	1.08449	0.439236	0.396982	0.40657	0.298859	1.4691	0.27063	0	0	0	0	0.160858	0.159944	0.164046	0.437672	1.0844	3.13367	74.1524	1.21016	0.431868	0.339201	0.995136	0.48184	0.333767	0.945275	0.187455	0.478473	0.467933	0	0	0	0	1.43557	0	0	0.401637	0.797902	0.219379	1.01468	0.375248	0.161671
POW17979	0	0	0	0	0	0	0	0	0	0	0	0	0	0.26522	0	0	0	0	0	0	0	0	0	0	0.10286	72.447	0	0	0	0	0	0	0	0	0	0	0	0	0	0	0	0.223077	0	0	0	0	0.366366	0	0
POW17976	17.8942	20.5792	10.5997	8.5771	10.2863	3.41372	3.21299	2.02667	11.8815	11.4497	11.998	13.2094	11.7421	12.2101	6.23667	5.84193	3.97264	0	0	4.86161	5.43824	9.04828	7.27527	4.09673	4.52019	72.8726	7.61972	11.0945	8.71392	7.89494	5.46099	6.80902	7.95851	2.97435	8.31501	1.41423	6.3166	3.37003	1.17302	0.677815	6.0742	8.8695	5.20155	1.51733	7.53593	9.44818	13.0333	7.37172	5.00835
POW17977	11.1514	14.8125	17.2995	19.0421	19.8961	47.1116	48.9947	49.5329	11.4609	11.6414	7.4583	15.5497	14.6386	10.3502	6.53716	11.135	8.49303	5.3709	6.89994	15.4344	19.3176	13.0986	13.362	12.3694	17.2034	49.4298	16.2399	19.1252	17.7526	14.5229	14.8721	10.7497	20.7495	15.7223	12.5208	13.1869	10.0168	15.0445	5.20848	23.6758	25.8149	13.2657	15.4455	20.3017	11.6445	14.5728	12.5954	15.6106	19.6346
POW17974	35.2459	30.1665	35.1537	35.6364	34.6894	41.1287	44.2643	45.3148	24.1988	20.6157	5.1163	27.8417	29.9512	27.0582	19.1312	26.4081	12.998	126.977	146.19	34.4388	38.3352	13.9791	14.4806	14.6015	21.1523	41.8592	19.0883	18.8576	35.5602	30.4362	7.8783	11.9417	17.5597	15.1085	23.6538	17.102	7.06421	14.4462	5.16211	27.955	33.3857	18.8368	21.1878	23.95	17.0366	23.1675	21.8604	32.4819	34.2087
POW17975	50.7414	50.0159	59.637	61.2649	62.1212	42.7724	43.4798	40.7589	49.7691	46.305	27.8462	47.2768	47.4166	43.5853	34.5638	27.844	23.5389	120.976	120.531	44.0413	48.546	35.7308	36.4028	19.0162	24.3186	49.3905	36.6724	24.7001	29.6292	27.0856	20.4067	32.849	29.4892	26.5047	25.0134	20.8499	21.7335	22.5301	10.567	30.6602	34.6557	27.3213	28.8627	30.8039	29.03	32.1316	22.1581	43.3728	42.5818
POW17982	0	0	99.0508	82.0263	135.793	0	0	0	34.661	36.6214	17.6525	91.5245	31.5622	108.196	135.007	56.6025	38.9661	28.1783	70.7676	75.552	85.7912	258.047	145.356	43.6993	169.034	84.8577	17.3768	93.0185	32.0518	55.3132	64.2778	148.416	113.34	77.1035	65.1584	11.7042	110.361	15.0759	26.5043	0	106.525	87.57	56.2018	80.3679	65.971	41.4593	101.519	76.1303	88.5148
POW17983	0	0	0	0	0	0	0	0	0	0	0	0	0	0	0	0	0	0	0	0	0	0	0.894638	0	0	67.3661	0	0	1.38671	0	0	0	0	0	0	0	0	0.492815	0	0	0	0	0.879497	0.27366	0	0	0	0	0
POW17860	5.55817	4.93111	3.98521	4.33878	3.56398	0	0	0.222871	3.1088	3.77733	4.55194	4.66189	0.571139	2.10565	1.81017	1.08116	3.72146	0	0	0.922229	0.305664	2.82152	2.50926	0.518089	0.544422	59.2774	3.85449	2.06332	2.59294	0.475442	4.60413	3.18925	0.516137	1.07471	0	1.7885	2.28235	0	0	0	0	0	1.64453	2.04681	1.90605	2.09624	0.969559	0.717122	1.85379
POW17859	81.8219	82.6093	115.143	113.893	115.203	96.4407	126.431	94.2823	106.222	108.351	158.001	113.778	113.991	154.552	62.2709	129.002	83.9631	35.3982	14.2112	132.379	134.943	131.262	131.1	90.4779	96.8481	70.3265	93.236	142.343	94.9244	121.709	13.9836	115.544	107.213	81.9909	89.2662	81.4798	55.7029	70.218	38.6187	101.039	95.5247	148.564	102.124	76.0413	96.3457	66.8498	74.6698	110.457	91.8271
POW17862	28.4622	31.0756	36.0006	41.3423	36.8703	27.0004	26.6542	27.0005	25.6257	19.4245	14.1136	27.1462	25.6557	26.1148	18.8909	14.8806	5.91001	151.312	135.453	26.502	25.3806	22.333	22.3915	13.1644	14.204	51.6918	31.3059	26.4011	27.06	16.611	24.2333	18.2334	19.2037	15.4419	20.3299	26.78	9.57926	16.4111	5.96178	23.8552	24.5229	16.3399	25.1838	22.4053	20.9294	23.0178	22.4363	23.1025	27.4771
POW17861	64.1409	63.3363	67.3616	72.514	76.9378	32.826	45.7581	32.282	58.452	56.9928	87.1711	60.0588	63.6363	79.6702	41.4182	78.5521	32.3941	1.42034	1.30335	59.298	83.8654	74.0088	70.1865	33.5529	53.077	43.2142	81.8671	89.0842	83.5116	66.2171	84.0025	65.739	61.6413	75.8381	64.3127	61.0278	72.7138	51.1757	17.119	99.0899	78.3295	74.8217	79.8781	64.1405	52.2966	59.5585	64.8169	66.9177	68.8495
POW17856	4.46397	3.08027	12.2207	9.75697	13.0237	1.96789	3.26336	0.626485	5.82584	5.89888	6.3977	4.36815	11.2382	9.86489	7.26905	24.313	12.5531	2.86666	0	18.1465	24.9172	9.69373	9.40461	27.6704	20.6598	83.3136	8.6679	8.11991	10.933	16.0375	5.17684	1.79298	16.6848	12.084	17.9923	10.0549	8.01955	3.88542	3.57425	33.7337	20.0507	9.95684	10.4011	10.0687	17.1452	10.6065	24.5287	22.1739	14.7643
POW17855	29.0755	27.6658	33.934	29.9358	24.59	30.3126	35.7093	37.0255	31.1556	35.267	14.3289	28.1519	36.5443	30.3007	19.0381	26.81	9.03698	261.403	247.087	31.0448	31.4575	15.7092	19.3439	30.7535	32.9462	43.9121	35.2115	26.2452	34.4811	38.3013	7.09868	17.7019	28.8471	20.7125	21.8521	27.9199	7.25783	42.7115	9.8023	42.292	39.8667	27.9891	31.3773	34.8122	16.4571	25.2096	29.5237	38.1454	32.3927
POW17858	29.2836	32.2812	49.0458	51.1265	55.4611	157.641	162.072	176.919	26.0997	23.218	17.743	24.4617	35.1916	38.5125	28.3784	37.442	32.8055	168.331	175.089	56.6863	60.3511	33.8399	31.4114	28.6607	41.8705	49.155	39.5256	39.1611	41.1082	48.7539	14.081	26.3927	59.3107	43.9856	27.554	39.0128	16.9373	48.2829	33.9316	114.887	53.5508	33.7205	35.8723	46.4885	25.5463	23.7585	27.036	37.736	48.2186
POW17857	0	0	0	0	0.252768	0	0.658697	0	0.734952	0.893	0	1.10212	2.43042	0.995595	0.366807	0	0.791812	0	0	0.218024	0.216786	1.11173	0.889821	0.73489	0.386121	125.467	1.09349	2.04871	0	0	0	0.452383	0.54909	1.27037	0	0	0.404679	0.163387	0	0	0.194575	0.418698	0.291587	0.181457	0	0.892031	1.37528	0.508605	0.876508
POW17864	0	0	0	0	1.25419	0	0	0	0	0	0	0	0	0	0	0	1.30961	0	0	0	0	0	0	0	0	94.5228	0	0	0	0	3.24047	0	0	0	0	6.29388	2.00795	0	0	0	0	0	0	0	1.34151	0	0	0	1.08727
POW17863	0	0	0	0	0	0	0	0	0	0.727381	0	0	0	0	0	0	0	0	0	0	0	0	0.724792	0.897892	0.943528	89.891	0.668014	0	0	0	0	0	0	0	0	0	0	0	0	0	0	0	0	0.443411	0.660669	0.726591	0	0	0.535461
POW17970	58.9349	49.9941	72.7768	65.5893	69.1659	30.6685	35.2578	33.9949	61.3907	69.1624	33.5793	53.4373	59.5039	71.2137	50.8898	32.3934	36.4912	21.5275	13.382	62.3801	69.1026	64.6839	65.4989	26.8121	41.8915	69.3767	70.6043	45.2412	57.825	36.9075	61.4492	52.5553	48.6774	36.3471	56.6612	48.1059	39.631	44.5513	9.81291	23.7372	31.3849	50.6519	48.1528	36.9348	56.8487	42.2518	36.9721	38.089	45.023
POW17971	1021.82	1751.98	733.841	894.288	576.951	0.62304	0.206638	0.59504	782.057	698.856	348.391	440.475	942.881	738.336	231.521	588.542	506.729	9.07592	3.33135	381.921	335.684	270.077	418.714	413.127	311.785	32.9716	1942.6	1268.86	2653.76	419.317	1444.78	424.611	23.4264	113.18	1332.96	1748.48	668.775	9.43103	25.65	8.13727	51.7614	768.125	770.933	578.124	572.336	1432.76	1114.83	2382.44	1088.87
POW17972	23.27	31.7532	41.2769	38.5749	39.4319	19.1336	20.2608	22.4568	37.8763	33.7214	23.9822	38.1215	31.5954	45.9929	21.6285	21.7167	18.5039	7.05199	5.23855	29.153	36.0329	33.9633	32.0865	27.9783	47.5963	62.2174	43.2807	44.9776	43.9716	34.1292	11.8254	36.126	31.0171	22.4129	32.5184	31.2131	18.225	11.6063	6.28047	26.7207	38.5744	34.6024	39.3955	30.6663	27.3649	24.8494	31.6069	29.9895	29.8091
POW17973	14.9234	17.2922	22.226	21.7712	23.4443	29.253	35.405	37.8966	16.3527	13.0973	5.1116	20.6647	17.2154	20.6586	11.4169	14.8886	9.6997	29.4737	38.661	21.0393	22.5458	12.229	12.6058	12.4931	19.4026	47.1323	20.1612	20.414	15.7464	19.0517	11.9187	15.7203	20.6366	15.7525	13.4567	15.0629	5.76667	17.6866	7.21449	28.3709	29.1376	13.189	13.7046	17.1477	12.7072	14.7185	13.7528	18.5641	22.077
POW17966	1958.15	1444.08	275.883	226.722	177.848	0.704046	0.56041	0.941368	873.525	702.01	1327.55	659.18	565.877	206.254	694.678	628.457	14.3715	0	0.564673	14.8394	13.0951	119.554	242.003	116.606	108.407	72.0952	49.0746	21.1652	15.6459	53.6471	310.597	56.1926	4.98302	4.75555	186.49	11.871	67.1375	1.39007	1.023	2.06893	1.82095	71.6006	92.037	47.2407	110.871	1196.83	127.538	362.181	48.6582
POW17967	846.418	805.495	746.312	795.14	749.025	611.869	668.916	521.037	608.6	525.851	828.839	625.113	505.671	575.331	762.959	541.203	476.606	52.8094	55.5515	712.073	789.101	724.603	640.712	403.736	515.021	76.0379	709.307	770.333	829.373	644.926	1087.42	697.661	871.574	892.701	813.042	753.343	901.547	297.946	268.731	593.29	818.44	903.699	829.266	924.19	822.357	702.138	612.283	725.494	888.545
POW17968	22.8778	19.5969	5.75919	4.31073	7.43597	0	0	0	12.3548	4.58689	8.29128	13.1233	11.3489	11.8549	6.68001	11.8159	2.58818	0	0	9.77351	7.2885	10.9016	19.5288	3.08844	1.6227	68.0963	16.4671	17.6298	7.72852	8.03025	21.0421	10.1396	4.8716	4.62698	11.8102	7.99621	9.63729	4.80654	6.73767	2.83884	1.90801	3.51923	9.80336	7.6259	10.2261	11.2465	12.5228	8.54982	8.59506
POW17969	17.313	16.2131	32.6421	30.077	35.5242	40.277	53.5192	26.5483	21.5592	27.4537	10.634	19.3615	15.6464	21.8627	9.26313	24.9072	9.27347	0	0	31.9862	38.8601	26.337	10.7885	10.4896	11.1883	186.384	17.409	36.5974	29.2779	28.1378	11.473	6.95386	23.1577	12.2745	28.4821	20.891	59.5397	7.17578	7.2612	42.7206	41.3943	20.0951	28.0869	22.6374	21.2585	23.2777	25.6704	24.5711	26.1352
POW17964	2.17296	3.13513	2.43359	3.23828	1.862	0	0.0577649	0	1.67575	1.67066	2.45366	1.15981	1.563	2.61928	0.643348	0.268978	0.648092	5.328	2.09535	0.84127	1.82507	2.18386	1.35258	0.257787	1.01583	47.2377	0.958941	0.410659	1.1289	1.4194	0.687266	1.42819	0.963056	0.712995	1.13744	1.11238	0.709771	0.229253	0.421786	0.426515	0.955548	0.73436	1.02284	1.14574	1.61227	1.46024	0.482425	1.24887	1.53732
POW17965	0	0	0.373082	0.446801	0.489351	0.0801029	0.159402	0.994539	0	0.432204	0.260418	1.33354	0.3921	0.963718	0.532595	0.494829	1.53292	0	0.963686	0.527609	0.524613	0.860906	0.430665	1.95624	2.14911	72.8064	0	0.99156	0	0.489602	0.632169	0.218949	4.07491	0.614845	0	0	0.783444	0.948934	1.16392	0.588482	1.97762	0.202646	0.987879	1.05388	0.523419	0.287823	0.998437	0.492321	0.212111
POW17849	0	0	7.43302	0	0	0	0	0	0	0	15.5651	0	11.7179	0	5.30552	0	0	0	0	0	6.2712	6.43203	0	0	0	133.019	0	0	0	0	0	0	5.29471	0	0	18.347	0	0	0	0	0	12.1121	0	0	0	0	0	0	0
POW17848	19.9435	33.5438	39.2422	37.2337	35.4335	130.657	122.59	122.569	21.961	19.1068	13.4974	17.8891	20.0236	19.8328	13.3962	21.3095	16.9417	49.0945	52.396	30.7239	28.3101	20.0136	20.1329	14.6394	19.5142	60.5821	26.4218	31.3104	33.5809	14.1807	39.9927	16.0208	52.1251	38.6156	15.3111	17.3135	16.72	4.70132	1.99606	17.3436	48.3786	23.4775	22.3738	26.9097	16.7559	17.331	15.2202	20.2634	32.0109
POW17847	15.2746	9.78709	8.21393	7.45223	7.83544	0.160325	0.638082	0.30624	1.77988	4.61361	0.521224	3.73669	4.7087	3.37553	4.61926	2.22839	3.83515	0	0	4.64642	6.09004	8.83087	8.61973	0.355945	1.49615	54.0887	10.063	10.49	24.9401	2.61316	4.42848	7.88805	2.65953	4.92243	6.28219	3.0719	9.40833	1.74101	0	1.96307	1.3194	11.3566	5.64923	6.32802	9.16666	4.6086	9.32569	7.883	5.30672
POW17846	1.4366	3.96519	8.52125	9.10599	11.6067	0.168883	0.252053	0.0806464	1.31241	2.12619	1.92165	3.65499	3.72002	2.53978	1.68432	1.30407	1.48128	0	0	11.4574	16.4802	10.3232	4.99389	0.374944	0.591001	69.3762	5.02112	8.66075	4.22217	4.12895	3.66524	3.23131	3.92207	3.75924	1.3235	1.94152	4.33585	0.416804	0.153369	0.206785	3.47455	2.9907	2.97538	2.96257	3.44855	2.12388	1.40335	3.3734	4.24838
POW17852	75.4938	69.5715	65.7188	68.3915	68.4395	47.0016	66.3243	54.7873	67.088	78.7585	75.453	82.6215	66.0917	76.831	57.5843	56.1311	56.3329	151.182	121.17	47.8796	52.7699	83.9302	80.5709	57.6844	69.229	55.6178	67.7495	64.273	56.3612	53.5307	28.2233	51.8675	46.3287	43.2476	54.6961	51.4612	59.2467	52.5964	21.4746	76.4953	61.2633	77.1779	59.5578	46.5708	79.6424	52.9732	67.9244	65.9392	51.2139
POW17851	13.9174	15.7358	27.8488	30.0531	26.8689	0.19712	0.833555	0.235327	13.2396	10.104	3.36444	16.9003	16.1619	18.0831	9.72048	7.53447	3.77226	3.44577	2.56909	15.9049	22.5922	12.8437	11.5694	2.73522	6.43829	54.1796	23.0356	27.8864	19.1649	11.9479	22.7516	20.3396	15.9135	14.6764	14.8686	12.6526	3.85585	1.45948	0.358026	1.8102	15.2371	21.1938	15.9752	17.7758	9.90186	13.2803	11.2612	29.2279	32.9493
POW17850	0	0	0	0	0	0	0	0	0	0	0	0	0	0.342763	0	0	0.545209	0	0	0.150123	0	0	0	0	0.132933	65.4856	0	0	0	0	0	0	0	0	0	0	0	0	0.413967	0	0	0	0	0	0	0	0.473482	0	0
POW17854	0	0	0	0	0	0	0	0	0	0	0	0	0	0	0	0	0	0	0	0	0	0	0	0	0	80.414	0	0	0	0	0	0	0	0	0	0	0	0	0	0	0	0	0	0	0	0	0	0	0
POW17853	0	0	0	0	0	0	0	0	0	0	0	0	0	0	0	0	0	0	0	0	0	0	0	0	0	61.6263	0	0	0	0	0	0	0	0	0	0	0	0	0	0	0	0	0	0	0	0	0	0	0
POW17958	6.12628	1.05683	4.19288	2.51068	4.12467	0.450118	0.447859	0.429889	1.99882	5.69843	1.46335	10.4909	3.30496	2.70769	1.99519	0	0	0	0	2.96477	4.71668	3.29395	0	0.999327	1.05012	47.9908	0	3.1839	2.50072	4.58533	0	0	0.995561	0.690994	1.76374	1.72489	0	0.444358	0	1.10228	1.05836	1.13872	0	1.97401	0.735305	1.61735	1.87015	4.14971	2.38381
POW17959	0	0	0	0	0	0	0	0	0	0	0	0	0	0	0	0	0	0	0	0	0	0.368685	0	0	0	42.4473	0	0	0	0	0	0	0	0	0	0	0	0	0	0	0	0	0	0.300886	0	0	0	0	0.363348
POW17957	0	0	0	0.218838	0	0	0	0	0	0	0	0	0	0	0	0	0	0	0	0	0	0.158123	0	0.261312	0	73.0876	0	0	0	0	0	0	0	0	0	0	0	0	0	0.864696	0	0	0	0	0	0	0	0	0
POW17962	45.1969	36.328	38.0716	43.6945	42.5796	32.6968	32.8713	39.1736	34.6784	27.828	36.5401	29.1605	31.4382	38.196	23.1308	14.8781	13.2685	269.194	242.339	22.1131	24.473	45.1027	47.8717	35.3236	49.4493	40.5546	20.2525	34.5887	41.3586	23.1967	8.63978	17.1562	24.2136	15.4616	32.2419	47.5457	29.9803	3.74659	4.77214	8.57891	25.2261	36.9272	40.9943	30.247	24.5604	25.1754	32.1428	34.5396	25.317
POW17960	210.896	223.385	201.339	197.816	211.63	93.9582	87.5946	118.956	190.211	203.069	493.488	208.998	198.075	178.705	157.929	155.165	154.561	1004.96	1242.78	126.634	144.014	166.8	196.332	203.78	306.24	51.7079	142.48	126.36	148.596	147.594	50.6286	134.345	132.486	81.8162	142.316	109.681	96.0463	68.9762	41.9466	75.4078	163.835	161.794	149.191	97.3838	152.844	124.83	176.326	161.354	118.382
POW17961	0	0	0	0	0	0	0	0	0	0.95	0	0.586233	0.430925	2.11829	0.390221	0	0	0.769448	1.41214	0.231941	0	0.236538	0	0.390899	2.66998	80.3649	2.61739	4.98168	0.489093	2.15233	0	0.962517	0.584139	0.27029	0	0	0	0	0	0.431169	0.620983	0	0	0.19304	0.287623	0	2.92613	0	0.233114
POW17956	0	0	0	0	0	0	0	0	0	0	0	0	0	0	0	0	0	0	0	0	0	0	0	0	0	60.3455	0	0	0	0	0	0	0	0	0	0	0	0	0	0	0	0	0	0	0	0	0	0	0
POW17841	147.121	133.64	116.621	116.027	114.034	63.5015	57.8533	98.4908	122.367	125.236	107.419	125.269	112.773	130.437	127.436	100.859	81.097	42.5855	35.196	124.118	129.753	102.65	104.088	91.1228	109.756	66.5959	145.607	101.795	114.372	136.083	71.3019	102.309	106.48	96.0966	101.654	95.2105	68.7978	78.807	41.1414	89.9218	133.757	122.608	103.464	89.2211	98.1476	97.854	128.701	130.492	101.249
POW17840	0	0	0	0	0	0	0	0	0	0	0.400849	0.205266	0.150885	0.741704	0	0	0.0983148	0	0	0.0812125	0.0807513	0.0828222	0.110484	0.273741	1.22253	38.4162	0.407317	0.981169	0	0.251208	0.243267	0.168509	0.204532	0.0946404	0	0	0	0	0	0	0.0724777	0	0	0	0	0	0	0	0
POW17842	61.6707	81.6774	72.6159	82.0725	94.6508	63.1437	49.447	84.5959	45.4352	48.8966	142.558	52.5603	46.5059	56.2728	78.3951	52.3699	112.819	281.058	216.877	53.1434	54.7562	86.0079	77.0131	61.6569	86.6148	59.1742	80.1545	57.8985	51.9715	45.2651	25.3778	71.9142	52.0492	54.3012	68.7285	60.4931	59.3272	46.1746	55.2196	14.3176	53.6138	110.932	64.379	64.4223	70.6772	48.8435	93.523	59.2912	48.3806
POW17844	1478.14	1427.35	987.406	911.518	894.252	20.5061	29.1923	20.7898	1164.88	886.278	1781.53	774.15	901.843	769.543	1626.67	642.144	962.945	52.3902	39.2191	615.072	670.67	1659.28	1359.74	480.48	712.823	61.3552	1796.72	1529.71	1232.15	643.395	2178.53	1710.83	751.846	1558.97	1085.36	1350.39	2195.35	99.9727	152.991	28.5848	333.059	1714.33	1405.65	1123.44	1733.16	980.536	1301.58	1211.85	1046.73
POW17843	61.8957	55.438	47.8793	51.2924	45.8125	23.1299	20.4967	21.17	30.7602	24.05	10.5745	30.4841	39.509	33.6975	35.9106	15.6278	18.251	265.865	247.831	30.4697	29.1921	50.8183	40.1565	18.9895	20.0951	36.8171	36.0159	28.3333	33.7989	17.9172	23.7683	25.684	21.7156	20.5278	21.714	24.9288	22.0919	15.6983	5.25131	6.78523	10.6221	24.6858	27.1669	26.416	34.2423	26.6211	25.0261	29.2462	29.1883
POW17845	84.5258	87.729	104.863	113.369	103.785	67.7496	72.5164	69.8029	75.6692	84.1874	41.3816	91.5978	80.8979	93.8595	59.1512	46.6077	40.9254	129.197	90.5632	75.4556	73.6824	95.1546	92.718	20.9668	32.3302	55.4099	74.2643	66.8011	74.709	51.4484	66.4296	61.1667	49.495	49.166	48.2673	58.2184	48.6928	22.6996	12.3052	32.1764	33.0666	44.6664	66.1914	41.6417	62.7156	42.7857	52.8854	64.3521	66.5953
POW17839	84.2841	94.9642	84.1585	74.9789	69.2653	35.0616	34.8857	32.1145	66.4236	64.351	31.1227	69.7253	63.8468	54.7079	45.7489	35.1128	32.2508	205.52	206.827	61.0056	66.1451	54.6589	63.2641	32.6777	40.0616	51.2949	36.7638	26.6629	45.2077	35.839	19.8321	31.7272	26.0701	27.1878	31.4158	44.0222	31.0149	40.2833	20.6477	72.0881	43.1895	36.933	33.732	37.2603	40.0737	39.3426	36.2943	43.7604	37.5489
POW17838	0	0.411372	6.25632	8.14405	9.90078	10.8629	7.6705	6.19139	9.72554	7.87799	5.1265	21.0013	8.57638	12.1206	1.55326	10.2822	4.75001	2.29707	0	18.003	25.2446	11.063	17.8979	18.6715	8.37957	72.3227	6.94561	5.88684	12.1676	23.9169	4.14822	1.91563	15.3072	10.4898	28.1481	6.71416	12.8522	10.7239	9.22863	132.151	20.1863	1.32974	12.0387	3.64983	14.0247	7.55466	8.73551	9.15323	10.4389
POW18026	56.0934	61.0366	73.5004	88.4165	77.1465	46.9202	51.5214	46.4264	63.821	57.0187	58.4047	56.2968	61.0389	73.7405	54.5707	47.9812	51.9059	354.678	334.788	51.7861	57.5825	72.1204	77.2693	44.5771	67.7987	40.2655	54.4596	43.3548	50.491	39.1852	71.7232	51.9929	38.7995	51.9128	59.6277	41.3059	52.1948	40.6863	21.1131	31.0543	58.3915	70.5782	61.4395	57.2357	63.1828	44.4263	52.6876	55.2071	55.406
POW18027	17.3651	9.70007	7.16863	5.42217	5.0725	72.4209	81.7295	64.4468	5.75565	3.2053	3.95039	6.47329	4.56008	4.87302	5.83494	7.38117	9.04303	1.41606	2.92371	5.76254	6.897	6.31207	5.08118	7.7335	10.2999	71.3781	2.40847	8.02208	1.80022	4.78628	4.47516	5.53556	16.0358	10.9435	3.80905	2.79386	5.1499	8.63687	6.91524	22.6149	20.6662	5.73818	2.56895	10.6579	4.63165	7.85901	5.04857	4.72987	6.4352
POW18028	30.6382	36.719	36.052	32.602	34.7417	29.8565	33.4789	28.5147	19.9926	24.7181	46.2213	26.8247	20.878	38.4861	21.5318	32.935	8.31344	0	0	20.6019	33.5207	26.1036	27.1781	24.1996	16.0317	75.2392	17.2212	21.7894	22.3798	16.4143	1.87005	22.0213	19.9156	15.278	11.1419	16.3447	5.79386	5.14633	5.16456	23.2109	28.4148	21.5805	14.194	16.6269	23.2253	26.3942	23.6282	33.4962	21.3335
POW18029	5.93587	23.2103	148.058	147.04	140.321	4.65203	9.25737	1.11074	29.696	18.8254	7.56197	32.9146	14.2322	33.2314	43.8186	17.961	19.4743	228.713	86.2821	51.3241	40.3691	73.4341	73.9914	7.74614	18.3146	55.3923	14.4074	46.2741	25.8453	10.6627	82.6056	31.7891	30.2247	46.4198	36.457	26.7405	35.5461	1.14812	1.05618	4.27206	12.3055	36.7775	55.3227	56.1047	38.9473	25.0733	9.66415	26.8049	83.1498
POW18030	0	0	0.291987	0	0	0	0	0	0	0	0	0	0.460306	0	0	0	0	0	0	0	0.246348	0	0	0	0.438773	79.1261	0	0	0	0	0	0.514072	0	0	0	0	0.459862	0	0	0	0.221108	0	0	0	0	0	0	0	0
POW18031	54.4557	46.9145	36.4614	34.5101	35.145	0	0	0.0904433	21.4469	18.0539	10.4676	37.5215	33.1437	35.3191	16.0559	19.4511	13.8939	7.44929	1.51905	22.8292	24.4361	23.7906	22.5719	4.20492	11.0466	57.8832	16.2676	41.5308	40.5112	28.7479	17.9367	35.4619	12.6719	30.9651	18.1824	14.5158	15.977	1.30882	2.58001	1.85524	14.0279	27.7903	28.8635	14.8472	25.2159	22.2877	27.9354	22.9902	18.6817
POW18032	1.04584	0.721664	0.357893	0.857219	0.821497	0	0	0.0733883	4.09473	4.28427	0.49963	3.07019	2.63295	6.47137	0.170303	1.66139	0.490169	1.67905	2.15705	0.202451	0.603904	2.37433	2.75421	4.77678	12.1007	63.1324	2.66538	3.94064	9.60545	2.34834	2.42572	2.52042	2.46437	3.30295	4.51644	6.4782	3.00619	0.531008	0.558264	2.44627	1.44541	3.69351	5.14443	4.97064	2.38501	3.1752	1.91557	4.25048	3.15386
POW18033	86.8079	72.1989	78.4631	76.2918	73.631	148.126	123.543	179.083	49.9688	40.6507	16.399	54.9072	45.584	42.5978	20.5316	31.7596	14.2321	227.648	285.921	60.3155	70.2649	23.3272	23.8168	17.6599	18.6706	38.5016	31.5647	26.7602	43.3838	36.1674	14.9284	24.1285	43.2324	30.6766	26.9873	23.0473	5.9297	39.5503	15.8569	46.7975	74.0138	26.5037	28.7117	42.5419	20.2835	38.5152	24.5852	36.3682	60.7489
POW17918	234.896	241.777	237.574	252.429	235.467	187.255	141.382	166.478	240.137	229.697	379.665	229.854	214.015	183.413	155.869	73.7408	136.697	1571.3	1138.51	112.16	121.696	280.161	304.657	183.919	258.025	60.5082	123.054	130.216	112.663	117.208	28.3758	177.687	93.8396	101.561	113.837	167.545	142.07	108.473	78.8884	42.9681	174.155	147.72	133.28	125.831	201.112	163.3	192.411	163.529	126.437
POW17917	0	0.520788	0	0.824816	0.338762	0.443621	0.220698	0	1.96997	1.59574	0	1.47707	1.62863	2.66861	0.245799	1.37022	0	0	0.889506	1.46099	1.74323	2.6819	0.795029	2.46226	3.10489	66.0282	4.3965	8.62934	4.3131	2.25957	0.87526	0.606287	0.981192	0.34051	0	1.7	0.542353	0.218972	0	3.2591	1.56462	2.24457	1.95393	0.972761	0.724692	1.19551	3.68632	2.72654	1.1747
POW17916	91.622	87.0447	83.6092	83.6834	88.8051	45.1386	41.6763	50.937	69.0295	67.3799	54.9774	82.7255	60.8094	66.9047	61.6964	54.643	35.681	23.3077	17.7363	67.345	54.0118	71.8254	76.6982	34.945	60.3926	64.078	66.6076	87.6428	77.3288	77.1233	86.7481	50.4897	53.6586	50.5227	70.3407	74.7731	56.6159	23.7573	14.176	49.6944	80.2885	71.0825	68.9831	61.0416	59.7126	58.8934	75.6655	60.762	69.7523
POW17915	0	0	0.318734	0	0	0	0	0	0	0	0	2.14421	0	0	0	0	0	0	0.844008	0	0.268914	0	0	0	0.240912	75.3911	0	0	0	0	0	0	0	0	0	0	0	0	0	0	0	0.527318	0	0	0	0	0	0	0
POW17914	206.338	180.99	164.889	144.599	160.637	135.329	118.969	160.005	133.122	145.421	214.968	114.073	127.455	115.413	148.826	110.583	168.827	68.873	30.2262	104.707	113.985	224.151	221.038	165.058	254.975	63.9114	164.11	195.085	174.162	147.98	282.55	158.262	184.138	161.992	154.384	178.554	199.375	38.5573	60.9823	64.6025	155.474	172.48	172.631	141.988	194.767	152.033	173.662	168.455	161.938
POW17913	0	0	0	0	0	0	0	0	0	1.32523	0	0	0	0	0	0	7.05038	0	0	0.970656	0	0	0	0	0	96.5097	0	0	0	0	0	0	0	0	0	0	0	0	0	0	0	0	0	0	0	0	0	0	0
POW17912	49.0918	48.863	47.8206	54.3955	47.8733	30.8307	36.2586	40.1897	38.5175	42.6817	12.8431	44.8797	45.961	45.9781	26.7419	26.0835	20.315	46.4128	32.7145	40.7273	41.4709	32.843	36.1169	30.3157	40.1376	69.2487	47.7565	42.0163	33.7165	47.7084	15.0236	28.7946	25.8643	25.1369	32.7536	32.8	20.0186	30.8035	10.7107	67.2981	41.6979	33.9638	35.4048	29.3456	31.0043	30.395	32.8267	36.2439	36.6504
POW17911	0.803613	1.38629	2.93333	2.6347	3.06596	0.236176	0.117495	0.112781	1.31097	2.33624	0.767818	3.53864	2.89018	1.7759	1.83202	1.27659	0.376639	5.67669	3.3149	0.622243	1.85613	2.06237	2.96281	0.524345	0.550995	56.2436	7.80206	2.29705	173.2	1.20296	0.465973	1.2911	1.17533	1.81282	2.31358	0.905048	8.08469	0.233154	0	0.578362	1.52712	2.68868	2.70462	1.55364	4.24394	2.75802	13.2471	1.81445	7.19198
POW17920	17.2398	19.7805	26.2507	23.4413	22.3145	33.0511	33.237	32.6911	17.0053	14.4106	10.7259	20.9891	14.996	23.9221	6.78975	9.8264	6.38884	85.9936	95.4489	13.9698	17.3631	14.4841	10.6639	10.8563	12.5764	47.0008	15.6672	14.6898	17.5112	16.6845	6.50933	11.9166	16.4837	14.8325	12.0043	12.1914	5.61808	11.2832	5.6713	17.89	22.164	12.3706	13.7011	14.6627	9.43172	13.654	12.4837	14.4838	20.8267
POW17919	3.37369	2.64539	17.1425	17.8483	20.5804	13.3402	11.7487	12.9559	13.1087	12.5639	3.22342	18.007	12.6849	17.351	9.63887	7.09936	9.70276	60.8593	92.174	11.9927	16.1159	19.2538	12.2768	3.90227	8.56922	53.8423	7.59303	12.8313	8.51314	7.52939	8.18059	9.36226	12.809	12.4535	9.71278	4.83577	12.2319	5.8729	3.35613	14.0165	13.8819	7.98105	9.7664	11.7601	9.05562	8.01594	6.55377	9.27932	17.2447
POW18038	0	0	0	0	0	0	0	0	0	0	0	0	0	0	0	0	0	0	0	0	0	0	0	0	0	394.98	0	0	0	0	0	0	0	0	0	0	0	0	0	0	0	0	0	0	0	0	0	0	0
POW18037	0.567186	0.574269	0.63503	0.698935	1.33725	0.515042	1.40333	0.483208	0	0	0	0	0.332653	0	0.812902	1.07683	0.52322	0	0	0.32643	1.15319	0.219943	0.545479	0	0	27.8045	0	0.120175	0	0	0.268162	0	2.22508	0	0	0	0	0	0	0	0.0798949	0.21085	0	0.530616	0	0	0	0	0.632362
POW18040	0	0	0	0	0	0	0	0	0	0	0	0	0	0	0	0	0	0	0	0	0	0	0	0	0	84.5908	0	0	0	0	0	0	0	0	0	0	0	0	0	0	0	0	0	0	0	0	0	0	0
POW18039	0	0	0	0	0	0	0	0	0	0	0	0	0	0	0	0	0	0	0	0	0	0	0	0	0	55.7484	0.263638	0	0	0	0	0	0	0	0	0	0	0	0	0	0	0	0	0	0	0	0	0	0
POW18042	0	0	0	0	0	0	0	0	0	0	0	0	0	0	0	0	0	0	0	0	0	0	0	0	0	123.117	1.19256	3.83029	2.00561	0	0	0	0	0	0	0	0	0	0	0	0	0	1.27202	0	1.17945	0	0	0	0
POW18041	0	0	0	0	0	0	0	0	0	0	0.225639	0	0	0	0	0	0.110683	0	0	0	0	0	0	0	0	100.547	0.11464	0.245468	0	0	0	0.189709	0	0	0	0	0	0	0	0	0	0	0	0	0	0	0	0	0.0918919
POW18044	0	0	0.207991	0.249088	0.204607	0.267941	0	0.12795	0	0.481901	0	0.446063	1.31156	0	0	0.206898	0.213648	1.17094	0	0.705932	0.175481	0.359962	0.240093	0.297434	0.156275	63.125	0.221285	0	0	0	0	0.366188	0	0.205663	0.52495	0	0	0	0	0.656149	0.157501	0	1.18015	0.300262	0.656555	0.481378	0	0	0
POW18043	0	0	0	0	0	0	0	0	0	0	0	0	0	0	0	0	0	0	0	0	0	0	0	0	0	81.0676	0	0	0	0	0	0	0	0	0	0	0	0	0	0	0	0	0	0	0	0	0	0	0
POW18045	0.898271	0	0	0.245421	0	0	0	0	0	0.474806	0	0	0.323061	0.397017	0	0	0	0.57685	1.05868	0.347769	0.172897	0.177331	0	0.293054	0	73.5536	0	0.466841	0.36667	0	0	0	0	0	0	0	0.32275	0	0	0.323244	0	0	0	0.144721	0.215629	0.237145	0	0	0
POW17924	0	0	0	0	0	0	0	0	0	0	0.550773	0	0	0	0	0	0	0	0	0	0	0	0	0	0.197621	81.0682	0	0	0	0.345163	0	0.463069	0	0.260075	0	0	0	0	0	0	0.199171	0	0.298475	0.185744	0	0	0.703885	0	0
POW17925	0	0	0	0	0	0	0	0	0	0	0	0	0	0	0	0	0	0	0	0	0	0	0	0	0.4514	23.0386	0	0.684309	0	0	0	0	0	0	0	0	0	0	0	0	0	0	0	0	0	0	0	0	0
POW17922	0	0.11201	0.0973014	0.177399	0.43716	0.0477065	0	0.273375	0	0	0.552514	0	0	0	0	0	0	0	0	0	0	0	0	0	0	8.26825e-09	0	0	0	0	0	0	0	0.0732361	0	0	0	0	0	0	0	0	0.204287	0.523967	0.0779325	0.0857088	0	0.146605	0.189489
POW17923	0	0	0	0	0	0	0	0	0	0	0	0	0	0	0	0	0	0	0	0	0	0	0	0	0	75.721	0	0	0	0	0	0	0	0	0	0	0	0	0	0	0	0	0	0	0	0	0	0	0
POW17928	0.550444	0.379823	0.753458	0.300779	0.494134	0	0.48288	0.772508	0.359187	0.290952	2.10371	2.15452	1.1878	0.486569	0	0.749499	3.35379	0	0	0.63932	0.423792	0.434661	0.289917	0	1.13223	252.979	3.74088	1.71643	0.449378	0.329592	0	0.442179	0.536705	0	0	0.619924	0	0	0	0.792313	0	0	0	0	0	0.290637	0	0.994265	0.856737
POW17929	0	0	0	0	0.0794101	0	0	0	0.115447	0	0	0	0	0	0	0	0	0	0	0	0	0	0	0	0.0606521	62.5305	0	0	0	0	0	0	0	0	0	0	0	0	0	0	0	0	0	0	0	0	0	0	0.0688412
POW17926	0.00190139	0.001317	0.000869996	0.00104197	6.85616e-07	3.76366e-05	0.000557223	0.000534859	0.00125251	0.00101469	0.00182156	0.00186664	0.0013716	0.00169135	0.000618927	0.00086844	3.42826e-07	0.000379808	0	0.000129988	0.000730696	0.000751968	0.00100958	0.00124718	0.000658103	51.3906	0.000380251	0.000641613	0.00155972	0.00114646	0.000654073	0.00154263	0.000622138	0.000865985	0.00221298	0.00214689	0.000444636	1.65898e-09	0	0.000834787	0.000652767	0.00142609	0.000993962	0.000613331	0.000912119	0.00100721	0.00234415	0.00173555	0.000242986
POW17927	0	0	0	0	0	0	0	0	0	0	0	0	0	0	0	0	0	0	0	0	0	0	0	0	0	46.7907	0	0	0	0	0	0	0	0	0	0	0	0	0	0	0	0	0	0	0	0	0	0	0
POW17930	0	0	0	0	0	0	0	0	0	0	0	0	0	0	0	0	1.64172	0	0	0	0	0	0	0	1.20085	172.137	0	0	0	0	0	0	0	0	0	0	0	0	0	0	0	0	0	0	0	0	0	0	0
POW17931	18.7446	19.7637	20.0475	21.3866	20.1925	14.7639	15.4353	16.3312	13.7973	11.3347	4.87145	13.7934	15.6402	11.0021	11.3791	5.78525	8.29332	118.833	109.399	12.9466	14.0853	11.0717	12.7161	4.89224	6.47752	37.0833	17.6163	8.10517	8.44723	6.55471	4.17371	7.95053	9.69887	6.83322	6.21682	8.61315	7.65093	7.52678	4.0023	5.61208	5.90659	7.47001	8.92918	8.16595	8.27934	6.73012	6.22567	10.9701	10.503
POW17921	602.069	509.488	132.946	126.687	106.174	601.425	1152.84	334.466	359.141	274.63	439.546	220.738	189.678	112.164	176.013	439.877	25.4524	3.3533	1.23084	54.1795	56.485	71.3346	119.087	80.7488	94.1616	73.0925	167.553	124.021	195.245	170.715	446.302	70.8906	73.9953	115.909	359.597	118.206	202.253	26.8155	28.4309	77.793	44.0222	246.142	227.925	181.043	227.632	575.133	226.353	280.132	144.668
POW18049	31.9086	43.6203	101.638	119.09	136.196	431.198	410.196	411.481	129.251	307.409	84.5591	93.671	213.061	393.817	93.7229	416.987	499.158	3.86622	19.158	493.675	333.273	84.8607	66.5902	1369.4	898.238	47.7546	372.335	326.345	953.032	1189.98	318.376	181.846	493.88	443.019	965.786	591.252	542.955	1065.68	740.434	2295.6	1666.21	366.154	647.151	768.985	437.321	468.243	643.985	526.339	859.983
POW18048	0	0	0.401482	0	0	0	1.54382	0.24698	0	0.465104	0	0.86103	2.53168	6.22247	0	0	2.06201	1.13013	2.07409	2.04398	2.03237	31.6148	8.34207	6.31546	9.65301	91.3496	8.11573	3.65842	0.718356	1.58061	0	0	9.43749	5.16086	0	0	0	1.02117	0	8.8659	4.25632	3.92529	1.36681	6.80465	0.422447	1.8584	1.07444	1.58939	1.36954
POW18053	0.733558	0.506177	4.18378	4.20879	4.6096	39.1291	34.1064	43.6506	0.239338	0.581613	1.05133	2.87125	6.85939	9.07807	1.79177	3.66238	6.18851	9.89258	40.2016	6.10599	6.77728	2.0274	1.54545	11.0086	7.4187	42.356	3.20486	6.48105	2.99435	11.2005	5.52958	4.71421	14.1857	7.77749	7.60283	4.54383	0.790705	9.25805	7.04822	28.7729	59.1815	2.72699	1.89911	7.44557	1.58481	5.4225	5.37435	3.97507	9.41938
POW18052	174.661	139.754	42.39	23.3523	29.1903	31.1267	27.7104	25.5555	107.911	122.769	193.512	94.5472	89.547	44.3469	130.71	122.285	18.288	0	0	6.47433	7.15284	40.3495	45.9967	94.5658	70.7071	93.1992	41.4915	24.1419	47.025	60.0794	66.7997	19.4042	15.7016	15.0896	79.1715	29.2969	68.097	13.4774	13.8858	69.5385	25.0379	129.86	178.949	62.2666	139.163	216.819	158.821	120.826	51.3335
POW18051	12.0786	12.5458	13.1687	13.0613	14.3241	15.0961	15.3921	17.3797	8.29661	7.12373	7.8962	10.3264	7.95647	10.4522	5.63143	6.34779	4.46924	1.46968	2.8471	11.3707	14.3407	6.47575	5.15637	3.15245	4.44595	63.1797	8.57908	8.06148	7.4735	8.67883	6.63514	4.90252	10.7854	6.36727	7.32085	5.87086	2.9237	4.24216	1.4931	7.41193	12.476	5.76637	4.93743	7.16943	4.94435	8.9957	5.43378	9.41599	12.7145
POW18050	20.5448	23.7607	19.2762	22.9269	21.5602	13.6918	13.0307	10.6398	15.4834	13.9186	6.35893	16.1397	15.8185	15.8587	12.2511	8.14278	3.25488	2.60153	4.09243	14.1156	14.2582	10.6251	10.2113	1.51045	2.48002	64.4693	11.6588	10.0758	12.9929	7.6236	8.72493	8.60064	5.64282	5.0915	10.3301	7.16955	4.78257	3.10629	0.926762	4.16512	7.19849	13.1236	10.4879	8.95094	9.03001	6.41698	6.71334	11.4989	10.3587
POW18047	45.7557	35.244	40.7831	44.7714	47.2839	35.6509	42.6286	25.0885	56.243	50.6206	38.6342	61.4335	64.293	60.1988	34.6548	39.1199	22.9411	4.1	16.3033	43.2563	48.7454	48.3149	49.88	27.772	30.2779	79.4386	41.3237	51.9836	45.1729	38.2288	7.40409	47.0136	33.8925	34.5657	37.9871	45.5391	30.5862	40.7518	23.2881	50.5445	42.2804	61.7093	50.6887	27.4296	37.8041	30.3394	40.279	39.4021	33.9519
POW18046	24.0743	25.8186	27.5273	27.4192	26.1681	17.1341	19.6774	24.1797	22.9017	19.3177	13.5795	18.7325	23.3669	20.5115	9.82416	9.87355	5.30175	116.229	105.972	19.6516	18.87	17.2926	16.6518	5.48838	7.25888	51.7657	20.5571	13.2654	17.9965	15.2835	9.75478	19.8052	12.1609	8.76773	11.6907	16.9865	5.00237	6.39566	2.7869	5.63628	10.7232	18.5461	16.8206	12.2433	14.3431	10.1078	12.0419	15.9795	16.4779
POW17934	1.41957	0.699674	0.46265	0.554066	0.819222	0	0	0	3.04364	0.857544	1.74386	0.396885	2.04218	0.537787	0.528365	1.28861	0.665327	0.520923	0.956034	0.235539	0.78067	1.0409	0.961303	0.264642	0.9038	60.5582	1.87044	0.843159	1.49004	0.242857	0.705542	0.81454	0.131822	0.731955	0.934149	0.913572	1.60302	0.0588374	0.433003	0.145952	0.140137	0.603111	0.525018	0.849482	1.2657	0.856613	1.98102	2.0147	0.47346
POW17935	2.54906	2.99018	23.145	29.6684	27.8028	8.98982	4.47235	14.5243	10.1465	7.00636	1.94842	13.4695	7.33412	16.6741	8.46773	5.322	4.06199	16.3695	14.4204	18.0599	15.406	21.5378	12.0832	4.65703	7.2532	65.1178	10.518	14.8375	7.07551	9.00525	14.4851	11.0576	20.9605	14.2606	10.8613	6.88996	8.79247	2.51452	2.85741	3.30222	16.9101	10.4237	15.8383	33.4294	11.5037	9.55599	5.91391	14.9642	28.4667
POW17936	0	0	0	0	0	0	0	0	0	0	0	3.00999	0	10.8763	1.00178	0	0	0	0	2.38178	3.55238	1.21449	1.62012	0	2.10906	96.8783	1.49321	0	0	3.68367	3.56724	0	0.999744	1.38779	0	3.46428	0	0.89245	0	0	5.31401	4.57401	3.18541	2.97346	0	1.62415	0	2.77809	1.19691
POW17937	26.4901	39.8814	35.1614	44.7408	37.8321	89.8844	76.7577	86.5209	37.7146	53.4625	41.4167	65.9821	36.3763	46.8323	34.5089	73.2323	92.5517	0	2.83823	42.8877	47.2793	43.7377	48.1986	42.4254	73.4772	81.4637	70.1415	83.8548	66.8449	82.192	83.7831	44.4943	79.0521	56.4978	80.4244	56.9555	60.5687	82.4459	35.9933	88.3924	95.6872	44.7621	48.6298	52.7659	49.7153	44.5037	94.0983	54.3739	51.5381
POW17932	86.1018	75.277	111.893	115.528	115.738	100.689	105.456	108.437	97.0734	91.4995	47.8094	104.104	133.593	161.386	67.6809	111.919	89.7939	39.9497	33.4715	96.3388	104.121	129.396	115.867	76.4756	112.817	71.5143	95.8486	96.7589	81.7015	103.111	95.1468	86.5489	90.6923	98.2343	105.384	102.047	88.1123	85.9291	52.9388	72.3498	124.916	100.885	100.368	101.533	79.6448	82.5934	79.8155	111.962	98.5801
POW17963	52.894	45.5423	61.5099	62.6654	59.2486	68.784	61.1843	61.7512	58.6458	54.1852	39.8043	62.7517	65.9921	66.2033	28.3549	33.1428	35.5404	118.435	113.093	47.299	55.3193	57.2924	54.4854	40.0102	80.236	85.5041	44.7638	67.386	51.5894	59.4193	22.7993	33.842	45.7926	36.5352	54.922	56.4075	41.0371	20.7786	10.7441	49.1852	66.6331	45.939	58.4106	48.2649	45.6199	43.2517	55.4422	59.1855	48.8132
POW17933	0	0	0	0	0	0	0	0	0	0	0	0	0	0	0	0	0	0	5.01635	0	0	0	0	0	0	54.6135	0	0	0	0	0	0	0	0	0	0	0	0	0	0	0	0	0	0	0	2.24734	0	0	0
POW17938	2.25606	2.14053	11.3232	10.9409	9.36684	45.5011	53.2718	45.356	7.54486	6.40969	9.16117	9.38244	12.3736	13.9598	7.25561	10.2397	5.55122	10.5037	19.2772	10.0446	11.9416	12.4705	7.8722	7.17622	11.5048	53.2905	6.29725	18.0272	10.3603	8.78065	5.55972	6.11658	23.6473	8.01563	7.79417	5.39926	4.86363	5.4819	4.66654	11.1629	19.6823	8.80621	8.76109	8.90511	6.09261	9.08295	10.3305	11.9706	12.3997
POW17939	9.04581	9.40557	9.04626	8.87012	7.45299	5.79043	7.21077	6.15627	5.25588	6.28788	4.14385	8.9729	6.86314	7.77703	2.34066	3.31828	1.56808	44.8807	52.2833	11.3699	11.1622	4.06078	3.19801	3.23411	3.99322	50.1567	7.39881	9.40241	8.19422	9.71984	3.7363	3.78262	8.5381	6.31742	3.28209	4.88447	3.02756	4.17041	0.992175	17.3905	10.7892	3.59309	7.37852	8.90394	3.62898	3.59852	3.17749	6.93865	10.1737
POW18061	0.274912	0.379395	9.15674	10.3652	13.1415	455.602	549.541	412.247	4.66417	5.3039	3.152	8.87737	8.10747	12.6365	3.3127	29.1351	14.8818	11.4753	39.8524	20.9141	20.1604	10.203	7.45694	23.1395	25.3052	60.1271	14.0125	41.2908	7.5186	33.2513	12.4338	10.3795	78.7174	66.7287	12.0303	17.8027	9.28497	14.4367	19.0036	101.895	70.1945	9.70883	18.0777	45.487	8.64501	19.0153	21.1483	9.80731	22.6245
POW18060	24.1153	30.8284	50.2671	51.4609	53.3233	57.3701	61.239	56.0743	37.1044	38.2405	20.1307	37.0112	34.327	42.8582	20.9986	27.421	22.8428	216.809	182.497	49.7283	51.498	35.3795	31.9542	24.0164	29.7623	36.1247	32.7781	34.3009	35.4376	28.4233	20.3125	27.9367	32.5062	22.2182	26.017	27.4452	12.9514	28.944	21.4092	32.5194	36.223	29.6312	37.328	36.971	24.9835	23.0534	27.8967	38.0572	40.4975
POW18063	7.95909	6.06272	14.9785	11.8918	13.5672	4.09179	5.09894	2.8835	5.88461	6.72306	2.87959	10.2319	8.6558	5.17139	8.78938	8.52549	3.3577	2.08331	0.796548	5.54722	8.27358	5.86175	3.86419	3.19861	4.31666	72.188	130.827	8.94629	1072.73	14.2301	4.70275	3.90907	11.0293	2.66182	22.2952	44.0157	41.3257	1.87686	1.80384	1.45925	8.66105	57.1366	145.727	421.843	28.7541	6.11047	82.1642	9.1384	148.486
POW18062	9.21697	11.422	14.5045	10.9979	13.171	13.1018	10.5058	11.5626	7.8556	6.76098	3.77418	8.46695	8.52394	9.4776	5.20712	6.23234	2.46848	22.4678	24.6077	9.39432	11.6581	7.20395	6.34062	4.66387	5.4168	62.0945	10.7747	8.2117	7.37109	6.53256	6.98049	6.9508	7.64193	5.26164	4.54893	4.87242	4.46062	3.49275	1.10448	5.68584	8.05895	7.55206	6.91508	5.69735	5.68936	7.15091	2.52653	7.64476	9.88098
POW18057	134.161	187.437	223.696	264.277	246.821	17.5241	16.9518	23.7101	211.839	233.756	115.525	215.561	247.807	382.133	126.225	333.03	178.546	706.263	407.985	308.44	298.4	219.73	306.203	117.799	130.6	96.6023	152.767	231.556	135.22	251.907	61.4662	239.497	103.358	184.577	200.277	225.711	209.481	167.231	125.546	134.702	108.733	221.664	252.137	143.565	198.799	142.55	153.708	176.516	162.412
POW18056	15.0862	12.6812	19.8367	24.0561	22.4688	15.6793	14.3974	16.3219	14.319	11.0189	9.43475	15.165	11.542	16.1239	6.69984	6.90949	3.66387	111.853	115.732	20.9202	25.817	12.2919	10.1129	7.33789	10.2498	45.9138	11.0516	11.0479	14.5555	13.3035	4.29432	7.71204	11.0991	6.12574	9.3183	7.87737	4.82916	8.11732	2.78191	22.3074	21.229	9.27913	9.94171	11.8433	9.21817	8.90694	11.2202	12.758	15.8496
POW18059	43.102	49.8284	49.2391	49.1257	49.6652	32.8501	31.7447	33.2246	33.1632	34.3441	12.1395	43.4359	37.8284	36.963	32.841	22.0448	12.8896	9.70837	7.77145	38.9781	45.1336	32.9562	30.4947	14.5864	19.7938	57.2186	34.742	24.4902	25.6033	26.4825	18.4647	26.7435	29.0629	21.4053	26.1144	21.0109	17.9136	14.605	8.32736	17.8253	28.84	25.8283	21.9011	24.3564	24.0134	29.976	19.8346	33.9889	34.732
POW18058	1.36257	1.14169	4.7516	4.41411	5.81011	14.4162	18.1291	20.1608	4.31865	5.7618	2.2318	5.14283	21.422	6.36641	5.80055	9.895	7.25284	0.375006	0.114706	7.12159	8.16767	5.61037	2.10172	4.38179	4.33757	60.738	1.51187	5.91806	5.08522	4.83696	1.12869	2.81461	8.44586	4.08368	5.04362	2.30184	4.8258	4.15092	4.77961	3.92259	8.07063	6.51259	1.81418	11.0389	4.85954	5.39583	5.46676	7.47153	7.83928
POW18055	0	0	0	0	0	0	0	0	0	0	0	0	0	0	0	0	0	0	0	0	0	0	0	0	0	0	0	0	0	0	0	0	0	0	0	0	0	0	0	0	0	0	0	0	0	0	0	0	0
POW18054	0	1.67273	143.236	107.294	166.476	16.7423	6.37977	37.7634	51.4101	55.7386	31.2682	110.303	40.9764	80.3564	265.267	81.4191	158.493	37.3616	61.426	142.185	154.909	207.216	126.402	131.282	261.367	84.8309	38.2449	25.827	91.0362	104.509	14.0563	20.4471	224.545	28.436	100.498	15.0157	168.974	61.5406	109.989	47.1059	126.055	10.8141	24.4759	45.3043	133.84	85.757	137.642	131.362	179.691
POW17945	80.3344	76.4013	76.3367	72.2393	74.5462	60.718	62.2007	48.1365	83.4184	82.4335	63.9078	93.4777	80.6467	86.4496	80.8779	64.5215	87.0074	626.694	681.077	59.2962	58.0182	86.6045	87.659	63.0144	68.3126	22.8158	46.4576	56.3634	51.7545	49.2524	22.4807	74.7749	51.7086	53.4996	51.0829	50.7444	41.7904	96.3212	90.7046	50.0242	71.4431	66.6101	62.1222	56.3851	64.5602	57.7238	83.1665	55.9926	49.3349
POW17946	38.6846	33.2663	35.0353	37.178	34.0291	28.5656	32.2309	41.7413	21.3109	19.6258	14.8589	19.5929	23.2113	23.5416	19.5627	15.9698	7.01543	2.74639	1.60376	30.1795	31.8041	17.96	18.0201	10.7814	12.9954	52.8342	34.6325	24.7521	26.662	18.2746	18.0351	19.9885	24.3246	21.8384	16.342	17.7335	9.08002	14.4948	4.3582	14.1306	23.4409	20.379	25.0629	23.176	14.8393	13.5486	17.328	20.8925	29.1219
POW17944	0	0	0	0	0	0	0	0	0.0955055	0	0	0	0.210552	0.258751	0	0.199287	2.05789	0	0	0	0	0	0	0.190995	0	45.5835	0	0	0.238973	0	0	0	0	0	0	0	0.105174	0	0.0781257	0.210671	0.202277	1.84991	0	3.20688	0	0.0772784	0.536146	0	0
POW17943	2.84071	0.840074	2.03679	1.77399	1.8215	4.05505	2.84803	1.7086	1.58886	2.14505	2.71418	3.57394	3.21091	4.6634	0.528658	2.57865	4.18437	38.0484	64.0898	1.2569	2.34331	3.36476	3.20612	14.0338	17.2513	183.669	3.93995	5.06176	3.64434	3.64488	4.70622	1.95598	2.7698	2.19708	5.608	0.914078	3.79106	2.47254	0.216621	9.63819	6.16944	1.81034	3.5721	3.26905	4.48112	2.14272	6.9374	1.83256	2.68443
POW17942	0	0	0	0	0	0	0	0	0	0	0	0	0	0	0	0	0	0	0	0	0	0	0	0	0	31.5222	0	0	0	0	0	0	0	0	0	0	0	0	0	0	0	0	0	0	0	0	0	0	0
POW17940	0	0	0	0	0	0	0	0	0	0	0	0	0	0	0	0	0	0	0	0	0	0	0	0	0	83.0884	0	0	0	0	0	0	0	0	0	0	0	0	0	0	0	0	0	0	0	0	0	0	0
POW17941	0	0	0	0	0	0	0	0	0	0	0	0	0	0	0	0	0	0	0	0	0	0	0	0	0	67.4183	0	0	0	0	0	0	0	0	0	0	0	0	0	0	0	0	0	0	0	0	0	0	0
POW18072	0	0	0	0	0	0	0	0	0	0	0	0	0	0	0	0	0	0	0	0	0	0	0	0	0	69.5295	0	0	0	0	0	0	0	0	0	0	0	0	0	0	0	0	0	0	0	0	0	0	0
POW18071	0	0	0	0	0	0	0	0	0	0	0	0	2.55626	0	0	0	0	0	0	0	0	0.701576	1.87179	0	0.609171	91.2001	0	0	0	0	0	0	1.15504	0	0	0	0	0	0	0	0	0	0	2.8628	0	0	0	0	0
POW18070	0	0	0	0	0	0	0	0	0	0	0	0	0	0	0	0	0	0	0	0	0	0	0	0	0	53.1541	0	0	0	0	0	0	0	0	0	0	0	0	0	0	0	0	0	0	0	0	0	0	0
POW18069	0	0	0	0	0	0	0	0	0	0	0	0	0	0	0	0	0	0	0	0	0	0	0	0	0	49.5785	0	0	0	0	0	0	0	0	0	0	0	0	0	0	0	0	0	0	0	0	0	0	0
POW18068	0	0	0	0	0	0	0	0	0	0	0	0	0	0	0	0.344687	0	0	0	0	0	0	0	0	0	46.0645	0	0	0	0	0	0	0	0	0	0	0	0	0	0	0	0	0	0	0	0	0	0	0
POW18067	0	0	0	0	0	0	0	0	0	0	0	0	0	0	0	0	0	0	0	0	0	0	0	0	0	73.5472	0	0	0	0	0	0	0	0	0	0	0	0	0	0	0	0	0	0	0	0	0	0	0
POW18066	0	0	0	0	0	0	0	0	0	0	0	0	0	0	0	0	0	0	0	0	0	0	0	0	0	58.1919	0.213316	0	0	0	0	0	0	0.198256	0	0	0	0	0	0	0	0	0	0.141593	0	0	0	0	0
POW18065	0	0	0	0	0	0	0	0	0	0	0	0	0	0	0	0	0	0	0	0	0	0	0	0	0	137.907	0	0	0	0	0	0	0	0	0	0	0	0	0	0	0	0	0	0	0	0	0	0	0
POW18074	0	0	0	0	0	0	0	0	0	0	0	0	0	0	0	0	0	0	0	0	0	0	0	0	0	89.6543	0	0	0	0	0	0	0	0	0	0	0	0	0	0	0	0	0	0	0	0	0	0	0
POW18073	2.65893	3.66948	6.47037	4.84305	5.96729	3.38624	2.8509	1.24387	22.5557	8.90117	16.9366	7.80556	12.1128	10.185	4.0411	6.0341	4.56937	1.13834	1.04458	5.14706	4.77664	5.94896	4.66815	3.46982	1.51924	227.943	6.02345	6.90936	27.4958	6.36839	11.3063	4.2719	0.864186	6.79784	19.3926	3.99273	15.2857	0.514293	1.41932	2.55152	1.22493	1.31794	13.3085	1.42793	6.38273	7.48759	12.9869	10.4061	10.3462
POW17947	0	0	0	0.498798	0	0	0	0	0	0	0	0	0.656596	0	0	0	0.427829	0	0	0	0.351399	0	0	0	0	128.33	0	0	0	0	0	0	0	0	0	0	0	0	0	0	0	0	0	0	0	0.481978	0	0	0
POW17948	0	0	0	0	0	0	0	0	0	0	0	0	0	0	0	0	0	0	0	0	0	0	0	0	0	199.675	0	0	0	0	0	0	0	0	0	0	0	0	0	0	0	0	0	0	0	0	0	0	0
POW17949	0	0	0	0	0	0	0	0	0	0	0	0	0	0	0	0	0	0	0	0	0	0	0	0	0	52.1106	0	0	0	0	0	0	0	0	0	0	0	0	0	0	0	0	0	0	0	0	0	0	0
POW17950	1.72663	7.14856	3.15126	5.66088	5.42498	3.04467	2.01959	3.87712	1.12669	0	0	1.68957	1.24196	0	3.37394	7.05307	9.7109	0	0	2.67388	6.64674	1.36344	4.54704	1.1266	2.95965	153.069	5.86718	0.897348	4.22881	2.06772	0	0	0.561177	1.55799	9.94185	0	2.48152	3.0057	1.84332	6.2133	2.38629	3.85123	1.78803	4.45084	4.14476	4.55833	2.10833	9.35641	4.70296
POW17951	2427.56	2410.41	1662.32	1649.76	1461.11	207.853	277.517	241.97	1464.96	1151.81	2156.89	1161.54	1183.8	967.326	1959.38	720.947	779.856	71.1951	58.5727	924.668	935.237	1907.5	1601.76	472.066	758.177	71.3495	1572.32	1338.12	1200.81	628.922	753.684	1363.53	1057.06	1561.79	938.823	1091.44	1344.74	205.471	208.146	112.806	461.645	1701.14	1305.94	1193.02	1484.37	1073.35	1038.64	1049.61	1138.34
POW17986	335.025	314.963	292.38	275.569	260.97	71.8925	73.3459	66.4226	289.754	282.963	323.489	271.46	273.495	267.943	283.743	199.93	231.792	60.3318	42.8277	175.343	191.748	326.143	311.832	167.13	218.163	60.9975	447.026	334.413	272.064	212.81	482.061	412.238	256.951	304.303	317.427	330.398	366.22	131.145	61.9768	125.024	201.5	375.612	330.418	179.063	363.816	338.813	228.354	354.607	271.76
POW17952	175.975	180.259	149.485	158.027	144.298	76.7748	93.4092	107.913	139.903	123.06	78.203	105.899	112.187	107.722	141.13	87.7131	62.5499	150.968	104.503	130.449	140.036	124.955	102.145	47.7678	64.927	67.8928	165	86.2569	113.595	106.867	128.405	111.41	110.25	98.0627	103.158	86.5467	87.8983	66.9532	33.2531	59.8885	90.024	106.157	89.4683	98.3138	113.52	114.884	98.8324	135.112	132.79
POW17953	0	0.383281	0.506879	0	0.249316	3.59138	4.22306	2.33862	0.362457	0.880804	0.530715	0	0.399537	0.490999	0	0.504215	0.260333	0	0.654644	0	1.28295	0.219309	0.585113	0.362427	0.571271	51.834	0.269639	0	0.453469	0.332593	0.64416	0.89241	1.08318	0.250603	0	0	0.798304	0.805778	0	1.19929	0.959587	0.82596	0	0.536938	0.266674	0.293283	1.3565	0	0.216134
POW17954	46.5009	58.0034	42.1622	41.6975	54.0529	33.2897	33.8199	31.2916	56.4081	58.9273	50.1258	55.4201	52.7448	50.0635	52.6165	51.1405	81.5884	70.4434	68.1544	43.3918	43.8339	52.7256	50.2396	41.6218	45.5767	63.9778	70.6137	45.8554	37.4762	32.4841	26.2721	42.1438	42.0462	28.7798	41.1923	38.9421	44.5542	28.5395	11.4562	18.0206	28.0137	57.1789	46.9199	39.9561	42.0741	31.7925	33.4861	48.9967	36.884
POW17955	52.3782	57.3295	81.3107	80.5993	92.1482	299.91	364.071	287.952	47.1433	45.5068	48.8947	69.5169	61.0602	69.184	51.5672	110.941	61.7952	7.73245	12.772	88.3393	105.915	82.2459	53.9064	60.8883	89.5762	66.716	73.3563	98.8736	62.4214	92.6462	65.6301	65.7741	136.58	103.76	56.8517	65.092	86.5267	59.2144	44.3489	168.552	147.275	91.7624	78.5559	99.324	73.4168	68.0271	66.1629	64.1612	89.0203
POW17996	7.03934	4.85735	4.81778	9.61624	4.73941	13.4473	6.17529	3.95167	4.59345	0	0	17.2206	12.6584	6.22247	0	4.79247	8.24804	0	4.14818	6.81326	6.77456	9.72762	11.1228	2.29653	3.61988	102.64	1.70858	18.2921	17.2405	10.5374	4.08174	0	12.5833	3.17591	8.10643	0	15.1755	7.14818	3.75755	12.6656	18.2414	0	1.82242	1.13411	11.8285	5.57519	4.29776	9.53634	6.84772
POW17998	24.5162	16.9169	0	0	11.0041	0	0	0	0	12.9587	0	0	17.6344	0	7.98433	0	0	0	0	0	0	0	25.8251	0	0	0	0	0	0	0	0	0	7.96807	0	0	0	0	0	26.1731	0	8.47065	36.4554	25.388	7.8996	0	0	29.9359	0	9.53952
POW17997	4.2563	5.87395	1.94203	2.32577	0	0	0	1.19468	0	2.24978	4.06672	8.32988	6.12308	3.76239	0	1.93183	1.99486	0	0	3.29568	1.63848	5.04151	2.24178	0	8.75497	114.192	4.13233	15.4843	3.4748	5.09713	9.87202	3.41914	12.4502	3.8406	0	4.79355	9.17577	0	2.27198	0	1.47061	9.49364	4.40767	2.74293	6.13033	4.49468	5.19724	3.84407	6.6247
POW18000	190.702	224.763	214.026	204.214	207.672	63.3809	67.5539	69.1543	289.805	300.373	379.09	343.16	253.629	255.687	240.717	128.671	154.163	381.367	366.548	132.797	160.865	266.057	296.27	152.406	225.091	64.1966	297.603	161.303	158.822	130.281	169.207	306.901	163.271	150.134	148.864	185.224	165.55	102.117	64.2199	61.7159	122.273	231.711	177.934	168.673	207.69	154.416	155.501	165.297	142.183
POW17999	29.669	31.1075	39.9082	41.0563	37.8753	296.01	334.974	301.742	28.6631	19.552	21.7208	30.5403	25.7752	37.4658	12.6742	26.4073	8.66826	1.97951	3.17881	59.9682	77.7235	33.3167	26.9912	26.1466	22.9843	65.6204	49.5667	71.0889	27.6817	64.8307	100.987	36.524	118.093	136.812	31.0604	46.8662	29.073	27.836	15.8371	140.596	98.3831	35.8097	60.2511	81.0732	31.0779	36.2133	26.3475	31.3194	64.1696
POW18002	9.98477	6.10981	11.9482	13.6914	11.5847	18.0497	70.5693	9.35955	8.23653	4.8794	1.62001	14.0105	10.1632	10.3249	5.46058	10.8593	2.82547	0.725887	0.444066	17.5777	21.4666	6.91755	5.25894	0.614615	1.29171	58.6744	10.4256	15.7634	10.1509	10.942	10.4869	9.68561	10.8377	12.2394	5.64071	7.85034	2.70758	5.19256	2.11181	6.50814	7.29029	9.10447	12.9736	8.74133	5.51725	4.27728	6.21107	9.18787	12.9751
POW18001	180.735	180.754	139.876	157.514	158.652	114.974	142.495	95.3589	169.441	148.74	59.0188	177.975	132.47	173.918	147.898	141.737	168.343	1175.33	1023.25	143.93	137.829	147.234	192.795	117.18	130.587	29.355	138.266	126.033	127.005	93.8358	189.699	163.565	69.1511	116.635	127.778	133.981	140.563	137.73	112.961	111.14	113.431	179.451	138.003	121.265	141.14	106.3	124.313	125.006	116.617
POW17995	37.6504	41.2792	39.7022	45.2612	40.1829	59.1373	60.7978	50.1389	34.1228	25.2081	21.584	22.5147	31.5954	31.4324	21.7988	28.481	22.1557	35.4615	46.3458	27.2094	30.5978	32.869	34.3725	19.3801	20.3651	53.1898	27.8215	34.7863	22.8823	19.5382	18.9206	27.2205	23.2501	24.3475	27.46	24.0282	24.3501	18.206	5.13603	25.2906	28.1855	39.1901	29.6752	22.6459	25.1054	26.0643	26.0518	35.5152	27.8354
POW17994	0.451351	0.622891	0.411878	0.493262	0.303883	0	0	0	0.589049	0.477148	1.07812	0.662494	0.486982	1.19692	0.146994	0.307285	0	1.15939	0.265974	0.262113	0.521249	0.178205	0.118862	0	0	56.3343	0.438204	0.351858	0.552718	0.135129	0	0.181288	0.0733474	0.101817	0.259886	0.254161	0.162171	0	0	0	0	0	0.350552	0.0727172	0.325039	0.238315	0	0.815273	0.263439
POW17884	4.01105	4.25413	3.18579	3.69351	3.73408	0.82954	0.325807	0.813109	4.07147	2.7876	0.993583	4.43375	3.36599	2.889	0.798297	1.61824	1.18365	4.10221	4.28959	1.43786	2.03017	2.46349	2.50383	0.920849	0.687542	46.9611	3.42547	4.59381	2.42562	1.06743	2.7565	2.14809	0.893237	0.904826	1.19754	1.50578	1.44118	0.581867	0.67404	0.694962	0.590278	2.92698	2.07685	0.861628	1.2838	2.47082	2.26749	3.08589	1.50294
POW17885	24.59	28.5774	31.494	38.8956	37.4684	35.31	37.9712	36.0238	20.6908	17.6723	7.83156	25.1175	19.7045	21.3551	9.34311	13.7062	6.57121	69.5364	81.3502	28.3933	34.0445	14.1374	14.4284	10.5557	11.9056	45.0382	15.0782	17.3759	19.0184	20.2776	5.25311	12.8224	15.0727	15.7654	15.4008	15.0615	6.82016	18.0862	6.56297	26.8567	28.4696	18.7637	18.5399	18.8354	12.6341	16.0587	12.9059	22.4032	25.7671
POW17882	36.2609	35.9781	41.9569	43.4484	40.5829	49.2791	67.6743	70.2475	29.7704	18.7282	8.15195	24.3508	25.5709	29.0154	11.655	20.3842	6.60911	5.47905	3.77082	32.5731	41.0097	18.3872	14.1054	5.18039	10.603	54.1849	37.1606	37.8135	45.0818	25.047	46.5866	17.9913	26.4976	26.2504	20.8789	21.3531	5.87564	8.3201	3.60549	23.7091	27.5548	22.026	26.8743	30.4319	13.1988	22.5871	14.0355	29.6453	54.2249
POW17883	0.116464	0.321454	0.106278	0.318196	0.209099	0.0342279	0	0.0980689	1.06396	1.10808	0.222552	0.113964	1.42412	0	0.189647	0.05286	0.382092	2.24371	2.33343	0.631251	1.076	0.229915	0.429387	0.227973	0.0399266	51.7595	2.3745	0.847384	0.475399	0.418413	0.270125	0.28067	0.151409	0.367812	0.402356	0.91815	0.167382	0.236529	0.435172	0.0838193	0.0804795	0.173181	0.120606	0.225162	0.167742	0.36896	0.14221	0.841472	0.453174
POW17887	0	0	0	0	0	0	0	0	0	0	0.627901	0	0	0	0	0	0	0	0	0	0	0	0	0	0	60.9258	0	0	0	0	0	0	0	0	0	0	0	0	0	0	0	0	0	0	0	0	0	0	0
POW17888	0	0	0	0	0	0	0	0	0.498662	0	6.57134	0	0	0	0	0.346845	1.79081	0	0	0	0	0	0.804988	0	0	447.485	0.370964	0.397156	0	0	0	0.613881	0.248371	0	0	0	0	0	0	0	0	0.568171	0	0	0.366885	0	0	0	0
POW17886	0	0	0	0	0	0	0	0	0	0	0.687114	0	0	0	0	0	0	0	0	0	0	0	0	0	0	79.6922	0	0	0	0	0	0	0	0	0	0	0	0	0	0	0	0.534683	0	0	0	0	0	0	0
POW17880	0.246164	0	0.224636	0.538044	0.110491	0	0	0	0.160632	0.260233	0.235199	0.48176	0.531194	0	0.0801697	0	0.115373	5.05859	2.90121	0.476516	0.0947619	0.291576	0.259307	0	0	50.5372	0.597484	0.127934	0	0.147397	0.285475	0.197746	0.160013	0.444243	0	0.277235	0.530682	0.21426	0.262801	0.177165	0	0	0.382377	0.158638	0.118183	0.389926	0.300583	0	0.287355
POW17881	27.0106	21.9991	22.2913	22.0987	22.1274	21.0819	19.4223	17.8558	20.1297	16.6177	7.61533	20.9425	17.0929	19.0488	14.9016	15.542	9.61562	4.73924	4.34889	18.8002	19.773	15.5014	14.6928	9.438	13.2067	54.9223	26.2955	18.5635	17.9448	14.4941	10.9549	14.821	18.3251	16.315	15.9775	14.6282	10.8186	15.1594	5.90905	17.1026	20.8069	18.6557	15.132	14.6007	14.3141	15.8983	13.3369	19.5956	22.8581
POW17875	75.7191	79.6717	72.1511	78.8642	70.9774	33.9332	32.662	29.825	71.2483	64.1259	37.1725	69.5909	70.1117	55.4689	67.1677	42.9113	36.8607	98.8622	100.58	58.9538	62.806	69.3718	61.6943	39.3061	46.7537	57.0936	67.0152	49.3531	75.1359	47.0921	55.7916	51.4166	50.851	44.9201	51.5477	54.6525	54.7126	24.2746	16.9712	31.0111	48.4213	60.0293	53.5021	48.3921	65.8766	58.976	57.7226	67.6299	71.2976
POW18064	94.0859	86.5627	71.7616	78.2679	73.7457	34.5296	27.2386	35.08	76.3617	80.1644	95.262	76.951	82.8268	59.9967	58.844	64.1611	52.2137	3.00596	6.06843	80.6439	83.4294	68.0116	70.264	50.089	61.3003	70.4357	91.1182	57.6552	65.7287	77.3572	55.9126	69.188	55.0729	50.6846	87.8646	102.799	57.5193	52.6934	28.4843	48.8483	45.2846	67.1684	52.3514	59.4261	65.3961	72.91	55.4422	96.8105	65.0235
POW17873	0.718441	2.23085	24.4215	22.3769	31.6022	10.3461	9.24374	18.6531	11.9547	12.7217	5.83474	39.0176	16.5367	35.564	22.345	22.8258	26.2642	23.0683	31.3291	51.179	61.2596	38.7196	24.596	9.60982	19.827	54.0537	32.7832	40.5119	22.5813	42.158	36.243	57.4247	56.1574	32.0895	27.3025	22.2509	22.4579	20.5316	13.9977	19.3899	42.0751	23.77	15.4378	34.4929	18.6258	16.8806	23.2475	31.1452	48.5025
POW17874	4.08229	3.75587	18.6264	23.7939	15.2695	2.79943	2.78538	4.20141	12.4313	9.35049	2.60031	35.952	1.95758	0	3.98852	27.1751	3.8266	0	0	36.3509	37.1921	0	0	0	0.466503	0	0	0	22.2183	41.5543	0	0	0	0	32.9079	1.53252	33.2469	15.3973	4.3582	146.902	56.8896	0	0.704579	0	20.2523	7.18488	23.2622	28.2663	24.886
POW17878	34.6328	37.5036	41.7541	43.2359	45.727	35.587	45.3878	31.5752	46.8481	42.4915	40.8192	42.5473	41.4581	33.7423	25.4397	30.6347	21.2079	7.1429	7.15045	40.4203	42.137	42.1198	36.615	22.5974	24.6992	57.5011	42.9504	27.0642	28.4802	33.3006	26.9711	34.9285	35.2472	27.2585	34.9338	25.9079	36.3317	40.2656	14.4385	65.3152	49.2618	34.0192	28.7962	28.265	36.5312	34.5703	31.7939	42.4657	40.2313
POW17879	0	0	0	0	0	0	0	0	0	0	0	0	0	0	0	0	0.379556	0	0	0	0	0	0	0	0	46.2879	0.393124	0	0	0	0	0	0	0	0	0	0	0	0	0	0	0	0	0	0	0	0.988865	0	0
POW17876	0	0	0	0	0	0	0	0	0	0	0	0	0	0	0	0	0	0	0	0	0	0	0	0	0	62.7855	0	0	0	0	0	0	0	0	0	0	0	0	0	0	0	0	0	0	0	0	0.560812	0	0
POW17877	0	0	0	0	0	0	0	0	0	0	0	0	0	0	0	0	0	0	0	0	0	0	0	0	0	68.2978	0	0	0	0	0	0	0	0	0	0	0	0	0	0	0	0	0	0	0	0	0	0	0
POW17871	0.441551	0.914049	0.402935	1.20638	0.297285	0	0	0	2.16097	1.28366	1.89847	1.94433	1.27042	0.195156	0.143803	0.90184	0.931263	0.283554	0.520398	0.512844	0.339954	2.26637	3.95357	0.432158	0.605497	56.9138	0.214345	0	1.26167	0	0	0	0.215265	0	0.254243	0	0.317299	0.064054	0.353545	0	0	0.164146	0.228627	0	0.105994	0.466281	1.07833	0.398786	0.0859062
POW17872	0	0	0	0	0	0	0	0	0	0.327938	0	0	0	0	0	0	0.290778	0	0	0	0	0	0	0	0	47.7641	0	0	0	0	0	0	0	0	0	0	0	0	0	0.446515	0	0	0	0	0	0	0	0	0
POW17989	1.51258	1.82652	2.93314	3.30608	1.86704	6.33467	7.85095	6.68682	1.72729	1.19928	0.722606	2.59021	2.99199	3.00838	0.492613	1.54468	1.24061	0.971349	0.445672	1.31761	2.76581	2.53814	2.58918	0.740204	2.46311	57.7838	4.58915	3.53748	6.48301	1.81139	4.82388	1.82262	4.05578	1.70607	2.61282	1.27763	1.63042	0.548562	0	3.26583	1.95982	3.65496	1.76217	1.8277	2.72321	2.39595	2.77046	4.09826	3.2371
POW17988	10.2321	17.0818	13.4035	10.8215	16.4448	28.0344	29.5345	27.7936	12.4922	11.5148	9.77635	11.9504	16.6192	12.8377	10.3196	9.58782	6.18789	0	0.389008	7.41165	11.4355	16.5506	9.90919	4.95338	6.44985	73.153	16.0227	18.6979	10.7786	8.696	9.18668	10.6059	12.8732	9.82843	7.60207	12.2671	10.9106	5.07546	3.87613	9.50204	8.21109	12.5156	11.4505	12.8689	10.3002	9.06241	10.4789	11.924	11.8159
POW17991	0	0	0	0	0	0	0	0	0	0	0	0	0	0	0	0	0	0	0	0.130614	0	0	0	0	0	60.9975	0.163771	0	0	0	0	0	0	0	0	0	0	0	0	0	0	0	0	0	0	0	0	0	0
POW17990	0	0	0	0	0	0	0	0	0	0	0.313669	0	0	0	0	0	0	0	0	0	0	0	0	0	0	67.0152	0	0	0	0	0	0	0	0	0	0	0	0	0	0	0	0	0	0	0	0	0	0	0
POW17993	0	0	0	0	0	0	0	0	0	0	0	0	0	0	0	0.214927	0	0	0	0	0	0	0	0	0.16234	47.5039	0	0	0	0	0	0	0	0.213645	0	0.533311	0	0	0	0	0	0	0	0	0	0	0	0	0
POW17992	0	0	0	0.369037	0.303136	0	0	0	0	0	0	0	0	0	0	0	0.31653	0	0	0	0	0	0	0	0.23153	112.654	0.327845	0	0	0	0	0	0	0	0	0	0	0	0	0	0	0	0	0	0	0	0.824662	0	0.262791
POW17987	0	0	0	0	0	0	0	0	0	0	0	0	0	0	0	0	0	0	0	0	0	0	0	0	0.198559	87.8286	0.281158	0	0	0	0	0	0	0	0	0	0	0	0	0	0.200116	0	0	0	0	0	0	0	0
POW17894	14.395	15.351	40.9438	45.5608	42.2916	19.1201	20.8282	18.8381	24.1543	23.9137	16.2546	26.1598	17.2123	24.9534	12.9685	14.6793	10.4267	39.1377	22.2535	36.6956	58.0772	15.2054	16.2467	12.1981	11.2799	54.2996	21.2359	28.7591	34.3402	31.0074	28.4013	16.9701	30.1373	15.9412	35.092	23.1601	4.43328	6.45454	1.79625	17.8948	38.6913	23.9073	28.2652	32.4686	17.9508	23.3942	15.5229	45.9251	86.7107
POW17895	4.2563	2.93697	44.6668	55.8184	64.9549	1.2509	1.24462	3.58404	105.541	119.239	52.8673	104.124	79.6	173.07	34.6544	27.0456	171.558	0	0	16.4784	24.5772	63.8591	91.9128	130.527	223.252	129.086	8.26466	117.238	97.2945	63.7141	39.4881	51.2871	31.8171	19.203	107.833	28.7613	58.1132	3.70467	4.54396	3.06327	52.9419	155.063	30.8537	8.2288	185.953	71.9149	62.3668	199.892	71.2155
POW17896	60.5687	45.4285	10.814	12.2313	8.86508	182.264	202.141	136.006	45.5379	52.8947	113.226	41.2303	38.8313	17.4587	8.57643	31.674	13.5766	0	0	9.68561	11.6581	8.31797	11.0961	7.7322	4.0626	69.1158	10.866	19.1606	15.0493	7.09571	41.2285	2.11546	8.13101	6.53461	7.58156	5.93164	9.46192	2.29212	0.70285	6.63348	4.54941	7.83176	13.6354	17.8194	3.16075	61.8753	8.03897	2.37837	20.4939
POW17891	36.1316	37.5338	55.5723	56.2146	53.0169	49.2713	53.7113	60.0014	31.5507	27.5016	8.15979	31.8847	33.3608	28.8029	19.4266	18.7249	12.5621	147.149	140.758	50.155	57.7098	19.8682	20.8296	13.5451	18.0171	46.8976	22.5144	20.3485	22.7399	21.7133	8.22795	19.3148	19.6859	17.724	17.5513	15.3891	7.45882	23.2149	6.59257	30.9211	33.4115	17.3881	24.6269	27.7299	18.1037	22.1994	15.2412	25.987	40.4394
POW17892	119.857	105.88	99.4587	108.915	96.6091	31.1928	28.4045	48.4296	62.0246	53.3699	16.0451	60.253	59.2118	60.3477	76.1387	59.7801	27.5729	17.3392	13.8413	86.4743	90.6309	40.6377	44.0508	22.6306	33.9336	57.9977	79.4396	67.0824	65.1436	84.969	31.5671	44.7907	53.399	45.2575	46.3878	42.0284	14.4337	18.5318	5.33155	36.969	51.951	61.1224	45.6354	48.449	39.7847	46.2465	49.0524	55.9084	65.0022
POW17893	0.201401	0	0.0459468	0	0.0451993	0	0	0	0.394266	0.425823	0.19243	0	0.869199	0.534088	0.22957	0.228527	1.17321	0	0.570993	0.336468	0.227272	0.272955	0.477346	0.176349	0.617588	149.573	0.275098	1.54528	1.47019	0.639347	0.467127	0.174921	0	0.334614	0.146604	0.955984	0.434181	0.0292164	0.0537531	0.892831	0.403183	0.252778	0.0659165	0.0868522	0.166564	0	4.64341	0.405694	0.288511
POW17889	0.154752	0.172647	0.261304	0.675274	0.172767	0	0.0452523	0	1.36659	1.74849	2.48948	3.0278	0.817005	0.539424	0	0	0	0	0	0.193733	0.345314	2.97711	0.907192	0.163253	0.410681	45.0152	1.21218	1.23076	0	0	0	0	0.376691	0	0.864391	1.12713	0.179796	0	0	0.381732	0.549748	0	0.16068	0	0.120122	0.264215	0	0.451939	0.195619
POW17890	0	0.32758	0	0.365503	0.0998016	0	0	0	0.604574	2.72833	0	2.82398	0.661004	0	0	0	0	0	0	0	0	1.13651	0.922629	0	0	36.5217	0	0	0	0	0	0	0	0	0	1.48826	0	0	0	0.104003	0	0	0	0	0	0.59953	0	0	0
POW18006	0	0	0	0	0	0	0	0	0	0	0	0	0	0	0	0	0	0	0	0	0	0	0	0	0	0	0	0	0	0	0	0	0	0	0	0	0	0	0	0	0	0	0	0	0	0	0	0	0
POW18005	0	0	0	0	0	0	0	0	0	0	0	0	0	0	0	0	0	0	0	0	0	0	0	0	0	143.414	0	0	0	0	0	0	0	0	0	0	0	0	0	0	0	0	0	0	0	0	0	0	0
POW18004	0.584737	0.403486	1.6008	2.23662	2.36213	3.437	4.44568	3.11841	1.90782	1.23632	0	1.14437	1.6824	1.55065	0.571305	0.265398	0.548113	3.00404	0.689154	1.3583	2.92627	3.00131	1.53989	1.1446	0.601386	48.4277	1.70312	2.12726	0.477374	1.05038	1.35623	1.40918	1.71042	1.8467	1.34676	1.97563	0.840387	0	0	1.68335	2.62645	0.43475	0.605532	1.69573	2.24585	1.23497	0	1.58431	2.73034
POW18003	0	0	2.43228	1.94192	8.77327	26.1112	18.1861	13.9651	1.15951	4.7733	0	5.21634	8.94692	10.995	9.25922	11.291	5.82968	0	2.09422	4.81559	6.84034	14.2133	1.87179	5.79707	7.41934	72.5488	3.48659	9.23484	0	5.44809	10.3034	12.8468	5.83209	3.26062	0	2.00121	7.6614	1.05895	1.89701	1.27885	5.58514	6.60567	1.84011	4.63043	5.97168	4.6911	4.33948	9.62893	8.98846
POW18009	0	0	0	0	0	0	0	0	0	0	0	0	0	0	0	0	0	0	0	0	0	1.51071	2.01527	0	0	93.7278	0	0	0	0	0	0	0	0	0	0	0	0	0	0	0	0	0	0	0	0	1.55738	0	0.49628
POW18008	0	0	0	0	0	0	0	0	0	0	0	0	0	0	0	0	0	0	0	0	0	0.497503	0.663665	0	0	50.7087	0	0	0	0	0	0	0	0	0	0	0	0	0	0	0	0	0	0	0	0	0	0	0
POW18007	8.32552	8.80878	7.21754	8.79533	8.2212	6.44327	7.3036	6.93266	3.80292	4.69406	2.91672	4.61653	4.59119	7.3594	3.796	4.91237	1.95102	0.712863	1.3083	5.58698	8.11921	11.1763	6.13902	1.81076	3.90072	69.2754	6.87057	10.096	9.28907	5.98213	7.72406	6.46506	6.22358	10.1417	4.7938	6.87603	8.77469	2.97912	1.6295	11.3846	8.43796	6.60267	6.6099	7.33258	5.5959	4.54244	8.13283	5.51406	5.93919
POW18010	0	0	0.547595	0	1.07737	0	0	0	0.783145	0	1.14669	1.17439	0.863262	7.42616	0	0	1.68747	0	0	0.464642	0.462003	0	1.26423	2.34924	4.93728	76.9968	0	0.62373	0.979791	1.43724	0	0	0	0.541467	0	6.75818	0.86243	0.348202	0	0	1.244	7.13846	1.86425	0.773425	4.03333	0.633683	0	5.41956	1.40098
POW17902	232.026	237.799	244.389	239.872	221.589	44.2102	40.256	42.0954	196.323	185.532	110.628	202.067	214.767	198.654	254.904	85.2419	108.319	463.107	410.458	149.834	150.387	191.86	197.116	124.625	143.617	41.4752	155.121	108.978	151.465	99.8996	99.9137	207.995	97.3387	104.683	116.539	109.865	68.1352	29.4931	25.3061	41.9936	84.4207	147.431	119.667	114.716	175.519	129.972	139.155	166.326	151.479
POW17903	158.8	136.971	31.6995	32.5398	22.2741	0	2.90224	0	207.246	83.9378	28.4487	514.733	149.919	87.7325	48.485	527.05	4.65166	0	0	3.84249	0	7.8373	26.1372	174.849	112.283	162.081	4.81794	15.4743	0	17.8285	23.0199	31.8914	3.22575	4.47781	57.1475	0	7.13211	0	5.29788	7.14303	3.42921	36.8959	5.13897	0	14.2949	162.453	0	125.492	3.86192
POW17900	76.3692	69.9598	14.4187	14.3898	8.86508	0	0.38503	0.739162	43.8195	36.1911	27.6774	41.2303	34.0958	8.14741	7.71879	94.4243	0	0	0	0	0.506874	8.31797	4.16103	11.1687	13.9934	96.7622	1.27836	2.05293	0	4.73047	38.1746	2.11546	0	0	12.1305	1.48291	0	0	0	0	0	2.93691	4.77238	1.69708	1.89645	47.2755	1.60779	14.2702	2.04939
POW17901	56.5463	61.1831	39.3878	41.8685	37.2452	32.0571	28.8632	24.5119	37.1171	35.3717	39.3219	36.6701	35.1381	26.9147	29.5307	21.5646	18.5046	94.972	65.8551	32.9029	42.1187	23.1187	24.1434	20.9585	22.7119	41.7615	33.1345	27.8227	20.4869	14.0242	11.2528	31.7164	14.6809	25.9647	21.5776	30.8998	9.6176	13.2024	13.9311	13.4852	23.0057	27.6134	30.6646	30.9423	17.9914	24.5567	15.5254	22.0597	28.6427
POW17898	41.495	37.3249	53.4182	46.9678	49.5559	24.8257	34.885	18.3025	25.1431	29.375	10.6197	34.8038	35.1771	38.6448	23.6494	36.3219	32.2976	1.90337	2.6199	49.0555	50.2031	37.7402	38.637	20.3062	21.0842	78.6546	50.358	37.7395	37.5057	29.283	74.7603	36.9049	36.606	31.0905	38.3989	39.2221	30.8834	16.1237	7.11956	28.7975	37.1228	52.3373	42.2034	32.7101	37.3532	33.6468	25.3342	34.7993	48.7269
POW17899	0	0.870973	2.30368	2.75887	2.2662	4.82247	4.79827	6.0229	0.823653	1.33437	1.206	4.94053	0.907914	4.46301	0	1.71868	1.18317	4.86344	5.95049	1.9547	2.9154	3.48853	3.98885	1.64717	2.16361	79.507	2.45092	2.62397	2.06094	0.755788	1.4638	1.01396	0.82048	1.13895	1.45357	0	0.907039	5.12697	1.34753	8.17585	2.18058	0	1.96067	2.03357	2.42397	0.66646	3.08253	4.55991	0.982293
POW17897	1.09594	0.378117	1.0001	1.79657	1.7217	0.644181	0	0.307615	0.357574	0.868937	0.523565	0.53621	0.394154	0	0.356923	0.497422	0	0	0	0.636448	1.26567	1.08177	0.577229	0.357544	0.187858	71.5898	0.798017	0	0	1.96867	1.27096	0.440193	1.95908	0.988907	0	0	0	1.27187	0.877511	1.18313	0.757327	0	0	0.882839	0.526161	0	0	0.4949	0.852889
POW17904	0.875707	2.11492	12.3864	13.8768	10.6126	0	0	0.122899	4.28575	7.86894	3.3468	6.85528	12.2829	27.0931	7.41513	3.97461	2.46257	0	1.03208	30.0044	46.3523	29.9076	29.2882	2.57124	4.5032	56.1819	8.0769	7.9645	3.21714	17.8279	14.7255	13.0141	23.6231	7.70425	4.53805	3.94497	3.14643	0.889247	1.63606	0.945373	4.53852	6.51085	16.3233	5.64341	11.9821	1.84951	2.67325	7.51348	11.7558
POW18021	0	0	0	0	0	0	0	0	0.495559	0.802835	0	0	0	0	0	0	0	0	0	0	0	0	1.19997	0.495517	1.56211	75.2977	0	0	0	0	0	0	0.246825	0	0.874553	0	0	0	0	0.546564	0	1.6939	0	0.734112	0.364601	0	0	0	0
POW18023	21.5543	22.1792	20.1869	20.2497	18.1612	19.9209	19.0745	20.9361	11.9676	8.69476	4.24531	13.3211	11.832	14.2063	6.92737	6.69361	4.82953	15.4202	12.8131	11.5291	14.375	10.7871	11.2032	3.45429	5.08827	58.2249	12.8496	10.6124	7.6407	7.41539	5.04314	7.36641	10.1087	6.61102	7.07638	6.06875	3.94018	4.33364	1.91759	4.69464	7.25132	7.80193	8.32138	8.92525	8.35118	7.68701	3.57851	11.441	11.992
POW18022	50.1376	50.3477	65.0025	66.7097	71.9954	47.2601	46.8442	46.6236	41.8935	39.8601	23.9522	46.6682	38.1162	49.7243	25.4886	26.2714	17.1941	171.195	191.204	46.3969	54.45	39.6719	36.0685	19.0167	41.7831	56.3445	38.6846	57.9399	37.6041	44.1774	19.8542	28.3243	35.6379	34.7582	29.1037	32.8238	17.8681	11.5308	4.7869	45.1786	51.5471	40.0048	45.9055	34.9376	31.9968	33.8982	32.3528	31.4763	46.6316
POW18018	0	0	4.84823	0	4.76936	3.12283	6.21431	0	0	0	0	0	0	0	0	4.82276	4.9801	0	0	0	0	0	5.59653	0	10.9283	173.525	15.4744	5.52231	0	12.7248	0	0	3.4535	0	0	0	0	0	0	22.9421	0	0	5.50181	0	0	0	0	0	0
POW18017	0	0	0	0	0	0	0	0	0	0	0	0	0	0	0	0	0	0	0	0	0	0	0	0	0	46.6184	0	0	0	0	0	0	0.147605	0	0	0	0	0	0	0	0	0	0	0	0	0	0	0	0
POW18020	0	0	0	0	0	0	0	0	0	0	0	0	0	0	0	0	0	0	0	0	0	0	0	0	0	28.0909	1.16903	0	0	0	0	0	0	0	0	0	0	0	0	0	0	0	0	0	0	0	0	0	0
POW18019	17.2497	19.0647	24.5456	26.9193	21.9153	19.462	19.1079	24.1677	11.9239	10.9723	3.35215	14.3047	13.8798	18.2201	8.6648	8.02828	4.17936	2.25303	1.03373	14.4319	18.0078	15.1797	9.70132	6.7722	7.01617	58.3179	13.8378	18.1577	10.5022	14.6177	6.61164	10.0991	11.4028	9.69516	9.76398	7.57327	7.03824	4.41093	3.66751	6.41776	11.4655	10.9774	9.91559	8.43154	8.56231	8.41326	6.60454	11.2222	14.2205
POW18025	0	0	0	0	0	0	0	0.245211	1.14014	0	0	0	0	0	0	0	0	0	0	0	0	0	0	0	0	69.4845	0	0	0	0	0	0	0	0	0	0	0	0	0	0	0	0	0	0	0	0	0	0	0
POW18024	0	0	0	0	0	0	0	0	0	0	0	0	0	0	0	0	0	0	0	0	0	0	0	0	0	61.4679	0	0	0	0	0	0	0	0	0	0	0	0	0	0	0	0	0	0	0	0	0	0	0
POW17905	0	0	0	0	0	0	0	0	0	0	0	0	0	0	0	0	0	0	0	0	0	0	0	0	0.0426544	170.609	0	0	0	0	0	0	0	0	0	0	0.089409	0	0	0	0	0	0	0	0	0	0	0	0
POW17906	0	0	0	0	0	0	0	0	0	0	0.645279	0	0	0.59699	0	0	0	0	0	0	0.259983	0	0	0	0	158.346	0	0	0	0	0	0	0	0	0	0	0	0	0	0	0	0	0	0	0	0	0	0	0
POW17907	0.373325	0	0	0	0.25135	0	0	0	0	0	0	0	0	0	0	0	0	0	0	0	0	0	0	0	0	163.813	0.0906129	0	0.457169	0	0	0	0	0.252648	0	0.210224	0	0	0	0	0	0.138783	0	0.120293	0	0.0985586	0	0	0
POW17908	0	0	0	0	0	0	0	0	0	0	0	0	0	0	0	0	0	0	0	0	0	0	0	0	0	100.074	0	0	0	0	0	0	0	0	0	0	0	0	0	0	0	0	0	0	0	0	0	0	0
POW17909	0	0.853319	0	0	0	1.45376	1.08485	1.38843	2.42087	1.30732	0	1.2101	0	0	0.805489	2.24512	2.13389	1.58829	4.3724	1.43631	0.476051	1.46478	0	1.61378	1.6958	117.047	1.20062	2.57078	2.01916	1.48094	1.43413	0.993409	0	1.67379	1.4241	6.96367	5.33192	1.79395	0	2.67004	0.854551	2.75831	0.64031	0	0.593709	0	1.51002	1.11687	0.481191
POW17910	0	0	0	0	0	0	0.471534	0	0	0	0	0	0	0	0	0.731889	0.996323	0	0	0	0	0.636672	0	0	0.552816	196.382	0	0	0	0	0	0	0.524095	0	0	0	0	0	0	0	0	0	0	0	0	0	0	0	0
POW17562	0	0	0	0	0	0	0	0	0	0	0	0	0	0	0	0	0	0	0	0	0	0	0	0	0	81.3955	0	0	0	0	0	0	0	0	0	0	0	0	0	0	0	0	0	0	0	0	0	0	0
POW17563	0	0	0	0	0	0	0	0	0	0	0	0	0	0	0	0	0	0	0	0	0	0	0	0	0	131.686	0	0	0	0	0	0	0	0	0	0	0	0	0	0	0	0	0	0	0	0	0	0	0
POW17560	50.1119	46.69	106.315	105.221	132.33	141.519	121.692	170.93	77.6832	93.1786	26.2488	120.226	91.6684	125.02	136.692	157.826	148.669	28.0969	49.4668	162.693	191.831	98.2245	81.4587	145.893	183.307	73.8837	81.6222	96.7714	68.9462	132.512	60.4745	122.606	179.736	94.911	100.77	67.037	84.9994	100.224	80.1123	73.2297	173.583	120.663	79.8167	138.52	99.4098	96.4352	115.857	134.167	153.023
POW17561	0	0	0	0	0	0	0	0	0	0	0	0	0	0	0	0	0	0	0	0	0	0	0	0	0	116.442	0	0	0	0	0	0	0	0	0	0	0	0	0	0	0	0	0	0	0	0	0	0	0
POW17691	1.88683	7.81182	13.7746	25.7755	19.4788	0	0.551744	0	38.1682	34.9068	25.239	44.312	24.4294	30.0218	28.2669	29.1171	31.8357	4.84673	2.22376	44.5601	58.834	46.1883	50.6831	43.0895	20.0524	92.4395	33.8897	31.3794	21.5655	49.7106	39.3867	60.6287	50.2861	28.9434	32.5929	14.875	52.8794	58.5751	15.1077	58.3922	48.2425	60.3227	41.0326	24.319	56.1637	28.8914	27.6474	25.5613	30.8359
POW17690	46.0152	63.9811	86.5076	101.521	90.2249	0.203361	0.708193	0.776889	71.116	69.4931	60.8245	66.0177	75.156	93.5841	31.5496	67.0523	29.8364	6.6654	4.48536	89.3426	105.617	65.2956	87.1038	20.0914	30.4827	59.7291	83.1356	79.2957	60.1627	73.9572	85.8632	79.7657	39.3567	49.0135	64.545	64.6818	35.3042	48.2826	15.6979	33.8643	34.308	79.7426	88.3167	46.3763	55.977	47.4963	45.6261	75.3053	71.7547
POW17689	16.0612	17.7839	40.2203	43.4733	46.6074	46.8734	55.9221	49.5895	39.4849	37.1172	26.0521	44.2253	53.465	75.9395	19.9498	38.9918	39.0385	3.35809	3.52172	50.6128	60.1028	54.418	54.1005	30.2205	42.1285	60.1261	33.1812	78.6187	33.8478	60.3859	13.4281	42.007	44.5529	37.748	34.411	34.4943	28.4514	22.5407	16.1498	73.6568	55.6226	53.0422	50.8641	30.57	33.8923	29.1882	38.7675	39.8061	34.7361
POW17688	5.31093	7.8932	47.719	35.4942	54.2775	39.2612	30.4629	50.1104	22.3931	23.7535	10.5391	32.3809	23.2146	39.0016	30.8675	41.3493	44.0386	18.3646	23.5927	42.3882	43.4056	50.0029	31.6304	43.9827	72.6885	71.958	33.9122	65.8189	43.6914	60.4209	74.8562	44.3043	55.3686	61.5617	59.2783	66.2543	31.7059	13.5123	8.94095	28.8142	66.7656	52.5475	42.5177	50.8121	43.5422	41.4157	38.9101	62.7242	58.3401
POW17687	35.829	43.0541	44.4528	46.1502	45.0971	75.7378	85.7786	76.109	33.3057	26.7255	9.8215	33.1202	28.1329	33.465	16.6495	39.714	8.57796	14.063	18.0247	44.0407	51.028	23.0325	21.5243	20.5709	21.8661	61.3201	26.6538	41.2155	43.3241	41.5135	19.1246	17.2908	42.9765	29.2699	29.4106	22.8714	15.314	21.4639	8.95576	65.0716	42.448	29.8251	38.3652	46.9936	22.0052	27.5197	33.3073	35.0725	44.6297
POW17686	86.98	90.5324	78.8939	88.3791	81.9908	34.7877	28.9289	35.9608	78.0335	87.2203	54.5259	81.6654	73.8391	86.5853	76.6464	46.0963	63.12	105.604	99.8513	55.6947	56.1812	78.6438	89.7277	67.9932	110.009	53.9362	109.551	77.5254	93.3157	89.0398	68.387	71.0314	64.4533	49.3578	76.9745	66.7286	56.2063	32.5666	6.49426	43.8127	66.9177	68.1349	83.3241	56.6365	88.8938	70.4423	84.4154	80.628	70.3629
POW17685	1.55764	0	0.710709	0	0.699147	0.45778	0	0.218603	1.52463	1.64667	0.74413	1.52421	1.1204	2.75377	0.253643	2.8279	0.730039	1.00028	0.917894	1.20609	0.599621	0.614999	2.05101	2.03267	6.14096	135.362	1.89034	1.21428	1.27164	3.26436	1.80639	0.625636	0	0.351378	2.69065	0	0.559662	0.225961	1.24719	1.12104	2.15274	0.57905	9.27495	7.7795	2.24346	0.41122	0	2.11017	0.909144
POW17684	0	0	0	0	0	0	0	0	0	0	0	0	0	0	0	0	0	0	0	0	0	0	0	0	0	47.822	0	0	0	0	0	0	0	0	0	0	0	0	0	0	0	0	0	0	0	0	0	0	0
POW17683	0	0	0	0	0.157116	0.103714	0.199035	0.0929731	0	0	0.28597	0	0	0	0.245551	0.156002	0	0	0	0	0.491874	0.196819	0.223795	0.19529	0.273583	87.6452	0.362085	0.332702	0	0	0	0	0.0972768	0	0	0.405008	0	0	0	0.246863	0	0	0.353396	0	0	0	0	0	0.267798
POW17682	2.37334	1.97204	3.79586	4.79273	2.0942	1.69642	1.13129	1.43638	1.94836	1.12099	0.810524	2.70248	0.610185	3.37664	1.88145	2.07424	0.397588	0.544766	0	2.49459	4.60241	2.2211	1.899	1.18723	1.73414	76.1772	2.28125	2.57887	2.91569	1.73996	0.98378	1.65088	1.7192	0.883812	3.32125	1.65887	0.609597	1.42032	1.25819	2.31325	1.45718	1.05666	1.84385	1.24973	0.913621	0.966775	2.87816	1.82776	2.68066
POW17566	0	0	0.225698	0.309753	0	0	0	0	0.479235	0	0	0.594553	0	0	0.0981225	0	0	0	0	0	0	0.195304	0.626451	0	0.487762	58.1851	0	0	0	0	0	0	0	0	0	0	0	0	0	0	0	0	0	0	0	0	0	0	0
POW17564	38.969	47.0058	91.7977	93.6974	106.832	235.343	201.478	340.229	69.2996	79.295	41.4167	95.5455	87.732	112.463	95.198	83.9785	142.624	37.1158	45.9276	112.05	111.588	116.107	88.3644	120.562	187.899	65.5018	78.2184	124.093	69.3471	111.246	48.2388	93.561	127.834	91.39	75.13	86.5893	78.5329	57.7317	57.4959	55.322	145.411	54.6783	98.6199	57.842	94.1753	64.6397	93.8962	100.503	102.033
POW17565	0	0	0	0	0	0	0	0	0	0	0	0	0	0	0	0	0	0	0	0	0	0	0	0	0	58.2249	0	0	0	0	0	0	0	0	0	0	0	0	0	0	0	0	0	0	0	0	0	0	0
POW17569	0	0	0	0	2.56718	0	0	0.802684	3.73218	3.02318	16.3941	0	4.11398	2.52788	0	3.89388	4.02092	0	16.852	1.10715	1.10087	1.1291	3.01242	3.73186	5.8823	3852.85	1.38822	1.48623	9.33863	1.71233	0	2.29726	4.64725	0	9.87972	3.2207	2.05501	0	1.5265	18.5234	0.988075	0	1.48072	4.60732	2.7459	3.0199	17.4596	7.74828	2.22551
POW17570	240.268	238.117	216.312	177.989	202.66	109.948	88.6485	93.2387	214.658	222.463	217.24	238.266	202.981	195.281	261.007	157.356	275.099	2033.79	2041.12	136.721	117.322	259.762	248	175.71	212.834	41.3815	126.811	148.335	167.19	137.107	123.423	169.693	118.445	106.946	144.845	163.447	205.103	64.5631	80.0506	42.9402	138.174	154.66	197.046	160.554	221.414	180.502	206.747	177.676	170.041
POW17567	17.2598	16.6737	29.1696	26.8602	27.3316	51.6586	46.5138	67.5139	13.8756	10.9478	5.54098	16.7542	15.4938	11.7173	8.99377	9.96457	4.7889	37.0644	38.7309	19.7258	23.2814	11.3395	9.52701	9.91034	14.2483	64.2648	18.5668	18.9448	20.2906	21.4962	13.9312	8.65176	20.5538	11.7117	13.6748	11.974	3.96894	4.88743	2.65339	11.4282	23.5677	11.19	15.4428	18.9534	11.1369	12.1024	8.93596	16.4611	24.0163
POW17568	193.234	185.372	211.459	193.15	203.788	92.3418	92.7972	97.0111	157.873	188.501	154.607	164.49	167.243	143.037	122.282	77.0086	104.555	32.2838	64.8041	152.664	162.078	182.362	158.042	98.4059	141.108	82.4644	131.934	128.186	178.276	117.585	80.1633	117.367	84.7594	109.153	137.496	152.161	123.054	47.8591	42.7683	23.7439	116.703	143.669	149.673	109.848	176.492	136.867	174.566	123.44	147.934
POW17571	1.87441	1.2934	1.46613	1.60951	3.4855	0.314786	0.234905	0.751599	1.74732	2.12308	2.8143	4.1924	2.5039	2.8404	0.523244	2.18764	1.25501	1.71958	6.62737	1.14036	2.16469	2.11448	1.41035	3.14492	4.77355	68.4046	2.33976	4.45326	5.02797	3.04637	2.48428	0.860421	2.52386	0.966481	1.54182	1.50786	0.962111	0.466137	0	2.69804	2.22046	1.59271	1.24783	0.862819	2.44259	0.84831	3.26969	2.17655	1.77129
POW17572	0	0.384741	0.381607	0.304673	0	0	0	0	0.181919	0.14736	0	0	0	0	0	0	0	0.71612	1.31427	0	0	0.110072	0	0.181903	0.286723	45.2022	0.270665	0.144888	0	0	0.323306	0.223952	0	0	0	0	0.601008	0.0808847	0	0	0	0	0	0	0	0	0.340416	0	0.108479
POW17693	23.9925	21.2439	31.3883	27.4967	33.3555	84.4901	139.448	88.7385	30.0652	31.0875	26.9812	43.8386	33.4464	37.5369	27.3829	36.6199	25.4752	70.629	83.079	40.2789	39.3145	29.257	28.4048	16.7631	19.726	51.0199	32.7761	32.6626	18.8939	30.2578	8.61806	44.6873	30.5705	27.78	21.5168	20.0864	15.105	77.0639	49.9815	45.2317	33.379	34.4139	26.0551	29.6237	23.5472	19.0583	23.5928	37.5848	27.5116
POW17692	0.511523	0.494152	0.37343	0.223609	0.505113	0.511132	0.299157	0.3733	0.534062	0.432607	0.390991	0.100109	0.51511	0.452164	0.133273	0.0464335	0.143845	0.394186	0.602865	0.514898	0.315061	0.242355	0.107767	0.333761	0.245507	49.7629	1.58919	0.478519	0.167041	0.183772	0.118642	0.0821825	0.0997509	0.184625	0.117813	0.115218	0	0.653	0.491485	0.662659	0.28278	0.304252	0.0529714	0.36261	0	0.162051	0.499683	0.554377	0.716541
POW17695	19.7208	23.1574	23.9948	26.4674	30.1267	45.6546	55.239	45.2538	24.6084	25.7856	10.9087	27.7613	25.8816	33.0297	20.0565	24.9679	14.9182	1.33308	0.81552	27.0573	31.1656	26.0909	19.8626	17.3824	21.3498	41.1646	36.4453	43.1541	26.2682	38.5323	33.3021	32.7956	48.3525	28.5652	34.6631	21.4307	20.8842	16.663	11.2655	27.3902	47.4575	29.3247	24.7215	31.3263	23.7529	25.7576	21.9681	37.1839	36.8871
POW17694	0	0	0	0	0	0	0	0	0	0	0	0	0	0	0	0	0	0	0	0	0	0	0	0	0	84.4026	2.06616	0	0	0	0	0	1.38335	0	0	0	0	0	0	0	0	0	0	0	0	0	0	0	0
POW17697	85.2202	74.9976	105.392	106.238	121.065	181.787	186.005	204.266	95.8952	101.838	43.8962	139.819	99.4457	139.94	38.1788	120.22	87.1973	95.6118	158.199	111.437	135.263	115.7	128.644	194.748	234.083	65.336	62.4164	96.8392	126.982	271.888	45.1298	30.716	186.095	51.7367	161.257	46.584	105.904	109.091	56.2898	378.459	302.142	102.446	56.7838	92.106	125.494	102.628	177.876	107.613	101.059
POW17696	0	0	0	0	0	0	0	0	0	0	1.2626	0	0	0	0	0	0.309674	0	0	0	0	0	0	0	0.679544	57.8045	0	0	0	0	0	0	0	0	0	0	0	0	0	0	0	0	0	0	0	0	0	0	0
POW17699	0	0	0	0	0	0	0	0	0	0	0	0	0	0	0	0	0	0	0	0	0	0	0	0	0	28.1527	0	0	0	0	0	0	0	0	0	0	0	0	0	0	0	0	0	0	0	0	0	0	0
POW17698	0	0	0.208771	0	0	0	0	0	0	0	0	0	0	0	0.149016	0.207674	1.71559	0	0	0.177145	0	0.180656	0.240993	0	0	71.5195	0.44423	0	0	0.273973	0.530627	0	0.446136	0.206434	0	0	0.657603	0	0	0	0.158092	0	0	0.147434	0	0	1.67613	0	0.178041
POW17701	0.946669	0.217743	0.431939	1.207	1.24315	0	0.0922744	0	2.26505	1.83476	0.603002	3.39662	2.04281	2.78938	0.205539	1.69866	0.295792	0	0.743811	0.977351	1.70065	0.996722	1.6758	5.55919	8.34517	69.3562	16.3905	12.7885	2.06094	9.41739	1.4638	2.02792	9.93719	2.13553	1.09018	1.77694	0.680279	2.28883	0.336883	36.0666	5.5163	1.17308	2.28745	1.32182	1.21199	1.49953	11.917	1.42497	3.06967
POW17700	51.9455	53.5641	69.8603	69.2924	72.1332	92.642	77.5376	105.24	67.1594	61.1869	62.8514	94.5352	49.1457	75.311	49.2464	91.2222	46.4155	11.5351	15.7345	54.3598	69.9011	72.5279	91.7824	162.183	210.286	50.5927	48.1867	136.747	113.134	186.183	74.8789	39.5835	108.634	55.8523	116.006	92.9361	66.8069	40.0016	22.8044	132.416	231.979	96.9129	110.351	72.0354	99.5224	79.7183	135.453	94.0432	80.1827
POW17586	1.16575	1.4077	0.5319	1.07826	0.392435	0	0	0.245407	0	0.462142	0	0	0.20963	0.515236	0	0.396829	0	0	0	0.451324	0.560951	0.282947	0.460497	0.570476	0.899206	172.208	3.67833	6.38237	1.62799	3.02969	0.675957	6.78935	0	3.41866	0.671233	1.96934	1.25657	1.33587	0.622269	0.209748	1.81252	3.25024	2.44117	1.22079	1.81894	2.25746	1.77933	5.26422	3.85566
POW17585	2.39768	4.96341	4.01131	5.24064	7.17465	1.40932	1.40225	1.99834	5.21527	7.60415	3.05451	6.25657	7.5067	8.4321	2.58402	4.35298	1.87292	0	0	6.80731	8.5506	5.59118	7.57708	7.30076	4.67249	509.854	19.3756	25.2487	13.4381	13.9587	16.5506	15.1403	4.93542	9.68494	15.6465	16.0363	11.2645	5.22915	5.93692	9.77849	6.10561	10.319	14.3886	7.22388	9.76719	10.6091	14.6487	7.49945	10.7199
POW17584	0	0	0	0	0	0	0	0	0	0	0	0	0.556649	0	0	0	0.362705	0	0	0	0	0	0	0	0	60.4816	0	0	0	0	0	0	0	0	0.891194	0	0	0	0	1.11393	0	0	0	0	0	0	0	0	0.301126
POW17583	0	0	0	0	0	0	0	0	0	0	3.59323	0	0	0	0	0.284484	0	0	0	0	0	0.247474	0	0	0	65.0709	0	0	0	0	0	0	0	0	0	0	0	0	0	0	0	0	0	0	0	0.330947	0	0	0
POW17590	0	0	0	0	0	0	0	0	0	0	0.550773	0	0	0	0	0	0	0	0.679386	0	0	0	0	0	0	61.1896	0	0	0	0	0	0	0	0	0	0.649211	0.414238	0	0	0.414872	0	0	0	0.185744	0	0	0	0	0
POW17589	0.475384	0	0	0	0	0	0	0	0.620414	0.251277	0	0.46518	0.341942	0	0	0	0.668413	0	0	0	0	0	0.250383	0	0.162973	68.2063	0.230769	0	0	0.284648	0	0	0.463518	0.214477	0	0.535388	0	0	0	0.68427	0.164251	0	0	0	0	0	0	0	0
POW17588	0	0	0	0	0	0	0	0	0	0	0	0	0	0	0	0	0	0	0	0	0	0	0	0	0	0	0	0	0	0	0	0	0	0	0	0	0	0	0	0	0	0	0	0	0	0	0	0	0
POW17587	7.14591	5.34406	5.74821	6.30466	6.34567	3.06496	4.10565	3.32213	0.200146	0.377567	1.21568	1.52829	1.438	2.23393	2.90762	4.50907	1.50872	3.03527	3.95168	5.22538	7.87139	2.75917	4.78856	4.20184	7.33475	61.2536	4.36105	5.48932	17.3221	4.95717	0.610562	1.88563	6.85999	1.08978	3.39438	0.728937	4.08194	0.751572	0.738832	7.39	1.90404	3.36048	2.0436	4.25129	3.56673	1.63327	25.8729	3.38446	1.91699
POW17592	0	0	0	0	0	0	0	0	0	0	0	0	0	0	0	0	0	0	0	0	0	0	0	0	0	0	0	0	0	0	0	0	0	0	0	0	0	0	0	0	0	0	0	0	0	0	0	0	0
POW17591	0	0	0	0	0	0	0	0	0	0	0	0	0	0	0	0	0	0	0	0	0	0	0	0	0	122.543	0	0	0	0	0	0	0.442266	0	0	0	0	0	0	0	0	0	0	0	0	0	0	0	0
POW17716	0	0.562544	0.371974	0.890948	0.365923	0.239595	0	0	0.531981	1.72368	2.3368	0.797747	1.17281	3.60321	0.531013	0.74004	0.382092	0	0	0.631251	0.313833	1.28752	1.28816	2.65968	4.75126	106.939	0	0	2.66224	1.95259	0	0	0.529931	0.367812	2.81649	0	0.585838	0.236529	0	1.17347	1.69007	1.21227	0	0.525378	0.391398	1.29136	2.98642	1.47258	1.26889
POW17717	0.454715	0.47065	0.311211	0.496939	0.714345	0	0.0664834	0	0.593439	0.120176	0.868922	0.667432	0.490612	0	0.14809	0.722343	0.426234	0	0	0.264067	0.525134	0.359067	0.478993	0	0.233831	60.4671	0.44147	1.1816	1.4849	0.544543	0.790996	0.182639	0.147788	0.102576	0.785468	0.512111	0.653519	0.329818	0	0.16363	0.15711	0.338079	0.235443	0.0732592	0.54577	0.360137	0	0.82135	0.442337
POW17718	0	0	0	0	0.113939	0	0	0	0.659832	0.268354	0.242539	0.248397	0	0	0	0	0.237946	0	0	0	0.293157	0.400901	0.534798	0	0.0870244	60.6441	0.492904	0.923484	0.414474	0.151996	0.294384	0.203917	0.258846	0.229053	0.584653	0	0	0	0	0	0	0	0	0	0.121871	0.268063	0	0.687781	0.197549
POW17719	0	0	0.804253	0.321056	0.263723	0	0	0	0	0	0	1.14988	0.845249	1.03874	0.191352	0.266676	0.275376	0	0	0	0.226181	0.231982	1.23785	0	0	61.6828	0.570439	1.52679	0.479673	0	0	0.943977	0	0	0	0	1.26665	0	0	0	0	0	0.304224	0.189321	0	0.31023	0	0	0.685871
POW17712	13.0022	11.7091	8.84856	10.8378	11.3753	9.58554	9.53743	9.52589	10.6415	8.96943	5.47457	10.5667	12.2057	10.3246	4.09097	7.90185	2.58217	23.2094	29.0897	8.10536	9.16218	9.04911	6.5	3.45102	6.79953	57.3251	7.5955	10.8805	11.8743	5.27823	2.5557	4.60281	6.44627	4.57362	5.83702	5.46025	4.59253	2.04603	1.9998	6.18562	8.29959	6.71782	7.98749	4.68665	7.19457	8.84333	5.92009	10.5487	8.0606
POW17713	14.419	13.1153	22.8769	24.5322	25.0053	20.3696	23.3817	22.9954	12.2958	9.44032	8.4539	13.4681	13.9073	15.7874	7.57751	9.44478	2.38063	22.728	39.974	22.6466	24.221	9.96276	7.16291	5.7732	8.98759	52.7516	10.4993	10.2187	11.7715	9.81104	6.65065	6.71285	10.1715	7.68815	7.925	9.41124	3.65008	5.75219	2.53643	12.5	16.1347	8.284	10.9443	10.5065	6.21455	11.1604	7.60284	10.0628	17.2781
POW17714	1.19818	1.34352	2.1868	2.45521	1.94954	0.352138	0.262778	0.46243	5.76624	4.19583	1.71722	4.25019	8.72623	23.0364	0.438998	1.35957	0	0	1.23563	1.5656	1.09546	26.0192	11.3594	8.59978	8.57475	73.5658	1.59952	2.02381	4.03502	2.24201	0.347382	0.240629	23.5603	0.608153	3.44955	1.18075	0.968646	0.391086	0.559635	2.04805	0.413989	1.22491	1.31835	1.2065	0.359529	0.869888	0.54865	1.21741	1.22385
POW17715	0.530693	1.46478	1.99766	1.65657	2.08426	6.19969	8.76791	4.0957	0	0	0	0	0	0.117277	27.4374	72.1368	0.124363	0	0	110.332	129.011	9.42894	11.3902	0.779106	0.591286	40.8566	0.0644044	0	164.744	113.283	0	0	63.9905	0	82.9621	0.14942	47.8589	31.5256	9.7716	46.4038	48.7738	0	2.81653	0	62.4222	73.2043	88.9398	75.9681	112.645
POW17710	0.56038	0.352853	0.118099	0	0	0	0.00774691	0	0	0	0	0	0	1.30234	0	0	0	0	0	0	0	0	1.59537	0.376125	0.674673	0.0137593	0.955333	0	0	0	0	0	0	0	0	0	0.414238	0	0	0	0	0	0	0.3816	0.553505	0	0	0	0
POW17711	0	0	0	0	0	0	0	0	0.856127	0	0	0	0	0	0	0	0	0	0	0	0	2.11302e-09	0	0	0	0	0	0	0	0	0	0	0	0	0.416125	0	0	0	0	0	0	0	0.339662	0	0	0	0	0	0.0229022
POW17576	18.8342	13.9588	22.8365	21.0595	18.3946	12.5055	14.5335	13.363	11.0383	10.4162	9.4975	14.6757	12.4184	16.1861	5.16833	8.70666	3.51455	66.7459	69.6751	18.4318	18.3943	5.71489	5.14364	6.59965	7.65251	65.5018	10.8359	8.51946	12.5286	11.2774	9.10079	6.72432	8.44519	7.86791	7.02892	6.87409	2.1304	11.8901	1.5825	13.9315	14.8225	6.35328	8.57813	10.227	5.35837	9.02372	4.68474	11.34	15.0643
POW17575	10.9086	12.5455	21.0153	21.1939	17.9533	0	0	0.34021	10.282	6.40673	2.31617	11.8605	6.10286	4.28567	1.97372	2.20052	0.568077	0	2.85702	5.63109	13.5312	5.7427	10.2143	3.95429	6.23291	72.1063	2.94192	5.66934	14.8429	6.53181	9.83943	4.86836	2.36363	4.37477	8.37486	5.46025	2.61299	0.351661	0	0	3.35029	10.8141	16.9449	15.6222	7.56488	7.67973	7.40011	8.75744	16.0354
POW17578	25.3221	26.2095	55.9717	66.5701	70.5945	0.992266	0.658191	0.947673	35.985	17.4001	7.25827	32.2122	24.2855	28.6014	10.9041	11.3654	6.46149	3.97499	3.31599	27.2321	43.8654	32.3264	25.1922	10.4641	16.6869	65.3109	21.853	44.0135	41.8049	25.6073	34.5866	21.4717	32.4629	24.2453	33.3728	15.2098	12.3332	2.1224	1.65205	3.84738	23.5254	29.0771	42.2476	37.2608	20.1268	23.0264	18.552	28.7141	63.498
POW17577	134.809	141.612	99.1389	119.595	102.936	40.2719	29.5886	48.7008	121.293	128.262	72.1303	112.981	109.516	106.548	116.527	71.4081	49.3567	3.66655	5.98143	90.0153	100.005	78.5242	99.7386	59.6063	77.9686	76.5904	167.529	130.397	127.148	129.722	104.47	117.467	101.856	84.1479	105.566	120.388	71.3448	60.4631	34.8794	108.437	101.814	133.247	131.227	91.68	116.346	116.064	132.076	127.482	89.6066
POW17580	0	0	0.105307	0.126115	0	0	0	0	0.30121	0.365984	0	0	0	0	0.0751654	0.31426	1.51439	0	0	0	0.0888468	0.182251	0.243121	0	0.0791231	166.947	0.136931	0	0.448206	0.138196	0	0.370806	0.150025	0.104128	0	0	0.331704	0	0.210779	0	0	0	0.239006	0	0.443223	0.121862	1.28807	0.254757	0
POW17579	0	0	0	0	0	0	0	0	0	0	0	0	0	0	0	0	0	0	0	0	0	0	0	0	0	129.307	0	0	0	0	0	0	0	0	0	0	0	0	0	0	0	0	0	0	0	0	0	0	0
POW17582	0	0	0	0	0	0	0	0	0	0	0	0	0	0	0	0	0	0	0	0	0	0	0.243735	0	0	92.3059	0	0	0	0	0	0	0	0	0	0	0	0	0	0	0	0	0	0	0	0	0	0	0
POW17581	0	0	0	0	0	0	0	0	0	0.972278	0.878746	0.899971	0.661545	0	0	0	0	1.18124	0	0	0	1.08938	0	1.2002	0.315299	80.4615	0	0	0	0	0	0	0.298918	0	0	0	0	0	0	0	0	0	0	0	0	0	0	0	0
POW17574	0	0	0	0	0	0	0	0	0	0	0	0	0	0	0	0	0	0	0	0	0	0	0	0	0	76.926	0	0	0	0	0	0	0	0	0	0	0	0	0	0	0	0	0	0	0	0	0	0	0
POW17573	0	0	0	0	0	0	0	0	0	0	0	0	0	0	0	0	0	0	0	0	0	0	0	0	0	70.2102	0	0	0	0	0	0	8.40467	0	0	0	0	0	0	0	0	0	0	0	0	0	0	0	0
POW17704	6.30027	6.64527	9.81484	9.6886	10.9075	6.71868	5.44798	8.74091	6.63661	6.18462	3.2678	7.2219	5.56759	6.36476	5.01237	2.28763	2.82628	0.693582	0.530379	7.24782	8.83509	6.432	6.25741	4.63937	7.77558	64.777	9.26252	7.95191	5.7313	6.14368	6.26262	5.9287	7.8689	7.02496	4.87144	6.38596	4.07465	2.14127	0.960868	1.42507	5.78414	5.95566	6.38452	9.45434	4.88281	6.27295	3.29703	8.29125	10.7516
POW17705	32.8258	37.6076	41.8531	48.125	47.2766	37.7646	35.8716	43.9864	38.5314	40.8636	30.7965	36.6794	42.5096	41.2684	36.0496	32.9531	46.6755	0.980465	3.59883	37.7597	43.3011	46.7641	48.2725	53.0183	77.0181	79.3543	42.4008	45.193	53.2658	38.1666	35.769	34.1611	43.288	36.9647	43.9167	45.0291	37.1658	23.5631	20.4282	23.4838	52.6839	53.2987	51.1781	39.751	42.3164	41.5654	37.01	54.0331	41.4069
POW17703	0	0	0	0	0	0	0	0	0	0	0	0	0	0	0	0	0	0	0	0	0.402603	0.412928	0	0	0	0	0	0	0	0	0	0	0	0	0	0	0	0	0	0	0	0	0	0	0	0	0	0	0
POW17708	1.6387	2.26151	1.86924	1.56701	1.65495	0	0	0	1.33665	1.08273	0.587142	1.40309	2.35743	1.62961	0.466976	0.650796	0.960041	0	0	1.82399	2.05019	1.61751	2.37352	0.400961	0.772457	77.8938	1.19323	2.55496	2.00673	0.73591	1.4253	1.81004	1.39808	0.739328	1.41534	0.461387	0.588789	0.653731	0.218682	0.58969	0.778517	0.304593	1.06061	0.66003	0.983424	0.865242	1.00049	1.10999	1.43469
POW17709	4.60849	5.45142	16.3712	17.0879	22.1627	0	0	0	7.73286	7.65581	4.71773	22.5478	5.68263	22.6963	4.93145	4.03395	13.5766	1.26834	0.387959	16.6949	24.3299	25.0839	16.9909	9.02091	18.2817	55.2927	16.1393	18.4763	12.0932	13.7972	30.5397	20.6257	13.8013	17.3761	14.784	31.5118	27.4396	9.45499	5.27138	12.0824	57.55	13.7056	29.4865	26.623	15.1716	8.51654	15.676	16.9459	22.4152
POW17706	0	2.17743	1.4398	3.44858	1.41637	32.4589	35.0643	15.943	0	0	3.01501	3.08783	0	2.78938	0	0	5.91584	24.3172	174.796	7.33013	0	1.2459	3.32404	8.23584	8.65443	55.2132	0	4.91994	0	5.66841	0	0	6.1536	5.69474	0	7.10774	0	2.74659	3.36883	2.27107	9.8126	7.03846	4.90168	2.03357	6.05993	1.66615	0	2.84994	0
POW17707	6.7966	13.3996	11.5184	15.9165	16.1249	74.4772	90.8548	57.2312	6.96937	9.75115	7.42156	19.002	16.7615	18.0237	2.52971	13.6613	2.27532	0	0	12.0289	16.0721	14.1841	8.18226	10.7699	11.6502	84.9434	11.3119	17.6613	11.89	15.6971	16.89	10.1396	26.8234	17.9603	7.8269	12.0285	10.4658	3.38042	0.518282	23.7589	28.1798	14.4379	12.5684	15.33	7.92452	9.2279	11.8559	15.7843	20.0237
POW17702	0.765786	2.37787	2.44585	2.92913	2.74978	1.01277	1.23161	1.71956	4.2475	3.03583	1.82919	6.74414	3.02955	14.2154	0.872894	2.08543	0.897276	0.491771	1.3538	3.55772	3.53751	3.62823	3.42836	1.49899	2.2315	79.9475	8.17829	14.3275	3.1259	4.35606	3.99635	3.99857	2.61335	5.7007	3.08655	11.2118	1.92603	0.555447	0.408771	1.37784	1.71983	14.8033	7.93019	15.2986	3.4927	1.61735	4.67539	4.14971	0.893928
POW17615	0.899375	0	1.23108	0	1.21105	0.52864	2.36694	1.26221	1.17376	1.90156	0.859315	0.88007	2.58767	0.795008	0	0.816407	1.26456	1.15512	2.11995	1.74098	0.346219	1.77549	0.473697	2.34731	2.15829	132.736	7.42202	9.34829	2.93696	1.07704	0	1.44496	2.04616	0.811535	1.03571	2.02579	0	1.04375	0	4.53098	2.79671	6.01814	0.931359	3.76736	0	2.37437	7.68739	1.62454	1.04987
POW17614	0	0	0	0	0	0	0	0	0	0	0	0	0	0	0	0	0	0	0	0	1.28101	0	0	0	0	120.331	0	0	0	0	0	0	0	0	0	0	0	0	0	0	0	0	0	0	0	0	0	0	0
POW17613	47.7828	44.7614	62.4991	59.3407	64.277	68.8109	79.94	61.3291	36.6604	28.8541	5.67223	35.8472	33.3285	35.3263	20.0416	35.8828	11.944	19.1549	18.0892	52.5829	63.7667	33.73	26.9211	10.7704	16.2322	67.2227	38.3781	46.8822	41.4919	43.1768	24.5163	28.7303	45.5548	35.93	33.8495	25.2764	22.2669	24.3659	7.88371	53.981	46.5271	30.036	38.4611	37.885	23.6356	31.2693	23.5153	35.4394	56.7927
POW17612	36.1299	24.5667	15.5224	18.4455	15.1515	18.1364	14.9607	25.908	24.7808	19.3762	27.2133	17.5481	15.1755	13.2878	9.19001	17.356	4.57327	16.9356	38.2302	13.8857	18.9844	10.9331	9.58417	9.80824	12.4766	67.6773	6.01694	8.63471	7.96609	11.6853	9.1751	6.99108	12.6855	9.51859	9.41468	2.97009	3.79022	9.2582	3.80086	16.1331	24.2377	8.62735	9.14886	11.3868	7.34351	20.4691	10.9488	15.0053	16.1109
POW17611	40.0196	34.6104	90.3253	95.9269	115.201	793.664	1206.76	758.894	48.0504	61.486	24.4717	96.5961	67.5509	113.673	44.1399	117.218	85.2795	23.301	44.0215	159.482	179.733	84.4816	55.3652	103.056	117.257	68.4665	62.1662	133.388	45.3046	169.656	48.2669	73.2979	186.258	131.925	69.4365	65.5031	14.5708	125.863	85.4486	347.162	232.298	74.9811	80.1227	124.309	54.5658	62.8279	83.3991	77.5882	122.916
POW17610	0	0	0	0	0	0	0	0	0	0	0	0	0	0	0	0	0	0	0	21.4859	53.4096	10.9559	14.615	0	0	32.3679	13.4701	0	0	0	0	0	0	12.5192	0	0	0	24.1522	0	0	9.58747	20.6309	0	0	0	0	0	0	0
POW17677	5.25424	4.31617	2.05489	2.59763	3.25679	0.220598	0.219491	0.210684	1.63267	1.45476	0.478115	3.18281	0.719877	1.10584	1.6297	4.54242	1.75898	0.321349	0.884642	7.16813	10.0169	3.06238	1.9767	0.816265	2.05861	57.7871	1.33603	0.910229	1.42984	2.54685	0.290158	3.01486	2.27693	1.80612	2.01691	0	2.15755	2.97626	1.60267	16.5665	4.92754	2.60434	0.90685	0.967442	1.6817	1.58529	2.1386	3.61551	1.36299
POW17608	8.87797	16.4932	137.415	147.774	165.832	0	0.199698	0.191686	87.3441	64.2538	100.485	90.8837	84.9814	199.816	56.0476	77.4902	123.868	26.3134	8.0487	125.323	125.663	117.022	150.351	42.3316	40.7372	82.0507	63.3193	236.378	53.5229	91.1881	91.0777	144.83	38.8427	28.6543	66.0614	39.9943	48.5841	7.52921	11.3007	7.864	8.96641	104.089	119.518	34.9881	74.7542	36.7796	44.1963	91.2832	98.3209
POW17607	106.042	112.638	105.373	105.922	101.438	27.894	25.4035	35.4917	95.4227	80.727	83.2998	78.3538	69.8265	71.3272	53.6657	49.3926	25.0674	4.36779	2.55057	47.5179	57.1261	79.22	80.7653	15.9361	27.0268	68.8797	60.031	55.9145	44.1692	31.2848	50.9115	52.154	33.9626	45.0529	42.0111	47.7011	33.3245	22.7831	7.2612	30.038	42.5139	50.5691	51.3848	48.8126	37.2552	44.7271	27.5579	51.6552	59.788
POW17606	57.3891	57.3051	53.6864	53.1777	50.0871	18.428	19.0458	19.6879	45.4734	40.5264	18.4227	45.9064	36.9115	37.1748	43.4623	27.4257	16.2949	1.94995	3.75762	47.5521	49.8536	28.5333	31.2661	20.0106	25.1395	54.9003	52.401	27.9321	27.5162	29.9087	32.5727	34.759	32.2713	27.3305	26.5754	21.3733	16.6924	14.8004	6.96962	25.4593	32.1036	28.22	25.077	29.9393	23.4706	33.7487	24.6564	34.9653	34.5595
POW17659	2.86533	4.44861	15.8519	18.9841	19.613	43.6839	57.0801	29.9585	8.18011	7.76205	6.15982	13.3182	10.5627	22.1622	4.19926	9.59119	10.7434	0.920025	4.64336	10.2612	12.5469	13.8585	11.3187	4.90766	8.104	72.2778	9.38881	19.1727	6.43287	10.723	8.30726	10.0702	20.7207	13.4122	6.18691	4.8405	8.23613	3.01355	1.14712	3.35105	23.3889	12.7822	8.53078	11.8871	7.39406	5.8625	10.9336	10.9982	14.076
POW17660	109.559	101.385	104.628	118.804	103.688	65.146	61.5905	57.9273	141.32	117.167	160.67	161.226	134.397	153.151	123.085	119.497	150.463	42.541	57.0543	105.218	101.024	157.938	152.089	54.861	64.346	53.4966	93.5871	110.347	81.8159	80.3485	19.6984	133.038	84.4656	64.7562	73.3529	72.6936	75.0675	140.945	110.617	47.0654	58.9819	111.766	72.9983	56.1002	110.907	70.4035	80.8896	116.59	62.7893
POW17661	256.959	234.81	215.96	209.29	207.006	76.5871	70.266	73.2303	208.211	201.492	145.918	201.036	186.137	181.07	242.57	128.318	150.966	33.8589	19.2849	177.966	192.936	147.516	158.8	103.207	136.501	65.037	193.284	156.694	162.282	126.463	90.3119	176.478	136.106	145.051	145.164	144.355	118.02	87.9152	62.9202	67.6057	135.163	154.326	130.225	172.722	157.844	171.514	160.212	172.138	187.827
POW17662	75.4085	71.5469	90.3179	79.8355	80.3869	36.0133	38.1295	46.3007	119.942	112.934	156.108	132.207	122.042	136.093	101.817	73.4434	122.227	22.1951	33.3278	84.5429	81.0389	109.169	115.842	72.7793	85.6342	78.7993	123.545	102.059	73.1058	73.3731	49.1911	152.704	67.3991	85.0545	104.931	132.698	100.475	86.1463	36.0595	42.9651	58.0801	106.292	102.493	74.4131	108.611	91.2449	99.7523	117.765	86.1931
POW17663	0	0	5.08035	9.12629	8.74598	292.416	305.181	259.266	2.72463	1.02437	3.98944	4.0858	4.00449	9.84239	3.17295	51.8	50.2284	0	0	17.1745	25.1818	9.89142	2.93224	23.4055	17.6544	75.4859	6.08071	29.6568	7.95381	30.835	8.07037	10.0625	52.139	51.4908	11.2196	15.6749	18.0028	22.6133	46.6513	80.8837	64.8486	6.20883	12.8915	20.1811	12.0277	13.8848	11.8965	17.3888	9.74823
POW17737	0.238001	0.821139	1.41171	1.43056	1.70923	18.6842	24.8562	24.005	1.70836	1.58606	1.3644	2.79471	2.22551	1.68306	1.08516	3.67277	5.01961	0.917034	1.96351	2.49957	3.20669	2.4432	2.25637	6.86808	8.48561	75.9308	1.73302	3.46337	0.971509	4.70279	2.76009	1.7207	11.8149	3.4361	1.09632	2.14434	2.73645	3.10733	3.45646	11.691	11.278	1.23867	1.61575	2.14728	1.71396	1.64698	5.23108	3.475	3.33392
POW17649	0	0	0	0	0	0	0	0	0	0	0	0	0	0	0	0	0	0	0	0	0	0	0	0	0	94.4288	0	0	0	0	0	0	0	0	0	0	0	0	0	0	0	0	0	0	0	0	0	0	0
POW17665	0	0	0	0	0	0	0	0	0	0	0	0	0	0	0	0	0	0	0	0	0	0	0	0	0	71.8931	0	0	0	0	0	0	0	0	0	0	0	0	0	0	0	0	0	0	0	0	0	0	0
POW17728	0	0	0	0	0	0	0	0	0	0	0	0	0	0	0	0	0	0	0	0	0	0	0	0	0	86.0244	0	0	0	0	0	0	0	0	0	0	0	0	0	0	0	0	0	0	0	0	0	0	0
POW17729	1.33593	0.460917	0.304775	0.364996	1.49908	2.15942	2.53923	2.62484	0.871749	0	0	0	0	0	0.435082	0.303173	0	0	0	0.258606	0.514274	0.263731	0	0	0.228995	111.421	1.29702	2.0829	0.545321	1.59984	0	0	0.651293	0.602728	0	0	0	0.193798	0	0.480737	0.692373	0	2.07516	0.430465	0	0.352689	0	1.20654	0.259913
POW17599	0	0	0	0	0	0	0	0	0	0	0	0	0	0	0	0	0	0	0	0	0	0	0	0	0	38.6659	0	0	0	0	0	0.3804	0	0	0	0	0	0	0	0	0	0	0	0	0	0	1.15645	0	0
POW17598	0	0	0	0	0	0	0	0	0	0	0	0	0	0	0	0	0	0	0	0	0	0	0	0	0	25.9158	0	0	0	0	0	0	0	0	0	0	0	0	0	0	0	0	0	0	0	0	0.526773	0	0
POW17601	0.465115	0.160472	0.212219	0.127076	0.104383	0.068347	0	0	0.151753	0.122925	0.222199	0.227566	0.167278	0.205571	0	0	0.435983	0	0	0	0.0895241	0.36728	0.244974	0.303481	1.35535	65.2948	0.112892	0	0	0.417748	0	0	0.0755842	0.104922	0.267811	0	0	0	0	0.167372	0.160703	0	0.240828	0	0.223301	0	0.283969	0.210034	0
POW17600	3.72591	7.21405	7.72457	6.2826	5.92094	5.10037	4.71253	5.84605	0.393218	1.7224	1.55671	8.52281	1.95323	1.14834	2.43022	2.25659	1.48924	3.32575	1.83846	3.48826	5.01713	5.03328	1.9544	3.00358	1.19787	78.4838	7.02693	8.19011	1.64016	2.46883	1.88947	2.18137	1.72105	1.54645	1.4383	2.94453	1.79502	2.28892	0	2.0125	3.17193	7.46967	2.31942	8.62483	2.37914	0.383277	3.28054	3.52814	1.58783
POW17595	11.3299	10.7842	11.5475	6.84487	7.31754	5.36237	5.1621	4.59621	0.893615	0.652558	0	1.86179	0.953108	0.584422	2.41239	3.08183	0.578615	0	0	6.0639	10.2178	1.21859	0.339305	0	0.211617	116.83	3.3659	4.23173	0	0.73922	0	0.495867	0.802493	0.590266	0.710851	0.695192	0.443577	0	0	1.90309	0.656485	3.67155	0.319615	2.67071	0.310758	0.651849	0	1.67248	0.480379
POW17594	2.74045	1.62085	11.2535	13.2632	15.9906	2.64631	1.71719	1.97795	0.766394	1.44854	0	2.29854	2.25279	2.07638	2.04	1.77689	0.733943	0.502816	0	8.9425	15.9749	3.24601	0.206197	0.255443	0.134213	64.8465	0.38009	0.406926	5.75299	6.09481	0	0.314491	2.41756	0	3.60671	0	3.0946	0.795092	0.417952	1.97231	4.59904	0	0.202708	0	2.81932	2.89393	1.43412	6.71794	7.61671
POW17597	37.8668	45.3419	68.9409	62.6831	71.3186	24.8761	48.0912	22.1951	62.2585	58.6729	56.0393	61.7567	60.3496	57.4285	42.3168	53.4138	25.5773	2.86085	3.93782	80.7751	86.8903	51.3019	67.263	31.9744	33.7259	58.028	68.1212	58.0746	57.5851	69.7979	48.6497	67.9951	46.8156	45.3904	56.4263	64.8059	47.2194	214.557	70.151	98.3239	83.5033	59.6199	57.2824	42.4658	57.5693	44.692	62.1039	56.6635	54.6039
POW17596	74.1261	73.2963	82.2879	75.5809	88.1523	53.4522	65.0274	56.4124	53.8555	52.5111	54.7611	47.1104	53.8683	76.3324	65.2059	64.8601	80.9444	64.7782	61.244	65.9763	80.8988	76.939	57.5566	76.7876	113.438	49.9186	34.8706	46.4673	47.4145	54.909	92.1673	64.4575	56.8769	44.8208	42.2415	43.8929	50.5215	39.4653	21.6196	43.999	72.8741	63.0669	54.2084	51.7097	42.1918	48.0157	57.8537	65.5665	60.6602
POW17603	3.77799	4.34488	17.0464	15.5977	19.9722	4.31793	4.17351	2.59215	6.84803	8.43161	7.62051	13.9661	6.34082	13.3583	16.6788	17.3379	18.4938	5.39143	7.91578	22.59	26.34	16.9054	12.3813	14.7905	27.055	54.3521	14.0605	23.5616	16.4497	26.3919	48.6813	21.2444	25.2401	14.9618	21.7535	11.3463	16.5909	16.5635	6.94629	47.7341	29.8779	16.2293	16.0841	17.7191	14.712	16.4016	21.0156	21.2308	25.3177
POW17602	11.3921	55.026	57.1767	31.1247	30.6799	10.0441	19.9874	9.59274	44.6026	12.0432	10.8846	66.8852	32.777	70.4906	51.9417	62.0468	10.6785	0	0	35.2838	35.0834	17.9916	42.001	14.8663	11.7164	172.751	16.5904	47.3646	46.5018	13.6425	13.2113	18.3028	25.918	15.4191	13.119	0	16.3727	23.1364	12.162	8.19889	15.7444	50.8197	29.493	18.3538	21.8772	6.01504	41.7314	10.2887	26.5967
POW17725	0	0	0.835083	1.00009	0.821497	0	0	0	1.1943	0	0	0	0	4.85353	0	0	0	2.35066	4.3141	0	0	3.61312	0.963973	0	0	72.587	0.888459	6.65832	1.49418	1.09589	0	4.41073	1.1897	0	0	0	1.31521	0	0	0	0.632368	1.36077	0.947658	0.589736	1.75738	0	0	0	0.712162
POW17723	1.28889	0.889374	7.64512	0.704288	4.04963	3.78797	3.76895	1.08532	3.36422	2.04384	1.23148	12.6123	6.48967	10.2539	1.25929	2.33998	0	4.96619	7.59525	4.98999	6.94631	7.12445	4.07312	0.840983	0.441863	49.6141	6.25676	6.02866	1.05224	4.63053	4.48417	7.24769	2.51344	4.65204	2.96855	10.1611	4.63101	2.61764	0.688001	0.92762	5.00149	2.87486	3.33682	7.06023	5.56916	4.08324	6.29531	6.98436	5.01523
POW17724	55.1899	57.3681	55.5287	56.9639	49.491	24.1566	27.1734	26.712	38.553	35.7795	16.7885	41.4271	40.8005	35.4424	41.5938	23.0154	19.7315	45.741	27.3801	43.6014	48.0296	32.7788	33.2918	16.7741	19.6077	77.9958	54.3838	25.5571	30.3265	20.548	11.8981	32.9668	24.4532	26.3895	22.4076	22.4453	16.7791	17.9968	6.23191	10.8637	19.4763	26.4789	26.7445	27.9289	28.1951	29.2027	21.0236	32.4842	36.48
POW17721	31.7551	31.0844	48.409	59.0503	54.5823	19.6781	25.8418	19.2083	33.0901	25.7631	11.76	36.132	42.3184	50.7004	23.3294	20.4461	19.3826	170.411	157.536	38.979	46.3386	40.2375	37.8588	14.9375	22.1948	76.093	28.6793	36.3332	21.3024	21.8147	4.28212	24.7183	23.6819	17.3255	17.5758	22.1788	9.90606	8.35614	2.10241	7.97241	16.6507	28.9175	21.0307	18.402	20.2093	17.9366	21.642	24.9001	30.5555
POW17722	12.5809	7.02766	16.401	19.3143	14.2518	7.74704	7.70816	11.9391	11.728	16.15	13.7378	16.4145	13.3587	12.7097	6.43864	7.61357	10.1082	6.92503	3.53036	15.772	13.8374	13.7192	15.777	18.3722	16.636	61.4966	6.10725	8.40658	11.7382	11.8378	8.33718	6.25636	10.9039	7.83842	11.0386	12.1448	10.3322	2.25961	2.23854	5.17402	13.6616	12.4719	12.7182	11.0033	7.76583	11.0713	13.1676	15.1499	10.4901
POW17720	0	0	0	0	0	0	0	0	0	0	0.325038	0	0	0	0	0	0.159442	0	0	0	0	0	0	0	0	51.9839	0	0	0	0	0	0	0	0	0	0	0	0	0	0	0	0	0	0	0	0	0	0	0
POW17726	25.3611	39.9582	25.4575	31.1806	29.4069	10.8075	12.3601	15.7793	18.7557	20.108	16.5582	21.0942	24.3229	25.0336	21.6124	18.6091	11.4901	40.173	28.8935	21.9283	22.9428	30.0398	23.3758	6.6191	14.4907	49.7982	28.9314	27.6789	18.289	17.2103	5.88223	23.4288	15.7985	23.0749	23.3645	18.0895	13.0609	6.86754	5.86629	12.1683	8.47052	29.5409	25.8253	16.7523	21.9165	12.9444	12.9032	26.7223	21.3813
POW17727	7.81418	8.59353	11.1419	8.13949	10.851	10.0473	12.3533	9.52725	8.76402	6.58282	6.53286	9.31912	4.21553	10.7928	3.9764	6.98249	4.23462	8.15441	9.20956	7.2796	11.2804	7.61671	10.6751	2.70865	5.27406	68.6476	17.0698	22.463	6.97749	6.87218	10.1948	11.5736	7.14294	12.2291	7.03026	10.4506	6.66816	4.88853	1.69453	9.31456	6.49664	8.89629	16.5635	6.53077	5.39289	5.80207	3.57812	7.49845	7.88652
POW17628	346.921	383.156	295.915	299.385	263.994	47.5277	42.2855	65.1682	266.007	233.209	170.222	208.807	225.164	194.556	360.041	63.6536	87.4307	18.9604	7.11768	174.449	161.576	243.877	229.551	42.689	57.7411	41.0936	443.985	161.99	307.053	98.4395	253.689	229.903	176.873	173.927	147.209	171.55	180.103	20.8315	10.7457	14.4882	35.241	162.893	205.862	191.678	231.955	165.815	143.39	193.932	223.636
POW17627	133.598	140.14	155.809	178.739	145.476	82.5764	129.988	58.6866	139.954	133.317	369.203	136.592	132.294	149.339	141.845	143.298	83.9545	8.46393	4.23643	111.564	149.675	186.865	170.076	81.6979	129.597	65.6896	225.096	220.751	262.154	167.164	241.083	173.734	170.763	172.986	203.523	213.884	231.614	68.1359	50.8468	160.395	168.286	230.284	234.821	148.834	205.075	163.223	201.903	161.239	192.785
POW17626	16.0426	14.7148	14.9074	18.7082	17.7384	13.9144	15.7325	14.662	13.4047	12.7196	5.98168	14.9325	10.2729	13.3163	7.83705	8.96848	6.78535	90.7098	99.1483	15.8304	15.5145	7.64722	9.17088	7.78685	7.37777	26.9289	12.1564	8.8459	11.0207	9.25447	3.85704	6.44362	10.5553	8.47363	8.56137	9.47446	4.78001	7.54934	2.19307	9.99707	11.4239	9.01846	8.20527	9.77115	8.64131	8.67716	6.45008	9.89483	13.7789
POW17625	593.818	912.835	333.804	385.749	241.033	0.443317	0.588123	0.282263	1258.28	876.256	1181.34	579.104	1621	360.903	380.89	200.599	37.7053	18.082	5.33337	117.188	73.3589	229.095	540.513	148.29	63.6065	58.6514	1453.75	803.807	653.499	133.675	219.831	234.27	2.28788	103.217	387.951	626.302	91.0527	1.75058	2.41557	1.08562	0.69491	309.164	310.853	104.338	230.535	448.139	349.346	727.033	269.213
POW17632	0	0.221175	0	0.175147	0	0	0.0937288	0	0	0	0.306253	0	0	0	0	0	0	0	0	0	0	0	0	0	0	64.2629	0.155597	0.166583	0	0	0	0	0	0.144612	0	0	0	0	0	0	0	0	0	0.103281	0	0	0	0.289486	0
POW17631	872.921	820.512	846.758	837.548	879.259	509.051	331.634	464.952	731.082	770.221	715.829	1076.14	904.753	1081.49	1018.52	898.462	1172.6	4422.77	5143.99	726.469	722.343	805.999	966.59	928.351	1105.13	104.229	800.783	1035.93	1161.55	1082.41	653.625	1131.9	808.687	738.049	910.264	843.767	1061.94	588.287	458.621	509.52	1002.19	914.752	818.551	549.257	1211.07	751.239	1116.25	1322.24	837.123
POW17630	0.815246	1.12509	1.4879	0.445474	2.56146	0.239595	0.715178	0.228828	3.19188	0.861841	0.778933	2.39324	1.17281	2.88257	0.531013	1.11006	1.91046	0	0	1.2625	1.883	1.28752	0.429387	3.72355	1.67692	66.3053	2.851	6.77908	1.99668	4.27583	0.945437	1.96469	1.58979	0.735623	1.87766	3.6726	2.34335	0.236529	0	1.17347	2.25343	3.03066	2.1106	4.20302	1.1742	0.860906	2.98642	1.47258	1.58611
POW17629	0	0	0	0	1.5798	0	0	0	0	0	0	0	0	3.11123	0	0	0	0	0	0	0	0	0	0	0	192.963	0	0	0	0	0	0	0	0	0	0	0	0	0	2.53311	0	0	1.82242	0	0	0	0	0	0
POW17624	0	0	1.4398	1.72429	0	0	0	0	0	0	0	0	0	0	0	0	0	0	0	1.22169	0	0	0	2.05896	1.0818	272.385	3.06365	1.63998	0	0	0	2.53491	2.0512	1.42368	0	0	0	0	0	0	0	0	0	0	0	0	0	0	0
POW17623	54.5522	83.9431	99.8117	99.8599	103.575	42.3259	37.0088	62.6261	65.8554	74.9712	86.5231	96.6202	84.7567	88.7282	50.6342	40.8538	36.3061	150.639	145.947	89.9716	112.141	80.124	67.5212	55.8834	86.7764	55.9977	96.1284	81.085	68.14	70.2286	56.3049	79.3187	41.8432	56.1157	64.7065	92.7714	27.833	37.036	14.851	21.5938	77.0904	79.0909	82.4787	78.7487	63.3809	56.4554	56.6202	69.9616	88.0916
POW17520	0.280418	0.200835	0.399018	0.158927	0.259969	0.612364	0.673728	0.322648	0.572924	0.451848	0	0	0	0	0.0912846	0	0	1.75506	0	0.325629	0.226263	0.235337	0	0.20957	0.40446	68.3558	0	0.624832	0.488942	0.532794	0.364186	0.236667	0.882919	0.258853	0.335364	0	0	0.441044	0.14806	0.438416	0.707594	0	0.327459	0.685535	0.145858	0.150957	0.690014	0.256943	0.551447
POW17521	1.39712	0.482027	0.318734	1.14514	0.627097	0	0.204272	0.196075	27.3503	11.8158	16.0187	3.41783	19.5964	3.08749	0.455009	0	0	0	0.823302	0.5409	0.537828	0	1.83964	4.558	2.15535	116.748	11.1213	10.5284	23.9525	1.35552	0.810117	2.80581	0.681123	1.26067	11.2624	14.948	3.51391	0	0	0	0.965447	2.07751	4.70212	6.30253	3.68915	11.0653	11.9419	16.4035	6.25181
POW17516	11.6276	13.7323	10.8148	10.7523	10.7392	0.131433	0.457708	0.627633	13.424	9.5737	8.33226	17.067	12.7064	12.2549	9.03014	14.0056	6.18326	1.14877	1.05415	12.5527	11.4485	8.74034	9.6574	3.20981	4.36951	72.7722	14.6539	15.3399	42.3518	16.3346	10.8913	13.6516	9.4478	6.25482	13.6477	5.28847	7.07014	1.81652	1.55168	5.14979	8.18949	10.3076	8.10459	5.54792	9.87653	8.61879	16.3824	18.7814	9.4839
POW17517	374.466	318.889	272.334	284.599	267.459	171.266	213.135	194.921	335.664	308.159	265.974	297.602	277.19	224.834	272.543	211.889	95.4139	961.896	930.83	240.476	263.326	201.435	223.84	104.391	151.3	44.4894	160.019	141.327	126.975	148.442	85.5896	195.171	147.625	144.364	149.163	159.823	114.613	114.752	72.9747	96.0733	153.599	198.315	155.036	171.335	170.982	239.303	166.327	225.689	219.527
POW17518	0	0	0	0	0	0	0	0	0	0	0	0	0	0	0	0	0	0	0	0	0	0	0	0	0	10.1187	0	0	0	0	0	0	0	0	0	0	0	0	0	0	0	0	0	0	0	0	0	0	0
POW17519	0	0	0	0	0	0	0	0	0	0	0	0	0	0	0	0	0	0	0	0	0	0	0	0	0	0	0	0	0	0	0	0	0	0	0	0	0	0	0	3.87265	0	0	0	0	0	0	0	0	0
POW17522	0	0.716402	0.458704	0	0.524347	0	0	0	0.135025	0.109374	0	0	0	0	0.134779	0.281751	0.0969809	0	0	0.640886	0	0	0.108985	0	0.108978	52.1041	0	0.430159	0.168929	0	0	0	0.408951	0	0	0	0	0	0	0	0	0.153846	0	0.595233	0	0.437023	0.252666	0	0.0805158
POW17746	40.511	34.9422	52.4815	50.2021	64.6158	99.9244	90.5383	135.841	54.2862	42.444	48.3832	97.6878	53.0753	58.8306	69.0301	130.678	74.2519	19.5114	23.0199	71.6981	89.9491	104.252	68.5831	40.5932	67.7046	74.2578	29.1471	71.0572	171.27	68.8723	57.8865	112.157	105.333	75.7198	57.482	16.2944	47.8257	64.4345	37.4567	83.3024	112.476	59.7017	48.3193	90.908	59.737	46.9815	66.25	78.4016	108.373
POW17747	211.61	239.432	215.892	199.659	196.746	109.123	110.305	99.6078	202.837	205.641	143.162	237.292	185.299	182.988	284.44	187.913	229.464	11.8166	10.0688	159.526	169.751	235.858	240.907	132.498	185.418	68.9918	193.962	166.33	152.369	126.706	210.345	229.115	159.338	170.188	166.495	145.804	226.678	171.6	137.511	90.8101	144.411	212.544	160.608	164.745	186.15	158.574	149.256	189.928	146.78
POW17748	23.8466	25.5051	62.5632	55.3795	62.0806	33.8153	31.9023	33.467	39.2912	38.7597	35.3159	71.7544	53.6024	62.7111	53.9756	57.6345	83.8237	81.9287	186.898	62.0872	70.685	98.3897	75.0454	41.6218	63.1533	60.5007	42.5419	55.1504	19.9549	37.4817	43.5563	75.6673	46.8903	44.649	53.55	28.1995	57.8348	55.3493	34.0505	43.7643	70.8581	56.7356	45.3765	34.9616	62.3955	33.3664	61.1486	55.9962	46.395
POW17749	6.31113	15.242	4.31939	1.72429	2.83275	0	0	0	4.11826	11.6757	3.01501	0	0	8.36815	4.11077	5.72893	4.43688	0	0	0	2.4295	2.4918	0	4.11792	4.32721	110.426	12.2546	4.91994	149.418	1.88947	0	0	1.0256	0	7.26784	7.10774	11.338	0	0	0	0	7.03846	57.1863	26.4365	7.57491	1.66615	7.70632	11.3998	17.1901
POW17742	15.0559	14.6095	19.9647	15.5541	14.8883	75.7057	88.9464	82.7363	9.51753	8.70426	2.922	13.1213	9.98355	11.8531	9.11714	11.2112	5.8436	56.1984	74.3046	14.1169	13.4934	9.00957	6.1952	6.29332	8.3068	53.51	11.534	9.6586	8.25832	6.19785	5.45631	4.91341	15.7505	12.9486	5.68909	4.23907	3.55004	2.38885	1.8836	15.0685	14.7119	8.04568	6.57758	13.7201	5.6471	8.07376	5.45782	9.98578	14.2799
POW17743	51.8177	51.8	42.133	49.7322	44.4294	20.8909	25.0598	16.7821	51.5867	55.1305	69.8213	57.8562	59.2533	70.4686	30.7226	40.404	14.9453	72.525	86.9084	41.666	40.1507	52.459	44.7871	34.6772	49.1936	60.444	59.6606	59.3846	61.8282	42.165	39.2914	46.4288	34.3306	30.8715	35.1916	35.1646	27.6886	19.4671	9.57458	24.8622	37.1846	55.8137	46.7809	34.4637	44.971	44.1968	61.6506	36.5992	47.0467
POW17744	196.041	180.718	195.668	197.507	180.798	64.817	79.271	66.6329	144.915	131.957	42.4372	169.353	168.553	174.646	156.123	113.308	131.361	11.8025	7.22026	132.229	136.784	210.438	207.315	148.9	140.191	96.473	138.287	138.499	172.55	99.9601	69.2701	172.246	105.032	120.233	146.391	162.14	130.97	115.089	63.7682	50.7047	109.54	269.876	138.778	116.96	181.62	107.554	175.794	164.605	109.655
POW17745	1.11091	1.53312	0.506879	0	0.747949	0	0.324851	0.155908	2.5372	0	1.06143	1.08707	1.99769	0	0.180899	0.252108	0.520665	0	0	0.215047	0.213825	0.219309	0.292556	0	0.380847	79.0468	2.69639	1.44338	2.72081	1.33037	0	0.89241	0.18053	0.250603	1.27932	5.63011	1.59661	0	0	0	0.191917	0.82596	1.43802	1.25285	0.533347	1.7597	2.713	1.00332	1.51294
POW17740	0	0	0	0	0.860207	0	0	0	0	0	0	0	0	0	0	0	0	0	0	0	0	0	0	0	0	76.0073	0	0	0	0	0	0	0	0	0	0	0	0	0	0	0	0	0	0	0	0	0	0	0
POW17741	0	0.294728	0	0	0	0	0	0	0	0	0	0	0	0	0	0	0	0	0	0	0	0	0.224965	0	0	43.673	0	0	0	0	0	0	0	0	0	0	0	0	0	0	0	0	0	0.137628	0	0	0	0	0
POW17619	6.00075	0	1.36899	4.91847	5.38687	0	0	0	0	3.17186	0	0	0	0	0	0	0	0	0	12.7777	0	67.5238	102.718	76.3502	47.3156	94.4961	4.36947	0	0	8.98273	0	0	0.97516	0	0	0	0	4.35252	0	0	0	0	0	1.93356	0	1.58421	0	0	5.8374
POW17618	2.67838	2.46422	3.66622	3.41494	6.01096	0	0	0	0	0.943821	0	0.873631	0.642183	0	0	0	0.418437	10.32	8.41776	6.91297	2.4058	109.98	182.45	87.9627	91.8213	83.3136	4.76734	1.39198	3.64434	5.8804	0	0	2.61153	0	1.02813	2.01097	0.641564	2.84931	0.953134	0	0.308472	0.66379	0	1.43838	2.57177	2.35699	3.27049	0	6.94793
POW17617	9.92497	13.6971	18.114	5.42329	13.3645	0	5.80448	8.35738	6.47644	26.2306	9.48289	0	42.834	17.5465	3.23233	0	0	0	0	0	22.924	7.8373	5.22744	6.4759	0	231.544	19.2718	5.15812	8.10265	0	23.0199	7.97286	0	13.4334	0	0	14.2642	14.3978	0	0	10.2876	0	5.13897	3.19803	0	10.4808	0	8.96372	11.5858
POW17616	10.2264	9.75462	17.1545	15.9423	17.1455	21.3035	16.623	23.723	5.6918	4.76951	8.90877	9.41827	9.73564	6.91272	5.97531	7.78136	11.4185	9.27131	23.0416	12.5763	15.9784	7.95658	4.75254	4.31755	13.4048	44.9086	8.76049	13.5996	8.5943	8.10439	6.62738	9.66472	6.45192	7.19212	9.00567	7.45233	3.45823	2.09436	0.963315	3.89646	9.14517	15.8775	9.18847	13.5683	6.93132	6.51126	9.91627	7.33444	6.08586
POW17622	0	0	0.67618	0	0	0	0	0.207983	0	0.391667	0	0	0	0	0.241321	0	0	0	0	0	0.57049	0.58512	0	0	0.254027	57.9106	0.3597	0	0	0	0	0	0.240829	1.00292	0	0	0	0.214983	0.791062	0	0	1.10184	0	0.23876	0	0.391242	0	0.669217	0.57665
POW17621	12.142	13.5532	26.3968	29.2709	27.8908	1.04954	0.522138	2.30547	26.5658	29.2585	15.0133	26.2089	25.6873	41.6693	6.51307	11.0219	3.18012	1.83466	0.841776	34.0118	36.9805	23.5469	26.521	27.9617	39.7892	69.1503	45.2464	29.5101	48.3969	57.9487	15.7376	17.4995	32.0347	31.4183	38.6578	62.3401	12.5747	56.9862	14.297	100.494	72.3059	24.693	36.0572	49.8255	20.9171	26.3983	19.1869	36.7684	49.1913
POW17620	2.89593	1.99828	6.3424	4.43078	7.01912	0.340437	0	0.162569	7.93678	6.73518	8.85421	11.3351	9.58194	10.7515	0.943136	4.46893	3.25745	49.84	45.0523	7.84819	11.8169	17.1509	12.2022	6.04656	7.14812	0	0	0	8.984	14.2189	0	0	6.21202	0	14.0067	0	10.8213	6.88966	1.54583	86.2862	16.8098	0	1.49946	0	8.89812	5.19881	9.19394	8.89254	5.40883
POW17734	0	0	0	0.169794	0	0	0	0	0	0	0	0	0	0	0	0	0	0	0	0	0	0.245373	0	0	0	26.5605	0	0	0	0	0	0	0	0	0	0	0	0	0	0	0	0	0	0	0	0	0	0	0
POW17735	0	0	0	0	0	0	0	0	0	0	0	0	0	0	0	0	0	0	0	0	0	0	0	0	0	135.677	0	0	0	0	0	0	0	0	0	0	0	0	0	0	0	0	0	0	0	0	0	0	0
POW17732	0	0	0	0	0	0	0	0	1.25057	0	0	0	1.37851	0	0.624149	0.869837	2.69465	0	2.25869	0	0	0	0	2.50093	1.97103	210.138	0	0	0	1.14753	0	0	0	0	0	0	0	0	0	0	0.662165	0	0	0	0.920094	0	0	1.73085	0
POW17733	24.7076	24.6422	37.0411	39.822	40.2594	20.8078	18.032	21.5045	22.7614	26.1197	6.34811	33.523	28.0768	36.8901	13.9295	11.7796	21.0192	228.8	232.223	30.3045	29.0934	25.1668	19.9028	17.747	23.7739	42.6256	26.7092	23.6314	18.3065	19.7671	19.2627	21.0154	14.441	19.0158	18.1717	25.4879	12.2345	10.3009	5.87396	8.21861	24.3191	27.4778	28.4889	20.7395	22.3286	16.9923	18.5074	20.2519	20.6822
POW17738	0	4.2185	0	0	0	0	1.7877	0	7.97861	0	0	0	8.79484	0	0	2.77477	0	0	0	0	0	0	0	0	4.19171	302.803	0	6.35451	26.6187	10.9818	0	0	0	5.51642	0	0	17.5727	0	0	0	16.8984	0	0	1.9699	2.93508	0	0	0	7.1365
POW17739	4.27931	5.45142	4.65604	5.75591	4.13704	4.54692	5.67919	4.25018	5.15524	3.47992	4.71773	6.44224	7.57683	6.98349	2.37596	4.03395	2.93132	0.845563	0	2.4214	2.0275	3.50914	6.41493	1.2887	1.36121	64.8921	3.0361	6.50093	4.03106	2.18659	4.96269	6.34638	1.06987	1.79339	4.16986	3.70728	3.07512	0.672569	1.22999	1.42146	1.02362	4.23689	5.62459	2.86383	4.1359	1.91188	4.01949	8.32429	4.2452
POW17736	24.3177	25.9427	23.5779	27.0129	22.2609	7.94612	4.77181	17.3335	13.0496	8.37187	4.43291	13.1503	10.7021	8.90945	6.98185	8.35051	1.64961	0.410955	1.13132	21.4927	29.069	8.90646	7.24665	2.81847	2.57779	60.8375	16.4645	17.0449	29.6485	13.4113	28.2011	10.5385	22.3588	16.1683	13.6336	9.54948	6.20814	3.66692	1.53718	7.13878	29.5179	13.3222	18.0585	16.6508	10.1387	12.333	6.44664	11.4147	29.5697
POW17664	54.0989	61.57	75.6543	82.157	81.6767	40.2644	31.8444	27.017	51.3479	46.4211	37.5921	69.4377	60.1384	58.379	39.1273	42.7305	46.1004	657.825	581.286	68.8179	67.3452	83.7744	81.0403	34.8403	44.5595	9.83453	36.8344	82.1564	55.6374	41.6481	13.0365	49.1022	41.1027	39.3057	47.7362	51.4322	32.3122	25.6841	14.6263	34.3842	33.9852	60.5947	72.3931	45.9564	47.2232	30.7902	34.3161	43.1484	32.8059
POW17730	25.7603	26.0897	26.3511	26.5631	32.8226	26.9861	28.9161	27.0562	24.6722	22.1814	18.2612	26.8337	27.7939	38.9311	11.3664	18.2923	13.0471	107.261	128.786	21.7158	24.4715	21.6541	21.2271	18.977	20.3688	34.8953	26.0184	41.4593	25.7793	27.615	27.9467	17.3559	15.5295	17.2458	23.9236	32.7553	14.9286	12.8985	5.76641	29.0057	27.4194	29.9647	33.7758	24.6337	19.5486	17.9891	20.2936	19.5129	27.1608
POW17731	0	0	0.787814	0	0	0	0	0	1.12669	0	1.64972	3.37914	1.24196	0	0.562323	1.56735	1.61848	0	0	2.67388	1.32935	1.36344	1.81882	0	0	102.717	0.838169	1.7947	0	0	0	0	0	0	0	0	1.24076	1.0019	0	0	1.19315	1.28374	0	0.556355	0	0	0	0	0
POW17609	3.97875	0	5.44618	4.3482	1.78586	0	0	0	0	2.10307	3.80152	7.78669	5.72379	0	0	5.41756	0	0	0	1.54039	0	6.28367	4.19118	2.59607	6.82005	148.515	1.93143	0	0	0	0	0	0	0	9.16377	0	2.85914	1.15436	0	0	0	2.95819	0	0	3.82038	0	0	3.5934	4.64453
POW17676	26.8931	28.4247	15.8739	20.0601	15.5198	0	0	0	16.2954	11.2818	7.54543	11.2782	13.3567	9.24481	7.71579	10.5593	1.50052	21.9304	13.8353	8.34595	9.61317	5.56188	7.86917	0.27853	0.804887	48.549	7.45995	9.4287	12.5459	4.60083	5.69302	5.31517	3.19102	2.11851	9.34013	2.88454	6.90196	2.04353	0.227863	0.768058	1.03244	7.61713	5.63622	3.50747	6.96803	10.7061	5.73369	15.8068	6.97629
POW17678	84.239	68.1638	16.591	17.2201	9.38465	0.17811	0.265824	0.680421	60.7035	55.0979	37.3482	23.7211	28.3347	13.3927	50.3297	181.955	2.41433	1.16755	0.714255	2.58092	1.04983	7.17838	15.481	28.2732	21.6074	85.5378	30.0076	7.87408	118.495	47.5371	27.7613	2.19076	1.37879	1.2304	105.035	9.21418	29.1784	14.8577	5.9847	4.79782	4.81605	79.3031	44.8726	47.7452	148.824	163.994	128.762	69.5122	38.9095
POW17679	0	0.210135	0	0.499213	0.410065	0	0	0	32.1924	51.3487	16.5851	22.0515	40.5238	7.53737	0.59507	21.0092	4.42457	0	0.35891	17.3313	8.90951	0.721421	2.72671	40.7338	24.1165	38.7197	9.46113	2.84882	22.624	48.3214	0	0.244633	2.77134	0.961757	70.1389	0.342969	39.1717	191.463	128.744	269.581	45.5599	0	0.15768	1.17751	26.1706	50.9714	39.0445	22.0029	24.7657
POW17681	25.8905	25.7085	33.7106	33.7005	31.934	17.6307	19.2657	16.4839	13.186	9.12342	5.22902	9.88675	11.0526	10.0476	9.186	9.07602	6.90578	106.517	125.528	11.1645	13.532	10.0561	12.5278	16.7558	21.7928	43.9504	6.74391	6.01672	10.3106	8.8226	5.85856	4.90363	6.08872	6.55272	10.6656	9.24538	7.71426	4.27493	3.59549	3.48431	15.5637	8.13801	8.61012	7.59638	10.3078	10.8918	9.50993	17.2996	13.0229
POW17680	26.7295	27.0514	35.978	39.679	35.1261	13.5291	16.7179	17.4643	23.1592	20.6435	5.81719	24.7027	25.3148	24.1528	13.493	12.0644	10.9965	500.076	386.257	24.4338	21.8369	23.5109	23.151	19.0878	25.8106	30.8328	25.2301	19.9885	17.4574	18.8502	6.71625	17.297	16.9888	14.5383	13.6806	14.8845	8.75026	11.6757	3.96334	13.8936	20.1639	14.3529	19.2992	15.2159	14.4725	13.2508	12.5114	20.6537	21.3793
POW17605	0	0	0	0	0	0	0	0	0	0	0	0	0	0	0	0	0	0	0	0	0	0	0	0	0.352498	307.043	0	0	0	0	0	0	0	0	0	0	1.47776	0.894957	0	0.740011	0	0	0	0	0	0	0	0	0
POW17604	0	0	3.01837	1.20493	0.989756	0	0	0.309469	2.87782	3.49669	3.16031	1.07888	8.72363	1.94921	0.359074	1.50126	2.58372	5.66425	9.096	3.84169	3.39544	7.40036	3.48424	1.43879	8.31555	65.5907	1.60565	1.14601	2.70033	0.660177	1.27862	0.88569	0.358342	1.4923	2.53937	1.24171	3.16917	0.639768	4.11972	6.34805	0.761889	4.0987	0.570878	2.13158	1.58799	0.582149	0	1.99153	2.57408
POW17527	105.597	105.689	61.419	78.348	62.8426	0.0991504	0.0986528	0.284084	77.932	29.2454	41.2598	54.1409	45.8643	33.4006	39.005	13.3217	11.2265	3.89972	1.59045	22.988	31.0394	37.2967	43.5343	5.50321	8.67437	75.1646	28.8237	48.3923	29.195	27.8771	43.037	39.5679	31.6887	19.3306	34.189	9.11888	20.1221	5.97078	5.76273	11.1691	13.5216	28.0933	27.6	13.6971	51.1827	40.7923	55.6134	53.3215	32.1622
POW17528	43.1087	40.7054	52.2789	46.6984	56.8598	33.1181	29.0817	30.4622	55.0265	49.9699	44.8015	48.4739	54.3998	53.1481	37.4386	31.0652	27.4707	61.6807	51.2523	43.7738	49.6391	47.7767	48.7961	25.6604	27.8721	58.666	64.6152	26.138	30.8715	31.473	49.9929	36.4524	34.6585	34.9744	27.4346	43.0136	29.0758	43.8849	17.1574	39.7343	33.3169	37.1119	35.4393	38.2598	35.0387	35.1406	24.9341	39.9581	38.1095
POW17529	32.9441	32.5385	26.6244	28.9438	28.994	22.3383	22.7299	21.4553	31.4732	28.7949	27.1564	36.2403	33.9186	29.5018	14.2354	13.5843	5.34861	30.1438	17.2564	26.3425	30.0057	27.1196	27.2181	9.69406	11.7369	57.2659	32.1936	27.8642	31.1141	22.1757	19.9765	22.832	24.3538	17.6805	23.5563	18.1875	14.8541	8.37118	3.21823	23.4	25.3691	19.6911	26.5344	27.6135	17.4704	26.4898	17.3528	33.4483	35.1892
POW17530	973.501	1026.6	1036.42	991.5	998.396	206.907	201.6	221.561	1186.24	1172.18	1954.69	1059.18	992.606	943.907	1366.55	747.625	815.696	53.3586	56.9038	867.249	828.176	1075.07	1023.7	596.365	747.161	79.8955	710.767	634.32	682.006	555.342	311.214	1122.08	599.592	686.932	664.628	711.952	768.952	656.43	458.513	362.842	610.642	920.815	743.592	694.659	877.072	733.964	776.022	810.258	736.193
POW17531	0	0	0	0	0	0	0	0	0	0	0	0	0	0	0	0	0	0	0	0	0	0	0	0	0	114.107	0	0	0	0	0	0	0	0	0	0	0	0	0	0	0	0	0	0	0	0	0	0	0
POW17532	0	0	0	0	0	0	0	0	0	0	0	0	0	0	0	0	0	0	0	0	0	0	0	0	0	0	0	0	0	0	0	0	0	0	0	0	0	0	0	0	0	0	0	0	0	0	0	0	0
POW17533	0	0	0	0	0	0	0	0	0	0	0	0	0	0	0	0	0	0	0	0	0	0	0	0	0	74.456	0	0	0	0	0	0	0	0	0	0	0	0	0	0	0	0	0	0	0	0	0	0	0
POW17525	98.1616	73.1636	15.0435	13.3072	13.4534	0.110111	0	0.105162	44.2513	69.3134	59.4238	39.9617	39.885	16.8905	39.046	343.501	51.099	0	0.441566	3.3362	6.6345	9.76318	29.4027	45.7144	40.0743	57.6232	24.1894	47.9002	37.928	17.9471	19.5523	15.6505	5.60143	3.21167	18.9842	8.07283	21.0002	3.91326	1.01053	0.269646	4.14243	52.4854	151.04	112.515	21.9448	97.1312	83.263	44.6656	83.9725
POW17526	0	0	0.755731	0	0	0	0	0	0	0	0	8.10381	2.38276	0	0	0	0.776286	0	0	1.92374	3.18803	0	0.872374	0	0	92.7382	0.804036	0.860804	1.3522	12.8929	0	0	1.61497	0.747274	1.9074	1.86538	3.5707	0.9611	7.95716	0	0.572279	0	0.857609	7.47177	7.15675	2.62362	2.02247	1.4959	4.51144
POW17648	21.8645	19.6641	25.3327	24.1632	28.8902	32.4901	34.6258	35.7879	21.321	18.8289	10.7974	22.8375	24.7391	26.9278	12.2283	22.412	13.3563	0.946576	0.868611	19.688	25.0613	24.1521	23.42	11.0603	20.5447	67.3428	24.9246	25.7906	23.6662	21.1686	27.3504	17.564	22.2769	21.9374	22.6327	14.9406	16.7711	15.2501	3.54067	21.9242	25.1249	22.9574	22.8964	20.1065	20.1485	17.9005	13.199	29.0656	25.4139
POW17647	98.9037	83.0215	100.024	88.5873	110.753	121.063	92.4286	121.346	87.1604	80.8426	54.5557	85.8056	72.6078	99.1435	85.6735	62.4756	62.1245	41.906	42.0595	72.2395	91.4547	98.631	88.6103	93.8059	144.365	73.7407	82.1639	113.931	79.0792	100.737	33.1087	64.7072	94.778	58.4226	81.0192	68.8996	63.7454	38.7532	42.9972	83.6563	122.598	94.003	93.446	90.0211	84.6871	73.7561	82.1722	88.4038	97.2032
POW17646	3.07601	6.36762	2.807	0	1.38067	0	0	0	4.01444	4.87773	0	0	2.21256	2.71906	1.00178	0	0	0	0	0	0	1.21449	0	0	0	111.231	0	0	0	0	0	0	0	0	3.54231	0	0	0	0	0	0	0	0	0	0	0	0	0	0
POW17645	0	0	0	0	0	0	0	0	0	0	0	0	0	0	0	0	0	0	0	0	0	0	0	0	0	127.014	0	0	0	0	0	0	0	0	0	0	0	0	0	0	0	0	0	0	0	0	0	0	0
POW17644	0	0	0	0	0	1.4155	0.704199	0.675944	0	0	2.30093	0	0	0	0	0	0	0	0	0.932341	0.927046	0.95082	0	0	0	101.127	0	0	0	1.44196	0	1.93453	0	1.0865	0	0	1.73053	0.698694	0	0	3.32825	0	1.24692	0	0	1.27154	0	2.17496	0
POW17643	66.467	60.5671	56.1559	54.7399	58.6682	27.1048	29.9447	28.0291	48.3529	43.5379	33.1206	52.2812	48.7244	52.8505	26.3075	28.4356	10.5827	5.30993	4.87257	54.2977	69.9046	34.1535	33.5004	24.4857	23.3316	56.7579	52.9525	36.6923	50.1089	54.4614	29.1361	28.102	35.8666	25.2528	38.8207	39.0401	7.31305	36.8153	7.46939	46.4632	47.1391	35.9404	35.0741	33.6114	26.7195	34.0873	33.7846	43.9451	51.3549
POW17642	0	0	26.8628	20.9809	31.0216	118.11	89.0738	118.55	8.35172	9.47121	14.6745	12.5241	11.0473	27.1526	11.6711	27.8835	76.7818	0	6.03371	6.93714	17.737	34.3625	12.1339	31.7339	31.5917	119.436	24.852	30.5977	12.5386	12.2617	8.90562	22.6192	35.7741	25.4073	14.739	14.4143	33.1101	17.0814	31.4268	25.7917	38.9149	15.2254	23.8571	30.5178	23.3498	6.75781	25.0051	20.8066	30.877
POW17593	19.4228	22.6809	32.7216	18.7772	27.495	0	0	0	12.6742	16.5843	15.7027	11.696	18.2694	15.8483	17.0303	117.993	26.6092	0	0	46.853	53.4886	21.2363	35.4112	42.8936	35.854	73.197	0	0	28.054	50.098	0	0	41.7607	0	20.6466	0	19.3255	34.2446	12.7603	103.227	39.7488	0	0.773598	0	21.5189	17.3552	20.0679	28.3366	13.9526
POW17641	37.3182	36.3177	49.318	54.4322	55.6563	40.9863	39.172	52.7489	28.2324	26.7985	15.2	35.2078	37.5372	41.5303	20.9179	19.9745	7.87417	273.258	305.246	52.7261	53.8575	29.4685	25.7634	15.9097	23.8542	49.4273	46.9851	53.2388	37.3849	56.0855	11.2074	23.1704	39.286	33.6064	30.6477	26.6237	7.9062	25.623	10.9521	46.8678	51.473	36.0366	36.0279	34.062	23.841	20.9602	26.8688	35.4495	46.224
POW17540	0	0	0.117287	0.421386	0.115379	0	0	0	0	0.543492	0.245605	0	0	0	0	0.233341	0.361431	0	0	0.199039	0.0989543	0.202984	0.135389	0.335448	0.704995	71.6635	0.124784	0.400782	0.839427	0	0	0	0.083546	0.115974	0.296022	0.289501	0	0.149159	0.137214	0.740011	0.0888157	0	0	0.0828282	0	0	0	0	0.100023
POW17541	0	0	0.977848	0.936852	0.384776	76.0858	95.1312	90.7127	1.11878	0.453123	0.819066	0.419425	2.77477	3.40997	0.837558	2.72359	5.22312	0	1.51549	1.99132	3.30002	1.0154	0	5.31375	5.28994	56.4977	2.28877	2.45037	1.3997	4.61969	1.49122	1.03296	2.22894	6.38158	1.4808	2.41364	0.924033	3.48202	4.34714	8.32902	9.47811	0.318681	2.66321	4.69579	1.02891	2.26315	3.66366	2.70978	5.00348
POW17538	1.56765	1.62258	271.089	258.267	320.155	446.899	303.008	404.374	216.354	336.421	134.055	454.83	756.057	532.121	421.711	323.028	719.667	142.953	250.347	626.341	651.751	652.373	432.24	1190.1	1096.62	81.3735	392.672	664.814	359.627	887.509	324.512	707.103	1375.16	692.063	743.778	443.146	808.838	1048.37	1278.63	1068.44	1238.74	350.245	512.182	1103.2	724.401	509.464	671.886	676.76	929.929
POW17539	1.63546	1.3337	0.542702	0.162484	0.400405	0	0	0.0417317	0.679129	0.471527	0.142056	1.01841	0.534718	0.131425	0.290526	0.269925	0	0.572867	0.175228	0.172684	0.114469	0.293511	0.234924	0.485051	0.560675	58.0987	0.866085	0.231809	9.83173	0.801222	0.172421	0	0.0966446	0.0670786	2.22581	1.00467	0.854724	0.172545	0.0793633	0.321012	0.410962	0.331625	2.46345	0.814421	1.0707	0.706523	2.90474	1.8799	1.79342
POW17536	11.251	11.5016	15.3191	15.451	16.2456	43.8081	52.6227	46.3674	10.2163	8.30698	2.95764	12.9318	12.0322	12.5765	8.93754	10.3482	5.60797	69.0405	113.869	16.5938	19.0433	10.1771	9.68833	8.38986	11.0204	61.8704	11.1256	9.83829	11.1292	15.2559	3.45179	8.03386	11.8022	10.0179	9.59747	6.30207	3.46501	8.91202	4.83	17.3944	18.6964	8.54215	8.13732	10.9527	7.9738	7.85792	9.81306	12.0431	14.5467
POW17537	0	0	0	0	0	0	0	0	0	0	0.339225	0	0	0	0	0.161143	0.166401	0	0	0	0.136674	0	0	0	0	0.828288	0	0	0.289851	0	0	0	0.115392	0	0	0	0	0	0	0	0	0	0	0	0.170454	0	0	0.320653	0
POW17534	37.7536	36.6981	65.0091	71.5759	70.4351	142.023	168.285	173.42	31.4909	25.335	6.90072	53.0055	36.1293	53.1059	21.2765	42.317	19.8486	260.998	298.698	62.9142	73.1726	35.7747	27.6656	24.8478	36.0148	36.7626	39.3631	45.8959	41.0062	56.2198	15.9902	29.5368	61.352	41.9163	43.0986	30.6876	9.43646	35.1465	25.0593	75.371	83.3705	38.0771	30.2571	43.4765	29.4735	31.2011	24.052	36.7655	62.2104
POW17535	1.12284	0	9.22177	4.90841	9.57573	3.95993	3.61172	3.78197	2.19809	3.56104	2.14565	10.9874	3.23061	7.94033	6.2166	7.1348	15.2614	1.44213	1.32334	11.3025	12.9673	11.5265	4.73116	4.39581	12.7029	72.0369	5.45067	4.66841	1.83335	2.68931	6.51076	6.31394	8.7585	5.06587	3.87915	2.52914	2.42063	19.2205	10.1892	16.1622	16.6821	5.84379	5.23247	8.32143	4.31259	4.15004	2.74213	6.08454	9.1751
POW17523	35.9418	30.4295	51.8728	53.0688	56.292	24.1227	24.6725	28.1901	27.2792	26.9475	8.03723	41.1568	23.2858	35.8269	22.6636	22.6763	16.8453	271.407	247.851	49.64	60.9371	19.5249	21.0785	20.2914	24.556	40.1411	25.2431	16.5597	23.7238	29.4578	25.1272	28.0534	32.145	24.8411	18.4935	13.4928	3.66353	16.1965	7.34763	22.5652	44.301	20.6579	29.1689	27.9262	15.2975	20.0541	15.5629	26.4751	47.5106
POW17524	5.85673	11.8131	4.93341	3.69264	3.33654	0.33101	0.658697	1.6439	7.20253	3.45293	5.59586	4.18805	6.48111	3.78326	1.10042	2.65822	3.06167	8.67938	12.2122	2.79071	1.99443	2.40133	4.62707	3.38049	3.08896	42.0413	2.18698	5.15105	5.51697	1.34879	2.87355	3.0762	3.44097	2.64236	2.33465	3.29799	2.42807	3.26774	0.480966	9.07868	5.05894	5.02438	3.73232	3.4114	2.16293	2.97344	4.4009	6.51014	3.68133
POW17637	105.934	107.073	324.275	339.025	405.279	489.656	527.12	554.969	192.288	230.944	76.5059	379.602	272.775	439.631	332.45	348.756	433.793	78.8878	115.766	537.403	595.617	285.613	270.201	510.129	556.688	64.6855	246.016	341.963	245.24	581.895	204.176	416.703	660.394	351.499	318.728	245.333	195.494	512.249	383.219	507.201	910.747	376.985	320.865	440.86	353.028	260.63	425.712	494.767	462.712
POW17636	27.767	28.0107	44.1176	44.3628	43.3999	38.2344	36.0229	37.1491	23.0857	21.1587	6.73356	26.8952	23.5212	26.9121	17.673	24.1819	12.2873	147.901	142.696	33.5054	36.5164	22.7055	21.3804	12.1397	18.7485	48.8309	25.6582	23.5142	22.7838	24.8971	13.894	20.8337	22.7678	19.8406	22.8866	20.16	12.5595	15.9895	7.29806	29.1138	32.5315	26.0941	24.3757	24.525	18.6091	18.6799	17.8993	26.2234	31.0971
POW17638	13.8606	13.4769	70.1412	73.3284	86.8157	13.7019	12.8962	12.3787	31.2449	35.6329	34.3119	71.5144	75.6803	69.0576	35.0866	36.602	61.1235	4.04589	5.94024	77.0778	81.0056	48.0091	46.1247	40.2861	47.0854	40.42	36.0889	70.7252	48.3487	87.1433	22.6498	54.6597	63.6825	68.5035	68.9256	48.2495	28.5225	61.0522	23.5413	149.633	149.33	79.6319	67.853	70.8496	64.1247	44.9086	67.6989	64.2978	81.1448
POW17634	8.31922	12.9161	37.9583	37.5033	42.9419	15.8922	10.9471	12.8429	21.7145	45.0728	35.769	18.3165	40.3918	62.5075	50.8007	37.7588	81.8806	0	2.45119	52.3382	32.8258	75.547	48.1986	37.9971	44.2064	111.598	71.6825	63.7729	16.9793	44.832	57.8865	75.183	51.3732	52.5469	16.7656	39.8195	37.3638	12.0684	16.6528	7.4842	26.5882	38.6582	47.3829	25.4659	55.9166	29.6499	38.0938	56.3511	18.6133
POW17633	669.626	692.231	725.638	619.851	729.534	242.326	277.277	194.967	506.251	423.286	368.84	548.897	544.562	608.485	571.65	674.762	607.776	452.483	368.098	606.524	653.577	692.535	727.092	485.015	550.782	64.1202	362.055	405.148	504.86	332.882	467.966	446.593	293.567	393.423	438.799	386.923	544.935	458.153	324.098	348.861	416.111	560.098	392.647	351.427	497.224	389.845	437.814	425.371	443.825
POW17635	0	0	0	0	0	0	0	0	0	0	0	0	0	1.50148	0.276595	0	0	0	0	0	0	0.335324	0.447319	0	0	104.59	0	0	0	0	0	0	0.276031	0	0	0	0	0	0	0	0	0	0	0	0	0	0	0	0
POW17640	0	0	0	0	0	0	0	0	0	0	0	0	0	0	0	0	0	0	0	0	0	0	0	0	0	86.6121	0	0	0	0	0	0	0	0	0	0	0	0	0	0	0	0	0	0	0	0	0	0	0
POW17639	0	0	0.432685	1.03636	1.27694	0	0	0.266175	0.618807	0	0	0.92795	2.72845	0	0.30884	0.430412	0.444454	0	0	1.10142	1.09516	5.61624	6.99255	2.47502	6.17693	88.4937	0	0	0	0	0	0	0.924634	0	0	0	0	0	0	0	0	0	0	0	0	0	0	0	0
POW17545	1.13093	1.82088	1.37604	1.02996	0.676826	0	0	0.105812	0.737979	1.19557	0.720373	0.368886	0.542317	0	2.45546	2.22431	0.706732	0	0	0.437845	0.435358	0.446523	1.98553	0	0.387711	77.5806	6.58796	3.13471	109.563	0.451449	0.437179	1.21132	0.490091	0.510239	3.03887	1.27368	9.48141	1.96872	1.4086	0.542624	0.781505	1.12113	3.90384	2.30793	2.17184	0.995228	13.8095	3.0642	5.72077
POW17546	1.22423	0	0	0.668956	0	0.719587	0.715975	0	2.39658	3.88261	2.33941	1.19796	17.6117	2.16434	1.19611	1.1113	4.01644	0	2.88569	0.947932	1.41382	0	0.644798	16.7747	6.29544	79.9699	1.78286	2.54499	8.99507	2.93216	0	3.93377	1.59157	0.552333	8.45889	1.37876	4.39868	12.0764	9.14881	2.64325	1.26897	0	0.633885	1.18342	1.76326	5.81759	2.98974	2.21133	2.85818
POW17547	56.5369	66.9186	72.3048	78.9247	88.7254	104.789	123.45	89.307	76.4781	68.4935	48.8928	82.7832	88.1608	85.3608	40.0511	64.8073	36.1686	18.0209	26.264	59.9137	74.5065	101.509	94.3324	54.1225	62.5324	61.6164	45.4747	62.4117	61.317	65.4818	26.3219	52.71	49.3583	44.3124	76.5131	50.6597	67.9103	83.4526	46.48	58.5101	92.1104	73.638	45.9406	41.6206	63.4004	52.077	60.9729	77.5236	54.2753
POW17542	3.79611	2.9276	3.82072	4.72819	4.38499	6.75953	7.91728	7.27055	2.80497	2.71473	1.44014	3.27761	2.9313	3.10886	1.47266	2.22971	1.15123	10.6115	13.9483	5.72742	6.66195	1.7633	1.82298	1.1656	1.53106	51.1832	3.55004	5.07726	4.78539	5.38169	1.87746	2.51132	4.04609	2.24159	2.37865	2.70348	0.641858	1.37672	0.62578	9.88367	4.59062	2.53186	3.58425	4.40706	1.98332	2.5644	2.31766	3.5797	4.60511
POW17543	0	0	0.432685	0.518181	0.851292	0	0	0	3.71284	5.01252	0	2.78385	2.04633	2.51478	1.23536	0.860823	0.444454	0	0	2.20284	1.09516	2.62091	0	3.71253	0.650203	76.3259	9.66717	1.97138	0.774187	3.97474	0	0.761785	0	1.71137	3.27618	3.20401	0.681454	1.6508	0.506198	0.682497	0.327652	0	0.491015	1.52781	0.910559	0	0	2.56938	1.47598
POW17544	1.18846	0.820072	5.42261	3.24704	3.20064	1.04784	0	1.00075	10.0817	5.02554	11.3552	4.6518	11.1131	4.20219	1.54821	3.23647	6.12712	0	0	3.22081	4.57503	9.85395	6.25956	22.4881	6.51892	81.7921	5.76922	11.1178	8.73222	7.82781	1.37825	0.954704	1.93132	4.28954	10.949	18.7386	1.70806	5.51696	4.44074	4.27669	0.821257	5.3017	1.23072	6.12713	11.4116	10.6677	8.70715	9.66019	9.24886
POW17675	33.3893	30.7195	27.0838	24.6644	25.8106	33.1639	36.4328	31.9338	15.7357	12.0927	15.0649	12.4035	14.4545	11.2047	13.0892	20.627	9.70817	75.0465	72.509	20.3477	26.3018	15.5022	16.7718	14.7257	18.7598	46.5209	12.4564	11.5685	14.3865	12.0326	11.8315	7.45057	20.7996	12.135	9.96872	9.05277	5.55408	11.0328	3.96066	15.7977	19.1206	16.7797	11.0453	17.2339	10.6868	15.0179	6.7951	12.844	21.0521
POW17548	0	0	0	0.557153	0	0	0	0	0	0.538951	0.974209	0	0	0.901305	0	0	0	0	0	0	0	0	0	0.66529	0.349552	70.1726	0	0.52991	0.832413	0	1.18245	0	0.331392	0	0	0	0	0.295826	1.08854	0	0	0	0	0.328544	0.489521	0	0	0	1.19024
POW17549	45.4985	39.9146	52.0557	52.4719	48.5407	35.0755	45.4629	42.9328	25.6613	23.4452	8.30116	29.7558	24.9974	24.0504	23.4553	15.0469	6.85808	14.9761	15.3594	46.0289	45.0633	17.8738	17.9428	12.8296	16.7737	61.8738	30.4107	22.2202	23.1453	21.4935	14.8483	22.2236	22.8873	18.5675	16.061	21.6296	5.25754	9.15416	3.17314	21.3915	26.0689	17.8489	18.1126	24.2378	14.9284	22.8162	16.4716	27.4634	37.0093
POW17654	80.298	55.5859	15.5843	12.7476	13.8266	60.4938	69.7257	60.7055	33.3898	20.0977	12.8074	20.0535	15.7606	10.8236	9.5286	38.0832	2.83918	0.496619	0.60762	8.93209	10.866	6.41201	7.53528	5.38229	8.04191	59.6873	6.69473	7.83726	4.8403	13.8144	25.7092	5.17692	28.4438	12.3279	12.0226	4.06443	2.59336	4.86134	6.81121	27.4575	16.3881	8.91208	6.87386	11.1718	6.0642	60.568	9.1282	24.4453	11.6855
POW17653	23.85	24.8647	46.0123	47.313	47.8237	310.392	443.163	323.075	12.349	10.6882	7.67845	16.7425	11.9341	18.1033	18.3209	25.5327	9.11257	5.32728	4.8885	51.2867	55.3864	16.0697	18.4329	17.5916	22.6627	64.4102	18.3732	18.7274	18.4127	21.5764	21.3453	10.2042	44.74	32.5149	19.7035	25.6926	19.1879	35.1247	10.932	62.5026	48.6368	17.5397	30.8727	36.5035	14.8108	19.7106	13.6116	23.8814	48.6207
POW17652	0	0	0.281647	0.337298	0.277065	0.181414	0	0.173261	0	0	0	0	0.444005	0	0.201033	0	0.289307	0	0	0	0.475248	0.731153	0.325117	0	0	92.8848	0.299649	0.962417	0	0.36961	1.43171	0.991734	0.60187	1.67097	0	0	0.443577	0	0.658996	0	0	0.458944	0	0.198899	0.592708	0.325925	0.753738	0	0.24019
POW17658	0	0	0	0	0	0	0	0	0	0	0	0	0	0	0	0	0	0	0	0	0	0.344516	0.689373	0	0	45.8026	0	0	0.712363	0	0	0	0	0	0.502425	0	0	0	0	0	0	0	0	0	0	0	0	0.788065	0
POW17657	0	0.473888	0.626704	0	0.308254	0	0	0	0	0.363008	0	0	0	1.21414	0.447326	0	0	0	0	0	0.264373	0	0.361716	0	0	60.883	0	0	26.3514	0	0.796438	0	0	0	0.790872	0	0.493511	0	0	0	0	0	0	0	0.659429	0	4.19293	0	0.801684
POW17656	0	0	0	0	0	0	0	0	0	0	0	0	0	0	0	0	0	0	0	0	0	0	0	0	1.0818	125.15	0	0	0	0	0	0	0	0	0	0	0	0	0	0	0	0	0	0	0	0	0	0	0
POW17655	0	0	0	0	0	0	0	0	0	0	0	0	0	0	0	0	0	0	0	0	0	0	0	0	0.235439	78.5071	0	0	0	0	0	0	0.223207	0	0	0	0	0	0	0	0	0	0	0	0	0	0	0	0
POW17651	132.786	164.788	135.226	137.116	141.637	49.4118	69.538	54.9855	127.172	109.952	141.344	110.174	125.655	103.988	108.36	60.2683	64.3643	213.343	110.679	87.7661	86.2958	121.999	135.621	76.4285	68.1969	36.5143	93.3801	75.0455	61.416	49.882	53.2822	83.1449	50.7056	82.6876	76.7484	90.4105	68.2093	87.4515	46.6247	35.6104	40.8204	60.0615	81.564	59.055	96.7164	78.6423	82.6118	74.3265	75.833
POW17650	149.657	137.126	129.628	131.915	131.263	50.3281	51.9408	52.3359	100.539	98.5572	165.494	102.271	109.412	88.4825	98.5979	61.9124	46.6844	35.2915	39.9026	96.8835	98.9777	91.8293	91.7454	49.6248	65.436	56.0915	80.271	56.1023	78.114	63.1681	29.5899	67.0085	64.907	58.665	66.6771	53.0508	62.058	31.0348	19.9059	35.6673	71.544	62.0189	59.9591	69.0924	80.3306	81.8691	54.5228	81.9836	100.619
POW17555	0	0	0	0.139873	0.114895	0	0	0	0	0.270606	0	0	0	0.452543	0.0833653	0	0.119972	0	0.301686	0	0.0985391	0.101066	0	0	0.0877547	158.769	0	0.266067	0	0	0	0	0.166391	0	0	0	0	0	0	0	0	0	0.13254	0.0824806	0	0	0	0	0.0996031
POW17554	1.31576	1.45267	8.52493	8.48386	9.21305	0	0.153901	0.0738631	3.77779	5.84206	3.01718	5.9226	5.11069	5.58278	3.94232	1.5527	2.96004	1.68991	0.310144	4.78839	4.96379	7.27299	6.65287	3.26236	3.42817	68.7592	4.21555	5.88082	5.80056	5.19978	4.27248	8.87855	5.30274	7.59844	5.4548	4.7419	6.42948	1.60333	1.54516	1.13635	9.00135	5.8696	6.54027	5.34197	5.68527	3.19575	2.57062	4.99098	7.37249
POW17556	2.07552	0.911379	8.6091	11.2381	11.4332	283.585	369.999	361.88	1.10811	1.59574	0.721116	11.078	5.97164	10.5076	2.33509	25.349	17.0675	0.242337	2.44614	25.129	24.1147	9.61014	2.88198	16.1278	23.5454	66.2483	6.86953	29.5163	4.62118	22.4828	10.9408	5.91129	63.3482	51.1617	6.30129	9.34998	8.27089	12.5909	14.6041	61.7871	58.8037	8.13655	9.28119	33.1955	7.69986	15.0434	15.8973	8.00922	15.1243
POW17551	9.36178	9.04387	11.5547	13.3004	15.9677	13.4817	19.8473	18.2626	9.1634	9.89684	6.26135	18.3217	10.7742	15.7233	3.20136	8.92306	2.19385	7.22348	6.10868	12.6856	13.5145	13.8611	15.2855	5.803	6.9003	82.2549	18.1782	15.5693	11.4643	7.84783	4.34272	4.51226	10.193	6.12439	7.00761	11.0706	7.40014	6.11134	1.51382	6.40081	6.32518	14.965	13.815	6.18394	11.2364	6.92027	6.85883	10.9916	8.19624
POW17550	11.2553	62.1321	241.368	206.033	308.169	244.782	246.844	202.189	132.202	196.327	112.917	192.74	267.165	283.553	223.601	321.836	630.384	173.47	225.508	342.067	444.111	311.073	222.305	235.006	268.172	65.6452	131.13	152.087	96.4818	171.855	332.845	176.31	89.6241	106.638	174.981	158.45	169.85	277.57	264.352	89.1053	194.443	163.182	154.437	179.521	143.197	127.771	130.563	238.883	183.942
POW17553	771.223	826.94	784.494	763.097	744.286	176.582	149.234	152.17	1042.15	990.686	934.719	1011.54	935.899	868.374	1083.27	546.149	786.724	61.7769	43.2371	575.07	624.527	998.154	1027.09	658.005	823.365	83.1223	651.009	472.84	614.311	512.068	831.039	946.327	543.179	569.005	628.077	551.808	690.117	583.99	437.783	301.582	542.231	777.669	647.109	595.778	767.924	685.281	672.939	765.003	607.479
POW17552	0	0	0.82072	0.491444	0.807368	0.26432	0	0	0	0	0	0.88007	0	0.795008	0	0	0	0	0	0.696392	1.03866	1.06529	0	0	0	61.8967	0.436589	0	0	0	1.043	0	0.292308	0.405768	0	0	0	0	0	0	0.310746	0	0	0	0	0	0	0	1.04987
POW17671	0	0	0	0	0	0	0	0	0	0	0	0	0.271159	0	0	0	0	0	0	0	0	0.595364	0	0	0	122.686	0	0	0	0	0	0	0	0	0	0	0	0	0	0	0.130251	0	0	0	0	0	0	0	0
POW17672	15.4632	10.6701	4.70363	5.63304	16.1949	19.693	10.5507	5.78707	13.4538	24.5205	29.5489	15.1313	40.783	27.3377	8.39335	23.3946	41.0683	0	0	5.98665	9.92108	46.8073	38.0073	23.5422	47.7105	180.374	7.50642	13.394	21.0401	9.25899	23.9102	0	13.402	4.65099	29.6789	23.2201	0	5.98184	8.25416	3.70964	12.4664	34.4906	10.6754	11.626	9.8985	19.0508	18.8817	4.6552	6.01692
POW17669	0	0	0	0	0	0	0	0	0	0	0	0	0	0	0	0	0	0	0	0	0	0	0	0	0	0	0	0	0	0	0	0	0	0	0	0	0	0	0	0	0	0	0	0	0	0	0	0	0
POW17670	0	0	0	0	0	0	0	0	0	0	0	0	0	0	0	0	0	0	0	0.254427	0	0	0	0	0	42.9282	0	0	0	0	0	0	0	0	0	0	0	0	0	0	0	0	0	0	0	0	0	0	0
POW17667	0	0	0	0	0	0	0	0	0	0	0	0	0	0	0	0	0	0	0	0	0	0	0	0	0	0	0	0	0	0	0	0	0	0	0	0	0	0	0	0	0	0	0	0	0	0	0	0	0
POW17668	0.182203	0.377176	1.74582	3.18595	2.61701	27.0418	56.263	23.116	1.18895	0.866774	0.174087	1.24804	0.655289	0.966357	2.37357	0.826973	0.939349	0.234013	0	2.04567	2.38475	1.65459	1.72738	1.18885	3.06071	0.850139	0	0	1.78498	3.27295	0	0	6.04027	0	3.14735	0	4.71353	2.69601	1.94517	2.49151	4.02902	0	0	0	1.31213	3.75195	2.22482	2.13923	5.45909
POW17666	0	0	0	0	0	0	0	0	0	0	0	0	0	0	0	0	0	0	0	0	0	0	0	0	0	1.66889	0	0	0	0	0	0	0	0	0	0	0	0	0	0	0	0	0	0	0	0	0	0	0
POW17673	5.41226	5.04887	8.5618	6.86775	8.58243	3.39004	1.91476	3.89741	4.15188	4.4637	3.53136	9.3206	7.94047	8.46782	3.43276	6.39792	5.5668	2.35698	3.30329	3.58734	8.43	10.9931	8.53976	5.52106	5.88487	12.6053	3.46947	1.56041	11.5478	12.0688	5.18402	0.99945	7.47856	1.95846	9.47015	1.33421	9.97753	3.76689	0.714109	30.1778	6.28025	1.84186	2.7774	1.62062	7.89449	6.51813	5.58704	6.93041	5.28732
POW17674	5.53222	11.6592	23.5582	18.1745	24.1207	0	0	0	15.8181	16.7868	9.97312	29.0169	12.9309	42.4636	6.87695	22.1424	2.82517	0	0.939039	24.6089	28.2148	13.0562	18.324	20.7289	33.4706	46.3175	14.6878	32.4799	52.1716	60.5865	21.3047	21.3832	25.0973	25.9822	35.2627	19.8097	21.2337	24.0308	8.1825	105.014	55.8188	42.8947	38.0583	11.7479	20.5272	20.8203	44.0073	24.3444	19.896
POW17559	7.69976	5.31306	17.5659	33.659	24.1922	13.5774	13.5093	12.9672	0	20.3496	0	30.1379	27.692	34.0313	7.52289	13.9789	3.60874	49.4462	117.971	11.924	26.6765	24.3206	8.11086	5.02398	0	26.9447	0	4.00165	6.28601	18.4417	0	0	12.5126	0	26.6009	0	11.0661	4.46789	8.22015	11.0831	18.6226	5.72474	3.98679	0	11.0899	4.0655	0	0	17.9764
POW17558	5.41487	5.23099	12.3533	19.8968	16.0411	13.686	10.5432	10.5115	12.0136	2.28974	6.20842	8.47784	5.45286	5.74382	1.7635	8.3561	2.53786	20.8639	30.9739	12.8622	14.1745	18.9762	17.1119	7.06625	5.56905	37.8978	5.78287	13.508	17.3837	21.3991	1.25592	5.2198	17.599	11.2378	17.46	14.6361	9.33874	6.12627	0.578084	29.3139	26.8481	10.4675	16.8223	13.6093	15.598	21.0151	9.25671	11.737	23.764
POW17557	35.013	38.4364	31.2248	35.6554	35.7173	31.338	30.25	30.8231	13.5007	16.8246	12.1649	34.2615	36.6323	30.95	18.6593	19.5033	32.0741	2.04406	0	28.3432	34.9214	47.756	37.7207	18.6918	22.9154	137.377	38.6287	19.0238	20.7886	20.012	7.38263	23.0125	25.8629	17.9508	21.9931	26.8858	28.5914	37.4014	16.9906	10.3087	24.7448	20.1157	36.2582	30.7689	19.1019	15.9661	25.2633	27.3099	24.1516
POW17256	0	0	0	0	0	0	0	0	0	0	0	0	0	0	0	0	0	0	0	0	0	0	0	0	0	59.4002	0	0	0	0	0	0	0	0	0	0	0	0	0	0	0	0	0	0	0	0	0	0	0
POW17255	0	0	0	0	0	0	0	0	0	0	0	0	0	0	0	0	0	0	0	0	0	0	0	0	0	71.5613	0	0	0	0	0	0	0	0	0	0	0	0	0	0	0	0	0	0	0	0	0	0	0
POW17254	46.63	46.6553	44.1477	48.412	43.9527	59.2708	56.2462	54.3167	13.6926	14.7885	14.4797	55.8957	22.64	45.3408	12.149	21.1642	1.09273	206.619	176.585	32.044	44.4273	25.3148	33.1558	10.6489	11.1901	29.916	18.1087	31.5043	25.6961	29.8862	0	18.7292	16.292	17.8822	18.7945	24.945	19.2674	11.8378	14.9345	31.0428	25.3753	21.6683	26.5586	20.6596	20.708	14.7725	18.505	33.691	29.4844
POW17253	5.96813	10.2955	3.63079	2.71763	1.78586	0	0	0	7.78889	4.20616	0.950383	3.89335	5.00833	5.27557	1.61973	4.51464	0	0	0	2.69568	4.21201	6.28368	4.71508	1.29804	0.682006	93.9825	4.82858	6.20341	6.49644	2.97797	1.15354	2.39714	4.20273	2.69262	10.3093	5.60121	5.0035	1.15436	1.06192	2.14764	2.40575	3.69774	4.12025	1.28204	4.77549	4.72679	14.575	3.5934	6.19272
POW17252	19.3221	16.2956	10.2855	15.8372	12.0454	0.946436	0.313895	2.41041	7.70514	9.0784	8.20507	5.25203	12.354	15.1821	2.09758	16.5652	2.01243	30.3312	29.0981	8.31178	9.09103	6.35739	9.04608	8.4049	4.41604	36.3123	7.29527	11.7155	6.13447	6.42753	2.48974	5.17388	5.23326	3.39012	12.3617	12.0894	0	0.622883	1.146	3.09025	2.96712	12.7697	8.33717	5.88007	8.76113	5.10106	6.55377	4.84741	8.35381
POW17251	0	0	0	0	0	0	0	0	0	0	0	0	0	0	0	0	0	0	0	0	0	0	0	0	0	22.1547	0	0	0	0	0	0	0	0	0	0	0	0	0	0	0	0	0	0	0	0	0	0	0
POW17250	29.0463	27.5858	32.4913	32.0848	36.1683	108.129	151.059	109.231	19.3615	15.023	11.6381	22.0048	19.5449	19.6018	12.4095	23.9569	16.5411	75.8149	96.0735	33.4943	42.9225	15.4143	13.489	20.3788	26.9823	52.0977	14.8582	25.1594	17.3386	20.3844	18.8345	13.7992	32.2801	29.4504	22.6593	16.8839	8.97752	18.3044	12.3371	42.7085	50.9347	16.4871	23.934	33.3111	12.5955	21.9329	11.8225	25.3869	33.2991
POW17359	475.859	527.451	383.156	372.974	380.788	137.32	129.076	125.71	540.946	533.786	234.532	499.357	560.663	470.126	436.177	243.345	359.265	254.425	203.017	316.777	332.384	557.695	607.87	292.227	360.966	20.0933	273.855	315.571	323.446	337.793	87.3973	427.236	279.229	254.521	339.707	378.299	440.981	389.197	311.479	170.464	265.594	539.505	366.799	211.611	516.876	341.071	560.023	406.435	188.514
POW17360	32.5452	37.4285	39.5986	40.3478	38.169	17.0726	20.5685	18.1717	29.6861	31.6306	11.7026	30.8828	29.4508	34.0273	30.8858	13.1831	15.5814	389.23	318.815	27.5032	25.5957	35.6476	38.7064	13.4718	19.0753	34.2892	30.0683	15.8228	23.4269	15.5059	16.2333	25.3006	17.9705	14.0517	19.3438	18.9177	14.5855	6.80259	5.04359	3.77788	13.1794	34.6046	24.0991	19.1693	29.2336	20.3251	17.947	33.8179	27.7784
POW17361	142.977	147.783	172.43	182.836	156.045	31.9073	37.6456	40.7977	110.332	116.027	57.251	135.737	133.568	120.617	81.9223	65.7016	55.0547	651.481	574.048	123.8	130.405	117.353	119.989	63.484	93.3542	42.9058	69.6944	88.4899	92.0241	76.0198	26.8323	71.9634	69.6078	61.2946	80.6176	76.8374	53.7167	29.0892	19.0009	29.4613	72.7684	100.128	80.4818	66.9069	96.841	79.878	74.6152	96.9812	95.5706
POW17362	21.5822	19.9871	34.4658	30.5691	31.2284	36.9722	43.5129	44.3973	25.7575	22.5155	21.9775	18.0623	19.405	20.8349	20.1616	22.0401	21.2952	1.45891	2.00812	23.8575	27.6575	22.2001	21.6875	12.2292	16.5502	64.5939	25.7784	28.3364	18.0832	20.0644	22.0648	25.7778	23.8124	24.471	16.3512	16.3109	18.1619	8.73341	9.09507	15.124	20.899	21.5358	25.5846	24.0653	22.2229	16.3435	15.604	26.6732	22.3207
POW17363	18.3115	17.2302	23.7992	29.4114	25.9027	9.6217	8.54576	9.39696	13.8802	10.0701	3.71125	18.2805	21.5532	15.0421	6.50578	14.0198	7.36864	196.938	234.562	25.0634	29.6205	10.4432	10.5214	15.6893	14.3942	43.7986	12.4806	15.1883	16.0064	17.2773	9.43813	6.09197	14.6082	8.42844	11.7152	10.2073	4.65207	9.17659	4.44298	35.4098	27.7999	8.52629	14.2699	20.9194	9.76815	12.6961	8.80834	12.8629	22.5272
POW17364	36.5751	33.9897	52.3525	59.7958	57.3261	42.3898	41.142	26.4931	48.1183	48.9555	15.5002	60.0348	58.345	60.4898	15.562	35.0753	21.0129	67.8113	92.8175	51.6161	65.6298	60.5583	54.9954	27.3289	29.8302	63.6517	21.4777	63.1571	58.9967	61.2852	31.4699	18.0078	30.1978	27.6798	54.3477	40.5273	58.7127	13.1789	11.4937	34.8145	56.3577	44.0797	50.0938	31.7441	47.4393	35.1972	37.0972	40.4917	39.1374
POW17365	20.4622	19.7085	29.176	26.9434	27.8722	21.215	19.9866	19.6234	14.7433	11.1914	4.48038	16.6858	13.7985	12.8121	5.36826	8.64232	2.46417	131.404	109.862	22.0606	24.3969	9.81825	8.00816	4.07955	4.2869	36.7974	13.2441	11.4468	13.1089	12.6776	2.63665	6.39237	9.32913	8.14197	7.69104	10.7223	2.55281	8.61651	1.28947	15.5448	11.145	11.3045	11.1835	9.34055	6.95857	6.90262	4.85834	9.88186	16.6982
POW17357	22.343	20.0098	38.1752	38.7048	55.9045	0.279424	0	0.4003	23.5757	39.7018	9.9926	105.131	164.132	61.7722	42.421	89.1109	82.6604	3.05281	4.48218	675.635	442.497	48.8005	33.3009	107.012	80.5086	61.552	150.23	77.3304	414.878	899.202	44.104	89.7422	50.987	50.1877	317.52	204.518	112.39	512.664	382.918	645.267	222.889	26.5085	71.1359	228.848	103.617	219.127	113.193	251.594	455.229
POW17358	2.9435	2.82904	12.0874	11.7759	11.9851	0.061791	0.368886	0.118028	15.0916	25.5607	4.92169	27.8774	19.2065	47.2064	4.62196	5.91649	5.56755	0.67509	1.36287	57.1015	39.9018	8.59179	11.4614	44.448	29.6965	64.8689	77.67	19.3407	58.2739	83.5296	12.557	15.1162	16.9127	44.7255	37.4079	181.499	14.6554	35.7157	34.4546	73.2377	54.2289	18.8366	55.6293	141.591	13.4756	31.0281	10.6543	21.9319	50.1091
POW17220	80.7904	81.9043	65.6885	64.2317	61.8701	39.4979	37.0603	30.6296	73.1629	57.4783	38.0471	57.6998	64.1713	46.0307	40.9013	29.5435	18.4839	81.1422	73.5564	40.7655	43.7767	52.307	52.6353	32.2283	51.062	50.9163	52.4154	43.5796	56.8914	22.2388	42.1837	26.4521	24.889	24.5303	37.0386	41.8286	34.1183	14.5527	5.72279	29.2103	39.2915	35.737	43.8143	35.1621	34.927	43.1756	28.5198	37.6932	42.4616
POW17219	78.0035	133.643	71.5289	82.5438	63.5337	0.559138	1.0014	2.13604	131.596	126.709	82.5273	103.51	123.163	138.24	29.7411	128.835	17.4769	45.9381	19.7319	56.8631	52.1458	47.9245	80.7653	41.71	50.6131	63.0265	172.889	266.768	237.951	137.841	101.492	88.0313	21.5184	62.8316	122.254	232.694	60.155	12.254	6.49954	13.9664	34.8394	148.808	186.97	76.9968	111.617	98.2439	93.8537	112.031	121.26
POW17222	0	2.49596	4.52048	3.09609	4.19959	0.394313	0.0775753	0.686483	0.531981	1.29276	0.778933	0	2.34561	1.04073	0.429209	0	0	0	0.960825	0.521614	0.941499	0.525406	1.92618	0	0.163785	63.5858	0.231918	0	0	0.488148	2.83631	0.654898	0.774067	0.735623	0.93883	0	0	0	0	1.7602	0.845035	1.04489	1.26636	0.750922	0	0.430453	0.232078	0	0.0848684
POW17221	0	5.09348e-05	0	0	0	0	0	0	0	0	0	0	0	0	0	0	0	0	0	0	0	0	0.716879	0	0.173089	38.8332	0	0	0	0	0	0	0.164096	0	0	0	0	0	0	0	0	0	0	0	0	0	0	0	0
POW17390	2.73637	0.954527	1.9692	1.2991	2.75136	1.11529	0.825981	0	0.193804	0	0	1.57446	2.89335	0	0.160201	0	0	0	0	1.16551	1.23878	0.890737	2.9529	0	0.551601	152.257	2.34319	0.784592	3.28391	0.481711	0.93297	0.646262	1.30736	0	0	0	0.578113	0.46682	0	2.31599	1.38982	0	0.493444	2.22367	0.386237	0	1.2013	0.726579	0.0577831
POW17389	18.2219	17.0114	30.5667	36.0208	33.9183	63.9484	87.9187	64.2335	19.9341	17.5636	12.2896	22.0262	19.6604	30.7935	10.298	29.6763	18.0853	13.7667	15.1594	34.4434	41.4687	18.621	20.3239	17.4846	23.8852	55.0138	36.4229	28.6889	23.1893	18.2916	45.3713	20.2347	28.3924	30.95	18.5154	22.9363	11.5538	15.2383	5.14943	31.6287	34.2571	25.9004	29.1374	30.0481	18.0112	14.1489	12.4339	21.7814	33.9919
POW17391	10.9971	16.2607	13.6194	25.7534	23.975	18.9301	22.5102	18.5203	15.3772	10.7952	6.00414	10.761	12.4302	12.4984	10.7445	13.5478	5.89045	2.01774	1.85155	20.0713	21.1669	18.6083	17.3763	15.3759	20.466	29.3207	9.91414	33.4753	15.3907	22.5763	0	10.0961	12.765	9.21424	9.04581	14.1545	10.1604	8.66021	5.87016	31.6585	24.969	14.0165	25.2167	13.6677	15.0848	18.249	7.67325	12.7697	15.2825
POW17241	156.488	152.113	162.67	162.096	179.569	160.767	169.908	142.084	137.633	130.188	154.718	154.461	179.119	194.863	132.507	178.491	94.3895	27.9633	25.6601	147.511	151.388	227.264	174.16	147.388	204.328	69.841	110.975	169.022	128.866	149.107	165.698	121.336	167.177	138.134	106.559	116.472	105.608	107.781	55.9302	171.385	154.213	166.934	144.439	116.193	143.073	134.357	114.649	168.369	162.024
POW17218	0.573739	0	2.35603	4.0756	2.83275	0.168618	0.335543	0	0	0.909796	0	0	0.412688	0.507161	0	1.04162	0	0	0	2.6655	2.20864	0.226528	0.906558	0	0	0	0	0	0.468395	2.06124	0	0	0.186473	0	0	0	0.824581	0.16646	0	0	0	0	0	0	0.275451	0.302936	0	0	0.892994
POW17217	8.96097	5.33584	3.8362	4.00247	2.84905	0	0	0	6.70516	3.62703	3.37078	4.16768	4.7057	6.03883	1.96796	4.39026	5.21221	4.5585	5.57738	2.6566	2.97268	2.80268	3.73874	3.24216	3.32315	38.2218	2.06752	3.14216	7.53368	3.95397	0.548806	1.85575	3.67798	0.32026	5.99467	0.532966	1.36027	3.77575	2.89756	1.83612	1.38982	2.81257	1.03055	0.609941	4.8717	4.81182	5.48957	7.43181	3.11844
POW17325	0	0	0	0	0	0	0	0	0	0.398935	0	0	0	0	0	0	0	0	0	0	0	0	0	0	0	0	0	0	0	0	0	0	0	0	0	0	0	0	0	0	0	0	0	0	0	0	0	0	0
POW17324	1.32337	2.50356	0.507041	0.182797	0.600525	0	0.0937288	0	1.58402	0	0.333852	1.2546	1.00326	0.886266	0.257011	0.599399	0	0	1.51107	0	0.661889	0	0.675288	0.209141	0.113515	66.3724	0.622388	0.90758	0	0.401544	0	0.575958	0.226482	0.433837	0.36912	0	0.230334	0	0.181165	0.511646	0	1.43286	0.429586	0.309844	0.633246	0.928316	0.39139	0.933039	0.140897
POW17327	6.61528	12.1726	6.20663	13.8567	13.0986	10.693	9.34973	13.484	4.73927	9.09491	7.37406	5.39441	3.17223	4.87302	6.8224	14.0117	7.23443	55.2265	38.9829	8.27606	16.1284	6.09441	7.54919	6.69332	6.04767	160.799	6.64771	6.87606	16.6846	17.1646	1.27862	5.31414	4.34856	2.98459	15.2362	2.48343	7.92293	15.0346	2.94266	23.2027	14.8213	1.63948	9.70493	7.81578	11.116	4.86452	29.6183	11.9492	9.00928
POW17326	0	0	0	0	0	0	0	0	0	0	0	0	0	0	0	0	0	0	0	5.46346	0	0	0	9.20778	4.83788	312.761	0	0	0	0	0	0	0	0	0	0	0	0	0	10.1563	0	0	0	0	0	0	0	0	0
POW17322	184.434	134.408	142.544	148.085	125.864	126.107	123.823	135.495	145.526	145.237	149.247	161.139	127.925	148.06	138.826	146.92	82.4719	25.3799	24.3985	149.366	141.635	109.972	117.957	148.584	142.264	61.4679	118.766	121.772	167.471	163.398	62.202	120.19	134.567	117.599	139.789	115.515	99.4012	182.918	64.2937	148.991	163.213	121.035	115.473	127.65	125.592	138.62	109.156	127.478	141.334
POW17323	261.461	304.598	261.525	255.31	256.356	40.5165	41.1075	33.1677	189.669	188.099	68.1314	214.647	196.372	241.326	270.716	243.814	121.269	12.2112	12.8062	206.132	232.412	248.293	236.433	76.2159	89.4023	44.3618	329.01	310.592	329.884	296.033	186.655	318.599	278.552	241.44	268.249	237.101	261.089	39.801	38.426	86.0225	129.524	357.486	263.727	224.516	312.35	227.697	236.337	280.912	258.175
POW17226	0	0	0	0	0	0	0	0	0	0	0	0	0	0	0	0	1.44167	0	0	0	0	0	0	0	0	43.057	0	0	0	0	0	0	0	0	0	0	0	0	0	0	0	0	0	0	0	0	0	0	0
POW17225	20.2259	20.5931	30.7832	31.8421	32.8853	20.0358	22.086	17.5474	15.321	13.9057	5.40558	16.8852	16.0744	17.0036	6.35677	11.7478	2.12129	22.7073	20.6704	29.0769	37.7323	9.88441	8.34351	4.79893	5.77017	56.425	16.6157	18.7445	24.2487	27.0162	18.371	10.1122	17.7443	12.4435	14.8221	13.5399	2.94753	11.0798	1.73649	53.6457	28.6862	11.2521	17.4299	16.4525	8.01278	13.2931	8.46266	13.4128	28.0132
POW17224	0	0	0	0	0	0	0	0	0	0	0	0	0	0	0	0	0	0	0	0	0	0	0	0	0	183.832	0	0	0	0	0	0	0	0	0	0	0	0	0	0	0	0	0	0	0	0	0	0	0
POW17223	0	0	0	0	0	0	0	0	0	0	0	0	0	0	0	0	0	0	0	0	0	0	0	0	0	41.3588	0	0	0	0	0	0	0	0	0	0	0	0	0	0	0	0.449346	0	0	0	0	0	0	0
POW17230	0	0	0	0.137564	0	0	0	0	0	0	0	0	0	0	0	0	0	0	0	0	0	0	0	0	0	14.7398	0	0	0	0	0	0	0	0	0	0	0	0	0	0	0	0	0	0	0	0	0	0	0
POW17229	0	0	0	0	0	0	0	0	0	0	0.435543	0	0	0	0	0	0	0	0	0	0	0	0	0	0	27.6502	0	0	0	0	0	0	0	0	0	0	0	0	0	0	0	0	0	0	0	0	0	0	0
POW17228	95.7255	87.0242	75.789	76.5783	74.059	53.3371	59.6536	69.5893	55.4796	43.3142	22.454	51.1698	50.0924	43.1787	42.7161	29.8771	17.5884	5.84703	4.20534	49.2075	58.5905	37.5035	37.7165	14.4508	24.8869	63.5809	49.1564	41.3727	33.9518	33.5951	23.6865	33.8033	37.1105	30.587	32.3058	29.9314	20.9549	18.206	7.22459	21.2526	32.0541	37.5984	32.3637	35.9987	29.6539	37.8101	24.1888	36.4486	43.807
POW17227	0.920483	1.48204	1.67996	2.34723	1.3772	0.99192	0.89722	0.086122	5.40587	5.35201	3.81109	4.50363	6.4003	3.79712	2.19838	2.08892	0.57522	0.788152	0.361618	0.475158	1.06303	2.18059	2.10086	6.60662	3.68158	67.6443	12.9582	1.91354	91.6798	5.14418	1.77913	1.97183	1.39612	0.969013	7.0668	7.9478	8.81949	1.42433	0.491347	3.75402	4.13451	7.98439	31.2973	71.7768	7.65999	3.56414	13.4877	3.60244	27.5791
POW17232	5.82051	8.92517	382.427	362.223	471.998	1196.47	832.289	950.65	299.629	451.233	391.142	494.25	338.19	562.529	673.571	582.367	969.037	46.5149	78.5075	1062.12	957.497	512.475	363.448	863.366	893.501	84.4912	922.993	634.238	479.405	789.972	500.251	790.192	1207.14	613.613	528.035	877.668	553.502	633.832	849.923	952.308	674.153	447.178	497.269	1344.72	411.711	358.204	331.671	505.235	625.092
POW17231	261.761	338.547	356.866	357.776	342.893	118.686	119.318	143.9	342.076	331.474	249.767	291.756	307.094	339.345	251.417	212.2	151.385	18.8772	14.0229	288.58	305.127	265.422	271.498	197.51	252.418	72.2523	328.033	222.975	243.983	188.586	172.479	231.922	219.059	194.988	227.693	256.572	175.78	82.7479	56.2267	76.565	219.696	286.724	250.595	242.886	204.3	225.239	193.144	275.6	282.959
POW17342	13.0184	14.7956	17.8198	15.6918	14.4364	22.2808	22.0571	22.2468	12.4926	14.1672	6.58508	15.7363	15.1477	15.9077	10.7241	11.9912	6.99876	6.39302	4.06139	12.0073	13.4131	15.7223	16.3351	9.74344	11.8138	41.537	26.5794	13.5316	10.0029	10.317	14.2092	11.3806	13.8134	10.3649	11.0234	12.0742	10.4556	4.66576	1.83947	9.64491	14.0232	16.2267	12.2918	12.5843	12.684	11.5236	8.88323	11.0659	10.2802
POW17343	11.6436	8.53658	12.9496	11.1342	11.759	0.213873	0.851199	0.408523	9.02252	4.23125	3.47655	7.12105	6.28139	7.07605	4.02905	7.59681	0.682144	0	1.71535	16.341	21.2907	7.47046	6.51592	2.37415	1.74637	71.3052	9.18487	13.9936	4.75286	27.0161	7.59545	7.01509	13.7182	13.7896	9.21845	4.0979	1.56883	9.50113	4.273	36.6622	18.1036	4.32849	9.42006	5.39322	8.73449	8.06907	7.10882	9.2014	14.1583
POW17344	10.9449	7.97187	8.87795	8.30639	12.5544	0.714805	0.711218	1.02402	6.34842	7.39222	3.48579	6.54497	5.68577	6.44987	3.56449	9.38326	1.70989	0	0	14.1245	21.7686	8.64267	6.40514	4.36417	4.79444	51.7769	5.31305	13.5884	10.9209	18.9324	10.5773	5.86144	18.379	18.6545	14.0045	5.47839	15.73	12.349	6.49144	43.7615	19.9585	2.26041	14.7973	3.91851	11.9689	5.45788	8.16717	11.5323	16.0887
POW17345	17.8093	27.4307	72.1175	77.6785	69.8023	80.5668	101.738	104.975	25.5254	30.7623	18.5354	28.6302	24.2478	41.6057	26.1004	29.879	15.3524	8.57758	8.2459	55.529	65.8645	40.4317	40.0329	7.67772	17.2261	57.4998	35.1987	47.4355	21.8091	33.7051	48.3142	39.8537	43.9288	44.9098	31.4961	18.9828	30.6234	12.2718	4.92301	28.8392	42.8538	37.832	41.6607	33.6114	27.6356	24.516	15.1448	31.3073	57.171
POW17338	37.1509	43.7307	39.8845	48.3625	53.4586	91.5218	119.499	83.7283	41.3547	53.7133	35.4961	51.3225	52.659	49.2597	42.3471	48.1059	48.6511	0	5.15117	49.0717	47.9518	50.4758	48.3425	27.0922	39.707	108.339	59.4074	56.2195	50.8467	53.6497	122.915	54.421	64.6342	48.8048	41.5243	36.9178	51.8231	21.8743	20.4141	40.1064	47.9467	51.9935	49.2216	33.4477	41.4427	37.5008	38.6927	57.237	45.4934
POW17339	0	0	0	0	0	0	0	0	0	0	0	0	0	0	0	0	0	0	0	0	0	0	0	0	0	85.9794	0	0	0	0	0	0	0	0	0	1.40699	0	0	0	0	0	0	0	0	0	0	0	1.1283	0
POW17340	0	0	0	0	0	0	0	0	0	0	0	0	0	0	0	0	0	0	0	0	0	0	0	0	0	34.9985	0	0	0	0	3.47952	0	0	0	0	0	0	0	0	0	0	0	0	0	0	0	0	0	0
POW17341	34.0127	25.2896	43.8515	42.379	43.3506	35.0932	35.5553	45.2582	26.8235	21.6765	7.8203	29.3772	26.2087	29.3422	10.742	16.0144	8.82305	9.34426	6.00223	29.7515	36.1642	26.0541	22.4169	12.1051	22.3218	51.012	22.9443	39.4046	26.5797	29.242	21.5712	15.6736	24.5522	21.4497	26.5511	23.3522	17.5143	9.36685	3.34958	34.8204	31.8305	17.1978	28.3144	24.4622	18.2069	26.266	17.7676	28.9936	38.3241
POW17336	0	0	0	0	0	0	0.142908	0	0	0	0.466944	0	0	0	0	0	0	0	0	0	0	0	0	0	0	38.7647	0	0	0	0	0	0	0	0	0	1.1008	0	0	0	0	0	0	0	0	0	0	0	0	0
POW17337	0	0	0	0	0	0	0	0	0	0	0	0	0	0	0	0	0	0	0	0	0	0	0	0	0	78.2258	0	0	0	0	0	0	0	0	0	0	0	0	0	0	0	0	0	0	0	0	0	0	0
POW17281	0.543449	0.733185	0.484808	0.290302	0.240156	0.313574	0.155353	0.14912	0	0.561635	0.507607	1.5596	1.14642	0.46962	0.173022	1.44678	0.746992	0.682341	0	0	0	1.25856	0.839454	0.346646	1.8284	70.6807	0.257898	1.10443	3.03607	0.640875	1.23222	0.426776	1.56015	0.239692	1.22361	0	1.52709	0.154139	0	0.764714	0.367122	1.97499	2.20066	0.171911	1.02025	0.280513	0.648718	0	0.620171
POW17280	9.53865	9.05018	11.2079	10.489	12.5767	3.67938	4.7069	3.01203	4.66826	7.89953	3.41767	26.1846	13.8706	18.9714	4.91487	16.7826	5.30884	6.8912	5.62098	7.84746	12.1633	17.0406	22.9218	10.8917	11.8624	66.1539	8.76199	15.8905	23.3618	21.0611	18.9907	13.149	13.0493	6.24697	24.3573	12.0855	20.1351	3.80527	2.86406	12.8719	15.0368	21.1223	20.8974	6.765	18.8904	16.998	14.5592	16.6912	15.7743
POW17283	36.5862	33.6184	40.9362	42.9973	43.7362	35.175	37.2564	37.8257	23.514	18.3668	12.1206	32.2028	22.6135	29.9029	23.6509	19.7765	6.89339	10.6258	11.2674	40.0733	46.9231	21.7041	17.3331	12.5957	18.7824	109.802	22.6689	21.594	21.4634	26.2002	13.219	19.938	26.9489	20.5709	18.6314	13.6657	6.20941	8.42785	6.08455	18.5244	38.4312	23.3743	15.6118	22.8075	15.0052	22.0357	15.4901	25.9028	37.5575
POW17282	6.44068	5.92568	18.122	19.9431	23.1272	6.94053	16.9503	4.82081	17.5117	15.3198	21.5383	14.7057	16.9868	18.0287	5.94314	19.9756	20.6274	1.37869	0	17.0391	21.0747	19.496	23.746	30.818	22.0802	116.45	18.7593	24.5468	15.7743	23.1391	42.3256	20.6955	11.5132	20.825	27.1958	31.4325	28.5411	10.9005	8.02198	20.0866	32.2674	22.3469	31.1254	22.1367	23.7066	23.8049	24.9043	16.4812	25.8968
POW17277	35.4661	40.7878	75.517	90.9172	86.0803	105.133	97.6917	112.821	58.572	67.5803	33.468	79.6927	72.1227	88.2459	34.5089	45.3106	75.9293	2.8118	4.12833	68.6542	83.4341	69.6692	68.0316	57.4243	88.4128	54.6496	53.9877	76.9143	45.3974	52.9594	36.5599	70.6984	62.7579	67.5603	63.0285	61.6401	56.6357	45.7327	44.4074	61.4492	95.7629	61.202	55.5446	66.169	58.8596	54.5604	54.5342	75.1348	68.3199
POW17276	20.2555	13.4777	24.7554	32.8093	25.9762	18.9219	23.4807	14.0105	22.6586	17.5894	31.7946	19.1128	19.2528	24.2996	7.30353	11.8202	6.781	171.887	175.633	31.9281	32.3037	11.4249	16.0027	16.0485	18.8482	54.0057	22.1237	17.6703	32.4822	32.9201	20.9734	15.1092	21.8659	15.6662	16.6614	20.368	5.71829	14.0623	5.01996	31.7591	33.493	20.9763	21.3504	20.0464	11.1139	11.4589	13.25	11.1069	27.3043
POW17279	23.1381	20.7558	33.1499	33.3785	34.48	61.8813	68.878	79.4931	25.0636	20.0577	16.8017	22.1887	21.3033	28.6344	15.5232	29.8252	16.9173	2.37741	2.18159	38.1612	44.7138	28.1375	21.4487	22.344	21.8932	73.9527	26.7324	41.8475	47.98	43.5032	13.9533	16.7285	41.9627	36.7458	26.1128	37.0034	18.2898	17.1856	10.3748	49.2917	47.1678	27.181	30.9097	37.427	19.7733	21.502	31.0786	28.0022	45.1967
POW17278	23.1648	20.1204	33.0232	32.4353	33.5368	37.338	40.5771	36.976	21.2357	20.2291	19.1537	22.1639	21.91	26.6955	26.1148	29.7774	23.5497	1.67188	2.14785	32.254	36.5807	25.6978	23.9965	34.1442	45.2476	63.454	35.7659	36.2615	22.7422	43.1787	29.8902	27.188	42.474	34.8853	34.4783	29.6139	24.321	24.1711	16.6765	35.0384	58.6492	37.5518	29.926	40.4339	24.8733	27.905	29.2468	39.2668	38.394
POW17275	49.5164	53.198	42.6121	39.7296	41.6375	0	0	0	49.4897	33.1307	47.9097	45.3869	43.2814	46.5407	22.0461	37.5519	22.62	17.7105	8.86459	48.2902	48.981	39.1008	40.6057	11.0422	11.1737	69.4577	24.9499	51.7942	34.2843	49.5404	19.6259	35.7491	31.1684	24.0369	34.6467	19.0595	39.1859	34.5519	42.4912	20.2996	18.1914	16.7766	33.4277	19.5906	31.5967	32.4329	42.8598	31.7007	26.0964
POW17274	0	0	0	0	0	0	0	0	0	0	0	0	0	0	0	0	0	0	0	0	0	0	0	0	0	111.597	0	0	0	0	0	0	0	0	0	0	0	0	0	0	0	0	0	0	0	0	0	0	0
POW17387	0	0	0	0	0	0	0	0	0	0	0	0	0	0	0	0	0	0	0	0	0	0	0	0	0	97.4631	0	0	0	0	0	0	0	0	0	0	0	0	0	0	0	0	0	0	0	0	0	0	0
POW17388	148.663	162.987	297.872	306.631	301.861	112.196	99.8688	138.074	180.271	174.318	60.7098	213.393	173.998	225.124	160.206	209.711	92.1726	42.3563	39.8851	354.557	363.311	118.824	117.041	138.009	156.98	64.0473	181.547	150.844	164.924	223.934	62.674	156.595	162.18	117.083	119.899	98.7842	43.1785	135.006	51.2444	181.056	208.86	144.806	119.709	147.879	93.1742	116.329	136.409	185.881	211.7
POW17385	0	0	0	0	0	0	0	0	0	0	0	0	0	0	0	0	0	0	0	0	0	0	0	0	0	345.608	0	0	0	0	0	0	0	0	0	0	0	0	0	0	0	0	0	0	0	0	0	0	0
POW17386	27.677	35.8453	55.9528	54.2895	54.724	51.6826	53.8719	52.4673	26.4885	31.0594	10.0352	34.8605	29.9129	38.2661	17.5652	24.544	21.6195	350.549	404.311	51.3232	49.6111	21.7992	19.1374	23.3375	32.309	35.7612	18.9474	19.5475	24.2174	25.7507	6.09017	18.1287	21.7273	15.5606	17.1621	18.3826	7.95549	22.8545	13.9404	32.8922	38.7905	19.9446	20.2833	25.8396	16.8992	21.0585	17.8509	27.8165	36.9474
POW17383	70.2005	69.2006	122.403	121.929	99.0298	39.7892	68.9151	50.6681	88.3452	88.7903	47.9097	95.6805	73.939	101.946	62.8723	46.6554	21.1511	975.687	1232.18	118.42	138.016	78.2017	87.1537	50.7124	51.5709	40.9435	46.2486	48.2109	34.796	69.0563	11.6302	50.3509	47.2619	33.9344	37.5339	53.6489	14.4132	37.0978	10.7064	41.5014	48.5104	67.1064	54.5228	42.8165	45.74	30.4472	33.6756	52.0798	53.6561
POW17384	31.1367	27.2495	63.7573	63.0762	59.3114	36.3802	35.0872	32.8268	42.1225	44.1559	52.2435	66.8817	50.8017	72.5008	36.6046	33.7793	29.5424	282.86	289.994	60.2733	60.2234	55.4711	57.9984	49.0562	51.2891	55.8089	51.6117	44.2046	42.1595	46.8369	20.2563	39.6539	46.1562	42.1434	35.8567	34.2115	33.8352	36.796	14.1882	45.3648	55.6274	37.2659	47.9727	39.3973	40.4708	27.6678	41.7293	42.5244	45.803
POW17381	45.2607	35.1351	29.4279	23.186	30.2189	19.7864	23.6576	23.82	17.3514	19.139	27.5685	20.4837	18.7196	17.5037	13.6348	12.8392	7.68967	101.002	91.3496	15.3325	18.5123	22.561	17.8789	8.85957	16.2923	48.8357	15.3798	15.5836	23.5559	7.11399	7.87328	12.7255	11.0327	12.7626	16.288	15.2921	10.5704	5.90921	3.01998	17.9158	16.0291	13.8811	14.9399	15.1308	13.3094	15.8323	12.4349	19.9276	20.9136
POW17382	21.2964	17.0231	18.4719	21.0848	15.8053	17.4133	18.2508	17.4593	12.9336	9.47355	9.26733	9.49117	13.0434	13.9791	6.7984	10.91	2.86591	31.6852	33.5486	17.4696	20.1301	8.2419	6.66341	5.22805	9.25266	52.143	15.9677	15.9993	18.9355	16.7919	15.8943	6.60594	13.7747	10.8449	12.141	12.111	3.03043	10.2776	2.02596	23.8253	18.3591	10.0333	13.3196	16.442	7.08621	11.9126	6.43673	7.42692	19.9373
POW17379	75.6359	76.4724	63.1156	58.5688	62.9966	59.1977	74.158	63.8032	66.2472	51.9519	60.6733	54.6188	48.5859	60.7808	42.6794	52.6871	43.4111	29.0911	26.695	42.2799	41.4169	55.095	53.8973	49.0874	50.3343	75.4886	64.401	51.9213	72.315	42.867	69.8903	48.7374	44.1699	49.6355	45.1811	48.2855	45.9232	34.9702	19.4313	55.8909	51.2882	49.9199	50.472	60.3421	51.6533	53.1769	37.5353	45.2968	52.881
POW17380	0	0	0	0	0	0	0	0	0	0	0.317946	0	0	0	0	0	0	0	0	0	0	0	0	0	0	55.8959	0	0	0	0	0	0	0	0	0	0	0	0	0	0	0	0	0	0	0	0	0	0	0
POW17208	86.8318	96.5123	85.4062	93.4743	86.5839	28.4227	25.6953	35.1722	82.1079	84.649	64.0861	81.9153	87.8897	73.0787	93.9814	26.1952	62.6289	492.17	372.582	51.7343	49.0386	107.162	99.9574	26.4623	46.5237	38.2101	85.5647	48.0999	55.6073	29.2653	37.3851	83.119	42.7547	40.8177	47.9017	60.3149	52.3093	19.0077	16.3752	6.73578	27.4864	60.6934	67.036	47.581	94.1096	56.2799	59.6802	81.7091	51.389
POW17206	33.6737	33.0711	31.0539	31.6407	34.0674	43.7225	46.8113	44.9331	30.2861	24.8152	13.959	30.8588	28.2582	25.8288	14.3322	18.3565	9.47772	198.396	196.019	27.8327	27.4003	16.1091	14.4514	11.2183	14.1401	36.5777	20.5844	17.5932	16.4363	17.4959	6.19861	13.7399	13.029	13.7455	16.0037	10.2335	7.23379	9.79567	5.94404	14.8744	22.1921	13.3792	12.5924	13.6634	10.4784	15.9454	12.4006	21.5622	23.1206
POW17207	23.7778	20.7827	23.4462	24.903	23.6577	24.6137	25.7263	26.4367	15.8607	12.2891	10.9807	13.3141	14.8228	14.3627	8.00199	12.1711	6.06741	23.074	19.928	21.7356	26.5448	8.71007	8.6274	7.32636	7.65344	61.3277	11.8632	13.7993	14.6668	15.3449	6.43416	9.23214	14.8122	9.65496	10.4965	9.96777	2.65794	14.0657	6.76928	26.2398	19.0783	8.74113	9.84935	13.0249	7.67387	14.159	8.54899	15.0324	20.8689
POW17204	73.3881	69.7844	63.4989	66.5096	67.889	53.263	57.9682	51.2462	59.8608	55.3485	77.3877	53.8597	46.3502	42.325	60.4806	46.3077	40.4779	25.8631	23.7328	47.4696	50.3007	53.3575	52.5589	38.5413	48.7843	63.682	59.0858	53.2573	55.5294	43.407	104.828	56.7967	52.2128	49.6654	45.3485	38.3019	68.4936	16.7482	14.0931	35.4264	52.7231	47.577	48.6573	44.9872	54.7838	50.5629	40.4347	61.4305	59.3759
POW17205	0	0	0	0	0	0	0	0	0	0	0	0	0	0	0	0	0	0	0	0	0	0	0	0	0	6.83172	0	0	0	0	0	0	0	0	0	0	0	0	0	0	0	0	0	0	0	0	0	0	0
POW17202	62.6428	87.4924	118.117	131.146	115.518	92.2733	121.163	98.9304	54.1743	53.4572	82.9283	81.2387	57.002	80.0582	55.5505	49.6704	76.052	385.8	433.189	100.516	110.695	116.812	95.006	66.481	94.1816	44.0188	44.6977	67.858	60.9995	59.2008	34.1352	50.3218	64.2681	70.1451	47.8029	61.1999	48.8118	40.2909	31.4239	67.3547	90.4873	93.7107	67.9969	65.4182	65.5847	54.1962	47.0006	66.8003	88.1026
POW17203	0	0	0	0	0	0	0	0	0	1.24828	0	0	0	0	0	0	0	0	0	0	0	0	0	0	0	82.6417	0	0	0	0	0	0	0.767546	0	0	2.65967	1.69704	0	0	0	0	0	0	0	0	0	2.88366	0	0
POW17200	0	4.2185	0	0	0	3.59343	1.7877	6.86388	0	12.9258	0	0	0	10.8081	0	2.77477	5.73059	0	14.4104	14.2012	4.70685	9.65511	25.7597	7.97794	0	681.308	0	0	13.3094	10.9818	14.1796	0	7.94787	5.51642	0	0	8.78636	0	0	0	0	0	0	1.9699	2.93508	0	0	22.0856	7.1365
POW17201	255.171	233.289	216.139	222.145	205.699	70.0817	73.6769	74.9604	207.193	208.942	181.779	213.844	182.388	177.835	233.192	144.113	131.644	741.316	687.832	173.319	177.778	138.18	168.589	136.719	196.111	42.3608	175.976	112.072	144.827	135.856	101.373	176.326	127.326	119.185	134.343	122.698	90.2977	72.8213	47.8617	61.7555	170.556	157.701	138.945	136.069	177.589	166.632	150.689	187.791	178.322
POW17319	0.693596	0.119651	1.02852	0.758002	0.466981	9.2239	11.7129	7.68995	0.792049	0.549929	0.165676	1.69677	1.62143	1.22622	0.112944	1.65273	3.00696	3.11789	24.7279	1.74543	1.53527	1.84849	1.00461	2.37595	2.49671	52.1845	0.505046	2.43317	0.424684	1.24592	0.40218	0.835762	2.19792	0.938782	0.798739	0.390572	0.49842	1.05648	1.85118	4.36785	3.83435	0.386765	0.987612	1.50856	0.749238	0.732443	2.54079	0.469815	1.75426
POW17318	116.295	90.6086	117.252	114.816	131.004	38.691	38.9921	43.7975	101.747	91.4898	26.1065	97.1153	82.5944	84.3354	72.7703	80.7634	66.0413	273.785	346.911	74.8795	83.9294	63.1237	60.4193	59.673	81.4015	53.9984	44.0667	40.8994	38.8985	51.3129	27.6279	55.0548	43.8154	35.4033	54.0896	28.1021	27.1804	27.484	16.1521	19.1773	56.761	52.8861	39.1691	47.55	48.0813	70.227	43.0147	66.5877	71.6556
POW17321	7.63077	7.73862	10.4979	10.898	11.4169	20.3536	23.2604	25.3614	6.90323	5.74461	0.773275	7.071	5.98776	6.59197	4.3302	6.0085	3.25128	0.816719	1.70329	10.1609	12.5066	6.41368	4.14088	3.39475	4.14201	60.4869	10.6357	11.7472	8.30625	9.5882	4.6258	5.10824	9.9016	8.08524	6.85693	6.05483	4.27878	2.68355	1.48118	6.69843	8.42891	5.41557	6.76471	7.97243	5.02346	6.40989	5.22355	8.09254	11.4495
POW17320	0	2.07602	1.83032	0.547994	1.80054	0	0	0	2.61764	0.530091	0.958195	1.96268	0.721356	4.43244	0.326609	0.455175	0.470025	0	0	1.16479	0.772115	0.791916	2.64102	0.654354	0	78.3776	0	0.521199	0	0	2.32603	0	0	0.452459	2.30978	1.12945	1.44132	0	0	0	0.346503	0.745627	0.519265	0.646287	0	0.529516	1.22457	0.905735	0.390226
POW17315	0	0	0	0	0	0	0	0	0	0	0	0	0	0	0	0.898048	0	0	0	0	0	0	0	0	0	90.0125	0	1.02831	0	0	0	0	0	0	0	0	0	0	0	0	0	0	0	0	0	0	2.41604	0	0
POW17314	131.818	177.025	272.929	299.166	293.122	63.59	62.9637	71.0508	144.618	132.274	43.1531	143.892	118.993	155.981	59.4352	100.947	26.2139	13.4902	6.18953	186.447	266.154	125.759	92.5248	47.9734	72.4668	47.1702	177.564	294.91	226.164	190.563	229.304	143.017	147.73	140.506	185.064	160.878	62.8355	32.7594	21.1652	51.4037	162.22	183.518	206.527	189.02	104.636	121.454	87.8543	145.138	324.816
POW17317	58.8993	53.1896	68.3577	68.2566	64.5842	68.8919	70.28	58.8057	61.1335	88.5928	97.8218	79.6834	100.086	130.336	46.4748	62.2572	94.4873	128.449	214.773	84.6316	75.6293	57.1231	58.921	293.004	230.109	62.249	146.605	100.255	117.469	210.184	55.9278	55.2533	77.3431	104.867	143.395	269.342	51.6993	638.471	208.686	365.578	205.554	72.3	100.087	133.869	75.5331	80.7741	123.085	90.6811	96.1342
POW17316	18.6125	31.5446	43.5047	40.6816	46.4611	1.34353	1.33679	1.28315	34.3054	37.7991	33.383	45.0532	42.7473	60.0377	15.6327	23.8612	14.998	4.19387	2.30906	39.9484	43.2412	46.5418	40.5883	10.653	12.4258	46.4691	102.874	42.4259	27.4577	26.1998	60.5889	38.8218	39.798	33.884	25.5703	38.2461	20.1798	32.59	9.93521	33.1361	23.0157	43.9427	52.0747	39.3508	23.6721	18.448	20.7335	33.6196	48.1551
POW17313	0	0	0	0	0	0	0	0	0	0.486139	0	0	0.661545	0	0	0	0	0	0	0	0	0	0	0	0	39.6943	0	0	0	1.1014	0	0	0	0	0	0	1.32182	0	0	0.661919	0	0	0.47621	0.29635	0	0	0	0	0
POW17312	0.232115	0	0.317723	0.126834	0	0.409302	0	0.0651513	0.908786	1.3496	0.665329	0.227133	0.500878	0.20518	0.151189	0.737459	1.63183	0	0	0	0.0893538	0.0916453	0	1.66597	0.477448	52.2559	0.563386	1.32696	2.27396	4.30852	0.807548	0.186461	0.0754404	0.209445	1.87111	2.35272	2.33518	3.23251	3.71704	11.8608	0.721789	0.862884	1.5624	0.67313	1.89445	0.980461	3.968	1.67707	0.993505
POW17209	24.9018	28.7797	24.5943	24.8062	24.6541	29.4846	27.0592	29.8854	18.7904	15.4917	10.4766	21.8603	19.9019	18.9322	10.7465	13.4883	6.57996	15.0042	16.667	18.2104	22.8803	11.6931	12.1441	7.68939	9.27468	54.867	22.5348	15.072	19.4093	12.4561	5.94207	8.89062	14.0219	10.8187	12.7452	8.30961	3.53471	7.90863	3.66498	17.1106	20.2528	12.4191	12.5222	14.859	10.2333	13.7975	9.13454	17.4922	21.3728
POW17210	0	0	0.0878572	0	0.172856	0	0	0	0.125649	0.10178	0	0	0.138503	0.17021	0.125421	0.0873955	0	0.247308	0.453877	0	0.0741246	0	0.202835	0.251277	0.198037	58.1738	0.0934728	0	0.314399	0	0	0	0.125165	0	0.443487	0.216859	0.55348	0.111732	0	0	0.13306	0.286327	0.299103	0.0620449	0	0.101669	0	0	0.14985
POW17211	33.0209	40.0952	59.3317	60.8446	62.7325	50.7799	51.4981	64.3764	50.9455	62.9159	39.3764	65.3757	64.9952	67.8815	30.7618	30.4394	27.1136	36.8216	23.2298	52.524	56.66	64.4802	76.0393	38.2477	47.3875	50.4615	91.4554	86.8708	45.7658	47.0544	25.5294	75.877	52.9955	46.3106	43.0378	59.0987	22.2573	20.3491	16.5332	21.1861	33.7852	52.3373	60.9682	34.3944	40.1862	30.1398	30.0062	47.8551	40.3393
POW17212	0	0	0	0	0	0	0	0	0	1.04586	0	0	0	1.74902	0	0	0	0	0	0	0	0	1.04213	0	0	66.9324	0	0	0	0	0	0	0	0	0	0	0	0	0	0	0	0	0	0	0	0	0	0	0
POW17213	0	0	0	1.46802	0.904401	0.592174	0.392801	0.754081	0.438274	0	0	0	0.96622	0	0.218738	0	0	0	0	0.520058	0.258552	0	0	0	0.460511	51.7079	0	0	0.548323	0.402163	0	0.539539	0.218293	0.606046	0	0	0	0.194865	0	0	0	0	0.695529	1.51492	0.322455	0	0	0	0.261344
POW17214	1.47599	0.509238	0.673454	0.604893	0.496873	0	0	0	0	0	0	0	0	0.326178	0.240348	0.334957	0.518828	0	0	0.571435	0.994331	0.14569	0	0	0	50.7902	0	0	0.301246	0.441892	0	0	0	0.166479	0.849868	0	0	0	0.393936	0	0	0	0	0	0.531465	0.194832	0	0.333259	0.717906
POW17215	88.004	115.29	114.642	124.053	136.248	45.7301	54.4515	54.7727	109.859	98.4271	143.796	101.092	107.336	130.78	84.321	175.401	110.587	3.27619	7.51586	125.915	163.005	145.028	139.726	79.8905	89.6351	59.5097	102.776	159.747	136.403	126.772	141.993	132.168	78.3458	89.1911	168.908	133.586	158.558	78.0785	87.8245	28.4556	77.5587	165.947	153.871	108.084	144.509	116.503	165.082	152.05	140.447
POW17216	0	0.940133	2.07217	2.48161	1.42692	2.40249	2.52324	1.9121	0.592703	0.720161	1.30177	0.888805	2.94002	0.40145	0.739531	1.85515	0	0	0	1.23078	2.27276	3.04829	1.4352	1.18531	1.40124	76.8144	0	0.472054	0	0.815801	0.526676	0.364825	1.32844	1.22939	1.56899	0	0.979062	0.263527	0.242422	2.94168	0.470745	0.675319	1.41091	1.46337	1.30822	1.43876	0	0.820331	2.12058
POW17333	27.3826	26.7133	29.2961	24.4218	24.4401	17.2051	13.9895	18.2871	17.2521	18.9657	15.3369	25.8709	14.4891	24.4833	19.8858	22.1423	11.5061	147.144	145.411	21.8118	24.4746	12.924	16.5774	8.83068	9.71111	37.4481	24.7516	17.0118	19.5284	17.9037	18.2503	13.906	17.6971	16.0461	15.5855	15.2422	6.33289	23.3771	6.55228	20.8399	19.3571	15.9127	16.9487	13.5898	15.1107	17.2833	12.2983	16.7713	17.2683
POW17332	24.5742	24.0434	30.2906	29.8624	34.2428	23.0679	19.949	35.7235	17.9503	19.581	13.6672	17.9453	13.7188	20.1014	14.4536	31.7961	10.658	4.23968	1.29682	36.778	41.5108	12.5988	12.3636	8.85476	11.4424	69.7376	19.0511	16.5839	33.8362	17.1302	23.3944	14.7319	8.70218	8.93583	21.119	16.1099	11.8606	4.25658	1.76206	3.95958	13.3063	25.0883	21.6499	12.7638	14.6155	22.271	26.8718	27.8255	21.9786
POW17331	0.836675	0.288665	3.05402	4.34325	5.06981	0.122947	0	0	5.18666	5.52809	7.19467	8.59653	5.41635	11.4636	3.40607	3.79746	5.29383	0	0.49304	6.15452	6.44164	3.13825	4.1864	1.63775	2.86832	81.4926	10.1538	19.3499	3.07374	5.0098	5.33659	20.8355	2.03948	6.41716	6.74455	12.7208	7.51546	0.728239	0.893223	0	1.30087	8.08685	13.6463	4.04391	6.0253	5.74298	8.17311	11.7124	7.48788
POW17330	12.6361	11.8333	11.8971	12.2203	10.128	14.7662	13.6657	13.0611	8.44188	7.20924	1.05401	7.16377	8.00705	7.6238	3.95197	6.32693	2.02111	0.901625	0.827362	9.43478	11.7361	5.86018	4.96512	2.48655	3.88501	60.9473	10.3694	8.28707	6.22234	7.20587	5.00097	5.71986	7.98563	6.28918	6.58287	5.5343	4.32397	4.24806	1.28477	8.94988	8.55862	5.96501	7.73704	7.23841	5.34436	8.3134	4.04107	9.96308	10.6141
POW17329	0.540688	0.746181	127.051	115.224	165.756	189.414	139.925	162.083	48.3364	56.0158	22.214	123.805	58.7261	175.406	194.226	102.825	282.3	47.9161	84.7527	245.124	285.568	167.153	120.746	170.045	270.07	75.053	52.4939	94.1354	35.313	104.571	56.433	174.605	266.583	132.703	81.5673	28.011	155.416	124.869	118.332	64.2072	237.255	65.1239	92.9461	171.781	136.8	70.8003	103.654	114.755	217.12
POW17328	17.3438	19.5263	90.3805	96.2679	99.1533	134.406	129.193	125.035	52.418	58.3827	32.2704	90.2171	60.4068	96.8285	96.024	76.2333	101.395	71.5165	123.721	138.889	133.883	73.1634	50.4824	108.996	132.687	54.3045	78.8757	70.6869	49.9302	87.4528	27.5238	105.594	116.596	92.2519	80.9431	70.9356	31.4862	97.1969	81.3729	130.737	162.429	58.3671	73.733	135.889	64.8609	57.3554	60.19	84.091	116.148
POW17335	32.8233	37.688	33.4273	40.7497	31.4691	38.7405	38.1621	38.7684	28.9578	21.7912	16.3079	28.2645	30.0315	25.9969	19.3271	16.6854	12.7993	60.0313	74.5838	23.6871	26.9894	25.608	22.6817	11.4794	15.4836	57.2781	20.65	21.9715	18.8648	16.5091	10.9627	19.4064	18.861	18.3629	13.3053	12.125	9.05738	4.19016	6.728	11.1501	17.6918	17.1804	14.6839	15.2299	18.2798	13.1714	11.5429	28.2214	20.7416
POW17334	21.1587	35.0403	15.4466	30.0605	27.5415	23.6299	24.13	17.8168	11.0455	10.0656	12.1297	14.4932	7.60968	14.9627	7.57998	3.84136	0.991672	8.15259	4.9874	16.3833	20.3629	10.8602	13.373	4.14172	5.80297	98.7242	11.2983	8.79712	6.90951	3.80079	4.90753	10.1982	7.56454	6.68227	4.87323	2.38294	0	2.45553	0	6.09119	6.57955	9.43886	5.47779	6.81776	6.09496	6.70312	2.58362	26.7532	11.5263
POW17182	5.36822	9.26058	14.8493	13.2001	14.6077	0.0986051	0.0981103	0.188348	2.18936	2.83752	1.92342	4.26806	3.37867	4.74528	3.93368	2.28422	0.943497	10.3421	3.55884	4.28655	3.3581	12.3197	6.5384	0.218918	1.0352	51.2692	0.814353	1.04622	2.19128	0.602691	9.72734	9.70281	0.763324	2.87608	1.93187	0	3.13431	0.194687	0.179095	0	0.231849	2.24508	2.77957	2.59462	1.6108	3.89735	0	4.54528	6.52761
POW17183	194.705	216.307	232.757	245.767	232.466	70.3836	68.8917	54.1043	222.342	194.512	143.245	255.305	259.093	287.425	184.526	128.139	166.997	402.614	289.137	211.066	208.368	292.124	287.141	132.124	153.524	24.983	121.927	130.536	173.261	153.891	45.1597	151.717	98.0866	80.8168	174.892	168.847	181.89	89.2545	78.9884	123.314	127.146	117.258	155.255	97.8712	182.281	161.404	130.762	174.089	116.673
POW17181	14.0787	9.50351	10.4734	9.36538	10.3031	28.9634	26.9386	25.1705	9.1869	10.8389	9.0652	11.9796	10.567	12.7155	11.9611	10.8351	11.0452	30.2678	32.1033	8.76837	10.2502	11.7215	9.67197	7.18914	6.82006	50.6952	11.8857	10.6571	6.49644	8.61321	13.8424	8.85097	11.3399	11.3228	6.69662	7.23849	8.79737	2.75272	3.26743	10.573	14.3816	8.41947	10.1422	9.7632	11.4612	8.24159	7.10064	12.9915	13.1
POW17185	0	1.62956	2.15505	0	0	0	0	0.662862	0	0	2.25639	0	1.69868	4.17508	0	0	0	0	0	0	0	0	1.24384	0	0	90.9059	0	0	0	0	0	0	0	0	0	0	0	0	0	0	0	0	0	0	1.13379	0	0	0	0.918919
POW17186	0	0	0	0	0	0	0	0.537924	2.50114	4.05201	1.83111	0	0	3.38815	0	0.869837	0.898216	2.46143	2.25869	2.2259	0.737754	0	0	0	0	102.833	0	0	0	0	2.22252	0	0	0	0	0	0	0	0	0	0	0	0	0.617525	0	0	0	1.73085	0.74572
POW17184	11.064	3.01048	6.21497	9.17365	5.822	0.676294	1.48421	2.09949	6.54465	8.39036	8.18254	5.37877	4.80747	6.3329	6.9095	4.84308	5.89114	0	0.648737	2.95669	6.12468	6.43092	7.01657	3.97269	5.31686	76.9434	2.69851	6.19189	7.70146	5.60765	3.05151	6.75783	2.92989	6.82893	4.69836	2.88999	7.38203	2.40945	2.14014	0.923838	3.83354	5.04564	4.65302	3.89581	4.73043	4.27734	3.31146	8.20112	6.07517
POW17187	0.560131	0.966267	27.9852	27.8525	35.9523	0.0823093	0.0818962	0.0786102	76.2084	143.743	30.2378	73.7205	72.1191	95.0653	10.7629	31.1431	26.1211	13.309	12.2128	166.98	130.453	29.7453	60.7738	167.206	111.375	70.5648	120.727	66.9544	75.4521	142.877	47.0946	35.7718	95.3031	101.59	199.963	271.889	108.879	224.348	137.986	345.884	197.984	35.607	109.775	142.223	110.256	113.421	62.5822	72.8469	137.747
POW17188	804.933	818.305	718.757	711.307	699.61	109.834	115.782	98.4658	746.285	745.149	858.482	698.305	702.889	613.679	941.102	495.369	543.231	40.6922	29.7274	547.251	567.312	771.619	751.922	501.981	647.941	61.9795	560.583	494.736	537.406	432.25	530.842	738.396	481.746	593.6	597.311	501.649	554.338	197.364	172.43	194.82	429.128	685.14	543.709	557.095	732.997	651.667	643.305	699.05	657.6
POW17293	0	0	0	0	0	0	0	0	0	0	0.62121	0	0	0	0	0	0	0	0	0	0	0	0	0	0	44.7459	0.315616	0	0	0	0	0	0	0	0	0	0	0	0	1.40379	0	0	0	0	0	0	0	0	0
POW17292	0	0	0	0	0	0	0	0	0	0	0	0	0	0	0	0	0	0	0	0	0	0	0.351815	0	0	75.579	0	0	0	0	0	0	0	0	0.769224	0	0	0	0	0	0.230791	0	0	0	0.32069	0	0	0	0
POW17294	0.740983	0	0	0	0.672602	0.87483	0.65003	0	0.967042	1.56667	0.707978	0.74566	0	0	0.482641	0	0	0	0	0.868103	0.855735	0.589506	0	0.96696	0.256346	69.9281	0.7194	1.16524	1.20986	0.443681	0	0	1.92663	0	0	0	0	0	0	0.533287	0.257855	0.550918	0.387763	0.23876	0.711489	0.391242	0.933645	0.669217	1.1533
POW17296	0.315829	0.149696	0	0.226636	4.79482e-08	0	0	0	0	0	0.452642	0	0	0	0	0.21502	0	0	0	0	0	0	0	0	0	18.905	0	0	0.333485	0.380979	0	0	0	0	0	0	0	0	0	0	0	0	0	0	0	0	0	0	0.169134
POW17295	143.775	135.866	115.525	120.011	114.713	60.8186	58.6585	88.4262	106.236	89.9662	53.7869	101.896	96.5732	74.9931	56.2924	47.9824	45.3362	489.821	338.587	74.2857	69.7942	83.1669	79.3451	57.5973	80.8205	47.4767	56.964	56.3159	68.8294	50.1658	39.8449	43.5235	55.3187	36.7259	55.6974	44.6479	50.899	18.0198	8.46465	16.168	49.4023	69.1683	58.0227	53.8214	70.1683	62.3777	47.7625	71.3699	63.1434
POW17298	10.8824	12.7497	116.529	145.529	110.935	0.208082	0.124222	0.119238	71.5305	83.5695	14.4719	77.284	63.9619	64.8981	34.7029	31.162	12.7031	17.7408	2.67024	127.138	158.225	22.0841	41.0079	7.77747	7.80416	72.5159	41.8142	50.2502	26.331	13.4069	33.8777	29.1244	4.59849	10.2302	28.9905	30.8112	5.57497	2.03415	1.44316	1.15988	6.96755	33.7695	36.4743	23.5623	8.15861	37.3105	15.4666	33.4916	74.5016
POW17297	0	0	0	0	0	0	0	0	0	0	0	2.61452	0	0	0	0	0	0	0	0	0	1.05492	0	0	0	71.6832	1.29702	2.77719	0	0	3.09855	0	0	1.20546	0	0	0	0	0	0	0	0	0	0	0	0	0	0	0
POW17300	0	0	0	0	0	0	0	0	0	0	0.478115	0	0	0	0	0.11356	0	0	0	0	0	0	0	0	0	90.0979	0	0	0	0	0	0	0	0	0	0	0	0	0	0	0	0	0	0	0	0	0	0	0
POW17299	0	0	0	0	0	0	0	0	0	0	1.80267	0	0	0	0	0	0.494407	0	0	0	0	0	0	0	0	44.1177	0	0	0	0	0	0	0	0	0	0	0	0	0	0	0	0	0	0	0	0	0	0	0
POW17193	0	0.148316	0	0.11745	0	0	0	0	0	0	0	0	0	0	0	0	0	0	0	0	0	0	0	0.225093	0.220977	56.5573	0	0	0.175476	0	0	0	0	0	0	0	0	0	0	0	0.14853	0	0	0	0	0	0.524917	0	0
POW17194	26.7802	34.7529	30.8402	39.2808	26.945	28.3082	33.5444	20.4139	0	1.02897	0	1.92237	8.39958	3.41892	21.3545	16.1244	50.3568	0	0	41.4105	36.3341	27.9926	23.7076	19.5946	28.8829	106.224	91.3968	72.8204	50.8127	40.8516	43.5328	39.0345	15.5218	46.5736	25.598	80.6189	63.9601	39.6978	15.961	82.8121	53.0002	69.0252	58.859	38.5014	43.076	37.4911	69.7442	69.3706	38.0756
POW17195	129.084	119.293	160.706	166.514	164.713	76.5512	77.1107	82.5572	170.27	169.603	79.7269	196.688	176.414	179.307	79.1246	66.33	67.1976	465.396	483.027	130.65	127.778	161.271	155.401	96.5584	131.969	50.0118	74.0756	94.4001	99.7375	105.725	37.4245	87.7703	82.8592	56.7824	107.773	88.2649	71.2265	40.1265	34.4521	60.3864	106.722	91.1749	79.0113	65.6583	102.034	89.821	101.89	97.8456	107.632
POW17196	46.4406	45.5476	55.4738	54.317	59.6042	49.9156	51.3448	41.0828	27.4101	20.1344	10.2205	25.5229	25.8979	32.7489	13.6801	19.894	10.7607	11.3931	9.22474	32.4213	43.6894	38.7307	28.9948	18.2151	27.8161	73.3741	22.9239	43.9288	43.6646	35.9309	22.3899	19.4915	27.1349	25.6608	34.2516	32.3217	27.1853	10.5974	4.17803	42.0609	35.6968	25.7993	35.9326	29.8441	27.8074	31.4086	28.3434	34.4024	41.1156
POW17189	62.7568	50.845	54.6519	65.4507	57.1138	26.7117	33.1904	28.2142	45.5407	34.2585	5.99615	47.9632	42.0276	39.8841	18.5355	25.4389	6.18688	3.19629	1.27523	74.0207	87.0541	20.7196	19.7753	17.0852	15.8763	61.2138	31.4624	34.696	35.0689	44.6391	31.6211	22.8599	40.1254	31.4869	32.0232	21.8128	4.97625	15.1313	6.35329	65.3353	50.7315	27.0303	38.8812	36.3988	17.6621	35.4211	19.0255	39.6751	64.6693
POW17190	4.52706	8.03265	14.1639	15.1957	17.9975	0.190068	0.378227	0.726103	21.5227	17.7759	17.9196	11.3912	14.8859	16.5786	6.31868	10.2736	8.48703	1.66125	0	12.5191	13.1948	11.7458	14.9876	12.2373	10.6422	44.5088	14.7553	26.5526	24.287	12.779	13.5	13.5076	6.516	5.25204	15.64	9.46862	11.6184	1.12581	1.38087	4.18904	3.12832	20.1952	19.422	9.16905	13.3511	18.098	11.0557	21.6112	22.145
POW17191	11.9942	11.3417	3.04035	6.31124	2.7915	0	0	0	5.50768	1.64367	5.51776	5.21634	4.47346	0.78536	1.1574	0.201625	0.208203	2.2822	2.09422	1.2039	2.73614	1.40315	2.33974	0	1.21834	64.2546	0.431291	0.923484	0.362665	0.531987	1.03034	0.713711	0.721903	0.601265	1.53471	0	1.91535	0.128885	1.42276	0	1.38139	0.990851	0	1.00198	0.639822	1.40733	0.542435	4.01205	1.20998
POW17192	0	0	0	0	0	0	0	0	0	0	0	0	0	0	0	0	0	0	0	0	0	0	0.872374	0	0	158.428	0	0	0	0	0	0	0	0	0	0	0	0	0	0	0	0	0	0	0	0	0	0	0
POW17197	91.9451	86.7878	91.8195	82.9458	81.3711	124.658	132.91	139.02	92.8268	81.153	113.542	116.284	90.4687	88.1762	66.1036	82.6758	75.2096	430.027	607.246	79.5892	79.805	82.1941	79.4935	67.3504	75.234	46.5431	53.476	56.3501	57.3595	57.1319	27.16	78.0414	53.8464	54.7883	56.9371	56.6598	23.6862	82.042	82.8797	68.6702	69.8302	59.977	57.0391	57.0172	57.4688	63.6611	66.7273	62.6717	56.703
POW17198	0	0	23.0633	29.0014	26.6585	183.217	183.16	201.704	25.0129	66.7952	21.733	17.7239	22.421	42.4474	24.2815	34.0308	77.1918	0.541004	2.97867	202.544	154.532	15.3007	13.5333	118.183	77.2574	40.2906	247.419	108.582	89.4101	155.872	165.599	35.1911	169.898	164.767	151.345	364.335	64.1712	108.035	165.713	143.09	138.99	28.4994	113.632	360.493	64.9158	128.775	41.1477	76.0859	165.051
POW17306	0	0	0	7.0538e-08	0	0	0	0	0	0	0	1.03696	0	0	0	0	0	0	0	0	0	7.40568	0	0	0	43.4551	0	0	0	0	0	0	0	0	0	0	0	0	0	0	0	0	0	0	0	0	0	0	0
POW17305	0	0	0.740103	0.590895	0.242688	13.348	29.4242	11.9893	0	0	0	0.529082	0.388914	0.955889	0.352178	1.22702	0	0	0	0.209329	0.20814	0.426956	1.42389	4.23349	1.29752	74.59	1.04988	0.843004	0.441412	0.6475	0	0	2.46023	0.97576	2.4906	1.21787	1.9427	0.313742	0	3.11307	7.47259	0	0.279958	0.696882	1.29792	1.42742	1.32043	1.46496	0.631163
POW17304	0	0.152618	0.201833	0.120857	0.496373	14.7554	23.9233	9.74667	0.288652	0.116908	0.211324	0	0.954544	0.391019	0.0720317	0.200772	0.725628	0	0	0	0.170285	0.261978	0.349477	0.721569	0.0758243	95.3897	0	0.459789	0.541697	0	0	0.355346	0.718849	0	0	0.498186	0.476812	0.12834	0.236124	0.159181	1.91048	0.822217	0.343562	0.285069	0	0.233563	0.810212	0.599263	0.258186
POW17303	52.2375	49.513	55.0901	62.6297	62.8684	33.0664	38.1041	43.1813	42.5776	39.9508	21.2075	49.4311	41.7033	44.3152	26.0485	28.6596	19.9091	519.284	431.861	56.8197	60.4009	37.4722	37.0875	27.9665	34.3078	40.6225	52.0164	43.3579	37.8036	48.4645	19.0837	31.8182	39.8016	37.7258	28.8662	42.8843	27.0879	33.6425	8.5797	56.5998	38.4115	30.4448	44.6831	45.6252	33.8982	33.2394	18.6918	33.1803	53.831
POW17310	0	0	0	0.722956	0.395902	0	0	0	0.575565	0	0	0.431553	0.634446	0	0.143629	0.200167	0	0	0	0.682968	0.169772	0	0.696848	0.287758	0.151192	80.7665	0.428173	1.14601	0.720087	0	0	0	0.143337	0.397946	0.507873	0.496686	0	0	0	0	0	0	0	0	0.423465	0.232859	0	0	0
POW17309	0.418338	0	11.0708	11.4296	16.7116	0.122947	0	0.234842	9.82735	13.0463	5.99556	36.0235	6.9209	21.448	31.0633	18.4177	37.0568	9.6713	9.36777	27.0475	26.2497	30.887	25.1184	16.3775	26.532	69.2931	17.8707	21.0892	7.51359	30.8103	34.4452	55.4492	21.8904	25.1024	24.5694	34.8645	30.0619	39.689	56.4963	3.61295	32.2327	20.2171	15.5957	37.0691	28.3189	10.6024	26.5626	21.9136	25.0681
POW17308	0.513388	3.89678	3.74792	3.92742	3.91738	0	0	0.288201	6.70012	11.126	6.37677	12.5592	12.1862	16.3373	3.17677	2.33014	14.437	0	0.605064	16.8946	12.2531	9.32417	8.38237	28.8081	13.3761	90.4268	27.6631	9.87209	12.9929	21.2108	7.73985	5.77375	9.17717	6.25383	21.8749	48.5679	4.42706	33.3649	33.9813	9.60665	8.51435	5.34383	12.2278	22.9939	12.0774	12.4692	9.40323	14.8373	12.1857
POW17307	33.2202	35.3873	37.0411	41.8642	41.0982	60.1657	72.31	69.6418	31.4324	31.9363	15.0768	27.4279	34.2	33.5865	23.261	23.5591	21.603	148.533	129.937	36.1725	36.8463	28.7738	25.6987	16.1213	21.0691	47.4694	41.0213	40.033	30.3413	27.1021	30.0979	32.0235	39.0042	31.8492	22.9537	24.5526	18.0533	19.9391	10.5288	27.3456	39.2405	30.8739	31.499	33.9859	23.7241	25.8721	23.5779	27.5651	42.5762
POW17302	0	0	0	0	0	0	0	0	0	0	0	0	0	0	0.492613	0	0	0	0	0	0	0	0	0	0	10.5863	0	0	0	0	0	0	0	0	0	0	0	0	0	0	0	0	0	0	0	0	0	0	0
POW17301	0	0	0	0	0	0	0	0	3.65417	0	0	8.95545	0	0	0	0	0	0	0	0	0	0	0	0	0	3.06747	0	0	0	0	3.4234	0	0	0	0	0	2.1213	0	0	0	0	0	0	0	0	0	0	0	0
POW17397	20.5288	20.0854	24.9313	25.1139	26.6345	17.5895	20.1891	17.315	17.328	14.0362	9.27048	17.3897	15.1336	16.7923	7.7834	9.17843	3.3029	133.668	181.64	19.4148	20.3267	8.26662	7.8	7.99685	8.99853	28.95	9.27131	7.37808	7.67102	8.68397	2.01354	7.13791	7.80074	5.43733	5.64555	5.17612	1.76144	6.19312	2.34427	13.672	12.9508	6.1508	5.86998	6.87806	5.68795	7.81937	4.48962	8.20949	13.0351
POW17199	0	0	0	0	0	0	0	0	0	0	0	0	0	0	0	0	0	0	0	0	0	0	3.70759	0	0	86.2176	0	1.82921	0	0	0	0	0	0	0	0	0	0	0	0	0	0	0	0	0	0	0	0	0
POW17396	19.5855	34.9514	29.5823	28.7849	32.1324	2.38181	0.987438	4.1704	82.8516	66.7553	52.9129	41.6345	94.2421	32.8344	9.23786	9.19588	29.7538	0.867404	0.79596	28.7615	33.7978	28.3592	39.2513	16.2809	9.0888	89.0203	134.416	271.668	51.2763	18.6019	8.61534	68.3583	9.65805	15.235	13.2216	111.809	19.7814	1.95944	0.360503	2.43029	5.6003	86.3661	46.8299	21.5439	23.9937	21.7522	85.7649	35.3439	26.0163
POW17394	73.2091	83.5068	101.912	104.498	102.602	89.4649	113.264	112.179	68.2455	76.4062	74.2308	86.9887	62.3311	80.8921	77.6097	45.4339	45.8658	21.108	18.489	80.402	95.1868	92.7612	101.903	28.0271	44.3035	58.8124	119.307	54.1595	57.6327	53.2234	75.3706	93.9156	76.2376	60.8349	53.337	54.6861	55.8259	72.163	21.533	29.5702	72.3971	64.7059	67.1085	54.2798	76.9302	56.7976	47.8849	62.3895	77.8994
POW17395	23.6885	22.623	30.617	28.9396	31.7764	31.6329	42.4571	38.4024	16.4568	13.3305	4.04474	18.9494	17.4277	19.2676	9.94414	12.0598	4.3903	59.6921	58.0663	24.1656	30.2002	11.2376	8.44425	5.40679	8.64591	46.5436	15.9153	18.537	12.2064	15.9638	6.89397	10.0573	15.2225	13.532	10.891	12.0713	3.68931	14.9477	3.94247	19.3175	20.5395	11.8532	13.0116	15.2078	7.17827	11.0809	7.69874	14.7238	20.9233
POW17392	0.356075	0.245703	0.974805	1.16742	0.799122	0	0	0	0.69706	0.188213	0.68043	0.348432	0.256124	1.88853	0.231931	0.161614	1.00132	0	0	0.689279	0.274146	0.562353	0.750173	0.232334	0	68.5332	1.03711	0.740225	0.581393	0.213209	0.412939	0	0.347187	0.160649	0.410053	0	0	0.309927	0.19007	0.256268	0.123029	0.264741	0.184369	0.458939	0.512854	0.188009	0	0	0.277106
POW17393	30.3821	31.85	49.0519	48.049	47.8606	29.4488	32.12	32.4712	18.3005	16.5225	11.444	26.8713	23.1145	23.2411	10.9413	14.4526	8.7628	216.119	246.864	35.8531	35.537	15.9173	15.6944	13.9148	13.3201	42.2552	16.3085	14.5753	20.0337	19.2415	7.79212	16.8967	16.8058	16.2116	12.1111	15.1344	1.88936	12.4594	4.67819	23.3378	22.1051	12.3805	16.4876	20.8032	11.7813	12.9569	9.63137	13.7198	34.8977
POW17398	0	0.505165	0.334033	0	0.985797	0	0	0	0	1.54787	0	0.716377	0	0.647137	0.238425	0	0	0	0	0	0	0	0.385589	0.955357	0.250978	81.5696	0	0	0	0.438357	0	0	0	0.990885	0.843069	0.824498	1.05217	0	0	0	0.758841	0	0	0.471789	0	0.773093	0	0	0
POW17287	0	0	0.106516	0	0.104783	0	0	0.13105	0	0	0.223049	0	0	0.206357	0	0	0	0	0	0	0	0.0921713	0	0	0	65.8991	0	0	0	0.139782	0	0	0	0	0	0	0	0	0	0	0	0	0	0	0	0	0	0	0.0908371
POW17286	0	0	0	0	0	0	0	0	0	0	0	0	0	0	0	0	0	0	0	0	0	0	0	0	0.126501	71.6034	0	0	0	0.24935	0	0	0	0	0	0	0	0	0	0	0	0	0	0	0	0	0	0	0.143581
POW17289	18.5844	22.8996	29.6784	36.6307	31.8768	24.5782	23.8725	34.8378	17.1078	16.4891	13.0003	14.2886	19.0966	26.9885	7.56561	7.53123	7.46586	381.477	464.656	16.4457	17.8853	21.2266	16.9547	17.756	37.3168	30.9688	16.5932	23.9738	16.2558	12.9162	5.77291	9.59725	16.3947	12.2775	14.5225	24.2939	2.86174	3.46623	0.885732	4.53802	16.5115	16.5315	18.5579	19.7826	10.0376	10.5135	11.3464	10.79	21.6942
POW17288	3.45326	2.85568	15.2531	16.4371	24.3475	0	1.45746	0	0	0	0	0	0	0	3.04747	0	0.809242	0	0	24.4633	18.1585	1.36344	0	0	0	0	0	0	3.70015	8.39658	0	0	0	0	8.74177	0	0	2.50475	0	9.94128	4.17601	0	0	0	4.97371	2.735	0	3.1188	9.40592
POW17285	0	0	0	0	0	0	0	0	0	0	0	0	0	0	0	0	0	0	0	0	0	0	0	0	0	50.6589	0	0	0	0	0	0	0	0	0	0	0	0	0	0	0	0	0	0	0	0	0	0	0
POW17284	0	0	0	0	0	0	0	0	0	0	0	0	0	0	0	0	0	0	0	0	0	0	0	0	0	69.8872	0.398412	0.426542	0	0	0	0	0.266748	0	0	0	0	0	0	0	0	0	0	0	0	0	0	0	0
POW17291	0	0	0	0	0	0	0	0	0	0	1.64584	0	1.23904	0.761338	0	0	0	0	0	0	0	0	0	1.12395	0	70.3265	0	0	0	0.515714	0	0	0	0	0.991846	0	0	0	0	0.619868	0.297585	0	0	0.277523	0	0	0	0.777866	0.335135
POW17290	91.9689	100.401	119.417	113.01	122.608	267.332	241.104	357.162	102.71	118.267	129.404	116.411	125.394	120.934	77.19	89.2997	110.87	1369.85	1624.8	108.058	97.757	95.5669	102.904	154.947	209.253	41.097	81.0719	107.009	107.955	129.041	47.2258	80.8635	109.749	77	81.1454	101.516	62.4723	68.8983	70.3413	73.1057	173.585	87.0892	100.926	90.5245	86.9903	82.3828	138.001	119.427	97.3882
POW17271	0	0	0	0	0	0	0	0	0	0	0	0	0	0	0	0	6.15523	0	0	0	0	0	0	0	0	0	0	0	0	0	0	0	0	0	0	0	0	0	0	0	0	0	0	0	0	0	0	0	0
POW17270	266.556	241.675	201.087	213.09	198.508	98.2206	85.4562	156.779	190.394	189.691	110.268	196.28	169.861	162.568	181.593	108.528	100.018	1227.45	898.364	163.91	165.662	133.12	171.139	98.5207	146.834	39.5225	158.646	119.457	127.214	128.106	53.418	121.774	106.255	104.947	117.331	104.889	67.4913	61.4643	46.7469	45.1846	130.648	153.945	128.4	110.825	117.571	121.626	118.838	152.293	127.071
POW17269	0	0	0	0	0	0	0	0	0	0	0	0	0	0	0	0	0	0	0	0	0	0	0	0	0	113.417	0	0	0	0	0	0	0	0	0	0	0	1.6594	0	0	0	0	0	0	0	0	0	0	0
POW17268	0	0	0	0.261803	0.430103	0	0	0.268962	0	0	0.915553	0	0	0	0	0	0	0	0	0.556476	0	0.378337	0	0	0	76.0073	0	0	1.56459	0.286883	0	0.384881	0.155719	0	0	0	0.344295	0.556029	0	0	0.331083	0	0	0	0.230023	0.252976	0.585035	0.865427	0
POW17267	31.5556	47.9035	128.142	129.322	154.385	383.943	570.256	342.774	35.0052	28.3553	33.1651	30.8783	99.8705	30.6832	77.077	148.952	82.8217	0	0	197.913	215.011	59.8033	16.6202	39.1202	37.8631	103.065	56.6776	90.199	110.775	202.173	32.9354	68.4424	172.301	200.74	145.357	71.0774	108.845	179.444	166.757	336.118	356.525	42.2307	58.8202	125.065	106.049	133.292	107.889	99.748	163.306
POW17266	0	0	0	0	0	0	0	0	0	0	0	0	0	0	0	0	0	0	0	0	0	0	0	0	0	0	0	0	0	0	0	0	0	0	0	0	0	0	0	0	0	0	0	0	0	0	0	0	0
POW17265	0	0	0	0	0	0	0	0	0	0	0	0	0	0	0	0	0	0	0	0	0	0	0	0	0	275.748	0	0	0	0	0	0	0	0	0	0	0	0	0	0	0	0	0	0	0	0	0	0	0
POW17264	103.067	86.5159	91.8712	110.024	108.977	61.8301	61.0538	76.9458	82.5087	76.3824	65.4813	92.5364	73.7532	84.0592	88.5874	48.7084	59.5104	28.6583	29.4286	79.8051	86.1009	77.6112	85.0647	83.1951	139.878	73.1261	81.2379	66.8179	60.2877	84.9357	60.9951	76.393	78.9101	63.0389	62.4043	68.8079	32.4507	32.3691	17.5825	47.0299	100.591	79.7896	66.5699	63.5101	68.6117	66.201	76.5487	72.932	75.2467
POW17273	3.56739	4.067	4.74157	3.47489	3.62016	0	0	0	3.03635	1.63969	1.33376	2.27662	1.67349	2.605	2.62671	2.32313	0.581557	39.8418	28.517	6.78555	7.4038	1.65346	3.43109	0.303609	0.584907	21.1682	2.10821	3.62742	1.39288	2.6933	1.07924	2.61654	2.97424	2.5192	1.25031	1.04809	0.780207	1.03502	0.993521	1.78606	0.803857	1.96043	2.48961	1.3494	1.78717	1.06464	2.27271	0.840491	2.23305
POW17272	3.43168	0.78932	6.78505	6.87561	5.64779	0	0	0	2.23931	3.62781	6.55765	5.5967	7.40517	6.06691	1.86269	3.63429	1.07225	0	0	10.6287	9.68763	9.48443	7.2298	0.746373	1.17646	78.7249	2.77644	5.35044	2.80159	6.84933	5.30627	1.83781	5.94848	2.06434	5.26918	0	9.04204	1.32752	0.610601	4.93957	5.53322	4.2524	4.146	2.5801	5.49181	3.0199	2.79354	2.06621	6.23142
POW17375	28.8179	27.2467	34.4896	37.8566	35.0089	23.7831	26.6502	24.3393	24.875	24.2069	7.89357	25.2712	23.1617	27.8889	13.7919	15.3236	8.99413	192.331	156.173	34.7049	36.3358	15.1023	15.4866	12.1818	15.9677	47.5015	29.7469	20.7243	29.7933	27.8501	12.4476	14.5274	18.0981	16.2007	18.054	20.1472	6.63797	29.0653	7.18789	41.1529	29.4213	15.6705	21.321	21.8623	13.242	17.1051	13.9007	19.3879	30.7545
POW17373	38.5631	34.5716	40.1089	42.061	43.1363	29.4937	30.7219	32.6427	34.7738	31.0568	12.4752	38.4782	33.3077	37.8458	19.432	28.0458	12.8082	57.5235	76.5838	44.907	48.5678	26.1355	24.1493	21.6946	33.3111	57.2025	59.1078	40.32	35.2009	43.8175	23.7693	28.0511	38.39	32.9473	34.4431	36.5912	15.3832	27.6626	9.31984	46.548	43.0146	28.22	31.6803	39.8213	20.4821	32.5462	21.1341	41.2727	45.6068
POW17374	0	0	0	0	0	0	0	0	31.4655	0	0	0	34.6844	0	0	65.6575	22.5999	0	0	18.6685	0	19.0386	0	0	0	224.989	0	0	0	0	0	0	62.6885	0	0	0	0	0	0	0	0	0	0	0	0	25.4603	0	0	37.5259
POW17376	10.5363	8.64922	9.53196	9.92644	11.5784	15.9632	16.4674	12.9513	8.41638	6.81753	3.81851	6.75492	6.79471	9.79537	6.09374	7.25569	6.04502	0.466633	2.35509	8.72097	11.2589	8.67865	6.1235	4.14857	6.16547	59.5444	13.5804	13.5952	6.52545	12.4002	7.37347	5.39941	11.5132	8.11394	7.74034	6.1377	6.78816	8.6437	2.23029	14.5123	14.2479	6.88826	9.78228	8.83873	7.93655	8.82439	4.65822	10.8284	12.2287
POW17377	0	0	0	0	0	0	0	0	0	0	0	0	0	0	0	0	0	0	0	0	0	0	0	0	0	0	0	0	0	0	0	0	0	0	0	0	0	0	0	0	0	0	0	0	0	0	0	0	0
POW17378	0	0	0	0	0	0	0	0	0	1.77101	3.20129	0	0.602506	0	0	0	0	1.07582	0	0	0	0	0	0	0	43.9684	0	0	0	0	0	0	0.272242	0.377912	0	0	0	0	0	0	0	0	0	0	0	0	0	0	0
POW17346	2.05644	2.17005	9.57843	10.7688	10.5363	0.151093	0.0931625	0.0962018	0	0.122821	0	1.44003	0.445696	0	2.10912	0.808547	1.27054	0	0	10.7611	11.0862	1.82686	0.571122	0.101075	0.0796588	11.1565	0.189271	0.0805069	4.07059	7.03137	0.269468	0.124439	0.0503468	0.0349444	6.65425	0.26169	2.56028	1.14356	0.274428	6.90674	4.30856	0.115173	0.0802081	0.42722	4.31283	2.19013	1.51322	3.14784	6.72079
POW17262	26.7114	25.2582	15.9794	21.2992	19.0943	30.0637	41.8317	33.5444	17.172	12.4457	7.75102	16.2637	16.9363	13.2925	11.6635	14.1892	5.28588	0.762378	1.16597	14.5546	18.4327	11.2495	10.0045	4.51858	9.56431	58.1619	17.0968	16.5558	15.5072	15.2833	18.3568	15.8945	22.4434	14.8186	15.4942	10.2505	4.69209	6.02766	3.48538	19.2243	21.8765	15.4466	13.4209	15.5563	8.7394	15.044	11.597	15.9042	17.9388
POW17347	0.358166	0.247145	0.163421	0	0.964576	0.210525	0.104734	0.100532	0	0.378637	0.342212	0	1.03051	0.316603	0.116646	0.325125	0.839331	0	0	0.831991	0.275755	0.424241	0	0.701094	0.859515	52.2239	0.695467	0.372285	3.21644	0.643381	0	0	0.349226	0	0.824921	0.403375	1.28689	0.103915	0.382373	0.257773	0.123751	0	0.556355	1.03867	0.34391	0.378226	3.06142	0.646953	0.975565
POW17263	177.985	179.588	217.581	212.863	201.229	83.3978	80.5242	82.9489	172.023	154.432	227.813	180.737	192.036	184.048	173.35	129.558	98.3711	1578.61	1626.69	201.523	166.12	140.547	145.923	152.287	150.242	72.4695	184.213	135.261	168.609	143.773	50.6286	138.931	117.332	143.178	133.422	147.502	90.4959	227.018	87.837	164.35	135.176	142.319	149.539	147.705	127.37	107.276	135.32	119.802	135.246
POW17259	223.573	222.333	261.026	241.938	281.375	523.075	651.203	496.491	263.174	245.62	274.348	231.643	245.952	238.317	217.009	313.376	253.743	14.0758	15.4998	298.706	300.385	294.242	264.371	205.945	199.881	97.1576	218.125	273.396	209.364	255.927	434.669	264.116	195.196	279.861	224.65	241.919	275.642	216.219	141.572	258.711	290.056	280.302	251.952	261.32	246.244	218.734	208.763	215.776	301.07
POW17258	78.619	58.119	60.4049	71.0787	67.5163	644.08	892.35	709.39	51.3738	34.8142	13.4475	63.6971	46.0311	58.9985	26.5712	70.518	23.6029	1.41223	6.60917	68.4953	95.6197	35.7296	22.2968	25.8282	43.0862	70.2873	50.1743	87.49	41.4726	113.77	46.1608	36.7451	187.907	136.821	47.1045	39.2559	24.0206	18.4393	15.3778	122.186	177.648	37.9331	51.411	118.266	37.4281	71.4107	55.1827	98.7112	97.0372
POW17261	48.4125	45.7907	42.67	42.4554	44.0959	35.3967	38.81	38.2471	33.9026	30.0835	21.6614	34.6634	39.5792	44.2558	28.3033	22.1876	22.5794	5.76292	4.7316	26.8803	31.5459	44.756	45.5244	10.7863	19.1067	69.6945	33.2456	35.7156	34.1252	22.7663	18.6233	24.8519	25.2522	21.7355	27.1958	29.2564	19.516	7.6054	7.56358	15.4667	20.7253	34.941	29.5914	30.2097	28.1181	22.5693	25.0878	34.7656	31.1514
POW17260	41.0092	31.4418	41.2344	36.1028	35.1096	44.6383	42.6377	48.1744	38.158	29.7049	52.9691	40.129	37.6916	36.2504	41.3039	39.6389	51.6101	63.3997	68.0232	31.7538	44.4367	57.2701	42.7988	24.7759	46.3425	68.2109	51.6117	56.4398	26.6597	39.1066	65.1724	36.6036	47.6372	47.6255	45.4768	32.501	61.6674	19.3895	17.0259	18.5832	37.5222	63.239	41.6812	49.9196	61.6176	34.8854	73.258	56.242	44.03
POW17257	0.788891	0.544358	1.07985	1.72429	0.708187	0	0	0	0	0	0	1.54392	0.567446	1.39469	0.513847	0	0	0	0	0.610844	2.12581	0.622951	0.415506	0	0	46.011	0.382957	0.81999	1.28809	1.88947	0	0.633726	0.5128	0.711842	0.90848	0	0.566899	0	0	1.13553	0.272572	0	0	1.27098	0.378745	1.24961	0	0.712485	1.22787
POW17372	49.0576	47.1964	61.9855	62.3767	67.9641	82.6245	92.8309	84.6046	26.4715	24.9334	10.366	34.1572	45.1266	35.0255	13.8262	38.3233	18.3498	50.2848	60.5976	52.9608	61.1946	26.6328	22.8571	45.8596	42.6922	57.7747	30.4549	60.5525	71.6282	54.2298	63.4564	22.3568	50.5927	42.1381	50.519	41.4374	16.9485	26.961	9.31639	82.8355	74.1565	30.8628	48.1156	42.5583	30.12	30.3858	33.4073	35.3598	67.7289
POW17370	31.6193	33.6033	33.6982	33.042	26.52	21.0273	23.4863	28.0504	16.8677	14.0294	9.04123	17.6158	17.7633	13.873	11.9513	5.86619	3.13696	13.6356	10.8805	19.926	21.6786	17.0404	13.6147	4.96954	5.38037	48.998	26.4409	16.6728	12.2474	8.29175	3.74717	12.7928	11.8519	11.6624	8.50511	12.9965	3.98045	3.74987	1.35518	6.47813	4.86437	15.4438	15.1769	12.7913	11.3022	9.50525	4.79094	15.6333	17.602
POW17371	0	0	3.60467	1.43898	2.95503	0	0	0.369581	0	0	0	0	0	0	0	1.79287	1.23424	0	0	1.01954	2.53437	1.03975	2.08052	0.859134	1.3542	72.1877	1.91754	0.684309	8.5996	1.57682	3.05397	0	0.855896	1.18811	1.51631	0	0.946192	0	0	0	1.36482	0	0.681768	1.27281	1.2643	1.39046	1.60779	2.37837	2.56174
POW17369	31.6397	29.5988	29.3862	29.7943	30.7044	39.4735	49.6245	49.3885	31.4997	31.9938	15.5334	40.261	37.151	30.2896	14.6215	29.9129	13.774	20.0774	16.0655	29.0985	34.6621	23.6513	25.886	15.7485	21.4794	62.4354	34.2392	33.537	40.5323	30.9261	12.9076	22.9051	28.8177	27.139	28.9472	26.4786	16.1761	29.1719	15.554	42.9323	37.1168	33.287	35.0313	33.2847	21.9747	32.2232	28.4031	36.9334	35.8149
POW17311	73.6472	91.4359	125.419	130.902	125.59	0.241387	0.160117	0	68.6028	73.0808	51.7941	96.4457	82.5135	108.421	57.6	60.143	25.15	2.81306	1.93602	123.167	141.859	71.9921	69.3599	40.0149	61.8529	53.0135	140.612	90.0677	117.344	120.163	68.5806	102.708	59.8852	81.8944	90.8018	68.7596	38.7578	107.155	23.5289	88.0774	125.528	107.07	92.0015	79.3079	76.7621	82.976	81.5706	118.193	121.339
POW17368	55.1099	74.6539	119.505	132.341	118.993	1.27866	3.81674	3.58218	54.6992	52.7403	40.4613	75.2139	53.4101	57.6885	45.6257	31.5954	20.7992	4.09783	1.02554	121.727	118.803	71.5752	89.0644	10.0305	16.9042	58.1941	58.4327	44.9214	17.9965	28.6565	58.1923	60.1146	41.7619	52.8681	36.0743	30.053	31.8901	81.9654	18.889	42.794	49.2064	45.0714	53.7657	33.9262	24.2301	20.8282	14.1669	33.0069	58.8014
POW17366	258.385	278.053	258.244	295.825	271.992	118.426	105.239	136.416	309.112	326.808	355.619	343.139	287.633	318.13	427.762	469.098	527.653	11.8521	21.7518	228.651	273.533	410.499	385.589	407.432	454.503	86.1141	285.203	348.503	416.864	272.592	542.22	318.759	235.94	298.376	354.231	315.249	559.239	325.744	213.454	298.865	274.203	333.903	321.726	292.39	351.476	266.36	307.994	275.031	214.247
POW17367	0	1.19143	3.93907	4.7174	3.87499	0.507444	1.0098	0	89.0089	125.034	94.0342	23.654	24.8392	76.3133	7.31019	19.5919	15.3756	0	0	7.35318	3.32337	4.09032	3.63763	73.229	29.0046	74.5205	32.6886	17.0496	52.1554	27.9143	12.0142	19.4183	5.61177	12.464	73.5697	71.9491	34.7413	11.5219	10.1383	19.8826	4.17601	12.8374	171.651	37.2758	16.579	30.9967	40.0583	26.5098	26.2022
POW17245	6.95023	9.59173	12.6848	17.7231	6.23922	0	0	0	13.6059	31.839	42.0575	18.1361	44.9935	45.0538	1.50902	21.0302	15.2015	0	0	8.96936	4.45921	10.0618	13.4224	13.6048	14.2962	81.0726	12.371	13.2444	9.45684	1.38721	2.68672	7.44428	0.752972	1.04524	10.6718	5.21834	1.66482	0	1.23666	0	1.60093	12.0574	11.9957	5.97201	7.78586	4.893	16.9734	8.36945	6.3103
POW17244	15.2803	13.6506	17.5545	17.4074	16.9933	17.903	19.0299	18.3621	9.92651	8.185	1.75979	11.4145	9.12651	9.76856	4.30995	6.34709	3.35701	33.6435	32.2392	14.9216	16.8589	6.78722	5.10191	3.73882	5.05137	53.154	11.3251	10.4585	8.68774	8.2917	3.71814	5.04147	8.558	6.5862	6.20597	4.9937	2.00982	3.97811	1.34728	10.8009	9.7106	6.64408	6.88756	8.9021	4.15928	7.49177	3.91492	7.08502	13.0594
POW17249	0	0	0	0	0	0	0	0	1.54782	0	1.12662e-05	0	3.41233	0	0	0	0	0	0	0	0	0	0	8.51987	0	139.145	0	0.616375	0	0	0	0.952726	0	0	2.73157	0	0	0	0	0	0	0	0	0	0	0	0	0	0
POW17248	0	0	0	0	0	0	0	0	0	0	0	0	0	0	0	0	0	0	0	0	0	0	0	0	0	0	0	0	0	0	0	0	0	0	0	0	0	0	0	4.75525	0	0	1.98117	0	0	0	0	0	0
POW17247	13.361	12.5576	47.9292	49.0919	54.5942	0	0.0673621	0	11.5747	12.6635	2.86132	22.7672	12.7588	21.7884	28.734	13.0695	9.93295	3.25454	4.34397	29.2529	40.349	28.4684	20.0196	4.50924	12.1619	70.9398	19.9051	21.4302	20.4991	20.4144	30.7222	22.5764	32.3441	29.8284	28.12	8.04262	19.8647	7.81975	4.67269	10.4449	32.872	21.923	17.1759	32.7343	19.3544	22.137	13.7831	28.9191	57.5467
POW17246	27.2801	24.533	27.7511	24.9259	25.2923	18.4007	18.3737	15.4398	19.2605	16.3107	12.3916	19.2551	20.4267	20.7542	11.2149	19.0801	9.43209	66.6285	87.2308	20.2575	21.9501	21.6301	20.6103	11.2343	14.1817	54.7748	18.2359	20.5694	17.7075	17.138	13.4845	10.598	17.5874	17.6547	13.1327	16.3691	14.4616	19.7871	5.3712	34.1174	31.9854	17.7889	14.9356	14.2661	11.7015	13.9317	15.5633	17.5697	19.3158
POW17243	200.595	206.319	192.18	186.723	181.53	71.6658	76.0494	77.0956	225.452	229.779	322.361	224.331	217.792	183.531	190.881	132.764	138.869	188.192	139.555	154.485	144.866	180.389	201.907	139.352	147.918	52.3479	167.193	117.739	122.271	119.464	105.969	180.252	116.509	112.456	131.379	127.876	124.333	180.245	91.491	89.5009	113.957	157.584	126.821	119.515	136.8	158.159	124.781	159.193	140.118
POW17242	29.5198	30.3976	29.8392	29.283	36.2845	8.0083	14.2098	11.9825	19.8556	21.1247	16.923	26.6642	26.4602	34.9261	16.5655	32.5682	18.3053	8.74937	5.35248	23.0332	33.2172	24.3863	24.6375	10.6678	16.3478	66.7491	25.794	35.4041	20.392	33.4479	30.5472	17.5116	19.6315	16.1869	31.9027	11.7639	18.2758	11.8587	5.81814	22.226	25.4202	22.6232	22.1042	13.7556	18.7512	18.9437	18.3001	23.3794	20.8524
POW17352	61.5738	59.0433	52.9919	54.2972	48.4131	13.2289	13.0383	15.2566	43.6431	37.2601	17.8522	37.6056	42.3044	37.3493	34.7127	10.6005	11.0459	380.96	218.708	33.2917	33.8382	31.1851	30.3059	14.5465	20.0899	39.6271	50.6071	26.2625	30.5076	16.146	7.38691	33.2596	21.6685	15.7101	15.6486	27.7383	10.9855	9.9795	2.1534	4.27867	9.31679	30.783	28.8035	22.9874	27.6247	20.5157	19.1854	28.9557	31.0642
POW17353	0	0	0.23359	0	0.229789	0	0	0	0.501103	0.270606	0.733723	0.751445	0.184122	0.452543	0.0833653	0	0	0	0.301686	0	0.197078	0.707463	0.404464	0	0	63.3009	0.37278	0.133033	7.73212	0	0.890562	0	0.0831955	0.115488	0.294779	0.576572	0.919725	0	0	0	0	0.570952	5.83174	11.9597	0.245787	0.270312	0.937693	0.693552	4.68135
POW17354	25.4361	24.4109	21.8776	21.0881	25.2617	20.1494	23.6818	18.0129	23.4662	20.3219	43.8573	22.8875	20.5042	18.737	17.6629	19.9712	17.2655	41.4934	41.1769	17.7711	18.6831	23.8373	20.5576	14.4982	14.5335	47.9161	14.1217	13.6752	16.4694	10.9414	8.1374	12.0955	13.9685	12.3333	16.6661	16.6283	16.5977	11.5363	7.33502	12.0991	13.1827	17.1726	15.7438	13.7542	17.7563	17.9843	13.7446	15.315	16.0407
POW17355	5.66244	6.25161	7.40637	8.93858	8.75435	14.3487	15.123	15.046	6.73306	4.78886	4.20795	6.52595	5.97369	6.89627	3.44237	4.05495	2.35901	30.2217	35.5925	8.18434	11.1411	3.97455	4.70554	4.84411	6.55701	53.281	6.53593	9.15548	10.1701	9.64416	3.7941	5.55954	10.2243	6.98286	4.78193	3.82631	1.89889	3.10317	0.537346	14.5804	12.3908	6.26824	5.79866	7.4604	3.68512	4.51791	4.30219	5.45496	10.0374
POW17348	63.5043	64.4939	73.9984	79.0106	73.6716	35.8913	35.235	36.9292	44.6267	40.1082	33.2939	42.0649	37.714	40.8779	24.394	30.4489	12.8212	520.743	485.528	60.3931	51.776	43.846	37.0495	22.949	31.4839	42.9262	36.3604	38.4199	53.7054	37.2448	29.8359	25.6377	36.3048	36.4382	27.3772	54.2819	25.2744	24.6607	5.56277	35.8603	48.2715	43.3412	50.2495	53.0973	43.4654	42.6439	25.4501	35.5888	63.3597
POW17349	44.65	45.6334	37.2856	34.5255	38.7588	21.9118	19.2152	22.937	29.1359	32.2843	17.7084	35.8601	37.5703	34.6282	22.3609	21.795	15.7937	155.809	250.704	36.0405	38.7546	28.1066	30.6164	33.2561	53.1416	65.3494	29.2404	29.3347	26.823	27.9963	16.6088	24.3631	21.6308	15.9636	19.4032	23.2453	15.7401	10.388	4.94664	18.1895	30.2722	17.2249	26.3905	22.3951	27.3011	19.572	24.6886	28.1518	23.2744
POW17350	1.97862	3.36589e-05	5.41675	3.24353	4.44053	0.581504	0	1.61233e-05	3.87339	1.04586	1.89049	0	0	0	4.51074	9.87853	0	0	0	8.42635	2.28504	66.4032	91.7077	25.8205	37.3076	420.058	5.76298	8.01969e-05	4.11462e-05	2.60492e-05	3.16073e-05	6.72078e-05	79.7418	9.81958	0.000125151	0.000312816	1.65238e-05	1.53578e-05	0	0	0.0003702	14.711	1.9764e-05	28.0523	0	0	0	0	0
POW17351	0	0	0	0	0	0	0	0	0	0	0	0	0	0	0	0.301249	0	0	0	0	0	0	0	0	0.455083	136.65	0.483296	0	0	0	0	0	0	0	0.764342	0	0	0	0	2.86612	0	0	0.515499	0	0	0	0	0.899166	0
POW17356	1.01774	1.28749	1.08352	1.20493	1.06589	0.0997018	0.0496007	0.0476105	0	0	0	0	0	0	0.552421	0.6159	0.158998	0	0	0.59103	0.718267	0.200915	0.0893395	0.664057	0.87226	61.5345	0.576387	2.64464	0.415435	1.82818	0.393421	0.54504	0.385907	0.459168	0.976679	0.382066	0.121891	0.049213	0.181087	2.80779	0.468855	0.756683	0.263482	0.710526	0.325742	0.806052	1.0356	0.612777	0.0660021
POW17234	0	0	0	0	0	0	0	0	0	0	0	0	0	0	0	0	0	0	0	0	0	0	0	0	0	94.6009	0	0	0	0	0	0	0	0	0	0	0	0	0	0	0	0	0	0	0	0	0	0	0
POW17233	0	0	0	14.265	0	0	0	0	17.0351	0	0	0	0	0	0	0	0	0	0	0	0	0	13.7498	0	0	334.97	12.6727	0	0	0	30.2748	0	0	11.7781	0	0	0	0	0	0	0	0	0	0	0	0	0	0	0
POW17236	2.19627	2.02066	2.67226	1.20011	0.657198	0	0.214077	0	0.477719	0.773933	0.699482	1.43275	2.63295	0.647137	2.38425	0.664556	0.686237	5.64159	8.62821	0.283432	1.97275	2.60144	4.62707	0.955357	1.50587	43.5522	1.77692	1.90238	1.79302	0.876714	1.698	1.1762	2.85527	1.98177	0.843069	1.649	0	0.849612	0	0	0.758841	3.26584	1.13719	0.707684	2.46033	2.31928	2.6818	2.64475	0.56973
POW17235	0	0	0	0	0	0	0	0	0	0	0	0	0	0	0	0	0	0	0	0	0	0	0	0	0	61.074	0	0	0	0	0	0	0	0	0	0	0	0	0	0	0	0	0	0	0	0	0	0	0
POW17238	0	0.413392	0	0.327361	0.537805	0.176069	0	0.168156	0	0.316667	0	0	0	0	0.390221	0.271913	0.280784	0	0	0.927763	1.15312	0.236538	0.315539	0	0.61615	70.5814	0.290821	0.311355	0.489093	0.358721	0	0	0.194713	1.35145	1.37982	0.674712	0.430509	0.521448	0.639582	0	0.206994	0.445423	0.310199	1.73736	0.575247	0	0	0.541069	3.26359
POW17237	6.91252	6.74357	9.60698	9.81203	9.30804	11.4887	14.5676	13.4702	3.68114	3.94778	2.88478	5.59791	4.45778	5.54849	3.41568	5.12084	1.52679	6.83718	6.83589	9.75123	10.797	3.45077	2.88752	3.73267	3.45933	48.7503	5.36123	6.02881	5.77304	7.08869	4.79142	2.29776	7.79874	3.69225	3.84295	3.2214	1.19902	4.91012	1.0603	10.7505	8.92205	3.18999	3.99057	6.19563	3.01352	3.48202	3.20163	6.74534	9.46046
POW17239	0	0	1.22207	0	1.20219	0.262386	0.522138	0.501188	1.16517	0.471911	0	0.873631	0.642183	0	0	0	0	0	0	0	2.06211	0.352499	0	0	1.83643	177.226	0	0.927989	0.728869	0.534582	0	0	0.580339	1.61119	0	0	0.641564	0	0	2.57018	1.23389	1.32758	2.77363	1.43838	1.12121	1.4142	0	1.61265	1.04219
POW17240	0.499721	0	0	0	0	0	0	0	0	0	0	0	0.582493	0	0	0	0	0	0	0.074464	0.25526	2.61983	6.72374	1.72361	2.11536	9.13502	0	0	0	0	0	0	0.0406039	0	0	0	0	0	0	0	0	0	0	0	0	0	0.610194	0	0
POW16970	27.1206	20.8667	23.2074	23.8497	22.7874	50.9033	51.7507	62.0618	0	0	0	33.0371	23.9269	24.9453	18.2688	22.5063	14.9233	0.941117	0.857343	29.7721	33.3711	26.1898	3.09494	1.08133	0.405081	6.07758	0	0	21.608	26.2756	0	0.200339	0.167789	0.110374	21.6091	0.301039	16.2655	22.1531	10.9667	34.3479	48.2	0.190497	0.981238	0.164394	23.7407	22.1131	24.2594	20.4676	26.7247
POW17038	0	0	0	0	0	0	0	0	0	0	0	0	0	0	0	0	0	0	0	0	0	0	0	0	0	0	0	0	0	0	0	0	0	0	0	0	0	0	0	0	0	0	0	0	0	0	0	0	0
POW17039	0	0	0	0	0	0	0	0	0	0	0	0	0	0	0	0	0.507572	0	0	0	0	0	0	0	0	33.5562	0	0	0	0	0	0	0	0	0	0	0	0	0	0	0	0	0	0	0	0	0	0	0
POW17036	0	0	0	0	0	0	0	0	0	0	0	0	0	0	0	0	0	0	0	0	0	0	0	0	0	14.5133	0	0	0	0	0	0	0	0	0	0	0	0	0	0	0	0	0	0	0	0	0	1.15189	0
POW17037	41.8476	34.6988	61.2317	60.0839	59.0254	71.606	88.4566	68.1082	0	0	0	0	0.268668	0	0	0	0.525181	0	0	0	0	0.147474	0	0	0.2561	48.3632	0.181318	0	0	0	0	0	0	0	0	0	0	0.108369	0	0	0	0	0	0	0	0	0.456089	0.33734	0
POW17042	0	0	0.25814	0.309147	0	0	0.496314	0	0	0	0	0	0	0	0	0	0	0	0	0	0	0	0	0	0	15.5736	0	0	0	0	0	0	0	0	0	0	0	0	0	0.407178	0	0	0	0	0	0	0	0	0
POW17043	0	0	0	0	0	0	0	0	0.448141	0.726016	0	0	0	0	0	0	0	0	0	0	0	0	0	0	0	6.40874	0	0	0	0	0	0	0	0	0	0	0	0	0	0	0	0	0	0	0	0	0	0	0
POW17040	1.21207	0	1.6591	2.64924	2.72019	1.42488	1.41773	0.34021	0	0	1.15808	0	0.871838	0	0.394743	2.20052	0.568077	0	0	3.75406	3.26615	0	1.27679	3.95429	3.32422	103.211	5.29545	0.629926	1.97905	2.90303	0	0	3.15151	2.18738	2.79162	1.36506	1.742	4.21993	0	7.85098	7.53816	0	0.627588	0	3.49148	1.27996	5.92009	3.28404	1.41489
POW17041	30.8692	34.8556	39.4534	44.278	36.2923	25.0002	26.4647	28.652	26.7815	27.4732	13.574	29.3485	26.115	30.0778	21.9346	20.8569	13.728	32.4385	32.2472	30.3531	40.241	28.531	26.8032	17.622	22.1876	50.8342	36.0152	29.2238	21.6216	28.9858	16.2722	22.966	24.7402	21.5238	18.9862	13.6297	13.2921	14.3502	6.08553	18.051	28.4823	27.5153	23.3395	21.5323	19.5358	20.9295	18.6325	27.5626	25.8296
POW17044	37.2934	36.8793	101.662	101.372	105.126	28.4827	29.5901	28.6028	37.8207	35.9093	13.8444	53.2285	38.6143	72.8606	23.9044	50.025	24.0472	355.727	222.564	97.1135	125.915	41.4535	48.918	49.4417	57.3293	49.0434	35.5153	64.4414	57.2074	105.962	49.0339	45.4144	60.2182	75.3398	52.7944	45.746	14.3384	45.83	11.5384	100.181	202.965	55.2785	78.4693	72.7125	29.9929	31.7314	36.2562	53.6329	115.628
POW17045	0	0	0	0	0	0	0	0	0	0	0	0	0	0	0	0	0	0	0	0	0	0	0	0	0	64.5279	0	0	0	0	0	0	0	0	0	0	0	0	0	0	0	0	0	0	0	0	0	0	0
POW16969	0	0	0	0	0.696184	0	0	0	0	0	0	0	0	0	0	0	0	0	0	0	0	0	0	0	0	39.8034	0	0	0	0	0	0	0	0	0	0	0	0	0	0	0	0	0	0	0	0	0	0	0
POW16968	0	0	0	0	0	0	0	0	0	0	0	0	0	0	0	0	1.22542	0	0	0	0	0	0	0	0	0	0	0	0	0	0	0	0.849783	0	0	0	0	0	1.39566	0	0	0	0	0	0	0	0	0	0
POW16967	56.387	51.554	49.9549	42.109	43.2367	36.8721	45.0688	37.9848	45.9934	44.7073	20.2033	51.4982	44.9528	46.1054	41.1658	44.5739	25.1062	62.7649	44.304	36.0202	35.9965	44.1552	46.7756	26.3674	26.741	59.1965	53.6041	46.3995	36.4434	39.953	20.1624	47.9387	37.5693	30.7399	30.3029	38.6318	36.4679	33.9463	17.3069	28.0691	25.4895	47.5134	45.0107	33.4613	42.1861	29.7725	40.1639	38.1943	35.1053
POW16966	14.4789	19.6696	4.95475	4.69758	4.67106	0.132977	0.264619	0.127001	10.6291	18.4156	13.834	9.29785	6.50915	4.79953	3.97866	19.5095	1.90857	0	0.533264	2.45244	2.43851	1.96511	2.85975	5.60933	8.06605	58.5847	21.9644	10.5818	54.3003	6.77313	14.1675	3.27125	2.05881	2.44965	23.4475	18.3448	7.47831	0.918926	0.241523	0	3.752	16.8204	24.1307	5.97755	13.2509	23.1737	22.0997	18.389	10.9157
POW16965	8.83945	8.46645	8.48777	8.5068	7.99439	7.63846	9.37477	13.0721	6.45682	4.32365	2.14294	4.51851	4.46021	3.73191	4.46859	2.33535	1.66953	5.33761	2.33237	6.0272	6.50085	5.39135	3.99556	1.16213	1.24381	53.7864	10.5353	6.37669	5.54697	3.79188	4.13103	3.81538	5.53147	4.04759	2.96267	3.56604	3.65006	1.01436	0.633819	1.94651	1.86896	4.31601	5.56743	5.05883	4.37049	3.7965	2.09428	5.95771	7.54643
POW16964	19.6096	19.8458	17.1788	18.1445	15.9605	14.2925	19.0375	19.2277	14.6728	14.9259	9.24316	13.56	16.3619	12.7116	12.347	13.8845	7.10745	0.671618	0	11.5397	13.4872	17.343	16.5252	6.14158	9.32205	52.4578	11.8038	15.3549	11.5265	8.29748	13.9479	10.0817	10.6223	11.6783	12.0438	7.36159	9.7701	3.41362	4.46611	6.77427	7.94977	13.0245	12.7257	11.2892	11.1719	12.1486	11.1742	13.696	12.1068
POW16963	9.98655	6.81529	8.08669	10.5541	9.26047	10.2079	13.6867	9.50274	5.58568	4.55357	0.89126	7.89293	6.63072	5.2384	2.66267	4.18398	0.900101	5.28556	6.98431	10.8555	12.5893	4.24626	2.68774	2.32717	3.04741	57.9252	7.05866	11.6635	10.4823	9.39665	4.1362	2.99735	8.68508	4.90169	4.61281	4.63479	1.02519	2.02183	0.937274	12.3607	7.41286	5.26275	7.21646	8.04467	3.00317	5.67854	5.29312	5.5008	8.6258
POW17026	0	0	0	0	0	0	0	0	0	0	0	0	0	2.86344	0	0	0	0	0	0	0	0	0	0	0	109.58	0	0	0	0	0	0	0	0	0	0	0	0	0	0	0	0	0	0	0	0	0	0	1.26046
POW17027	68.6074	52.8258	75.396	64.0057	84.3091	209.255	274.263	224.509	61.148	59.0401	19.9852	84.7372	66.8017	88.0106	38.2842	82.7846	45.8798	5.37295	5.91648	74.1781	93.7259	73.9966	64.3383	63.5995	89.0615	75.6369	56.6583	109.577	101.775	109.464	48.5144	49.0642	104.829	72.8536	96.8325	74.4404	67.0379	43.573	23.8937	150.84	130.81	88.9554	79.7116	73.0599	72.9061	62.0683	77.1337	86.521	75.6927
POW17028	0	0	0	0	0	0	0	0	0	0	0.609305	0	0.229351	0	0	0	0.298884	0	0	0	0	0	0.16794	0	0.109311	71.0397	0.154784	0	0	0	0	0	0	0	0	0	0.45826	0.0925101	0.510607	0.688442	0	0	0.330194	0	0	0	0.389344	0	0
POW17029	0	0.381544	0	0	0	0	0	0	0	0	0	0	0	0	0	0	0	0	0	0	0	0	0	0	0	89.0084	0	0	0	0	0	0	0	0	0	0	0	0	0	0	0	0	0	0	0	0	0	0	0
POW17030	0	0	0	0	0	0	0	0	0	0	0	0	0	0	0	0	0	0	0	0	0	0	0	0	0	75.8688	0	0	0	0	0	0	0	0	0	0	0	0	0	0	0	0	0	0	0	0	1.84697	0	0
POW17031	0	0	0	0	0	0	0	0	0	0	0	0	0	0	0.0782747	0	0	0	0	0	0	0	0	0	0	60.5569	0	0	0	0	0	0	0	0	0	0	0	0	0	0	0	0	0	0	0	0	0	0	0
POW17032	98.1668	95.7517	93.478	86.1193	88.5723	68.0075	63.7767	96.4787	63.7615	58.2209	46.975	73.0105	65.8238	88.2459	57.5471	80.1998	55.3669	83.7691	80.7914	76.6554	88.938	73.3134	59.4158	53.196	94.1169	66.3763	93.1272	114.21	120.893	126.272	53.2556	68.9679	70.6874	65.6988	92.2529	66.7094	64.0864	40.7808	23.5554	73.8125	117.873	98.404	88.1192	75.4763	71.2047	65.6538	93.863	90.4623	79.6327
POW17024	0	0	0	0	0	0	0	0	0	1.59904	0	0	0	0	0	0.686524	0	0	0	0	0.582277	0.597209	0.796672	0	2.59275	49.4029	2.93706	0	0	0	0	0	0.983219	0	0	0	0	0	0	2.17722	0.522618	1.1246	0	0.974771	0	0.79865	1.84697	2.73218	0
POW17025	0	0	0	0	0	0	0	0	0	0	0.213648	0.437616	0	0	0	0	0	0	0.263537	0	0	0.0882863	0.117773	0	0.153316	57.8827	0	0	0.547653	0.13389	0	0	0	0	0	0	0	0	0	0	0.0772593	0	0.11578	0	0	0	0.54608	0	0
POW17104	0	0	0.367878	0	0.180947	1.0663	0.471534	1.01838	0.263061	0.426175	0.770355	0	0.579945	0	0.131291	0.182972	0.94471	0	0	0	0.310377	0	0.212329	0.263039	0.567245	87.9358	0.195696	0	0	0	0.467512	0.323842	0.262047	0.363761	0.464245	0	0	0.116962	0	0.580273	0.975016	0	0	0.259796	0	0	0	0.364089	0
POW17105	11.2268	13.0707	27.2279	29.5631	32.1668	25.087	24.539	24.7202	15.6263	15.5598	6.53722	26.4599	24.1224	23.5963	5.18348	15.2014	14.8808	1.09844	0	27.5653	32.0976	31.1499	26.2178	30.5028	46.4491	37.1957	27.6864	48.7587	20.3741	45.2177	27.7711	25.0185	13.4534	18.5013	28.8089	27.181	24.4496	9.39745	6.39134	30.6453	48.8423	31.1177	32.6269	21.4733	28.0005	16.3509	26.698	44.126	25.4529
POW17106	0.354009	0.977108	3.55354	2.51473	6.03808	17.9991	23.7058	14.9048	2.07905	2.05833	0.676482	2.42487	3.05565	1.25172	2.19056	5.14163	3.98203	5.00141	10.0134	3.83757	3.95205	3.49431	1.86455	2.54084	3.2768	24.7765	4.12438	4.41558	1.73406	4.4514	1.64217	5.40322	5.17759	2.71519	2.08579	1.99347	3.56149	2.1569	2.45658	1.27391	4.28102	0.789614	1.83299	1.02662	1.69959	2.24302	2.59362	3.51695	4.82122
POW17107	5.61897	3.91694	13.2463	19.5888	20.0447	18.5333	23.5825	25.9806	0	0	0.390118	0	1.9679	1.4084	0.608104	0.656937	1.87175	0	0	0.269627	0.425268	54.3259	110.479	12.246	20.0664	26.9408	0.90788	2.7027	0	0	1.89404	2.03507	0	1.30136	0	0	0	0	0	0	0	62.797	1.11967	45.9156	0	0	0	0	0
POW17108	25.5412	31.167	55.5699	65.5218	59.1309	22.2426	25.0005	25.2425	14.2105	13.3584	3.08255	30.6493	20.2088	25.4292	0	0	0.0630038	0.69061	0.79216	0	0.103497	55.2516	44.1098	7.4555	11.6134	247.91	0	0	0	0.321966	0	0	4.93704	0.0606491	0	0	0	0	0.0717563	0.483738	0.51091	0.0999463	0.069604	0	0.0645383	0.141956	0	0.485631	0.36615
POW17109	0	0	0	0	1.80549	0	0.588123	0.564525	0	0	0	1.96807	0	0	0	0	0	0	0	0	0	0	1.05931	0	0.689501	96.1883	0	0	0	0	0	0	0	0	0	0	0	0	0	0	0	0	0	0	0	0	0	0	0
POW17110	0	0	0	0	1.17357	0	0	0	5.11841	0	0	2.55849	5.64204	6.93361	0	0	3.67627	0	0	1.01226	0	1.03232	1.3771	5.11798	2.68905	121.995	0	1.35884	0	0	0	0	0	0	0	0	0	0.758583	2.79132	1.88174	0	0	0	0.842481	0	1.38052	3.19262	4.72276	0
POW17111	36.5419	36.958	37.2524	37.7102	36.1309	19.1775	22.5312	24.5283	33.2468	26.4894	8.37942	34.5316	28.237	26.7641	17.2052	19.4745	12.5758	10.1911	8.49039	31.3262	33.7608	17.8492	20.6762	12.194	15.713	57.3372	28.7368	21.1616	22.2465	18.7546	9.80736	19.2902	19.4776	17.193	13.8267	16.9321	9.00312	14.5399	5.29443	13.8259	21.0669	16.3789	15.7312	18.5029	12.9823	20.8929	11.0913	25.7421	25.0252
POW17112	18.0666	23.849	20.6083	19.5296	17.9813	20.7769	27.219	21.9377	27.1664	22.0056	27.0186	29.9772	28.533	24.3024	15.8609	31.7304	18.0395	21.6907	20.367	16.7261	22.83	24.3459	22.9616	11.5319	18.0424	45.3554	28.0265	24.9024	16.9939	22.106	17.308	20.5077	16.5945	15.4161	18.5439	10.6159	18.9096	12.1927	7.3377	18.9386	16.2841	16.6446	16.4722	14.1739	19.7988	18.0416	17.2648	17.381	16.8107
POW17015	0	0	0	0	0	0	0	0	0	0	0	0	0	0	0	0	0	0	0	0	0	0	0	5.68002	2.98436	60.9264	0	0	0	5.21246	0	0	2.82931	0	0	0	0	2.52566	4.64678	0	0	6.4723	0	0	0	0	0	0	0
POW17014	631.75	581.235	346.232	318.514	307.71	348.441	325.941	324.999	401.042	380.511	322.935	323.952	361.348	297.31	353.445	209.284	132.266	122.09	97.6411	292.76	289.319	246.826	273.807	205.458	204.585	55.4422	352.019	213.567	394.227	300.407	278.663	239.163	209.082	241.094	330.31	391.432	157.018	206.37	162.445	206.907	263.439	256.693	260.798	318.958	251.801	376.264	315.98	372.923	324.551
POW17013	9.62389	9.08737	9.93779	11.8092	10.3824	18.5582	18.9094	17.1555	7.82242	7.94281	3.22639	6.93908	9.95858	8.05936	4.39898	6.82028	3.48183	0.650553	0.19899	7.90942	9.4244	8.33283	5.86921	3.63547	5.78825	45.6918	10.9828	10.5298	6.89198	4.65047	9.20275	6.10342	11.5787	6.62723	6.61078	6.46516	5.82379	1.81248	2.07289	9.84269	9.33384	7.53193	5.8573	7.2901	6.56585	8.46908	3.91714	11.2841	9.98604
POW17012	23.9029	20.354	18.2738	20.8424	17.9194	30.7153	40.1161	37.4716	13.5235	11.6937	5.70956	15.5518	14.5411	14.8354	10.9316	16.8505	8.75971	1.63297	0.749236	16.1947	22.3676	14.1563	10.7145	7.88111	9.80725	52.6498	18.7629	20.1537	11.1064	14.4647	19.0207	10.8264	17.521	13.3655	13.6168	7.58916	9.77611	6.52924	4.54717	22.1443	15.024	10.3038	10.9282	14.5847	8.48474	12.218	6.05478	14.3536	16.3261
POW17011	698.49	988.9	345.88	380.284	274.899	31.1214	20.0976	57.1591	535.523	377.279	399.357	192.794	501.322	211.062	126.674	181.158	18.85	9.80806	6.00014	158.272	108.182	108.745	179.387	50.8239	66.8461	54.0409	673.45	517.002	699.917	101.206	449.298	111.24	40.2081	57.4226	280.241	502.841	106.095	5.31746	4.07634	14.2897	18.6456	284.266	321.861	102.527	84.0804	274.991	228.146	346.226	315.966
POW17010	1.38279	2.99882	17.7562	16.0835	19.0633	0	0.0577649	0.0554471	4.76945	4.69873	1.50995	5.02585	5.11528	6.11165	6.81949	1.79319	0.925846	0	0.232817	10.7071	11.863	15.833	9.98828	0.257787	0.744944	60.1416	3.93166	12.6278	3.06416	4.13991	13.7453	9.83866	10.6578	12.6557	5.68719	2.8922	7.66553	0.630446	0.527233	0.142172	6.0063	10.5748	11.2512	9.1659	7.01814	3.5463	3.13576	14.4512	13.8359
POW17009	38.1426	34.3852	43.5085	44.7099	42.1104	31.1886	28.3337	30.3914	28.904	27.9657	32.9168	37.0229	30.9759	36.1635	21.6386	25.1303	16.2909	4.74084	3.98783	29.8913	39.905	31.6983	32.5645	16.0564	23.6215	54.5389	41.5112	37.2482	34.1527	23.5755	12.1286	20.0151	30.8921	26.9232	18.7742	28.0607	20.778	31.682	9.52333	19.4816	25.7198	31.5607	28.3501	28.8426	23.924	24.5246	22.9117	34.1706	30.0425
POW17008	3.17906	5.01404	5.59485	3.22609	6.11536	0	0	0	2.96352	3.1207	1.30177	3.55522	2.94002	7.62754	1.77487	0.824511	3.83135	0	0	1.23078	3.49655	5.20002	2.87039	0.592653	0.778469	71.5169	2.20461	3.06835	3.33688	1.35967	9.48018	4.01308	3.0997	1.63918	6.27595	2.0459	4.89531	0.922346	0.727267	0	2.98139	1.35064	4.23272	2.48772	2.18037	3.11731	1.1091	2.87116	5.47817
POW17018	39.6804	36.4535	35.5673	39.1311	36.6749	56.1008	63.3716	51.8661	24.6673	24.8215	18.1713	31.7062	28.2041	30.9248	22.9402	30.3718	18.9276	8.44369	5.81117	32.8155	38.5946	26.2351	21.1468	17.1584	25.5969	61.3496	31.6859	27.2117	29.9028	30.789	43.5665	26.9718	32.7376	27.5422	30.2834	17.1881	19.9095	26.2268	8.02124	41.9077	45.511	27.9311	27.4754	28.1439	24.574	31.737	18.9223	34.1408	32.9815
POW17017	0	0	0.698758	0.395292	0	0	0	0	0	0	0	0	1.13752	0	0	0	0.355577	0	0	0	0	0	0	0	0.516295	38.6309	0.35117	1.27844	0.590585	0	0	0	0.705353	0.354217	0	0	0	0	0	0	0	0	0	0	0	0	0	0	0.287368
POW17093	139.647	115.341	187.29	189.612	262.119	147.755	104.563	146.098	223.07	229.447	194.012	272.091	182.797	262.143	197.769	132.527	343.119	1692.41	2393.95	164.652	175.537	298.046	312.748	256.14	396.496	49.3621	146.557	174.843	158.919	179.904	132.379	212.463	176.714	150.828	160.817	140.594	182.456	58.5261	110.685	53.2979	165.951	205.573	154.474	152.036	204.181	144.117	206.69	160.519	186.702
POW17094	0	0	1.26832	2.4627	0.987864	5.97592	4.73732	6.66078	0.357574	0	1.57069	0	0	0	0	4.32462	1.46086	0	0	1.39527	1.43447	3.43506	2.69256	1.21846	5.16776	46.4378	0	0	0.840932	1.33763	0	0	0.845816	0	1.1115	0	0.438215	1.09398	0.502578	1.38305	0.219229	0	0	0	1.33549	1.16079	1.6119	0.741514	0.357158
POW17092	0.994989	0.610286	2.26993	1.87271	2.92772	10.7871	10.7653	7.66465	0.144282	0.116873	0	0.324544	0.318085	0	0	0.853024	0.673594	0	0	0.898832	1.27675	0.742047	0.349371	1.37057	1.17492	62.1034	0.268336	0.517107	1.17332	3.04507	0.128209	0.0888097	0	0.299271	0.76388	0.373527	0.794447	0.128301	0.531118	4.21701	5.99708	0.410984	0.744159	1.06869	0.583847	1.10909	2.15991	1.29801	2.96824
POW17090	23.9198	31.2602	94.9183	93.6717	94.3502	26.9478	16.3207	34.2818	66.6914	54.9799	33.589	83.3409	52.1376	75.9265	61.1406	40.63	60.3005	9.77504	2.98997	81.3814	93.057	66.5386	46.0035	26.7216	34.0436	60.4539	82.1605	72.5164	42.3105	53.8181	36.9862	90.2527	42.7584	72.763	47.9965	63.266	78.1311	79.2831	42.5607	62.8614	75.5085	54.1613	65.6793	64.9294	61.2473	44.0127	40.7138	62.8454	73.8957
POW17091	163.205	145.597	148.4	134.407	149.649	0	0	0	487.608	458.445	231.676	344.5	393.265	427.646	114.657	346.035	108.181	158.707	130.522	146.68	152.579	223.231	271.386	404.658	301.334	82.9488	146.567	171.456	342.615	251.986	167.637	202.276	234.908	131.487	369.178	191.683	299.901	159.979	107.03	239.113	149.029	197.615	266.189	173.54	160.067	296.065	293.233	307.431	193.69
POW17088	123.427	123.995	144.104	139.517	153.98	94.845	93.0614	90.3464	271.8	248.76	184.427	381.624	351.158	242.191	145.814	133.46	144.337	492.066	524.11	162.798	168.043	372.953	260.149	225.602	252.718	26.8187	66.7631	90.5595	112.125	105.423	7.05204	89.9158	99.1146	81.3454	98.9387	89.9453	127.39	114.744	84.6162	115.393	150.932	98.2107	83.018	94.3578	122	88.4904	116.729	116.391	129.774
POW17089	4.94656	6.82655	11.2472	8.10883	7.92951	2.28448	4.13275	5.15701	12.9113	10.085	8.10211	16.5956	11.0878	21.8627	3.68224	9.62194	6.93896	0	0	6.56598	13.3294	13.1132	10.4213	3.22756	5.79435	10.8971	3.77338	8.2998	6.92284	15.2325	0	7.37961	6.43079	3.79862	4.06887	0.795848	6.60142	4.51049	3.39485	2.5429	3.17405	6.83011	6.95193	3.87086	7.46377	6.71606	6.90296	11.4878	13.4676
POW17086	70.324	74.6549	147.271	124.149	192.627	230.525	208.804	204.475	145.904	156.312	43.0716	172.919	164.722	219.963	124.498	232.431	296.637	472.449	588.673	193.376	197.137	133.134	196.593	287.078	260.251	100.961	133.925	152.753	139.849	193.266	271.848	153.543	81.4619	116.335	195.193	166.524	203.436	358.888	186.73	220.618	152.64	185.011	204.47	174.306	198.246	141.861	178.346	172.625	160.675
POW17087	27.292	26.1639	25.5705	26.1833	28.708	19.838	18.6418	17.1337	18.081	16.4081	15.1282	22.425	19.7808	20.2576	11.1274	11.5361	7.03032	204.161	253.641	20.5677	24.2203	14.8884	15.6913	10.8749	13.0703	54.679	11.8326	11.1522	10.7152	11.1024	3.62409	8.70264	11.5787	11.5613	10.7963	8.44677	3.14392	8.82494	4.55953	16.0435	14.9004	9.29381	11.5423	9.8681	9.90214	11.1102	7.37737	15.2408	19.2936
POW17006	0	0	0.580321	0	0.570881	0.074759	0.0743838	0.142799	0.33198	0.806741	0.972178	0.746745	0.914854	0.674569	0.41422	0.692726	0.953769	3.26708	5.39638	0.492411	0.293768	0.401736	0.401935	0.497927	0.697647	30.5623	0.617414	1.45422	0.830677	0.304626	0	1.02171	0.330701	0	0.292936	0.572966	0.548383	1.25464	0.543134	4.02764	0.0878899	0.567381	0.658553	0.0819648	0.610625	0.537243	0.621219	0.229738	0.692861
POW17005	0	0	0	8.45945	0	75.2243	25.9085	34.8967	9.23628	12.0858	6.53952	7.06955	7.42377	13.2938	6.05029	3.04486	11.6093	0	0	0	8.58184	9.77992	10.6001	13.2236	12.7377	0	0	0	0	4.32592	0	0	2.32447	0	0	0	0	7.98512	46.2774	60.5184	14.0411	0	0	0	7.19785	8.1742	0	6.05884	6.13349
POW17007	0	0	0	0	0	0	0	0	0	0	0	0	0	0	0	0	0	0	0	0	0	0	0	0	0	15.5865	0	0	0	0	0	0	0	0	0	0	0	0	0	0	0	0	0	0.372073	0	0	0	0	0
POW17002	0.0890834	0	0.532024	0.18262	0.411135	0.183268	0	0.100018	1.5114	0.941752	0	0	0.512621	0.0787461	0	0.274493	0.219935	0.114409	0.104991	0.289381	0.583147	0.611557	0.499114	0	0.85512	18.4973	1.57802	3.44251	1.58807	0	2.11876	1.30224	0.327444	0.968124	0.588958	1.90622	0	0	0.0475351	3.30179	0.147297	0	2.07424	1.89009	0	0	0	0	0.190746
POW17004	0	0	2.59894	3.11247	5.11332	0	0	1.59879	3.71688	6.02158	0	0	12.2914	10.0701	0	5.17057	0	0	0	4.41047	8.77085	6.74684	3.00007	0	1.95273	106.308	13.8253	11.8411	4.65018	0	13.2113	0	12.959	7.70957	0	6.415	4.09318	0	3.0405	8.19889	7.87221	8.46996	11.7972	3.67075	2.73465	9.02257	0	0	4.43278
POW17003	0.605034	0	0.803006	0	1.30076	0.175069	0	0	7.50137	0	3.23456	5.70049	3.91679	3.74377	1.33877	0.54922	0.267384	0	0	1.09682	1.59414	0.695383	2.54935	0	1.0371	0	7.93005	3.04997	5.69525	0.697378	4.09753	5.1039	0	0.824336	2.65072	0	3.79118	0	0	0	0.947836	1.74143	0	0	2.24569	2.46072	0.699107	3.11829	0
POW17001	0	0	0	0	1.67652	0	0	0	2.43734	1.97432	0	0	0	0	0	3.39059	0	0	4.40214	1.44608	0	0	1.96729	0	0	130.709	3.62636	1.9412	3.04935	0	4.33164	0	3.64192	0	0	0	0	2.16738	0	2.6882	1.29055	0	1.934	3.61063	0	0	0	3.3734	0
POW17000	0	0	0	0	0	0	0	0	0	0	0	0	0	0	0	0	0	0	0	0	0	0	0	0	0	55.729	0	0	0	0	0	0	0	0	0	0	0	0	0	0	0	0	0	0	0	0	0	0	0
POW17071	0	0	0	0	0	0	0	0	0	0	0	0	0	0	0	0	0.726946	0	0	0	0.59708	0	0.816926	0	0	121.22	0	0	0	0	0	1.24597	0	0	1.78616	0	0	0	0	0	0	0	0	0	0	0	0	0	0
POW17072	52.0028	39.6116	41.2919	37.6417	38.4982	40.0937	45.8171	62.1769	38.3409	36.412	81.9504	38.3301	34.0049	35.2224	23.9745	27.5876	21.2075	363.442	520.558	30.0689	29.1181	28.265	35.2152	32.609	34.7295	38.9391	28.1946	41.4171	27.0165	33.5643	12.5314	21.701	30.7301	23.4619	30.3318	21.297	14.5595	9.4053	8.65206	16.526	40.8356	24.1022	28.3248	31.5542	27.2361	29.9538	39.5838	31.7174	28.907
POW17073	0	0	0	1.52685	1.25419	0	0	1.5686	3.64671	4.43092	8.00934	2.73426	4.01977	0	0	3.80471	0	21.5328	29.6389	0	3.22697	5.51621	1.47171	0	5.7476	58.6693	2.71285	0	4.56238	5.01936	0	0	3.63266	0	6.43564	3.14694	0	0	0	0	4.82723	0	0	1.80072	1.34151	0	3.41196	5.04722	0
POW17074	0	0	0	0.156631	0	0	0	0	0	0	0	0	0	0	0.0933535	0	0	0	1.01349	0	0	0.113175	0	0	0	35.7769	0.139148	0.148972	0.234014	0.514907	0	0	0.0931633	0	0.660195	0	0.205984	0	0	0	0	0	0	0	0.137618	0	0.350013	0	0.33461
POW17067	0	0	0	0	0.211726	0	0	0	0	0	0	0	0	0	0	0	0	0	0	0	0	0	0	0.307782	0	84.1908	0.228984	0	0	0	0	0	0	0	0	0	0	0	0	0	0	0	0	0	0	0	0	0	0
POW17068	24.9896	25.1226	27.5443	27.4123	28.3565	28.6068	32.0212	28.2932	28.5825	33.7891	20.3889	29.6735	28.1405	32.0176	16.4294	19.4983	16.2304	48.0831	41.2548	46.4897	44.3522	14.5966	15.8238	23.5725	25.0593	50.6571	76.6924	29.331	30.4872	39.4533	50.5798	21.9541	25.7955	27.1938	25.4365	62.0851	14.1912	31.6622	11.7905	40.82	34.2135	21.1544	30.1428	50.243	19.5913	24.956	17.4855	27.472	40.0967
POW17069	256.882	267.647	215.977	220.07	208.502	86.4175	103.642	67.018	196.725	189.309	116.728	178.64	190.455	195.044	202.268	168.247	97.5362	4.77292	9.30707	138.659	178.106	190.927	184.965	105.78	137.751	58.5204	309.608	252.765	261.292	195.536	109.896	248.524	189.174	243.949	243.399	215.541	197.281	80.4598	37.9379	153.118	239.947	291.495	214.065	171.532	216.327	229.573	201.362	277.312	236.423
POW17070	11.8512	18.3612	4.99927	6.23147	5.01831	0.0657167	0	0.125527	6.27425	2.48207	2.13648	3.50093	5.30772	4.34851	3.56836	1.21788	1.04801	14.3596	8.69673	1.21199	1.29118	2.64859	4.71092	0.145901	0.459948	53.2098	2.17095	3.60255	2.92082	1.3389	0	1.79627	1.30816	0.403537	2.06003	1.51099	0.96411	0.843384	1.1936	0.160931	0.695334	1.33001	1.85248	0.504356	2.79119	4.01423	3.54952	2.01951	1.82717
POW17075	16.2636	12.961	9.92902	9.38757	7.29991	0	0	0	9.41686	6.78039	3.93951	12.104	10.545	7.69437	4.77446	3.95074	2.57661	24.1245	9.71888	4.52285	5.46713	5.33602	5.42913	0.597845	0.392644	52.9052	7.22777	9.76189	9.35032	3.29179	3.98468	6.44037	3.648	0.723424	6.59472	0.773935	3.78595	0.863968	0.244546	0.329717	0.633159	2.04371	4.03259	1.10714	6.92834	8.34534	11.1882	4.34447	3.47614
POW17076	0	0	0	0	1.84605	0	0	0	0	0	0	0	0	0	0	0	0	0	0	0	0	1.62386	0	0	0	0	1.99653	0	3.35769	4.92534	0	0	0	0	0	0	0	0	0	0	0	0	2.12956	0	0	2.1716	10.0441	0	0
POW16996	42.9089	42.3628	41.4153	47.6147	42.223	57.9118	62.4471	73.1897	41.1381	34.1954	34.0595	40.3729	41.5479	39.3884	34.506	28.7635	28.1549	63.5888	49.7931	28.7521	34.4336	33.8831	36.1598	17.0138	20.1416	63.5276	43.9022	34.1364	36.6472	25.2974	30.6223	29.9617	35.5085	32.0169	27.7475	26.7646	17.7891	14.6518	8.8094	24.2302	31.932	31.4118	26.8318	32.1191	32.1684	31.7184	24.1822	33.6853	37.2456
POW16995	0	0	0	0	0.610779	0	0.397912	0	0.887953	1.43854	1.30015	0	1.95758	0	0	0	1.9133	0	0	0	0.523833	0	0.716708	0.887878	1.39951	68.2537	0.660565	3.53602	2.22183	0	1.57807	0	0.884532	0	0	0	0	0	0	0	0	0	0	0.876932	0	0.718488	1.66159	2.45794	1.05898
POW16994	8.19035	13.4769	22.7096	19.2788	21.4918	18.3309	9.02733	32.1847	19.7336	18.316	27.6903	15.4126	24.0183	13.366	13.7474	14.0117	12.9924	21.8478	43.0668	15.1229	17.2198	22.3876	13.2733	8.22166	17.711	67.6117	7.03427	20.3008	8.74391	10.1856	6.57575	19.7382	11.8765	12.7911	12.3341	14.9006	23.5424	4.20419	4.70825	14.0564	15.8908	15.458	13.0486	14.8195	15.1237	11.3103	11.5396	17.0702	21.083
POW16993	1213.61	1121.71	820.746	790.843	688.401	1.84684	2.06726	5.84271	762.966	603.078	839.454	526.138	563.033	449.593	941.804	239.761	259.732	42.3725	24.0701	474.261	493.34	770.385	750.906	113.782	221.76	67.3459	1329.83	705.431	755.427	357.224	1080.38	791.598	576.083	786.222	617.376	584.315	769.65	57.8867	37.7367	17.8079	213.729	742.875	663.564	670.857	809.111	677.286	529.934	661.186	781.239
POW16999	1.72014	2.1365	34.3765	34.0256	39.6851	3.03322	14.8888	4.24879	110.001	65.2824	45.6899	70.0218	117.79	61.7335	33.3884	42.1593	33.3767	3.09298	4.86553	48.3485	53.1065	39.3911	27.9045	56.3427	56.8475	65.4118	130.263	255.14	133.69	75.1882	49.8709	84.5667	106.111	104.769	90.3289	77.8779	55.1299	32.7388	40.217	20.7982	99.7287	47.8315	98.8628	91.5643	53.8445	72.1142	70.9938	106.884	130.519
POW16998	0	0	0	0	0	0	0	0	0	0	0.518904	0	0	0	0	0	0	0	0	0	0	0	0	0	0	58.2824	0	0	0	0	0	0	0	0	0	0	0	0	0	0	0	0	0	0	0	0	0	0	0
POW16997	0	0	0	0.0674369	0.110789	0	0	0	0	0	0.117917	0.231388	0.170087	0.327278	0	0	0	0	0	0.0955602	0.142526	0.146181	0	0	0.211546	126.636	0.387128	0.122893	0	0.153062	0	0	0.160444	0	0	0	0.0886855	0.0358063	0	0.977034	0.170564	0	0.0639014	0	0	0	0	0.111461	0.0480217
POW16992	0	0	0	0	0	0	0	0	0	0	0	0	0	0	0	0	0	0	0	0	0	0	0	0	0	84.7319	0	0	0	0	0	0	0	0	0	0	0	0	0	0	0	0	0	0	0	0	0	0	0
POW16991	0	0	0	0	0	0	0	0	0	0	0	0	0	0	0	0	0	0	0	0	0	0	0	0	0	95.1787	0	0	0	0	0	0	0	0	0	0	0	0	0	0	0	0	0	0	0	0	0	0	0
POW17054	0	1.5867	0	1.2894	0	0	0	0	0	0	1.41965	0	0	0	0	0	0	0	0	0	0	0	0	0	0	32.2532	0	0	0	0	0	0	3.34783e-05	0	0	0	0	0	0.00146532	0	0	0	0	0	0	0	0	0	0
POW17055	0	0	0	0	0	0	0	0	0	0	0	0	0	0	0	0	0	0	0	0	0	0	0	0	0	0	0	0	0	0	0	0	0	0	0	0	0	0	0	0	0	0	0	0	0	0	0	0	0
POW17050	0.0253534	1.50041	0	0	0	0	0	0	0	0.320814	0	0	0	0	0	0	0	0	0	0	0	0.176681	0	0.674884	0.196404	19.1247	0	0	0	0	0.51895	0.359473	0	0.201892	0.515324	0	0	0	0	0	0	0.408794	0	0	0.644516	0	0	0	0
POW17051	2.27357	0.784417	0.518685	2.17411	0.76537	0.501141	0	0.38918	1.33658	0.60088	0	1.38732	0.817686	2.93796	0.185112	0	0.266396	0	0	0.440111	0.437612	1.3465	2.09559	0	2.23161	173.702	1.65551	4.36755	0.464031	1.36136	0.659163	0.913196	0.450642	0	0.654557	0	0	0.164909	0	2.04537	0.981938	1.2678	0.882911	0.44677	1.36442	0.394777	2.08214	1.54003	0.517995
POW17053	107.66	103.525	110.605	119.555	96.0232	95.7385	80.0248	131.208	61.1879	65.7182	48.4461	76.8032	64.9494	63.2401	44.1109	50.1254	46.5521	336.319	270.143	63.194	56.4179	68.8343	59.9968	36.2564	60.0062	44.5617	42.8214	59.5621	69.7473	52.4032	16.1101	40.1737	36.3455	34.471	54.3916	47.7176	54.9043	13.7034	13.3475	22.9951	48.9575	60.4212	53.5867	41.8523	58.6905	57.9453	55.1287	63.3585	64.8649
POW17052	35.8451	39.407	33.7678	35.6878	35.3142	26.158	24.6943	37.5163	22.3993	24.8879	20.2579	28.2389	19.5972	26.5836	20.7756	31.2975	10.8203	15.2159	10.3825	26.5454	27.1297	32.5031	30.8791	12.487	15.2045	102.065	32.1467	41.6787	26.2249	29.2844	28.8872	36.8476	28.3355	38.3745	23.438	28.3956	28.5962	8.90154	8.43187	17.4276	24.2451	36.5883	33.8168	31.6157	22.3136	17.4828	21.1428	28.5325	24.4677
POW17056	0	0.183964	0.243287	0.291359	0.478658	0.470116	0.311838	0.299326	0.347938	0.14092	0.764183	0.521761	0.383532	0.706996	0	0.484017	0.374856	0	0	0.722513	0.30789	1.36841	0.561674	0.173954	0	132.388	0.647093	1.24701	0.870608	0.31927	1.23671	0.214165	0.346597	0.240564	0.614034	1.20102	1.72423	0.1547	0	0.575624	0.552689	0.198218	0.552168	0.859048	0.383987	0.422302	0.651081	1.20391	0.414953
POW17057	0	0	0	0	0	0	0	0	0	0	0	0	0	0	0	0	0	0	0	0.111237	0.110605	0.113442	0.15133	0	0	65.3696	0	0.298646	0	0.17204	0.333203	0	0.186765	0.129629	0	0.323586	0	0	0	0.620355	0	0	0.148769	0	0	0	0	0	0.335398
POW17095	1.4243	3.93124	14.947	16.3439	10.8681	10.0462	3.33193	8.79517	5.57648	11.2928	20.4129	9.75611	7.17146	5.03608	5.56634	4.52518	11.3483	0	3.35728	10.477	11.5141	10.6847	6.75156	6.50535	5.37113	73.102	6.22267	9.62292	6.97672	10.234	14.8658	6.86496	4.62917	5.14078	11.4815	6.41633	12.2821	4.13236	7.60282	2.05015	7.87384	7.41275	10.3247	5.96621	6.83805	10.5285	15.6525	3.85906	10.53
POW17097	615.814	619.017	605.231	590.647	549.171	78.3689	99.6301	172.028	697.503	598.133	671.858	529.814	513.971	527.701	866.537	289.969	278.421	38.7953	27.5613	468.153	519.132	685.045	646.125	190.097	315.226	64.7861	867.326	587.752	620.204	407.629	947.301	976.589	545.232	764.037	554.69	545.764	692.03	121.828	95.7024	57.0367	284.481	805.577	692.699	599.468	824.424	611.375	650.025	707.527	716.333
POW17096	0	0	0	0.668956	1.09899	0.359793	1.07396	0	0	0	2.33941	1.19796	0.880585	0	0.398704	0	0.573777	0	0	0	0	0.96672	1.2896	0	0.839392	78.5419	2.37715	3.18123	0	1.46608	1.41974	0.983441	1.19367	0.552333	2.81963	1.37876	0.879737	0	0	0	0	0.910213	0.633885	0.788945	1.76326	0.646399	0	0	1.42909
POW17099	15.8548	14.233	24.0903	26.327	25.2184	19.7242	25.8368	23.6768	11.4508	9.51957	3.52977	11.8995	10.4078	10.7493	7.41944	7.26596	0.721443	40.5287	40.0932	20.9773	22.9321	5.95602	5.10768	3.11355	5.75203	62.6648	18.6808	12.5599	10.3047	13.8254	5.53387	7.41923	10.306	5.76419	7.09057	5.54751	2.21229	9.69123	1.7255	7.86565	12.2325	7.32457	9.80336	10.0191	6.20773	9.26542	5.82673	11.5388	18.5677
POW17098	0	0	0	0	0	0.860626	2.56892	0.821948	0	0	5.59586	0	0	2.58855	0	1.32911	2.74495	0	0	1.13373	0	0	3.08471	0	1.00391	64.9013	2.84307	1.5219	0	0	0	2.35239	2.85527	2.64236	3.37228	0	2.10433	0.849612	0	0	0	4.35446	1.51625	0	0	0	0	0	3.41838
POW17100	52.3813	76.5922	77.96	66.7862	82.8495	50.0321	50.5104	44.283	40.2846	62.297	76.2638	56.7488	53.3767	40.7906	50.7719	59.1534	34.1949	132.951	116.856	46.3534	58.5729	77.5558	62.4037	22.7853	28.219	53.8274	33.601	28.5195	35.1272	27.6307	28.2037	44.5832	25.3342	32.3543	27.2884	37.2218	54.2215	37.451	27.9608	13.4639	17.6675	74.1816	45.2035	34.5604	52.392	30.6208	41.1179	36.6074	26.6909
POW16985	0	0	0	0	0.764183	0	0	0	0	0.899922	0	3.33199	0	0	0.554476	0	1.5959	0	2.00656	0	1.3108	0	0.896719	4.44352	1.16734	87.3824	1.65295	3.53931	0	1.01944	0	0	2.76673	2.30438	0	0	0	0.493961	0	0	4.11774	7.59499	1.76308	1.09718	1.63477	3.59578	2.07892	0	1.32495
POW16984	0	0	0	0	0	0	0	0	0	0.799518	0	1.48012	1.088	0	0	0	0	0	0	0	0	0.597209	0.796672	0	0	86.4551	0	0	0	0	0	0	0.49161	0	0	0	2.17389	0	0	0	0	1.1246	0	0.974771	1.45238	0	0	0	0
POW17048	0	0	0.357637	1.28491	0	0.23036	0.687612	0.440015	0.511476	1.24293	0	0.766999	1.6914	0.692866	0.510546	0.711516	0.367365	0	0	0	0.301737	2.16632	0.412836	0.511433	0.537427	32.9151	1.14149	1.22208	1.27981	0.469333	0	0	0.254753	1.0609	0	0	0.563258	0.682237	0.418399	0	1.08329	0	0	0	0.752625	0.413862	0	2.12373	0.304995
POW17019	40.5972	39.3575	41.4862	40.5169	41.2631	30.0746	25.6068	25.5211	33.9351	28.9072	23.4016	40.7107	37.1654	40.6314	23.9299	26.0401	17.7692	162.026	148.68	29.8759	34.6142	36.4292	31.2783	21.8918	28.1804	45.79	34.6914	32.6072	32.3214	24.1076	22.1783	28.5694	29.4425	22.8573	25.8871	24.939	22.6635	20.3448	9.13383	36.9449	28.8652	28.9366	32.6599	27.676	27.7057	22.4984	25.4005	33.6351	28.1993
POW17049	20.0704	17.1466	19.4053	19.1923	19.0896	25.2795	28.3665	28.2344	11.8494	10.9876	4.33752	16.3663	14.6084	13.0948	8.55964	7.26587	3.91943	152.517	148.966	14.3381	17.108	10.8488	11.4519	7.63911	8.60076	26.1987	14.9623	9.31321	13.6544	8.44095	1.38545	8.82915	11.9591	7.11471	10.4558	8.88004	3.94905	4.29797	1.27541	6.70647	10.8972	8.17172	11.3818	12.5492	11.5859	8.07408	8.46086	12.7317	14.6895
POW17016	0.370117	0.255392	0.337748	0.80897	0.332254	0	0	0	0.241516	0.195635	0.707262	0.362172	0.266223	0	0.482153	0	0.69387	3.32753	6.97934	0	0.142478	0.730661	0.194939	0.482991	0.50754	56.1251	0.359336	0.192354	7.85616	0	0	0.297319	0.240586	0.333969	0.852446	0	2.3937	0.429531	0	0	1.2788	1.10072	7.85723	14.5496	0.888463	0.390846	1.80775	1.00281	10.8013
POW17020	2.16595	4.48371	13.0451	11.1253	10.8885	0	0	0.12159	4.24011	6.86923	1.65558	4.23892	1.55796	4.21213	2.68052	0.393228	0.406057	4.45096	4.5949	2.34795	2.16786	6.8414	4.10687	0.5653	2.22762	66.1949	2.31315	2.25133	2.82922	3.1126	5.52605	5.2198	1.68951	5.66778	3.99086	7.31803	20.5452	0.125682	0	0	1.79607	3.8649	12.5607	16.3312	4.36745	5.03197	0.528955	2.34741	8.09084
POW17021	23.6158	22.047	31.375	28.086	21.8235	4.08266	3.85907	2.53447	19.0362	12.8499	29.864	12.2341	17.4864	11.0517	13.7988	13.5559	14.3237	154.332	135.89	13.1766	13.9039	21.3907	18.6575	4.53205	8.81044	56.7149	25.9626	14.8003	34.0231	11.2293	25.7762	15.0651	12.6419	17.5489	16.7974	11.7338	23.4591	3.62738	4.81993	4.99894	11.0394	26.3375	28.0521	26.1856	22.3424	13.5695	17.8108	14.4282	24.3243
POW17022	18.5701	18.2352	20.2049	24.7827	20.1968	43.766	50.0208	50.1188	10.0204	8.30563	10.2363	8.38685	14.3849	11.68	4.8848	13.9395	3.3475	94.4852	126.687	13.1346	14.7097	12.126	10.5332	4.89329	6.97842	39.9905	9.01461	7.98071	10.4957	8.98098	5.38392	6.3113	9.7497	9.02269	9.87008	6.03291	3.33613	3.62639	2.28752	10.2807	16.4107	6.37238	9.24545	11.7372	7.88677	9.05085	7.84917	10.6435	15.1465
POW17023	17.215	23.7577	41.7541	45.0535	43.515	37.8121	38.6822	52.1347	27.7881	19.6357	82.2411	27.4848	25.4171	24.0274	12.6884	23.0292	9.34234	73.3128	53.3924	45.6016	49.5281	21.8218	17.6569	11.2325	14.9096	64.4701	21.1119	25.4278	27.3687	26.5835	17.8627	26.9302	19.1411	22.4829	23.9983	21.4288	5.20874	22.6073	3.86916	33.2565	39.7578	26.2723	35.1853	19.2686	19.5748	20.0928	14.3826	31.9137	38.4286
POW17046	145.067	112.59	98.9773	100.083	84.6354	0	0.0789951	0	48.477	29.558	51.8804	61.8569	41.5831	23.8796	31.9366	19.4953	2.02579	99.578	41.0715	60.5561	74.4592	43.1974	39.1281	0.881326	2.13007	37.4988	45.1114	27.3774	25.3625	9.0583	14.7244	12.3696	12.7311	5.72836	20.8434	17.3418	19.995	1.4108	5.33544	6.80483	2.05345	5.22214	12.7287	21.0651	16.9902	34.0903	11.5453	21.7142	13.4549
POW17047	190.811	221.681	127.039	146.822	105.746	127.606	202.12	160.673	208.367	230.533	312.535	152.421	246.489	165.226	197.842	116.651	164.259	5.00141	6.88421	96.4874	107.182	207.562	247.146	139.746	114.142	93.1185	171.076	144.702	122.396	96.765	45.1597	233.049	78.4693	155.485	123.321	199.546	170.697	126.538	175.645	58.8545	57.8549	218.592	132.067	146.179	179.477	163.46	225.861	123.093	94.7025
POW16974	35.3525	30.4928	15.1222	13.9852	11.9836	1.13639	1.29221	0.82691	18.9838	14.4042	8.0926	14.5942	11.5225	11.2305	9.65453	8.69137	1.12187	1.18243	0.217007	7.34242	8.93098	4.7254	4.55802	1.56183	4.10302	60.1384	12.7817	9.09084	33.9723	7.82781	9.3954	4.88109	3.71032	2.24295	10.814	4.56211	3.44018	1.70948	0.49143	2.51782	6.29823	13.1422	12.2986	10.9167	7.51394	16.4302	13.2651	16.2968	13.3978
POW17035	144.412	138.401	156.95	177.55	157.097	30.9472	35.4839	59.3942	99.4702	120.331	117.858	121.686	160.862	173.752	118.559	66.4556	217.622	112.059	102.829	106.384	92.2677	221.736	204.943	136.106	194.594	50.302	115.378	133.427	123.628	100.882	34.8905	119.231	94.1978	83.7049	123.573	127.628	127.557	50.9186	33.1899	15.8788	83.5072	190.135	139.163	107.284	131.924	89.4882	122.457	153.069	105.361
POW16973	83.0014	65.961	71.7001	77.7139	78.6963	37.0014	37.3611	47.2489	70.8971	74.9286	40.0977	73.4629	68.7586	70.4843	54.6707	30.6881	51.577	178.471	196.745	55.0616	57.0824	53.3913	62.3819	66.3273	77.6914	62.0076	68.5868	48.9529	67.3809	53.8872	36.7721	56.5623	56.5295	30.9257	52.6247	45.1636	29.1523	33.6869	26.1353	31.2106	55.4228	46.1101	52.6343	46.1272	55.5197	54.6582	66.618	59.3804	47.1751
POW17034	77.7272	68.1655	116.003	119.885	116.522	172.508	149.697	166.797	108.936	111.314	39.8763	130.012	122.283	136.061	67.5869	70.3831	74.4739	669.3	980.15	100.506	116.296	92.8223	95.994	120.669	133.89	32.1577	65.798	113.426	75.0216	142.145	38.6314	88.8914	95.0761	69.4448	89.9509	88.4007	38.5207	69.8753	49.6656	119.046	190.107	66.615	84.0601	66.8697	92.4646	74.6003	114.547	112.734	83.4333
POW17033	18.4625	18.3198	51.1701	55.0278	57.6657	37.4439	35.1143	47.1104	25.1902	23.0664	8.30981	29.115	27.9868	36.1469	11.2802	11.4961	12.0142	30.3754	49.2732	30.009	40.7637	36.086	23.9486	21.7036	26.1545	56.7767	19.8505	40.9182	29.1487	31.0632	13.802	16.7923	29.1597	24.2317	23.1941	24.5734	15.2408	6.95025	3.2579	17.6801	42.1227	18.8318	27.9676	24.1401	25.4194	22.4774	14.7188	22.0487	40.6696
POW17103	0.758644	0	0.519222	0	0.340517	0.11148	0	0	0.742568	0.200501	0	0.37118	0.272845	0.670608	0.123536	0.344329	0	0	0.447057	0.146856	0.146022	0	0.399574	0.247502	0.910284	55.3086	0	0.591413	0.619349	0.227128	0	0	0.246569	0	0.436823	0	0	0	0	0	0.262121	0.282025	0	0.366676	0.364224	0.200283	0.463178	0.685167	0.590394
POW17102	0	0	0	0	0	0	0	0	0	0	0	0	0	0	0	0	0	0	0	0	0	0	0	0	0	0	0	0	0	0	0	0	0	0	0	0	0	0	0	0	0	0	0	0	0.747318	0	0	0	0
POW17101	35.1078	34.9811	34.6379	32.9549	30.7413	9.54929	10.1556	12.2029	24.6965	17.3459	7.03916	25.5953	24.3291	16.8514	21.2098	16.1442	15.0302	270.621	187.925	23.2816	16.0652	21.4242	28.8288	7.44336	6.83075	16.613	20.6081	10.6054	20.2318	6.72581	4.52088	19.2356	12.4051	8.80036	11.1013	9.42272	13.7383	4.46754	3.10899	1.27119	4.11337	10.8972	14.6561	14.5918	15.9357	11.8841	9.18415	14.7511	13.7593
POW16972	12.9984	13.8459	4.28138	4.87405	4.06321	0	0	0	5.81819	2.57651	3.7702	6.18139	4.67486	4.71913	3.70413	3.16054	0.65273	16.9928	7.65979	1.2581	1.25095	2.19949	3.59052	1.36306	1.51192	43.9422	1.80283	3.61898	4.54792	1.66781	1.6151	2.05107	0.829845	0.628335	1.87111	0.261414	2.50198	0.471408	0.247803	0.501162	0.400994	1.20804	2.04314	0.598338	2.60811	3.06394	2.83429	5.24086	2.25797
POW16971	15.1909	12.6091	20.8622	19.6989	23.717	12.4497	18.6247	10.495	12.1133	12.4185	13.8566	14.3001	17.8353	19.9987	3.76475	9.52395	2.85479	28.0957	46.3075	15.9907	20.0928	14.4188	10.6938	6.87166	12.905	63.7521	18.9736	22.1078	14.5339	14.7972	10.7639	8.46157	12.2369	13.141	13.2777	17.4552	5.68592	13.0599	1.85793	32.4724	26.7102	15.1267	19.5143	17.6213	11.001	8.89113	8.26611	14.791	16.0313
POW17060	0.0984557	0.48133	0.494075	0.593921	0.795463	1.33063	0.921398	0.939307	0.513814	0.679903	0.282327	0.866818	0.430338	0.874604	0.288525	0.540398	0.232841	2.7811	4.19723	0.457271	0.606232	0.388612	0.207421	0.260105	0.239928	79.3726	2.02451	1.63689	13.4373	0.653506	0.457109	1.68135	0.417181	1.11122	2.07409	1.45404	1.35869	1.18342	0.788085	4.84184	0.919383	1.2508	1.79146	1.0791	1.00246	0.572011	2.78541	0.889374	0.538127
POW17062	0	0	0	0	0	0	0.072008	0	0	0	0	0	0	0	0	0	0	0	0	0	0.103299	0.0981553	0.13835	0.172154	0.170293	75.4404	0.24558	0.2593	0	0	0	0.196557	0	0.113099	0.292886	0	0	0.0728085	0	0.19213	0	0	0	0.0793957	0	0.129193	0	0.220985	0
POW17061	3.54274	4.33719	50.3709	51.0192	51.6546	0.0671734	0	0	13.5724	14.4977	2.29303	20.8002	11.0974	27.9827	33.1621	7.00242	10.9802	3.52269	3.23255	34.1569	41.0459	35.3303	32.2628	2.53529	7.05215	63.5874	16.2547	21.9162	15.1144	14.9176	34.7235	53.8891	28.2288	41.7122	24.2155	9.52433	16.9174	0.729452	0.671032	0.328997	18.7953	20.5623	14.7933	24.0829	24.0865	15.025	6.00049	28.8998	45.0466
POW17064	0	0	0	0	0	0	0	0	0	0	0	0	0	0	0	0	0	0	0	0	0	0	0	0	0	0	0	0	0	0	0	0	0	0	0	0	0	0	0	0	0	0	0	0	0	0	0	0	0
POW17063	39.6894	34.3958	43.771	49.2336	45.0853	32.6715	33.6626	33.6847	25.6534	23.6634	5.75114	28.1618	26.5189	27.6014	19.1745	13.9161	5.81856	23.6758	21.9474	37.1403	39.1741	20.0522	16.446	10.1869	14.8962	60.5586	31.1372	22.3867	26.1059	21.3998	24.6499	22.3634	21.214	17.7368	19.9287	14.6173	6.08266	9.3322	4.2171	15.7038	27.1665	18.3207	23.3749	23.4561	18.1518	21.2541	16.5373	23.7837	40.4022
POW17066	147.736	168.821	320.294	324.451	289.741	63.3301	68.2404	55.4657	155.965	154.687	132.164	202.575	134.693	142.237	210.231	109.336	159.652	982.566	1026.96	266.673	267.332	189.48	261.685	111.745	143.554	64.7608	204.186	128.129	103.709	139.17	225.891	271.372	190.841	140.948	134.371	133.531	141.326	110.843	50.7317	77.2047	174.267	167.21	153.477	140.081	172.124	112.784	128.69	153.824	193.327
POW17065	2143.2	2261.03	2092.98	2175.66	2060.16	694.259	650.586	618.753	2542.21	2655.54	1854.02	2318.24	2335.4	2132.66	2733.47	2400.06	3868.69	106.61	54.5277	1905.52	1826.08	2375.25	2560.08	2241	2278.4	85.7139	3499.67	2142.12	2265.16	1865.06	2030.98	2567.74	1976.93	2117.45	2261.24	2105.69	2718.42	2594.24	1100.44	1334.85	1815.3	2363.39	2323.7	1875.76	2873.87	2637.57	2382.72	2341.19	2213.79
POW17059	31.6837	39.8221	31.0229	41.3418	32.6073	71.9735	87.2624	67.6475	0	0	0	0	0	0	9.68601	47.7649	4.28898	0	0	39.8217	50.5286	10.227	7.04103	10.4492	13.9539	82.5545	0	0	14.0079	26.4764	0	0	0	0	18.0885	0	4.93202	18.806	7.76127	27.8582	21.3585	0	0.592286	0	13.5441	13.8401	32.1257	23.5182	17.6544
POW17058	43.638	42.1561	51.7681	50.2149	53.9216	105.164	116.196	90.495	0	0	0	0	0	0	21.4014	106.953	29.5958	0	0	39.752	54.5462	15.8106	21.3615	20.7686	31.5043	98.2119	0.498434	0	50.295	34.7366	0	0	0.166858	0	31.3343	0	23.9799	21.1509	5.7549	60.9653	33.7026	0	0.265823	0	21.9364	21.1435	29.4635	32.4566	28.9659
POW16978	525.851	583.814	402.751	366.592	307.726	4.83005	8.37555	9.60596	355.272	280.861	176.376	315.262	370.207	255.862	265.518	87.2273	110.659	11.3062	13.0666	202.724	211.238	443.786	389.122	74.2914	116.721	159.12	499.511	351.778	230.902	121.692	514.376	506.096	120.175	406.218	238.643	341.613	335.639	30.6269	45.3656	3.45773	88.7236	510.513	348.07	319.165	379.749	258.673	309.395	303.698	229.302
POW16979	0	0	0.281647	0	0	0	0	0	0	0	0.589783	0	0	0	0	0	0.578615	0	0	0.26878	0.338167	0	0	0	0.211617	79.7614	0.299649	0	0	0.36961	0	0	0.466861	0	0	0	0	0	0	0.532003	0	0	0	0	0.296354	0	0.861877	0	0
POW16976	32.8552	32.5396	37.5655	36.1173	37.6483	21.9246	20.5712	24.3026	31.5284	34.5287	51.7041	27.6112	36.9781	33.4844	27.3169	24.7366	27.5364	1.98578	1.36666	30.2287	31.3962	27.3178	29.7233	20.4287	29.6828	69.4353	52.163	47.2079	36.6051	39.5771	45.2742	48.1284	34.6733	32.4366	37.3906	36.567	29.7206	27.2513	14.4429	22.8114	34.3228	33.0493	33.2231	27.2761	33.4032	33.2667	39.1745	44.6842	36.3977
POW16977	1.80318	4.97699	3.29097	6.89717	4.04678	1.06512	4.21826	5.56739	8.23653	7.62496	1.72286	14.1158	6.4851	3.18787	2.34901	1.63684	0.845119	0	0	2.79243	3.47071	4.99648	3.79891	3.52964	1.23635	107.271	11.3793	8.43419	11.7768	12.9564	4.18228	5.79407	4.68846	4.06767	6.22958	10.1539	8.82385	2.6158	3.8501	16.8708	6.23022	4.02198	9.71784	4.64817	9.55366	4.76043	4.40361	8.14269	9.1442
POW16982	0	0	0	0.233666	0.0959693	0	0	0	0	0	0.408576	0.209222	0	0	0	0.0970438	0	0.549221	0.251992	0	0.0823078	0	0	0	0.0732998	49.6267	0	0.11112	0	0	0	0	0.138983	0	0	0	0	0	0	0.153881	0.147749	0	0.110708	0.137789	0	0	0	0.193104	0
POW16983	256.695	243.834	233.404	233.258	226.426	96.2658	81.9327	112.185	261.742	257.217	384.863	179.422	234.6	224.786	292.609	149.957	164.09	33.3946	30.5763	144.287	161.025	181.878	178.181	211.873	306.442	75.5438	220.16	176.806	185.7	173.501	144.577	210.474	188.831	133.533	192.942	144.508	131.502	48.9376	44.1809	82.0373	183.576	212.941	153.192	145.399	220.559	194.364	220.186	254.687	178.815
POW16980	2.7385	1.88964	2.499	0.498798	2.04862	3.48757	1.60157	2.56218	3.57395	1.44751	0.872172	3.57295	2.62638	1.61381	2.67559	0.414311	1.28349	0	0	1.06022	0.702798	2.52287	1.44235	1.19122	1.5647	80.9243	2.65873	3.32086	3.72614	1.09316	3.17582	5.13302	1.18673	1.23552	1.05121	5.14026	0.655963	1.05937	0.487263	0	3.46935	0.678688	1.41794	1.47066	1.31475	2.40989	1.11463	0	1.77597
POW16981	83.3325	86.8917	103.083	108.61	99.7433	106.49	83.0314	110.194	102.311	96.5785	278.377	101.477	83.917	115.677	62.9232	85.731	131.924	3.17122	5.09253	73.3672	95.2872	128.927	113.466	153.453	194.688	90.0047	88.9958	132.493	103.308	126.037	71.5854	73.3883	114.355	93.0173	123.688	86.8991	151.26	46.743	57.0032	151.047	181.712	103.721	115.701	92.2893	110.54	98.4292	108.538	120.418	83.586
POW16975	0	0	0	0	0	0	0	0	1.93408	2.50667	0.849574	0	2.98472	0.261999	0.0965283	0.269051	0	1.5227	1.04796	0	0.228196	5.19647	9.99097	9.863	14.7335	63.522	3.74088	2.46462	0.483945	0.354945	0	0.238096	0.674321	0.534891	0.341324	0	0	0	0	2.13315	0.252062	0.661102	0.153467	0.0955039	0	0.156497	1.44767	0	0.11533
POW17080	0	0	0	0	0	0	0	0	0	0	0	0	0	0	0	0	0	0	0	0	0	0	0	0	0	212.616	0	0	0	0	0	0	0	0	0	0	0	0	0	0	0	0	0	0	0	0	0	0	0
POW17079	77.7064	83.0811	108.184	116.029	108.596	81.9803	78.5724	82.3706	82.0963	74.0232	56.8397	79.6594	71.8636	89.321	56.0836	70.0212	34.8188	9.50502	8.38667	100.391	102.013	72.0376	65.9639	49.4022	60.8905	81.3458	118.692	75.4442	91.0916	76.3546	56.116	65.6237	74.7491	69.0897	74.4077	85.912	46.4311	62.3501	23.0946	85.8344	82.316	78.7256	89.3127	90.9827	64.2277	86.2666	50.0492	111.826	121.5
POW17078	24.2736	24.1193	67.3382	62.6051	77.5737	21.9722	30.3796	16.3518	35.4804	34.3856	34.3247	32.3035	32.1262	39.4805	21.8187	31.2888	14.5621	693.352	383.349	71.0459	79.2391	34.1186	27.6151	12.037	12.6488	54.3638	29.2225	60.0485	37.2554	38.3708	42.7879	34.3187	15.1473	35.9207	30.1895	44.8335	10.4658	12.1132	4.14626	10.4819	28.1798	30.3195	54.2955	30.3472	24.7059	19.4811	21.3406	30.6917	51.0037
POW17077	0	0	0	0	0	0	0	0	0	0	0	0	0	0	0	0	0	0	0	0.134711	0	0	0	0	0.119286	77.9283	0	0	0	0	0	0	0	0	0	0	0	0	0	0	0	0	0	0	0	0	0	0	0
POW17083	23.4478	23.2422	27.6804	26.3369	27.2301	19.142	21.8756	25.8556	25.9867	26.4601	8.3568	35.5093	27.4405	36.3542	11.3334	15.4567	9.94294	25.8131	42.3295	22.1183	26.5775	22.4832	19.995	25.256	39.6819	48.1902	24.3005	30.3684	27.8022	34.5426	17.2649	15.2481	27.5801	17.7154	20.3588	18.8624	12.7041	15.8196	3.57607	29.0632	34.0135	21.5841	26.9796	24.345	16.9752	17.0969	22.0416	22.6894	26.2128
POW17082	0	0	0	0	0	0	0	0	7.43377	6.02158	0	0	0	0	0	0	0	0	0	0	0	0	0	0	0	186.039	0	0	0	0	0	0	0	0	0	0	0	0	0	0	0	0	0	0	0	0	0	0	0
POW17081	30.1893	24.1456	21.601	21.1828	22.1735	62.7119	63.1997	69.1377	23.9531	11.968	9.17784	15.4421	11.8446	11.5235	8.82641	15.5707	4.66281	121.609	158.898	20.0554	20.7339	12.4614	10.4799	16.7881	20.6992	38.8166	13.3227	20.3253	23.2459	14.9953	10.344	8.26754	28.4323	26.3122	11.852	13.5227	7.64225	8.36076	4.21183	21.7273	34.8484	16.3241	22.5591	32.8307	10.8704	21.193	9.21581	14.872	36.1755
POW17085	0	0.397767	0.263018	0.314989	0.258739	0	0	0	0.376156	0	0	0	0.414638	0	0	0.261636	0	0	0	0.223175	0.665721	0.455196	0.607227	0	0	59.1723	0	0.299587	0	0.345163	0	0.463069	0.187354	0.260075	0	0.649211	0.414238	0.167247	0	0	0	0	0.298475	0.371488	0.830258	0.304367	0	0	0.224303
POW17084	71.8456	66.9452	230.665	225.808	240.8	0.770618	9.04765	1.91356	48.9354	62.3693	53.1125	87.7511	28.6682	95.4944	197.606	136.148	89.958	15.4915	9.88906	195.519	250.935	196.91	149.982	26.6898	75.689	77.6888	76.1173	131.095	96.7578	127.488	321.721	313.849	244.757	268.305	128.634	86.2298	286.406	63.4471	35.2714	26.7973	138.795	157.522	184.372	193.143	156.351	80.8536	81.3249	152.982	234.259
POW16987	2.05259	1.41635	2.18526	1.49546	1.38196	0	0	0.288066	6.25052	4.70146	10.7864	6.69511	5.90568	8.16481	1.33696	4.34756	2.2447	0.439377	0.403187	0.927113	2.63385	5.26772	2.52255	2.67857	5.51214	76.2183	2.49101	8.35624	6.14429	6.55487	3.17384	5.77105	4.33627	2.77818	9.45498	1.15584	4.91666	1.98508	0.913049	10.587	4.13699	4.57829	3.18838	2.09439	4.76299	3.97384	10.4432	8.34207	3.99343
POW16988	13.0265	11.4779	14.8591	14.5647	13.7179	24.8846	33.3158	32.1759	8.89265	9.42788	4.59556	11.08	10.2348	12.6664	8.97438	12.0068	4.46157	3.47484	5.90488	12.9961	17.0112	10.7216	6.49158	8.565	8.45068	38.9228	17.1709	17.55	13.6615	13.7999	14.4096	9.65942	16.6746	13.653	11.1932	7.22254	9.14488	9.01245	3.47673	84.8819	18.2803	13.1123	10.4286	10.4935	7.79347	10.5287	9.42142	11.9459	16.7659
POW16989	65.4474	80.0309	93.0944	90.7387	101.395	155.12	180.955	160.062	73.652	76.7476	109.389	83.4778	74.4323	101.332	61.5147	72.0102	65.5165	424.054	446.972	90.3978	89.2132	65.8227	73.6578	52.5702	62.2034	60.3762	93.5108	75.3572	73.7	64.6896	99.8245	73.417	74.5007	65.9432	64.1767	51.8381	65.4452	75.1255	16.7618	80.0806	80.2307	70.4402	72.8367	65.7457	66.1419	61.7531	56.3477	70.0813	76.1985
POW16990	0	8.51397	16.8133	17.0473	5.53816	5.1155	8.28563	9.06003	13.2222	18.2419	34.634	10.5545	0	10.0863	10.5123	14.1443	24.5737	0	0	17.2813	17.7485	14.2592	16.7535	20.356	18.6313	25.4773	15.1279	37.3752	15.9662	22.0643	26.6851	35.8539	34.5888	14.8446	4.73632	7.69719	38.0586	12.9671	6.58623	38.4804	12.7894	20.217	14.9069	7.4808	13.7191	8.6864	64.4131	17.9774	9.41728
POW16986	2.30217	0.611579	3.63959	3.07828	2.78474	2.86528	3.5147	2.98529	6.19835	8.9045	4.23415	3.37914	12.2264	15.2746	0.749764	1.60909	3.99401	0	0	3.68292	4.93048	9.61738	13.442	8.74783	12.3693	60.6854	0	2.93012	5.99702	8.81801	3.29855	3.87775	13.3387	0.799746	9.18598	0	1.27381	0	1.41932	1.27576	5.19852	5.55513	2.75349	2.76456	5.10619	1.8719	2.16449	4.00234	1.08949
POW16820	0	0	0	0	0	0	0	0	0	0	0	0	0	0	0	0	0	0	0	0	0	0	0	0	0	70.0647	0	0	0	0	0	0	0	0	0	0	0	0	0	0	0	0	0	0	0	0	0	0	0
POW16821	0	0	0	0	0	0	0	0	0	0	0	0	0	0	0	0	0	0	0	0	0	0	0	0	0	69.457	0	0	0	0	0	0	0	0	0	0	0	0	0	0	0	0	0	0	0	0	0	0	0
POW16818	0	0	0	0	0	0	0	0	0	0	0	0	0	0	0	0	0	0	0	0	0	0	0	0	0	65.037	0	0	0	0	0	0	0	0	0	0	0	0	0	0	0	0	0	0	0	0	0	0	0
POW16819	0	0	0	0	0	0	0	0	0	0	0	0	0	0	0	0	0	0	0	0	0	0	0	0	0	0	0	0	0	0	0	0	0	0	0	0	0	0	0	0	0	0	0	0	0	0	0	0	0
POW16891	0	0	0	0	0	0	0	0	0	0	0	0	0	0	0	0	0	0	0	0	0	0	0	0	0	124.213	0	0	0	0	0	0	0	0	0	0	0	0	0	0	0	0	0	0	0	0	0	0	0
POW16890	0	0	0	0	0	0	0	0	0	0	0	0	0	0	0	0	0	0	0	0	0	0	0	0	0	151.704	0	0	0	0	0	0	0	0	0	0	0	0	0	0	0	0	0	0	0	0	0	0	0
POW16892	0	0	0	0	0	0	0	0	0	0	0	0	0	0	0	0	0.228137	0	0	0	0	0	0	0	0	145.356	0	0	0	0	0	0	0	0	0	0	0	0	0	0	0	0	0.252037	0	0	0	0	0	0
POW16888	0	0	0	0	0	0	0	0	0	0	0	0	0	0	0	0	0	0	0	0	0	0	0	0	0	161.989	0	0	0	0	0	0	0	0	0	0	0	0	0	0	0	0	0	0	0	0	0	0	0
POW16887	134.304	137.194	87.7137	97.131	93.9698	53.0152	53.1341	48.7847	128.022	128.757	119.516	124.979	150.59	116.392	143.655	77.0932	135.766	27.058	20.1739	87.6803	94.2786	134.647	156.039	69.5898	93.8912	89.0826	175.774	98.5404	109.645	74.8992	65.6603	159.717	75.7468	74.851	66.7177	108.252	102.189	42.4042	30.9254	18.0052	37.7601	131.182	114.537	97.158	139.705	77.8655	114.153	105.837	90.1731
POW16889	25.9844	27.4384	26.6759	26.73	23.282	23.4306	23.572	22.4329	27.0395	20.238	14.7645	25.234	24.9914	22.0121	18.5598	15.6802	15.8228	111.876	104.286	20.5772	22.1653	24.4437	27.3718	14.3856	20.4818	52.239	26.8998	22.4561	24.6686	14.9694	9.13151	15.6552	20.9532	11.6345	17.4553	15.4081	11.5288	13.0503	4.15058	10.1297	13.977	18.6607	15.2889	16.238	16.2554	17.7735	13.5809	20.801	21.1408
POW16831	7.03934	17.0007	6.42371	3.8465	6.31921	0	0	0	0	1.86042	10.0887	0	5.06336	0	3.43882	1.59749	1.64961	0	0	1.36265	2.70983	4.16898	3.70759	4.59306	8.44639	98.5344	8.54288	1.82921	0	2.10749	16.327	0	2.28788	1.58796	16.2129	0	5.05849	1.02117	0	0	3.64828	5.23372	1.82242	3.40233	5.06936	7.43359	12.8933	12.7151	2.73909
POW16830	0	7.50244	11.5754	25.7449	24.4009	1.06513	0	0	4.72989	7.6627	6.92556	17.7321	15.6413	3.20365	3.54096	19.7393	10.1916	4.65478	0	18.2406	18.137	20.0331	38.1771	11.8237	24.8493	84.5509	8.79662	16.9519	26.629	36.8914	4.20298	17.4683	17.6687	16.3512	20.868	16.3267	20.8349	3.1545	3.86916	5.21671	22.5398	18.8621	26.2717	21.0203	12.1799	9.56798	8.85083	13.0928	16.9227
POW16828	24.7701	21.3652	141.274	165.805	144.535	0	0	0	56.5722	52.3717	11.8334	60.5961	40.0884	109.479	70.5867	42.1595	40.6327	0	0	83.9111	69.1315	70.9044	48.9237	48.4864	55.1967	130.022	117.237	138.388	106.166	77.8665	114.903	189.033	46.291	100.579	85.5752	111.587	204.699	86.2393	76.0272	17.8271	96.2821	165.749	102.604	131.694	145.678	71.9329	98.2996	134.227	149.394
POW16829	0	0	6.27228	15.0233	15.4256	0	0	0	4.48516	14.5325	6.56724	13.4517	4.944	18.2273	15.6695	12.4786	0	8.82789	8.10077	5.32212	13.2297	5.4276	0	4.48479	4.71273	160.353	30.0294	35.7218	44.891	41.1561	63.7683	22.0859	13.4037	15.5052	23.746	7.74098	79.0278	5.98258	0	0	42.7473	0	32.0302	22.1475	42.8988	3.62918	50.3573	24.8308	58.8393
POW16826	45.0438	49.659	40.8683	41.305	39.7386	71.9724	86.751	59.7279	37.1634	38.0399	99.4313	48.6366	34.2619	37.5284	28.3277	55.693	30.8176	204.145	175.127	33.4746	31.69	39.0441	40.6314	25.3366	30.7067	51.3345	34.4325	39.5544	28.7424	22.9409	21.0149	26.6183	27.0921	26.3956	34.5813	29.7379	34.2289	21.1802	14.9239	29.0645	34.1675	43.8833	38.3353	34.3665	28.3368	30.8909	46.1507	36.9404	34.8526
POW16827	29.9919	24.9341	31.3259	28.6304	28.87	50.7625	49.3454	40.3672	32.7754	24.066	25.894	30.7625	26.5114	24.9145	18.8292	30.9973	19.1374	40.3767	42.1615	20.5649	26.0122	28.2486	27.5965	19.3335	23.537	69.548	24.9084	31.7376	14.7501	17.5256	15.0859	23.5123	23.7234	24.9433	30.7933	15.8714	21.2926	20.2339	11.3802	19.2447	24.8452	27.6721	28.6262	26.5469	23.2467	24.2307	20.7378	15.3385	26.7149
POW16824	0	0	0	0	0	1.50459	0.74852	0	1.67034	1.35303	0	2.50482	1.84122	2.26272	0.833653	2.32362	5.99858	0	0	2.97306	0	2.02132	0	0	3.51019	101.52	4.9704	3.991	4.17953	1.53272	11.8742	0	0.831955	3.46463	2.94779	2.88286	0	1.48534	0	0	0.88443	3.80635	1.3254	0.824806	2.45787	1.35156	15.6282	2.31184	0
POW16825	0	0	0	1.56264	1.28359	25.2136	16.7247	21.6725	3.73218	1.51159	0	2.79835	4.11398	2.52788	0.931347	5.19184	4.02092	3.67291	0	2.21431	1.10087	3.3873	3.01242	1.86593	0	100.074	4.16465	2.97247	7.00397	5.137	0	0	2.78835	6.45107	0	3.2207	2.05501	0.8297	0	0	2.96422	0	2.96143	3.68585	4.11886	6.03979	0	2.58276	2.22551
POW16822	0	0	1.27494	1.52685	2.50839	0	0	0	0	0	0	0	0	0	0	0	0	3.5888	0	0	1.07566	0	2.94343	0	2.8738	88.004	1.35643	0	0	0	0	0	0	1.26067	0	0	0	0	0	0	0.965447	0	4.34042	0	0	0	0	2.52361	0
POW16823	46.9813	44.2583	46.0414	50.2277	44.7423	52.4684	63.554	63.5267	37.8549	37.5738	12.8811	42.7748	38.4951	34.668	24.8803	23.5487	8.23331	177.874	126.63	36.6943	44.0347	28.7114	31.8455	24.7902	22.969	40.9827	39.465	29.937	29.6835	33.2682	7.10661	27.2389	24.9624	18.8003	17.4071	28.5262	14.9722	21.6907	7.19637	24.9919	39.8053	23.692	29.6143	26.4592	29.6165	25.6691	32.425	37.6345	31.9519
POW16816	72.1058	76.9438	67.4179	74.7107	71.9805	42.4986	41.4788	41.8052	75.3345	63.9391	73.0353	80.5828	71.9881	67.918	51.7143	37.5556	26.5926	44.0275	40.4012	54.7642	58.2452	63.1615	69.9373	28.7944	35.526	57.9115	50.8784	41.9793	46.3212	34.6817	20.5625	44.6296	39.187	33.7761	44.0138	38.163	33.9773	17.0334	9.044	20.9848	27.6363	46.8725	40.8034	41.7704	48.9947	46.602	27.4242	56.5816	52.4348
POW16817	3.35822	13.9036	6.12905	5.50508	9.04401	0	0.491001	0.471301	5.47842	7.10031	8.02158	4.9292	8.45443	5.93704	7.65584	7.62105	15.7394	0	0	3.25036	5.17104	8.61844	7.95941	1.09559	7.4833	66.5936	2.4453	1.7453	5.48323	6.03244	7.78901	4.04655	2.72866	1.51511	7.73458	0	6.03306	0.487163	0.896296	0	2.32062	0	0.869411	0.541043	6.4491	7.0926	32.8049	6.06593	7.18696
POW16901	0	0	2.59948	3.11312	2.55719	74.5094	70.3871	52.3712	0	0.752853	1.36086	1.39373	8.19595	12.5902	0.463861	15.5149	6.67546	1.82931	3.35728	7.1685	8.22437	6.18588	2.25052	3.71734	5.37113	91.3775	12.4453	8.14247	9.30229	10.234	1.65176	4.57664	13.4246	6.42597	8.20106	3.20816	9.21156	12.3971	21.2879	41.003	20.1767	2.11793	8.84973	3.67151	3.41903	5.26425	12.1742	7.71813	3.32527
POW16900	0	1.76016	6.98327	6.96926	4.0073	0	0	0	0	0	0	0	0	1.12742	3.73837	3.47329	3.5866	0	3.00634	3.95027	2.45489	3.52499	5.37407	3.32877	6.55867	77.3626	7.42962	45.7366	9.37117	6.8732	11.8328	23.5649	3.31622	14.3857	4.40629	11.4913	1.83304	0.37004	0.68081	0	4.84742	13.2758	9.90583	6.16449	2.44931	1.34685	4.67213	8.06325	8.43677
POW16899	13.6646	14.5721	20.9715	20.1375	17.6566	30.0586	37.5361	28.7078	16.4824	10.0681	9.0996	14.1817	11.9138	12.0789	5.25937	13.5317	6.98658	90.942	131.766	15.39	12.2739	19.9457	17.0113	22.9653	19.5899	50.2332	17.6888	15.4945	13.86	16.1161	6.24267	9.6464	10.2282	15.3191	17.1666	15.3894	10.117	15.0172	5.5258	31.5894	27.3263	11.0832	14.365	14.2764	16.1027	18.8026	18.2023	23.9344	20.946
POW16898	521.15	442.019	1053.76	1122.13	1200.22	16818.7	15615.3	16240.4	487.84	510.763	631.312	980.465	650.428	1350.49	943.091	4547	4477.26	45.818	104.197	2220.61	2278.46	1230.91	684.584	3529.96	3004.83	132.075	751.426	2227.23	633.127	2334.81	2050.56	847.26	6309.42	2929.97	1243.17	646.323	2053.06	2448.94	4121.46	4773.25	4344.58	771.487	1235.97	2318.46	1377.61	1626.44	1871.2	1284.55	1644.01
POW16897	1.60899	1.11025	40.3776	43.96	54.8868	1071.29	1275.28	1078.47	27.2982	45.9257	36.1271	133.041	75.8058	211.208	23.0565	101.874	61.0826	2.06652	9.48154	96.2422	99.1022	151.513	59.7451	153.277	188.372	108.857	12.497	44.3191	10.5085	43.8357	33.5869	32.9593	605.568	83.8441	23.1612	9.96646	52.0301	33.8445	57.9736	133.169	121.748	83.1415	31.2415	385.986	20.4706	26.7609	42.2408	20.3442	55.7208
POW16896	29.848	32.0175	31.8186	32.3231	30.4484	9.96833	13.965	14.0901	27.0908	17.4981	14.7778	22.5693	18.9323	19.1886	11.0464	14.0399	7.50333	46.0026	38.0562	21.1156	22.0402	20.7841	23.2954	5.84262	8.55819	47.7942	23.3146	17.6277	19.4941	10.7233	8.811	11.5527	12.4349	15.9149	17.1864	17.7246	12.8693	14.3282	3.18653	15.6231	22.5946	19.5692	20.3722	17.1369	15.8933	14.4704	13.9159	16.4194	17.9492
POW16895	135.42	189.72	133.688	148.444	116.778	1253.31	1433.5	1075.35	339.009	362.673	844.554	273.059	309.342	317.765	157.97	603.837	322.347	11.5952	11.6075	187.154	179.14	183.086	219.596	309.527	350.863	91.9065	288.849	582.657	225.132	286.996	294.105	164.166	646.864	465.079	308.117	304.103	256.554	230.738	482.348	671.014	447.762	266.052	271.549	325.81	200.168	332.378	392.85	328.369	313.926
POW16894	28.416	31.7903	46.5682	51.9109	53.9615	150.224	179.118	176.321	28.3076	24.7076	6.58676	32.084	27.5752	37.009	17.9065	21.4447	8.905	241.005	386.228	45.6329	47.1861	22.7708	19.7488	20.1867	27.3229	53.3483	29.6289	26.3904	22.7868	35.6404	8.38473	21.2061	48.0906	27.5372	16.8459	19.3153	7.00799	25.7089	8.61629	56.3918	55.0163	17.8769	22.5488	38.0877	16.0642	23.7929	20.9419	34.3197	43.2466
POW16893	5.03732	4.63454	1.53226	3.67005	0	0	0	0	2.19137	1.77508	0	4.9292	3.62333	4.45278	2.18738	0.762105	0	25.8789	17.8105	0	0.646381	0.662957	3.53752	1.09559	0	27.4209	4.0755	0	1.37081	0	0	1.34885	0.545732	0	3.86729	0	1.20661	0	0	0	0	2.49682	0	0	1.61227	0.886575	2.05031	1.51648	0
POW16833	3.26098	1.68763	0.743949	0.445474	0.731846	0	0	0	2.12792	1.29276	0	0.797747	2.34561	2.16193	0.531013	0	0	1.04707	0.960825	0.315625	0.627666	0.643762	1.28816	0	0	66.5674	1.18725	1.69477	1.33112	0	0	0.654898	0	0	0	0.91815	0.585838	0	0	0	0	1.21227	0	0.262689	0.391398	1.29136	1.99094	0.736288	0.317222
POW16834	0	0	0	0	0	0	0	0	0	0	1.72286	0	0	0	0	0	0	0	0	0	0	0	0	0	0	39.9639	0	0	0	0	0	0	0	0	0	0	0	0	0	0	0	0	0	0	0	0	0	0	0
POW16835	70.3358	67.3277	58.449	59.6946	52.6618	37.648	34.9209	53.178	67.5759	77.2035	14.8704	58.5754	68.6763	44.4477	39.2826	20.5127	18.6569	517.031	442.345	34.1833	36.7544	40.5331	52.8096	39.6438	50.3804	30.7232	38.5023	25.1991	29.8103	33.513	25.3382	28.371	32.1014	21.8756	33.7779	37.0788	19.5722	15.7175	8.14801	22.6178	31.1272	33.3794	36.2636	30.7647	38.9411	41.4044	35.4504	44.6017	43.4402
POW16836	0	2.17743	0	3.44858	2.83275	0.927398	0	0.88572	2.05913	0	3.01501	15.4392	0	5.57877	2.05539	1.43223	2.95792	0	0	0	1.21475	0	0	6.17688	8.65443	106.746	7.65913	9.83989	2.57617	3.77894	7.31899	2.53491	4.1024	0	3.63392	7.10774	6.80279	0	0	0	0	2.34615	0	2.03357	3.02996	1.66615	3.85316	2.84994	2.45573
POW16837	0	0	0	0	0	0	0	0	0.453243	0	0	0	0.499611	0	0	0	0	0	0	0.26891	0	0	0	0	0	67.2477	0	0	0	0.415899	0	0	0	0	0	0	0	0	0	0	0	0	0	0	0.333469	0	0	0	0
POW16838	69.2225	65.0212	67.9641	70.3033	72.552	30.7823	24.799	29.2972	47.7719	57.0872	32.5502	67.7367	58.1335	61.1897	50.2817	33.7213	22.0819	1.86191	0.427139	55.4235	58.5966	50.5121	62.4196	35.2347	44.3561	70.1773	84.9754	48.5954	45.5651	49.2609	48.7546	63.7591	50.886	42.1862	35.4757	41.6331	29.6898	37.6437	15.2832	56.3405	58.6036	54.7002	46.5385	40.5225	44.8915	48.7967	41.5989	55.6444	54.8577
POW16839	91.5114	108.25	165.525	156.264	197.306	96.5322	97.9592	102.744	137.557	157.205	17.1748	150.311	119.893	164.673	136.243	160.947	130.967	1735.71	1298.08	189.165	161.041	111.619	127.382	129.016	135.013	24.7802	64.2546	83.229	141.414	140.901	32.2166	102.392	122.687	84.7855	101.62	69.9351	92.769	167.362	77.6336	174.061	129.861	123.927	117.611	93.1994	123.173	101.814	97.774	103.31	165.959
POW16832	19.3635	24.1533	29.9033	38.2537	33.5953	49.6852	61.8492	61.458	21.3831	15.5495	12.0968	21.4986	16.6066	25.6748	6.30625	15.8871	2.44337	179.827	236.99	25.2292	27.2361	21.0244	15.4942	7.28909	9.06382	26.4964	15.365	22.6427	16.4162	20.2902	6.47764	8.07663	16.8228	12.6003	15.4377	10.9038	6.95735	10.0476	2.98157	30.016	30.8786	10.2438	16.5816	15.1184	12.3356	13.3699	10.9127	16.4792	21.8793
POW16903	6.58694	10.876	100.79	106.308	103.268	0	0	0.0660306	29.0131	35.3144	16.4082	47.1907	17.4289	48.0362	84.506	30.7506	38.3693	5.7407	4.99061	98.3632	115.373	81.9221	77.3161	5.37235	23.9526	77.1093	31.9754	49.2711	29.7684	34.3699	64.3845	112.253	66.6719	79.6019	45.5127	28.8786	93.8226	11.1252	9.54359	5.75649	37.5519	49.1486	65.5321	54.8046	67.0876	32.0466	25.5656	78.6115	112.317
POW16902	7.37417	8.33931	11.5893	12.4242	13.0557	88.3743	103.983	90.0947	10.6932	9.85282	3.71857	12.6278	10.1664	14.8476	4.93661	10.9706	7.68032	2.36776	6.75965	12.7679	12.6165	13.4253	7.33634	9.08845	11.0953	58.3009	15.4126	20.5461	10.5354	12.1425	22.8048	11.3539	30.9574	22.7343	9.67147	7.84358	8.39024	4.69498	7.32585	26.3886	26.8234	8.98549	12.1971	24.1571	5.99889	10.1666	6.75328	11.2849	16.4192
POW16905	0	0	0	0	0	0	0.804929	0	0	0	0	0	0	0	0	0	0	0	0	0	0	0	0	0	0	114.712	0	0	0	0	0	0	0	0	0	0	0	0	0	0	0	0	0	0	0	0	0	0	0
POW16904	1821.75	1704.76	1204.84	1183.21	1089.66	0.146564	1.0208	1.2598	1141.58	839.306	1928.34	804.216	871.313	695.628	1386.53	499.548	565.865	65.3318	59.363	668.227	765.795	1391.69	1137.33	213.784	415.79	58.172	1638.44	1277.5	1085.01	555.412	1639.59	1308	1046.25	1289.68	866.041	945.814	1380.07	79.5788	97.9624	3.94807	363.741	1402.67	1122.47	1086.91	1359.45	978.742	931.688	1039.97	1142.18
POW16906	6.79799	5.59289	4.8912	6.85776	6.57198	0	0	0	5.11841	2.48764	3.2476	5.11698	6.01817	3.4668	1.70303	0.949365	0.367627	22.1634	15.4075	4.65638	5.33449	4.64544	5.233	0.170599	0.537811	35.0735	1.39615	4.21241	2.77491	2.19179	1.51608	3.15052	2.63433	1.53351	3.01096	1.17785	1.87887	0.986157	0.558264	0.564523	1.71643	1.55516	1.75994	1.17947	1.88291	1.51858	1.59631	2.36138	2.95039
POW16908	68.1209	64.4646	61.7194	65.5585	61.2769	45.5154	50.6938	64.0343	53.9769	52.835	36.9267	53.327	57.9989	41.7825	38.3037	26.9431	20.9155	553.875	427.478	50.4321	48.4866	38.4777	43.8602	24.6731	30.9791	47.191	46.8356	36.9927	48.917	41.122	17.8958	33.8385	30.7703	25.277	34.5809	35.8546	21.6787	22.7488	11.2056	22.012	31.6064	37.7273	38.7269	32.6113	40.1134	35.5276	38.0253	38.7973	39.5976
POW16907	0.522176	0.360317	0	0	0	0	0	0	0	0.27601	0.997835	0	0	0.461581	0	0	0	0	0	0	0	0	0	0	0.179015	187.601	0	0	0	0	0.605565	0	0	0	1.20267	0	0	0	0	0	0.360838	0.388236	0	0	0	0	0	0.471602	0
POW16910	0	0	0	0	0	0	0	0	0	0	0	0	0	0	0	0	0	0	0.868029	0	0	0	0	0	2.52493	60.9975	0.357529	0.382772	0	0	0	0	0.239375	0	0.848158	0	0	0	0	1.06014	1.27237	0	0	0	0	0	2.69799	0.665178	0
POW16909	0	0	0	0	0	0	0	0	0	0	0	0	0	0	0	0	0	0	0	0	0	0	0	0	0	60.2736	0	0	0	0	0	0	0	0	0	0	0	0	0	0.329099	0.157993	0	0	0	0	0	0.27918	0	0
POW16842	0	0	0	0	0	0	0	0	0	0	0	0	0	0	0	0	0	0	0	0	0	0	0	0	0	127.14	0	0	0	0	0	0	0	0	0	0	0	0	0	0	0	0	0	0	0	0	0	0	0
POW16843	0	0	0	0	0	0	0	0	0	0	0	0	0	1.4445	0	0	0	0	0	0	0	0	0	0	0	110.558	0	0	0	0	0	0	0	0.737265	0	0	0	0	0	0	0.564614	0	0	0	0	0	0	0	0
POW16840	0	0	0	0	0	0	0	0	0	0	0.222199	0	0	0	0	0	0.108996	0	0	0	0	0	0	0	0.0797263	93.0463	0	0	0	0	0	0	0	0	0	0	0	0	0	0.167372	0	0	0	0	0	0	0	0	0
POW16841	127.807	110.197	153.008	157.751	151.053	113.314	120.47	181.438	110.577	117.876	79.8174	104.802	120.52	105.612	83.7897	66.866	87.3413	1180.53	1081.33	121.352	120.022	96.6943	88.6253	55.4393	92.1179	30.5384	56.0342	63.0828	55.9589	64.414	21.2527	52.7682	65.0542	53.9038	48.5121	61.3817	30.443	34.5949	28.3306	29.2906	73.3514	73.6124	68.887	74.158	59.4172	56.6751	49.114	58.2515	71.031
POW16846	0	0	0	0	0	0	0	0	0	0	0	0.145842	0	0	0	0	0	0	0	0.0577019	0	0	0	0	0.10219	61.8916	0.1447	0.0774584	0	0	0.518528	0.239454	0	0.0672424	0	0	0.107101	0	0	0	0	0.110812	0.308683	0	0	0	0	0	0
POW16847	0	0	0	0	0	0	0	0	0	0	0	0	1.42322	0	0	0	0	0	0	0	0	0	0	0	0	117.709	0	0	0	0	0	0	0	0	0	0	0	0	0	0	0	0	0	0	0	0	0	0	0
POW16844	0	0	0	0	0	0	0	0	0	0	0	0	0	0	0	0	0	0	0	0	0	0	0	0	0	67.6003	0	0.140087	0	0	0	0	0	0	0	0	0	0	0	0	0.0931322	0	0	0	0	0	0	0	0
POW16845	0.180318	0	2.78151	5.46633	5.82822	0	0	0	0	0.095312	0.344573	0	0.259404	0	0	0	0	0	0	0.871008	1.5514	0.52364	0.189945	0	0.0757785	236.121	0	0	0.29442	0.647819	0	0.144852	0.293028	0.162707	0.83061	0	0.388731	0	0	0.129775	0	1.34066	0	0.174306	1.73141	0	0.220181	0.325708	0.210491
POW16848	0	0	0	0	0	0	0	0	0	0	0	0	0	0	0	0	0	0	0	0	0	0	0	0	0	103.66	0	0	0	0	0	0	0	0	0	0	0	0	0	0	0	0	0	0	0	0	0	0	0
POW16849	0	0	0	0	0	0	0	0	0	0	0	0	0	0	0	0	0	0	0	0	0	0	0	0	0	51.3001	0	0	0	0	0	0	0	0	0	0	0	0	0	0	0	0	0	0	0	0	0	0	0
POW16884	0	0	0	0	0	0	0	0	0	0	0	0	0	0	0	0	0	0	0	0	0	0	0	0	0	0	0	0	0	0	0	0	0	0	0	0	0	0	0	0	0	0	0	0	0	0	0	0	0
POW16883	0	0	0	0	0	0	0	0	0	0	0	0	0	0	0	0	0	0	0	0	0	0	0	0	0	60.3523	0	0	0	0	0	0	0	0	0	0	0	0	0	0	0	0	0	0	0	0	0	0	0
POW16882	0	0	0	0	0	0	0	0	0	0	0	0	0	0	0	0	0	0	0	0	0	0	0	0	0	45.3221	0	0	0	0	0	0	0	0	2.35494	0	0	0	0	0	0	0	0	0	0	0	2.49702	0	0.795712
POW16881	2.27075	4.38729	757.998	811.487	1012.91	15582.7	19978	14022.5	181.663	239.574	84.1809	751.041	423.363	1268.98	602.274	2238.96	2782.41	71.1616	190.013	1530.92	1787.44	1371.91	609.24	2450.92	2441.43	96.9451	899.923	2996.6	573.573	2567.33	2443.78	1254.63	8233.11	5375.49	1113.98	792.275	1921.57	1955.37	2679.25	7189.47	6473.37	768.851	1193.86	3469.49	992.505	1435.64	1528.89	1155.85	2436.73
POW16880	235.254	241.448	153.602	121.919	153.537	1225.48	1143.08	1043.32	1708.36	2640.84	2248.55	885.26	932.227	1870.96	297.271	844.604	1301.18	33.8147	42.04	289.743	321.918	605.681	499.004	1978.84	1794.79	154.546	4396.66	4963.03	2065.8	2719.19	8546.85	5475.21	1924.22	6429.69	3381.6	6904.36	3871.06	6016.45	2418.44	7298.36	3042.13	5351.3	13934.2	4974.33	2267.53	2676.04	2635.1	1775.44	2499.85
POW16879	17.0487	22.1442	646.842	733.374	846.809	6898.34	6847.01	6429.6	281.668	387.126	619.015	715.187	461.663	1168.25	703.925	2160.68	1985.44	25.7607	69.7348	923.213	1003.89	817.948	286	1260.98	1136.85	156.755	1682.81	2921.75	3847.67	3281.01	1177.32	1557.06	3636.22	4487.88	1506.51	1484.78	2208.95	7514.5	4690.15	9228.28	6517.01	1742.03	3556.06	3189.41	1356.24	1434.15	3316.16	1551.82	2199.89
POW16878	31.6011	24.7131	12.7365	15.2532	10.4017	0	0	0	13.7473	9.46537	14.0903	11.8537	20.4575	20.9505	8.23337	12.6696	6.66489	13.529	12.4147	6.72895	7.09624	11.0213	11.3735	3.43654	1.62504	71.8805	4.09075	13.6862	11.6095	7.25339	7.94031	6.76947	5.99127	3.08909	15.7696	1.18633	6.81258	5.6539	3.37368	1.51622	2.36569	9.7897	11.9991	5.09125	9.86155	9.73319	10.2899	7.61078	8.40249
POW16886	233.93	255.091	543.08	541.108	629.996	403.596	314.381	363.685	449.245	488.193	422.7	700.958	508.281	577.495	487.902	486.314	548.194	6552.28	10262.4	678.547	624.301	523.543	457.728	494.286	577.583	43.8293	276.54	396.854	326.543	507.304	140.563	591.993	364.787	403.025	403.389	446.376	355.367	1133.4	798.392	356.783	716.963	461.4	428.643	424.142	439.927	332.789	584.609	500.269	424.939
POW16885	15.3029	11.4042	3.49115	3.17754	3.98385	0.269845	0.268491	0.085906	3.39516	2.10308	1.75455	2.09642	2.64176	3.24651	1.89384	1.52803	0.573777	10.6134	17.3141	2.48832	1.76728	3.6252	5.64198	1.19819	2.6231	43.198	2.67429	4.61279	2.24877	2.38238	0.354934	1.47516	0.994729	0.552333	2.46718	0.68938	0.879737	0.443986	0	1.32163	2.53793	3.4133	1.1093	1.18342	1.02857	2.7472	4.85834	3.04057	1.19091
POW16809	3.75707	4.07391	2.81626	2.93281	3.13181	0	0	0	3.32722	1.7022	2.30768	1.57561	4.05366	1.89776	0.524395	0.974422	0.251553	19.6463	9.4885	1.66236	0.929764	1.48339	1.83749	1.40082	1.47201	28.1733	0.911908	1.39471	1.53362	0.321376	1.24487	0.431157	0.610548	0.363228	0.618086	0.604471	0.964228	0.311442	0.716248	0.579422	1.29812	0.399052	0.694764	0.259415	1.41724	1.13357	3.27688	1.93896	1.56634
POW16810	144.281	110.62	160.921	201.478	145.111	32.9802	50.0033	48.7469	80.2009	87.5618	2.55285	70.5919	119.155	70.8544	41.7678	32.7427	5.00903	0	0	152.06	155.311	21.0985	29.5525	17.4335	26.5634	46.7499	67.4451	23.6061	41.4444	54.3947	27.8869	32.1951	27.7885	25.3146	30.769	30.0912	1.92001	38.7597	4.27867	34.6131	79.3922	29.7979	24.902	37.8809	20.5241	36.6796	19.5752	43.4356	55.1016
POW16811	69.8913	61.3629	82.0193	83.5141	85.9337	32.6091	31.8888	31.5253	75.9523	78.1983	24.1649	87.8174	78.4408	82.6951	56.0635	46.904	33.5216	189.66	171.474	73.4901	75.8993	39.1913	41.9679	46.1354	60.507	61.8585	77.3606	43.39	65.0512	50.6423	18.9228	54.6153	37.8298	43.6794	35.702	36.447	13.4843	43.0803	13.21	44.0378	69.8142	47.9201	46.186	57.2211	37.2105	39.4875	43.8333	59.1924	70.2639
POW16812	1.57101	1.23891	0.921612	1.59426	0.906619	0.0659584	0	0	0.878698	1.54217	1.71547	0.878451	1.13002	1.19032	0.365458	0.814906	0	6.05321	3.9676	0.695111	0.518373	1.32917	0.945651	0	0	42.1485	0.653679	0.699832	0.916113	0.268766	0.780812	0.901438	1.24003	0.101255	0.258452	0.505517	0.80638	0	0	0	0	0.333726	0.581029	0.36158	0.75424	0.474	0.822134	0.202694	0.349313
POW16813	29.0622	46.076	23.0476	36.4872	28.7291	0.508404	0.303511	0	32.0586	23.2253	31.0734	16.9276	28.8679	30.583	7.43669	13.6617	1.7837	154.193	38.7372	19.2884	15.8492	14.8896	19.3159	6.09514	7.47242	40.3575	18.8105	27.1511	24.291	8.70085	11.2344	11.673	2.02406	4.83891	14.7418	14.0274	4.7238	2.81063	0.923405	0.747006	3.70575	21.6077	17.735	6.91185	12.79	15.345	15.6312	19.0607	17.7704
POW16814	25.0949	21.3523	34.092	36.2919	29.9804	24.5101	24.6629	24.9444	17.4835	14.8603	11.8984	22.5253	16.6934	17.8463	10.938	10.7905	4.68693	173.028	173.676	28.1971	30.797	14.3035	13.3167	12.9269	13.5192	55.4637	12.2736	12.846	14.3256	14.9132	3.28223	9.39744	16.435	8.59788	8.69144	10.2	2.57618	10.237	3.12225	20.2336	17.7324	11.5034	10.7466	14.2266	6.97516	11.3573	7.60304	16.5297	17.8408
POW16815	3.37011	3.93542	5.44105	6.23285	5.93433	0.152377	0.0758062	0.291058	3.04495	3.69975	0.990768	3.55145	1.67823	0.229156	2.1107	0.235324	0	4.32842	3.66638	1.70621	4.09161	15.7626	7.91932	0.676598	0.79986	21.7725	1.76182	2.02094	7.61905	2.63884	0.901915	0.833	8.00433	1.1696	1.79122	0.291961	1.30403	0.150427	0	0	0.447853	4.04761	0.805375	4.51073	1.2446	1.23191	1.89929	0.234131	2.01746
POW16876	10.5881	11.481	8.97196	7.43868	6.78923	62.2353	70.7691	56.8911	5.92213	3.19807	0	5.92047	15.2319	4.01118	2.95568	11.6709	4.25354	3.8854	17.8269	4.68482	6.40504	17.9163	13.5434	15.791	17.6307	77.6331	1.46853	0	7.40916	9.05697	1.75414	0	15.2399	0	10.4513	0	30.4345	4.82734	0.807407	22.8608	19.3369	1.1246	0.783189	0	9.44047	11.1811	5.54091	9.56261	15.3027
POW16875	1734.48	1488.65	343.817	324.007	289.427	1542.44	1288.54	1506.72	1725.06	1561.31	748.084	1000.88	1203.48	441.711	1256.28	1226.35	497.148	25.6203	19.9836	180.137	168.748	347.135	607.014	1041.59	720.793	87.8397	779.278	417.797	729.584	441.045	908.571	282.431	513.158	490.942	845.366	755.977	804.892	725.904	545.715	822.275	620.479	698.553	761.225	796.707	734.556	1959.33	1169.79	1021.96	525.681
POW16877	56.8002	56.6133	60.2658	63.3061	73.4491	51.0069	40.8644	38.2125	49.4192	42.8904	31.0115	55.581	42.8017	49.4119	47.1271	42.3531	31.9033	4.05287	5.31293	46.2496	59.6963	66.2108	52.7098	28.5313	40.0267	62.0492	62.1484	56.2279	53.3636	47.5067	28.7532	51.7845	51.573	43.3207	47.241	51.785	58.6336	41.0681	12.9941	42.5014	45.9479	55.6373	56.0192	50.1131	45.4495	42.6058	36.3298	54.9632	55.9556
POW16872	0	0	0	0	0	0	0	0	0	0	0	0	0	0	0	0	0	0	0	0	0	0.243718	0	0	0	58.1882	0	0	0	0	0	0	0	0	0	0	0	0	0	0	0	0	0	0	0	0	0	0	0
POW16874	23.8435	27.2457	74.0652	77.7558	76.7986	28.9267	32.3513	29.2329	20.5377	16.5353	9.65934	34.9043	25.1084	30.6876	8.32437	21.2111	2.86081	31.3585	23.605	70.7471	93.1819	18.6022	12.3573	5.22733	6.47391	53.8456	17.6858	35.0934	54.5037	46.5997	28.0936	10.7261	27.96	16.4373	23.0647	17.8305	1.91901	14.8317	3.15642	77.2897	45.6069	11.6293	30.6174	19.3608	14.103	23.1646	14.6737	27.7361	59.0067
POW16873	7.48304	5.16352	18.7787	25.2152	18.7531	24.0081	27.7169	29.7554	5.69681	1.64807	4.17068	7.93263	4.48543	4.40979	1.21853	2.54727	0.292264	17.62	41.8916	16.4168	18.004	2.95451	1.31376	2.03441	2.56537	55.2822	3.02712	5.83353	4.58181	7.09437	4.33902	1.50281	6.68824	3.93878	2.87247	0.702298	1.79244	1.44738	1.33146	18.4007	7.97193	2.31817	2.90594	6.8317	1.7963	3.29256	2.28433	2.25276	12.6175
POW16871	0	0	0	0	0	1.20874	0	0	2.6838	0	0	0	0	0	0	1.86672	0	0	0	1.5923	0	1.62386	0	0	0	148.723	0	0	0	2.46267	0	0	0	0	0	0	2.95551	0	0	0	1.42104	0	0	0	1.97457	0	0	0	0
POW16870	1.1827	1.42817	4.04725	4.84696	5.70669	123.393	132.112	141.916	0.385879	2.03173	0.282505	5.49724	4.25355	6.27273	1.34812	12.2121	5.95884	0.759504	1.39389	13.1642	12.1789	5.83702	1.71304	3.47262	9.42689	56.5631	3.58828	15.0592	9.89683	21.9533	3.42893	2.13767	36.3251	19.4762	4.42645	4.32895	3.18709	7.97798	13.889	54.0507	35.3472	4.17683	4.28666	13.7192	4.8264	6.40081	7.22079	4.00557	12.7706
POW16807	0	0	22.0015	0	21.6435	0	42.3012	0	0	25.488	0	0	0	42.6244	47.1123	0	22.5999	0	0	0	37.125	76.1542	25.3973	62.9256	49.5929	112.495	23.4077	50.1209	39.3663	0	0	38.7357	0	0	0	54.3065	69.302	0	51.479	0	16.6606	35.8514	74.9023	0	46.3007	0	0	43.5498	0
POW16808	14.9406	25.7737	20.451	32.656	11.7357	3.29321	3.27668	3.14521	43.8721	33.5634	7.13757	36.5498	32.2402	36.3189	2.4329	18.6482	12.2542	4.79727	0	24.5833	35.9467	32.4443	51.1496	24.3713	21.7685	65.3544	19.945	34.9416	39.6415	33.5477	21.6582	24.004	16.9956	13.4814	38.7123	33.653	56.366	6.50213	1.9938	0	9.03382	30.5478	46.4159	25.2744	37.6581	21.6939	18.2435	23.6138	21.8009
POW16806	8.57422	7.16603	21.4306	20.4672	22.7858	7.88747	9.38334	12.9044	14.9239	11.1637	3.34467	16.9823	16.031	18.8757	7.4104	11.5455	9.29712	1.04907	1.10019	27.3312	29.0626	15.5259	12.6604	5.55794	11.1531	57.1631	17.1065	17.344	10.3835	17.9563	11.7729	9.84225	15.4732	13.4647	12.9	10.3818	7.54661	21.3283	3.86176	17.2998	20.9244	13.2737	16.0108	13.9491	10.588	10.8435	7.40908	21.4986	20.5226
POW16804	60.104	50.4523	116.127	129.423	134.541	309.714	300.957	330.536	82.3827	79.424	13.4687	124.449	128.918	119.404	70.1754	82.1203	106.072	13.33	23.0037	195.212	196.369	66.1156	61.2733	88.2381	107.221	56.1961	98.6592	126.718	88.5253	136.534	25.6892	77.5254	133.923	97.7047	74.9236	87.0556	37.1798	76.6737	54.5743	188.636	225.115	65.5334	67.6154	122.29	70.6521	81.4643	96.846	125.494	141.287
POW16805	1.95485	2.02336	0.891944	2.40342	1.53551	0	0	0	1.91343	1.29161	4.2025	0.956445	2.81223	1.728	0.318324	0.443629	0.229051	0.627681	0	0.378413	0.564396	1.3507	2.05922	0.318877	0	61.5675	1.18619	2.53989	0.39898	1.46314	0	1.96294	0.158838	0	1.68839	0	0.70238	0	0	0.351728	0	1.45342	0.253046	0.157473	1.40778	1.03217	3.58051	0	0.380327
POW16802	0	0	0	0	0	0	0	0	0	0	0.69531	0	0	0	0	0	0	0	0	0	0	0	0	0	0	77.2473	0	0	0	0	0	0	0	0	0	0	0	0	0	0	0	0	0	0	0	0	0	0	0
POW16803	0	0	0.339445	0.135506	0.356834	0.289968	0.29006	0.505542	0.160956	0	0	10.3788	4.28098	0	0	0.127597	0.116226	1.58401	0	0	0.763702	17.6273	18.5361	8.20809	13.5904	72.4837	0	0.130788	0.404904	0.525628	0	0	0.569873	0	0	0	0	0.214693	0	1.80915	0.486388	0	0	0	0.355265	0	0.925272	0	0.191958
POW16800	10.4212	8.98869	5.34928	6.40627	5.84696	0	0	0.731271	4.25017	1.37711	3.73389	5.09877	2.81098	3.45447	3.39395	5.32117	1.83159	3.34614	7.67634	0.504327	2.50731	4.6289	5.48881	3.39985	3.57265	86.6121	0	0	2.12695	2.33999	0	0	0.423379	0	4.50037	0	3.74436	0	0.695347	0.937523	5.85109	0	0	0.419741	1.87621	2.06342	3.18126	4.70595	0.506877
POW16801	1.10034	2.53088	3.34702	2.80586	2.46943	0	0	0	1.19669	1.3571	1.05133	5.02469	2.90205	3.24217	1.31396	2.16413	0.515709	0	0.432275	1.704	2.54148	3.47554	1.73863	0.717954	0.377222	47.49	0	0	1.19774	0.658854	0	0	0	0	0.422379	0	0.790705	0.106414	0.195784	0.263972	0.760362	0	0.379823	0	1.40872	0.774643	4.03076	1.98753	0.570872
POW16865	0	0	0	0	0	0	0	0	0	0	0	0	0	0	0	0	0	0	0	14.9033	0	0	0	0	0	538.834	0	0	0	0	0	0	0	0	0	0	0	0	0	0	0	0	0	0	0	0	0	0	0
POW16864	0	0	0	0	0	0	0	0	0	0	0	0	0	0	0	0	0.997438	1.36667	0	0	0	0	0	0	0	86.8859	0	0	0	0	0	0.854794	0	0	0	0	0	0	0	0	0	22.9432	0	13.3719	0	0	1.29932	0	0
POW16863	48.3171	49.7127	58.067	64.1189	61.1887	42.8538	41.0618	48.7381	44.1967	47.2022	12.3656	50.6572	53.0624	44.045	35.4055	19.1887	22.3421	436.888	412.09	44.8447	44.673	41.0494	40.3312	32.3707	44.2207	37.4899	44.9203	32.7339	29.2321	38.4886	16.5098	33.6155	28.1124	24.3293	26.5788	23.807	12.5553	13.1422	7.36895	16.4555	38.5308	25.6597	34.9578	29.1219	31.5852	26.3089	33.7135	37.2088	45.0715
POW16862	0	0	0	0.0852955	0.210191	0.275253	0.68468	0.262883	0.203718	0.165018	0.149143	0	0.112279	0	0	0.212544	0.146319	0	0.18397	0	0.06009	0.184893	0	0	0.107027	61.7258	0.227324	0.567874	0.127435	0.0934664	0	0.125394	0.101467	0.492977	0.179759	0.175799	0	0	0	0.337029	0.107867	0.116057	0.161647	0.201189	0	0.0824193	0	0	0.303694
POW16869	75.586	72.4944	76.1335	81.8255	82.3631	158.713	170.983	167.859	83.1354	83.1727	79.0324	111.643	111.473	93.2886	64.2508	97.3099	104.272	184.39	318.235	76.7474	85.4616	78.6439	76.3667	123.142	115.874	74.306	75.4613	72.8833	57.8267	81.6938	21.5007	69.5025	70.7637	66.9169	64.0514	76.0252	44.068	97.9261	77.9032	71.5062	117.604	76.3444	69.9052	82.1036	67.5564	74.2973	74.301	92.3085	86.0144
POW16868	0	0	0	0	0	0	0	0	0	0	0	0	0	0	0	0	1.92762	0	0	0	0	0	0	0	0	14.3926	0	0	3.35769	0	0	0	0	0	0	0	0	0	0	0	0	0	0	0	1.97457	0	5.35702	0	0
POW16867	69.5453	77.2495	66.7137	71.1834	66.2375	43.2706	49.0055	43.3256	72.1669	73.6994	62.558	73.6959	74.4254	53.0784	54.4687	38.1858	18.4438	475.361	431.01	59.3657	57.2002	56.3901	62.0016	30.768	32.797	39.1763	54.6744	53.2454	40.1587	46.7202	22.425	48.7811	42.7805	32.2948	56.2567	47.3762	21.4529	40.0593	20.6439	26.1247	39.7354	61.7958	51.1156	36.2915	55.3762	56.2445	51.7802	48.7158	57.5538
POW16866	11.1367	11.0214	11.5668	13.1317	13.8122	17.7861	15.383	13.7787	11.2832	9.44955	5.32032	12.0448	9.38081	10.3625	5.82222	8.84567	5.76901	53.6381	62.3455	11.3463	12.4665	5.84347	5.71129	4.685	5.92783	41.0231	10.8123	11.0426	9.9293	8.4232	5.94778	8.12225	8.71554	7.00786	12.4874	9.24177	6.42335	6.37719	3.51988	12.1281	10.7335	9.15169	8.57369	8.97117	9.07534	8.20135	6.62041	10.3228	11.1186
POW16861	55.0865	53.9871	101.448	103.608	113.953	37.8929	26.03	34.6213	77.6228	84.1874	104.503	110.542	99.6329	98.4467	94.2519	46.9247	77.0801	317.353	353.785	103.698	98.192	103.705	93.3487	58.6029	76.3609	66.1194	80.2229	68.6682	124.162	81.2658	62.9577	121.852	84.4593	57.8106	60.2192	65.6362	53.6409	42.0405	39.8456	47.1154	72.5464	73.6032	65.5197	71.3858	79.9157	59.8578	76.038	91.9316	98.0097
POW16860	0	0.525119	1.56252	1.24751	1.36632	0	0	0	1.73806	0.402252	1.09067	1.11701	0.273695	1.68175	0.743529	1.03621	0.356672	0.488704	0.448451	0.441941	1.17182	1.95304	2.20451	0.248274	0.913123	74.3718	1.10827	0.988762	0.621281	1.13918	0.882539	0.611328	1.11302	1.54504	0.438186	0	0.546863	0.110397	0	0.547701	1.57763	2.26323	1.18211	1.47128	1.46144	0.602723	0.464622	1.03096	1.18447
POW16795	2.24568	0.774792	0.777134	2.17571	0	0.329995	0	0.315164	0	0.993258	1.07283	0	2.3266	0.992541	0.9246	0	0.526255	0	0	0.869422	0.432242	2.21664	0	0	0	79.2258	0.545067	0.583552	0.916675	0	0	0.419152	1.45975	1.01317	2.02611	2.52914	1.61375	0	0	0	0.387956	0.834827	1.46999	1.27183	1.93018	1.18573	1.37106	0	3.33769
POW16796	1.6384	2.00165	5.98045	5.04798	7.70886	0.120378	0.0399248	0.613166	4.46394	5.0085	1.84432	5.44631	2.94072	4.78082	3.88866	3.17895	2.05693	0.526072	0.643656	5.59442	9.87866	6.35966	3.13555	5.99766	7.87481	79.0302	11.3987	5.7894	188.96	6.49602	4.23693	3.80143	16.7468	5.66713	7.89382	9.58879	19.4839	1.26761	0.566414	1.17726	8.60552	12.1055	67.6838	189.529	8.56791	3.60514	11.8083	4.66533	77.3148
POW16797	42.1421	40.1614	40.8601	43.879	44.2899	26.3565	30.3945	35.1254	33.2005	29.4741	11.5394	39.6032	40.4785	51.9027	19.1225	26.0667	16.4996	45.3796	42.5505	37.6052	42.1397	28.8136	23.4818	18.6947	29.9958	55.4522	47.6506	48.0102	37.3414	46.1591	21.456	29.2088	32.6133	26.143	28.704	26.3353	15.0494	19.4212	6.7897	45.0324	37.1119	27.7981	32.5311	28.0275	23.5633	22.0477	28.3963	36.32	37.9953
POW16798	0	0	0	1.17658	0.966467	0	0	0	5.62022	2.27627	0	0	1.54879	7.61338	1.4025	1.95458	1.00917	0	0	1.66725	1.65778	0.850145	0	0	5.1672	85.3965	2.09049	21.2619	5.27358	3.86786	0	1.7297	1.39964	0.971456	0	4.84999	1.5473	0	0	7.74835	0.743962	1.6009	2.22978	2.77523	2.0675	1.1369	7.88765	3.88933	1.67568
POW16791	3.85311	0	1.75807	0	1.72947	0	0	0	0	0	0	7.5408	8.31457	3.40598	0	1.74883	1.80588	0	0	0	2.96654	1.52131	0	5.02819	7.92562	103.375	3.74088	2.0025	3.14564	4.61428	8.93686	0	1.25231	0	4.4372	0	2.76885	0	0	5.54618	0	0	1.99507	2.4831	1.84987	0	0	6.95985	0
POW16792	0	0.976478	0.215227	0.257755	0	0	0	0	1.23123	0.249334	0	0.923166	0	1.66788	0.153624	0.428193	0.663245	0	0	0.182623	0.363173	0	0.496893	1.23113	0.970277	75.9324	2.28984	3.67728	0.770196	1.41223	0.547038	0.378929	0.306623	0.212819	0.543215	0	0	0	0	3.05541	0.651926	1.05214	0.976967	1.06396	0.905865	0	1.15198	2.13011	0.550641
POW16793	0	0	0	0	0	0	0	0	0	0	0	0	0.20145	0	0	0	5.38174	0	0	0	0	0.331732	0	0	0.192026	71.2182	0	0.145553	0	0.167696	0	0.22498	0	0.379068	0	0	0	0	0	0.403128	0.0967663	0	0	0.0902428	0.268918	0.147876	2.73583	0	0
POW16794	0.332769	0.459241	78.9533	85.644	100.223	1061.21	1008.3	1051.07	27.7945	33.244	15.8973	93.7803	62.2334	131.192	62.8574	170.67	199.633	11.1122	37.2582	146.096	170.502	179.868	100.604	292.035	294.785	64.0473	48.2999	117.429	39.6637	194.073	168.643	89.5513	704.949	260.032	75.493	47.2213	134.39	175.522	245.306	316.372	462.318	61.1109	71.5051	163.625	104.165	109.463	143.029	114.806	143.209
POW16799	0	0	0	0	0	0	0	0	0	0	0	0	0	0	0	0	0	0	0	0	0	0	0	0	0	76.8349	0	0	0	0	0	0	0	0	0	0	0	0	0	0	0	0	0	0	0	0	0	0	0
POW16851	0	0	0	0	0	0	0	0	0	0	0	0	0	0	0	0	0	0	0	0	0	0	0	0	0	55.6494	0	0	0	0	0	0	0	0	0	0	0	0	0	0	0	0	0	0	0	0	0	0	0
POW16850	0.770622	0.265876	0.175807	0.42109	0.345894	0	0	0	0	0	0.736297	0	0	0	0.125487	0.699532	0	0	0	0.149175	0.889964	0.152131	0	0	0.396282	58.6515	0	0	0	0	0	0	0	0	0	0	0	0	0	0	0.13313	0	0	0.124155	0	0	0	0	0
POW16853	16.9662	15.8047	25.7395	24.7994	24.7496	15.3327	15.6278	21.7869	21.5887	25.3344	7.69998	22.4127	21.0514	21.3713	14.09	16.5561	12.3252	35.4098	46.4903	19.2129	17.7976	16.5793	19.8826	16.882	34.026	48.9817	33.5617	37.6949	23.5468	17.2702	15.7405	23.5103	10.2013	21.8155	13.6767	24.84	11.8871	9.59875	4.75462	9.76849	25.2068	24.2825	34.4803	25.5575	16.4945	16.1248	17.6094	14.5568	20.6304
POW16852	0	0	0	0	0	0	0	0	0	0	0	0	0	0	0	0	0	0	0	0	0	0.435315	0	0	0	72.0211	0	0	0	0	0	0	0	0	0	0	0	0	0	0	0	0	0	0	0	0	0	0	0
POW16855	0	0	0.285743	0.342203	1.12438	0.0920258	0	0	0.408656	0.496535	0	0.306406	0.450462	1.38395	0	0	0	0	0	1.6972	1.68756	0.989048	0.494768	0.408621	0.107347	60.6322	0.152003	0.488206	0.766902	0.74997	1.45253	0.251539	0.10177	0.423817	1.44238	0	0.225014	0	0	0.225358	0.649137	0	0	0.706271	1.20265	0.330664	0	0	0.609207
POW16854	568.599	593.167	582.256	582.526	569.068	181.172	215.892	206.286	512.155	496.493	244.695	511.59	473.001	444.306	436.326	281.908	148.766	79.0754	62.1963	488.244	481.288	355.439	369.239	165.584	245.569	64.2737	386.401	306.128	372.12	335.661	218.101	356.392	257.865	280.809	286.882	298.043	150.575	131.27	76.4999	178.36	283.068	334.663	286.24	280.656	294.966	311.423	290.923	378.956	403.542
POW16857	13.0485	12.795	26.6349	26.644	22.8108	63.3763	71.2919	91.9487	17.9257	9.80122	11.8111	13.4405	18.2775	14.5697	6.48623	15.5853	13.1969	0	0.8094	19.1436	16.6555	17.625	10.8515	12.995	11.5365	43.259	25.0035	48.1841	21.8661	21.7945	19.1145	16.5506	34.8204	22.3088	18.9809	17.7894	18.7534	5.97757	29.3272	86.9909	36.0675	18.8925	18.4909	18.8096	11.54	20.3064	13.4174	22.329	20.5766
POW16856	120.065	122.166	125.93	126.071	123.881	35.1367	33.8446	34.4859	79.1771	85.1111	29.8945	104.046	90.3876	93.5403	56.4996	47.2209	28.1362	380.942	261.125	103.012	98.5104	64.2778	65.6493	31.8674	44.3006	51.9263	74.8306	49.1789	68.3232	55.442	23.8948	50.4726	42.5777	39.9384	46.5768	50.994	32.5374	47.0859	12.0847	78.905	50.0093	47.2817	53.3428	46.474	44.6978	46.3372	40.3792	61.3401	70.5729
POW16859	96.3979	109.738	101.345	104.378	91.5212	26.2418	23.642	30.4241	88.4127	88.0537	49.2354	83.8961	80.8418	69.8971	88.1072	34.2762	33.1043	344.041	210.993	64.6664	62.0761	80.6812	83.0608	31.594	43.2511	61.1455	102.863	37.4011	75.4344	32.7172	29.8799	70.3005	47.2124	34.4725	47.5761	48.029	40.2223	27.9681	9.7222	15.0265	24.558	57.1391	49.223	45.3754	74.0061	58.1696	51.5314	64.9953	55.8322
POW16858	2.84123	3.59431	2.80882	3.36382	5.10115	0	0	0	3.09003	0.750905	0.904893	6.02387	3.40615	2.51153	0.925323	1.71942	0.443879	34.667	21.2077	2.56665	4.55728	0.93483	2.99293	0	0.974043	21.5424	1.83898	1.96883	1.15978	0.850628	0.549161	2.2824	1.23125	2.35009	0.545323	1.06662	1.70143	0.274778	0.252772	0	0.981683	4.57697	3.43266	1.22067	0.909381	0.750091	2.31289	2.56605	2.76389
POW16786	263.509	304.316	285.739	258.457	263.275	80.6837	90.9181	89.4364	361.886	449.907	279.161	374.372	364.806	314.797	312.753	314.263	228.401	822.733	599.037	245.442	219.855	312.556	376.298	394.229	346.229	24.4357	263.862	164.453	338.441	214.557	98.4536	271.021	98.9024	115.902	294.566	294.286	216.296	214.003	145.367	85.6986	130.664	318.879	280.301	181.895	314.423	276.521	386.384	301.716	155.732
POW16784	0	0.159559	0	0.126354	0	0.88346	0.946643	0.389426	0.603561	0.366677	0.441871	0	0.166327	0.408804	0.0753079	0	0	0	0	0	0.17803	0.182596	0.243581	0.150878	0	64.7352	0.449	0.480702	0	0.138458	0	0	0.150309	0.730279	0.266288	0	0.166166	0.53671	0	0.998524	0.319579	0	0.119729	0.447052	0.111016	0	0.282354	0.20884	0.0899763
POW16785	0	0.430294	0.284526	0.681492	0	0	0	0	0.406915	2.63691	3.57487	1.2204	1.34563	2.75612	0.203088	0	3.50717	0	0.734941	0.241424	0.480105	0.492418	1.31376	6.5101	2.56537	73.4375	0.302712	0	1.01818	2.24033	0	0	0.202674	0	3.59058	0	0.896222	1.80923	6.32446	1.79519	0.430915	0	0	0	0	0.658512	0	2.25276	2.42645
POW16787	1.65449	0.776199	5.56329	6.61573	6.88128	1.54778	0	2.06042	3.6838	4.51572	1.52721	6.96759	6.95946	13.8887	2.38457	7.26908	4.00905	1.06005	6.00445	11.3911	13.093	7.67181	6.41892	15.1089	12.2919	77.512	29.4414	12.5307	10.3054	17.7723	4.38093	7.93212	13.3822	8.65191	15.4297	30.716	8.06234	21.6212	6.29238	30.6677	30.3282	4.19413	7.35853	21.1182	6.26676	8.26293	7.96268	7.18254	12.8938
POW16788	0	6.29023	0	0	0	0	1.57347	0	0	0	5.14123	0	6.55702	0	5.2573	0	0	0	0	7.05849	7.0184	3.5992	4.8013	14.0438	3.12514	135.499	8.85036	10.751	0	10.9167	0	0	5.92556	0	10.4978	0	0	0	2.87229	6.56073	0	0	5.57226	0	2.58336	0	0	16.466	0
POW16789	96.7609	94.459	99.9152	80.0336	68.4458	19.4667	18.9485	19.9901	54.0436	54.2117	46.0263	46.6377	51.4482	45.2008	59.2226	22.7555	9.06341	7.79453	0	54.8043	59.3435	36.2798	40.2906	16.5407	22.2669	32.7174	61.6303	25.522	51.2054	32.3612	17.2489	39.3971	30.3642	26.2518	24.0564	36.6648	10.808	18.0477	7.70014	11.0494	29.8536	37.3294	34.3546	36.5768	32.5628	45.6978	29.4099	39.4457	52.2362
POW16790	50.7266	55.3131	21.8593	21.0455	18.1306	0.368103	0.366256	0.439451	43.7262	56.274	47.5696	32.7854	28.3791	27.1255	42.015	51.4476	12.4744	57.912	53.5111	25.7004	23.8669	14.8357	21.1101	28.3992	32.9557	44.1958	12.9203	16.1108	20.4507	35.0611	12.3465	10.8162	9.15933	8.75889	35.6988	15.8693	11.0257	10.175	3.67719	9.01434	9.08792	35.6198	20.1043	12.9147	29.014	55.7169	40.5291	42.7028	15.9612
POW16689	0	0	0	0	0	0	0	0	0	0	0	0	0	0	0	0	0	0	0	0	0	0	0	0	0	42.2346	0	0	0	0	0	0	0	0	0	0	0	0	0	0	0	0	0	0	0	0	0	0	0
POW16688	0	0	0	0	0	0	0.261069	0	0	0	0	0.873631	0	0.789191	0	0	0	0	0	0.345648	0	0	0	0	0	35.726	0	0.463995	0	0.534582	0	0	0.29017	0.402799	0	0	1.28313	0	0	0	0	0	0.462272	0	0	0	0	0	0
POW16687	0	0	0	0	0	0	0	0	0	0	0	0	0	0	0	0	0	0	0	0	0	0	0	0	0.152293	52.7281	0	0	0	0	0	0	0	0	0	0	0	0	0	0	0	0	0	0	0	0	0	0	0
POW16686	12.8629	14.6554	10.5096	9.42607	9.39877	0	0	0	11.777	6.21929	8.19334	7.90337	7.67436	6.69877	4.12421	7.78423	1.72915	5.25073	3.173	8.49291	11.4003	3.30702	4.93672	0.520489	0.307655	46.0597	3.72712	9.53521	6.34955	5.43319	7.05382	5.44683	4.34266	4.94858	6.8897	2.35828	4.6575	1.47542	1.17097	2.43996	3.16959	7.26534	5.67924	3.66276	4.02124	5.73871	5.72254	6.6641	4.53953
POW16685	85.6695	89.6223	102.182	84.4762	82.4806	42.4592	44.2715	39.0264	85.605	63.7233	120.327	74.9525	119.488	77.479	84.9602	91.3282	91.7167	310.646	327.581	71.2971	73.4517	116.095	82.294	61.2063	89.9934	0	0	0	66.9207	54.3069	0	0	59.7528	0	62.1975	0	61.198	55.6828	35.2206	37.2209	67.8577	0	3.21214	0	74.6988	63.5685	77.2601	107.241	72.5167
POW16684	25.8881	34.8962	42.0288	37.5033	33.2382	17.5168	31.689	21.1233	40.0718	42.6427	69.0278	34.7584	38.9746	41.5104	25.6856	46.1801	36.3999	26.2903	20.5771	34.7297	38.0089	50.3935	51.6867	21.9983	27.4508	37.9228	16.0741	29.0989	28.5074	24.1529	16.0584	25.1489	12.9145	11.4082	35.359	12.2047	32.4475	11.5285	6.74875	8.23262	12.897	28.2001	23.068	9.11764	29.4823	23.5234	37.4923	29.9056	20.6152
POW16683	28.8413	35.0144	25.1316	30.3345	29.5895	0.127462	0.253645	0.182601	21.6502	13.067	11.3956	22.7051	19.9655	22.4274	15.5372	19.1926	5.69154	5.57029	8.43397	28.2928	31.5547	22.6034	22.843	4.95223	9.29274	58.4318	9.57936	23.5543	30.9812	22.9826	14.8374	16.8974	21.9896	11.7403	20.4774	9.76894	12.1548	2.39079	2.77809	8.27164	15.2847	22.8944	14.2598	19.4948	14.2631	14.4268	17.741	17.6264	20.3354
POW16682	19.2959	20.2702	28.9092	28.1693	27.9219	19.4673	16.4221	19.0775	14.8465	9.59044	6.32891	19.1635	14.5009	12.9835	8.0663	11.1108	5.93911	193.454	182.611	23.3034	22.8384	13.1903	10.1631	5.82535	9.47833	38.9693	14.8193	14.5185	14.5774	15.1752	18.3694	9.02275	15.5381	14.9425	10.613	7.78441	4.55304	10.8625	2.4597	16.9964	17.2147	10.4922	12.8243	13.2702	11.0614	8.97178	8.43997	10.9244	23.7574
POW16681	0	0	0.657545	0	0	32.1888	23.1776	12.5396	1.88078	0.761745	0	0	0	1.27389	0.93868	2.61636	6.7543	0	0	0	0	1.13799	0.759034	4.70156	1.48216	72.2844	4.19745	0.748968	29.413	0.862908	0	0	2.34192	3.90112	0	3.24606	7.24917	4.59928	10.7697	0	7.46891	2.14294	1.49238	3.25052	0.691881	3.80459	5.27914	2.6031	6.72909
POW16622	28.9937	21.2569	7.02792	5.94112	2.44009	29.8237	39.2121	22.1255	13.5984	12.4519	14.7168	18.6187	11.0792	8.00912	2.65572	8.63593	2.97256	0	0	1.75391	0.697579	2.50414	8.11264	29.5593	10.561	67.6408	26.8297	10.8304	47.3404	16.2756	2.10149	3.63922	2.94479	8.17562	20.8681	44.8984	5.20874	48.8948	32.4042	1.95627	1.56527	0.673648	24.3952	14.5974	6.95992	12.9168	9.95718	10.6379	17.6278
POW16623	9.22804	7.73211	8.52125	11.1655	8.67848	9.78277	11.3399	10.299	6.30841	4.47125	0.73475	7.52497	6.79573	6.50633	3.36314	4.03879	2.214	35.2741	32.7571	8.80407	8.6272	4.1206	3.29811	2.9389	3.54021	44.2104	6.77277	5.48104	5.47089	5.32817	4.20424	4.85375	5.60571	4.26251	2.90975	2.96938	1.65782	3.44231	1.23146	6.87864	7.47758	4.81905	3.86799	4.46019	3.00632	4.11837	2.54873	6.05228	7.05323
POW16624	61.6328	57.321	55.0201	53.5919	52.4411	100.49	106.568	95.0716	42.6659	45.3255	43.5256	45.6258	55.5117	34.1097	42.9374	36.0008	35.4171	11.7017	8.84296	49.5902	50.1338	52.2659	48.5515	22.7299	26.2737	78.1446	56.4555	37.0448	45.0661	25.3516	65.2601	46.0662	45.8111	39.4129	37.0309	31.9901	49.6813	19.9031	19.4534	29.7001	32.5905	37.8545	36.9073	36.0922	51.4606	43.2955	40.5739	54.2115	45.2531
POW16625	239.099	240.713	143.628	152.269	125.232	9.20077	9.55699	17.5746	147.94	124.018	118.333	116.142	133.38	91.8399	245.82	40.754	43.8573	15.9068	4.46007	99.3609	90.9829	104.726	112.524	21.7739	32.4338	69.0235	223.252	87.2519	122.736	61.7985	64.8985	162.224	66.8645	94.0595	77.6511	81.7524	64.7714	6.08862	7.34558	2.97117	24.4864	139.402	91.2032	74.0872	138.245	77.7453	129.805	131.74	71.2162
POW16626	0	0	0.29097	0	0	0	0	0	0	0	0	0	0	0	0.103844	0.14472	0	0	0	0	0	0.125893	0.335879	0	0	52.4429	0.309568	0	0.26031	0	0	0	0	0	0	0	0.22913	0	0	0	0	0	0	0.205483	0	0	0	0	0
POW16627	2.15321	1.11433	39.298	33.5324	52.9141	0.158203	0	0.151093	12.6455	17.9257	2.0573	31.0781	10.4544	27.1226	28.4006	31.2732	15.3899	12.4447	24.1082	41.4727	52.4272	39.7443	17.2948	9.13209	32.6641	70.3265	10.4525	34.4107	8.34983	19.017	26.8435	67.8907	44.9635	33.5152	23.5563	5.45624	46.0322	27.956	32.757	0.774835	24.5507	19.2109	34.8404	39.2001	18.866	9.94789	13.8034	26.7392	47.1284
POW16628	3.8964	3.43548	2.17289	2.48396	2.23471	0	0	0	1.27128	0.686517	0.8273	0.847282	1.24563	1.14808	0.493487	1.27724	0.507272	5.28239	3.82682	0.670447	0.74997	0.940137	0.570061	0.141241	0.37105	51.5106	0.840647	0.787501	1.76722	0	0.753107	0.521672	0.562836	0.488313	0.249281	0.73137	0.622215	0.062804	0	0.155792	0.0747922	1.1266	0.44833	0.20925	0.935329	0.342886	1.05728	0.391003	0.673838
POW16629	8.7716	9.77738	7.85055	9.03306	10.6	14.6743	19.2373	16.9503	8.58573	8.73796	10.6373	15.516	10.1921	9.54303	4.61467	7.96242	7.58972	6.93283	9.54272	6.53068	11.0391	9.05777	7.10763	6.82398	3.81672	62.5716	6.22331	12.6241	12.945	5.85823	9.78113	8.4014	8.443	4.87071	12.8209	8.35897	6.78816	3.52374	3.96187	10.9262	8.50928	11.2875	11.5291	8.04433	9.23231	6.05649	6.59122	8.22674	7.22008
POW16620	25.4842	15.9862	16.9131	8.86155	19.7575	14.2984	11.5168	11.0547	10.5824	6.12289	13.2813	20.4031	14.9978	10.2395	4.52705	12.6181	3.25745	2.97552	2.73044	13.454	8.91841	21.0384	13.4224	7.5582	8.73659	78.3702	15.7448	12.0404	11.3482	5.54883	10.7469	7.44428	6.02378	8.3619	5.33588	5.21834	3.32964	2.68865	3.70998	0	5.60326	20.6699	11.9957	5.97201	7.78586	6.11624	14.1445	27.2007	7.21177
POW16621	3.68502	5.08555	4.76389	5.70521	6.61608	11.3715	14.7267	11.2053	5.61079	3.24636	1.76044	4.8079	4.85947	2.1716	3.00031	5.85389	5.18132	18.1427	55.7359	5.4689	4.49213	6.30477	8.73398	6.01105	9.05375	36.5371	10.7331	5.42625	6.01683	2.57425	4.2735	2.46685	5.18995	5.54186	4.95091	8.30032	5.29613	1.78191	0.983519	5.30424	8.48816	8.21941	7.95015	4.74956	7.07669	3.89141	8.24939	9.42967	4.77961
POW16668	6.85946	4.73323	24.7537	25.5559	26.3103	1733.71	1966.44	1098.15	11.3936	10.8773	14.8953	28.6795	33.6408	50.7126	13.81	88.3055	68.6822	2.40272	5.87953	41.7663	34.8076	55.397	28.9028	112.299	87.65	72.0123	31.7847	90.4197	24.4363	57.1283	22.4183	19.0355	139.237	167.398	34.4696	38.6264	44.363	46.4971	51.9271	201.959	213.518	30.5999	39.0687	106.092	33.5309	53.998	74.6214	40.5498	53.8671
POW16669	28.5093	34.7301	31.958	29.4257	29.2263	17.6883	18.32	14.226	27.5607	26.79	25.2217	33.7524	28.1017	29.5567	25.9058	25.8793	24.5792	10.8492	11.2001	27.1168	26.4208	34.3246	33.3683	14.6978	17.1341	51.7305	26.1412	24.3285	28.1596	18.5459	15.9188	22.0537	16.2439	15.562	25.1299	19.8197	16.1872	19.5043	7.51509	17.7318	18.1198	33.2342	27.7008	17.125	21.7983	22.8583	24.927	23.523	21.6388
POW16666	62.5657	49.127	10.1719	7.07332	5.16462	110.96	116.291	113.846	102.771	115.558	71.4599	35.8892	78.6264	25.4278	7.02627	11.0977	3.37052	0	0.847564	4.45472	3.5989	6.53058	8.71174	7.97695	10.8478	50.3319	15.7095	11.9599	11.7421	5.59788	30.0237	11.554	21.0359	14.9249	9.10979	11.3389	10.3356	5.21619	3.071	9.31629	12.9207	8.55493	29.7889	28.9654	7.25048	91.1308	7.90315	17.5364	9.23433
POW16667	6.20416	4.28106	2.42639	3.87444	2.78474	14.5869	15.5504	16.1703	23.7124	21.0817	11.0088	13.0093	12.7504	4.70075	4.0411	6.0341	6.23097	0	0	4.80393	4.77664	8.39853	8.40267	3.46982	5.77311	98.2163	3.87222	10.5944	4.34144	7.96048	4.11139	20.6475	10.6583	2.79911	3.06199	8.98364	5.09523	1.80003	4.73105	2.55152	5.8184	9.22555	8.26046	10.8523	3.82964	13.5713	7.57571	12.8075	6.20771
POW16664	3.96082	2.50532	4.81923	6.85363	2.66672	2.23111	2.31643	1.94555	2.79997	2.26806	0.630732	3.8758	2.849	4.66826	2.47239	4.04486	2.93925	10.5981	18.6724	3.83361	4.44714	8.60111	3.12922	5.81484	3.2815	52.3621	0	0	0	0	0	0	4.29106	0	0.380103	0	0.948751	0	0	0	0.114043	0	0	0	0	0.174277	0	0.2981	0
POW16665	1.96271	0	1.11941	0.804361	1.32144	17.5932	105.747	7.02402	0.640373	1.03744	1.87529	2.40073	8.11767	1.30121	1.27842	0.890825	2.98964	0	0	0.949838	1.32222	1.35613	1.29219	0.64032	2.69146	57.8086	2.14374	2.5501	3.60526	1.46903	0.569037	1.1825	1.43529	2.65653	1.13012	1.10523	0	0.569445	0.52384	0	2.03443	1.09445	1.01626	1.73917	1.41344	2.84987	1.1983	0.886309	2.48207
POW16663	307.478	316.768	260.153	273.907	255.921	69.3563	74.0453	73.4919	263.026	285.9	95.4587	269.695	274.446	238.299	264.511	131.347	149.357	557.522	366.445	172.393	191.639	229.199	258.118	95.5357	106.297	21.0979	139.227	102.057	136.41	90.7657	41.9507	195.11	56.8255	85.4881	135.883	170.72	153.492	109.7	108.5	51.4491	79.4551	167.134	127.098	121	179.046	146.888	155.65	160.24	109.924
POW16662	15.868	11.4471	17.4421	14.3855	18.2915	25.9672	26.7859	24.4459	8.58952	9.14995	4.47944	11.6455	12.0623	11.1575	7.51684	13.1765	6.92998	19.917	22.7394	12.5659	14.7158	10.0384	9.68722	7.05929	5.56356	35.1261	8.31563	8.24676	8.24375	7.88179	6.0643	6.22862	9.31831	4.06767	5.60662	5.6862	4.27604	3.45286	2.0213	10.1225	7.97469	7.23956	4.66827	6.62364	5.97336	5.04605	4.40361	8.30554	11.6472
POW16613	0	0	4.66527	4.46967	1.83575	87.1444	104.646	59.1206	1.33441	3.24274	3.90772	16.0084	4.41277	21.6917	1.99797	22.2756	53.6722	0	0	11.0839	10.2338	9.6888	2.15413	13.343	12.619	71.5613	10.9196	41.4485	3.33895	20.8158	0	13.1419	13.9573	29.5236	14.1297	11.5153	7.34752	40.3447	66.5862	85.3617	31.795	3.04082	7.41185	13.8374	9.81776	14.0366	37.4553	14.7751	11.14
POW16612	2562.98	2665.61	2465.94	2435.62	2234.09	1290.88	1422.89	1115.57	2351.12	1875.03	1162.3	1908.23	2204.23	1945.43	2168.41	1664.83	1392.72	966.064	787.995	1391.33	1186.82	2221.85	2724.27	1284.52	1607.67	108.32	1131.47	1066.57	1091.68	900.769	269.227	1320.36	911.472	1101.86	1133.55	1390.95	1274.55	1770.09	1432.54	935.657	1042.76	1919.37	1360.72	1008.37	1359.77	1314.04	1247.29	1232.85	1004.51
POW16615	0.140949	0.291778	23.9881	24.2609	30.6836	0.745633	3.25607	0.15825	3.40308	2.8311	0.134671	2.34471	0.70969	2.61646	4.81991	1.40741	2.31212	0.181029	0.166119	12.0598	16.332	5.67636	2.52407	1.19558	2.22276	37.3219	1.91582	4.54168	7.82474	6.07657	8.99021	7.6994	10.2615	6.8043	7.79117	1.26992	3.44374	1.22682	0.526664	0.405767	9.88607	3.98223	6.05742	9.2196	4.46619	2.75361	2.75374	6.4922	25.0642
POW16614	91.5114	102.339	133.901	115.959	127.12	93.8991	107.269	100.086	130.24	138.024	131.153	179.094	158.885	150.627	108.679	80.205	167.862	560.309	660.132	100.178	97.7873	100.918	88.9182	109.125	142.257	47.8515	98.8028	92.6589	64.4043	83.1367	52.1478	113.437	75.8944	65.1336	75.4038	87.9583	55.5561	63.1716	36.215	29.5239	91.5843	104.404	87.8218	72.1919	108.7	86.6398	123.301	111.86	65.3839
POW16609	24.1498	22.6556	32.4376	32.9162	31.1791	43.7012	40.3873	44.6314	27.622	27.6815	25.926	30.0039	28.8863	30.2221	16.0835	12.8083	15.3882	146.372	128.24	19.6448	25.2783	30.9619	33.1567	20.1836	24.1862	50.9593	32.2717	21.5763	19.2726	20.1469	13.5312	15.6942	21.8713	17.2615	18.7488	21.0861	18.719	9.99822	5.93854	18.1618	26.4385	17.1483	22.4797	17.5741	25.9243	19.4849	20.2113	20.5855	25.868
POW16608	0	0	0.494132	0.591769	1.45828	0.318279	0	0	0	0	0	3.17919	2.33694	0.957303	0.352699	0	0	0	0	0	1.25069	0	0.570398	2.8265	0.742539	102.324	3.68001	3.93984	0.88413	0	0	0	1.05594	0.488602	1.24714	0	1.55646	0	0	3.11768	1.12255	0	1.12149	3.14061	1.03987	1.14363	0	2.93426	0.421398
POW16611	0	0	0	0	0	0	0	0	0	0	0	0	0	0	0	0	0	0	0	0	0	0	0	0	0	100.862	0	0	0	0	0	0	0	0	0	0	0	0	0	0	0	0	0	0	0	0	0	0	0
POW16610	0	0	0	0	0	0	0	0	0	0	1.83832	0	0	0	0.156652	0	0.676318	0	0	0	0.555497	0	0	0	0	612.7	0.233498	0.249984	0.785377	0.576028	0.55782	0	0	0	0.553922	0	0.691304	0.139555	0	0.692363	0.332388	0.357626	0	0	0.692791	0.507946	1.76202	0.434419	0.37433
POW16607	63.6441	67.2707	91.985	83.2235	87.5163	70.2772	64.8684	62.4722	66.7366	67.865	34.4469	69.8378	72.5054	74.1443	36.7821	46.0848	25.8632	85.9942	112.297	68.6503	70.1014	71.0277	66.6546	37.9262	52.7181	71.2352	65.0049	51.8135	57.3645	60.1364	36.6906	43.1469	53.3271	42.9881	54.2276	49.7185	47.8497	27.9646	12.568	117.292	82.4938	60.1747	53.526	54.6469	54.3993	58.2734	25.6051	64.4574	62.1263
POW16606	1.0637	1.37622	2.60869	1.81636	3.34209	0	0	0	1.21469	0.913652	0.25408	1.04087	1.33895	0.940264	0.259816	0	0.249269	0.170771	0	0.617722	0.665399	0.839954	0.98043	0.347024	0.182331	67.9325	0.968172	1.38204	0.217099	0.796145	0.462588	0.640862	0.821076	0.419917	0.612473	0.299491	0.764377	0.11573	0.141949	0.0956934	0.137821	0.395429	0.481918	0.599805	0.574515	0.702046	0.974138	1.32093	1.29343
POW16670	35.0059	31.763	28.6745	28.617	30.3113	26.8946	18.3771	25.4538	23.5622	18.5033	18.9619	18.8804	22.8004	20.7103	14.9913	12.8858	8.78466	41.4198	37.6834	17.6078	23.3437	25.1395	21.341	9.53199	15.9696	56.9095	35.9933	22.9202	21.6026	12.8734	16.3024	16.6067	18.7234	13.8037	13.6491	16.4527	10.4979	11.7557	2.05986	7.53831	10.9522	21.1083	18.839	19.0066	15.7476	16.8823	8.07771	26.1388	22.3087
POW16671	27.8466	19.9119	32.2578	34.5321	39.1806	835.014	751.209	1042.5	5.36657	4.04202	4.27354	1.69423	4.67019	0.12754	14.1908	102.879	60.3196	2.03842	7.82218	60.887	62.7629	10.4249	9.80311	80.5859	74.4427	65.1329	37.0512	104.53	27.3275	93.9954	47.3527	20.0514	236.626	181.291	33.5633	38.1863	50.4931	49.4798	82.4853	168.326	236.695	21.3475	42.5083	129.012	35.397	71.8395	69.2385	32.9681	58.3316
POW16672	106.606	126.617	120.097	126.3	106.498	44.9167	46.4844	51.3718	102.192	87.0176	44.1683	109.395	90.2532	79.6412	76.5049	40.8924	36.2574	10.9051	6.11535	75.9714	79.3532	67.9787	70.3104	49.2452	57.4081	54.4733	74.4199	49.5207	56.9945	41.8021	62.9093	78.8173	47.6798	42.7766	55.4079	44.0937	29.1515	23.4027	12.3379	36.3254	69.756	62.427	43.475	50.158	58.2019	67.7453	49.535	55.8089	74.3365
POW16673	37.3364	41.5978	43.9755	44.6668	43.0374	24.4247	28.3646	27.0176	37.6379	32.1926	5.45174	37.6274	32.0308	32.6748	20.643	18.8602	9.88312	113.75	87.8609	36.2574	41.8292	24.9772	25.2835	13.4352	15.5639	41.5262	33.479	32.2972	27.7469	25.1784	8.77485	23.4163	20.6816	14.6624	18.9983	20.815	12.0334	29.1505	8.74002	30.2635	28.1148	22.9638	21.2589	20.0642	18.2229	21.3511	24.2341	24.9821	27.6563
POW16644	25.4722	23.11	37.5572	34.2814	35.3583	28.7661	29.9666	33.1004	16.3908	13.09	7.77453	21.579	15.6925	17.2	6.45222	10.8119	6.57718	163.577	177.345	18.3537	23.47	18.0656	20.1863	12.3113	18.9608	46.6324	23.7571	25.8022	18.1959	17.7941	11.2143	10.1364	21.2336	14.2589	14.9384	11.9531	9.15221	9.47739	2.39205	37.1741	28.318	12.9764	20.9437	18.0493	10.6439	13.8853	13.3917	17.3604	28.3121
POW16674	22.3758	21.3784	17.5394	17.5564	18.7992	9.94845	8.22081	6.92472	16.8474	14.5567	8.77094	18.527	14.0314	15.722	17.5642	11.1974	8.33595	67.0566	53.4191	11.1063	12.1475	13.8182	15.7137	7.86148	9.44119	58.8941	20.053	14.3126	12.6467	12.3674	3.32681	11.9832	11.3748	9.57752	8.58926	9.69238	4.53519	8.65593	0.918773	6.19382	9.51525	19.6224	11.5858	12.3863	10.4671	14.8439	16.1132	14.5088	8.70669
POW16675	0	0	0.273349	0	0	0	0	0	0	0	0	0	0	0	0	0	0.350232	0	0	0	0	0.236538	0	0.781798	0.410767	175.619	0.290821	0	0.0295368	0.358721	0	0	0.194713	0	0	0	0	0	0	0.431169	0	0	0	0.38608	0	0	0	0	0
POW16676	0	0	0	0	0	0	0	0	0	0	0	0	0	0	0	0	0	0	0	0	0	0	0	0	0	84.7446	0	0	0	0	0	0	0	0	0	0	0	0	0	0	0	0	0	0	0	0	0	0	0
POW16648	0	0	0	0	0	0	0	0	0	0	0	0	0	0	0	0	0	0	0	0	0	0	0	0	0	270.801	0	0	0	0	0	0	0	0	0	0	0	0	0	0	0	0	0	0	0	0	0	0	0
POW16647	0	0	0	0	0	0	0	0	0	0	0.442151	0	0	0	0	0	0	0	0	0	0	0	0	0	0	62.0771	0	0	0	0	0	0	0	0	0	0	0	0	0	0	0	0	0	0	0	0	0	0	0
POW16646	0	0	0	0	0	0	0	0	0	0	0	0	0	0	0	0	0	0	0	0	0	0	0	0	0	62.575	0	0	0	0	0	0	0	0	0	0	0	0	0	0	0	0	0	0	0	0	0	0	0
POW16645	0	0	0	0	0	0	0	0	0	0	0	0	0	0	0	0	0	0	0	0	0	0	0	0	0	51.7264	0	0	0	0	0	0	0	0	0	0	0	0	0	0	0	0	0	0	0	0	0	0	0
POW16616	0	0	0	0	0	0	0	0	0	0	0	0	0	0	0	0	0	0	0	0	0	0	0	0	0	42.6982	0	0	0	0	0	0	0	0	0	0	0	0	0	0	0	0	0	0	0	0	0	0	0
POW16618	0	0	0	0	0	0	0	0	0	0	0	0	0	0	0	0	0	0	0	0	0	0	0	0	0	85.8826	0	0	0	0	0	0	0	0	0	0	0	0	0	0	0	0	0	0	0	0	0	0	0
POW16617	0	0	0	0	0	0	0	0	0	0	0	0	0	0	0	0	0	0	0	0	0	0	0	0	0	66.0894	0	0	0	0	0	0	0	0	0	0	0	0	0	0	0	0	0	0	0	0	0	0	0
POW16619	0	0.102219	0	0	0	0	0	0	0	0	0	0	0	0	0	0	0	0	0	0	0	0	0	0	0	73.5038	0	0	0	0	0	0	0	0	0	0	0	0	0	0	0	0	0	0	0	0	0	0	0
POW16652	0	0	0	0	0	0	0	0	0	0	0	0	0	0	0	0	0	0	0	0	0	0	0	0	0	78.9209	0	0	0	0	0	0	0	0	0	0	0	0	0	0	0	0	0	0	0	0	0	0	0
POW16653	0	0	0	0	0	0	0	0	0	0	0	0	0	0	0	0	0	0	0	0	0	0	0	0	0	69.9866	0	0	0	0	0	0	0	0	0	0	0	0	0	0	0	0	0	0	0	0	0	0	0
POW16679	0	0	0	0	0	0	0	0	0	0	0	0	0	0	0	0	0	0	0	0	0	0	0	0	0	83.8939	0	0	0	0	0	0	0	0	0	0	0	0	0	0	0	0	0	0	0	0	0	0	0
POW16677	0	0	0	0	0	0	0	0	0	0	0	1.18605	0	0	0	0	1.70423	0	0	0	0	0	0	0	0	62.2093	0	0	0	0	0	0	0	0	0	0	0	0	0	0	0	0	0	0	0	0	0	0	0
POW16678	0	0	0	0	0	0	0	0	0	0	3.04363	0	0	0	0	0	0	0	0	0.0560585	0.0557401	0	0	0	0	57.0886	0	0	0	0	0	0	0	0	0	0	0	0	0	0	0	0	0.074973	0	0	0	0	0	0
POW16654	0	0	0	0	0	0	0	0	0	0	0	0	0	0	0	0	0	0	0	0	0	0	0	0	0	55.6408	0	0	0	0	0	0	0	0	0	0	0	0	0	0	0	0	0	0	0	0	0	0	0
POW16699	0	0	0	0	0	0	0	0	0	0	0.926058	0	0	0	0	0	0	0	0	0	0	0	0	0	0	62.9356	0	0	0	0	0	0	0	0	0	0	0	0	0	0	0	0	0	0	0	0	0	0	0
POW16701	0	0	0	0	0	0	0	0	0	0	0	0	0	0	0	0	0	0	0	0	0	0	0	0	0	51.2835	0	0	0	0	0	0	0	0	0	0	0	0	0	0	0	0	0	0	0	0	0	0	0
POW16700	0	0	0	0	0	0	0	0	0	0	0	0	0	0	0	0	0	0	0	0	0	0	0	0	0	79.6217	0	0	0	0	0	0	0	0	0	0	0	0	0	0	0	0	0	0	0	0	0	0	0
POW16703	0	0	0	0	0	0	0	0	0	0	0	0	0	0	0	0	0	0	0	0	0	0	0	0	0	66.518	0	0	0	0	0	0	0	0	0	0	0	0	0	0	0	0	0	0	0	0	0	0	0
POW16702	0	0	0	0	0	0	0	0	0	0	0	0	0	0	0	0	0	0	0	0	0	0	0	0	0	81.1689	0	0	0	0	0	0	0	0	0	0	0	0	0	0	0	0	0	0	0	0	0	0	0
POW16715	0	0	0	0	0	0	0	0	0	0	0	0	0	0	0	0	0	0	0	0	0	0	0	0	0	124.713	0	0	0	0	0	0	0	0	0	0	0	0	0	0	0	0	0	0	0	0	0	0	0
POW16680	8.75707	6.04264	9.58947	7.65619	9.43346	5.14728	6.65788	7.37394	10.2858	1.85151	0	3.42764	5.03914	1.54817	6.27434	4.76954	2.46257	0	0	11.5271	8.7648	0.691506	3.68985	0	1.80128	65.3753	5.1012	8.19206	7.14919	6.29221	2.03111	1.40693	1.13846	3.16072	6.05074	5.91745	0	3.55699	0	2.52099	2.42055	2.60434	4.53425	3.95039	5.88596	4.62376	4.27719	0	5.45196
POW16726	0	0	0	0	0	0	0	0	0	0	1.26871	0	0	0	0	0	0	0	0	0	0	0	0	0	0	68.6683	0	0	0	0	0	0	0	0	0	0	0	0	0	0	0	0.658171	0	1.14097	0	0	0	0	0
POW16657	0	0	0	0	0	0	0	0	0	0	0	0	0	0	0	0	0	0	0	0	0	0	0	0	0	30.3439	0	0	0	0	0	0	0	0	0	0	0	0	0	0	0	0	0	0	0	0	0	0	0
POW16714	0	0	0	0	0	0	0	0	0	0	0	0	0	0	0	0	0	0	0	0	0	0	0	0	0	46.2197	0	0	0	0	0	0	0	0	0	0	0	0	0	0	0	0	0	0	0	0	0	0	0
POW16658	0	0	0	0	0	0	0	0	0	0	0	0	0	0	0	0	0	0	0	0	0	0	0	0	0	76.7605	0	0	0	0	0	0	0	0	0	0	0	0	0	0	0	0	0	0	0	0	0	0	0
POW16659	0	0	0	0	0	0	0	0	0	0	0	0	0	0	0	0	0	0	0	0	0	0	0	0	0	213.162	0	0	0	0	0	0	0	0	0	0	0	0	0	0	0	0	0	0	0	0	0	0	0
POW16713	0	0	0.175807	0	0.691787	0	0	0	0	0.203667	0.368149	0	0.277153	0	0	0.524649	0.180589	0	0	0.596698	0.148327	0.304262	0.202942	0	0.132094	81.3514	0	0	0.314564	0.230714	0	0	0	0	0	0	0	0	0.205676	0.554619	0.26626	0	0.199507	0	0.184987	0	0	0	0.299858
POW16655	0	0	0	0	0	0	0	0	0	0	0	0	0	0	0	0	0	0	0	0	0	0	0	0	0	85.5867	0	0	0	0	0	0	0	0	0	0	0	0	0	0	0	0	0	0	0	0	0	0	0
POW16656	0	0	0.407251	0.205877	0.737239	0.146428	0.131492	0.23042	0	0.30663	3.87985	0	0	0.512787	0.282775	0.417218	0.206404	0	0	0.678694	1.17597	0.458081	0.458307	0.189255	0.397747	252.516	1.23965	0.746245	1.70617	1.8205	0	0.233002	1.08429	0	0.456157	0	1.14983	0.264817	0.205804	3.89631	1.29262	0	0.921357	0.373842	1.41991	0	1.06325	2.02184	0.333085
POW16660	0	0	0	0	0	0	0	0	0	0	0	0	0	0	0	0	0	0	0	0	0	0	0	0	0	80.0939	0	0	0	0	0	0	0	0	0	0	0	0	0	0	0	0	0	0	0	0	0	0	0
POW16661	0	0	0.0872758	0	0	0	0	0	0	0	0	0	0	0	0	0	0	0	0	0	0	0	0	0	0	58.263	0	0	0.153801	0	0	0	0.0660433	0	0.21695	0	0	0	0	0	0	0	0	0	0	0	0.460079	0	0
POW16730	647.409	648.42	611.978	607.517	594.666	117.212	140.588	115.011	515.152	480.82	344.521	553.321	569.818	434.644	421.692	385.591	331.596	2487.49	1860.86	473.796	464.796	608.298	621.547	235.274	265.962	66.9151	254.603	320.849	301.066	269.884	294.617	296.243	219.295	223.072	301.995	283.037	341.561	283.733	166.229	182.838	203.868	387.921	347.946	245.577	309.509	265.39	270.181	286.185	300.809
POW16729	62.0665	61.0379	48.6109	46.7331	46.7233	41.0779	47.7314	45.4047	57.7217	65.8722	91.988	48.7787	65.7359	48.3841	39.6314	41.7011	24.2794	53.3529	36.2868	42.0039	51.9245	60.9744	59.7174	21.3648	23.791	58.7172	40.3306	40.3843	44.2868	46.2353	13.6022	31.4071	30.338	30.4277	35.4562	29.7216	38.9821	26.3731	17.7392	32.7107	27.1859	53.05	38.21	32.4394	44.8143	32.7713	46.5466	46.3448	26.6229
POW16728	1.63413	0.8457	0.372805	0.669703	0.91685	16.0887	19.114	19.6084	1.86609	2.59129	3.90336	1.99882	1.46928	2.889	0.399149	0.927114	1.34031	0	0.481485	1.42348	2.04447	0.967799	1.72138	3.99842	2.52099	64.8098	3.5697	4.03406	2.33466	2.93543	2.36887	2.29726	1.59334	0.921582	0.940926	2.7606	5.28431	0.118529	0	0	0.988075	1.51871	2.53837	4.34404	1.56909	1.72565	0.997694	2.21379	2.06654
POW16732	0	0	0	0	0	0	0	0	0	0	0.699482	0	0	0	0	0	0	0	0	0	0	0	0	0	0	81.6444	0.355384	0	0	0	0	0	0.237939	0	0	0	0	0	0	0	0	0	0	0	0	0	0	0	0
POW16731	0	0	1.01839	1.21962	1.00183	41.3258	88.7635	72.0458	0	0	2.13257	0	3.21091	0	0	2.02608	0	0	0	1.72824	0	0.881248	0	2.91267	0.765178	54.6746	0	0	0	0	0	0	0.725424	1.007	0	0	0	0	0	0	0.77118	3.31895	0	10.7879	0	0	0	0	0
POW16727	0.391283	0.134999	0.714127	1.28285	1.14158	0.632475	0.457673	0.658965	1.53197	0.827294	0.186927	3.25452	2.81448	1.03763	0.446011	0.799172	0.0916939	0	1.61404	0.378717	0.602505	0.386223	0.309131	0.255306	0.134141	70.0836	0.284915	1.3218	0	0.23429	0.226885	0.157161	0.572275	1.23574	0.901196	0.661009	0.281177	0.227048	0	0	0.135194	2.4728	1.013	0.567357	0.281782	0	0	0.353387	0.609011
POW16631	99.1941	103.878	83.7745	86.724	89.9195	52.8174	70.1835	56.1214	91.6347	106.714	111.129	87.5488	92.8947	72.5536	74.3652	80.3328	60.1642	734.426	589.579	78.1621	72.477	66.5028	92.1972	61.9307	66.9453	58.5342	69.8682	55.7977	69.5485	68.9446	40.1494	65.9345	45.8937	43.5245	66.2988	49.943	55.9068	87.8053	31.3542	66.071	63.5728	85.6084	70.2939	50.137	80.6788	66.9576	69.8237	76.2367	59.4856
POW16632	28.6115	29.7709	50.5608	42.1874	54.2229	64.3334	86.9852	59.6576	39.7111	35.768	29.0728	50.2175	48.6736	51.787	32.8352	37.5152	35.1207	119.575	110.261	52.572	59.9658	45.7243	44.4911	32.2996	31.6058	59.3325	37.6989	28.7953	21.5043	38.0707	61.0945	35.388	44.8719	27.0465	33.9947	21.9934	34.2672	49.5432	15.0302	49.028	51.4681	27.6881	31.0399	27.0723	42.7353	32.8517	29.9457	35.2742	52.131
POW16649	1987.1	2133.07	1315.03	1208.9	1158.22	55.5624	106.45	74.5173	1126.05	794.132	1051.14	850.206	920.086	723.584	1273.35	571.445	871.936	51.663	35.5558	792.674	805.205	1242.75	1192.78	284.77	499.199	84.458	1115.94	768.268	793.065	487.733	1492.75	875.684	393.515	919.2	833.805	813.173	1261.73	128.959	110.579	27.5024	233.49	1224.69	795.616	719.349	1124.92	696.634	719.567	722.946	838.943
POW16630	45.9807	46.6661	50.0579	49.5075	47.6436	28.3577	26.3217	37.2148	41.6696	42.2752	25.2407	39.041	23.2626	36.7069	33.9894	33.5117	21.8014	7.43208	5.28901	47.4786	46.4554	26.6386	39.6034	20.7401	29.3783	50.949	55.8357	40.8324	29.3615	30.88	19.9257	50.8947	30.3408	49.3358	37.3765	49.2615	18.7515	29.6775	18.4076	18.863	33.2069	63.617	49.3672	51.4344	34.4083	41.8852	23.2517	34.0696	42.426
POW16650	24.3368	19.1921	21.5286	23.0685	20.2866	25.6903	29.4827	22.1658	29.8169	33.6036	17.0837	31.5906	20.7206	29.4153	15.3666	34.941	26.3042	1.9137	3.51216	27.8817	30.0177	22.3552	28.7753	23.333	33.0324	70.1016	75.7059	84.4067	36.8984	45.5011	65.0863	57.0543	31.6391	60.2777	35.4615	57.0548	34.977	29.8287	12.1955	47.184	37.9249	64.9919	58.6339	45.6106	24.3219	24.3886	32.7493	29.1568	26.4766
POW16651	3.9896	6.53823	11.6047	14.1702	12.7589	7.76791	12.6871	9.65845	12.0406	11.8621	10.9592	12.1999	13.9898	14.9882	3.73554	6.11138	2.33732	46.7571	56.4242	8.6883	9.40686	20.6745	16.0224	7.15867	14.5321	54.6817	8.71513	6.99785	5.69987	8.06243	1.15668	7.21101	10.8596	5.39992	5.74298	7.86306	4.65877	3.9066	1.33101	9.69072	6.54768	10.7527	7.48831	4.98143	7.42217	6.84619	5.48052	10.8096	8.92629
POW16721	0	0	0	0	0	0	0	0	0	0	0	0	0	0	0	0	0	0	0	0	0	0	0	0	0	285.041	0	0	0	0	0	0	10.5894	0	0	0	0	0	0	0	5.62867	0	0	0	0	0	0	0	0
POW16720	0	0	0	0	0	0	0	0	0	1.17978	0	0	1.60546	0	0	0	0	0	0	0	0	0	0	0	0.765178	70.2959	0	0	0	0	0	0	0	0	0	0	0	0	0	4.8191	3.08472	0	0	0	1.07157	0	10.9016	0	0
POW16723	23.1884	34.2872	52.1454	40.7276	55.0143	128.996	141.911	115.296	28.1011	35.8951	26.9032	58.3475	30.9759	57.1003	29.1288	83.4453	97.0358	104.238	177.64	51.9411	66.9486	29.4281	38.3844	50.7939	61.8929	73.4178	33.7695	48.2051	41.9182	34.7115	38.4164	38.5856	39.836	38.8582	36.2405	26.1153	42.8484	46.6134	25.6397	58.4107	78.9744	48.0271	37.7348	36.8252	37.3741	33.2325	22.2472	31.4138	50.2703
POW16722	10.1868	14.0584	22.3102	16.328	22.2521	42.5124	60.3704	44.2236	7.09044	7.89728	7.78644	15.949	15.1431	21.6113	10.8375	22.5012	11.4585	0.872232	0.80039	21.8227	29.5416	12.0661	13.9499	6.64673	18.0572	64.1662	14.5055	14.8237	15.2337	18.2988	10.2384	10.9109	13.9055	10.7239	7.03861	11.4726	4.39215	12.2161	7.25018	10.2641	22.2913	18.1772	12.3072	12.9107	4.56462	11.8331	11.6095	14.1069	17.1765
POW16717	28.2492	22.7873	24.1448	20.2192	22.6805	29.8179	38.6269	31.1581	17.6548	13.4597	12.5451	15.1841	13.4509	12.6614	15.5494	22.5732	13.7993	34.749	32.3558	19.717	20.6772	14.4525	12.364	13.4996	14.2459	66.3679	15.0652	17.5763	16.736	11.6736	20.3022	12.4651	13.578	16.5147	12.3711	12.0986	9.43518	10.851	8.07056	11.4541	20.0708	20.4115	20.1892	14.487	12.7983	14.2854	12.6317	13.2956	18.4233
POW16716	1.13327	0	0	0	0	0	0.662776	0.318092	0.739503	0.59902	0	0	0.815155	0	0	0	0.531143	0	0	0	0.872514	0	0.596887	0	0.777023	68.7402	0	0	0	0	0	0	0	0	0	0	0	0.657595	0	0	0	0	0	0	0	0	0	0	0
POW16719	0	0	0	0	0	0	0	0	2.81969	0	13.05	0	0	0	0	0	0	0	0	0	0	0	0	0	0	74.434	1.32606	0	4.46024	2.91666	0	6.58319	0	0	0.417401	0	0	0	0	0	0	0	0	0	0	11.6058	0	11.7474	0
POW16718	16.8685	15.5972	13.7	11.8395	10.482	25.2834	43.9005	26.3251	20.6938	20.8641	24.8203	17.4968	17.7148	17.2967	9.0096	14.5467	6.95724	2.16651	1.98807	14.6287	13.5353	10.4143	9.95069	3.74218	4.04804	57.4557	13.7568	21.4429	9.97131	9.29236	6.65117	12.1956	7.80191	7.33145	9.32427	4.93939	5.57599	7.439	2.34111	7.04136	3.96323	10.0333	14.4987	9.45752	8.7464	6.94715	6.17926	14.0945	9.18919
POW16725	14.7696	20.6583	29.8699	30.1008	35.8341	69.3334	64.4331	68.1222	23.4431	25.1085	21.3582	28.1239	21.8216	31.4041	12.8703	29.5318	24.3214	40.5022	71.9801	28.5904	30.5794	26.6354	25.8601	33.599	40.37	59.6006	18.7962	32.3632	23.4637	26.5309	21.2945	16.3539	24.9097	28.0949	31.2588	26.9738	26.677	24.0893	11.5062	51.712	53.6513	33.2401	30.3829	24.6956	31.238	29.9289	26.8083	32.4464	34.016
POW16724	0.456606	0.630143	1.73614	0.748508	1.22968	0.40258	0.890131	0.128162	0	0.0804504	0	0	0	0	2.03231	5.25013	0.0713344	0	0	6.89428	8.3199	3.54195	4.00469	2.38343	1.30212	98.7043	0	0.079101	0.994049	0.455673	0	0	0.0989352	0	0.175274	0	0.328118	0.132476	0.0812443	0.21908	0.47329	0	0	0	1.02301	0.321453	2.04434	0.687304	1.06602
POW16694	4.65559	4.41718	10.09	7.63184	10.1871	3.24958	3.91396	4.24695	11.7721	7.69012	6.67233	12.5281	16.3251	15.4325	1.89527	5.54677	1.36375	35.8766	41.152	7.66031	9.18497	13.5564	12.8734	9.49281	11.3718	36.6567	9.03997	11.4929	6.65136	9.4083	6.07394	5.14235	12.4833	8.40178	5.36133	10.4865	4.60009	4.55873	0.31064	10.0519	10.8578	12.9803	15.3674	11.8135	5.30846	8.91085	7.10599	7.88378	6.56684
POW16693	11.8651	11.7633	18.4191	20.121	20.568	24.3293	28.3947	25.9921	11.7472	8.14591	2.99704	13.6122	10.5946	9.52381	6.3959	8.97546	3.19596	0.525484	0.964405	14.3089	15.4351	10.3386	6.60846	4.00438	5.42353	68.0881	8.87135	11.6241	16.9237	12.2492	7.1172	8.65494	11.8792	8.49119	15.0772	9.67649	8.82031	4.31295	0.946387	9.22643	11.8746	9.12587	11.0866	11.2498	9.69047	11.0174	8.65957	11.2086	15.814
POW16696	0	0.157765	0.625921	0.327154	0.410492	0	0	0	1.01969	1.09427	0.218452	0.603765	0	0.606312	0.223384	0.933948	0.214315	0	0	5.46463	7.52371	0.6319	0.842949	0.745906	0.0783817	64.9742	1.2393	0.391662	1.49325	1.69314	0	0.550997	0.447464	0.206305	1.31647	1.80246	0.860474	0.331673	0.244088	0.16455	0.552976	0	1.60112	0.689685	2.1823	0.800019	4.22547	2.36869	1.96788
POW16695	0	0	0.315126	0.377392	0	0	0	0	0.901356	0.730126	0	0	0	0	0	0.31347	0	0	0	5.78906	6.79693	0.545376	1.09129	0.90128	0.236772	55.0574	1.34107	1.07682	0.563842	1.24063	0	1.10962	0.224471	0	2.38605	0.777829	0	0.801521	0.368665	0	0.238629	0	0	0.445084	1.32632	0.364667	1.68667	2.49504	2.68741
POW16691	0	0	0	0	0	0	0	0	0	0	0	0	0	0	0	0	0	0	36.7438	0	0	0	0	0	0	0	0	0	0	0	0	0	0	0	0	0	0	0	0	0	0	0	0	0	0	0	0	0	0
POW16690	0	0	0	0	0	0	0	0	0	0	0	0	0	0	0	0	0	0	0	0	0	0	0	0	0	197.49	0	21.9975	0	0	0	0	0	0	0	0	0	0	0	0	0	0	0	0	0	0	0	0	0
POW16692	45.3846	42.4385	50.3178	46.1223	45.882	33.1585	46.5114	34.5256	39.5792	40.5799	12.5631	48.5609	41.1875	44.2423	32.7385	31.7647	22.4637	109.498	102.479	36.2911	38.3709	33.661	41.3291	21.8636	25.8831	65.309	38.7092	26.0117	24.9319	23.3655	7.37835	38.8431	24.1248	17.9883	19.0497	16.7193	15.8495	18.5822	9.73566	10.6843	21.9827	32.4818	21.7423	19.8173	24.8436	25.9788	25.8961	34.0936	20.7955
POW16698	0	0	0.124639	0	0.122612	0	0	0	0	0	0	0	2.81236	0	0	0	0.128029	0	0	0	0	0	0	0	0.187297	68.272	0	0	0	0	0	0	0	0	0	0	0	0	0	0	0	0.2031	0	0	0	0	0	0	0
POW16697	0	0	0	0	0	0	0	0	0	0.242765	0	0	0	0	0	0	0	0	0	0	0	2.72004	3.62851	2.69706	2.20433	46.0934	0	0	0	0	0	0	2.83616	0	0	0	0	0	0	0	0	2.04884	0	1.62788	0	0	0	0	0
POW16639	14.5128	14.4651	13.6115	15.6402	15.1995	25.9467	31.1213	25.9122	16.5728	14.4899	15.7923	13.8068	12.7588	3.20718	15.4924	19.2121	13.6038	18.6396	19.48	16.8561	16.6051	17.031	19.3219	16.0454	17.6901	48.4352	18.004	14.6659	17.4431	16.6556	14.9604	17.1637	11.7921	18.7337	19.4983	16.3447	15.9331	21.9889	11.6203	21.4701	27.1612	17.0845	17.325	13.2496	16.2577	17.4542	29.043	25.8504	17.0982
POW16637	37.3933	42.7354	37.4554	41.1492	36.9482	71.2609	92.1742	70.4363	48.0387	41.3835	45.7762	47.4536	47.4898	58.8776	22.4534	47.4683	27.7945	31.5173	28.2328	43.6571	47.8827	46.2313	39.8514	18.4895	24.7373	64.7459	36.3042	50.6647	39.0649	49.6782	30.8297	38.2522	43.0917	36.6189	35.3241	34.546	30.4397	46.6168	28.381	48.3576	35.1259	42.3543	42.3534	30.4046	31.5571	31.7752	33.8881	40.5635	34.443
POW16638	0	0.42594	0	0	0	0.181414	0	0.173261	1.61119	0.326279	0	0	0.444005	1.09129	0	0	0.578615	0	0	0.477962	0.237624	0.731153	0.975352	0.402764	1.05809	78.4841	0	0.641611	1.00788	0.73922	0	0.495867	0.401246	0	0	0	1.33073	0.716368	0	0.444256	0	0	0.319615	0.198899	0.889062	0.325925	0	1.67248	0.24019
POW16635	0	0	0	0	0	0	0	0	0	0	0	4.65148	0	0	0	2.1575	0	0	0	1.84034	1.82989	0	0	0	3.25923	94.2623	0	0	0	0	0	7.63711	0	0	0	0	0	0	0	0	1.6424	3.53422	0	0	2.28215	0	0	0	1.84965
POW16636	43.0642	34.5084	33.5935	37.5745	35.2293	28.7828	36.5596	32.3632	26.7414	13.9514	15.2638	28.5463	24.9806	24.5593	11.9891	29.6339	12.045	72.2595	68.7637	22.5885	25.4014	23.5847	19.755	12.6897	20.0021	46.9924	15.1729	17.6881	13.6092	17.4677	7.24955	16.739	14.8994	11.9082	12.798	10.1693	7.48694	9.87453	1.48305	23.9949	22.3189	21.6897	15.105	14.1	17.6738	22.3713	10.1776	15.0555	20.2703
POW16633	14.0787	9.7147	8.25906	6.594	4.51372	0	0.588123	0	36.7476	70.1643	38.4331	25.5849	17.3601	32.0013	9.17018	25.5598	12.2542	0	2.37039	19.4665	13.9362	23.0287	31.7793	23.6215	11.7215	103.226	40.0295	51.2179	22.9874	21.677	16.327	40.3913	13.7273	12.7037	39.3741	29.4464	28.9056	22.7575	7.51509	26.0549	6.9491	22.4303	24.9932	8.42481	19.3119	20.1769	29.4703	30.8796	17.9997
POW16634	4.56796	4.41284	4.72426	5.15853	5.60422	3.22198	6.14446	3.50456	5.16667	3.86323	4.07352	6.25787	7.66666	6.72979	1.98357	4.14656	2.99729	4.69351	3.94801	4.2444	4.80645	7.33445	4.97224	2.78182	5.42882	45.3772	6.50453	1.89921	4.47508	2.37048	2.47214	4.64803	2.37543	2.47309	4.20833	1.02891	5.25207	0.618478	0.650224	1.5342	3.05136	2.94343	8.51473	3.8479	2.04686	2.4119	2.97482	3.57547	3.79188
POW16640	0	0	0	0	0	0	0	0	0	0	0	0	0	0	0	0	0	4.77292	17.5192	0	0	1.46726	0	0	1.274	65.0227	0	0	0	0	0	0	1.81172	0	0	0	0	0	0	0	0	0	0	0	0	0	0	0	0
POW16641	0.804496	1.11025	1.83535	3.9564	1.08329	21.2792	25.4069	18.7422	0	0	0	0	0	0	1.83404	6.57253	1.13116	0	0	4.67195	4.33572	0	0	0	0	66.628	0	0	0	0	0	0	0	0	0	0	0	0	0	0	0	0	0	0	0	0	0	0	0
POW16712	7.5659	3.48046	12.1646	10.6309	10.8347	0.211768	0.316058	0.101126	9.63901	10.0931	10.327	12.6917	8.5519	17.516	6.33609	6.05033	7.9363	0.925458	0.849233	13.8089	12.7597	18.7768	17.6475	7.75757	10.3751	77.0159	15.7404	14.4176	10.0004	11.6493	16.2948	19.1016	8.66511	11.3783	10.3724	6.49211	11.3916	3.44946	2.30778	3.11154	5.72616	8.83964	12.1255	14.1381	11.589	8.94079	6.59892	11.0632	7.28985
POW16711	0.380505	0.525119	0.868069	0.623756	1.19553	0.447311	0.556332	0.320406	1.98636	0.804504	0.363556	2.23402	0.547391	1.00905	0.86745	1.89972	1.9617	0.488704	0	0.294627	1.31829	1.50234	2.40492	1.24137	1.43491	82.5558	1.47769	1.18651	0.621281	1.13918	0.441269	2.13965	0.989352	1.03003	1.31456	1.2856	1.36716	0.220793	0	0	0.920286	4.52647	0.985092	2.81995	1.09608	1.00454	0	0	1.7767
POW16710	20.7196	23.8285	26.4705	20.3792	27.2799	8.11911	8.8862	9.11122	21.1819	18.2531	15.1774	25.6814	29.3102	27.4728	12.1462	22.2563	11.9768	1.77409	0.813982	20.0541	21.2696	20.4516	22.1896	10.8154	16.3373	120.038	24.4745	17.588	20.2983	11.9928	11.2132	14.9799	15.264	13.0872	12.7256	12.4453	6.94826	7.01331	2.21199	14.4149	17.6586	27.2154	14.3043	18.6935	13.5948	11.3047	10.9633	18.7128	18.2744
POW16709	7.9145	15.0184	16.2503	16.2177	19.5383	18.6081	20.2505	22.7702	18.0758	10.4586	3.78098	17.4254	19.925	20.9882	14.1766	19.7571	15.7649	0	0	18.3848	22.8504	12.4994	4.16853	2.58205	7.46152	66.9324	18.2494	23.6512	11.3073	11.8475	18.3568	11.1262	6.43079	9.81958	18.2285	6.68512	9.95291	2.87031	7.39323	27.0564	8.20369	10.2977	11.2694	7.65064	10.4493	5.2236	4.83207	17.8699	13.8583
POW16708	1.32146	5.92702	9.04422	5.77669	6.8211	11.8453	8.88766	18.3603	4.74269	4.54022	6.31302	4.52585	5.70314	7.59276	2.58222	8.09702	3.09674	3.39446	6.22975	5.6277	7.12185	6.00012	3.13204	2.58671	6.1159	97.8822	9.30156	9.27152	2.69708	3.16503	5.36373	4.24619	4.29493	6.5582	4.56536	5.20892	3.79843	0.766798	0.705388	3.80424	4.33754	6.87753	7.18441	8.72895	4.44103	4.88416	4.034	8.35434	4.62777
POW16707	0.886309	0.611579	3.63959	4.84305	5.17165	1.82336	0.777518	1.99019	3.47011	1.87393	1.69366	3.46914	6.37518	7.05113	1.44325	4.42501	7.06176	1.13834	0	7.20589	13.3064	11.548	8.86948	6.36134	4.86157	71.336	2.58148	12.4369	5.06502	11.6754	5.13924	9.25578	4.89705	13.9955	14.2893	8.98364	22.9285	1.28573	2.83863	16.5848	13.4742	12.5204	16.9798	8.5676	9.36134	5.61569	8.65795	3.20187	5.17309
POW16706	0	0	0.933053	1.11742	0	0	0	0	0	1.08091	0	2.00105	1.47092	0	0.665991	0.92815	0	0	0	0.791709	1.57442	1.6148	2.15413	0	1.40211	64.4052	1.98538	0	1.66948	2.44892	0	1.64273	0	0.922611	0	0	2.93901	0	0	2.94351	1.41311	3.04082	3.17651	0.658923	0	1.07974	0	1.84689	0.795712
POW16705	1.49406	1.03095	0.6817	0.816399	0	0	0	0	0.974936	0.789728	5.71006	4.38598	0	0	2.43291	1.35624	0	3.83782	1.76086	0	0.575147	0	1.57383	0	0	109.795	10.1538	1.55296	213.454	0	0	1.2002	0	0	3.4411	0	9.66274	0.866951	0	0	0	1.11083	2.3208	0.481418	5.02108	1.57774	21.8923	2.69872	3.48814
POW16704	0	0.530635	4.91225	1.26062	5.52267	5.42411	13.2674	3.66941	3.51264	11.7878	4.4085	20.3174	21.0193	8.15719	3.00535	7.32966	14.7772	2.96302	1.81265	32.154	25.1627	8.80507	17.4163	84.2962	38.754	83.423	2.98642	1.19898	5.02246	46.9668	5.35086	2.471	54.736	1.04085	36.3087	0.86607	5.52608	132.083	98.1067	96.3009	64.0339	6.28927	1.5927	12.6372	7.38395	5.68451	20.6581	5.55619	10.7722
POW16642	52.4615	49.2825	48.4633	48.68	46.7562	20.4519	23.7513	22.1633	36.7638	29.1535	7.51357	32.3614	28.8245	22.8536	25.2248	17.0637	8.68399	212.653	157.557	32.1134	34.2532	20.7557	25.3617	9.69977	13.1472	43.8543	26.4603	22.1701	25.3281	21.5437	10.244	18.9514	16.3504	16.8647	18.1118	16.8636	9.90856	16.2834	5.3477	14.8081	23.3742	20.5837	21.2512	20.3752	17.429	20.4194	14.9954	24.1281	27.5811
POW16643	32.7021	35.9542	32.9258	33.1179	33.2709	15.7619	20.4004	16.155	26.4609	23.2779	18.7473	26.6668	18.9748	25.8238	17.1825	13.4573	8.88961	134.964	138.75	23.8866	31.556	18.0763	20.0947	4.40978	7.3993	34.5858	16.1923	11.2171	15.6626	16.0566	7.58489	13.135	14.3132	12.0984	13.8085	16.4507	13.0032	11.512	5.35322	15.8474	13.9354	10.2118	18.1743	12.434	13.2929	14.7344	12.7781	15.555	20.4445
POW16451	0	0	0	0	0	0	0	0	0	0	0	0	0	0	0	0	0	0	0	0	0	0	0	0	0	108.097	0	0	0	0	0	0	0	0	0	0	0	0	0	0	0	0	0	0	0	0	0	0	0
POW16452	1.45144	4.08756	16.9705	17.9537	22.4916	7.02888	9.63439	11.8592	0	0	1.21649	0	0	0	3.9215	7.16778	3.36957	0	0	16.5402	14.6402	0	0	0	0	45.8928	0	0	11.9067	11.5233	0	0	0	0	9.28907	0	10.9466	5.24466	2.42186	31.3426	35.388	0	0.32962	0	4.1918	5.8758	13.5531	6.14277	9.29295
POW16453	0	0	0	0	0	0	0	0	0	0	0	0	0	0	0	0	0	0	0	0	0	0	0	0	0	0	0	0	0	0	0	0	0	0	0	0	0	0	0	0	0	0	0	0	0	0	0	0	0
POW16454	0	0	0	0	0	0	0	0	0	0	0	0	0	0	0	0	0	0.83505	0	0	0	0	0	0	0.222894	49.7071	0	0	0	0	0	0	0	0	0	0	0	0	0	0	0	0	0	0	0	0	0	0	0
POW16449	0	0	0	0	0	0	0	0	0	0	0.807716	0	0	0	0	0	0	0	0	0	0	0	0	0	0.144907	65.0828	0	0	0	0	0	0	0	0.190701	0	0	0	0	0	0	0	0	0	0	0	0	0	0	0
POW16450	0	0	0	0	0	0	0	0	0	0	0	0	0	0	0	0	0	0	0	0	0	0	0	0	0	70.6948	0	0	0	0	0	0	0	0	0	0	0	0	0	0	0	0	0	0	0	0	0	0	0
POW16466	0	0.340407	0.450179	0.269566	0	0	0	0	0	0	0	0	0	0	0	0.671721	0	0	0	0	0	0	0	0	0	63.2993	0	0	0	1.18156	0	0	0	0	0	0	0.354503	0	1.31666	0	0	0	0	0	0.710531	0	0	0	0
POW16465	0	0	0	0	0	0	0	0	0	0	0	0	0	0	0	0	0	0	0	0	0	0	0	0	0	89.1716	0	0	0	0	0	0	0	0	0	0	0	0	0	0	0	0	0	0	0	0	0	0	0
POW16467	0	0	0	0	0	0	0	0	0	0	0	0	0	0	0	0	0	0	0	0	0	0	0	0	0	55.7988	0	0	0	0	0	0	0	0	0	0	0	0	0	0	0	0	0	0	0	0	0	0	0
POW16502	0	0	0	0	0	0	0	0	0	0	0	0	0	0	0	0	1.17506	0	0	0	0	0	0	0	0	233.963	0	0	0	0	0	0	0	0	0	0	1.80165	2.18222	4.01491	0	0	0	0	0	1.20368	0	0	0	0.975565
POW16501	0	0	0	0	0	0	0	0	0	0	0	0	0	0	0	0	0	0	0	0	0	0	0	0	0	169.975	0	0	0	0	0	0	0	0	0	0	0	0	0	0	0	0	0	0	0	0	0	0	0
POW16500	0	0	0	0	0	0	0	0	0	0	0	0	0	0.835375	0.205185	0	0	0	0	0	0	0.248752	0	0.27021	0.126636	25.0106	0	0.399645	0	0	0	0.457366	0.812938	0	1.17093	0	0	0	0	0	0.373296	0	0	0	0	0	0	0	0
POW16499	0	0	0	0	0	0	0	0	0	0	0	0	0	0	0	0	0	0	0	0	0	0	0	0	0	250.853	0	0	0	0	0	0	0	0	0	0	0	0	0	0	0	0	0	0	0	0	0	0	0
POW16433	0	0	0	0	0	0	0	0	0	0	0	0	0	0	0	0	0	0.832094	1.9089	0	0	0	0.511844	0	0	18.6652	0	0	0	0	0	0	0	0	0	0	0	0	0	0	0	0	0	0	0	0	0	0	0
POW16434	9.93213	10.0752	11.9879	12.1532	10.8784	8.54488	9.50734	10.6985	6.20414	4.44222	2.18994	7.68378	5.92292	5.59041	4.83817	3.23647	3.58078	32.7087	22.9112	9.8432	10.6369	5.42973	5.14179	2.35405	2.89568	73.5732	11.1676	9.08835	7.93524	6.48081	2.36272	4.80762	7.49078	6.41517	4.20362	5.78411	2.68409	3.94069	1.60863	3.66573	3.91564	5.39637	7.71401	7.65892	4.25895	3.98918	3.47249	6.82347	8.53868
POW16431	4.17254	2.35569	2.42304	1.65818	1.19181	0	0	0	1.98018	1.40351	2.17456	1.8559	1.90991	1.67652	0.864753	0.688659	0.177782	1.46155	0.447057	1.17485	0.584087	0.299533	0.998936	0	0.390122	35.84	3.31446	1.77424	0.929024	0.681384	3.07928	1.21886	0.123285	1.3691	1.31047	0.854402	1.90807	0.660321	0.404958	1.91099	0.524243	1.1281	1.57125	0.977801	2.18534	2.20312	1.85271	1.02775	0.442795
POW16432	25.4402	24.1216	48.7688	49.9045	52.5758	49.7549	44.9026	69.917	40.3672	35.7944	9.61788	56.0565	34.4916	48.6971	22.0543	33.3939	12.1807	3.05586	1.94135	101.61	93.0012	28.9049	32.1003	19.5848	22.0233	66.1823	73.0314	52.1252	64.9969	67.8358	36.5071	45.8716	74.0585	70.7657	47.4226	38.3392	21.4379	53.0477	21.5909	40.9655	76.39	40.8231	66.7151	65.1659	42.5286	34.9825	33.299	52.399	72.2845
POW16437	18.2945	19.3132	48.407	57.3738	54.4624	13.8781	13.2369	11.7622	24.5389	19.3814	7.17111	41.8473	18.5015	29.7169	13.5202	24.4134	5.53299	9.94087	7.92424	88.5648	109.882	29.4791	22.936	12.345	11.6323	46.2367	31.69	51.7242	50.6145	82.8123	80.3306	33.7886	48.5331	74.0024	50.5986	43.4966	27.4727	18.6227	6.59376	133.129	96.2733	35.5741	70.7606	61.0897	31.7169	36.3265	20.6204	37.7054	77.5743
POW16438	3.77691	1.95464	4.30825	5.84747	4.80325	2.77502	1.84073	0.883436	2.66997	1.66366	1.50362	5.54376	0.905572	1.66931	0.820034	1.99995	0.737572	0	0	5.11785	8.48131	1.86403	1.82351	0.821459	0.971111	51.7666	4.27805	3.59865	3.34039	4.33457	6.5701	0.75851	3.68263	2.98203	2.89964	0	5.65437	1.36975	0.672029	6.56911	3.80617	2.80812	4.88904	5.88215	1.9644	3.65607	1.53729	1.70555	8.32795
POW16435	0	0	0	0	0	0	0	0	0	1.62591	0	0	0	0	0	0	0	0	0	0	0	0	0	0	0	96.8783	0	0	0	0	0	0	0	0	0	0	0	0	0	0	0	0	0	0	0	0	0	0	0
POW16436	0	0	0	0	0	0	0	0	0	0	0	0	0	0	0	0	0	0	0	0	0	0	0	0	0	71.4772	0	0	0	0	0	0	0	0	0	0	0	0	0	0	0	0	0	0	0	0	0	0	0
POW16429	8.78509	2.02066	1.33613	1.60014	3.94319	0	0	0	5.73262	0	0	0	2.10636	5.1771	1.9074	0	4.11742	0	0	0	1.12729	9.24958	9.25414	0	1.00391	95.644	1.42153	0	0	0	0	0	0.951756	0	3.37228	0	0	0.849612	0	0	0	4.35446	0	0	1.4059	0	3.57573	0	0
POW16430	71.0701	88.5585	97.9117	98.0295	89.9698	23.6246	24.3131	32.4402	77.6687	78.4145	70.5416	84.3988	84.6217	83.2556	45.3928	55.5884	35.8965	616.357	460.279	67.9862	66.8032	62.7953	77.772	56.7271	74.6312	41.4507	55.7695	52.8936	59.7109	47.7194	31.6075	55.4286	38.909	45.9175	53.2381	78.0981	29.2544	32.3309	8.28714	21.1053	39.5751	74.9	66.8095	55.9166	46.8745	48.0906	52.2374	56.3971	63.2288
POW16491	60.6648	68.8216	83.5083	76.4113	87.6879	68.5962	54.4212	44.4452	86.553	101.633	23.5781	114.701	105.022	130.882	61.6154	72.3358	81.4425	332.791	275.085	101.908	76.7886	104.74	115.893	61.0516	80.017	71.9633	85.8511	67.3314	67.9936	70.1864	23.8484	96.6397	55.1404	62.6261	65.1247	68.3222	56.1549	77.2646	54.8855	39.9606	62.5263	100.146	91.5715	60.6302	69.1104	49.4041	50.221	80.791	58.0132
POW16490	42.8914	37.2995	13.6723	12.2001	10.2852	1.03607	1.03087	0.329835	15.7195	13.3544	31.9988	17.2482	12.6787	9.86806	8.4195	9.867	0.826128	0	0.692472	6.59672	9.27343	5.79954	7.42708	5.36717	2.61855	26.0439	13.4053	10.3822	11.9918	5.9808	18.3973	4.71989	5.53791	4.77152	8.79607	7.27888	2.95552	1.19328	0.313631	0.845727	11.3684	11.3579	9.73517	9.08743	5.35958	10.5478	6.45698	12.2049	19.2044
POW16503	43.2763	46.0372	34.9665	32.5152	31.1602	22.655	17.0049	25.3063	29.122	31.453	41.7794	31.7606	24.3191	23.112	20.8475	22.5065	14.367	115.217	95.1015	20.7687	27.0716	24.5621	28.2544	32.3551	45.1266	70.9884	27.5729	35.1424	44.899	30.5015	36.0721	27.1597	31.7936	21.1519	34.2627	23.8617	18.1408	7.19345	3.36883	9.40871	25.2324	36.5329	38.98	27.889	36.7924	34.5131	39.0821	37.8635	33.6786
POW16505	0	0	1.5609	0	0	1.0054	1.00036	0	2.23233	1.80826	0	0	0	0	0	0	0	0	0	1.32445	0	1.3507	0	2.23214	1.1728	83.8003	0	1.77792	0	2.0484	3.9673	0	1.11186	0	0	0	0	0	0	4.92419	0	0	0	1.10231	0	0	0	3.08966	0
POW16504	176.407	163.57	168.526	156.64	172.712	243.347	233.421	236.434	196.411	182.41	207.527	213.619	183.989	160.81	109.517	149.625	135.904	276.132	331.354	98.6035	115.87	156.713	162.598	192.079	274.791	118.32	107.579	163.88	180.022	175.607	30.6868	96.5402	136.528	98.989	152.362	115.479	113.298	65.8961	55.9105	130.135	183.234	154.931	143.29	137.842	127.569	135.058	133.282	130.445	122.269
POW16493	0	0	0	0	0	0	0	0	0	0	0	0	0	0	0	0	0	0	0	0	0	0	0	0	0	0	0	0	0	0	0	0	0	0	0	0	0	0	0	0	0	0	0	0	0	0	0	0	0
POW16492	10.3226	10.2927	11.6145	12.551	12.4444	21.4743	27.0085	25.2118	7.54701	6.59894	1.34258	8.03849	8.7467	7.54818	4.32988	6.94187	3.01426	0.832954	1.33761	9.81319	11.5883	6.87095	4.15591	2.53897	3.89085	59.8267	9.52342	9.04423	7.01535	6.01908	7.77176	5.2532	8.87046	6.29087	4.4811	3.77373	3.72833	1.55233	1.15395	8.2071	7.61866	5.58532	5.87652	7.92352	4.07365	6.53471	4.68546	9.17637	10.1362
POW16507	2.82007	0.778374	3.73149	4.00652	6.20237	0	0.164928	0.0791553	2.20825	1.49063	0.269446	4.13931	2.02847	2.24354	2.20424	3.07191	0.925204	1.44879	2.65892	3.49376	6.29648	6.34661	4.01036	0.920028	2.51365	64.8039	1.50586	1.90531	15.4253	3.88375	3.92451	2.94502	4.21618	1.90848	1.29903	0.317603	3.44507	1.14547	0.752667	0	3.11799	2.09672	1.16815	3.99821	2.16626	2.08461	0	3.82041	6.91313
POW16506	47.5989	43.5548	37.6525	44.2442	36.3433	19.691	15.583	27.3015	24.6456	25.0229	20.2677	27.5919	24.7479	26.2971	24.5165	14.0895	14.1855	24.5865	12.8051	24.7377	23.9997	30.9477	26.7051	10.2962	13.9235	48.2807	39.808	19.091	23.8647	13.476	15.3	20.7808	22.2805	19.3742	14.0015	15.1498	13.1985	13.2095	3.31408	6.70246	13.0496	20.7722	22.5027	20.672	19.7472	22.6738	17.0574	26.868	28.1845
POW16445	18.1149	16.5515	16.8157	18.2951	15.701	34.3296	31.4174	29.5256	10.3533	7.19784	3.58097	11.6136	11.053	11.9268	5.77753	5.95378	2.57632	1.12318	2.50306	8.99629	11.1094	9.47056	8.15922	3.66818	3.94027	52.1705	9.1575	14.349	10.6072	9.0514	5.94012	7.42649	11.5721	9.69466	7.7689	7.03497	5.11719	2.8997	2.40073	11.4189	11.9135	14.6759	8.02113	16.102	5.15818	6.79425	5.79684	10.8317	11.8613
POW16446	47.1117	45.3408	40.8703	43.5263	38.3968	67.7715	67.7033	76.7314	25.8882	18.0213	31.687	25.4766	26.0843	22.7402	15.1413	25.6031	8.28017	250.791	268.125	38.6389	40.3285	18.4786	17.6307	19.0101	25.0766	50.9776	23.0202	21.2628	19.2308	20.4146	14.3777	16.1839	31.7319	19.9967	14.9911	20.595	3.34091	16.1865	4.9634	30.5604	32.7696	15.4397	20.3815	23.17	12.0531	20.2929	12.1109	22.954	32.2011
POW16447	24.454	0	0	0	5.48809	3.59343	7.1508	0	23.9358	6.46292	0	11.9646	8.79484	10.8081	3.98205	11.0991	11.4612	0	0	0	9.41369	9.65511	6.43991	23.9338	4.19171	171.15	17.8063	12.709	9.98201	7.32122	0	19.6442	3.97394	0	14.0805	13.7703	8.78636	3.54745	0	8.79981	4.22459	0	0	7.87958	5.87017	19.3677	0	0	4.75767
POW16441	0	0	0	0	0	0.164997	0.164169	0.315164	0	0	0	0	0	0.248135	0	0.127407	0	0	0	0	0.108061	0	0	0	0	41.9124	0.545067	0	0	0.168082	0	0	0.456172	0.126647	0	0	0	0.0814429	0	0	0	0	0.145346	0	0.134768	0	0	0	0.109227
POW16442	7.55122	5.92702	8.74274	8.5103	8.34631	3.74499	4.66464	3.84162	4.92747	4.19097	13.2573	5.72658	4.88841	5.59027	2.85888	3.77004	1.37141	6.06154	5.22854	9.28206	9.88339	4.62121	2.93318	1.41653	2.91233	63.0894	8.47679	6.67157	7.0124	6.27355	5.80159	3.3363	6.90257	5.11029	3.69577	6.16567	3.79843	3.80661	0.755773	12.0921	6.52262	3.29841	5.96257	5.56585	3.5347	3.98707	2.65091	5.71164	10.2105
POW16443	24.6922	26.939	23.5985	26.2558	24.4128	21.3783	20.1977	18.1698	21.7739	20.4595	11.1586	23.8357	19.6811	23.3016	11.3018	12.2673	9.53976	76.7127	64.8885	16.1481	24.0204	23.0554	18.8049	7.40249	12.1257	56.438	22.3532	15.6075	19.0688	12.5873	9.28717	13.9385	12.0379	8.73159	11.9121	13.9045	13.9074	6.67995	1.95927	6.24389	11.8749	15.3815	16.9317	11.2894	15.3791	11.9805	11.8159	18.0817	18.0475
POW16444	4.96333	4.70916	7.07697	9.49237	8.07574	0.182336	0.362842	0.348283	12.5502	14.4293	9.4845	22.4627	15.6192	15.3558	1.81849	5.63183	0.581557	0.796835	2.19361	7.44609	7.4038	12.9827	15.3582	11.7396	12.5489	78.5815	21.3833	22.893	15.1951	17.8315	7.19494	11.4629	17.9463	13.9955	16.4327	24.4555	18.2791	11.8802	11.2599	21.4327	23.5798	26.7541	24.093	13.9937	16.6802	10.155	12.8787	18.4908	18.8301
POW16439	4.56416	1.88964	9.163	6.98317	6.14586	0	0.533857	0.256218	4.16961	4.82502	6.10521	5.35943	3.93958	5.64833	3.27017	4.55743	2.9948	0	0	8.48175	14.056	8.28944	5.28863	1.78683	5.00705	70.2764	3.9881	13.7578	10.4332	8.74528	7.41025	10.266	7.12037	2.47103	7.35846	7.19637	4.59174	1.05937	0.487263	7.88361	1.57698	3.39344	7.56236	4.41199	2.19125	4.33781	11.1463	3.29769	4.26232
POW16440	81.9281	78.5754	88.6525	94.6696	95.3072	79.4135	78.2457	85.3383	45.1233	38.3391	27.6489	70.608	43.7924	56.8072	32.557	38.7203	11.0967	7.72292	4.42926	87.1538	91.5777	53.8629	45.7244	17.6555	24.8659	66.1954	53.8184	81.4468	53.3855	66.8337	50.5566	49.2094	57.2862	59.0055	56.6951	45.2882	19.7146	28.4585	5.61703	30.2934	74.9232	71.8106	87.3714	65.9972	48.5354	45.8379	36.253	59.7376	101.194
POW16519	0	0	0.220338	0	0.650262	2.9804	2.68302	2.03318	0.945353	0.51051	0	1.41763	0.347355	0.426871	0	0.876722	0.452663	0	0	0.747841	0.185898	0.762663	0.763039	0.315091	0.331106	73.7925	0.234422	0.75292	0.394243	0.578308	0	0.387927	1.56952	0.217873	0.556114	0	0.34702	0.280215	0.257774	0.347551	1.83537	0.718084	0	0.46681	0.231844	0.764934	2.94833	0.436139	0.375811
POW16518	59.6058	85.5399	72.7465	74.7319	68.4444	50.9411	42.4518	86.7316	61.3255	49.289	28.9995	47.5915	47.8718	57.5376	59.1894	30.705	22.2804	3.75731	2.1549	45.1622	44.4834	56.0195	46.4171	11.4528	22.4401	60.9975	117.514	42.1906	65.6783	21.896	41.1355	56.401	46.5895	44.2153	32.4257	41.5956	30.7451	13.1558	5.66072	13.6854	18.0677	42.4136	47.7143	36.9985	42.4861	33.2098	34.8286	41.6131	46.9558
POW16521	0	1.80933	0.717836	1.71935	0.470772	0	0.9201	0.588788	0.342205	0.83159	0.501062	0.513164	3.77213	2.31783	1.53712	0.476043	0.983148	0	0	0.812125	0.807513	2.48466	3.86694	1.36871	1.0787	77.6888	4.32774	4.6333	8.56264	1.25604	1.8245	0.842547	0.340887	2.12941	0.603918	4.1343	1.5074	0.304302	3.35918	2.64199	0.362388	3.50915	9.50374	7.60405	3.7766	2.76896	3.20177	1.42089	6.3258
POW16520	2.23198	1.54014	0	4.87848	1.00183	0	0.652673	0	1.45646	0	8.53027	2.18408	12.8437	1.97298	2.18071	3.03913	8.36874	22.9333	2.63055	0.864121	0	2.64374	0	0	3.06071	85.9172	3.25046	4.63995	109.33	0	0	1.79298	0	0	2.57033	7.54114	16.0391	1.94271	2.38283	0	0	6.6379	13.8682	25.8909	4.28629	0	5.45081	0	19.1068
POW16515	0.409905	0.282847	4.86274	4.70367	4.96762	86.6167	82.1066	86.5209	0.534959	1.51667	0.783295	4.81328	2.35875	5.79742	2.66993	9.11624	8.83732	0	0	11.4261	10.2567	4.53157	2.37485	8.29117	9.27468	74.1123	4.57661	8.94735	2.3425	10.554	7.60585	5.26851	26.3785	12.2057	4.24839	3.23152	2.94559	4.63814	7.87696	22.7158	20.9609	3.04763	3.39586	8.71727	4.91987	4.97792	5.00523	2.96164	6.53945
POW16514	40.9971	29.4439	25.3865	28.574	34.7376	201.263	212.364	223.218	19.3817	17.4688	17.1873	33.5674	23.7718	31.8022	22.3438	48.0379	27.4495	2.68647	2.95824	40.8142	48.1513	32.0432	27.1014	33.8469	38.7224	69.2931	33.5076	58.2671	22.1993	60.6185	48.9996	53.0968	103.741	70.5887	26.9782	17.9034	22.5464	34.47	26.1268	86.4096	90.0492	37.3239	36.8233	50.5488	32.7375	38.6547	42.9088	35.893	49.8107
POW16517	0	1.51247	1.0001	0	2.95149	0	0	0	2.86059	2.31717	0	0	6.30647	1.93754	0.713847	0	2.0546	0	0	0	0	0.865417	4.61783	0	0.751432	104.828	2.12805	3.41745	0	0	2.54192	0	0.712393	0	2.52416	0	0	0	0	0	0.757327	0	0	0.706271	0	0	0	0	0.852889
POW16516	187.392	192.284	226.823	200.548	208.752	105.866	95.9654	92.66	225.554	231.461	200.382	253.677	257.708	256.623	163.798	172.309	161.093	791.868	944.068	168.781	189.127	191.677	170.293	159.648	206.708	82.6783	115.476	125.648	137.132	155.227	87.8278	187.193	122.756	148.063	128.585	101.695	85.1221	112.117	99.5102	120.192	176.459	153.041	141.269	161.122	164.084	167.128	124.487	183.273	178.702
POW16513	12.9684	12.5056	17.0582	16.9301	17.8279	14.2566	14.661	14.8191	12.2156	8.91985	3.88832	11.6812	12.0602	11.2717	4.59461	6.72338	3.78926	75.7537	71.4967	12.9405	15.5198	9.74781	9.83121	5.02745	5.87824	48.7365	9.87762	11.985	9.34693	9.94199	4.5307	6.27676	8.32399	6.7567	7.06099	8.86097	5.10798	5.63596	2.02749	10.4659	8.88652	7.34242	9.58053	9.17912	6.61687	7.67822	5.23427	9.11508	12.267
POW16512	17.545	19.7637	61.5108	64.5695	67.1063	43.0577	45.4726	48.8253	30.3344	26.3949	5.44456	41.0868	37.6444	47.9852	11.9652	24.4342	9.48812	3.46677	3.71144	64.1524	86.7633	43.5173	40.9126	15.5573	23.6481	68.9189	40.1827	90.248	38.1962	57.1965	31.8245	33.85	56.3412	44.5851	38.1643	35.6348	24.677	18.5342	3.1218	81.8068	92.8474	40.9178	48.6058	37.0609	31.8214	23.12	23.9872	33.9938	52.2233
POW16464	3.8941	10.7482	8.88386	2.12785	5.2436	1.71667	0	0.546508	1.27053	3.0875	0	9.52629	4.20152	8.60554	4.43876	3.53487	1.8251	0	0	8.29188	5.99621	3.07499	0	1.27042	1.33499	174.881	7.56136	1.0119	1.58955	1.16584	0	3.12818	0.632817	4.39222	2.24221	2.19281	2.79831	0	1.03932	0	0.672732	5.7905	3.02444	3.76428	0.934776	3.08415	2.37748	7.0339	0
POW16463	1.70254	8.22361	3.10728	4.65158	3.82092	3.00218	3.48497	2.38939	0	0.899922	3.25341	6.66397	2.44926	6.01988	0.554476	1.54548	4.7877	2.18666	2.00656	0.659143	2.6216	2.01662	0.896719	0	0.583671	121.144	0.826474	0.884827	1.38994	0	0	1.36767	0.553347	0.768128	1.96063	1.91744	2.4469	0.493961	0	1.22532	0	2.53166	2.64463	3.29155	0	0.898946	0	1.53764	1.98743
POW16461	1.01963	0	0	0	0	4.19525	5.66498	6.86865	0	0	0.974209	0	0	0	0	1.38835	0	0	0	0.789503	0.785019	0	0.537032	0.66529	0.349552	28.5448	0	0	0	0	0	0	3.9767	0	0	0	0	0	0	0	0.352294	1.51618	0	4.27107	0	0	0	0	0
POW16462	8.92794	12.3211	31.1832	30.7661	20.2987	0	0	0	21.019	25.3457	10.6628	19.6567	14.4491	20.4172	13.0843	49.2147	41.8437	0	0	79.1184	70.2601	48.9228	13.7453	59.3397	17.4021	74.8884	48.0784	27.0301	32.9092	16.3801	7.76527	5.67582	5.27365	4.02799	16.7401	170.024	20.8508	62.0327	69.9227	11.2446	3.8559	1.65947	37.8375	15.3094	6.73963	23.5699	27.1657	8.86437	13.7355
POW16459	0	0	0	0	0.126872	0	0.16531	0	0	0	0.27007	0	0	0	0	0.128293	0	0	0	0.109433	0	0	0	0	0	21.6846	0.274428	0	0	0	0	0	0	0	0	0	0	0.0820089	0	0.406863	0	0	0	0	0	0	0	0	0
POW16460	17.0152	21.0736	32.4478	34.0912	40.5363	19.7462	23.7296	27.3085	18.2205	14.2979	7.50338	26.4692	25.1056	24.2966	17.0506	20.3961	23.7198	38.1037	57.0757	36.6536	37.1172	29.4562	29.643	21.9197	23.0338	71.2485	39.1812	26.3022	26.0012	19.0704	33.8994	20.3276	20.7027	32.0847	29.6431	29.4815	19.4381	26.8352	10.0142	33.9117	35.8769	28.5453	30.0449	35.7075	17.1758	20.2718	16.5149	22.0658	25.6345
POW16457	2.96393	2.5565	2.70472	2.02447	2.99331	0.435539	1.08338	0.831932	6.28577	6.26667	5.66382	7.25078	2.66493	3.92998	0.482641	4.70839	1.38914	0	0	2.86874	3.99343	8.7768	4.293	0.96696	1.52416	102.856	0.7194	1.54039	3.62959	3.10577	7.73383	0.595241	1.20415	2.34015	5.11985	1.66902	3.72731	0.429966	0	3.19972	0.768058	0	3.06934	1.1938	3.2017	2.34745	4.52396	1.33843	1.1533
POW16458	294.38	307.359	327.493	315.088	321.671	145.814	127.35	114.813	412.248	389.298	520.398	371.135	402.873	378.146	369.846	289.242	369.989	1071.96	953.781	271.907	263.571	319.086	318.227	342.432	376.468	21.8636	282.594	256.706	261.032	251.527	81.8316	318.848	213.93	277.567	303.454	294.286	177.474	207.925	146.544	143.625	263.994	263.137	298.569	255.434	299.601	252.652	240.985	306.695	288.297
POW16474	0	0	0.188294	0	0	0	0.120675	0.231665	0.538578	0.436265	0	0	1.78103	0	0.1344	0	0	0	0	0.15977	0.158862	0.325873	0.217356	0.269266	0.424428	19.7365	0.200329	1.07237	0	0	0.478581	0.33151	0	1.11712	0	0.464768	0.889655	0.239462	0.660854	0	0.285171	0	0.641031	0.132973	0.396252	0.435791	0	0.372709	0.481733
POW16475	13.133	27.1866	77.8992	35.8814	47.1581	3.85971	3.84034	0	34.2793	83.3019	75.2884	25.7023	37.7862	81.2633	17.1085	53.6468	30.7762	33.735	15.4782	111.859	111.224	62.2234	138.342	34.2765	40.5209	337.026	12.7505	27.3015	96.4952	47.1824	106.612	21.0999	59.7577	35.5511	90.7433	59.163	75.4995	11.431	0	0	22.6882	185.523	88.4006	118.489	12.6103	34.6715	32.0727	35.5832	81.7635
POW16476	0	0	0	0	0	0	0	0	0	0	0	0	0	0	0	0	0	0	0	0	0	0	0	0	0	73.6573	0	0	0	0	0	0	0	0	0	0	0	0	0	0	0	0	0	0	0	0	0	0	0
POW16477	0	0	0	0	0	0	0	0	0	0	0	1.8559	11.5959	18.4417	0	0	0	0	1.11764	0	0.365054	3.74416	0.998936	0	0	158.183	2.30171	0.492844	0.774187	0	0	0	0	0	0	0	0	0.275134	0.506198	0	0	0	0	0	0.45528	0	0	0	0.737992
POW16472	0.4987	0	0	0	0	0.146564	0.145829	0	0	0.527202	0	0	0.358713	0	0	0	0	0	0	0.193073	0	0	0	0.325394	0.170966	27.3408	0.242087	0	0	0	0	0	0	0	0	0	0	0	0	2.15349	0.861536	0	0	0	0	0	0	0	0.19405
POW16473	0	5.19005	3.43185	4.10996	1.12534	0.736837	1.46628	0.703723	1.63602	1.32523	0	0	1.80339	6.64867	0.816523	1.13794	0	0	0	1.94131	0	1.97979	2.64102	1.63589	4.29757	58.4907	0	2.606	0	0	0	2.01403	2.44458	1.13115	0	0	3.60331	3.63704	0	41.5014	1.73251	1.86407	3.89449	1.61572	1.20368	1.32379	0	0	1.95113
POW16468	33.9361	29.4212	30.3065	31.2231	30.4644	35.2911	32.9088	32.6467	27.2549	30.5097	29.6532	22.7061	27.3309	28.2033	14.4529	18.299	10.0597	138.954	139.473	19.9884	20.7682	22.675	25.9707	11.7338	19.4896	33.1571	26.3299	26.0786	15.3917	12.331	14.1276	16.7762	17.1573	18.4515	17.7031	23.5198	17.5083	10.1826	3.71586	11.0638	14.9323	26.094	27.784	23.9259	16.1534	18.6841	12.7502	24.8862	17.1551
POW16539	1.25358	3.89254	95.2337	77.4042	131.102	218.656	206.562	140.393	52.3527	98.7295	38.3278	126.347	338.587	134.636	132.889	125.742	459.156	218.161	308.783	139.289	155.871	162.59	124.788	360.713	336.07	68.7266	57.5064	133.232	116.157	175.643	66.1466	123.36	157.064	141.111	162.406	78.3556	107.649	326.424	304.13	283.744	382.453	101.126	81.7842	199.339	139.026	130.062	166.082	162.466	176.089
POW16538	26.8931	31.9594	36.8118	35.1052	32.1893	0	0	0	17.5488	15.7946	25.6953	13.1579	18.2694	30.3758	6.32556	2.71247	1.40048	0	0	38.1765	30.4828	25.3656	23.6075	7.79883	3.0732	78.4253	10.8791	12.4237	12.1974	11.6299	45.0491	12.002	10.1974	12.1333	18.926	10.0959	5.36819	2.60085	5.58264	0	6.19462	6.66499	9.28318	15.8868	15.7805	17.3552	7.29742	24.2885	31.3933
POW16482	140.201	149.492	136.768	131.901	118.455	20.5088	25.0436	26.8878	121.913	104.287	85.1623	108.015	109.972	87.7616	100.411	44.918	44.1535	427.356	275.519	84.1207	86.3293	102.445	104.249	27.7335	42.1922	46.2502	80.5311	64.6215	77.946	53.5601	21.7033	70.5819	49.794	50.6605	57.3492	62.5161	57.4406	47.1189	15.9158	27.1662	38.6873	64.383	65.5313	58.4626	81.7775	74.6966	63.9077	78.2079	87.5084
POW16481	0	0	0.269962	0.323305	0.0885234	0.23185	0.173014	0	0.128696	0	0.376876	0	0.567446	0.348673	0.128462	0	0	0	0	0.0763555	0.227766	0.155738	0.207753	0.25737	0.135225	30.5973	0.191478	0.409995	0.161011	0.236184	0	0.316863	0.1923	0.533882	0.45424	0.444234	0.141725	0.0572207	0.105276	1.13553	0.136286	0	0.510592	0.190648	0.284059	0	0	0	0.46045
POW16535	75.0107	65.5064	74.3789	77.811	75.2294	41.1882	42.9065	44.1997	46.9693	41.984	20.1933	53.652	47.0392	46.6288	32.6663	32.2371	22.1249	357.55	426.306	63.7151	65.3872	31.2236	33.2577	21.5893	30.7932	40.1117	34.0583	31.4662	32.3162	35.8382	14.063	29.3631	29.0245	25.1277	28.2287	21.7538	14.3783	20.7578	8.69233	37.5903	45.4599	26.2751	28.1651	30.2264	24.1608	33.9349	22.9512	36.5327	46.2417
POW16534	42.1005	41.935	52.8859	54.0953	54.1603	83.4016	89.0097	78.9612	51.726	47.0207	24.5728	49.8154	53.0898	51.2291	41.8792	42.694	48.6277	122.85	127.887	44.4652	46.8573	51.2583	45.2761	42.067	47.0433	47.2598	34.974	40.1898	36.0962	30.9044	55.3608	40.0461	35.668	39.1808	32.8627	31.9404	45.8234	40.0172	24.4476	39.5546	48.3253	39.0288	41.956	33.9425	46.9367	35.6226	31.6189	45.6594	42.7023
POW16533	0	0	0	1.92325	0	0	0	0	4.59345	0	0	0	0	0	1.14627	1.59749	0	0	0	1.36265	0	0	0	4.59306	2.41325	94.4288	0	1.82921	2.87342	0	4.08174	0	0	0	0	0	2.52924	0	0	0	3.64828	0	0	0	1.68979	0	0	3.17878	1.36954
POW16483	13.9052	14.5222	79.0499	75.9821	83.8366	0	0.219791	0	15.4498	12.3162	8.61785	34.2008	9.191	23.9188	28.2732	12.9636	20.7844	43.4414	51.8224	34.3377	39.6402	39.7665	25.7323	6.13037	11.982	73.2095	11.311	18.3597	19.636	11.7015	27.0216	31.3974	34.445	30.8592	16.8787	16.0836	33.7579	2.18073	1.00304	0	11.1671	24.3094	26.2698	26.7622	12.63	12.8981	6.42457	9.50371	45.479
POW16537	60.5976	56.9352	62.2358	65.9802	65.8402	31.2154	33.805	28.9339	53.9877	49.405	19.8692	69.3621	54.2031	50.9961	42.8932	26.5903	22.0082	382.539	606.135	59.8202	65.0756	38.228	38.2763	25.9703	33.8062	36.7773	24.3146	25.9151	22.0887	29.7237	12.4472	37.7216	35.9016	20.3786	27.553	21.1539	12.8548	36.8494	20.5299	22.5303	45.4285	28.429	25.8189	30.0452	25.4428	30.579	28.9423	36.3511	39.9368
POW16536	0	0	0	0	0	0	0	0	0	3.11715	0	0	0	5.21291	0	0	0	0	0	0	0	0	3.10605	0	6.06515	171.974	2.86274	6.12972	4.81446	0	6.83901	0	0	0	0	0	0	0	0	0	0	0	0	1.90021	0	0	0	5.32608	0
POW16448	122.412	100.088	69.443	69.8191	66.1743	10.679	7.57716	18.8934	96.9819	88.3191	63.4599	74.319	88.9076	73.7178	35.1138	73.4039	22.0556	6.50306	3.51025	90.057	93.2145	46.4502	54.748	34.9805	54.8313	75.3907	88.4845	95.9702	74.1619	76.5074	39.0306	45.2199	32.5254	52.8096	82.6606	93.2508	32.7464	54.0081	29.8892	37.0836	47.6463	46.5031	71.7105	58.5418	57.769	90.1103	51.2794	80.6981	68.8404
POW16471	13.0731	19.2285	5.18002	4.69967	3.55159	0.101107	0	0	8.08171	5.6372	8.54631	7.40616	9.15594	7.29854	3.80942	6.55811	6.61084	1.32556	1.62184	2.53064	2.78114	4.07494	2.89917	1.12236	0.589705	57.3858	6.34614	8.04577	3.93205	2.47194	1.59587	6.35632	2.12446	0.931283	5.54651	1.54981	2.47219	0.898321	1.28548	0.990391	2.37732	4.6041	2.49384	1.99535	6.77186	6.17603	6.30122	8.07841	2.81117
POW16469	22.8378	19.2935	21.3275	23.559	21.3637	24.1502	26.0886	26.7792	14.7633	11.2818	7.13757	15.2465	14.7384	15.8483	8.54993	8.04054	2.80097	74.2892	111.437	18.5098	20.048	8.25855	9.443	5.57059	9.21961	44.8145	11.3971	9.65055	8.71242	10.7353	4.45541	5.65809	11.8623	5.48887	5.89903	12.4997	2.45403	5.88288	3.64581	13.057	15.0441	8.56927	7.29393	8.45919	5.94332	10.368	8.07928	9.25275	15.9458
POW16470	39.0112	32.6777	31.4374	27.9983	32.4069	16.998	16.5722	15.7983	37.7413	29.1353	16.1333	33.8057	24.0121	25.2198	16.1183	25.1058	12.735	75.7796	83.7201	25.7733	26.5235	20.307	18.0937	11.0175	15.7028	63.8436	18.0895	24.1075	18.0633	20.2211	8.77813	14.8116	21.5104	16.4622	22.1272	20.3283	16.1786	11.431	4.45486	19.5558	24.3425	19.3365	21.9077	24.0147	15.4679	27.669	11.8496	21.0346	25.375
POW16531	0	0.290993	0.288623	0.230435	0.473213	0.185907	0	0.0591841	0.137592	0	0	0.61899	0	0	0.137341	0.191404	0.0988245	0	0	0.408168	0.487019	0.0832515	0	0	0.216859	70.8358	0.614142	0.219168	0.172141	0.25251	0.489057	0.338766	0.205593	0.190262	0	0.237471	0	0.061176	0	0.607014	0.21856	0.313541	0.218354	0.135884	0.303695	0.333998	0	0	0.656371
POW16530	16.2286	11.3679	15.1833	15.4514	15.5985	19.4392	23.4161	18.9797	9.09227	6.58519	2.42767	11.7899	9.60974	10.1432	3.6036	6.84495	2.53536	17.0536	19.2232	14.3112	17.7953	5.37194	4.40328	3.26225	5.47926	58.9897	8.95223	10.9474	8.09654	11.0424	4.27733	5.99159	9.61666	6.32338	6.0408	5.72312	2.47374	4.85112	1.53129	16.4579	13.2534	4.87512	7.17216	8.9266	4.28917	7.4003	4.10337	8.95696	13.969
POW16532	0.609399	1.40168	3.05857	1.77596	2.2794	0.358196	0	0.114033	1.45808	1.18109	0.970425	1.19264	2.19169	2.33429	0.330778	2.02833	0.0952049	0	0	2.12338	4.45723	2.48627	1.39086	1.32541	1.11422	81.0366	1.38051	1.7947	3.81422	2.79751	0	0.326358	0.79225	0.916468	1.63748	2.05896	2.48152	0.884031	0.325293	8.04074	3.86018	0.755143	1.78803	0.850896	1.26781	1.28706	1.48824	1.83459	1.89699
POW16455	0	0	0	0	0	0	0	0	0	0	0	0	0	0	0	0	0	0	0	0	0	0	0	0	0	62.407	0	0	0	0	0	0	0	0	0	0	0	0	0	0	0	0	0	0	0	0	0	0	0
POW16547	0	0	0	0	0	0	0	0	0	0	0	0	0	0	0	0	0	0	0	0	0	0	0	0	0	161.812	0	0	0	0	0	0	0	0	0	0	0	0	0	0	0	0	0	0	0	0	0	0	0
POW16456	0	0	0	0	0	0	0	0	0	0	0	0	0	0	0	0	0	0	0	0	0	0	0	0	0	94.6009	0	0	0	0	0	0	0	0	0	0	0	0	0	0	0	0	0	0	0	0	0	0	0
POW16548	0	0	0	0	0	0	0	0	0	0	0	0	0	0	0	0	0	0	0	0	0	0	0	0	0	126.76	0	0	0	0	0	0	0	0	0	0	0	0	0	0	0	0	0	0	0	0	0	0	0
POW16529	0	0	0	0	0	0	0	0	0	0	0	0	0	0	0	0	0	0	0	0	0	0	0	0	0	71.0017	0	0	0	0	0	0	0	0	0	0	0	0	0	0	0	0	0	0	0	0	0	0	0
POW16485	0	0	0	0	0	0	0	0	0	0	0	0	0	0	0	0	0	0	0	0	0	0	0	0	0	79.21	0	0	0	0	0	0	0	0	0	0	0	0.0359518	0	0	0	0	0	0	0	0	0	0	0
POW16486	0	0	0	0	0	0	0	0	0	0	0.140571	0	0	0	0	0.033388	0	0	0	0	0	0	0	0	0.0252189	71.0048	0	0.0382311	0	0	0	0	0	0	0	0	0	0	0	0.158829	0	0	0	0.0237032	0.0353171	0	0.0898245	0	0
POW16487	0	0.839144	0.554872	0.332256	2.4563	0.893507	0.889022	1.53603	0.793553	0.964203	1.16193	1.19	1.3121	2.68745	0.594082	1.10391	4.8447	0	1.43326	1.41245	0.936285	0.720223	2.2418	1.58697	1.04227	83.6942	0.295169	3.1601	1.98562	0.728168	0	0.666778	0.592872	0.274331	0	0	1.31084	0	0	0.875229	0.630267	7.6854	3.77804	2.54703	0.291923	0	0	0.549158	0.473198
POW16509	0	0	0	0	0	0	0	0	0	0	0	0	0	0	0	0	0	0	0	0	0	0	0	0	0	96.2342	0	0	0	0	0	0	0	0	0	0	0	0	0	0	0	0	0	0	0	0	0	0	0
POW16510	0	0	0	0	0	0	0	0	0	0	0.763627	0	0	0	0	0	0	0	0	0	0	0	0	0	0	51.2752	0	0	0	0	0	0	0	0	0	0	0	0	0	0	0	0	0	0	0	0	0	0	0
POW16511	0	0	0	0	0	0	0	0	0	0	0	0	0	0	0	0	0	0	0	0	0	0	0	0	0	33.0991	0	0	0	0	0	0	0	0	0	0	0	0	0	0	0	0	0	0	0	0	0	0	0
POW16488	0	0	0	0	0	0	0	0	0	0	0	0	0	0	0	0	0	0	0	0	0	0	0	0	0	136.3	0	0	0	0	0	0	0	0	0	0	0	0	0	0	0	0	0	0	0	0	0	0	0
POW16489	0	0	0.322426	0	0	0	0	0	0	0	0.675176	0	0	0.62465	0	0	0	0	0	0	0	0	0	0	0	100.563	0	0	0	0	0	0	0	0	0	0	0	0	0	0	0	0	0	0	0	0	0	0	0
POW16484	0	0	0	0	0.155734	0	0	0	0	0.55019	0	0.339515	0	0	0	0	0	0	0	0	0	0	0	0	0	97.2897	0	0	0	0	0	0	0	0	0	0	0	0	0	0	0	1.28983	0	1.56518	0	0	0	0	0
POW16528	0	0	0	0	0	0	0	0	0	0	0	0	0	0	0	0	0	0	0	0	0	0	0	0	0	114.873	0	0	0	0	0	0	0	0	0	0	0	0	0	0	0	0	0	0	0	0	0	0	0
POW16508	0	0	0	0	0	0	0	0	0	0	0.228738	0	0	0	0	0	0	0	0	0	0	0	0	0	0	39.3411	0	0	0	0	0	0	0	0	0	0	0	0	0	0	0	0	0	0	0	0	0	0	0
POW16527	0	0	0	0	0	0	0	0	0	0	0	0	0	0	0	0	0	0	0	0	0	0	0	0	0	16.4611	0	0	0	0	0	0	0	0	0	0	0	0	0	0	0	0	0	0	0	0	0	0	0
POW16526	0	0	0	0	0	0	0	0	0	0	0	0	0	0	0	0	0	0	0	0	0	0	0	0	0	82.112	0	0	0	0	0	0	0	0	0	0	0	0	0	2.53311	0	0	0	0	0	0	0	0	0
POW16525	0	0	0	0	0	0	0	0	0	0	1.55096	0.397105	0	0	0	0	0	0	0	0	0	0	0	0	0	53.6556	0	0	0	0	0	0	0	0	0	0	0	0	0	0	0	0	0	0	0	0	0	0	0
POW16524	0	0	0	0	0	0	0	0	0	0	0	0	0	0	0	0	0	0	0	0	0	0	0	0	0	72.7408	0	0	0	0	0	0	0	0	0	0	0	0	0	0	0	0	0	0	0	0	0	0	0
POW16523	0	0	0	0	0	0	0	0	0	0	0	0	0	0	0	0	0	0	0	0	0	0	0	0	0	49.5705	0	0	0	0	0	0	0	0	0	0	0	0	0	0	0	0	0	0	0	0	0.589666	0	0
POW16522	0	0	0	0	0	0	0	0	0	0	0.989367	0	0	0	0	0	0	0	0	0	0	0	0	0.340374	0.178569	43.9472	0	0	0	0	0	0	0	0	0	0	0	0	0	0	0	0	0	0	0	0	0	0	0
POW16550	0	0	0	0	0	0	0	0	0	0.277197	0	0	0	0	0	0	0	0	0	0	0	0	0	0	0.179784	85.0294	0	0	0	0	0	0	0	0	0	0	0	0	0	0	0	0	0	0	0	0	0	0	0
POW16549	0	0	0	0	0	0	0	0	0	0	0	0	0	0	0	0	0	0	0	0	0	0	0	0	0	56.5776	0	0	0	0	0	0	0	0	0	0	0	0	0	0	0	0	0	0	0	0	0	0	0
POW16497	0	0	0	0	0	0	0	0	0	0	0	0	0	0	0	0	0	0	0	0	0	0	0	0	0	85.0517	0	0	0	0	0	0	0	0	0	0	0	0	0	0	0	0	0	0	0	0	0	0	0
POW16498	0	0	0	0	0	0	0	0	0	0	0	0	0	0	0	0	0	0	0	0	0	0	0	0	0	25.5261	0	0	0	0	0	0	0	0	0	0	0	0	0	0	0	0	0	0	0	0	0	0	0
POW16496	0	0	0	0	0	0	0	0	0	0	0	0	0	0	0	0	0	0	0	0	0	0	0	0	0	28.0915	0	0	0	0	0	0	0	0	0	0	0	0	0	0	0	0	0	0	0	0	0	0	0
POW16494	0	0	0	0	0	0	0	0	0	0	0	0	0	0	0	0	0.418437	0	0	0	0	0	0	0	0	58.4027	0	0	0	0	0	0	0	0	0	0	0	0	0	0	0	0	0	0	0	0	0	0	0
POW16495	0	0	0	0	0	0	0	0	0	0	0	0	0	0	0	0	0	0	0	0	0	0	0	0	0	0	0	0	0	0	0	0	0	0	0	0	0	0	0	0	0	0	0	0	0	0	0	0	0
POW16478	0	0	0	0	0	0	0	0	0	0	0	0	0	0	0	0	0	0	0	0	0	0	0	0	0	123.822	0	0	0	0	0	0	0	0	0	0	0	0	0	0	0	0	0	0	0	0	0	0	0
POW16479	30.8332	30.2226	22.4372	23.2418	18.3107	0	0	0	18.3659	6.8534	10.1221	12.2233	10.4636	8.24645	6.74593	2.58359	2.66788	7.31092	3.91344	6.7338	7.42598	11.9865	16.1564	0.619022	3.79449	68.9812	5.37297	11.176	7.22886	6.24872	7.51816	11.5587	2.72371	3.35289	4.91639	3.20539	4.09049	0.734006	0.506417	0.910389	2.45845	3.64439	3.27484	3.77024	6.6044	6.92945	5.79223	9.13951	7.19853
POW16480	279.486	285.231	269.938	273.171	264.394	99.8171	92.8809	119.833	177.589	220.238	23.8301	228.623	180.191	202.636	287.997	100.715	113.628	40.0414	16.8587	203.202	223.085	212.443	187.965	64.8551	107.005	66.3149	441.559	415.549	713.853	236.309	177.372	279.906	274.298	188.976	243.291	328.395	203.738	47.4608	25.6477	64.4091	104.17	268.336	290.375	277.732	228.741	151.83	538.331	183.184	216.075
POW16544	10.6193	7.68798	10.4319	11.5736	10.6008	14.9225	19.9042	15.3431	4.01381	2.88323	2.21776	5.73511	4.9253	5.48856	2.41902	5.21489	1.74061	12.67	12.5839	10.9185	13.7605	2.97847	2.38395	2.80186	3.30235	59.634	4.47892	6.39353	9.61695	8.09585	1.68239	2.98338	5.46943	3.42966	4.94508	2.8102	1.08419	2.79478	0.92926	20.8817	9.06247	3.62411	4.08629	6.52562	2.92525	6.80195	5.73943	4.9264	9.14476
POW16543	2.88983	2.65876	1.31855	0.526363	0.864734	0	0	0	1.88573	0.509167	2.76111	0.942602	2.77153	1.70299	0	0.874415	0.451472	0	0	0.745873	0.741637	1.52131	2.02942	1.25705	1.32094	89.891	5.14371	1.50188	2.35923	0.576786	0	0.773813	1.25231	0.869197	1.1093	2.16973	1.38443	0.558956	0	0	0.66565	0.716194	0.997535	3.41426	0.924936	2.03446	2.35246	1.73996	2.62376
POW16546	0	0	0	0.696926	0	0	0	0	0.832262	0	0	0	0	0	0	0	0	0	0	0	0	0	0	0	0.437245	107.118	0.619135	0	1.04124	0	0	0	0	0	0	1.43641	0	0	0	0	0	0	0.660389	0.410966	0	0	0	2.30379	0
POW16545	0	0.0139272	0	0	0	0	0.121948	0	5.00039	4.07841	1.14027	4.92628	0	0	0	0	0	0	0	0	0	1.78922	1.37739	0.891344	0	11.3409	21.9685	14.7786	10.4729	6.28635	15.4452	11.4071	0	10.2942	6.47424	8.59462	0	0.878467	0	1.82356	5.53257	6.37501	5.07953	8.59013	2.05062	6.0682	7.07541	9.92341	10.1993
POW16541	8.32194	10.2382	12.7904	10.4883	10.5337	8.62332	6.88367	8.94299	1.88415	0.0118721	0.538339	4.73208	1.41157	3.41194	3.95719	8.80225	1.21977	6.35305	4.75517	7.59577	10.792	9.40978	11.6981	11.5647	14.053	59.2214	10.4165	8.11228	10.5797	14.334	4.10906	3.68975	6.87592	4.1303	10.332	4.22252	13.1414	3.97715	2.00752	15.7184	11.4001	5.21174	5.19095	8.17461	5.30484	6.13503	6.84223	11.2251	11.9592
POW16540	12.5304	21.1797	20.5223	17.6899	19.8977	6.21854	9.49198	10.6585	1.25591	0	0	1.05938	3.01728	4.02195	2.8042	1.0168	0	0	0	11.0294	12.534	5.18296	1.14803	0.757216	1.95528	40.1849	4.40959	3.39931	5.58128	8.12356	2.3802	0	3.01436	0.172314	4.84305	3.0606	0	1.69023	0.717036	6.92291	6.55999	2.41039	0	3.62802	1.77288	1.76048	3.16318	4.48703	10.4386
POW16542	4.53848	6.80616	42.9719	38.881	49.282	22.3848	23.7401	22.6245	28.1739	33.5653	13.0525	44.8983	45.1602	62.4509	26.9152	28.6452	55.2399	135.331	128.112	53.6295	57.2627	58.6198	43.4643	19.1268	28.0271	24.8913	23.1436	39.816	13.704	29.4401	9.98503	30.0923	30.741	28.3961	13.5716	21.1243	19.5186	25.7649	15.9132	13.0301	33.3259	31.7837	25.6123	23.9279	21.3175	13.1642	16.2078	32.3985	27.3693
POW16357	0	0.316718	0.486572	8.81734e-09	0	0	0	0	0	0	0	0	0	0	0	0.104162	0.645364	0	0	0	0	0	0.182873	0	0	19.4381	0	0	4.77606e-06	0	0	0	0	0.0728924	0.105942	0	0.164916	0.272473	0	2.10815	0.0372619	0	0	0.422818	0	0	0	0	0
POW16359	0	0	0	0	0	0	0	0	0	0	0	0	0	0	0	0	0	0	0	0	0	0	0	0	0	0	0	0	0	0	0	0	0	0	0	0	0	0	0	0	0	0	0	0	0	0	0	0	0
POW16358	0	0	0	0	0	0	0	0	0	1.6608	0	0	0	0	0	0	0	0	0	0	1.20954	0	0	0	0	40.3159	0	0	0	0	0	0	0	0	0	0	0	0	0	0	0	1.16804	0	0	0	0	0	0	0
POW16301	1.4243	1.96562	7.79844	7.7828	6.39297	4.60451	4.58141	1.19934	5.57648	15.0571	14.9695	5.57492	10.2449	13.8492	2.31931	10.3433	18.0237	34.7569	38.6087	13.2342	7.67608	10.6847	12.7529	9.29335	6.3477	31.5668	2.07422	8.8827	5.81393	11.0869	1.65176	8.00912	3.70333	3.85558	8.20106	3.20816	6.14104	2.89265	2.28085	8.20059	9.8423	13.7665	9.5872	4.58939	8.88947	5.26425	8.69585	15.4363	3.87948
POW16302	22.4446	19.5871	27.4094	26.152	26.6672	10.2825	12.9334	9.6351	21.5383	18.8424	14.5068	30.6834	21.1301	21.0071	12.4695	14.0821	13.4587	252.659	261.025	19.2958	25.2852	18.3751	19.6445	9.04531	11.0892	27.3361	12.8182	20.9279	23.9823	14.0322	9.95224	13.2574	13.8387	11.1687	15.2041	13.3823	8.06439	12.6408	3.87613	14.9657	14.2554	17.1783	16.2358	15.9532	9.66638	12.548	15.3154	14.6069	17.2101
POW16298	0	0	0	0	0	0	0	0	0.987022	0	1.44521	2.96024	0	0	0	0	0	0	0	0	0	5.37488	3.18669	0	0.51855	28.2302	0	0	0	0	0	0	0	0	0	0	0	0	0	1.08861	0	0	0	0.487386	0	0	0	0	0
POW16299	4.12523	3.0363	1.75675	2.25415	1.60473	0	0	0	2.1535	2.6166	1.57659	1.88379	3.16508	3.64653	1.07479	1.74752	0.128895	3.53218	2.26887	1.27768	1.05868	1.73734	1.01395	0.179443	0.377127	53.8941	1.46853	1.71514	2.46972	0.494016	1.59467	1.32554	0.893836	0.620389	1.58353	0.309729	1.18576	0.159582	0.146801	0.593788	0.66515	1.22684	1.13918	0.79754	0.528138	2.03293	3.02232	1.73866	1.07012
POW16300	72.1205	76.0564	62.5536	60.4143	61.2306	24.2951	19.6966	34.2797	56.829	47.8314	38.6795	49.6005	57.0146	53.2264	41.2147	31.9617	26.1484	60.2959	25.2592	42.8045	45.0496	46.3392	50.5279	39.7325	48.3996	56.7458	56.6434	44.5538	42.7702	44.4061	22.882	37.4393	34.6073	33.3058	36.4338	41.7613	25.913	34.9399	7.99002	29.6252	45.3706	47.0452	48.2636	42.7504	42.4645	41.1334	41.5397	51.3095	45.8008
POW16303	0	0	0.346747	0	0	0	0	0	0	0.267797	0	0.247881	0.182211	0	0	0	0.118726	0	0	0.196146	0	0	0.133422	0	0	52.5971	0	0.394957	0	0	0.293772	0	0	0	0.291719	0	0	0	0	0	0	0.188342	0	0	0.121618	0	0.927959	0	0
POW16304	332.863	276.91	76.1747	71.9611	70.7465	0.914262	0.909674	1.16423	228.709	173.203	202.117	141.043	161.856	78.8297	69.9064	187.318	15.5521	2.66364	0	27.7008	34.3296	39.3042	61.7161	56.1577	52.2575	62.8982	38.2566	36.1075	128.677	43.4632	36.0766	36.652	17.5253	13.5674	75.2314	18.6855	20.8645	9.92819	7.74927	27.6131	10.3902	73.2425	37.5842	35.7517	65.715	192.178	73.4393	61.8106	28.6479
POW16229	34.5314	31.067	43.3256	41.4535	53.742	37.4868	52.668	41.0444	48.5296	39.6735	48.8419	38.0569	30.3317	37.6475	25.9699	27.3228	23.5052	5.5667	5.57258	34.1704	41.6629	51.3975	48.2611	27.6692	37.3634	52.4422	32.3581	28.7617	41.5498	42.6568	54.3843	36.3286	32.4377	27.3008	38.6914	25.2269	43.038	45.4397	25.1689	34.0294	41.4701	40.0108	39.0075	29.7352	47.8304	45.8371	30.7921	43.7624	42.3648
POW16228	80.5451	122.899	286.413	331.641	322.998	0.111135	0.110577	0.10614	376.055	444.932	428.505	460.317	366.383	495.381	105.542	258.305	129.024	31.5688	11.1418	372.736	316.176	371.016	365.672	186.038	191.086	58.666	116.197	162.921	226.906	228.462	109.195	201.703	148.22	87.8625	229.928	156.723	137.771	429.414	171.978	398.16	182.132	137.201	201.279	79.322	217.312	197.067	143.14	228.137	198.64
POW16227	71.6732	60.0545	58.3974	43.3605	47.1068	0.752295	1.49704	0.718486	41.7586	33.8258	44.0234	32.5626	42.3481	24.8899	70.0269	110.372	11.9972	0	0	75.3175	89.6706	43.4585	33.7053	20.0425	13.1632	80.619	38.5206	18.6247	71.0519	45.9815	47.4966	26.7317	21.6308	16.1683	47.1647	8.64858	45.9862	80.9508	25.9612	62.637	55.7191	47.5793	41.0873	22.2698	79.8809	44.6015	75.0154	55.4842	24.9008
POW16226	1931.18	1696.52	1118.67	1116.05	1033.88	145.725	196.605	160.766	1110.94	852.706	1266.42	797.02	870.405	766.73	1681.05	491.871	628.943	54.6871	42.0888	637.322	670.715	1265.47	1218.62	287.234	504.547	56.8776	1308.52	894.796	1006.4	512.376	1439.16	1122.13	756.45	1113.89	873.122	827.592	1286.09	162.59	144.436	111.21	386.302	1076.87	897.164	896.886	1221.59	991.024	807.559	956.425	1041.92
POW16233	1569.58	1490.92	1022.89	992.307	910.36	92.5089	137.859	84.3537	998.19	754.359	1886.15	708.015	726.366	614.402	1424.52	491.306	767.678	51.2207	50.3592	523.852	605.314	1162.95	1094.5	276.942	443.851	51.5037	1398.03	1042.98	1138.37	481.852	2338.89	1057.2	766.127	1145.75	880.794	904.702	1569.04	109.507	115.563	37.9277	333.162	1142.62	1094.42	1009.21	1435.31	984.416	869.585	894.017	1046.35
POW16232	35.1967	37.6445	42.9586	37.9842	35.9405	54.0477	47.8585	40.7517	49.9538	36.2781	44.5584	50.8008	53.1653	56.78	37.2539	35.5441	39.5906	58.7666	75.7042	25.5497	27.437	69.8304	56.5407	41.9117	49.17	58.5048	45.7044	37.4988	39.5096	29.5048	18.3678	37.463	42.3257	28.9802	28.3725	51.5311	45.5264	42.3785	27.2422	31.0307	44.3874	36.6361	30.0699	27.2186	44.7794	26.0176	59.0942	38.9401	28.418
POW16231	23.13	29.3226	20.3709	23.6612	23.4196	22.0531	25.4029	26.7994	16.6728	15.0692	5.91039	16.3172	18.7653	21.8724	10.949	14.4044	7.18507	7.94493	6.65659	12.391	15.6338	18.3709	18.4154	5.08915	9.12816	48.3139	18.0172	19.0098	12.296	9.5015	9.04521	10.8027	12.7623	12.9837	12.0792	13.3277	15.0751	9.91006	2.72774	11.0333	14.4966	14.7975	16.5718	15.9458	13.2998	11.3607	8.53868	15.5459	16.5351
POW16230	0	0.853319	2.82122	2.02721	1.6652	0	1.08485	0.347107	0	1.96098	0	1.2101	0	3.27941	0.805489	1.68384	1.15918	0	0	3.35139	3.33235	0.976518	0	0.806889	0.8479	63.4703	1.20062	2.57078	2.01916	2.2214	2.86825	0.993409	0.401924	1.11586	0	0	0.888653	0.717578	0	1.78003	0.854551	1.83888	1.28062	1.19541	1.18742	0.65295	1.51002	2.23374	0.962382
POW16225	0.787533	0.76079	4.95875	6.19677	5.16087	0.879512	0.506636	0.928406	1.54169	1.74834	0.300982	2.00364	1.01965	1.53152	0.41037	1.07233	0.442924	0	0	2.80505	4.12304	2.23876	1.24437	0.822166	0.701962	62.0998	2.52316	1.30973	10.9299	2.92364	1.09596	1.01222	1.27979	1.27911	1.45107	0.886939	1.24503	1.41663	0.252228	1.92709	2.06798	1.87369	4.40392	3.90789	1.2099	1.24746	2.30792	1.28027	5.27074
POW16224	0	0	0	0.675736	0.555066	0	0	0	0	0	0	0	0.88951	1.09314	0.805489	0	0	0	0	0	0.952101	0.488259	0	0	0	56.2578	1.20062	1.28539	4.03833	0.740468	2.86825	0	0.803848	0.557931	1.4241	0	0	0.358789	0	0.890013	0.427276	0	0.64031	1.59388	0.593709	0	0	0	1.44357
POW16339	98.9102	90.8221	144.274	135.757	152.764	52.8735	51.6972	53.5578	130.102	126.382	123.526	122.699	111.48	154.211	101.457	126.548	85.4146	7.00198	10.0968	117.594	139.412	158.67	151.774	58.9476	89.9784	79.0371	34.4042	57.0713	80.7493	70.417	55.0948	30.6562	91.6319	42.5167	86.9976	47.3648	95.7022	62.1392	27.8538	116.027	110.866	141.867	56.053	158.852	63.9387	70.7298	52.3046	80.1864	102.733
POW16334	79.5972	89.2084	86.7468	73.4138	84.1978	37.8461	40.3247	41.6951	63.1885	69.4074	87.6775	62.5094	76.9463	72.1531	57.9551	29.454	27.5635	13.0231	6.57273	72.2319	69.6748	85.6739	71.2966	98.2483	84.1229	76.2891	97.952	91.6936	86.0913	78.9286	32.3374	61.4978	67.2293	71.1369	82.3219	142.175	30.6031	154.595	41.9471	72.2464	64.8133	85.9433	91.0907	91.1559	84.7047	62.6398	67.4784	72.3459	79.6991
POW16338	51.2054	144.332	779.91	1079.18	1190.79	1.1222	0.877363	1.68432	17325	33429.4	11609.4	6426.9	22391.2	18561.6	375.513	10053	11584.6	151.837	111.253	30245.8	13597.2	569.588	1964.83	66244.1	25945.5	91.1896	49026.1	21342.9	28441.2	41965.8	11921.3	7250.53	17134.9	33425.7	52452	66245.4	18590.3	111505	181524	60754.3	6846.76	1809.64	19024.7	20522.4	19624.8	29662.5	20863.1	18972.8	23434
POW16336	147.04	286.014	2826.1	3473	4785.16	2.99378	0	3.31054	19310.5	33301.3	7946.49	12072.1	35011.6	33797.6	2745.88	18722.5	20538.6	466.555	233.103	49007.8	25143.5	6170.67	10584.4	86743.4	39878.2	233.505	56191.4	31098.3	38308	59601.2	15085.9	11411.2	32397	42637.6	68363.1	82239.9	34892.7	116225	167003	72809.9	12352.6	8040.37	26382	55789.2	32356.1	38495.9	27172	28230.3	35273.2
POW16335	11.9951	10.146	9.97509	10.9946	8.94442	16.7167	19.1221	19.5495	5.42862	2.35207	1.29397	3.59703	5.98398	5.64364	2.52035	4.30275	0.906761	0.248485	0	8.16439	9.90547	2.82633	2.8532	2.14602	3.44896	34.303	6.57422	6.43511	9.31888	4.51795	10.3209	4.50709	8.42596	5.32452	5.79276	2.17891	0.556113	1.01037	0.413092	4.45571	8.55635	4.02764	3.80666	6.35868	1.67193	4.90334	2.83488	7.16402	12.2709
POW16337	19.727	21.2909	17.4633	19.4398	21.6442	0.346867	0.246518	0.141976	34.5471	26.4692	22.5535	14.5189	29.9557	32.1929	11.6412	34.2073	6.24283	104.378	92.6012	25.4579	27.7149	11.9827	18.2049	23.2128	18.9014	51.1356	15.7148	36.8033	44.323	46.1376	10.3632	19.0976	33.3181	50.8907	36.3091	21.6474	25.2016	10.175	7.47009	23.9053	24.1762	24.6957	25.1428	18.852	18.4561	22.5233	36.6468	28.3235	22.1095
POW16340	86.1284	101.404	256.911	253.552	283.417	146.496	148.28	160.915	144.369	152.51	100.808	210.699	159.526	226.974	208.797	142.928	194.013	31.1117	36.7968	249.878	284.723	264.395	221.714	146.465	230.125	86.6523	156.526	179.607	168.315	177.599	127.35	236.104	238.989	258.65	175.433	167.325	215.849	122.132	121.258	121.262	294.423	201.714	214.059	264.861	192.795	152.061	173.528	213.913	316.074
POW16269	10.1956	8.57956	3.17694	5.29939	3.90658	0	0.0727162	0	4.86806	3.81183	5.22711	3.16335	6.26041	3.73686	2.34861	2.82165	0.69929	19.163	7.62002	10.5902	7.75393	2.45456	5.89386	1.7848	3.32478	36.5488	4.70787	2.58475	4.4663	6.25374	1.44192	3.99523	4.60684	5.83401	6.01374	6.72145	6.07568	0.937921	0.796437	2.14764	3.86638	2.95819	5.38216	3.92623	4.77549	4.98939	5.16198	4.94093	5.41863
POW16270	167.369	166.588	55.7637	60.8607	52.965	0.176938	0.17605	0.337972	119.823	110.744	113.321	71.2842	101.334	73.4415	66.0766	103.837	25.1131	2.31973	2.12867	33.3312	33.6054	57.5246	53.5893	47.925	65.6341	76.5478	47.0533	72.9036	85.0307	50.8292	20.9458	28.5344	23.4808	18.1988	84.5843	55.5994	56.2424	18.6901	20.2463	8.66592	22.2577	70.7242	66.7101	52.3779	53.4729	74.3848	70.5737	79.9296	48.2584
POW16271	10.2152	11.2445	12.2072	10.2335	12.4453	0	0	0	12.2207	13.3703	5.34488	8.32997	10.8467	13.3297	3.6437	11.1495	1.82389	68.4114	57.9036	8.94552	11.7972	7.20223	6.27703	3.96743	2.83497	40.4414	3.06976	7.07862	14.6936	8.88365	0.564121	2.73534	4.11058	1.20706	8.96286	4.65663	2.79645	2.61094	2.98606	2.10055	6.80688	5.60582	3.6521	4.54548	7.47324	7.06314	17.2253	9.66518	5.11053
POW16272	1.61332	0.742161	1.39044	1.46928	1.77012	0	0.104837	0.0503152	1.52065	0.663263	0.685095	1.22787	0.902578	1.90148	0.350281	0.406804	0.168031	2.99301	2.53522	0.694005	0.690063	1.13242	1.69946	0.35089	0.245816	46.2111	0.522111	1.02479	1.75614	1.07335	0.207885	0.432001	0.46609	0.647003	0.412864	1.81696	1.41697	0.260043	0.28706	0.516051	0.80517	1.33278	1.02098	0.635367	1.80729	1.13579	3.06442	0.647587	0.697515
POW16265	5.06443	4.27118	3.59451	3.84354	3.03089	2.9768	2.71504	3.15891	3.67193	1.63591	6.18297	4.40509	2.83331	3.97932	1.28284	1.53241	1.1868	19.1522	25.2015	5.11963	5.84873	1.7774	1.18552	2.57014	1.63975	38.7271	4.23401	3.07071	3.90485	3.36939	4.89433	2.48619	4.20646	2.41184	1.62004	4.11932	0.202184	1.30609	0.300373	5.06234	5.15227	4.39295	2.91363	4.35163	1.89111	1.63413	2.06134	2.79518	3.50334
POW16266	77.1829	80.6787	71.8276	80.1742	63.7989	49.6342	39.3293	42.4702	56.8475	41.605	59.8722	50.8493	45.0735	54.0407	24.8878	49.5989	25.7876	88.3339	100.873	49.4082	69.1317	52.8013	43.0668	35.9007	49.2525	80.2263	40.8061	44.8786	45.5429	43.9272	44.3112	33.7635	43.2165	36.5462	31.6811	46.4749	24.1625	39.687	11.0138	44.549	64.1609	51.1354	56.9782	46.2925	38.156	46.4017	33.5925	37.2694	55.6052
POW16267	66.3188	98.6557	93.9222	104.48	84.6625	2.53125	3.02226	2.17575	105.66	103.343	132.49	61.5242	102.22	112.678	75.1739	59.81	36.3302	63.0531	33.4977	86.0298	82.2257	112.899	117.038	23.041	33.0701	55.2565	93.236	75.6475	58.3609	55.1814	39.9531	86.485	43.3889	48.1842	60.5026	69.8399	57.5596	18.7415	14.7119	8.67815	17.5575	113.984	79.3803	54.672	73.1897	66.8498	52.5843	76.2309	73.0595
POW16268	1454.07	1561.54	778.334	710.561	581.856	10.9956	22.1764	30.369	797.077	825.778	1660.79	559.051	706.969	437.086	928.671	558.08	360.654	18.1819	3.57522	501.486	401.324	274.277	570.928	151.089	85.2772	61.3345	625.848	293.239	633.169	173.163	639.097	327.353	94.3212	135.95	596.204	275.592	317.539	24.6435	19.4313	49.4867	104.463	515.739	250.789	122.835	689.844	734.652	418.568	349.771	339.949
POW16263	110.43	115.654	95.6572	87.9098	109.449	45.14	50.9784	45.9435	89.618	85.0378	85.6946	74.5998	83.0609	81.2637	78.1362	45.5419	27.3234	257.745	216.035	54.0387	66.0318	78.7914	80.0112	57.4238	86.2858	62.1184	74.0156	53.3132	69.103	38.264	37.0545	59.4402	38.0775	52.3515	49.7062	57.4497	26.5861	17.7274	11.6697	26.6268	60.2347	70.8517	61.5325	57.9802	60.822	59.4915	54.0741	60.2459	64.3455
POW16264	18.8588	25.5996	21.1592	20.7789	21.9251	0	0.271212	0.0867767	15.7357	10.7854	5.02162	11.4959	14.4545	10.9314	8.05489	10.103	1.73878	79.0173	67.0435	13.5252	16.1857	11.9623	12.2125	3.42928	2.75567	33.7022	4.65241	16.0674	7.82426	7.96003	2.86825	5.7121	4.52165	2.65017	3.91628	6.61548	3.77678	1.97334	0.330055	8.01012	3.09775	8.04508	8.16395	4.88126	6.82765	7.50893	9.81515	6.70121	7.93965
POW16329	6.95023	4.79587	3.1712	3.79781	4.15948	0	0	0	6.04707	8.57205	13.2813	18.1361	4.99927	8.19161	2.26353	9.46361	1.08582	0	0	0	4.45921	0.914713	2.44044	13.6048	6.35388	129.716	15.7448	16.8565	71.872	6.93603	2.68672	3.72214	1.50594	6.27142	24.0115	18.2642	31.6315	1.34432	4.94664	13.3389	1.60093	6.88997	14.3948	2.98601	11.1227	15.9022	22.6312	6.27709	5.40883
POW16328	2442.12	2090.4	1225.2	1170.25	1113.31	0.802822	0	1.53349	4304.82	5599.46	4296.07	2242.69	1514.93	2907.29	2696.51	8454.49	1371.19	73.6775	41.8532	1054.41	1036.85	542.507	1273.31	4017.49	2877.82	108.339	2156.17	3543.53	5227.4	6383.99	6224.96	2797.85	2382.05	1337.2	6571.54	4039.43	6051.91	966.91	565.763	1189.43	844.73	5254.19	7407.29	2894.99	5547.55	7993.44	6514.37	5013.17	2616.93
POW16331	0	0	0	0	0	0	0	0	0	0	0	0	0	0	0	0	0.118235	0	0	0	0	0	0	0	0.0864846	111.233	0	0	0	0	0	0	0	0	0	0	0	0	0	0	0	0	0	0	0	0	0	0	0
POW16330	0	0	0	0	0.0953013	0	0	0	0	0	0	0	0	0	0	0	0.199025	0	0	0.0822018	0	0	0.11183	0	0	96.3435	0.206139	0	0	0.127134	0	0	0.0690079	0	0	0	0	0.0616018	0	0.764049	0.0733605	0	0.109937	0	0	0	0	0	0.0826175
POW16332	134.021	154.324	174.278	172.098	172.195	181.184	176.601	253.215	135.554	171.346	50.4203	145.079	183.162	180.665	177.045	116.335	200.218	967.161	871.705	122.907	130.27	179.25	185.295	145.38	187.803	54.7163	138.657	140.611	155.231	164.509	58.2839	148.707	106.174	99.3908	148.55	133.957	131.22	148.974	120.276	95.8526	176.542	150.712	146.594	123.075	152.816	120.741	154.444	127.093	113.425
POW16333	4.59471	6.34098	9.78339	17.5748	9.62424	23.4061	51.5038	43.8487	2.99823	3.23821	1.46335	1.4987	2.20331	5.41537	0.997593	0.695142	0	0	0	9.48725	12.9709	3.02353	1.61334	4.99664	1.05012	82.1807	1.48696	5.57182	1.25036	7.33652	5.32847	1.23033	5.97337	4.83695	1.76374	5.17468	2.20118	0.888716	0	4.4091	7.93767	2.27744	3.9651	8.38956	2.20592	2.42603	1.87015	4.14971	14.3028
POW16327	18.9056	14.4333	21.1065	23.4087	21.2145	49.1786	71.5745	56.9041	9.97434	7.54798	2.69032	11.218	10.2714	8.35589	4.32309	7.48538	0.84837	1.29157	0.474077	18.9993	28.4919	5.79687	5.29655	4.06814	5.79181	63.5781	13.3757	17.3514	14.9418	15.776	13.0616	5.81635	18.1723	14.8814	10.8858	9.51344	3.46868	5.71855	2.89868	24.0284	29.4642	8.22443	11.3511	21.1268	4.05549	12.3185	4.66614	14.5316	32.0082
POW16326	5.97813	6.50495	9.96644	10.0511	7.74024	0	0	0	6.30156	5.22599	2.41655	6.74979	9.09625	9.14609	1.87205	3.54819	1.07763	52.2698	57.9911	8.10059	6.28435	6.44551	7.50833	1.8003	1.97062	40.2307	2.34393	3.70438	3.94193	1.92745	2.66647	2.95527	3.43756	3.63075	6.09001	1.81265	3.13931	1.93458	0.859138	4.79892	2.70107	2.90616	4.16684	1.92627	2.53893	2.91367	4.77289	4.36084	6.3522
POW16310	0	0	0	0	0	0	0	0	0	0	0	0	0	0	0	15.8768	0	0	0	6.77144	0	0	0	0	0	306.03	8.49044	0	0	0	0	0	0	0	0	0	0	5.0745	0	0	0	0	0	5.63573	0	0	0	15.7963	6.80568
POW16309	0	3.89678	7.96432	1.40265	1.84347	27.1586	23.1191	13.4013	0	0	0	0	0	0	0	0	0	0	0	0.39752	0	0	0	0	0	29.3438	445.85	746.01	196.15	479.549	865.078	604.182	0	1076.12	297.971	400.685	208.81	270.047	145.243	861.273	719.462	261.084	577.899	519.1	185.597	242.608	199.348	261.971	466.052
POW16312	0.421226	0	0	0	0	0	0	0	0.274867	0.0108461	0	0.412185	0.302986	0.744691	0	0	0.394843	0	0	0	0	0	0	0.274844	0.433219	103.606	0	1.5044	0.68777	0	0	0.618862	0.136904	0.190043	0	0.474395	0	0	0	0.909473	0.291078	0.626361	0	0.135728	0.20223	0	0.514346	0	0
POW16313	0	0	0	0	0	0	0	0	0	0	0	0	0	0	0	0	0	0	0	0	0	0	0	0	0	76.789	0	0	0	0	0	0	0	0	0	0	0	0	0	0	0	0	0	0	0	0	0	0	0
POW16311	0	20.3145	13.4327	0	13.2142	0	0	0	19.2108	46.6841	0	57.6163	21.1761	0	0	13.3621	0	0	0	11.3978	0	23.2475	15.506	38.4184	30.2783	274.728	14.2913	0	0	0	34.1415	0	0	26.5647	0	0	21.1557	0	0	0	0	0	0	9.48619	0	0	35.9484	0	11.4555
POW16295	66.9836	56.5523	64.9009	69.7587	69.1508	46.4358	46.4332	49.7681	73.2776	72.2699	50.0706	79.4261	73.4052	79.7601	44.5282	52.5779	46.5371	15.1819	8.82325	55.8321	59.4587	68.1397	58.3157	35.4788	42.8203	75.3769	51.8348	46.2796	43.1045	44.5907	33.3569	54.1253	36.4977	34.665	47.1901	43.9318	25.7662	44.3554	26.2907	24.1041	37.1661	62.985	49.9841	40.8816	50.8864	49.7226	40.4147	59.4285	51.0549
POW16296	1.2855	1.10879	1.17307	0.702433	0.576995	0.566698	0.65783	0.902051	2.0971	2.88781	2.45648	2.83029	3.46745	1.13632	1.77929	3.79246	1.65685	0.825519	0	0.373264	0.989717	1.52265	1.86193	0.629076	0.881399	73.8503	13.4166	4.00852	118.328	4.81077	1.49079	3.35613	2.71572	1.15995	9.99248	1.44776	15.0111	0.466205	0.514642	1.15647	1.11039	9.07976	25.2931	61.8214	10.9547	2.88468	22.368	4.35373	27.136
POW16237	1.03794	1.19368	35.6765	42.915	45.1901	277.182	230.77	205.099	9.93366	10.6068	4.95852	24.7143	15.6782	42.8162	27.4932	35.8031	32.9173	2.2218	6.52416	56.1238	61.2656	36.7459	22.0493	33.6361	51.4767	73.0471	14.7797	39.558	12.9929	49.7192	19.6603	26.6812	95.2431	43.238	19.1244	8.18264	24.3649	30.7161	20.8689	85.9056	128.984	16.463	20.243	41.2481	25.9122	22.6521	24.0804	35.6216	45.0991
POW16236	144.633	133.314	84.5674	78.2509	78.0623	66.8559	68.9222	60.9445	96.7089	77.5821	73.0191	77.229	75.7776	62.1883	78.9709	79.7467	40.0026	96.7786	69.8674	62.0784	67.9122	66.6928	69.406	24.4665	38.0753	54.5704	57.0348	45.4715	47.5222	34.8547	33.9601	51.0641	36.4453	49.4637	57.1642	45.448	47.4757	66.5184	36.791	51.6607	41.4586	69.0341	56.5821	56.3846	52.8071	74.2924	37.9377	69.989	62.3924
POW16235	0.127809	0.352769	2.68253	2.44435	2.58152	0.0375622	0.0373737	0.215245	2.66882	1.35114	1.09905	2.75145	1.74672	3.95422	0.915738	0.812131	0.29951	0.164153	0.451896	2.1772	3.34565	2.22035	1.54828	0.833936	0.744873	69.4741	1.17882	2.32483	1.14776	2.52545	0.741099	1.84807	1.7862	0.807285	1.03029	0.431825	1.10213	0.111245	0.136447	0.275954	1.67807	0.855232	1.38972	1.31785	0.797693	1.01226	2.80915	2.19318	3.03365
POW16262	40.962	29.1662	30.8247	31.8549	32.9345	31.5791	36.9756	34.6589	22.778	19.5805	6.2393	24.9791	22.6316	19.6261	17.0911	17.9988	12.7988	9.607	7.83619	24.8681	27.7434	19.595	17.0094	8.98649	12.3332	49.997	20.1726	18.2031	19.0953	15.7826	10.3268	12.6852	19.989	14.4631	15.9973	9.76133	13.9071	15.9147	4.94343	15.8083	21.2909	14.742	15.0002	15.6855	14.3076	17.3651	12.3231	20.0522	24.4394
POW16256	57.0692	56.608	40.4827	42.6347	45.0273	33.8065	43.1543	35.6662	34.9124	29.9298	26.8376	39.7018	38.1633	31.9233	24.3943	33.1873	11.493	20.0422	10.5094	33.6597	34.6699	24.6449	26.5357	23.273	28.1242	56.6883	28.7856	29.1961	28.3912	30.701	14.9946	18.2661	26.6631	24.1385	31.3199	26.1108	17.3011	11.6421	3.09391	29.2002	39.4363	34.1435	29.5494	27.1523	28.041	27.5432	20.6879	23.3549	39.7284
POW16261	4641.38	4810.26	2894.4	2836.71	2232.21	338.633	335.879	387.692	3313.44	3153.87	2921.97	2371.46	2629.06	1675.22	3601.62	1974.02	1617.56	94.9529	44.6286	1871.63	1572.23	1534.24	2169.18	1011.83	1029.26	60.9975	2043.89	1156.42	1915.2	911.265	3186.9	1380.44	639.974	759.027	2008	1344.38	1377.4	397.602	282.982	285.506	819.271	1842.07	1211.88	821.564	2075.09	2781.99	1534.66	1659.48	1440.46
POW16260	11.4797	10.6218	7.49967	8.12617	5.73818	0	0.0762924	0	5.10747	3.44767	4.48706	5.10604	4.31631	3.45939	2.29418	2.24992	0.733682	33.5091	14.4521	2.12119	3.91698	2.67829	3.16057	0.340469	0.626104	36.8246	1.89977	1.89831	4.68595	1.56221	1.51283	2.9342	1.61113	0.941682	3.60543	1.46917	0.937424	0.151392	0.417803	0.563316	0.901451	1.55184	2.02635	1.93356	2.37991	3.71944	6.37159	3.06323	2.94408
POW16234	1.8494	3.45784	0.596488	1.00009	0.469427	0	0	0.0733883	1.1943	1.52023	2.24834	1.27924	0.940339	2.54232	0.170303	0.830695	0.367627	3.02228	5.89528	0.506128	0.402603	0.942529	0.963973	0.341199	0.268905	39.463	0.761537	2.31003	1.70763	1.40901	0.60643	0.630105	0.776929	0.117962	1.58683	0.294464	0	0.151717	0.139566	0.564523	0.180677	0.583187	0.676899	0.0842481	0.627635	0.414157	2.23483	0.236138	0.915637
POW16259	293.489	304.899	337.381	322.078	347.627	784.195	961.676	756.275	289.929	315.865	398.035	425.199	311.38	348.791	304.005	585.371	340.062	29.3179	25.9423	451.344	443.446	285.83	328.481	315.438	310.229	43.7443	312.643	400.813	325.458	422.736	167.342	349.06	423.15	373.329	311.692	324.107	180.438	411.561	374.248	670.051	440.263	395.199	360.49	325.471	276.327	276.351	348.415	314.395	310.56
POW16258	18.528	20.95	27.8479	28.5861	31.3084	39.3065	40.4751	40.0748	25.7046	20.5746	17.554	28.9476	24.0784	29.4528	13.0317	16.6775	20.3594	243.565	230.11	25.498	27.2112	18.9954	18.2052	16.3561	19.5893	35.7786	25.1686	18.9348	17.5412	18.9252	14.9866	15.134	22.9741	20.5117	19.723	17.3597	16.3352	26.381	9.47458	25.4367	28.6193	21.763	24.5077	26.0879	17.4916	22.3608	13.8786	23.202	27.1415
POW16279	17.8948	12.6675	7.2274	6.47945	6.24801	0.151519	0	0	5.38275	3.54265	4.43334	4.03593	3.33754	3.64584	3.19019	0.701995	1.4498	12.581	11.0871	1.996	2.18313	2.93224	2.98696	0.336393	0.530236	40.535	2.5027	2.14352	1.26269	0.926107	3.58733	4.14154	2.07459	0.465204	1.98143	0	1.48192	0.598319	0.550401	0	0.712527	1.14995	1.06778	0.332246	2.97022	3.53881	5.03625	2.79375	1.80548
POW16280	1.00195	1.15229	3.20013	3.55871	3.89761	7.0181	6.59223	6.42147	0.544843	0.44134	0	0.817036	0.360349	0.738067	1.19647	3.71387	0.156532	0.857907	0.590434	7.69351	8.48551	1.45052	1.05544	1.08959	0.45799	69.93	6.56617	4.86009	3.81725	3.59965	2.51757	1.07317	4.99325	2.33557	1.15384	2.25684	1.56001	0.968992	0.267417	5.04774	3.17338	2.23484	1.55637	3.01325	1.04224	1.32258	2.85472	2.11145	3.11896
POW16307	0.806268	1.1127	4.41453	4.40568	4.52366	4.14674	4.47958	3.73407	0.263061	0.852349	0.770355	0.394481	0.289972	0	1.4442	10.7954	0.566826	0.517767	0.475121	7.33551	9.93205	1.59168	1.91096	1.05216	1.38204	65.364	9.19771	3.56172	7.89875	5.31049	7.4802	1.29537	7.46835	3.63761	3.24972	3.17813	6.37325	1.75443	0	7.25341	3.90007	3.89647	3.96597	3.37735	0.580632	1.9157	4.92254	2.91272	2.66669
POW16257	4.00037	2.03582	1.62127	2.58909	1.76917	0	0	0	0	0	0.601964	0	4.1092	0	4.19533	20.1162	1.18113	0	0	2.3851	6.38508	0	0	0.411083	0.431976	36.6436	1.31081	0.654863	6.42965	3.21322	1.46128	0.506108	0	0	2.38973	1.4191	7.00672	4.45643	3.85235	0.684274	4.72208	0	1.00713	0	6.6295	5.92818	5.82773	3.56513	5.43128
POW16322	4.92987	6.1759	10.2328	6.68712	6.30805	5.96054	8.48117	12.429	0.522697	0	2.81029	6.39227	5.19701	7.51711	8.27199	9.54285	1.40795	0.72776	1.00173	5.0316	5.61969	4.46144	5.02278	0.55458	0.194256	13.4188	58.1457	53.0415	27.5291	26.9847	42.1518	30.5289	0.644572	38.9846	23.0936	29.1128	16.3348	7.14173	6.91471	24.3691	12.7331	12.5656	28.3602	10.1747	21.6269	14.0186	19.4319	35.9755	20.8978
POW16308	0.4663	0.965283	0.63828	0.764399	0.627896	0.137042	0	0.916185	0	0	0	2.28146	1.34163	0.824378	1.36677	6.5609	0.65564	0	0	3.36618	3.85643	7.68247	10.4794	2.43403	1.27887	48.1745	17.7379	22.6187	4.5682	9.06012	4.32613	15.323	3.03107	12.3272	7.01967	12.6038	12.1939	18.6128	13.487	8.72553	15.6394	2.08016	11.5892	2.8947	6.42076	10.3407	12.7264	15.5821	8.84924
POW16323	16.3757	11.9644	7.91131	7.89544	6.4855	0.283101	0	0.270378	0	0	0	12.2538	4.85017	5.10898	9.72522	6.99532	6.3206	0	0	7.45873	6.67473	7.22623	8.62502	5.65672	10.8977	19.4061	29.6873	29.5369	16.5146	19.0339	16.4192	24.762	10.9577	19.5569	15.5302	27.1217	13.0554	7.82538	3.59933	8.31928	14.3115	20.0534	19.8743	10.8636	16.1864	10.6809	19.9959	21.7496	20.6152
POW16281	1.87307	0.425725	2.74169	1.87292	1.89319	3.16864	2.98111	2.1787	0	0	0	4.69311	1.55566	2.26367	3.2538	5.32511	1.94847	0.694436	0.978006	1.54222	0.756438	2.83105	6.61914	3.31199	3.9136	44.2493	30.5874	10.9534	10.3174	7.97617	15.8176	8.80623	7.25458	20.0458	10.4498	9.37708	21.1521	10.5975	0.322239	6.80062	13.4572	13.2539	16.9867	8.31807	14.5519	6.22142	4.84458	13.1519	15.3552
POW16278	10.6098	8.02372	7.34557	5.47934	4.94914	0.819055	0.329047	1.89936	0	0	0	7.94598	2.07773	2.35246	5.96551	5.9017	2.36188	0.56848	0	6.14413	4.11537	4.03419	3.89336	1.30964	3.08187	32.9807	11.4394	13.8522	8.53756	11.1047	4.66418	7.49071	6.43031	8.37595	11.4797	6.78827	10.8549	16.2414	15.5429	14.673	13.562	8.54574	11.8057	7.99975	11.8121	8.38031	10.2118	18.2295	12.9594
POW16364	69.0406	62.022	44.2343	46.2675	50.8685	0	0.380919	0.58151	0	0.688553	0	53.5371	22.4878	46.0596	38.5162	31.3358	15.8738	0	1.53527	52.9543	55.0746	31.7672	43.9105	18.6992	24.5619	28.8707	113.406	120.729	39.3485	72.0449	91.0498	111.499	28.4976	76.8588	93.0076	81.0846	39.9804	26.9786	13.9069	30.0007	49.9687	95.4119	64.3842	42.7125	63.05	54.186	56.7086	88.8482	65.7726
POW16363	5.47364	4.71278	2.75179	4.29032	2.18742	0	0	0	7.06684	3.57772	2.84553	3.70905	6.42658	4.54719	1.49897	0.737303	1.01514	50.7688	27.9594	1.36265	2.18871	3.36348	4.56319	0.883281	0.464087	20.5926	2.36572	4.36196	4.19962	0.972686	3.1398	4.78482	2.59378	1.95441	2.30486	2.13443	0.972786	0.942617	0.433563	0	1.029	4.83113	4.48596	1.65754	1.68979	2.00135	3.63656	1.71165	1.58024
POW16343	11.8419	17.0688	14.7685	16.3925	16.7725	21.8095	19.2377	18.1703	13.7374	15.4397	18.3545	15.4503	16.8463	14.4222	9.513	14.0937	5.55008	95.6489	96.7649	13.8558	12.5614	14.546	15.662	6.86813	9.5628	38.0631	15.968	14.6337	18.4758	12.7631	8.23978	9.93552	10.7765	12.3475	13.0309	12.7439	12.1025	11.5287	3.51173	11.5529	16.3661	11.9348	13.0805	13.9061	13.5183	13.4777	16.0664	12.834	16.5881
POW16342	123.041	122.198	144.561	155.116	144.773	82.6531	85.8362	93.3696	144.52	153.068	112.942	135.879	126.116	130.903	139.391	101.518	107.302	626.468	689.324	136.782	132.622	102.017	114.566	109.528	119.313	47.1577	91.2991	54.3537	77.4893	86.5663	26.4995	108.724	91.6908	65.4246	74.3885	59.3876	56.2081	82.9979	52.5425	77.1673	107.95	83.6391	74.857	101.522	93.6706	97.2167	90.6811	116.68	106.183
POW16361	181.096	178.137	232.065	162.12	198.889	141.55	137.46	121.129	133.258	124.237	47.8593	180.979	180.149	166.893	95.3698	220.352	144.471	0	4.54116	198.402	215.074	158.216	127.853	160.902	215.313	121.353	89.781	122.153	147.845	145.35	13.4053	89.7622	101.437	109.519	150.865	143.202	88.6033	141.975	39.0784	274.536	181.057	131.78	147.635	124.155	73.9948	85.4471	108.213	125.277	116.944
POW16360	48.908	25.311	55.7885	60.1307	27.4405	25.154	35.754	30.8875	55.8503	45.2404	23.3648	47.8583	35.1793	32.4244	31.8564	55.4953	97.42	361.188	562.005	42.6036	42.3616	28.9653	51.5193	111.691	79.6425	42.7874	59.3544	63.5451	59.8921	51.2485	70.898	78.5769	23.8436	44.1313	42.2415	55.0814	70.2909	31.927	26.1068	43.9991	46.4705	45.4537	94.9638	39.3979	41.0912	51.6472	14.93	55.214	61.8497
POW16362	38.2436	35.2998	38.5248	31.7532	38.344	16.2024	16.8473	15.3349	25.9277	25.9903	14.711	30.6186	34.6535	28.5372	16.1754	25.2477	8.84566	202.852	283.9	29.9968	28.2969	20.9825	26.6826	16.5275	20.773	30.1263	20.2525	17.8106	14.1917	12.7879	12.6717	14.3633	12.1068	14.1171	14.299	17.3402	8.9227	15.7069	1.59071	22.5196	19.5631	17.3558	18.516	13.6031	18.3607	22.0284	15.7682	17.4941	18.5529
POW16341	3.08754	2.36722	1.25223	1.12475	0.923896	0	0	0	5.82038	3.98935	3.60558	2.68558	3.70143	5.76176	1.45245	2.80272	0.643146	16.3026	4.04321	0.265634	0.132063	1.62539	2.34895	0.223842	1.41131	64.4275	3.33068	2.85268	8.96228	1.23249	4.77415	2.20468	0.780494	0.154777	4.34572	1.15909	1.47914	0.199066	0.183123	0	0.355596	3.31584	2.48683	0.552705	2.96465	2.17365	12.1481	3.40818	1.73535
POW16344	0	0.727903	0	0	0	0	0	0	0	0	0	0	0	0	0	0	0.494407	0	0	0.408403	0	0	0	0	0	47.9894	0	0	0	0	0	0	0	0	0	0	0	0	0	0	0	0	0	0	0	0	1.28809	0	0
POW16365	1.57101	1.08404	0	0	0	0	0	0	0	0	0	0	0	0	0	0	0	0	0	0	0	1.24055	0	0	0	82.4644	0.762626	2.44941	0	0	1.82189	1.26201	0	0	0	0	0	0	0	0	0	2.33608	0.81344	0	0	0	1.91831	0	0
POW16276	3.28587	12.2437	38.3808	35.5508	47.1955	194.877	351.862	113.073	41.5967	24.663	28.8835	28.295	25.5259	39.5021	10.0592	32.8102	22.1764	5.90831	3.87262	38.164	48.0666	18.9413	25.2675	18.867	16.6718	65.1589	35.4108	75.8219	49.8954	60.9923	13.7182	19.5329	32.6793	24.3126	31.7854	19.2432	30.2238	8.00802	5.26191	12.2972	37.9194	24.9189	47.9784	32.6102	25.5561	25.6772	42.5301	40.3597	47.0513
POW16277	52.0523	61.6973	46.734	41.5175	47.2926	79.5733	84.575	74.4655	39.4447	36.8328	43.7176	43.1305	49.5188	47.8674	35.9551	43.0589	21.6416	1.07829	0.989473	36.8916	49.4481	39.4459	35.8173	15.0644	14.2471	63.166	33.8267	50.1774	25.3599	24.1298	34.0769	35.7445	30.6974	32.9537	27.5544	32.6206	25.0372	16.1982	20.6148	25.3776	31.9085	43.0702	33.0376	33.4094	27.6102	27.9271	22.0408	32.6044	39.6916
POW16274	18.7589	15.3287	17.2873	17.129	19.4988	33.6227	39.589	33.1855	11.6772	11.8073	1.88667	15.6994	9.14342	15.1639	11.2942	9.63449	6.88319	7.29134	12.218	18.7298	24.0869	8.42979	6.56516	6.44206	9.56189	60.6067	10.2445	11.2886	8.56408	15.2967	5.58178	9.02173	17.5687	9.79971	10.9434	5.83765	4.70033	6.44514	3.88677	19.0078	20.8941	8.34996	8.37109	13.6001	7.64335	11.7293	6.78136	11.5919	17.0957
POW16275	30.799	53.1306	49.1846	33.659	44.9284	0	0	0	35.1708	52.9089	88.2815	45.2069	38.7688	61.2563	42.6297	41.9367	75.7836	49.4462	45.3735	17.8859	26.6765	24.3206	52.7206	30.1439	36.9553	17.9631	3.73774	36.0148	12.572	27.6625	0	12.3706	25.0252	10.4216	8.86697	0	22.1323	4.46789	8.22015	0	10.6415	17.1742	11.9604	24.8102	29.5731	16.262	28.2058	0	35.9528
POW16345	56.8229	67.4769	201.083	211.571	228.655	100.005	83.8531	128.337	116.412	127.825	75.7562	195.258	278.028	249.977	221.21	149.045	324.848	92.4991	109.799	300.826	303.187	195.134	180.962	334.978	262.304	63.9703	202.068	219.426	166.679	215.222	112.638	249.995	196.064	161.868	159.027	203.148	90.2127	317.646	252.529	313.85	306.367	188.15	199.795	254.843	147.823	131.175	191.211	199.907	194.623
[truncated: 13,789 more rows]
[truncated: 295 more columns]
