# Supplementary material for: Fungi.guru: Comparative genomic and transcriptomic resource for the fungi kingdom
Source: Comput Struct Biotechnol J. 2020 Nov 20;18:3788–95. doi: 10.1016/j.csbj.2020.11.019 (PMC7718472; doi:10.1016/j.csbj.2020.11.019)
Supplement: Supplementary data 10 [file mmc10.zip › Supplementary Data 15.txt]

gene	DRR001966	DRR001967	DRR001968	DRR001969	ERR2593123	ERR2593127	ERR2593129	ERR2593131	ERR2593139	ERR2593140	SRR081552	SRR081553	SRR081554	SRR081555	SRR081556	SRR1015595	SRR1015596	SRR1015597	SRR1015598	SRR1015599	SRR1015600	SRR1265026	SRR1265027	SRR1265028	SRR1265029	SRR1265030	SRR1265031	SRR1265032	SRR1265033	SRR1265034	SRR1522079	SRR1522087	SRR1522088	SRR1568067	SRR1568068	SRR1568069	SRR1568070	SRR1568071	SRR1568072	SRR1568073	SRR1568074	SRR1568075	SRR1772453	SRR1772454	SRR1772455	SRR1772456	SRR1772457	SRR1772458	SRR2028960
MGG_07573T0	70.236	66.1042	20.5379	20.4498	4.23417	4.16781	4.09194	1.03384	3.04313	2.49762	10.5538	7.61611	6.01015	6.1349	3.21226	7.16149	7.30341	6.6877	44.9187	46.9359	49.5215	30.5478	30.0071	32.0625	40.5287	32.4577	35.6917	27.5611	21.7013	26.9868	31.0512	13.1302	47.4957	30.5479	30.0072	32.0625	29.1349	19.2837	27.5009	35.8552	25.1277	29.6739	30.5481	30.0074	32.0625	23.7755	19.1595	21.1042	7.16162
MGG_05134T0	77.4099	80.3668	161.833	171.921	33.2026	43.1865	46.8103	44.4795	39.8714	46.1408	77.0676	88.7489	64.4371	71.5234	66.1369	63.8423	64.0177	55.6249	91.0565	91.5262	89.802	85.4409	70.8502	99.3471	101.277	97.8581	107.514	106.48	97.6001	97.5427	183.366	447.847	200.759	85.4414	70.8504	99.3471	92.7181	79.6478	83.8545	103.782	115.896	155.906	85.4418	70.8511	99.3471	131.413	115.464	74.0037	63.8434
MGG_03309T0	1.95679	0	0	0	0.147247	0.532794	0	0	2.11655	3.55309	0.296134	0	0.275745	0.399494	0.0724185	0.298857	0.299678	0	0	0.0991152	0.198629	0.822559	0.759807	0.359863	0.178673	0.106102	0	0	0.254722	0.255704	0.438464	0.709452	2.20451	0.822564	0.75981	0.359863	0.579319	1.73383	0.26402	0.0846269	0	0.291006	0.822567	0.759817	0.359863	0.628468	0.434335	1.01725	0.298862
MGG_07008T0	82.1784	79.9526	69.5182	73.0898	17.7541	31.2417	30.1604	22.6487	27.7925	11.6363	167.388	175.778	105.716	135.464	118.694	27.8846	27.6765	27.3732	20.2487	21.2456	21.7413	27.5262	24.7766	24.362	32.6458	28.1267	30.5033	35.3676	30.2045	27.697	88.2369	48.534	87.7938	27.5264	24.7767	24.362	31.5071	25.9817	28.673	31.1178	27.5376	24.2212	27.5265	24.7769	24.362	34.8727	29.1188	28.5217	27.8852
MGG_16787T0	0	0	0	0	0	0	0	0	0	0	0	0	0	0	0	0	0	0	0	0	0	0	0	0	0	0	0	0	0	0	0	0	0	0	0	0	0	0	0	0	0	0	0	0	0	0	0	0	0
MGG_04858T0	312.073	306.015	236.949	234.921	21.9295	25.2907	24.3742	19.9762	20.9845	17.121	63.9214	60.3738	51.055	63.9269	49.6953	54.985	50.8068	53.0627	125.795	123.228	123.729	48.7568	45.6829	48.2425	40.9584	34.1732	41.8392	35.9698	34.9052	39.0055	71.9143	60.7424	11.2405	48.757	45.6831	48.2425	49.7236	49.36	46.6124	53.5782	38.866	38.8675	48.7572	45.6835	48.2425	72.7684	55.2548	35.0506	54.9861
MGG_12006T0	2.19614	2.83038	1.31806	3.72798	8.21566	9.95791	11.2181	12.3541	3.25775	4.2907	11.1102	13.0379	11.9368	10.53	11.4948	6.22908	7.11106	7.10622	4.19945	4.57667	4.01264	4.35209	3.43534	3.20219	3.86731	5.30756	6.43405	4.88612	3.79811	7.5025	21.3007	0.341241	1.21183	4.35212	3.43535	3.20219	3.5667	4.52721	4.69869	2.36088	2.28157	1.49303	4.35214	3.43538	3.20219	5.945	5.09745	1.60132	6.22919
MGG_02444T0	27.1766	27.932	38.1867	39.1842	6.4874	3.32126	3.78984	3.42508	4.09152	10.4496	12.8595	11.1354	23.5018	9.64955	11.3149	10.6009	11.6987	10.8196	9.21712	8.70572	8.89098	81.0948	65.1329	88.9238	58.5743	54.0047	48.3015	40.3436	39.763	37.9366	19.7499	61.815	34.577	81.0953	65.1332	88.9238	79.4575	60.5603	66.2625	101.134	98.6845	93.5574	81.0956	65.1338	88.9238	38.452	30.9843	51.6782	10.6011
MGG_17251T0	0	0	0	0	0	0	0	0	0	0	0	2.40753	0	0	0	0	0	0	0	0	0	0	0	0	0	0	0	0	0	0	0	0	0	0	0	0	0	0	0	0	0	0	0	0	0	0	0	0	0
MGG_10811T0	0	0	0	0	0.275559	0.227902	0.513486	1.40544	0	0.0565895	0	0	0	0	0	0	0	0	0	0	0	0	0	0	0	0	0	0	0	0	0	0	0	0	0	0	0	0	0	0	0	0	0	0	0	0	0	0	0
MGG_15612T0	6.45884	7.25436	1.79809	1.77229	10.8037	16.6719	12.3575	19.9803	24.2748	44.7164	15.2271	13.1288	8.3559	9.66563	5.6504	5.34819	5.9111	4.88287	9.82431	10.2166	9.95278	20.7455	19.1266	23.5916	54.4203	50.2535	31.2304	45.1012	44.5506	32.3977	25.5797	121.543	49.6703	20.7456	19.1267	23.5916	20.5685	19.3554	21.5134	25.3618	22.9948	19.7893	20.7457	19.1269	23.5916	35.4147	28.0022	19.2414	5.34829
MGG_00349T0	527.539	529.977	260.452	252.502	334.563	499.298	503.436	433.936	393.48	213.387	1009.54	1026.89	730.863	810.408	614.798	970.055	941.91	931.961	823.061	842.151	868.779	515.99	526.224	403.986	446.658	358.475	461.443	441.115	347.621	425.999	542.548	410.942	354.673	515.993	526.226	403.986	484.542	510.812	426.122	483.817	501.031	562.569	515.995	526.23	403.986	836.636	807.871	517.755	970.073
MGG_16619T0	0	0	0	0	0.918781	0.474927	1.07006	3.74888	0	3.30196	0	0	0	0	0	0	0	0	0	0	0	0	0	0	0	0	0	0	0	0	0	0	0	0	0	0	0	0	0	0	0	0	0	0	0	0	0	0	0
MGG_04614T0	467.443	440.853	760.188	602.229	321.11	368.334	417.589	287.044	358.817	361.178	1135.28	1036.44	899.875	1012.19	904.036	1403.26	1365.55	1347.7	1700.31	1657.38	1643.87	635.121	644.047	561.544	542.47	562.514	459.558	922.578	983.392	963.537	1456.24	426.422	223.266	635.125	644.05	561.544	869.618	826.453	854.491	602.562	654.288	605.463	635.127	644.056	561.544	908.849	838.071	919.281	1403.29
MGG_16874T0	0	0	0	0	0	0	0	0	13.5182	36.2126	0	0	0	0	0	9.54385	19.1402	19.1272	9.50503	0	9.51469	0	0	0	0	0	0	0	0	0	0	0	0	0	0	0	0	0	0	0	0	9.29315	0	0	0	0	0	0	9.54403
MGG_07147T0	12.0315	11.209	13.0826	13.3154	5.20847	6.73903	5.28452	5.96489	4.56247	9.21978	17.1584	17.5829	17.6225	14.5298	10.0264	15.8245	15.7379	16.1171	12.4444	12.0879	12.2847	53.0508	54.9065	56.969	22.6824	24.6828	21.9728	21.5722	27.9148	25.8583	13.9871	9.54532	18.0424	53.0511	54.9067	56.969	56.3715	50.4719	52.4244	47.8217	38.9787	32.6278	53.0513	54.9072	56.969	37.778	30.1237	39.7756	15.8248
MGG_00076T0	57.2371	50.7136	127.142	134.722	3.59415	4.75978	4.01295	4.57527	4.46891	10.6141	4.30116	4.6657	5.42346	3.51367	7.97639	12.8211	13.1385	12.5657	16.6117	17.5149	18.1111	12.2458	9.28839	14.1196	12.8314	9.76007	9.74431	8.05054	8.78674	7.89212	10.0833	42.5054	73.0593	12.2459	9.28843	14.1196	8.7882	6.94525	10.2792	6.58961	9.47314	10.0188	12.2459	9.28851	14.1196	8.91679	7.04442	7.12631	12.8214
MGG_12797T0	465.064	485.311	370.184	352.158	39.9266	30.438	25.2574	32.8167	20.9196	55.0071	459.403	468.858	732.228	430.336	204.842	967.188	939.253	950.493	552.366	555.298	562.033	3498.04	3602.62	3846.62	3299.85	3497.11	2985.45	3146.11	3407.24	3170.22	624.394	1975.61	3123.35	3498.06	3602.63	3846.62	3140.34	3057.33	3832.39	4049.88	4239.39	3728.14	3498.08	3602.67	3846.62	2380.86	1945.01	3139.52	967.206
MGG_11099T0	1.28432	1.82382	0	0	0	0	0	0	0.138918	0.0992355	0	0	0	0	0	0	0	0	0	0	0	0	0	0	0.058635	0.069639	0	0	0	0	0	0	0	0	0	0	0	0	0	0	0	0	0	0	0	0	0	0	0
MGG_07363T0	0	0.263091	0	1.55936	0	0	0.138011	0.846147	1.022	0	0	0.118556	0.110956	0.514401	0	0.320681	0	0.160672	0.319377	0	0	0.264788	0	0	4.60129	5.97714	4.03691	5.64477	6.96976	5.55614	0	0	0	0.26479	0	0	0.372975	0	0	0.13621	0.763478	0.156129	0.264791	0	0	1.18014	0	0	0.320687
MGG_17953T0	47.4821	44.5351	51.6343	52.9137	7.96166	6.16428	5.53944	7.31281	6.7047	7.29039	26.4788	26.2411	21.8803	17.7294	17.5273	25.3698	26.0474	24.6745	44.8667	40.043	43.4245	59.8403	45.3512	66.7126	60.8926	58.1145	42.3563	44.272	45.9692	33.4576	57.6788	87.5143	96.8622	59.8406	45.3514	66.7126	56.5186	35.8296	54.2596	64.6553	68.0243	68.9786	59.8409	45.3518	66.7126	55.5078	39.1206	27.4907	25.3702
MGG_14898T0	0	4.42305	0	0	0	0	1.54681	0.677396	1.90909	2.04563	2.0033	0	0	1.44134	0	0	0	0	0.894888	0	1.79159	0.741932	0.685331	0	0	0	0	0	0	0	0	6.39912	0	0.741936	0.685334	0	0	0	0	0	8.557	0.874939	0.741939	0.68534	0	0	0	3.33652	0
MGG_14463T0	17.8264	23.8255	19.6146	13.4491	10.3481	9.31128	12.7214	10.1648	24.4236	106.649	101.938	109.09	69.9781	96.9117	90.1006	113.571	107.903	112.766	303.173	318.609	294.692	57.8071	68.4274	69.0796	43.7156	47.2248	39.6531	46.2716	47.7364	55.2416	119.832	152.345	192.633	57.8074	68.4276	69.0796	49.4586	63.5031	78.6851	81.5005	91.5701	85.0866	57.8077	68.4283	69.0796	34.0794	33.2371	72.934	113.573
MGG_08330T0	5.74371	6.01919	0	0.517048	52.926	45.3325	51.6184	40.6414	19.5416	16.2188	20.506	21.6993	15.3415	20.5955	21.6819	7.49628	7.51689	7.6716	15.567	14.9167	14.6287	3.16071	2.55464	1.29636	3.14671	3.05775	3.8669	3.29156	3.46651	8.59732	19.3051	0	0	3.16073	2.55464	1.29636	4.63761	2.97424	1.69084	3.25181	1.39233	2.7955	3.16074	2.55467	1.29636	3.52174	3.05973	2.81318	7.49642
MGG_09307T0	2.35459	2.78937	1.79856	3.1794	1.11141	1.34882	1.35068	2.02096	2.59313	11.7594	1.02042	0.821865	1.31212	1.20614	1.66359	15.496	14.6207	14.5452	3.77684	3.96825	4.23697	1.07976	0.698169	0.826674	0.70362	1.18386	0.121939	1.03186	0.919515	0.0839144	0.863345	0	0	1.07976	0.698171	0.826674	0.532322	0.975413	0.51986	1.16642	1.55666	0.572997	1.07977	0.698178	0.826674	3.23116	3.07877	0.728362	15.4963
MGG_03918T0	21.0758	20.8111	39.6465	37.2228	10.6518	11.2323	11.868	9.38063	10.6838	11.5208	10.6398	9.34254	10.2396	9.32484	22.4917	9.3203	8.2379	8.32859	16.8423	17.3035	17.2426	12.5751	9.93023	14.8819	16.9319	12.4853	13.9325	11.3728	12.5301	11.1602	24.3175	21.7262	35.6917	12.5752	9.93026	14.8819	11.1196	6.86851	11.4595	9.67259	12.5818	10.9467	12.5753	9.93035	14.8819	14.4472	11.4787	8.25078	9.32048
MGG_00421T0	0	0.194145	0	0	0.524675	0.452016	0	0.356803	0.418987	0.269372	0.087933	0.174975	0	0.0948993	0.0860146	0	0	0	0.353521	0	0.235921	0.097699	0	0.106856	0	0	0	0	0.302545	0	0.520783	2.10662	1.49622	0.0976996	0	0.106856	0	0.147096	0	0.20103	0	0.115214	0.0977	0	0.106856	0.12441	0.412703	0.10984	0
MGG_02463T0	116.665	130.198	153.575	138.628	22.1229	30.4948	35.5808	25.7907	20.5269	30.6487	169.847	148.259	116.066	147.1	118.821	52.7412	53.3626	60.9444	94.1694	98.3306	87.1597	71.7965	78.2785	73.8058	70.7328	67.307	54.9402	64.6025	90.5125	87.8123	194.492	76.1361	67.5944	71.7969	78.2787	73.8058	70.7364	96.2833	83.742	78.306	99.5479	97.1595	71.7972	78.2795	73.8058	78.9358	65.0489	104.537	52.7422
MGG_00675T0	2.18833	1.86327	1.37861	2.59647	0.452494	0.411041	0.172184	0.0502697	0.949204	0.679024	18.0402	14.4954	14.6503	9.0383	11.3429	0.867935	1.00542	0.403302	6.67944	8.02894	7.87086	118.743	109.651	156.109	112.086	111.644	109.293	85.1413	65.3872	78.3435	112.847	13.0592	22.1341	118.743	109.651	156.109	105.958	85.4971	119.772	135.705	134.025	171.284	118.744	109.652	156.109	125.745	107.326	94.5232	0.867951
MGG_15190T0	0	0	0	0	0.234456	0.717303	0	0	0.666758	0	0.465135	0.694167	0.438439	0	0	0.312941	0.627602	0.627176	1.24667	3.11358	0.935954	0	0	0	2.24511	0.333307	0	0.759796	0	0.401632	0.688691	1.11433	0	0	0	0	0	0	0	0	0	0.30472	0	0	0	0.329043	0	0	0.312947
MGG_02777T0	24.2788	15.2622	6.05084	3.66731	0.836065	0.480189	0.324574	1.13712	1.60237	12.5911	1.77486	1.8588	1.04378	1.91547	0.365503	2.51393	1.89063	1.88934	4.63185	5.87786	6.015	1.86819	2.10915	3.63252	3.15622	3.34691	3.98514	1.52591	0.803505	2.4198	3.59607	2.6855	15.8948	1.8682	2.10916	3.63252	2.04671	2.1877	0.666266	2.56272	0.997527	3.30465	1.86821	2.10918	3.63252	3.56843	2.95937	1.28354	2.51398
MGG_05980T0	257.518	281.514	359.805	349.702	129.01	125.232	150.354	59.4813	115.742	116.388	202.69	181.567	193.954	209.337	141.956	72.1952	69.2722	65.8658	64.7471	66.5888	62.4257	376.257	370.017	343.73	490.46	540.168	448.583	751.862	842.337	791.342	99.3332	559.34	748.289	376.26	370.019	343.73	406.751	552.504	422.024	588.079	683.538	689.23	376.261	370.022	343.73	615.462	597.904	472.029	72.1965
MGG_00454T0	58.9532	63.3396	69.9949	74.3777	8.62916	8.58288	8.02823	8.64836	6.4128	12.1413	17.5568	16.8638	18.5387	14.4156	20.8115	21.684	23.109	23.7073	34.3092	35.2234	36.516	30.4688	21.3679	34.3698	36.8768	34.7334	31.0759	27.8525	35.0341	31.8488	31.0893	34.061	68.4429	30.4689	21.368	34.3698	34.049	22.0483	31.5764	30.1035	31.9315	28.6387	30.469	21.3682	34.3698	36.8303	28.0508	18.4548	21.6844
MGG_05454T0	254.663	265.447	705.506	683.421	69.5705	72.354	63.5586	55.6685	71.0592	140.733	113.106	108.365	118.19	141.959	151.206	104.281	129.438	114.664	172.346	159.276	171.96	76.7969	94.1543	106.394	86.4404	98.46	64.6519	85.536	104.496	95.4936	150.1	574.052	185.327	76.7973	94.1546	106.394	82.6059	61.6671	73.2024	85.7144	84.5469	79.5868	76.7976	94.1555	106.394	78.2345	74.2206	61.2231	104.283
MGG_16029T0	58.9785	67.988	12.389	35.0409	2.66285	2.75291	3.10128	1.35814	2.55175	10.937	0	1.33206	0	0	1.30963	0	0	0	0	0	1.79603	0	1.37405	0	0	1.91877	0	0	0	0	0	6.41495	5.69526	0	1.37406	0	0	0	0	0	0	0	0	1.37407	0	0	0	0	0
MGG_07528T0	36.8262	30.345	31.4673	17.924	27.3357	33.7956	34.4621	27.453	25.25	14.7577	104.426	116.302	76.2582	94.6546	99.6528	24.4041	24.6624	27.1293	41.3942	44.5779	45.0477	7.55648	5.23501	6.88729	9.9167	3.4521	8.53367	12.0354	8.77508	15.1709	75.5245	8.14677	6.02733	7.55653	5.23503	6.88729	4.6567	11.6141	7.57948	8.42215	6.80875	4.45557	7.55656	5.23508	6.88729	9.22149	11.8039	6.19465	24.4046
MGG_15909T0	0	0	0	0	0	0	0	0	0	0	0	0	0	0	0	0	0	0	0	0	0	0	0	0	0	0	0	0	0	0	0	0	0	0	0	0	0	0	0	0	0	0	0	0	0	0	0	0	0
MGG_16156T0	1.48553	1.48909	0	0	0	0.346696	0	0	1.28545	0	0.674446	0	0.314004	0	0	0.453764	0.455011	1.36411	0.451918	0	0.904756	0	0	0	1.22078	2.89977	1.69251	0	0	0	0.998602	0	0	0	0	0	0	0.564114	0.601305	0	0.360107	0.883688	0	0	0	0.954224	0.395679	0	0.453773
MGG_05339T0	30.6162	28.9606	28.9858	29.0357	1.84956	2.11339	1.2471	2.48247	3.82464	2.39894	14.1937	15.8748	8.84134	14.5787	6.31964	11.0642	12.0192	10.5591	16.66	17.8229	17.8587	2.28394	1.10508	0.951626	1.77181	1.68346	0.245648	0.959394	2.02077	2.8738	17.6821	35.6456	3.74761	2.28396	1.10509	0.951626	2.60433	2.78373	4.18906	2.12599	1.56796	0.897797	2.28397	1.1051	0.951626	5.26277	3.33083	1.10047	11.0644
MGG_18122T0	0	0	0	0	0	0	0.263899	0	0	0	0	0	0	0	0	0	0	0	0.30535	0	0	0	0	0	0	0	0	0	0	0	0	0	0	0	0	0	0	0	0	0	0	0	0	0	0	0	0	0	0
MGG_16935T0	1.86566	1.05195	0.489875	0.230926	0.26323	0	0.061314	0	0	0	0.211757	0.368697	0.246471	0.228533	0	0.498642	1.07146	0.571055	6.29009	6.80394	6.08183	0.0588188	0.923637	0.450323	0.447172	1.13806	0.464976	0.951236	1.09287	0.639963	0.627066	2.53654	0.225197	0.0588191	0.923641	0.450323	0.248552	0.0885579	0.0943964	0	0.113063	0.0693633	0.0588194	0.923649	0.450323	0.449399	0.559045	0	0.498651
MGG_08406T0	275.499	299.443	142.976	128.378	0.487789	0	0.284051	0	0	0	0	0	0	0	0	0	0.330917	0	0	0	0	0	0	0	0	0	0	0	0	0	0	2.35022	0	0	0	0	0	0	0	0	0	0	0	0	0	0	0	0	0
MGG_05005T0	22.4854	22.6144	36.5266	36.2184	6.59881	6.29721	5.67529	6.4896	8.75561	22.4121	14.0198	12.7638	12.6109	10.0258	24.1658	14.6065	15.9782	17.4356	27.4982	26.3775	25.7915	27.2973	23.4337	33.4948	29.5648	26.53	23.2699	23.9017	26.9869	17.5121	25.1918	77.2834	78.4562	27.2974	23.4338	33.4948	26.8407	20.891	27.6685	20.3046	23.9829	21.089	27.2975	23.434	33.4948	19.4985	13.8148	15.2172	14.6068
MGG_11608T0	2.2395	2.89962	1.17607	0.369598	12.9339	21.2548	12.1685	13.8811	3.22978	9.47387	6.60889	11.2119	22.8008	5.62368	3.81252	971.204	970.615	987.892	665.785	679.984	682.09	1.74158	1.21741	1.9563	1.63589	0.971446	1.00998	0.346012	0.947449	0.292646	0.752715	4.6687	3.06364	1.74159	1.21741	1.9563	1.45863	0.354343	1.35974	1.74336	0.633354	1.11016	1.7416	1.21743	1.9563	1.97798	1.49125	0.635029	971.222
MGG_14221T0	1.71408	1.43182	0	1.69731	0.257965	0.466707	0.300439	0.657856	0.741607	2.5826	0	0.258088	0.120771	0.419929	0.570922	0.610836	0.525013	0.437214	1.1298	1.2155	1.30494	0.432318	0	0.551646	0.704296	0.650589	0.244112	0.423732	0.446254	0.335981	0.384078	0.310726	0.275866	0.432321	0	0.551646	0	0	0	0	0	0.42485	0.432322	0	0.551646	0.82577	0.532645	0.0810069	0.610848
MGG_15428T0	7.87171	7.5871	2.11991	3.59756	2.50605	4.89897	3.6616	2.55634	2.05218	3.93005	1.28291	0.95731	0.725281	1.38455	0.448188	0.184958	0.309111	0.803143	0.184206	0.490728	0.184393	1.32358	1.31666	0.556785	1.38222	0.78798	0.919844	0.74844	1.18233	0.94951	2.17087	0.219535	0	1.32359	1.31666	0.556785	2.00778	0.843105	1.06209	1.46648	2.10389	3.00166	1.3236	1.31667	0.556785	2.72265	2.31171	1.3736	0.184962
MGG_17084T0	3.50613	2.13928	2.88195	3.01898	6.15993	5.44326	3.80751	3.47526	11.608	17.6679	4.94848	6.43829	2.70666	3.06239	14.6908	4.09761	4.38903	4.24607	7.28078	8.20012	6.54544	1.11499	0.852357	1.72412	0.960422	1.23985	1.60654	1.07401	2.08359	0.537845	7.17313	8.12448	5.00494	1.115	0.85236	1.72412	0.595727	0.752538	0.740448	0.712012	1.14554	1.2242	1.115	0.852367	1.72412	1.17503	1.82715	1.08065	4.09769
MGG_08114T0	48.9736	51.2938	37.9842	45.0129	2.12609	3.31164	2.87233	3.52784	3.4228	2.59061	22.0064	21.4979	19.2968	17.3817	10.6238	11.9674	12.9619	12.1075	27.3519	25.3403	26.8826	9.46983	9.44952	11.8123	9.25303	8.78346	5.50818	13.2707	8.48373	10.7317	30.895	12.2925	18.4315	9.46988	9.44955	11.8123	11.5545	9.91849	11.8431	8.47199	10.8367	10.8313	9.46992	9.44964	11.8123	13.0268	10.3686	7.08588	11.9676
MGG_06700T0	20.2253	19.8401	19.7659	24.4185	4.32165	5.09885	5.26069	3.31251	8.56345	6.21755	8.10219	5.88707	3.635	4.34554	7.03682	5.12075	5.16795	5.09823	7.10698	6.54113	6.85072	8.51102	6.27426	11.6658	8.68071	7.03742	6.96228	5.45438	7.05364	5.68162	8.65189	20.9398	105.173	8.51106	6.27428	11.6658	9.64453	5.0107	9.58761	6.3708	7.83924	6.30517	8.5111	6.27434	11.6658	6.07896	5.64639	5.76573	5.12084
MGG_14591T0	2.09969	0.736655	0	0.41583	0	0.049003	0	0.0483512	0.0454224	0.340697	0	0.0474225	0	0.0514401	0	0.0641363	0	0	0.319377	0.127624	0.191821	0	0.0489176	0	0	0	0	0	0.0819972	0	0	0	0	0	0.0489178	0	0	0.0797334	0	0	0	0	0	0.0489183	0	0	0.0559264	0	0.0641375
MGG_07304T0	0	0	0	0	0	1.23445	0	0	1.14425	14.713	0	0	1.11805	2.59169	0	0	0	0	0	0	0	0	1.2323	0	1.44891	0	0	0	0	0	0	0	0	0	1.23231	0	0	0	0	0	3.84661	4.71971	0	1.23232	0	1.69881	1.40886	0	0
MGG_09457T0	31.9347	34.2978	165.309	148.512	7.59537	8.65078	6.89683	7.09121	7.03175	10.0462	271.85	271.116	592.57	623.795	276.809	494.176	517.019	513.002	70.9538	62.3912	63.906	1268.43	1473.52	1279.41	529.552	747.298	713.389	641.145	777.664	659.493	350.757	89.9377	344.171	1268.44	1473.52	1279.41	1089.76	1498.75	1195.92	1489.37	1335.37	1198.83	1268.44	1473.53	1279.41	613.56	595.721	1857.16	494.185
MGG_07009T0	10.4152	8.51696	6.90887	8.68487	17.2009	16.8871	24.5007	10.3509	19.5664	12.0712	24.6384	26.8659	34.9924	34.5137	27.7526	8.20459	9.06665	6.04033	22.8461	24.3227	27.2094	18.5264	27.0744	20.2629	39.6416	41.196	51.0564	57.5244	50.9487	53.5089	42.7446	2.98114	10.5867	18.5265	27.0745	20.2629	32.7172	45.3789	24.1853	10.8104	10.3647	10.2717	18.5266	27.0747	20.2629	11.6197	13.4327	20.8286	8.20475
MGG_15010T0	0	1.16336	0	0	0	0	0	0.534508	1.00426	3.22825	1.05382	1.04848	2.94379	2.27462	0.515416	0.709007	2.13287	0.710472	1.41224	4.23253	0	2.34172	1.62231	2.56121	7.62988	12.8375	8.59479	2.58212	10.8774	12.7393	1.56032	40.3944	17.9313	2.34174	1.62231	2.56121	6.597	0	0.939539	2.40922	1.688	9.66534	2.34175	1.62233	2.56121	11.1823	5.56424	3.94909	0.70902
MGG_11663T0	285.501	292.002	6.96542	3.61183	13.5489	9.59606	9.5899	8.62848	3.87357	36.9712	3.31201	3.81947	4.06523	3.41192	13.1063	0.709007	1.92974	1.11646	2.72361	2.51936	2.62541	3.93075	3.24462	5.76273	2.54329	4.85452	4.81686	1.96733	2.33088	4.28975	9.3619	238.399	108.228	3.93077	3.24463	5.76273	5.41896	4.65898	3.3555	3.95801	4.09943	7.10107	3.93079	3.24466	5.76273	5.11191	4.32774	5.17142	0.70902
MGG_00065T0	5.14916	7.09707	12.4388	16.0612	9.99672	13.0988	14.4179	13.636	9.74672	14.8004	11.9226	11.8622	7.94534	10.6596	8.97556	18.6381	18.2951	20.3316	9.86858	8.52863	8.62419	2.98702	3.05905	3.55107	3.80833	4.27175	2.34664	2.95952	4.7255	3.53255	21.1143	1.96021	3.97783	2.98703	3.05906	3.55107	1.92079	2.933	4.79377	2.87269	2.80846	4.44142	2.98704	3.05909	3.55107	4.46517	5.41745	2.33614	18.6385
MGG_10601T0	6.17802	6.89656	0	0	16.5459	13.763	12.9944	16.4253	26.3651	20.114	1.52993	1.26848	0.890371	0.619177	1.06006	1.02933	1.37622	1.46124	8.45745	8.10768	8.46605	10.9074	7.78544	10.0706	11.2309	8.03968	6.23894	8.95525	8.77324	7.04564	10.9488	3.0544	6.50814	10.9074	7.78547	10.0706	11.8721	11.5169	12.1625	9.98301	11.4363	11.1087	10.9075	7.78554	10.0706	9.56027	10.0229	8.5999	1.02935
MGG_11526T0	0.689342	0	0	0	0	0	0	0	0	0	0	0	0	0	0.15307	0	0	0	0	0	0	0	0	0	0	0	0	0	0	0	0	0	0	0	0	0	0	0	0	0	0	0	0	0	0	0	0	0	0
MGG_13087T0	0	0	0	0	0	1.10943	1.24983	3.28402	0	0.550955	0	0	0	0	0	0	0	0	0	0	0	0	0	0	0	0	0	0	0	0	0	0	0	0	0	0	0	0	0	0	0	0	0	0	0	0	0	0	0
MGG_00223T0	410.081	428.305	325.156	308.893	170.152	213.449	207.477	291.374	124.752	106.236	1019.17	997.022	1133.2	1426.92	1508.4	634.24	644.66	630.596	793.14	777.594	788.4	192.909	208.991	204.199	338.844	242.47	329.377	471.444	337.542	474.883	1791.82	116.644	19.8649	192.91	208.992	204.199	279.994	332.577	316.282	216.146	255.876	262.9	192.911	208.994	204.199	314.428	336.036	210.953	634.252
MGG_02093T0	0	0	0	0.225614	0.10287	0.159523	0	0	0.0492888	0.211256	0.0517213	0	0.0481602	0.0558188	0	0.0695957	0	0.278958	0	0	0.0693831	0.0574656	0.0530816	0	0.124824	0	0	0	0	0	0	0.247819	1.54011	0.0574659	0.0530818	0	0	0	0.0922247	0	0	0.135535	0.0574662	0.0530823	0	0.0731766	0	0	0.069597
MGG_01153T0	302.384	310.25	249.419	274.865	60.9953	74.8815	76.4491	65.1359	86.6482	55.9029	129.738	138.854	128.167	141.05	184.092	216.163	228.395	237.608	398.138	379.619	385.525	107.944	93.1929	102.485	181.274	172.544	177.969	199.011	186.919	193.226	297.275	103.318	98.3514	107.944	93.1932	102.485	116.051	106.009	121.329	98.594	115.516	105.791	107.945	93.1941	102.485	132.032	126.224	99.8097	216.167
MGG_02698T0	0.829906	0.415948	0	0	0.749397	1.45264	1.30917	0.191109	2.60322	10.8691	8.19508	5.06083	6.22746	8.641	7.27917	0.12675	0.381295	0	0.252468	0.252218	0	1.36055	1.64345	2.06042	3.18267	2.96997	2.48204	5.69316	3.0789	2.9281	81.1713	0	0.400699	1.36056	1.64346	2.06042	1.47419	1.26059	1.51166	1.72279	1.10647	2.09814	1.36057	1.64348	2.06042	2.7987	1.21577	1.05897	0.126752
MGG_10893T0	0.220733	0.110631	0.927342	0.655721	0.647788	0.412121	0.580342	0.15249	889.073	113.026	0.250537	0.398828	1.16643	1.35193	0.392114	3.10151	3.65091	2.7701	2.55169	2.68333	1.74767	1.39181	1.59418	1.33959	2.72091	1.86711	1.5718	2.53736	0.431003	0.951862	0.741904	4.56163	3.41041	1.39182	1.59419	1.33959	1.80364	1.34113	1.5189	0	0	0	1.39183	1.5942	1.33959	3.1902	2.17535	1.377	3.10157
MGG_14635T0	27.2923	23.3753	11.6112	16.7626	11.2305	7.01456	6.72144	5.9666	5.15676	10.0902	9.33245	8.5049	5.91496	8.63296	7.74802	7.70344	9.84095	7.93085	9.98424	10.8143	10.6256	4.6181	6.27795	6.48046	5.67805	6.63125	5.5105	4.9961	9.03924	2.43781	22.5266	27.8064	22.018	4.61812	6.27798	6.48046	3.68204	4.59162	3.6358	6.36483	5.69472	5.857	4.61814	6.27803	6.48046	9.8751	9.56992	3.13478	7.70358
MGG_17720T0	27.8945	30.7575	23.438	22.0973	7.55652	6.51007	2.93356	3.85409	2.41375	18.1047	2.53287	3.78006	3.53771	4.1003	0	8.52052	5.12637	5.12288	5.09152	8.47744	0	15.478	23.3954	20.0067	16.8103	32.6701	9.53431	16.5497	61.0028	24.0577	7.50047	12.1361	0	15.4781	23.3955	20.0067	11.892	19.0667	13.5492	44.8771	13.5238	13.2747	15.4781	23.3957	20.0067	7.16714	14.8597	22.1472	8.52068
MGG_17976T0	64.5471	67.7467	24.7248	31.3939	16.6285	13.2919	13.4266	9.53029	20.8629	4.92868	18.8759	18.1799	10.5939	14.9296	10.7918	13.6274	12.3275	11.738	18.6543	19.3281	20.6388	10.8213	11.6765	12.3069	12.5328	13.0937	12.437	16.6839	9.19312	9.0797	23.2263	82.5956	93.4948	10.8214	11.6765	12.3069	13.7588	14.1299	8.22232	11.281	12.7015	14.794	10.8214	11.6766	12.3069	21.4014	17.7487	13.0274	13.6277
MGG_05211T0	37.0558	39.5696	28.8722	23.9541	24.5993	25.7392	26.1633	30.7902	7.49292	16.6694	44.8799	42.7899	29.3551	31.3025	72.5657	20.5218	19.5679	19.2516	20.8398	20.7857	21.9659	13.8111	9.93959	14.5293	19.8192	18.7809	15.2527	13.2922	14.7716	16.4235	57.5804	25.8333	42.5785	13.8112	9.93962	14.5293	13.321	8.22579	14.7767	11.356	11.7281	9.8769	13.8113	9.93971	14.5293	21.7543	16.6941	7.35838	20.5222
MGG_05253T0	44.0282	38.2381	28.9459	28.2885	5.38692	7.45162	5.74368	3.48277	7.05254	5.53137	6.94283	7.28719	4.2625	8.56326	4.9256	3.18251	3.50009	3.60058	7.87278	9.80568	9.31366	1.52583	1.25282	1.76156	1.47304	1.85882	1.91461	2.11866	2.10002	2.50338	10.3927	5.48341	12.3328	1.52584	1.25283	1.76156	2.26865	0.638138	3.26501	1.39539	2.19975	1.49947	1.52584	1.25284	1.76156	1.61916	2.05896	2.09665	3.18257
MGG_07261T0	11.015	8.95247	13.1324	10.6124	0.604849	1.11165	1.80022	0.616987	3.34888	3.24335	28.5187	33.3497	29.6385	31.6532	20.5588	9.18441	9.66557	10.0235	13.1319	12.2141	13.5985	47.9795	57.1503	39.9939	241.873	211.623	253.368	229.282	216.59	218.825	25.2152	2.59042	0.574951	47.9798	57.1505	39.9939	43.2573	72.9165	43.7422	27.1146	28.5055	36.3038	47.98	57.151	39.9939	34.3253	37.2684	29.9677	9.18458
MGG_01043T0	54.3596	54.0433	63.2712	67.7701	20.3587	13.7264	13.1205	11.2865	9.56186	12.394	27.3905	26.4869	37.3716	31.2634	26.0806	29.8336	31.6079	28.586	61.4847	62.507	64.7495	26.4768	28.3185	34.465	20.6515	20.5842	23.3012	23.9903	21.7157	24.3148	68.2907	17.8346	7.57266	26.4769	28.3186	34.465	31.5959	30.7268	32.2476	28.5811	27.9963	30.7992	26.477	28.3189	34.465	31.1396	28.2933	27.8466	29.8341
MGG_04395T0	71.9414	72.196	39.4151	41.2172	5.3642	5.27789	4.11467	3.86803	4.28957	3.9126	9.67214	10.9371	11.8986	7.56784	5.67668	8.80998	8.78401	9.17932	24.2286	24.2793	23.7292	36.0209	27.0307	42.652	83.6972	75.0133	75.8736	53.566	43.8698	50.5274	29.7433	30.747	100.17	36.0211	27.0308	42.652	32.108	20.1314	28.6557	20.1136	24.4507	30.1224	36.0213	27.031	42.652	40.7374	35.7705	23.4898	8.81015
MGG_00786T1	107.997	106.429	363.74	346.542	142.166	89.8646	68.1701	54.146	91.2829	92.9526	20.0679	17.702	44.1147	17.0806	108.977	24.6369	22.3319	24.2694	23.0118	25.0663	22.2026	18.8487	19.7464	21.621	22.2187	28.464	24.531	25.177	29.8963	32.3338	24.8119	215.107	271.06	18.8488	19.7464	21.621	23.7978	24.9179	20.105	26.1319	36.6735	23.041	18.8489	19.7466	21.621	32.4904	30.7076	15.5056	24.6373
MGG_00786T0	107.997	106.429	363.74	346.542	142.166	89.8646	68.1701	54.146	91.2829	92.9526	20.0679	17.702	44.1147	17.0806	108.977	24.6369	22.3319	24.2694	23.0118	25.0663	22.2026	18.8487	19.7464	21.621	22.2187	28.464	24.531	25.177	29.8963	32.3338	24.8119	215.107	271.06	18.8488	19.7464	21.621	23.7978	24.9179	20.105	26.1319	36.6735	23.041	18.8489	19.7466	21.621	32.4904	30.7076	15.5056	24.6373
MGG_06579T0	0	0.192638	0.807376	0	0	0.0897015	0.101053	0.177017	0	0.178187	0	0	0.162486	0.0941627	0.085347	0.35221	0	0.117646	0.350777	0	0	0.0969407	0	0	0	0.375132	0	0.142523	0	0	0	0	1.48461	0.0969412	0	0	0.409645	0	0	0	0	0	0.0969416	0	0	0	0	0	0.352217
MGG_15326T0	9.24653	13.9031	0	0	0	4.31595	0	0	4.00058	2.14335	0	0	0	2.2653	0	2.82441	0	5.66049	2.81292	8.43037	0	9.32851	4.30843	0	2.53287	12.0329	2.63371	0	7.22192	0	0	0	0	9.32856	4.30844	0	3.28498	0	14.971	0	8.96579	0	9.3286	4.30848	0	17.8184	2.46286	7.86581	2.82446
MGG_17770T0	0	0	0	0	0	0	0	0	0	0.593702	0	0	0	0	0	0	0	0	0	0	0	0	0	0	0	0	0	0	0	0	0	0	0	0	0	0	0	0	0	0	0	0	0	0	0	0	0	0	0
MGG_03684T0	33.6462	40.3701	49.2599	45.4324	24.674	28.7922	27.5571	24.1361	30.041	21.6487	51.3357	51.3058	61.3353	30.0743	74.2142	67.7688	61.8341	61.9793	54.3419	52.6766	54.1487	83.0613	78.4824	109.128	112.666	115.234	101.179	88.9227	97.0733	104.003	93.0749	92.2667	200.063	83.0617	78.4827	109.128	81.3554	68.0654	99.1307	84.3442	91.4479	77.5123	83.0621	78.4834	109.128	87.9562	89.8358	59.6727	67.77
MGG_16981T0	14.6028	13.6802	14.6207	13.9194	2.12581	3.37619	2.83464	3.17415	2.30283	2.68898	26.1166	27.7412	11.5678	19.9606	11.9097	8.58754	8.82016	8.4382	8.67716	9.91284	9.55874	5.05993	3.46569	4.6683	6.54223	4.9284	6.68608	9.10917	7.40819	7.16923	18.073	4.0079	7.77544	5.05996	3.4657	4.6683	6.06063	4.30147	4.86126	5.98487	3.73836	3.5721	5.05998	3.46574	4.6683	7.97743	7.85179	3.32809	8.5877
MGG_17657T0	5.60578	3.51202	0	0	0	0	0	0.645443	0.606346	1.29942	0	0.949569	0.29623	0	0.933583	0	0	0	0	0	0	0	0	0	0	0	0	0	0	0	0	0	0	0	0	0	0	0	0	0	0	0	0	0	0	0	0	0	0
MGG_11239T0	18.3435	17.2292	22.7553	24.171	7.17337	8.19127	6.72153	6.9182	8.5926	15.2002	12.6233	12.3962	8.30424	9.66021	14.6572	3.17657	4.02587	3.93471	5.4485	4.87245	6.77357	2.51362	2.18726	2.03204	3.48173	4.22912	2.38614	2.62438	3.21511	2.94439	6.60233	33.1482	17.4344	2.51364	2.18727	2.03204	2.41174	1.5906	3.39093	3.89785	2.62596	2.7924	2.51365	2.18729	2.03204	5.14919	4.50117	2.33451	3.17663
MGG_08136T0	10.755	7.07488	25.4159	24.9604	4.93169	5.49067	4.86004	3.17319	3.41721	3.5058	9.91832	8.80535	10.0879	11.2805	5.82117	9.65019	8.13256	8.22991	5.72566	5.31141	5.52679	2.37351	2.03584	2.59598	1.10478	1.20277	1.14876	1.62015	1.57501	2.10811	6.10006	2.92448	4.21913	2.37352	2.03584	2.59598	1.43283	1.78679	2.44875	2.79077	2.0368	1.89933	2.37353	2.03586	2.59598	3.77803	2.68561	1.90605	9.65037
MGG_09718T0	4.92023	7.20836	4.7702	8.61987	3.50307	7.15476	5.07493	4.0963	6.63195	7.7204	68.046	57.5289	62.3208	65.7408	43.5339	32.3704	30.4887	31.3947	56.1875	59.5825	61.4312	78.658	81.6513	87.1791	90.9235	114.636	95.4059	130.941	138.64	126.563	215.495	59.2795	96.8518	78.6585	81.6516	87.1791	87.8031	95.1448	100.652	83.0859	92.5727	122.028	78.6588	81.6524	87.1791	76.0948	65.4257	86.8229	32.371
MGG_05720T0	23.3056	24.2355	29.6398	26.3744	3.75798	4.40308	5.04365	5.47628	7.64824	11.025	23.3573	20.804	15.0802	15.7694	20.4186	7.50624	8.69232	8.73494	15.4337	15.852	16.415	11.916	8.82775	14.1263	15.9383	14.0295	10.4766	15.2263	17.7073	14.1707	22.7003	27.0733	72.4141	11.9161	8.82779	14.1263	15.0386	8.00717	17.776	13	12.2982	12.2132	11.9162	8.82787	14.1263	16.1923	14.1465	13.6216	7.50638
MGG_10455T0	0	0.379871	0	0	0.513298	0.530658	0.797082	0.872666	1.96753	1.22981	0	0	0	0	0	0	0	0	0	0	0	0	0	0	0	0	0	0	0	0	0	0	0	0	0	0	0.53853	0	0	0.786684	0.183728	0	0	0	0	0.243424	0.201877	0	0
MGG_08158T0	1.77201	2.96043	1.24076	4.67913	39.8692	71.2692	74.6975	121.192	2.81113	7.66737	13.9448	19.6106	21.8492	17.5096	10.2304	166.531	165.36	161.632	117.876	115.425	110.261	38.8828	32.201	35.358	12.6204	12.1064	18.6748	24.312	11.3027	18.293	5.16176	3.85474	0.570379	38.8831	32.2011	35.358	34.4145	33.1964	31.7986	17.4728	26.2026	25.1228	38.8832	32.2014	35.358	54.4458	58.5259	39.5275	166.534
MGG_01319T0	2.25365	2.0708	0.789003	0.743869	0.593549	0.788943	0.296261	0.432472	1.05631	1.74133	0.34106	0.339332	1.27031	0.0920199	0.250215	0.114732	1.38057	0.114969	0.45706	1.36982	0.457525	0.757878	1.05009	1.13976	1.02889	2.68836	0.855885	0.974959	0.586731	1.32523	0.252491	1.22562	0.362706	0.757882	1.05009	1.13976	0.800647	1.2837	1.21629	0.974653	1.72997	0.558589	0.757885	1.0501	1.13976	1.08572	1.30059	0.958565	0.114734
MGG_07686T0	0.563769	1.13024	0	0	14.1269	7.76284	9.63456	2.72629	114.886	71.4831	5.50307	8.91309	6.435	4.55787	4.13115	26.3476	26.2473	26.2295	53.6814	51.4007	54.9377	10.38	7.74931	9.02013	39.9977	36.3159	27.9409	48.7091	54.3803	47.0755	6.44259	2.45279	5.98844	10.3801	7.74934	9.02013	12.2176	11.7747	12.0946	6.1442	6.83315	7.88109	10.3801	7.74941	9.02013	11.5883	10.3612	5.4353	26.3481
MGG_04518T0	60.0107	62.303	42.207	46.4247	5.32213	7.06523	6.26885	6.23094	6.43306	3.72603	10.7644	9.25765	6.85203	9.25435	27.6624	5.72831	6.48258	6.80618	11.9805	13.7599	14.0323	9.39223	4.24423	12.268	15.778	13.7711	8.47019	19.8684	15.798	10.8176	14.0471	22.1459	63.6407	9.39228	4.24425	12.268	12.6586	7.2231	16.9168	10.9143	10.7155	11.3947	9.39232	4.24429	12.268	9.98106	10.1328	7.44475	5.72842
MGG_10595T0	55.1085	51.2949	34.872	33.7245	4.05671	3.55484	5.03962	5.83279	5.96077	9.24342	15.3848	12.9103	17.0025	8.76304	12.237	52.4338	49.5375	52.3851	66.2258	69.1248	65.2508	33.7122	29.7049	34.8419	47.1154	38.3072	31.9783	33.3177	32.8161	27.8435	60.0542	44.6759	37.0194	33.7124	29.705	34.8419	35.6299	21.6417	34.291	29.9765	30.6174	31.6112	33.7125	29.7053	34.8419	37.7622	33.1404	22.6147	52.4348
MGG_07332T0	49.1841	51.9535	39.6445	38.9341	5.6807	7.24092	6.99192	5.49838	7.23763	7.15871	28.7889	31.0326	26.7765	25.7804	37.0504	16.9452	17.7363	18.4682	28.6635	27.2012	29.607	20.8434	15.2894	29.8175	17.3894	19.8621	14.4979	16.9126	15.0756	16.591	27.1035	14.1517	21.1241	20.8435	15.2894	29.8175	20.6735	15.5824	18.8667	28.1965	25.3704	22.7514	20.8436	15.2895	29.8175	26.1746	22.3926	16.0143	16.9455
MGG_00246T0	21.2932	20.844	13.9776	14.4959	67.8221	124.702	177.659	204.025	4.31843	36.7098	1.66157	1.052	1.26586	2.03773	1.03429	0.406508	0.611438	0.305511	1.01214	0.404452	1.11448	2.4335	3.25552	3.21227	40.3737	33.5546	39.0434	47.868	37.8092	45.3894	0	11.9419	0.321277	2.43352	3.25553	3.21227	7.32835	7.45414	2.55875	2.41731	2.50018	2.0781	2.43353	3.25556	3.21227	1.81655	1.41789	2.45289	0.406515
MGG_14140T0	0.27845	0.837354	0	0.275726	10.1204	7.9282	4.68538	4.68083	8.25244	7.93903	0	0	0	0	0	0	0.170576	0.08523	0.0847082	0	0.169589	0	0	0	0	0	0	0	0	0.10916	0	0	0	0	0	0	0	0	0	0	0	0	0	0	0	0	0	0	0
MGG_03888T0	14.1797	12.0398	12.9656	18.8314	6.96695	7.78656	5.70176	7.83665	5.66581	2.35881	11.5122	11.3408	5.53607	6.866	7.03813	10.8537	10.4747	11.0293	8.77955	8.36524	9.39808	76.7444	68.0525	78.8295	73.0229	110.336	68.3277	55.4254	80.7166	56.0458	11.8868	46.0873	628.25	76.7448	68.0528	78.8295	76.8081	63.9815	71.5759	110.6	80.2305	53.19	76.7451	68.0534	78.8295	77.6345	66.6057	52.5067	10.8539
MGG_17017T0	0	0	0	2.74953	1.88049	0	0.730038	0	1.20136	0	0.630323	0	1.17385	0	0	0	0	0	1.68941	0	0.845566	0	0	0	1.52122	0.903354	2.37268	6.17778	0	0	1.86655	0	5.36263	0	0	0	0	0	0	0	0	0.825877	0	0	0	0	0.739588	0	0
MGG_17237T0	0	0	0	0	0	0	4.28993	0	0	0	0	0	0	0	0	0	0	0	0	0	0	0	0	0	0	0	0	0	0	0	0	0	0	0	0	0	0	0	0	0	0	0	0	0	0	0	0	0	0
MGG_09185T0	4.77828	6.54312	2.86778	3.0417	3.35162	2.768	1.77226	0.727004	0.332254	1.38451	0.38739	0.346884	0.613219	0.501696	0.170522	0.91222	0.548836	0.757402	1.11617	0.95947	1.14329	0.344331	0.238547	0.258916	0.327224	0.638471	0.218734	0.41132	0.166608	0.167251	0.688296	0.556844	0.247186	0.344333	0.238548	0.258916	0.485017	0.356419	0.17269	0.332115	0.47573	0.126894	0.344335	0.23855	0.258916	0.465876	0.386361	0.362926	0.912237
MGG_04634T0	0	0.145419	0.304737	0	0.163748	0.169285	0.0381416	0.0668135	1.22394	2.89198	0.0658639	0.0327651	0	0.0355409	0.0966405	0.265877	0.0444347	0.133214	2.07423	2.42489	2.12052	0.329305	0.101394	0.160076	0.0794779	0.0471967	0	0	0.226613	0	0.195039	0.315581	0.560353	0.329307	0.101395	0.160076	0.360773	0.165268	0.117442	0	0.246167	0.38834	0.329308	0.101396	0.160076	0.186372	0.0386406	0.0822727	0.265882
MGG_15422T0	13.8804	10.104	6.24796	11.4538	1.1937	2.00536	1.39024	1.21766	0.786428	0.919281	4.05118	4.03065	3.56267	3.64343	4.54988	6.56166	6.17479	6.37291	8.84734	11.0482	9.7621	11.0861	6.92954	9.75483	7.69495	8.8165	9.31917	10.4166	10.1958	8.68043	8.66418	4.67299	6.7018	11.0861	6.92957	9.75483	9.74506	6.14941	10.568	5.05963	4.72666	7.37226	11.0862	6.92963	9.75483	7.42999	7.48226	8.80894	6.56178
MGG_12303T0	29.2856	18.8716	8.78818	0	14.1667	17.575	16.4993	20.2315	8.1454	19.3955	7.59768	6.61429	7.95888	4.0998	3.71597	3.83376	6.40717	7.68338	31.8181	24.1577	21.6583	13.7174	14.6203	27.6982	11.4601	9.52761	8.34149	4.65404	0	18.0411	44.9973	9.10092	4.03995	13.7175	14.6204	27.6982	13.3768	9.53218	8.46718	3.25681	10.1416	12.4435	13.7176	14.6205	27.6982	18.8114	20.0581	7.11788	3.83384
MGG_05067T0	45.4605	41.6006	51.1356	64.1838	24.3654	22.1776	23.7504	18.7083	34.5791	58.1277	37.7503	41.3348	44.4503	47.8545	31.4561	24.368	25.1536	25.4059	34.5296	33.2474	33.4036	34.9155	37.4449	40.7771	61.5412	46.9459	58.1436	75.1508	74.6782	64.7329	67.2307	52.9554	47.5808	34.9157	37.4451	40.7771	37.3027	48.4481	40.8389	25.4954	37.1838	37.6854	34.9158	37.4454	40.7771	44.6497	31.795	31.4368	24.3684
MGG_04724T0	13.0808	12.8581	13.6322	11.7479	0.984318	1.11227	1.25302	1.00407	0.811634	1.48081	10.4965	10.993	8.7664	8.42152	5.67415	2.53984	3.47859	2.32783	4.0102	4.56092	4.23043	5.6521	6.11863	7.86021	6.91637	6.86179	5.86314	5.67772	6.2963	5.84354	12.6103	5.62489	10.3793	5.65214	6.11865	7.86021	6.48442	8.08627	7.26491	7.44638	6.58762	6.30344	5.65216	6.11871	7.86021	10.389	8.77787	5.29061	2.53989
MGG_10534T0	1.82274	2.62647	0.957211	0.451227	1.38874	1.6484	0.778745	0.944407	1.92226	2.32382	2.68951	1.90399	1.30032	1.67456	1.4166	0.417574	0.628083	0.697396	7.6937	7.54758	6.86893	17.4121	14.7036	18.9813	46.7467	39.6568	41.4691	54.1558	45.2893	40.5513	3.52268	0	0	17.4122	14.7037	18.9813	17.0793	16.8715	20.0128	10.0507	14.2496	18.9749	17.4122	14.7038	18.9813	11.0497	8.07137	16.0871	0.417582
MGG_06375T0	11.3418	14.2113	18.6453	12.9399	1.16887	1.6112	1.8151	1.70333	1.06677	3.02911	15.8397	19.3791	11.1009	14.7388	10.3477	11.8242	12.0078	14.4901	15.1515	15.5111	15.9177	5.03713	6.43358	8.706	6.28119	7.45998	8.77859	5.11995	5.68095	9.76249	23.7013	2.14543	4.28565	5.03716	6.43361	8.706	8.7595	5.24322	4.59088	7.48558	7.65041	10.2669	5.03718	6.43366	8.706	12.591	11.8868	6.50207	11.8244
MGG_09428T0	0.385853	0.580167	0	0	0	0.090051	0.101447	0.0888533	0.250413	0	0.262771	0.0871466	0	0	0	0	0.118185	0	0.352144	1.17265	0.940006	0	0	0	0	0.125531	0	0	0	0	0.259377	0	0	0	0	0	0	0.586092	0	0.100123	0	0.114765	0	0	0	0.123925	0	0	0
MGG_02702T0	0	0	0	0	0	0	0	0	0	0.690998	0.225567	0	1.26022	2.67781	0.220646	1.51761	1.21742	0.912446	0	0.301986	0.302594	5.01238	6.7135	5.48219	2.99411	10.0215	4.24543	5.52694	11.6414	5.4536	1.33592	0	0.959534	5.01241	6.71352	5.48219	3.88318	7.16934	7.642	8.76666	7.70798	4.72877	5.01243	6.71358	5.48219	12.7655	4.76403	4.50821	1.51763
MGG_05491T0	1.10861	1.46485	0	0	0.0227514	0.0470416	0.0794919	0	0.0218021	0.0233614	0.0457562	0.0227622	0.0852115	0.0493811	0.044758	0	0	0	0	0	0	0.127095	0.0469596	0.111206	1.43556	1.54103	1.49272	0.934281	1.61366	1.14577	0.135496	0	0	0.127096	0.0469598	0.111206	0.179023	0.306168	0.0815882	0.235365	0.0977224	0.0899276	0.127096	0.0469602	0.111206	0.0323685	0.0536878	0.371511	0
MGG_08646T0	22.4231	19.8951	24.1875	23.254	1.57331	2.15691	1.51368	2.33755	2.16318	1.89646	19.8103	24.5006	13.8027	18.4475	8.88166	9.02438	8.95637	9.04303	24.6585	22.8382	22.6535	5.27335	5.78879	5.47507	7.71937	6.8514	6.60261	7.5844	9.70335	7.60254	12.2215	12.6889	5.12061	5.27338	5.78882	5.47507	5.0596	4.89033	4.84478	6.95861	5.54576	5.94834	5.27341	5.78887	5.47507	12.7976	9.64481	5.41313	9.02455
MGG_03350T0	0	0.55876	0	0	1.00669	0.780555	1.61211	2.05379	0.723519	1.1629	0.126538	0	0.706951	0	0.247554	0	0.341472	0	0	0	0	0.140591	0.129866	0.153769	0.305386	1.08809	0	0	0	0	1.12413	0.606295	0	0.140592	0.129866	0.153769	0.396067	1.05838	0	0.578575	0	0.497386	0.140593	0.129867	0.153769	0.179029	0.59389	0	0
MGG_03315T0	58.0893	53.2217	6.2177	9.1594	1.83756	1.12255	0.972778	0.766816	2.5613	2.05836	3.44362	1.58774	1.95519	3.80708	1.15022	1.01716	0.679967	0.906007	1.68836	1.91158	1.35206	8.95862	7.67178	9.28798	4.35812	5.29638	2.84544	5.62514	5.34616	2.75591	3.48205	1.20731	0.714572	8.95867	7.67181	9.28798	11.9617	11.0996	10.4835	12.0011	10.4041	8.80387	8.95871	7.67188	9.28798	4.15913	4.73041	9.4424	1.01717
MGG_06267T0	65.047	91.196	131.098	107.061	59.5305	58.8769	65.4032	58.2961	57.9975	76.0009	113.538	112.169	102.191	120.164	155.759	39.4694	43.078	36.8605	48.6681	57.9698	50.5914	44.3403	36.2475	43.6467	30.8205	33.7448	30.0446	34.5505	41.8792	42.3852	101.633	46.848	27.1622	44.3406	36.2477	43.6467	41.846	45.3961	60.4863	44.4779	57.1057	47.5832	44.3408	36.248	43.6467	49.9697	45.4212	52.8414	39.4702
MGG_04557T0	5.67268	4.9755	0	1.4043	0.640296	0.992925	1.67787	0.489859	1.68735	3.28732	0.482897	0.80075	0.299765	0.694871	0.314908	0.433188	0	0	4.52997	3.87898	4.75051	0.357686	0	0.195606	0	0	0	0	0	0	0	0	2.05418	0.357688	0	0.195606	0	0	0.287019	0	0.343778	0	0.357689	0	0.195606	0.227738	0	0.201067	0.433196
MGG_16385T0	0	4.7024	0	0	38.1245	35.7644	38.6459	35.2887	45.3291	22.4732	0	0	0	0	0	0	0	0	0	0	0	3.15516	0	0	9.42356	8.13969	8.90795	2.31937	12.2133	1.22603	0	0	0	3.15518	0	0	0	0	1.2659	0	0	0	3.15519	0	0	0	1.66602	0	0
MGG_16360T0	3.31962	2.49569	0	0	0	0.38737	0.436391	0.382218	0	0	0	0	0	0.406635	0	0	0	0	0	0	0	0	0	0	0	0	0	0	0.64819	0	0	0	0	0	0	0	0	0	0	0	0	0	0	0	0	0	0	0	0
MGG_09467T0	6.0789	4.57011	15.1636	15.4248	2.74459	3.10342	2.49725	4.11202	2.4657	1.14489	13.6269	10.6404	18.1496	16.1027	6.91791	18.1041	18.7358	19.5371	3.23624	3.92582	3.47093	12.9364	13.3657	12.996	8.74216	10.2592	4.86976	6.62149	8.30877	8.3408	8.93889	2.06621	1.46752	12.9364	13.3658	12.996	8.7735	12.9847	11.8416	14.9852	17.8672	13.2214	12.9365	13.3659	12.996	11.9583	11.2328	12.3893	18.1045
MGG_01722T0	80.2187	82.432	94.061	88.8904	16.3366	12.283	14.5627	14.954	11.6609	18.2012	68.649	72.9025	74.1499	81.4183	53.3912	41.487	41.211	38.9095	61.4609	59.852	63.9791	33.8279	30.7528	36.9985	49.2963	39.8373	50.7754	43.2812	31.327	50.5827	103.712	79.6347	41.8055	33.8281	30.7529	36.9985	36.1892	32.0739	37.3668	27.3137	35.3934	29.288	33.8282	30.7532	36.9985	41.8495	33.6327	23.2282	41.4878
MGG_01117T0	16.6121	16.7256	10.4995	11.209	3.38508	6.07276	5.64307	5.07796	4.16611	3.30546	14.6836	12.451	7.0849	7.49127	12.3067	5.4335	6.79928	6.11969	5.94806	6.83571	5.73027	9.04709	6.74717	8.71902	12.5642	12.0525	10.6358	11.5567	9.35787	10.3737	14.4281	9.75382	17.4611	9.04714	6.7472	8.71902	7.83414	6.92233	5.35551	8.62122	9.76441	10.0568	9.04718	6.74726	8.71902	15.0617	11.4338	6.2112	5.4336
MGG_09164T0	5.64619	4.39117	1.63591	3.27746	0.131856	0.136316	0.255944	0	1.64262	0.812352	2.9612	4.00155	3.29231	3.86357	1.68608	2.6762	2.68355	3.03929	5.686	5.56201	5.45462	2.55349	3.22052	4.94116	4.53326	5.57404	3.27189	4.33173	6.23469	5.64811	5.75865	17.3648	2.06809	2.55351	3.22053	4.94116	4.28848	3.84455	4.17682	3.68803	3.02056	2.54799	2.55352	3.22056	4.94116	4.06452	2.69664	2.92602	2.67625
MGG_06775T0	9.31229	9.2235	6.05471	6.80612	3.00318	3.88093	3.61423	3.31874	6.28337	8.12043	28.0851	30.0961	18.8871	23.5745	26.4385	13.4097	14.5332	13.3696	28.3292	25.6731	23.6992	14.2041	14.1536	14.251	13.6047	12.6955	14.9042	16.7722	14.2868	14.0811	35.9199	12.2992	12.6322	14.2042	14.1537	14.251	15.5965	16.9234	18.9366	20.3094	19.349	17.7397	14.2043	14.1538	14.251	14.9542	15.7091	15.3405	13.41
MGG_06052T0	16.4602	18.1496	31.1186	20.7814	36.4153	40.2398	35.9195	39.2308	23.0563	22.9883	41.8493	37.8267	56.1902	49.7013	30.7022	76.8005	75.3731	74.0623	19.9044	18.7591	18.7969	152.465	144.285	166.983	215.412	273.108	194.1	231.632	315.135	235.85	66.9423	109.21	80.2686	152.466	144.286	166.983	158.766	144.701	152.908	144.58	108.232	105.259	152.466	144.287	166.983	112.604	92.6175	129.755	76.802
MGG_10152T0	9.18025	8.05199	3.94446	3.09902	2.40212	3.45723	2.5782	2.54642	3.24974	3.9658	9.94618	9.37744	4.41017	6.90052	4.8646	1.52954	1.66156	2.80996	3.93524	5.07269	4.32046	1.47344	2.13877	0.978441	1.94319	2.10423	1.24799	3.79097	1.87402	1.30869	7.57367	8.16966	2.4177	1.47345	2.13878	0.978441	1.70484	1.50536	0.591171	1.94903	1.16327	1.30319	1.47346	2.1388	0.978441	2.54638	1.61162	1.18325	1.52957
MGG_03456T0	3.65895	5.50158	3.07439	3.62315	0.165199	0.25618	0.192399	0.0842574	0.554075	1.61148	1.6612	1.65278	0.464046	1.16532	0.324991	1.34117	0.896574	1.45594	4.34109	5.33757	3.45412	1.10742	0.511466	0.302803	1.00228	2.02365	0.312656	0.949745	0.285779	0.14344	2.45961	1.98987	1.4133	1.10742	0.511468	0.302803	0.64995	0.277889	1.03673	1.61406	0.620874	0.326486	1.10743	0.511473	0.302803	0.940122	0.877122	1.03753	1.3412
MGG_05718T0	104.198	109.671	130.736	139.71	216.217	162.668	137.199	105.771	135.856	149.816	85.4085	80.8414	79.766	108.25	85.4213	69.5055	66.16	68.701	117.456	112.632	119.634	96.3147	88.1141	90.582	122.888	140.545	114.706	135.024	133.842	101.017	108.284	76.5771	321.71	96.3153	88.1144	90.582	97.0477	80.7405	86.2916	89.0064	95.3686	85.1859	96.3157	88.1152	90.582	93.0707	94.813	91.3543	69.5068
MGG_05128T0	76.5336	77.437	128.872	118.655	7.0406	8.85896	8.46955	7.32364	3.15149	4.233	52.0274	57.1857	27.3236	49.2624	26.9269	59.7289	63.5382	61.0457	58.1127	60.9858	62.4831	57.4434	45.5561	65.7142	108.476	147.325	73.8721	80.3452	114.664	63.7064	47.4474	119.621	67.9606	57.4437	45.5562	65.7142	50.8807	43.9448	58.1372	80.2896	70.9769	54.8033	57.4439	45.5566	65.7142	62.9339	60.4449	63.7672	59.73
MGG_15417T0	0	0	0	0	2.06827	0	0	0	0.849418	1.82034	0	0	0	0	0	0	0	0	0	0	0	0	0	0	0	0	0	0	0	0	0	0	0	0	0	0	0	0	0	0	0	0	0	0	0	0	0	0	0
MGG_03816T0	2.89389	2.41736	0	0	0	0.281409	0.190213	0	0.0521694	0.335403	0	0	0	0.354486	0.0535497	0.294652	0	0.221446	0.146727	0.293162	0.146876	0.060824	0	0.13305	0.132119	0	0.618207	0	0.188354	0.09454	0.324221	0.262301	0	0.0608243	0	0.13305	0	0	0	0	0	0	0.0608246	0	0.13305	0	0	0.0683825	0.294658
MGG_07298T0	37.0501	32.8945	51.1437	47.5192	5.09803	5.27045	4.91692	5.52536	4.42733	7.68851	22.2679	27.4149	23.2706	22.0438	15.6706	30.9336	27.9924	28.6214	11.4858	11.5816	10.208	25.898	23.1002	29.4935	24.7442	33.0615	25.1264	35.982	44.5088	35.689	18.9758	22.2601	78.0288	25.8982	23.1003	29.4935	21.311	25.1908	34.5643	39.8294	31.905	28.9665	25.8983	23.1005	29.4935	29.5787	31.9551	26.6149	30.9341
MGG_00543T0	85.4237	81.4149	64.3338	59.7617	5.69375	7.21773	7.65747	4.21772	6.33308	7.55163	24.7081	23.0232	24.0858	33.1756	21.0354	31.8254	32.0968	29.9612	68.1417	67.2528	64.325	25.5211	23.854	17.8495	24.3868	16.1668	19.1145	26.3318	21.8099	22.7767	37.9459	11.4305	5.65393	25.5213	23.854	17.8495	25.2813	29.1891	17.0152	30.8536	22.3816	23.1304	25.5214	23.8543	17.8495	28.0626	24.0727	18.8162	31.826
MGG_08957T0	0	0	0	0	8.99276	22.4675	23.5651	46.6306	3.94972	11.1576	0	0.374876	0.350843	0.406635	0	0.506999	0.508393	0	0	0	0	0	0	0	1.364	4.31995	2.83661	4.92382	1.29638	2.60275	0	3.61067	11.2196	0	0	0	0	0	0	0	0	0	0	0	0	1.06617	0	0	0.507009
MGG_04194T0	1.04738	1.9248	0.733374	1.03713	12.9255	13.8516	11.841	9.40633	14.7276	17.3185	2.21909	2.91752	1.77112	1.62511	2.71335	22.7149	23.0981	23.2961	29.526	29.1784	28.5992	29.4105	33.9992	22.9215	15.1103	10.9039	16.8058	16.1825	22.2236	18.3401	0.938756	9.11367	4.38274	29.4107	33.9993	22.9215	38.8223	40.1707	16.8168	71.2971	42.5696	38.5251	29.4108	33.9996	22.9215	17.268	12.9258	20.8886	22.7153
MGG_17907T0	166.145	149.889	32.8474	25.1618	2.64754	1.82472	1.02782	2.70067	3.80562	7.7025	8.43058	6.62199	11.9817	8.14073	1.3021	6.56764	9.57919	14.9573	9.51407	9.50462	10.119	30.5656	22.7692	50.1458	52.4721	45.1499	32.2913	37.6899	22.8999	35.2485	10.5116	87.1669	67.9502	30.5658	22.7693	50.1458	31.2489	25.2367	33.23	25.8674	26.5342	30.8128	30.5659	22.7695	50.1458	32.6445	26.5522	18.2905	6.56776
MGG_07785T0	8.00961	8.78152	8.93827	6.44415	13.0526	14.0782	11.1215	7.83885	16.4066	5.62792	2.10232	2.09166	1.58722	1.90094	2.55667	1.91139	1.53332	1.45566	5.33012	5.4009	6.55509	1.07321	1.04965	2.2095	2.05692	1.38433	1.21199	0.464071	2.63918	1.96248	3.36513	4.35593	12.5685	1.07321	1.04965	2.2095	1.42277	1.71088	2.22893	2.59798	1.88093	3.12678	1.07322	1.04966	2.2095	1.68818	1.46671	1.27755	1.91143
MGG_02191T0	0.734503	0.552198	0	0.727318	0.994873	11.3994	6.95206	1.94511	2.93954	3.91594	0.416839	0.580618	0.853905	0.71978	0.326196	1.90704	2.13726	2.24822	4.13374	3.01352	2.79591	0.185254	0.256682	0	2.2132	1.55323	0.627631	0.953267	1.43419	0.143972	0.74062	1.19835	1.06391	0.185255	0.256682	0	0.260944	0.418379	1.18923	0.952967	0.356101	0.98309	0.185256	0.256685	0	0.353853	1.36947	0.312412	1.90708
MGG_17222T0	15.1843	16.2354	9.56884	11.0262	2.28521	5.07937	3.19376	3.38006	7.22657	11.3805	9.99605	10.7456	22.5741	9.79596	5.50713	19.944	20.6189	18.7458	10.0084	10.1523	8.93966	51.8291	50.8231	41.8869	844.772	504.866	784.985	1347.94	727.387	1093.3	18.0327	93.0379	227.761	51.8294	50.8233	41.8869	68.1502	63.4268	48.9649	10.113	12.2694	11.2907	51.8296	50.8237	41.8869	18.6943	16.5821	23.5375	19.9444
MGG_04173T0	16.6114	10.4665	4.98483	4.69968	6.64281	7.089	7.48697	5.35532	3.18283	4.07056	1.61608	0.428772	1.00321	0.81392	1.89699	1.88464	1.45371	2.17908	8.51859	7.78893	9.10537	12.6887	13.9321	16.2347	24.9616	30.8814	23.3869	19.359	31.3233	24.7459	4.78563	1.54867	3.20815	12.6888	13.9322	16.2347	16.6927	19.1042	15.1767	12.1924	8.97391	6.63472	12.6888	13.9323	16.2347	15.0908	10.8717	13.7272	1.88468
MGG_03668T0	60.6689	60.6918	57.2971	58.9854	8.7808	10.7335	10.5481	9.68936	8.01754	6.43613	77.2461	74.1198	60.991	61.1309	51.225	23.5008	22.5539	24.2233	32.9683	33.0099	33.784	23.0142	16.2716	27.3308	34.0753	25.9057	28.9169	27.8941	22.3072	23.5919	66.9298	33.7923	56.6951	23.0144	16.2717	27.3308	22.2924	16.9072	25.1513	23.3602	21.1113	24.0113	23.0145	16.2718	27.3308	29.267	30.5271	13.2839	23.5013
MGG_09126T0	1.38404	0.693678	0	0	0.41659	0.753688	1.33425	0.212475	0.998022	1.92492	0.837821	0.625182	0.487584	1.01722	0.409772	2.11381	0.989155	0.988483	1.26313	1.26187	0.70245	2.67625	2.79453	2.79983	2.78025	3.30201	4.46781	2.56608	3.0628	0.904295	2.79112	16.5592	4.90048	2.67627	2.79454	2.79983	2.45851	1.40153	1.30719	5.26736	4.92072	5.07709	2.67628	2.79457	2.79983	1.33354	1.96611	4.31701	2.11385
MGG_00070T0	13.5854	7.99315	11.1668	14.0374	7.60049	7.16828	12.1131	5.44072	16.9946	6.43512	210.781	179.697	246.958	173.215	181	5.05185	6.33217	6.32786	1.79689	2.51315	2.51821	968.496	1033.46	1202.33	1248.77	1470.45	1625.89	953.861	1091.75	1011.21	260.47	512.68	1756.77	968.501	1033.46	1202.33	843.366	892.489	962.327	603.886	760.449	728.033	968.505	1033.47	1202.33	950.429	905.264	968.257	5.05194
MGG_10418T0	2.37685	2.38255	0	0	0	0	0	0	0	1.65287	0	0	0	0	0	0	0	0	0	0	0	0	0	0	0	0	0	0	0	0	0	0	0	0	0	0	0	0	0	0	0	0	0	0	0	0	0	0	0
MGG_08016T0	5.84141	5.24969	2.53872	3.39078	7.09361	3.76078	5.34883	3.47883	8.27919	8.26433	3.01786	2.68411	2.9378	3.75042	2.81784	1.96888	2.34447	2.28122	8.39496	7.10108	8.40349	1.06687	0.938555	1.33357	2.20706	2.42466	1.03272	2.24075	3.77576	2.28998	7.3118	4.38177	1.55607	1.06688	0.938559	1.33357	1.93214	0.91788	2.36445	0.940821	1.31836	1.73742	1.06688	0.938567	1.33357	2.32895	2.73622	0.514051	1.96891
MGG_16393T0	14.6555	17.0278	16.792	20.4489	12.6322	8.86175	13.8363	9.97109	10.9523	16.0592	18.449	28.5864	18.1644	22.3586	70.263	7.93579	8.56972	9.17561	17.8335	16.1962	18.866	11.4251	9.0015	9.55573	10.0363	9.10241	11.1949	14.3271	11.1864	20.1086	33.5853	22.4615	17.3684	11.4252	9.00154	9.55573	9.22988	9.10677	19.4143	11.063	11.1423	13.077	11.4252	9.00162	9.55573	8.55806	16.5014	10.2003	7.93593
MGG_05627T0	12.2148	13.6845	3.77328	9.60508	11.5164	10.8159	9.63438	8.85202	11.6577	13.7406	7.91067	5.59867	4.86004	5.28085	5.34487	48.8331	49.6276	52.453	71.8042	73.6982	71.3302	31.7138	31.9727	37.3621	30.212	34.5962	25.3774	20.6486	23.8506	21.2666	13.524	7.42437	11.7952	31.714	31.9728	37.3621	30.6318	29.4676	21.8128	38.0348	31.9611	32.377	31.7141	31.9731	37.3621	55.2688	36.0752	19.2536	48.8341
MGG_13629T0	1.97906	1.61184	0.519651	0.244963	2.62476	1.76091	2.17887	2.9053	0.829497	1.66296	1.65663	1.67617	1.72559	1.78788	0.659183	6.72523	7.76664	7.07988	22.2761	20.3368	21.1311	3.0573	2.8817	3.51447	4.9807	5.19109	3.06512	3.94448	4.54057	4.50958	4.65626	1.8835	2.26941	3.05732	2.88171	3.51447	2.98815	2.48943	3.50469	4.68604	6.47653	5.66561	3.05733	2.88174	3.51447	8.58086	6.55622	3.78797	6.72536
MGG_11144T0	29.5029	29.1571	61.5373	62.9547	18.3859	16.3893	26.7117	25.8836	15.2816	47.8233	55.2763	56.8263	41.7208	73.2967	35.8931	14.6601	13.364	12.5282	11.3138	12.9442	12.5907	49.5725	34.1736	63.5037	75.751	70.1622	70.3043	76.0407	80.8937	70.6985	97.2066	57.8516	170.736	49.5728	34.1737	63.5037	50.7092	35.9771	48.3567	62.0534	76.0506	87.7509	49.573	34.174	63.5037	110.77	93.3029	47.4848	14.6603
MGG_17499T0	1.07319	4.06655	1.94339	1.94845	4.88124	6.36758	5.68327	1.62755	7.71063	20.7684	44.7362	42.9056	32.0156	39.0113	82.837	19.8738	20.4278	25.5281	13.5472	11.959	13.4989	14.1504	9.94581	8.82458	13.7053	11.5657	8.86112	23.9575	32.1203	15.3233	52.6201	35.8282	39.7076	14.1505	9.94585	8.82458	18.0154	13.1775	17.2613	9.75025	11.6115	10.7517	14.1505	9.94594	8.82458	43.758	29.8296	9.39756	19.8742
MGG_15485T0	13.1076	14.234	3.67118	1.73059	0	0	0.114874	3.0184	0	0	0.0991832	0.0986807	0.184708	0.749285	0.0970195	2.80266	2.67654	3.3434	3.45585	2.52292	1.99578	0.110199	1.01792	1.56686	0.478737	0.142145	0.497798	1.62015	0.341253	0.342568	0.587413	0.950457	45.1447	0.110199	1.01792	1.56686	1.08656	0	0.707418	0.22675	0.211828	0.259908	0.1102	1.01793	1.56686	0.280654	0.698258	0.743358	2.80271
MGG_11917T0	62.083	60.7536	48.961	48.9384	13.0407	12.9445	10.743	11.9771	10.847	17.3591	17.7348	18.4411	18.597	17.0954	26.9803	9.93227	10.4884	10.6574	24.2701	25.2517	24.9739	28.8491	15.2515	34.7085	44.7127	40.9338	30.9611	31.0504	29.9757	24.0843	19.5852	64.6311	136.99	28.8493	15.2516	34.7085	29.0587	14.7243	29.1771	27.2166	27.9366	26.4251	28.8494	15.2517	34.7085	39.278	28.6844	13.7692	9.93246
MGG_09963T0	32.7178	33.6403	1.51604	0.952875	1.73787	1.85279	1.83426	1.21876	1.40515	2.17482	27.5786	29.2862	17.1876	20.6281	10.7908	14.0355	13.1898	15.979	25.6148	23.9078	23.5163	14.1376	14.4042	18.1836	19.5061	18.5491	17.4048	17.2169	19.5412	20.654	69.3766	17.5315	34.3816	14.1376	14.4042	18.1836	16.3242	14.1599	14.8987	20.1009	21.6939	22.4679	14.1377	14.4043	18.1836	6.6448	5.89514	10.3689	14.0357
MGG_16222T0	29.0143	29.6656	23.16	13.216	4.58493	5.2817	5.18726	4.81057	3.26385	3.90081	35.0396	38.0075	24.5316	36.8204	22.1629	17.7252	21.6841	19.1828	34.0704	30.5095	35.1653	16.6848	13.1137	16.4878	11.7627	13.5927	10.4129	9.25259	16.3162	7.27958	31.9865	7.57395	8.40529	16.6849	13.1137	16.4878	17.5233	15.2046	11.0396	15.8105	13.7853	16.224	16.6849	13.1138	16.4878	23.2965	15.7653	11.1891	17.7255
MGG_08008T0	65.0631	61.3425	55.4332	57.6686	7.60069	6.58352	8.61288	4.92435	11.5159	10.9685	125.284	146.845	122.428	115.034	115.276	67.4045	67.311	67.4046	81.11	81.7209	83.825	20.5412	22.4721	16.944	30.2858	24.5718	24.7527	30.5373	24.5201	39.7757	182.593	113.822	96.2194	20.5413	22.4722	16.944	25.0544	38.5291	23.9417	23.7306	26.5806	33.6965	20.5414	22.4724	16.944	58.5978	64.2297	23.7389	67.4057
MGG_03498T0	8.91929	5.2454	5.68397	3.59448	4.089	3.27894	3.63256	3.1101	4.12479	2.78202	8.09832	7.51628	5.62057	6.03443	5.81979	18.9228	17.8564	19.631	20.7281	20.0668	22.0074	25.2831	13.731	24.5801	16.7776	18.7603	15.967	8.26492	11.0478	14.1827	16.2219	11.5385	20.0425	25.2833	13.731	24.5801	12.4997	16.3449	12.4347	16.5106	23.6	21.4763	25.2834	13.7312	24.5801	20.7591	16.6281	9.10675	18.9232
MGG_01616T0	9.1966	10.6297	9.46205	9.29248	12.1601	10.2936	9.5237	17.4608	8.44517	8.74463	15.4658	14.8364	12.1396	12.4148	10.0856	15.651	15.0617	16.8323	22.2676	22.93	20.8614	10.4616	9.18249	12.5294	14.8581	17.0359	11.9748	17.6078	18.8368	12.5818	18.7987	60.0175	18.4863	10.4616	9.18252	12.5294	11.0019	9.62165	13.0669	13.1495	11.4197	10.9973	10.4617	9.1826	12.5294	11.1517	12.5978	5.5881	15.6513
MGG_02631T0	0.892748	0.536933	0.750122	1.06082	0	0.0416702	0	0	0.193127	0.78637	0.162126	0.0806525	0.377409	0.568654	0.0792947	0.927162	1.03909	1.20234	3.42198	3.58137	4.07792	0.675497	0.332781	0.24627	0.733642	0.580883	0.508567	0.132416	0.766999	0.139992	0.480097	49.7162	0.344833	0.675501	0.332782	0.24627	0.634327	0.0678022	0.361361	1.11195	0.562667	0.212425	0.675504	0.332785	0.24627	1.43363	0.760922	0.202517	0.92718
MGG_15799T0	0	0	0	0	0	0.582683	0	0.574933	0	0	0	0	0	0	0	0	0	0	0	0	0	0	0	0	0	0	0	0	0	0	0	0	0	0	0	0	0	0	0	0	0	0	0	0	0	0	0	0	0
MGG_03644T0	200.196	207.067	149.999	151.519	63.3288	77.3743	84.4839	60.1952	60.1349	60.8889	103.627	111.454	68.1915	64.0407	91.7396	26.8753	35.5417	33.1757	58.1869	54.6414	59.0227	23.4775	16.9333	18.2912	20.6083	14.5196	13.0752	43.0279	9.95932	13.9968	62.5734	42.9949	14.776	23.4777	16.9333	18.2912	19.0265	20.3372	14.452	19.191	27.2012	32.9961	23.4778	16.9335	18.2912	29.8963	29.8882	26.395	26.8758
MGG_13801T0	14.1534	13.8385	12.4284	12.7513	54.0811	53.5816	37.4862	40.8205	50.344	45.7158	27.0726	28.8744	29.6471	26.29	19.5009	6.59119	8.2794	7.52807	3.81157	4.75974	4.20406	48.3962	54.6774	45.3478	39.2467	42.5737	36.4475	46.3739	51.9648	51.9832	8.18846	7.571	17.0281	48.3965	54.6776	45.3478	51.354	58.8123	42.5445	66.6491	42.6616	36.9555	48.3967	54.6781	45.3478	83.9836	75.675	64.8384	6.59131
MGG_09761T0	742.759	715.105	4136.44	3957.98	801.724	755.468	534.077	686.55	590.406	799.999	699.535	657.757	1029.63	341.93	220.164	4310.72	4140.56	4219.17	1256.95	1193.76	1212.99	3914.89	3575.98	3886.33	4620.94	4515.95	3162.6	2906.68	3355.28	2322.67	1769.6	1596.97	1354.42	3914.91	3576	3886.33	3042.57	2266.93	2739.41	5887.85	3403.4	3326.13	3914.92	3576.03	3886.33	4522.53	4065.33	3184.71	4310.8
MGG_01404T0	49.9593	44.1986	28.6212	34.8543	83.5611	85.9454	75.5268	62.6647	50.1081	28.6883	296.241	290.124	203.043	302.463	293.728	576.425	589.254	589.086	939.069	951.48	944.749	308.427	360.73	291.711	354.156	305.615	385.073	285.461	237.225	304.611	399.95	18.5248	9.50244	308.429	360.731	291.711	295.68	290.177	236.539	383.02	366.621	411	308.335	360.734	291.711	501.302	542.358	264.332	576.436
MGG_17587T0	0	0	0	0	0	0	0	0	0	0	0	0	0	0	0	0	0	0	0	0	0	0	0	0	0	7.77402	0	0	0	0	0	0	0	0	0	0	0	0	0	0	0	0	0	0	0	0	0	0	0
MGG_09497T0	166.663	163.241	147.016	140.763	22.6849	24.0241	23.0547	20.0046	61.2681	54.1613	30.7241	28.4157	57.39	24.0179	20.0157	141.079	137.713	133.285	94.4431	93.2734	91.2219	148.84	151.126	158.884	153.819	133.781	114.024	114.008	112.091	83.912	115.329	290.277	456.78	148.841	151.126	158.884	153.636	129.576	138.008	114.83	129.322	119.31	148.841	151.128	158.884	100.145	111.269	121.39	141.081
MGG_04022T0	85.3959	107.892	269.074	255.443	123.298	154.041	175.406	131.098	117.384	137.739	364.282	366.856	317.765	379.629	439.295	512.998	492.611	486.831	199.169	197.349	189.619	127.435	138.437	151.648	134.505	170.745	108.949	234.195	203.567	232.249	1004.58	164.48	120.258	127.435	138.437	151.648	164.332	233.077	182.192	129.723	163.019	191.025	127.436	138.439	151.648	169.703	189.547	322.359	513.008
MGG_16750T0	0	0.702403	0	0	1.89824	2.28951	4.05309	0.645443	0.606346	1.29942	16.8612	17.0922	13.3304	17.1669	13.0702	7.27735	6.43884	4.28964	23.4486	19.5921	23.0457	3.88814	6.85654	0.773196	7.29397	9.5747	8.38273	4.67704	12.5877	14.2845	14.1312	16.7675	37.8925	3.88817	6.85657	0.773196	4.48098	4.25746	6.23996	13.8189	9.51226	11.6714	3.88818	6.85663	0.773196	13.0531	17.171	3.57653	7.27749
MGG_10785T0	0	0.202874	0	0	4.93438	7.27401	7.1303	5.59267	7.18032	6.75558	5.32941	4.66246	3.93575	5.35496	4.22444	0.741849	0.619907	0.86728	0.738831	0.98413	0.862846	0.816732	0.943031	1.45159	1.77407	1.84363	3.45881	3.30211	3.63569	0.793415	8.97926	0.440266	0.390873	0.816736	0.943034	1.45159	0.431411	1.5371	1.31075	1.26041	1.86431	3.49141	0.81674	0.943043	1.45159	2.99007	2.37192	3.78768	0.741863
MGG_18035T0	0	0	0	0	0	13.8968	2.60924	11.4267	0	4.60089	2.25285	2.24143	4.19547	0	0	3.03141	3.03975	12.1507	0	0	0	32.5397	48.5541	38.3273	35.3407	22.6009	50.8814	29.4401	11.6268	15.5622	0	0	0	32.5399	48.5543	38.3273	14.103	7.53723	40.1708	12.876	2.40573	0	32.5401	48.5548	38.3273	9.56217	15.8602	39.3975	3.03147
MGG_10195T0	363.221	370.228	365.202	367.75	81.5355	88.2933	93.7798	78.0029	57.6511	75.4915	180.933	188.589	101.102	161.873	130.134	85.6418	83.6271	87.068	155.44	160.247	155.971	28.9241	24.7209	30.8471	45.8352	32.5294	43.359	49.6372	36.6566	44.9574	165.428	307.175	279.413	28.9243	24.721	30.8471	36.2472	35.0247	33.0387	38.1239	28.5909	35.6874	28.9244	24.7212	30.8471	41.5507	43.6987	21.409	85.6434
MGG_07437T0	25.5362	29.1228	14.4542	11.659	2.51991	2.1412	2.09055	2.81696	2.94404	6.34464	11.4548	8.8066	11.2802	6.59323	6.07782	31.2941	31.8953	34.167	39.4004	41.4525	40.0458	32.2418	26.4334	35.9809	33.2578	29.2514	26.3067	29.2578	19.8254	19.9018	24.0528	5.98744	4.2821	32.242	26.4335	35.9809	28.6832	21.6007	26.8622	16.7443	21.8696	32.7915	32.2421	26.4337	35.9809	43.7578	34.9045	27.2297	31.2947
MGG_12863T0	6.30313	5.16947	3.00917	2.26962	3.62196	1.80536	2.25981	0.791711	1.73542	0.664122	0.0650382	0.129417	0.12112	0	0.190858	0.0875148	0.175511	0.175391	0.0871588	0.174145	0.0872474	0	0	0.158069	0.392408	0.466051	0.0816062	0.318719	0.335659	0.561588	0	1.2465	0.276664	0	0	0.158069	0	0	0.34791	0	0.0694517	0	0	0	0.158069	0.0920177	0.305249	0	0.0875164
MGG_10268T0	85.9624	87.7731	74.65	64.0392	93.8127	78.0067	63.6781	86.3322	74.9039	56.6614	17.4062	16.5226	20.4035	16.2361	416.278	9.48602	9.56112	9.35864	16.7034	15.0328	18.6703	6.21768	5.74334	5.74065	9.12077	6.50989	6.65697	8.66642	6.56398	8.15815	37.6628	12.188	10.666	6.21771	5.74336	5.74065	7.5638	6.01803	5.89642	6.93689	6.36396	7.33233	6.21774	5.74341	5.74065	11.208	9.67879	3.63134	9.4862
MGG_09535T0	71.5919	71.2254	72.1852	93.2224	49.8588	55.3879	71.3379	62.8118	43.6744	40.077	175.437	173.416	168.579	216.609	181.784	74.6797	71.7054	70.2323	78.9496	81.2645	77.8308	34.2174	42.782	39.7945	35.3977	27.1344	30.0778	38.626	38.8617	39.0115	335.434	39.3237	32.838	34.2176	42.7822	39.7945	51.7586	57.9066	43.4678	36.6898	43.5599	50.8919	34.2177	42.7826	39.7945	67.8303	60.1623	39.586	74.6811
MGG_02863T0	13.0206	12.4586	4.97292	4.98148	6.21275	6.00848	7.00226	11.5846	13.0594	53.9157	2.14963	2.94076	2.25182	2.75491	1.44563	7.32169	6.79798	6.34047	20.7954	19.3359	22.4387	2.31373	2.41299	0.816323	1.78334	2.02175	1.51719	0.76812	0.808947	2.5522	4.77419	3.86242	2.57182	2.31375	2.413	0.816323	2.10263	3.3712	1.91651	3.37867	1.93683	3.25662	2.31376	2.41302	0.816323	2.75622	2.20698	1.17476	7.32183
MGG_01190T0	5.05474	6.61507	7.66854	5.83951	1.20449	0.524305	0.885982	0.840663	0.668241	1.30188	2.16741	2.15642	1.36524	2.13272	2.80604	0.428889	1.03216	0.51573	2.81915	3.07238	2.7365	0.212481	0.457967	0.387329	0.461543	0.54816	0.319946	1.24957	1.75465	0.110088	1.51017	0.91632	0.271173	0.212483	0.457969	0.387329	0.598593	0.746465	0.454673	0.801555	1.36146	0.668195	0.212484	0.457973	0.387329	1.26268	1.64555	1.1148	0.428897
MGG_04905T0	19.9503	24.3055	22.5656	27.3533	4.85017	5.37236	5.40666	4.59412	5.0462	7.18576	11.1479	11.5766	9.21252	13.8357	7.49696	7.59399	6.76877	5.91865	9.24378	9.79428	10.0009	13.6246	11.5841	14.2243	12.9477	14.7784	8.74231	17.0719	14.3834	20.094	18.569	13.0197	18.0795	13.6246	11.5841	14.2243	15.4839	14.4525	14.4114	16.0084	17.7077	13.3284	13.6247	11.5842	14.2243	18.4339	13.5708	13.0548	7.59413
MGG_07087T0	13.84	16.1421	14.672	14.7292	0.875982	1.3886	1.87038	1.99562	2.0706	3.41799	10.8346	9.99093	5.74148	4.68985	3.27425	6.99314	5.5465	5.02805	4.99727	4.99231	5.1599	7.24232	6.56927	9.74086	6.0233	8.71066	5.26838	7.62607	7.52629	3.60017	8.52094	10.5514	7.99375	7.24236	6.5693	9.74086	8.08757	7.56409	11.4135	12.8548	9.6572	6.92486	7.24239	6.56936	9.74086	11.5487	9.02638	6.52852	6.99327
MGG_03894T0	15.3819	15.0021	7.85948	9.74263	3.15959	5.46564	5.02786	5.77588	4.67655	4.14373	29.1924	29.5453	18.8344	27.2954	15.6009	22.1379	22.2412	22.523	33.2194	30.3226	32.6623	10.1708	11.2028	11.3152	14.7663	14.3816	13.6964	16.0836	13.1503	13.9616	25.4308	8.13918	10.4376	10.1708	11.2028	11.3152	12.0124	11.4717	8.9747	6.93999	6.88638	5.19332	10.1709	11.2029	11.3152	8.85683	8.93231	9.74501	22.1383
MGG_07428T0	8.1029	8.89589	0.810521	0	32.1418	31.1577	37.7382	19.2812	119.447	78.2607	0.262771	0.26144	0.652476	0.283589	0.428398	17.0898	16.5459	16.2984	13.9684	18.4106	16.8026	0.291955	0	0	0.105695	0	0.109903	0	0	0	0	0	1.86299	0.291957	0	0	0.411241	0.146523	0.156183	0.30037	0.187069	0	0.291958	0	0	0.371775	0.102774	0	17.0901
MGG_07406T0	27.5062	28.2566	36.061	35.3504	2.90656	3.77883	3.12867	1.70706	6.2036	3.66279	2.43562	1.58615	0.783464	1.76832	0.909677	14.1224	12.9064	12.7782	19.5841	20.5726	20.3763	0.442821	0.409039	0.215256	0.267188	0.571195	0.500086	0.144675	0.457096	0.229429	3.2784	0.63655	1.31865	0.442823	0.40904	0.215256	0.346526	1.11119	0.394816	0.759308	0.378313	0.290114	0.442825	0.409044	0.215256	0.75185	0.883329	0.553166	14.1227
MGG_05693T0	541.908	520.345	771.024	846.465	77.9863	46.0606	36.4586	10.154	22.8934	4.51141	15.9465	11.8821	19.6695	16.5393	9.18358	13.2832	16.4866	15.0792	12.5816	15.8037	12.2239	18.3311	19.4832	22.1465	10.2461	16.1263	9.00825	12.9679	15.4385	12.16	27.8014	56.2297	39.0561	18.3312	19.4833	22.1465	18.5823	21.8255	21.0488	17.6758	15.8491	14.1101	18.3313	19.4834	22.1465	19.6314	13.8508	17.0736	13.2834
MGG_02907T0	4.51873	8.49294	2.37301	3.35589	1.02009	0.790943	0.891035	0.520281	0.488765	1.57117	16.6688	14.0329	12.8945	7.19575	34.868	18.2886	13.4946	15.5602	32.3044	31.929	38.5295	8.83266	9.73796	8.41402	8.0457	5.88039	5.14833	1.6756	3.97047	3.54291	18.2254	4.91491	2.18175	8.83271	9.73799	8.41402	8.82944	11.5826	15.5471	19.3471	13.1446	10.0801	8.83274	9.73808	8.41402	19.2296	11.735	11.8523	18.2889
MGG_04340T0	0.239409	0.839941	0	0	7.72857	18.0472	10.3858	14.1685	60.8026	77.1382	787.868	725.911	807.251	893.16	574.461	477.604	480.97	479.544	258.77	252.91	260.418	70.5272	75.6885	62.6083	133.587	101.877	117.017	255.762	188.016	218.868	1081.48	0	3.23659	70.5276	75.6888	62.6083	92.0284	121.732	78.3005	58.5823	46.6021	55.9693	70.5279	75.6895	62.6083	99.8821	102.794	88.5919	477.54
MGG_06914T0	148.96	144.014	160.727	166.848	47.0416	41.7935	39.164	40.4879	25.3569	36.2272	43.2385	41.9163	27.3571	20.5401	41.2107	33.0688	37.8968	31.8914	41.6012	47.4971	44.1223	31.2059	22.1878	45.358	24.3041	46.0785	24.1125	25.0524	43.8674	30.9532	73.8692	45.1532	65.2404	31.206	22.1879	45.358	30.9426	34.9287	41.1853	44.5673	42.4236	40.1897	31.2062	22.1881	45.358	39.4761	34.0393	24.9279	33.0695
MGG_15502T0	12.3084	6.16896	0	0	16.6715	0	6.47216	0	90.5305	111.271	0	0	0	0	0	0	0	0	0	0	0	3.10438	0	0	101.148	168.183	182.303	63.8973	105.747	33.7765	0	26.7751	59.428	3.1044	0	0	0	0	0	12.7755	0	10.9827	3.10441	0	0	3.95312	16.392	0	0
MGG_09523T0	24.2195	25.2717	36.3474	36.3874	2.1976	2.53992	2.14086	2.23569	2.52935	2.7284	11.0848	10.0796	8.82654	9.25831	5.41857	3.83451	3.81308	3.8025	4.16032	3.71995	3.9738	11.9801	6.76741	14.5213	16.4501	12.0484	12.511	12.0196	9.70281	9.67882	10.3685	65.3464	44.1793	11.9802	6.76743	14.5213	11.8681	5.98603	10.638	8.51269	8.95206	9.02008	11.9803	6.76749	14.5213	10.8633	7.73007	6.44583	3.83459
MGG_05368T0	8.81981	6.41403	1.45309	1.54121	1.87393	2.34091	2.18247	1.354	6.24769	2.92635	3.25838	3.94493	2.92437	2.6268	5.41457	7.18416	6.40936	6.82847	13.3629	12.6138	12.6919	3.66388	1.81306	4.43665	2.84233	3.37575	2.16736	1.79556	2.97156	3.38979	4.88257	18.9981	17.0337	3.6639	1.81306	4.43665	4.97655	2.23281	3.01003	2.96174	2.38953	2.88047	3.66392	1.81308	4.43665	3.05485	2.39526	1.47114	7.18429
MGG_14006T0	0	0	0	0	7.7572	0	6.02294	10.5505	0	2.65507	0	0	0	0	0	0	7.01668	7.01191	10.4535	6.96206	3.48803	0	0	0	0	0	0	0	26.8384	0	0	0	11.0607	0	0	0	0	0	0	0	0	0	0	0	0	0	0	0	0
MGG_09004T0	40.3753	43.682	48.5477	49.9065	17.7892	21.965	24.8911	18.3386	22.7093	19.8798	40.5805	38.9285	22.0715	34.7908	43.3432	12.588	9.55226	11.0799	26.0054	23.9486	27.219	13.765	11.2877	18.5886	16.2466	8.96835	13.7209	17.6562	18.1597	12.5533	39.4949	23.0176	20.9731	13.7651	11.2878	18.5886	15.5311	13.6402	17.5827	14.4508	14.1073	17.8891	13.7652	11.2879	18.5886	21.5528	19.0608	15.1598	12.5883
MGG_07804T0	0	0	0	0	2.93937	6.63005	11.5148	22.6239	1.02427	1.3719	0	0	0	0	0	0	0	0	0	0	0	0	0	0	0	0	0	0	0	0	0	0	0	0	0	0	0	0	0	0	0	0	0	0	0	0	0	0	0
MGG_04431T0	24.1894	27.5352	44.4966	42.7632	2.99259	2.87053	2.58703	4.46882	2.69035	2.09079	31.3335	29.3845	33.4514	9.80994	18.8755	31.8512	30.5573	31.2059	60.2835	58.8115	59.5541	42.4311	29.1647	48.934	44.9604	43.661	36.396	41.5039	34.05	29.4666	67.0634	37.4587	40.1186	42.4313	29.1648	48.934	36.2198	19.3055	32.5269	32.8736	32.3997	31.5835	42.4315	29.1651	48.934	42.049	39.1311	22.0112	31.8518
MGG_13813T0	24.6535	19.9602	7.96725	9.38936	7.42062	8.2617	9.97201	9.46193	7.38452	18.0233	18.6549	18.5604	16.9696	21.3717	17.5461	3.47564	5.61504	3.86981	11.7306	12.6796	11.7426	2.39155	2.65092	3.31323	5.71429	4.3188	1.44044	4.6881	3.20923	3.71723	20.397	8.25078	13.4294	2.39156	2.65093	3.31323	3.81784	1.92039	2.047	6.88935	4.75035	6.9567	2.39157	2.65095	3.31323	7.715	6.22985	4.30198	3.47571
MGG_02848T0	71.8717	162.099	452.921	427.012	1046.5	805.131	1228.25	744.77	1453.73	2207.44	163.152	113.628	151.919	140.862	55.8575	318.327	264.167	307.986	229.575	360.403	218.865	643.516	569.307	515.483	630.002	409.191	460.607	1012.73	589.414	464.896	0	0	0	643.52	569.309	515.483	778.775	1078.05	770.933	699.365	801.429	470.292	643.523	569.314	515.483	507.83	612.589	743.865	318.333
MGG_10597T0	1.53941	1.69741	0	0	0.208511	0.0718542	0	0.141797	0.133208	1.35598	0	0.0695366	0.0650786	0.0754277	0	0.376178	0.943029	0.471194	1.2176	2.05851	1.21884	0.543571	0.645561	0.254794	0.421686	0.701153	0.0876949	0.228332	0.480937	0	0.827857	3.01388	0	0.543574	0.645563	0.254794	0.546901	0.467659	0	0.958695	0.223901	0.732591	0.543576	0.645569	0.254794	1.1866	0.492036	0.436514	0.376185
MGG_00560T0	7.28132	7.87124	5.99809	8.62384	4.22215	5.96431	5.44283	5.03018	5.62115	4.89797	38.8592	37.179	18.4087	25.5684	18.9582	11.0334	10.4078	9.96368	9.59865	9.84946	10.4779	7.12982	5.05584	7.0498	6.96136	7.06014	7.40118	7.51763	7.63843	8.89921	10.845	13.5101	35.0182	7.12986	5.05586	7.0498	8.47053	4.55412	6.06795	8.26151	4.84527	5.5204	7.12989	5.0559	7.0498	8.66642	7.98584	4.73663	11.0336
MGG_15427T0	4.15211	5.3182	1.9382	1.3705	1.35392	1.93805	1.21295	0.318713	3.49308	8.66215	0.314183	0.312591	0.0975168	0.226049	0.7171	0.281841	0.141308	0.141212	0.421042	0.560832	0.28098	0	0	0.25453	0	0.150091	0	0	0	0	7.13287	0.501794	0.890996	0	0	0.25453	0	0	0	0.119713	0.111834	0	0	0	0.25453	0	0	0	0.281846
MGG_05797T0	30.879	30.9531	0	0	5.22815	4.57717	3.78502	2.93078	5.5065	8.56032	27.944	29.4989	25.138	26.5287	19.69	6.24563	6.00717	6.70558	18.9146	22.1296	20.9669	17.1025	17.0616	18.1299	70.8121	76.1596	62.6966	101.505	101.36	74.1045	30.7154	2.95015	7.05163	17.1026	17.0616	18.1299	18.3085	21.7881	17.9885	22.6846	24.6815	27.6773	17.1026	17.0618	18.1299	21.8453	19.1171	22.5409	6.24575
MGG_15226T0	76.8162	71.8518	64.9756	62.728	12.9865	13.2392	11.6436	16.5851	10.8891	20.1343	24.563	24.7479	32.4017	27.3199	18.5019	38.8393	38.6664	36.7884	70.2444	72.0825	70.3158	66.0396	58.1829	84.3203	66.7529	60.0823	58.7145	53.4557	49.5217	53.0685	33.2995	75.3574	72.5243	66.04	58.1831	84.3203	55.7969	50.365	55.2563	85.1215	75.5353	77.0978	66.0403	58.1836	84.3203	52.1652	45.4811	56.4453	38.84
MGG_06178T0	0.792989	0.79489	1.1105	0.523488	0.537045	0.616898	0.416979	0.0608692	0.343092	0.857804	1.68011	1.3731	1.06158	2.26652	1.29129	0.968892	1.21444	1.29453	3.2165	3.05264	3.05878	2.06672	2.34013	1.60418	2.17221	2.14989	1.65637	1.56826	2.47743	1.03624	3.55374	1.43752	1.27625	2.06673	2.34013	1.60418	2.44159	1.90715	3.74478	1.98911	1.6019	1.49378	2.06674	2.34016	1.60418	1.61301	1.12649	1.64897	0.96891
MGG_17161T0	4.36749	0	18.3487	0	0.985949	2.03859	0	2.01147	2.83444	13.161	0	0	0	0	1.93962	2.66815	0	0	0	1.32733	0	0	0	0	0	0	0	0	0	0	0	4.75041	12.6524	0	0	0	0	0	0	0	0	0	0	0	0	0	0	1.23844	2.6682
MGG_01870T0	2.77886	2.66946	5.83727	6.19127	0.47049	0.432357	0.426187	0.319955	0.200382	0.214714	0.315407	0.261508	0.244742	0.113465	0.102842	0.353674	0	0.141762	0.774918	0.985281	0.846225	0	0.215802	0.0638806	0	0.301353	0	0.343477	0	0	0.311333	0.755624	0.447234	0	0.215803	0.0638806	0.411348	0.0879367	0.0937342	0.180269	0.168405	0.20663	0	0.215805	0.0638806	0.148749	0.123361	0.525314	0.353681
MGG_02919T0	54.1018	54.08	3.80937	5.0879	5.5267	7.90031	7.07238	8.49123	3.92305	4.83417	5.55749	4.64191	3.64155	4.2947	3.62417	6.64721	6.01745	8.60373	13.0564	12.7679	12.5175	3.12547	3.87285	2.66804	4.05685	4.12988	3.01312	4.25887	4.72131	5.33194	10.5651	7.23237	2.62676	3.12549	3.87287	2.66804	3.97296	5.05005	6.23938	3.29399	3.22375	1.88784	3.1255	3.8729	2.66804	4.17412	5.87682	2.91394	6.64733
MGG_07382T0	38.4086	38.1262	42.6951	41.1407	7.25365	9.69634	8.60512	7.08949	12.3825	8.31422	23.1035	21.9401	13.9944	14.4257	32.9534	11.8234	10.7573	11.3904	21.7321	22.6189	22.5279	11.082	9.15717	12.2856	9.45675	7.73077	5.27846	14.1869	9.0463	8.31952	26.1204	32.5106	44.3051	11.082	9.1572	12.2856	10.9906	9.76133	9.01353	9.34603	12.6074	10.8016	11.0821	9.15729	12.2856	8.25586	9.55363	8.30606	11.8237
MGG_07959T0	0	0	0	0	1.04635	1.6226	2.43726	1.92123	0	0.214881	0	0	0	0.227107	0	0.14158	0	0.141873	0	0	0	0	0.323955	0	0	0.150794	0	0.859363	1.44806	0	0	0	1.34275	0	0.323957	0	0	0	0	0	0.224716	0.551444	0	0.323959	0	0.29773	0.123457	0	0.141583
MGG_16791T0	0	0	0	0	0	0	0.358321	0.313839	0	0.63183	2.16565	0.923434	1.44039	1.66944	0.907888	0	1.25233	0.834316	0.829208	0.414192	0.830051	1.37496	1.58758	3.75958	1.11998	2.21695	4.65829	0.505369	1.59669	3.20569	2.74845	0	0	1.37496	1.58759	3.75958	0	0	0.551656	0.353647	3.96448	1.62145	1.37497	1.5876	3.75958	1.31315	2.54106	0.386455	0
MGG_16945T0	45.0744	4.7845	0	9.07115	1.32718	0	0	4.70274	5.48964	1.41047	344.892	343.17	230.407	262.421	196.922	327.852	301.185	303.155	140.572	85.5354	132.862	4.9313	4.99829	6.19559	7.84664	7.12107	0	4.82602	8.00646	25.4718	29.9599	0	15.6907	4.93132	4.9983	6.19559	0	6.9293	2.88843	3.17613	4.00496	7.39277	4.93135	4.99835	6.19559	12.2592	11.8048	3.95076	327.67
MGG_04108T0	121.208	120.325	75.2759	70.6219	3.99201	3.74438	3.10978	3.5058	32.9597	12.9215	13.7175	11.0824	15.9663	12.2221	12.3261	20.3183	22.4546	22.4394	17.6706	18.614	18.6158	30.807	24.7462	30.9486	19.8892	14.5922	14.2099	14.287	15.0463	10.7888	21.885	51.9698	17.5284	30.8072	24.7463	30.9486	29.4564	23.5696	29.8164	25.6477	22.4268	21.3869	30.8073	24.7465	30.9486	21.7775	17.811	13.9471	20.3187
MGG_03468T0	6.34069	5.22091	0.951374	2.69085	1.32915	1.5855	1.54799	1.35582	4.70288	2.41463	0.102812	0.511455	0.574398	0.443828	0.201138	0.691714	0.971061	1.10903	1.10224	0.550573	0.13792	0	0	0	0	0.147346	0.258005	0	0	0.177551	0.608904	0	1.31205	0	0	0	1.60902	0.171986	0	0	0.329366	0.269417	0	0	0	0.145461	0.844438	0	0.691727
MGG_09944T0	7.30709	7.6176	3.99081	5.78849	2.17742	2.52391	2.61277	2.99514	3.41439	6.60577	7.46436	8.11968	5.25142	3.18648	4.96503	4.06223	5.68485	4.83107	9.73636	9.37138	9.39023	11.1684	6.29878	15.7629	19.5357	14.6438	15.4016	15.4444	10.1016	12.0312	6.87675	23.6843	78.8871	11.1685	6.2988	15.7629	9.60507	8.37985	13.783	9.78383	10.9113	11.91	11.1685	6.29886	15.7629	12.7668	11.9502	6.92045	4.0623
MGG_01584T0	17.7598	17.0606	14.767	18.3188	5.51268	7.85788	9.82506	9.8834	8.48431	9.863	28.3889	29.9999	11.4965	16.0441	17.7462	13.9011	14.6193	14.7226	31.7412	29.3483	28.2807	21.37	20.6018	21.5359	32.0271	30.3338	31.9322	41.1595	40.3129	30.8951	36.8102	11.2682	9.28944	21.3702	20.6018	21.5359	25.7636	24.8688	23.3633	29.6667	29.5082	27.7322	21.3703	20.602	21.5359	47.2953	35.9709	33.0484	13.9014
MGG_17597T0	0	0	0	0	0	0	0	0	0	0	0	0	0	0	0	0	0	0	0	0	0	0	0	0	0	0	0	0	0	0	0	0	0	0	0	0	0	0	0	0	0	0	0	0	0	0	0	0	0
MGG_06639T0	126.02	121.198	97.2967	100.821	20.3003	31.8941	33.1875	22.101	38.5004	19.4421	164.68	191.413	153.209	171.286	121.337	49.7101	52.4669	47.6416	67.8512	67.9741	67.2213	27.8902	23.2348	28.9503	33.4343	27.2193	31.5563	40.7723	36.0137	41.3873	145.302	87.143	92.6786	27.8903	23.2349	28.9503	30.8354	32.0879	29.4741	33.5125	30.4978	33.4486	27.8905	23.2351	28.9503	47.9792	44.2361	25.0848	49.711
MGG_10118T0	15.5296	18.0658	14.4221	12.1403	5.7753	5.72264	6.103	6.62525	17.9999	31.3181	77.6123	96.4915	89.9598	99.3397	51.9074	54.5516	54.4512	55.6901	77.4042	74.7688	76.1388	42.4048	36.6182	50.0772	37.5246	39.6208	33.9666	31.4902	28.5996	25.5056	112.58	84.1893	107.341	42.4051	36.6183	50.0772	48.1735	37.0593	44.002	45.5359	44.1837	37.3896	42.4052	36.6186	50.0772	57.5159	49.7021	26.3519	54.5526
MGG_05957T0	41.0392	48.4224	53.8792	46.9873	23.2577	38.3112	40.6868	24.6104	32.0901	19.5213	129.455	129.668	90.632	118.66	101.57	79.0007	83.9316	79.2948	67.105	68.2076	68.6052	38.384	34.5594	36.5572	39.5802	36.9946	43.1043	49.2993	42.5707	56.1418	193.111	41.3825	30.9605	38.3843	34.5596	36.5572	43.2839	46.7525	51.5652	40.0451	45.5963	41.5779	38.3844	34.5599	36.5572	58.901	60.5759	40.3659	79.0021
MGG_02348T0	0.905812	1.19689	0	0	0.557686	0.768728	0.497956	0.549915	0.49879	0.458112	0.0186931	0.0185984	0.069624	0.040348	0.164567	0	0	0.0252052	0	0	0	0.207692	0.0959236	0.0681476	0.383468	0.535803	0.211095	0.152675	0.096474	0.193692	0	0.179133	0.477108	0.207693	0.0959239	0.0681476	0.23404	0.125081	0.0999953	0.0213678	0.239539	0.19594	0.207694	0.0959248	0.0681476	0.317369	0.197401	0.0700503	0
MGG_17403T0	7.71652	5.80127	8.10465	3.82052	1.74198	0.900448	1.0144	0	0	0	0	0	0	0	2.57021	0	0	0	0	0	1.17493	0	0	1.06433	1.05688	1.25522	0	1.43069	0	1.51254	0	0	0	0	0	1.06433	0	0	0	0	0	0	0	0	1.06433	0	0	2.18809	0
MGG_13447T0	39.2785	38.3631	54.5824	63.2281	92.3079	83.5832	67.999	62.2479	46.7121	20.6842	62.2777	60.8703	41.3421	65.4349	60.7848	20.9193	23.0745	20.2227	40.3816	40.7088	39.3185	6.85847	7.46151	8.11253	9.71107	7.99484	9.17973	11.2785	8.10216	7.6596	36.9652	56.0866	30.7324	6.85851	7.46154	8.11253	7.0845	4.81887	8.56095	7.89244	8.39843	7.60871	6.85854	7.46161	8.11253	8.73357	8.20867	7.13959	20.9197
MGG_08170T0	56.4666	64.3355	49.6523	59.1651	20.2325	24.0581	26.7573	18.8997	21.1638	17.3505	22.0592	22.5406	10.9641	14.9597	16.6209	10.1282	11.2622	13.1638	22.8706	20.2538	21.3942	11.9234	9.02517	11.592	16.0073	12.8166	10.1925	14.1213	14.8719	13.6422	16.5514	48.5626	34.2379	11.9234	9.0252	11.592	9.33056	10.9706	9.96638	14.5671	12.6535	15.0374	11.9235	9.02528	11.592	15.7104	14.0783	9.86763	10.1284
MGG_03259T0	0	0	0	0	6.30197	7.91119	3.66979	9.18349	6.4704	6.47095	0	1.80142	1.68593	3.90807	3.54219	9.13619	5.49678	8.54474	11.5254	8.48399	15.1805	2.5146	0.929107	0.550059	3.27726	0.648717	6.81549	1.4788	0	0	10.7232	0	1.92551	2.51462	0.92911	0.550059	0	0	0	4.13933	1.93346	2.37232	2.51463	0.929119	0.550059	1.92126	4.24891	1.13083	9.13636
MGG_03130T0	152.31	160.521	94.7003	91.4531	5.336	4.12821	4.85641	2.66747	4.50383	9.94216	4.15754	3.64151	3.34188	2.49273	4.93583	17.4047	16.3497	16.9136	79.8119	74.6424	74.4588	23.8466	11.7066	48.968	21.354	22.3568	17.1213	12.4798	18.4615	13.9915	4.3143	40.6924	13.6044	23.8467	11.7066	48.968	22.078	11.8292	30.4137	21.65	23.9818	25.0953	23.8468	11.7067	48.968	16.6914	14.593	9.18818	17.405
MGG_00456T0	32.8466	35.1614	30.6957	32.4612	3.80969	4.93448	3.80795	4.70506	5.10544	5.60548	18.4207	16.9546	22.7832	14.8268	9.7201	9.83567	9.8231	10.4497	9.02853	8.98027	9.23461	89.3677	78.1061	109.035	86.0435	82.3967	65.1221	61.0433	66.5351	51.2026	19.4287	101.201	117.32	89.3682	78.1064	109.035	88.8979	67.3499	90.8174	97.5643	88.1341	76.7722	89.3686	78.1071	109.035	143.518	106.519	51.2817	9.83586
MGG_05172T0	0.826061	0.276014	0.578407	0.54532	0.0621603	0.0642626	0	0	0.178701	0.382963	0.0625066	0	0.232811	0	0.0611429	0.0841083	0	0.0842822	0.0837661	0	0.0838513	0	0	0	0.0754267	0.0895819	0.0784297	0.102104	0.107531	0	0	2.69546	5.05201	0	0	0	0.489119	0.104562	0.222912	0.142901	0	0.0818988	0	0	0	0	0	0	0.0841099
MGG_01494T0	77.7927	79.7415	96.4772	106.408	3.86948	4.35935	3.75548	3.64351	13.7388	46.3035	16.512	11.9117	17.9298	9.85219	10.8329	7.51799	7.94251	8.81154	18.3843	19.0339	18.2691	21.2834	22.0659	30.2496	30.3389	27.0959	15.5856	28.0315	25.0589	12.75	81.9858	81.984	85.5185	21.2835	22.066	30.2496	20.1423	16.356	22.8603	20.1861	26.7417	35.9489	21.2836	22.0662	30.2496	21.7382	19.3742	25.0498	7.51813
MGG_09551T0	99.9046	105.431	111.029	99.9834	15.196	14.0504	13.5227	12.7719	15.8182	19.9988	35.8072	35.4117	26.0272	26.0724	63.9206	28.091	25.4458	23.6873	47.9859	47.5061	45.725	26.0345	23.4686	34.3266	22.3023	18.8151	16.0002	12.9199	12.7735	14.1701	48.3567	56.5876	135.497	26.0347	23.4686	34.3266	26.3143	23.8516	27.6308	28.4148	38.2084	35.8128	26.0348	23.4689	34.3266	27.8997	21.6227	23.1201	28.0915
MGG_10709T0	11.5805	10.3713	9.1721	6.39157	25.8427	28.6661	17.9687	10.8855	5.9139	4.48861	0.258574	0.77179	0.521668	0.604627	0.252933	2.14559	2.0352	2.67301	1.03956	1.55779	1.04061	0.718228	0.840352	0.209479	1.66411	1.29702	1.35185	1.75991	0.37069	1.19078	2.16949	1.44542	0.183323	0.718232	0.840355	0.209479	0.269781	0.57673	0.537909	0.344834	0.644281	0.959917	0.718235	0.840362	0.209479	1.03654	0.859623	0.107664	2.14563
MGG_10973T0	23.1888	23.2444	16.7442	13.6337	8.67015	7.27217	5.90619	7.00857	7.68136	5.8791	13.4889	12.2749	7.65864	6.92371	4.6664	40.5068	39.7303	44.583	121.246	121.566	121.149	8.22459	8.27245	17.3913	14.8876	20.7463	16.3059	10.2109	8.7727	11.0792	13.6394	25.2219	8.39709	8.22463	8.27248	17.3913	6.17865	4.9532	10.8528	7.52147	9.48575	12.0699	8.22467	8.27255	17.3913	15.3607	8.29962	8.01376	40.5075
MGG_07136T0	37.4307	39.9493	24.2199	28.1294	15.3531	25.271	24.2075	19.009	25.2319	10.7681	122.485	111.41	67.5339	87.4435	87.9025	20.1106	19.5005	17.9017	25.2139	24.5287	22.8479	18.6284	12.2242	16.779	20.4608	19.2992	19.1336	23.6699	18.8591	21.2246	43.6959	33.8059	74.7104	18.6285	12.2242	16.779	20.4811	12.6275	20.4944	22.7643	15.0686	14.6122	18.6286	12.2243	16.779	23.1311	22.5657	11.9405	20.111
MGG_02581T0	2.981	7.47037	6.26189	2.95184	1405.13	1766.88	1267.59	956.236	431.422	773.457	21.4289	20.8715	23.314	29.4559	139.669	6.67747	6.69582	6.08297	7.25488	8.15363	8.77522	0.250619	0.6945	0.548219	0.272192	1.93964	1.13212	0.368463	0.388047	0.389543	24.0466	6.48472	14.393	0.250621	0.694502	0.548219	0	3.396	0	1.03137	0.481749	0.886644	0.250622	0.694508	0.548219	0.319138	0	0.563526	6.67759
MGG_10648T0	0.209969	0.631418	0.441061	0.41583	0.2844	0.294018	0.38643	0.193405	0.363379	0.730065	0.333648	0.616493	0.621351	0.308641	0.372994	0.705499	0.643126	0.835495	0.894255	1.02099	0.767284	0.158873	0.146753	0.695057	7.93723	7.44581	7.8346	5.52798	4.59185	8.14901	0.988016	0	0.202757	0.158874	0.146753	0.695057	0.44757	0	0.424951	0.708294	0.101797	0.249806	0.158875	0.146755	0.695057	1.14642	0.671117	0.0595387	0.705512
MGG_03928T0	31.3555	34.007	59.3868	44.7917	20.539	28.5515	23.7856	19.7675	23.6852	23.592	104.201	94.6173	67.4729	78.8324	81.8388	79.448	80.611	80.7136	65.5203	74.2035	70.2829	29.8185	25.8671	31.6208	44.6352	32.2754	43.0449	41.1709	31.1143	43.1233	144.434	27.3955	37.2276	29.8186	25.8672	31.6208	35.6101	19.3243	33.9144	36.28	30.0297	30.2717	29.8188	25.8674	31.6208	46.8857	42.9908	22.8838	79.4495
MGG_17703T0	16.467	14.2237	6.62372	10.408	2.76826	3.10719	2.39501	1.77497	0.985312	1.94913	10.7371	10.1287	5.85055	6.52343	5.29031	4.60185	3.43405	3.86068	5.43581	4.25915	4.69449	0.972036	0.571379	1.93299	1.05571	1.59578	1.19753	1.16926	0.957763	0.824103	15.3088	1.52432	2.36828	0.972041	0.571381	1.93299	0.871301	1.86264	1.84362	1.00005	1.18903	1.87575	0.972045	0.571386	1.93299	4.05095	3.1729	1.68892	4.60194
MGG_10035T0	2.97958	3.20006	5.36477	3.37192	3.07489	3.4769	3.46925	1.27424	1.9337	5.03201	39.7131	37.493	52.0941	53.183	38.1851	69.0398	70.5333	76.8694	37.552	39.9725	42.1269	20.3978	23.5025	25.9497	27.5171	34.066	30.1888	65.0289	66.9893	56.0674	31.1884	6.48163	2.05516	20.3979	23.5026	25.9497	33.1173	45.7433	28.6008	28.9383	33.7407	29.2453	20.398	23.5028	25.9497	22.967	25.5094	30.2952	69.0411
MGG_01338T0	2.52857	1.84337	0.724296	1.47954	0.233516	0.590122	0.423055	0.264669	0.770774	2.18464	0.70445	0.752798	0.631653	0.816574	0.382823	4.77462	5.06937	5.52327	8.8111	9.43109	8.68005	2.17413	1.52629	1.87063	2.07792	1.4583	1.27675	0.980239	2.42376	0.811032	0.772613	0.125012	0.66592	2.17415	1.52629	1.87063	1.30664	2.53142	0.279136	2.14733	1.2259	1.74345	2.17415	1.52631	1.87063	3.10076	1.53067	0.42368	4.77471
MGG_01127T0	40.3686	44.4506	543.479	536.919	91.6142	72.5154	68.586	77.3961	56.6314	49.7646	41.758	34.0867	258.864	104.143	201.892	396.968	397.497	395.214	28.6083	29.9276	28.5908	1448.6	1375.18	1595.73	3863.27	3236.51	3367.43	3015.77	2443.83	2895.35	274.243	5504.45	6106.13	1448.61	1375.15	1595.73	1445.02	1150.64	1110.82	1493.69	1654.53	1796.44	1448.62	1375.16	1595.73	1375.45	1262.3	1284.87	396.975
MGG_17405T0	14.1963	14.2303	0	0	0	0	0	3.26909	0	0	3.22262	6.41259	6.00147	6.95586	3.15232	0	0	0	0	0	0	3.58054	0	3.91614	7.77748	0	0	21.0566	33.2636	0	0	0	0	3.58056	0	3.91614	0	5.39087	22.9851	0	0	0	3.58057	0	3.91614	13.6784	11.3438	4.02548	0
MGG_10857T0	57.9737	58.5618	61.2517	60.4782	3.37689	3.04063	2.9542	2.0795	2.69915	4.61793	15.0851	14.3236	8.80086	8.07251	20.4961	6.50641	6.79878	7.17396	15.8119	16.5085	15.8909	7.1284	3.53319	9.07061	8.9505	6.75042	5.06576	5.59798	4.6572	4.81026	11.8164	29.3914	30.5539	7.12844	3.53321	9.07061	6.44087	2.48681	6.72457	6.06386	7.03504	6.49952	7.12847	3.53324	9.07061	10.0293	9.03361	2.61929	6.50653
MGG_01467T0	71.1297	74.6049	49.1055	52.6276	5.18706	6.90129	5.67338	4.555	12.8805	14.8669	33.7903	30.7762	32.3507	40.0406	31.0123	40.5245	39.9015	40.3025	57.865	54.8929	53.8473	23.8361	21.8315	24.2514	25.45	27.3011	30.6746	22.7453	25.4368	23.8899	36.5326	107.356	60.5829	23.8363	21.8316	24.2514	31.9424	23.8999	27.174	25.0935	26.8809	27.8121	23.8364	21.8318	24.2514	26.5668	24.3208	15.7503	40.5252
MGG_08305T0	0.485865	0.730545	0.510304	0.721668	17.4396	28.4614	32.7658	13.7617	20.706	39.5309	0.496322	0.329205	0.564848	0.535642	1.94198	20.1838	20.8345	18.1435	54.9101	57.4396	56.6674	1.2867	1.18854	1.54133	0.46582	0.632274	0.484366	0.540492	0.758961	0.571414	0.816519	0.792695	0.234588	1.28671	1.18855	1.54133	1.5535	1.66052	1.67166	2.52151	2.59112	2.81798	1.28672	1.18856	1.54133	0.390116	0.517651	2.34211	20.1842
MGG_12590T0	13.45	12.4595	14.4188	13.7777	0.963242	0.952522	0.756021	0.76897	0.882921	1.31159	9.62291	11.1035	5.74482	7.4083	3.39856	4.84506	5.54026	4.54276	9.67892	9.66932	9.85825	3.86022	2.63648	3.86381	5.48837	4.88877	4.75573	5.77853	4.67292	7.12731	8.04369	13.4186	8.24067	3.86025	2.63649	3.86381	3.55904	3.45196	2.89107	4.57323	4.47464	3.77975	3.86026	2.63652	3.86381	6.3456	5.88022	3.44564	4.84515
MGG_16108T0	4.01445	2.01204	16.8655	31.8014	1.8125	3.7476	2.11093	1.84888	13.895	5.58331	1.8226	0.906681	0.848553	0	2.67425	2.45247	1.22961	0	0	1.22003	0	1.01251	2.8058	0	6.59798	3.91811	0	0	9.40634	3.14753	5.39717	21.8321	23.2593	1.01252	2.80581	0	1.4262	1.52444	3.24989	0	2.91942	9.55219	1.01252	2.80584	0	1.28933	4.27708	3.415	2.45252
MGG_06948T0	37.2492	43.1171	59.6156	52.6925	13.6144	15.5237	16.7887	9.80303	14.5813	8.22322	18.1194	16.8258	14.6223	12.1675	40.1747	9.21074	7.60616	9.22978	17.2673	14.8244	18.0951	11.8554	13.6371	15.1685	16.763	15.2923	14.399	13.4835	19.0491	19.8178	26.8281	12.5404	14.5591	11.8555	13.6371	15.1685	12.2881	10.1035	15.0775	11.5067	16.7692	16.8824	11.8555	13.6372	15.1685	16.8057	15.8272	14.0831	9.21091
MGG_15554T0	66.75	65.7892	67.5778	60.8161	12.6608	14.173	14.293	12.3206	13.0629	14.5555	23.3147	24.7896	17.673	25.4989	29.0328	20.7045	18.9698	21.2212	52.0216	54.3228	48.7216	23.561	14.6293	37.2065	27.9453	22.2198	18.9146	24.8154	20.0879	24.0095	26.3673	36.1141	41.0333	23.5611	14.6293	37.2065	21.0859	16.2015	36.907	26.8293	29.0671	32.9017	23.5612	14.6294	37.2065	25.5823	21.6283	15.1713	20.7049
MGG_06184T0	62.674	68.1922	59.1605	60.4897	42.0873	44.6215	46.201	39.9175	32.6083	22.4354	55.0182	61.817	55.6739	73.6624	76.1026	34.1686	39.73	41.2814	76.7477	79.9264	79.4832	15.7074	14.7863	16.0854	31.511	20.39	26.8904	34.5661	34.2347	34.2111	73.5952	8.62898	14.1727	15.7075	14.7864	16.0854	17.1927	16.5694	21.8364	15.7484	21.5391	18.8772	15.7075	14.7865	16.0854	27.3909	21.5537	11.023	34.1693
MGG_09903T0	56.5665	48.8858	58.3013	56.5367	10.6812	12.2146	9.45152	11.4434	10.5215	21.874	58.264	53.0136	42.2397	43.9058	31.8127	49.0905	44.6106	44.1757	72.5321	77.4407	73.6523	37.8676	33.7471	44.2607	31.4246	26.8306	35.612	29.3069	24.5678	30.9835	62.1905	41.1132	56.4102	37.8678	33.7472	44.2607	37.7508	26.8004	40.7646	29.5623	36.3311	32.3128	37.8679	33.7475	44.2607	30.3925	24.0787	21.8863	49.0914
MGG_07643T0	0.401495	0.603687	0	0.397568	3.89737	6.65282	5.27798	4.3454	32.918	222.895	3.64565	2.99242	4.92223	3.04922	2.22883	0.490556	0.368928	0.737355	1.8321	1.70826	1.83396	3.03791	2.61908	2.54737	4.28923	2.35116	1.9441	2.38206	3.13584	3.77751	28.3387	7.42384	3.87704	3.03793	2.61909	2.54737	2.99539	2.74434	3.57533	3.75057	3.01711	1.55243	3.03794	2.61911	2.54737	5.02902	3.52903	5.12314	0.490565
MGG_13771T0	16.9452	13.5887	18.9841	19.0167	0	0	0	0	0	0	0.512887	0.510288	0.955146	1.10704	0	1.38027	1.03805	0.691562	0.343664	0.343323	0	1.42462	1.31594	0	0.30945	1.4701	0	0.837798	0	0	0	2.45746	6.54526	1.42463	1.31595	0	0.401338	0.857968	2.7436	2.05196	0	1.68002	1.42464	1.31596	0	0	0.601794	0.320332	1.3803
MGG_13806T0	766.394	717.579	510.092	460.991	138.367	152.874	168.161	150.302	94.6377	83.7279	571.951	622.207	518.329	550.206	469.709	437.186	432.512	449.547	664.996	666.611	669.947	315.318	315.898	306.023	291.449	203.973	246.281	240.987	215.608	245.052	614.573	358.27	359.642	315.319	315.79	306.023	345.911	313.416	306.618	323.921	319.049	378.942	315.203	315.793	306.023	383.042	351.812	247.7	437.194
MGG_04576T0	2.13132	1.92279	0	0.633142	0.0962281	0.298447	0	0	0	0.247021	0.338674	0.385095	0.360407	0.31329	0.0473266	0.585922	0.587533	0.326185	0.453863	1.10115	1.23317	0.645066	0.446891	0.470352	0.934122	1.24811	0.546363	1.02741	0.416162	0.835533	0.143271	0.927275	2.05811	0.645069	0.446893	0.470352	0.832906	0	0.517623	0.995489	0.361657	1.07767	0.645072	0.446897	0.470352	1.02678	2.21399	0.241742	0.585933
MGG_14375T0	1.04126	0.695839	0.72909	1.37477	0	0	0.273764	0	0.375424	3.54002	0.236371	0.548738	0.513558	0.510194	0.616572	3.53943	1.22258	2.24282	0	0.984513	0	1.13803	0	0	0	5.75888	6.16897	6.56389	5.69287	7.61975	0.699955	2.26511	0	1.13804	0	0	0.863158	1.44983	0	0.990708	0	2.27116	1.13804	0	0	0	3.51304	6.29886	3.53949
MGG_09173T0	39.592	44.0225	41.9329	43.1581	11.3412	10.8707	11.7215	9.57685	23.3915	19.4346	42.5211	47.1899	43.6723	55.1002	33.7623	7.11388	9.06966	8.35064	15.6881	14.6614	14.4882	16.6989	17.4403	15.8778	24.0602	26.086	19.4269	27.8819	29.6237	24.6511	49.8742	19.9032	33.4128	16.699	17.4403	15.8778	17.8481	19.4566	16.2952	19.2522	23.9534	17.2186	16.699	17.4405	15.8778	22.6535	21.1797	20.2835	7.11402
MGG_09425T0	0	0	0	0	0	0	0.290387	0	0	0	0	0	0	0	0	0	0	0	0	0	0	0	0	0	0	0	0	0	0	0	0	1.20132	0	0	0	0	0	0	0	0	0	0	0	0	0	0	0	0	0
MGG_05915T0	242.758	242.886	198.837	209.438	92.0181	95.4472	84.306	67.5827	102.679	89.8662	124.916	129.603	132.016	193.176	147.032	107.769	98.7708	99.8127	142.464	135.716	139.575	150.213	150.466	139.93	190.561	165.469	180.99	251.242	210.474	227.62	146.137	633.503	149.136	150.214	150.466	139.93	181.176	212.747	163.892	154.66	143.165	160.169	150.214	150.468	139.93	157.389	145.605	127.912	107.771
MGG_05807T0	23.1512	20.0827	16.8339	11.1684	3.21619	2.0781	3.19948	1.84541	3.59567	5.64165	13.1386	12.4687	15.1199	12.2161	23.9903	23.3908	23.4551	21.8948	28.5327	28.6848	30.6406	21.7095	19.9841	26.3644	51.4655	63.4415	47.5966	43.4738	55.4051	42.9357	40.7023	11.2991	10.8913	21.7096	19.9842	26.3644	18.7695	19.6116	14.7773	26.5712	19.6422	18.0092	21.7097	19.9844	26.3644	18.3981	18.025	11.6987	23.3913
MGG_07095T0	18.8578	18.6137	15.36	15.053	4.82181	6.91597	4.95802	4.16528	4.16274	7.18133	14.8518	17.7753	10.9007	11.4084	16.707	9.16933	8.78196	8.59929	16.2152	15.9067	16.6419	14.8026	11.8801	16.5616	16.6039	13.6474	13.5927	9.77548	11.9483	18.4818	22.2486	22.3948	15.237	14.8027	11.8802	16.5616	13.4674	8.62247	15.4221	13.3818	14.1337	14.5374	14.8027	11.8803	16.5616	17.9844	15.1199	9.27592	9.1695
MGG_00166T0	14.1636	13.3721	52.585	48.5985	17.2511	18.6032	20.9574	19.8728	18.4552	28.9374	16.5994	17.78	16.5009	12.4272	29.2564	3.119	3.43024	4.13366	4.50916	5.30552	4.01222	18.5261	11.2039	20.5351	16.5117	14.2524	13.8854	20.5195	19.2948	17.9488	40.0769	26.8699	22.5831	18.5262	11.2039	20.5351	22.7019	26.7673	23.1989	22.308	28.4253	23.9047	18.5263	11.204	20.5351	18.9364	22.9863	16.3451	3.11906
MGG_13473T0	30.3612	23.9125	40.9994	19.327	20.5619	28.8492	23.9474	23.4715	32.3709	27.1456	3.44607	6.85723	4.584	2.65649	9.63113	9.27401	5.97825	10.6208	13.8544	16.477	13.2081	36.1001	29.3042	34.6979	23.1681	35.277	11.7364	10.4541	16.0912	9.35187	20.4094	4.7176	2.09417	36.1003	29.3043	34.6979	15.409	26.3528	25.4567	27.5741	33.1193	25.8011	36.1005	29.3045	34.6979	20.1989	21.3725	27.6724	9.27419
MGG_05891T1	2.0071	2.52516e-05	7.97335	0	0	0.517303	0	3.60033e-06	1.38006	0	2.55853	1.49124	2.52478	2.51663	1.56255	6.59139	7.86157	7.39947	3.41034	2.72195e-06	3.5505	0.659401	0	0.789841	5.43809	3.90235e-08	0.482107	0	2.10975	0.597746	3.52091	5.33199	4.02295	0.659405	0	0.789841	0.689966	0	0	3.94961	0.730633	0.444359	0.659407	0	0.789841	3.66992e-05	2.15266	0	6.59162
MGG_05891T0	5.56979	7.73167	0.175585	7.9315	1.1385	1.42439	1.67694	1.50292	3.05638	1.89107	3.51772	4.04539	2.72636	3.53079	2.06991	0.0178255	1.03442e-07	7.07076e-06	8.34237	11.946	8.62151	5.36779	4.69981	4.24781	1.66441	4.39139	5.4357	8.1404	4.04306	3.94149	4.77617	0.0240314	6.88705	5.36782	4.69982	4.24781	4.47847	6.42127	4.26287	8.90442e-06	4.55939	4.19072	5.36785	4.69986	4.24781	4.57338	1.85061	5.38375	0.0177194
MGG_02295T0	2.71894	3.96431	2.5961	3.67138	21.4828	9.69135	15.2069	13.376	1.92497	7.73492	0	0	0.052247	0.0605555	0	1.51003	2.04414	1.81578	1.3535	1.20192	1.58069	0	0	0	0	0	0	0	0	0	0	0.268848	0	0	0	0	0	0	0	0	0	0	0	0	0	0.0793863	0	0	1.51006
MGG_16446T0	2.26799	4.54685	4.76413	4.4916	1.53598	0.529308	0.596291	1.04453	0.981262	1.05144	0	0.512236	0	0.555632	0.503612	0	0	0.694202	0.689952	0	0	0.572024	0.528385	0.62564	0	2.95142	0	0.840995	0.885695	0	1.52458	12.3342	2.19008	0.572027	0.528387	0.62564	0.80574	0.861243	0	0.588512	0	0	0.57203	0.528392	0.62564	1.45683	0.604091	0.643108	0
MGG_15534T0	7.42103	7.97018	3.34042	6.29866	0.897471	0.556694	0.487777	0.915482	0.22934	1.65876	2.46675	2.33453	2.68906	4.8049	0.529669	1.61914	1.13651	1.13574	16.9318	16.8345	16.7069	1.53747	0.679218	1.02357	4.79164	5.86334	2.49121	5.995	3.82959	2.90923	3.02877	1.44137	1.27966	1.53748	0.67922	1.02357	1.41238	1.30838	0.32184	2.0632	2.37716	1.97076	1.53749	0.679226	1.02357	1.8727	0.776534	0.601229	1.61917
MGG_06678T0	59.0017	58.2232	52.8806	59.9825	9.41243	12.3011	11.7206	10.9298	11.0052	5.16673	51.9079	47.4399	32.8693	37.1969	32.2005	16.0199	16.8672	17.8189	26.0062	24.5459	25.3938	18.122	15.1511	19.8929	22.2678	15.8681	18.7476	28.1017	18.5355	21.5882	45.6554	46.7762	43.301	18.1221	15.1511	19.8929	28.4142	21.4094	25.2622	18.7124	19.0065	17.783	18.1222	15.1513	19.8929	26.2769	23.9573	13.0126	16.0202
MGG_00281T0	1.82647	1.52571	0	0	1.51185	3.55222	2.08091	0.981391	0.263412	0.141126	0	0	0	0	0	0.929845	0.18648	0.55906	2.77819	3.14549	2.59561	0	0	0	0.166773	0	0	0	0	0	0	0	0	0	0	0	0.648885	0	0	0	0	0	0	0	0	0.195538	0	0	0.929862
MGG_15781T0	0	0	0	0	0	9.13422	0	0	0	0	0	0	0	0	0	0	0	0	0	0	0	0	0	0	0	0	0	0	0	0	0	0	0	0	0	0	0	0	0	0	0	0	0	0	0	0	0	0	0
MGG_08631T0	29.4717	34.5326	46.8494	39.437	21.0384	25.3748	33.9262	14.0319	21.6252	21.7871	35.6209	37.0595	33.7576	39.4186	28.5648	29.1966	31.2287	32.7922	48.8266	48.2939	51.9082	27.0208	20.5057	18.1276	23.0192	19.8241	18.9443	33.376	27.9956	31.3822	73.6235	17.3274	22.306	27.021	20.5058	18.1276	18.5353	22.5343	30.9519	18.4987	18.9225	18.3608	27.0211	20.506	18.1276	40.8039	41.9017	26.2002	29.1972
MGG_16471T0	4.74106	0.792072	3.31969	1.56489	0	0.368826	0	0	0.683752	2.93061	0.717496	0	0.334047	0	0.701843	0.482728	2.42027	0.967452	0.480764	0	0.481253	0	0	1.7438	0	0	0.450136	1.17203	1.85148	0	0	0	1.52607	0	0	1.7438	1.12289	0.600121	0	0	0	0	0	0	1.7438	0.507566	0.420935	0	0.482737
MGG_13559T0	1.21765	0	0	0	0	0	0	0	0	0	0	0	0.12869	0	0.270382	0	0	0	0	0	0	0	0	0	0	0	0	0	0	0	0	0	0.587911	0	0	0	0	0	0	0	0	0	0	0	0	0	0	0	0
MGG_16238T0	0	0	0	0	0.944449	0	1.09995	0	0	5.81864	0	0	0	0	2.78697	5.11169	2.56287	3.84169	0	1.27146	0	1.05519	0.974689	1.15409	4.58406	2.72217	0	3.10269	1.6338	0	0	0	0	1.05519	0.974692	1.15409	1.48631	4.76609	0	1.0856	2.02832	1.24435	1.0552	0.974701	1.15409	0	2.22868	0	5.11178
MGG_13467T0	34.1593	36.5306	27.5339	32.4485	6.8147	5.33023	4.38608	6.63133	7.30371	11.2788	16.771	16.5514	10.117	13.5747	15.1262	29.4219	28.9553	27.3551	37.821	33.9206	35.3193	11.3204	8.88365	15.9973	13.4917	14.6668	11.7096	9.79456	12.0214	12.9242	24.431	25.9216	46.2186	11.3205	8.88368	15.9973	9.59563	9.20079	15.1934	12.5228	9.72482	10.6326	11.3205	8.88376	15.9973	12.1191	10.7913	5.29361	29.4224
MGG_01523T0	10.8085	9.28669	19.7312	17.9654	24.9229	26.967	26.0155	38.8457	21.7675	32.4811	11.8298	11.2468	11.4233	9.23638	90.7739	6.9961	7.60651	8.19212	7.67224	8.13388	7.68004	3.66725	2.12841	6.95709	5.95675	5.56762	4.32474	7.92043	4.22096	4.84254	33.3877	8.81715	16.6499	3.66727	2.12842	6.95709	3.56563	3.76239	5.46878	4.90817	6.98692	2.90863	3.66728	2.12844	6.95709	8.30658	7.19729	3.02837	6.99623
MGG_16909T0	0	0	0	0	0	0	0	0	0	0	0	0	0	0	0	0	0	0	0	0	0	0	0	0	0	0	0	0	0	0	0	0	0	0	0	0	0	0	0	0	0	0	0	0	0	0	0	0	0
MGG_01398T0	47.873	53.0391	24.2584	22.2469	1.2798	0.980061	0.38643	0.821971	0.635913	2.72557	0.190656	0.18969	0.177529	0.15432	0	0.256545	0.450188	0.321344	0.383252	0.510496	0.127881	1.69465	0.978353	1.44804	1.15032	0.956342	0.657867	0	0.573981	0.823133	0.28229	4.79595	4.86616	1.69466	0.978356	1.44804	1.86488	1.6744	1.44483	1.41659	0.916173	0.124903	1.69466	0.978365	1.44804	1.21385	0.391485	1.60754	0.25655
MGG_04972T0	24.2042	32.754	41.9457	28.1617	15.0261	20.9006	21.0001	13.3768	25.5258	13.325	106.181	110.426	81.0911	91.0217	104.402	37.3362	37.8095	40.3768	69.5825	70.2491	67.2578	10.8358	14.0974	16.1915	17.9015	12.5991	18.6142	32.535	21.2675	26.8055	84.6066	33.566	35.6435	10.8359	14.0975	16.1915	16.338	21.5995	15.6756	17.8999	13.7882	16.3779	10.8359	14.0976	16.1915	21.9607	22.2419	20.4184	37.3369
MGG_02900T0	4.58144	3.32951	12.0297	9.18666	1.55137	1.92461	0.963628	1.79351	1.21409	1.19473	4.99204	6.23431	3.34099	3.6478	2.9248	2.90381	3.12228	2.66441	4.45995	5.1517	5.30157	6.73087	3.28214	6.03475	13.3341	13.9362	10.8637	13.4209	10.6007	10.2823	9.70115	55.1881	71.1169	6.73091	3.28215	6.03475	8.66714	4.47986	5.74879	8.79728	8.30162	9.12986	6.73094	3.28218	6.03475	11.1829	8.11494	3.83237	2.90387
MGG_03177T0	9.41061	4.04279	2.82399	0	0.303489	1.88251	0.353457	0	0	0	3.35697	2.42906	2.5575	3.29356	1.49261	0	0.411775	0	1.22693	1.22571	1.22817	0.678146	0.939617	1.85427	1.47304	0.874741	0	3.98807	1.05001	0	5.42227	0	2.59639	0.67815	0.93962	1.85427	0	0	0.544168	0	0.651778	1.19958	0.678153	0.939629	1.85427	1.29533	2.86465	0	0
MGG_08205T0	2.9368	3.18916	2.57043	1.45404	0.220992	0.114233	0.257377	0.33814	0.317657	1.75861	6.61113	7.18564	2.63826	2.93789	2.33678	5.45713	4.34772	5.3935	14.0713	12.2722	12.595	1.85177	2.56576	2.56543	4.2905	3.02557	4.18248	3.4485	2.48491	4.41332	4.27737	7.98572	6.61715	1.85178	2.56577	2.56543	1.99975	1.48696	2.0803	3.36576	2.37303	2.18374	1.85179	2.56579	2.56543	5.50211	4.82377	2.98404	5.45723
MGG_00681T0	83.5723	82.1753	127.201	105.197	0.959299	1.23968	1.67587	1.38628	0.536244	0.902937	0.964643	0.959755	0.898224	0.867553	0.943598	1.40618	2.06084	1.51748	1.29273	2.15242	1.07837	0.446574	0.907513	0.78149	0.67902	1.49769	1.31124	1.31312	1.5212	2.77648	2.14241	11.9402	17.7817	0.446577	0.907516	0.78149	0.754841	1.34473	1.8634	2.11345	1.28763	0.631958	0.446578	0.907524	0.78149	1.3648	1.03754	1.50621	1.40621
MGG_16841T0	114.005	107.352	101.597	106.048	46.0134	64.501	62.6723	49.3234	51.5671	24.024	322.319	369.842	190.591	241.213	261.589	30.6024	48.6752	40.1826	68.3126	64.0451	85.2145	10.456	4.02429	12.389	7.57066	3.37179	4.92004	14.0914	20.2369	39.2755	111.471	30.0607	16.6801	10.456	4.0243	12.389	27.0014	7.87128	46.1462	9.8609	5.0247	10.2753	10.4561	4.02434	12.389	15.5337	17.4833	29.3883	30.603
MGG_10453T0	15.82	12.3769	0	0	168.374	178.211	174.489	241.325	182.05	126.917	31.3574	29.5427	27.2409	37.6227	54.4065	2.12149	3.42736	2.24399	2.46501	2.93162	2.93752	3.60078	2.87661	1.80948	3.17086	2.76168	2.52778	3.72004	2.56161	1.81517	30.3471	0.419682	0.745197	3.6008	2.87662	1.80948	1.91913	5.27483	1.8742	0.400494	1.87069	3.09865	3.60081	2.87665	1.80948	6.69196	5.75534	4.92354	2.12153
MGG_03595T0	107.005	112.961	69.2085	62.651	23.7612	20.7542	20.5442	24.7751	31.8525	49.9455	73.9309	68.9467	66.7452	51.5014	52.8951	35.179	32.8644	35.7872	57.654	56.4448	63.4838	60.9629	53.7309	69.9746	59.7412	52.0763	52.237	42.0572	40.1935	48.2352	73.8907	237.213	101.922	60.9633	53.7311	69.9746	63.1861	51.1522	67.3887	60.4504	50.3938	55.5015	60.9635	53.7316	69.9746	79.2221	69.273	47.3735	35.1796
MGG_18064T0	0	0.374772	0	0	0.618944	1.14504	0.655319	4.71258	1.30949	0.727982	0.56581	0.315248	0.379334	0.610635	0.442773	0	0	0	0	0	0	0.188595	0.154851	0.137515	0.273105	0.810897	0.212984	0	0.486687	1.07484	1.0053	0	1.44413	0.188596	0.154852	0.137515	0.265651	0	0	0.0862361	0	0.14827	0.188597	0.154853	0.137515	0.747155	0.132778	0	0
MGG_08019T1	12.9026	13.5452	17.1399	23.3593	0.517372	2.73536	1.8205	1.07569	1.64494	2.95433	359.32	403.777	971.86	784.676	127.903	1205.82	1205.93	1218.36	175.054	169.061	170.193	453.518	507.848	434.015	86.9992	146.032	202.426	447.066	240.079	226.133	605.483	2.46183	6.56756	453.52	507.849	434.015	493.727	551.997	555.383	251.08	334.714	485.579	453.522	507.854	434.015	4.81522e-05	79.2651	534.899	1205.84
MGG_08019T0	21.0966	14.8165	41.4928	44.7444	4.12935	3.38755	2.9041	3.15703	4.61148	7.01876	620.094	504.929	1671.53	1065.78	333.91	931.208	927.66	948.739	111.047	123.866	113.184	1026.74	1185.21	1008.67	815.264	806.339	779.446	785.689	1065.16	1024.76	1161.98	22.6776	22.6501	1026.75	1185.22	1008.67	1137.92	1539.93	1259.29	953.544	1034.2	1103.06	1026.75	1185.23	1008.67	844.157	739.968	1466.39	931.225
MGG_09290T0	21.0102	22.6807	9.61897	12.5362	4.56058	7.0408	7.08196	5.76861	4.42858	1.74827	9.96688	11.4373	8.36965	10.9545	14.4148	5.92403	7.17788	7.3379	13.6026	11.1333	11.7298	1.6305	1.3806	2.67499	6.49312	4.20637	5.37062	3.69565	5.46995	7.81416	8.32923	2.92979	2.08088	1.63051	1.38061	2.67499	3.34934	2.96633	2.94383	3.98406	3.39539	1.76257	1.63052	1.38062	2.67499	3.72	4.52	1.60398	5.92414
MGG_06510T0	1084.85	1072.42	1190.95	1311.75	503.648	427.168	465.459	238.832	314.287	386.996	820.782	754.753	651.343	821.7	800.758	281.001	275.512	287.005	634.759	665.607	661.551	140.246	155.265	151.887	130.665	103.753	130.044	193.556	167.652	185.93	854.767	801.959	177.668	140.246	155.266	151.887	170.917	175.445	171.013	166.921	179.062	205.113	140.247	155.267	151.887	157.14	170.251	269.746	281.006
MGG_04449T0	45.9756	43.5859	141.22	158.052	8.66538	10.0213	11.3465	10.4873	11.2594	13.3717	43.4698	55.0047	34.2425	34.8531	31.1567	4.76949	4.71618	4.91211	20.2539	21.8155	23.5104	49.665	27.4348	77.8309	114.474	114.227	82.1548	129.712	120.684	126.25	99.2771	296.973	152.455	49.6653	27.4349	77.8309	54.1628	27.8351	72.2444	141.529	126.484	136.488	49.6655	27.4351	77.8309	70.0693	63.0199	26.8115	4.76958
MGG_03866T0	0	2.01683	0	1.99233	0.151402	0.313044	0	0	0.58034	0.932769	0.761226	0.302947	0.283525	0.821532	0.595695	0	0	0	0.204026	0.407648	1.02117	0.169154	0.781247	0.185009	0.918571	0.872767	0.764114	0	0.78573	0.262919	2.70502	3.64735	9.06684	0.169155	0.78125	0.185009	0	0.509358	0.542939	0.174029	0.975459	0.199478	0.169155	0.781257	0.185009	0.646201	0	0.190174	0
MGG_10932T0	12.4442	13.6435	8.16887	10.7822	13.8707	10.0742	13.4961	13.7013	16.4888	19.3808	4.32564	5.0942	4.932	6.7643	6.47643	11.9974	13.1024	13.0935	13.0134	14.1823	14.4477	13.3392	14.496	13.8386	19.068	24.9238	15.7288	21.4861	24.2987	21.0384	10.1952	5.07574	1.5021	13.3393	14.4961	13.8386	12.7104	14.1767	14.0095	13.421	15.8372	9.02195	13.3394	14.4962	13.8386	13.9886	10.9796	10.586	11.9977
MGG_00289T0	802.886	797.132	608.214	620.086	25.6551	14.755	11.0135	8.17253	3.39823	5.25961	32.0934	31.3614	41.0747	40.955	20.1106	13.8617	13.0088	14.1872	9.26256	11.0805	11.398	122.088	100.755	117.428	229.866	259.503	201.676	178.344	223.797	175.926	16.6868	506.671	135.772	122.088	100.756	117.428	110.857	86.3109	100.479	66.2756	40.1007	44.7612	122.089	100.757	117.428	148.241	130.998	79.9579	13.862
MGG_03269T0	29.0838	29.5189	14.6991	14.7966	6.22003	7.9104	6.26676	6.07629	4.88825	5.23786	26.2266	26.2748	16.7017	22.8221	16.3153	6.54596	5.98347	6.24714	10.4221	11.7187	9.83333	3.30921	3.76999	3.43841	5.15148	3.79426	4.58839	4.16247	4.98149	4.08628	22.3926	3.01273	3.09706	3.30922	3.77001	3.43841	4.14335	4.04125	5.22233	5.59866	3.00384	2.66668	3.30924	3.77004	3.43841	8.87269	7.63013	3.78244	6.54608
MGG_14068T0	0	0.0935361	0.392023	0.369598	31.4711	36.4118	54.9056	53.7624	128.263	105.554	10.2099	10.5797	9.90139	11.4302	12.3493	8.2088	7.08812	7.14043	2.78191	2.89258	1.9891	7.0134	8.43491	9.06077	7.10588	7.22513	4.89042	5.88221	7.06943	4.97499	20.6997	0.202987	0.360428	7.01344	8.43494	9.06077	8.68549	11.1972	9.74477	6.3923	5.92639	6.2169	7.01347	8.43502	9.06077	5.21466	3.92697	7.35575	8.20895
MGG_13607T0	744.049	742.876	88.5338	89.7435	42.3146	20.1456	11.8567	6.03123	1.07658	0.374614	0.00582323	0.0115874	0.00542228	0.0377073	0.0170886	0	0	0.0157038	0.0078038	0	0	0.00646997	0.00597638	0.00707639	0.126484	0.0584193	0.138826	0.133171	0.200356	0.0703948	0.017244	3.93411	0.445883	0.00647	0.0059764	0.00707639	0	0.00974122	0.0207669	0.0199694	0.00621839	0	0.00647003	0.00597646	0.00707639	0.0164777	0.0273306	0	0
MGG_04516T0	20.6142	20.8276	9.62271	12.6363	3.5456	1.68003	2.49483	3.24001	1.76962	5.46101	9.73044	8.86822	4.77231	3.60732	6.17591	4.39771	4.30958	4.90758	10.1532	10.5409	12.256	7.17991	4.95507	6.5892	7.52904	9.15492	6.058	11.1626	7.7947	11.0316	27.7145	34.5221	47.7115	7.17995	4.95508	6.5892	6.85855	6.95823	4.9005	5.85855	4.99708	4.37951	7.17998	4.95513	6.5892	5.46472	4.53201	5.93813	4.3978
MGG_01753T0	39.0679	34.3858	26.8215	24.5324	7.95903	9.42908	9.92084	7.46048	5.23581	5.7428	13.6274	13.3001	10.1915	13.7265	7.82877	15.6009	15.06	17.2081	17.5665	20.2133	18.7451	20.8126	17.5821	19.0308	23.3872	21.1422	19.5415	17.1015	17.5639	19.9476	28.9524	18.8628	16.9306	20.8128	17.5822	19.0308	19.499	15.1251	17.125	19.5828	17.6935	18.422	20.8128	17.5823	19.0308	27.2373	24.2128	12.8073	15.6012
MGG_15879T0	2.37305	1.18937	0	0.469968	0.749995	0.332297	0.124783	0	0.308016	0.880121	1.61608	0.857544	0.601925	1.51157	1.37005	3.1894	3.63428	3.19599	3.60957	3.75023	3.61324	9.69608	8.40352	9.95027	7.93052	11.4261	13.924	6.33568	4.07759	4.65149	2.2333	3.09734	6.41631	9.69613	8.40355	9.95027	6.74453	7.93004	5.5712	13.3007	8.74381	11.999	9.69617	8.40362	9.95027	3.04864	4.1717	9.95893	3.18946
MGG_11124T0	0.192426	0.289332	0	0	1.30319	1.84126	1.56835	0.886231	51.2849	10.2144	0.0873635	0.0869208	0.0813482	0.0471423	0.256373	2.52744	2.53439	2.06147	4.15624	4.91236	5.27383	0.485331	0.313814	0.0530821	0.73795	0.313015	0.164428	0.499477	0.225439	0.829797	0.258705	0.627893	0.371633	0.485334	0.313815	0.0530821	0.341813	0.584574	1.09045	1.19837	0.792982	1.88871	0.485336	0.313818	0.0530821	1.91586	1.07633	0.982156	2.52749
MGG_05506T0	6.09614	7.07561	3.36988	1.58855	24.1919	33.0972	26.741	55.8566	38.2443	24.0225	14.5669	14.8554	10.0373	13.913	34.269	15.8768	15.3308	14.9276	38.1642	38.1263	42.2089	4.77449	5.60625	4.33691	4.13079	4.59286	5.57469	7.73334	6.39021	2.76718	32.5678	1.7449	0.619656	4.77451	5.60627	4.33691	7.75111	5.9701	3.76627	7.07676	3.42218	3.24464	4.77453	5.60632	4.33691	4.7402	6.58041	4.63996	15.8771
MGG_02886T0	0.770371	1.02962	0.539413	1.27139	658.826	556.153	611.747	889.362	431.577	185.894	12.8827	11.6575	10.0959	15.4131	43.3359	5.96129	6.13499	5.42342	9.53052	9.28693	8.68002	18.0052	19.9818	18.3469	15.2642	12.8656	15.1404	15.8066	21.6609	16.5096	15.0179	0.558609	1.48782	18.0053	19.9819	18.3469	21.3476	23.1106	20.0608	15.8588	15.1264	11.9913	18.0053	19.9821	18.3469	24.2473	20.9296	22.2815	5.9614
MGG_05344T0	250.859	223.364	974.422	961.701	2450.62	1984.67	1243.93	1419.01	108.536	618.525	4966.4	3327.92	9345.77	6053.06	1300.48	2304.35	2341.59	2344.72	884.225	881.644	914.144	5420.07	5723.91	4581.19	3044.27	3071.2	3098.41	4507.11	4264.51	4901.22	1495.08	2641.64	1802.6	5420.1	5723.6	4581.19	5824.77	7771.47	5651.7	3298	3946.23	3903.65	5420.13	5723.66	4581.19	2984.2	3126.24	3843.18	2304.39
MGG_00458T0	27.0683	37.4696	51.4444	47.8633	12.5122	12.3337	13.0473	14.6926	17.4275	28.0856	20.4821	20.9605	15.5299	16.2628	27.3338	14.7646	18.5558	22.094	53.1323	45.2449	47.691	33.6477	24.9246	29.6901	22.4207	33.1282	28.2697	24.3761	28.1886	29.5605	51.1215	532.751	24.2714	33.6479	24.9247	29.6901	27.0176	43.3181	39.6522	28.5971	29.0585	36.0376	33.648	24.925	29.6901	49.6776	59.2232	44.9562	14.7648
MGG_16522T0	0.80299	0.603687	0.84338	0	0.271909	0	0.10556	0	0.434275	0.744534	0.0911414	0	0.339464	0.393447	0	1.10375	1.22976	1.7205	1.2214	0.976151	0.733586	1.31643	1.12246	1.55057	0.329941	0.522481	0.686154	1.19103	0.156792	0.157396	0.269892	1.74679	3.48933	1.31644	1.12247	1.55057	1.71165	0.609853	2.60024	1.45856	0.681284	1.19417	1.31644	1.12248	1.55057	1.28949	0.641642	0.45539	1.10377
MGG_14133T0	29.0751	28.0098	19.9491	20.6164	8.64155	9.68397	9.75706	10.5477	7.17477	5.63893	34.1618	30.8373	15.7041	13.6734	25.2084	7.22988	6.39947	6.55165	8.75613	8.50322	7.94192	9.37841	4.40806	8.56466	12.9272	9.43535	7.90699	5.79701	8.04508	5.01176	19.0537	37.6631	52.7666	9.37846	4.40808	8.56466	7.88979	2.88507	6.03227	9.38334	7.13662	6.82267	9.3785	4.40812	8.56466	12.4821	9.45661	5.34443	7.23001
MGG_03811T0	2.57664	0.894053	0	0.196264	2.5504	2.22034	2.18865	2.92107	0.171508	0.964815	0.0899861	0.134295	0	0.0485575	0.220057	0.968676	0.303543	0.788676	0.060296	0.180708	0.120715	2.19956	1.43147	1.64027	1.08586	1.16068	1.242	1.10244	1.08363	1.39861	0.399707	0.215581	1.53116	2.19958	1.43147	1.64027	2.46452	1.9569	1.765	2.77727	1.20116	1.06113	2.19959	1.43149	1.64027	0.827545	0.316755	0.562023	0.968694
MGG_07534T0	18.3446	15.1658	7.94527	9.1762	3.20199	2.0303	1.49168	2.04685	3.51843	10.2581	1.20207	1.36683	1.47908	2.27027	0.629916	6.7588	6.08227	6.54123	6.96144	7.12696	6.68056	3.62512	3.43669	3.8084	1.86497	1.04596	1.93922	0.420765	1.77252	1.85349	3.17824	7.81662	43.099	3.62514	3.4367	3.8084	4.03126	4.23714	2.60272	2.0611	1.69624	2.53125	3.62516	3.43673	3.8084	2.97625	1.61193	2.89583	6.75893
MGG_15339T1	3.66243	3.50513	4.59168	4.50218	0	4.53332e-07	0.114941	0	0.132404	0.0591306	0.696199	8.8963e-06	1.97748	1.10716	1.16492	0.334274	1.20515	0.715259	1.41423	0.992753	1.72975	0.327939	1.3037	1.03457	0.493153	0	0	2.07502	0.759842	0	1.15716	164.926	8.3638	0.327941	1.30371	1.03457	1.05212	0	0	0.868919	0.722219	0	0.327942	1.30372	1.03457	0.802652	0	0.463313	0.33428
MGG_15339T0	1.62244	2.59594	0	0	0.30661	0.396224	1.07785e-09	0.175929	1.0138e-08	0.650964	1.98333	2.66493	5.61177e-05	0.713606	0	0.971937	0	0.396871	0.61542	1.59021	0.698877	1.58711	0	0.658171	2.63712	2.43028	1.5958	0	0.621465	0.998342	1.95797	113.731	8.43821	1.58712	0	0.658171	0.697528	1.06376	0.996448	0.808441	0.862722	1.23716	1.58713	0	0.658171	1.45635	2.32886	0.825933	0.971955
MGG_15866T0	124.2	117.872	149.083	126.43	12.3304	19.5676	21.678	22.9926	33.6415	37.0959	81.5021	71.2673	48.0198	61.111	82.1962	35.0684	32.5008	32.2658	44.2393	44.6183	44.3902	15.0923	14.9946	18.6183	14.676	16.638	14.9631	12.1265	14.5372	18.9576	60.5709	125.251	51.7362	15.0924	14.9947	18.6183	18.0452	14.6643	19.7149	20.4022	18.3849	16.3493	15.0925	14.9948	18.6183	17.8777	16.031	13.1205	35.0691
MGG_06780T0	23.4097	23.2465	8.7319	7.36583	18.9656	22.4153	18.6945	17.5829	15.3819	29.2619	4.12217	4.05187	4.11581	3.16235	5.53825	3.40824	4.28877	4.01799	8.18644	8.04534	7.06216	2.15204	2.4466	1.99164	1.43833	1.35237	1.55791	3.08282	1.36702	0.600378	3.08846	16.6575	0.633801	2.15205	2.44661	1.99164	3.18677	1.74468	2.83384	1.7599	3.39423	3.31871	2.15206	2.44663	1.99164	2.38907	2.4475	2.23336	3.40831
MGG_15904T0	0	0	0	0	0	0	0	0	0	0	0	0	0	0	0	0	0	0	0	0	0	0	0	0	0	0	8.46536	0	0	0	0	0	0	0	0	0	0	0	0	0	0	0	0	0	0	0	0	0	0
MGG_09992T0	33.5302	34.3412	28.7858	29.1602	2.567	4.28692	3.44959	4.43133	4.85672	7.90748	7.1482	6.91443	6.03973	8.57167	6.1506	5.96707	6.43	6.51487	13.7483	14.8865	14.4725	1.61783	2.24162	2.25206	1.75709	1.99199	2.90667	1.62174	2.96043	4.00055	5.87989	7.92825	12.3883	1.61784	2.24163	2.25206	3.00393	2.76798	1.29821	2.42104	1.41357	2.94852	1.61785	2.24165	2.25206	3.93301	2.32981	1.7362	5.96718
MGG_03753T0	0.395088	0	0	0.391223	0	0.0922065	0	0	5.38454	12.4551	0.089687	0	0.0835118	0.387169	0.263191	0.724092	0.605068	1.20931	0.240382	0	0.842193	0	0	0	0.108225	0.128536	0	0.146503	0	0	0.265586	0.859456	1.90758	0	0	0	0.280723	0	0.479765	0.10252	0.0957732	0.117512	0	0	0	0.507566	0	0	0.724105
MGG_01525T0	551.731	496.975	688.896	741.18	268.265	295.347	334.752	260.322	275.435	238.791	776.873	666.625	607.577	650.318	580.867	922.787	946.595	956.58	1042.27	1063.52	1031.59	1203.75	1268.32	1071.78	946.965	961.502	1109.95	972.866	827.194	1017.94	1120.43	289.561	74.5145	1203.75	1268.32	1071.78	1261.05	1359.64	1246.26	967.126	943.696	1136.09	1203.76	1268.33	1071.78	1578.7	1575.41	1425.54	922.804
MGG_00264T0	28.7746	27.6273	59.7156	69.688	88.2801	77.4302	76.9291	82.1483	89.6217	79.0753	13.5361	13.9373	16.1216	13.3345	31.4085	8.47168	8.07022	8.17085	10.8629	8.63956	9.50152	41.0088	38.0419	42.7486	39.6006	35.3025	30.8089	29.3102	32.6281	22.5607	20.275	116.517	246.393	41.0091	38.042	42.7486	41.6296	37.1249	43.5017	52.896	53.3648	46.1951	41.0092	38.0424	42.7486	33.6261	22.3464	31.4575	8.47183
MGG_05106T0	73.138	69.688	119.305	120.439	0.544309	0.125048	0.563492	0.24677	2.95573	7.51416	26.394	26.3813	28.0877	32.2261	11.7193	9.73813	8.28786	8.36423	50.6116	48.8515	43.8917	88.1789	82.2632	97.9958	5.72413	4.61941	5.57049	4.17237	7.21894	3.46584	452.027	65.8549	17.5917	88.1794	82.2635	97.9958	92.5126	96.2402	69.5107	105.25	83.9709	88.6079	88.1797	82.2643	97.9958	60.4887	48.1666	44.5925	9.73831
MGG_13129T0	0	0	17.284	15.2325	6.0166	4.17455	3.19793	2.67737	7.89381	5.84623	11.41	12.8873	10.4731	11.2622	9.89003	4.86273	4.10907	4.76329	11.3184	11.1984	12.038	2.93244	2.58371	3.75007	4.06682	4.94642	3.4645	3.71435	3.14339	3.36587	20.2005	2.52921	0.863638	2.93246	2.58372	3.75007	1.96996	4.07548	3.33053	2.5064	4.07587	2.92612	2.93247	2.58374	3.75007	4.7108	3.95441	3.14469	4.86283
MGG_06322T0	34.9235	32.6906	35.6013	36.3618	9.68095	16.8404	13.4353	11.4718	10.2214	7.08337	66.7451	75.4545	43.2061	64.2948	48.2397	29.0221	26.7422	26.4883	25.4668	24.1148	24.9453	26.5544	14.8966	24.2264	19.977	16.0402	19.4558	16.4732	12.5352	20.7377	50.5774	25.696	33.4759	26.5545	14.8967	24.2264	28.5547	14.2369	29.8314	25.0542	21.04	18.7125	26.5546	14.8968	24.2264	34.1442	28.5901	16.4562	29.0226
MGG_15753T0	19.8139	18.3336	9.3914	9.45787	0.9634	0.995982	0.961733	1.84848	0.461602	0.777254	2.72177	2.66208	2.53437	2.04124	1.01532	12.4459	13.4138	13.5291	14.2809	14.8534	14.8523	14.9409	9.89511	16.089	20.9865	20.859	19.9408	9.04271	9.12654	8.56421	5.60091	13.1517	15.7972	14.941	9.89515	16.089	12.6345	6.86814	9.33627	11.6539	9.43372	10.0639	14.941	9.89524	16.089	13.7064	12.8014	6.85733	12.4462
MGG_04993T0	18.9494	16.3809	10.5904	15.8376	4.90572	7.74945	7.17607	6.3653	4.62583	4.2716	65.7871	67.1814	30.0224	49.7461	31.3074	15.2936	15.9747	14.4206	10.5774	11.0424	11.0646	9.03256	6.27786	6.80992	9.00049	8.14446	8.41799	7.99364	8.28273	5.99745	16.0104	14.9381	52.8811	9.03261	6.27788	6.80992	10.6231	3.63093	6.89618	7.89446	8.21777	5.843	9.03264	6.27794	6.80992	10.3853	8.19605	3.8451	15.2939
MGG_07054T0	7.08163	7.90527	8.79016	7.01235	5.8133	3.90644	4.73931	6.22647	5.22259	10.3715	0.876853	0.799709	0.816479	1.5772	2.14431	0.589943	0.591564	0.886743	1.46886	2.25001	0.980234	0.811865	0.599943	0.44398	0.881748	2.93223	0.916854	1.07425	1.38276	0.37857	0.432764	0.700228	9.01422	0.81187	0.599945	0.44398	1.14357	1.58905	0.912055	1.08585	1.3265	0.670186	0.811873	0.599951	0.44398	0.72368	0.857377	0.273826	0.589954
MGG_06748T0	73.1072	74.3245	89.5212	94.693	19.6715	21.0242	25.871	15.9573	33.1295	34.7761	34.9611	39.0488	33.3595	38.7918	50.8167	15.0285	14.6983	13.4687	28.3536	30.3261	30.1233	20.842	17.0725	25.8063	27.5239	18.0918	21.4648	25.4388	20.8373	16.5711	54.2681	155.831	154.742	20.8421	17.0726	25.8063	17.91	18.6832	19.7747	16.1832	17.3439	16.0249	20.8422	17.0728	25.8063	14.6889	12.7356	13.5581	15.0287
MGG_01445T0	1.29177	3.0753	6.78371	4.15717	2.62452	2.26106	1.78304	1.18986	0.9082	0.598865	1.61281	1.16701	0.955665	1.81969	0.86052	1.38102	0.89024	0.889635	3.14378	3.04251	3.442	5.53868	4.28853	4.89971	3.62696	6.40891	2.39159	4.19126	7.18857	6.33007	3.4734	290.137	66.7356	5.53872	4.28855	4.89971	4.13029	4.29217	9.67317	5.69833	7.59356	10.5658	5.53874	4.28859	4.89971	3.1116	2.58052	7.32584	1.38105
MGG_07848T0	0.638176	0.248775	0	0.351074	142.61	35.8943	29.9593	3.41269	7.24026	6.75545	0.0160966	0	0	0	0	0.0649782	0	0	0	0	0	0.0178843	0	0.0195606	0.0388474	0.115345	0	0.0788809	0	0	0	0.231376	0	0.0178844	0	0.0195606	0	0.0538534	0	0	0.0171889	0	0.0178845	0	0.0195606	0	0.0377737	0.0201067	0.0649794
MGG_07576T0	265.351	264.461	116.962	111.563	7.56144	7.20804	7.7771	2.60445	11.1983	15.0242	10.4672	10.6107	12.4131	12.5753	7.2445	32.687	30.5117	32.8877	100.044	100.606	98.4236	12.1783	9.42506	7.43989	10.1285	12.4539	10.16	10.8073	9.683	7.67393	21.6388	35.0124	1.68024	12.1784	9.4251	7.43989	8.34525	10.4068	7.39526	14.4483	9.59583	13.7146	12.1784	9.42518	7.43989	17.0447	19.1177	9.8679	32.6876
MGG_04780T0	12.627	11.2214	8.24705	7.77529	5.00637	6.51294	7.00237	12.2662	1.83636	3.68943	4.43207	4.05014	5.56236	5.77103	12.6763	6.0934	7.31268	7.7949	5.81038	4.86942	5.20234	6.42301	6.37799	6.82014	7.15029	6.24831	4.20106	7.94801	7.95607	6.78041	11.9119	4.03944	5.22569	6.42305	6.37801	6.82014	6.93627	6.36643	6.1419	6.47048	4.96433	4.92341	6.42307	6.37807	6.82014	3.68058	1.89361	5.74686	6.09352
MGG_04780T1	12.627	11.2214	8.24705	7.77529	5.00637	6.51294	7.00237	12.2662	1.83636	3.68943	4.43207	4.05014	5.56236	5.77103	12.6763	6.0934	7.31268	7.7949	5.81038	4.86942	5.20234	6.42301	6.37799	6.82014	7.15029	6.24831	4.20106	7.94801	7.95607	6.78041	11.9119	4.03944	5.22569	6.42305	6.37801	6.82014	6.93627	6.36643	6.1419	6.47048	4.96433	4.92341	6.42307	6.37807	6.82014	3.68058	1.89361	5.74686	6.09352
MGG_06276T0	40.3243	37.7517	49.5445	51.4191	31.4744	38.7093	38.657	33.3763	21.0676	11.4635	105.485	120.845	76.9531	73.3003	95.412	21.7877	23.0127	24.9766	42.2408	40.6959	42.052	13.4327	11.5216	11.3336	24.8533	17.8838	18.3662	23.2754	19.3129	26.9186	90.9099	29.1709	36.5514	13.4328	11.5217	11.3336	15.5422	12.1346	13.0886	16.0903	19.55	20.7627	13.4328	11.5218	11.3336	22.1145	20.3159	10.1399	21.7881
MGG_00957T0	19.5839	20.6376	60.8279	51.5472	31.8162	28.3217	33.05	12.8354	16.91	7.75994	20.4804	17.5413	17.5842	8.65251	10.3699	7.9249	8.92079	7.68511	6.97609	6.35873	8.51235	11.3986	11.5429	14.0831	42.4579	35.5596	29.607	46.8612	42.8806	36.4184	27.342	37.8684	29.4174	11.3986	11.543	14.0831	11.358	14.0472	12.331	11.51	12.1321	13.3425	11.3987	11.5431	14.0831	9.67663	9.89756	13.7643	7.92504
MGG_18001T0	0	0	0	0	0	0	0	0	0	0	0	0	0	0	0	0	0	0	0	0	0	0	0	0	0	0	0	0	0	0	0	0	0	0	0	0	0	0	0	0	0	0	0	0	0	0	0	0	0
MGG_12988T0	50.243	52.5446	53.6012	41.329	7.10006	8.40197	10.2453	12.4809	4.49309	11.9673	16.4795	17.7362	13.965	16.3797	9.88281	14.5011	15.3892	13.078	30.9302	26.6313	30.2388	15.915	15.6686	17.7341	15.0092	11.3906	12.9586	16.2835	14.2136	16.207	25.7961	26.4635	12.6068	15.9151	15.6687	17.7341	20.0984	20.0557	22.2587	21.7632	17.5498	18.7681	15.9151	15.6688	17.7341	12.8331	12.2761	17.6684	14.5014
MGG_07962T0	61.3557	57.7157	97.1389	104.451	48.5122	56.9245	52.288	54.497	56.4919	56.9592	60.2404	67.922	52.9623	56.1273	41.4094	69.5187	65.729	65.7769	65.0983	69.3509	67.4655	89.724	94.216	107.972	76.6662	68.8314	65.686	62.8744	67.1606	55.9261	117.028	68.3788	200.509	89.7245	94.2163	107.972	100.935	98.5908	96.5269	120.466	114.003	123.698	89.7248	94.2172	107.972	119.496	108.278	74.5626	69.52
MGG_08129T0	0.869368	0.980384	1.82619	0.215216	15.6025	31.9559	29.3142	36.9362	7.80487	3.32508	57.0837	58.2671	42.1735	24.3336	17.8567	11.6843	11.8496	11.642	1.32237	1.91553	2.25031	18.1993	12.7095	14.6291	14.9435	15.3438	11.3288	13.7008	14.1744	15.1662	86.4919	0.94559	1.67901	18.1994	12.7095	14.6291	16.6011	16.094	16.3632	32.0336	35.3521	31.5464	18.1995	12.7096	14.6291	33.9248	27.961	19.5365	11.6846
MGG_09237T0	27.24	33.6554	81.1731	86.5663	2.71716	3.32651	3.99731	3.7199	3.42605	9.61823	90.5972	92.3558	148.432	132.306	60.4168	210.047	203.251	216.59	60.9945	59.5863	65.0112	367.805	365.648	378.513	375.518	396.734	386.499	420.832	446.292	446.398	79.4197	37.8967	49.8559	367.807	365.649	378.513	408.929	413.523	349.244	434.215	362.103	365.534	367.809	365.652	378.513	393.693	302.96	431.295	210.051
MGG_05224T0	29.5429	30.6483	13.8207	13.6689	3.4948	2.9205	3.22225	4.06997	1.92567	3.37918	16.312	17.3075	11.3167	12.6422	9.19557	9.26049	9.00935	8.45039	32.7312	31.797	31.7038	18.1562	16.7711	24.1286	27.4583	30.0511	24.0685	24.4929	29.271	22.354	20.2929	48.9714	12.084	18.1563	16.7712	24.1286	21.4954	16.5095	19.3734	29.3919	31.054	26.361	18.1564	16.7713	24.1286	21.297	20.4798	14.0473	9.26067
MGG_11505T0	27.5021	36.1309	32.3867	34.6603	8.93653	7.87726	8.65499	9.11587	6.67065	7.5341	15.5132	14.3994	11.4504	15.313	19.7087	7.76427	7.14745	7.14259	15.4654	12.6639	13.9584	4.83453	4.95111	3.33353	7.53357	5.69379	8.42695	6.79873	5.69553	6.86098	12.325	4.53233	4.42624	4.83455	4.95113	3.33353	4.44118	3.32297	3.20471	4.75762	3.63642	4.09	4.83457	4.95117	3.33353	8.43143	5.66049	5.55346	7.76441
MGG_07454T0	36.4259	33.16	24.9849	25.2732	6.48894	8.84813	7.10128	7.3039	3.0555	3.04427	34.6504	38.6723	32.4742	37.1527	20.2487	42.538	42.5791	41.8675	41.385	38.7082	39.5406	26.8742	24.3044	27.9576	30.545	28.8606	34.5843	29.8627	26.805	28.9483	82.7865	16.4408	24.8855	26.8743	24.3045	27.9576	29.6672	16.9375	25.4765	24.7553	24.808	22.9951	26.8744	24.3047	27.9576	40.1108	33.1328	20.3065	42.5388
MGG_12131T0	29.6843	27.7747	42.2463	40.7862	4.87717	5.57502	6.37289	5.41997	5.68062	7.81728	25.9372	24.0801	19.9002	19.8375	44.4242	17.7321	17.0276	17.6881	29.0414	27.3311	28.536	10.6322	7.40676	14.5602	19.366	13.4002	15.6844	14.0359	8.84858	10.2943	22.0206	18.9136	35.8732	10.6323	7.40679	14.5602	11.6691	8.43753	12.8331	9.43463	10.2401	10.0568	10.6323	7.40686	14.5602	14.8366	12.5616	5.653	17.7324
MGG_01575T0	453.69	433.145	1593.99	1632.02	149.777	141.021	152.534	137.527	373.259	536.763	290.057	351.156	536.99	537.547	434.844	2714	2707.63	2704.86	828.72	832.779	833.842	2989.05	3572.23	2948.3	2240.85	2235.24	2201.41	1890.39	2040.26	1950.53	562.051	1155.06	1767.93	2989.07	3572.25	2948.3	2683.37	2943.68	2369.47	3310.14	3141.45	3145.75	2989.08	3572.28	2948.3	1882.66	1739.65	2753.97	2714.05
MGG_01297T0	1.3464	1.34963	0.942751	0.888822	29.9607	38.9641	50.0308	27.1808	4.07772	7.39182	0.926783	1.01364	0.758923	0.331815	0.996574	7.12862	6.87328	6.59387	22.5276	20.4541	19.5978	8.07327	9.89405	13.436	9.46627	19.8012	19.4307	5.15904	8.2375	6.798	2.41354	45.9581	71.0751	8.07331	9.89409	13.436	6.05887	12.1674	4.54158	22.0938	25.8197	30.9691	8.07335	9.89418	13.436	22.7157	20.561	16.4167	7.12875
MGG_15819T0	0	0	0	0	0	0	0	0	0	0	0	0	0	1.36677	0	0	0	0	1.69717	0	0	7.03545	2.59949	9.23385	0	1.81501	3.1781	2.06872	2.17867	0	0	0	0	7.03548	2.5995	9.23385	3.96399	6.35556	4.51639	4.34294	6.76188	0	7.03551	2.59952	9.23385	0	2.97194	9.49167	0
MGG_14936T0	6.64782	10.2519	3.22255	5.57005	15.0073	18.0211	23.3939	14.9552	9.29243	7.34923	18.2251	18.2483	16.5379	18.792	14.9888	4.52983	5.6387	4.5392	11.823	11.1896	13.2365	4.51416	3.33583	5.50154	6.30351	4.99099	5.68055	6.25753	5.79132	3.20753	9.96883	2.78103	9.3823	4.51419	3.33584	5.50154	5.9952	5.04887	3.10485	5.04236	5.70221	6.23601	4.51421	3.33587	5.50154	4.92714	4.90343	4.78512	4.52992
MGG_17923T0	0	8.38738	8.78818	4.14273	0.944449	0	0	0	0.905045	10.6675	0	1.8898	0	2.0499	5.57395	5.11169	0	0	3.81817	6.3573	6.37008	0	0.974689	0	0	4.08326	0	1.55135	3.26761	3.2802	5.62466	4.55046	16.1598	0	0.974692	0	0	0	0	2.1712	4.05663	1.24435	0	0.974701	0	1.34367	2.22868	0	5.11178
MGG_02535T0	39.7032	40.3836	58.17	59.1373	3.61528	5.29486	5.74562	4.34089	5.59363	10.5953	19.8055	21.2875	23.59	15.4076	21.0403	38.8286	33.5702	33.5984	32.9867	34.7791	34.3411	52.3831	41.5855	68.0152	47.6157	46.1314	34.8766	36.3729	35.8958	32.4372	24.3343	39.5552	31.5736	52.3834	41.5856	68.0152	46.5827	31.1672	57.936	45.1056	47.7177	38.3544	52.3836	41.586	68.0152	33.4862	26.8378	23.9355	38.8293
MGG_17750T0	15.5296	15.8741	84.1292	84.9821	4.10545	4.00585	2.52501	1.74101	0	0	0.463856	0.184602	0.172767	0.100121	0.0453736	19.7235	17.3368	18.9511	35.7432	33.0374	33.3527	0.154612	0.142817	0.169103	0.559734	0.199434	0.582019	0.227312	0.0797979	0.720949	0.824156	7.11209	3.94636	0.154613	0.142817	0.169103	0.145188	0.0775948	0.992526	0.477205	0.0990666	0	0.154613	0.142818	0.169103	0.131255	0.326558	0.0579417	19.7238
MGG_16608T0	0	0	0	0	64.8994	58.7075	37.7924	24.8257	69.9656	116.619	0	0	0	0	0	0	22.014	10.9995	0	10.9213	0	0	16.7443	9.91314	19.6876	23.3823	20.4714	0	0	0	0	0	0	0	16.7444	9.91314	0	0	0	18.6497	17.4224	0	0	16.7445	9.91314	11.5416	19.1434	0	0
MGG_02331T0	0.639626	0.16029	0	0	0.360985	0.597109	0.756756	0.220938	1.59125	3.03945	0.362996	1.08347	0.202801	0.156701	0.0710153	1.56302	1.86119	1.95781	29.8684	32.5602	30.9701	1.61324	1.63919	3.44068	2.27774	2.60115	1.3664	4.50643	1.12404	1.37912	15.4789	9.73988	5.86772	1.61325	1.63919	3.44068	1.47705	1.70024	2.58904	0.58091	2.32577	4.09027	1.61326	1.63921	3.44068	3.3896	3.57773	5.35047	1.56305
MGG_00213T0	8.44852	6.70445	4.43674	10.4573	16.3704	16.924	13.3275	12.8079	19.7996	15.3406	33.7223	33.8695	28.8705	32.4268	48.1511	20.4301	20.4863	20.0414	33.412	31.881	34.5179	7.28043	5.41282	5.43802	12.7285	11.2234	17.8476	17.4915	15.9467	27.3243	50.64	16.0812	3.3993	7.28047	5.41284	5.43802	3.00148	2.67353	6.55451	6.94221	8.02134	7.74798	7.2805	5.41289	5.43802	9.94925	10.689	3.99276	20.4305
MGG_17823T0	2.39326	1.54222	2.15455	1.3542	3.01009	13.8838	48.0909	18.9741	145.852	119.036	58.0536	125.557	85.782	73.5416	45.0956	154.875	148.599	149.649	87.3674	88.1119	88.8097	5.17389	4.77918	9.71433	2.06039	1.1123	1.55812	1.01423	1.46868	0.670157	20.4547	6.69367	3.63165	5.17392	4.7792	9.71433	4.98001	5.97221	7.19629	50.1251	46.9092	41.0829	5.17394	4.77924	9.71433	3.62363	1.63918	0.775578	154.878
MGG_00671T0	2.22433	2.38892	2.00246	0.943957	5.09309	4.67206	5.17976	4.75626	6.04919	6.55549	23.8761	19.5926	19.0753	19.3841	17.9927	12.0357	10.5115	12.3523	12.9534	14.8719	15.4824	21.3184	23.8378	21.5635	15.0585	18.4014	11.8566	15.7891	25.563	22.2981	61.5182	7.25804	11.6601	21.3186	23.8379	21.5635	20.2073	24.4952	21.4798	26.5504	18.8719	17.8628	21.3187	23.8381	21.5635	27.7592	25.2219	18.6515	12.0359
MGG_02182T0	0	0.529927	0	0	0	0	0	0	0.686185	0.245087	0	0	0	0	0	0	0	0	0	0	0	0	0	0	0.289628	0	0	0	1.65162	0	0	0	0	0	0	0	0	0	0	0	0	0	0	0	0	0.339581	0	0	0
MGG_01448T0	16.8624	15.407	12.8519	16.4019	2.32441	3.79607	3.57026	4.05485	3.26044	2.28296	21.2056	21.1318	14.3518	18.7544	9.21173	7.93119	6.62749	6.57731	7.08179	7.57363	7.36165	15.13	12.4113	13.749	14.0616	14.2731	11.6036	11.8969	12.2961	10.7055	10.0312	7.30386	8.35773	15.1301	12.4114	13.749	14.3669	9.51995	11.1744	15.3725	13.131	10.5634	15.1302	12.4115	13.749	19.7938	16.0975	10.2823	7.93134
MGG_16273T0	1.44226	1.44572	0	0	0	0	0.379194	0	0.312003	1.67159	0	1.62871	0	0.706677	0.960775	1.76219	2.65055	0.882917	0.877511	0	0.439202	0	0	1.19357	0.790149	0	0	0	0	0	0	0	0	0	0	1.19357	0	0	0	0	0	0.85795	0	0	1.19357	0	0.384155	0	1.76222
MGG_03937T0	72.3477	74.4267	43.4545	41.0795	8.73412	9.96899	10.0546	12.2054	5.12827	6.48	30.1305	28.1089	16.167	13.0947	18.25	12.1937	13.3918	12.9377	35.0717	34.901	36.5716	11.1402	7.86751	13.2022	20.5837	18.335	17.199	18.3686	18.3406	12.7564	40.5154	665.406	151.387	11.1402	7.86754	13.2022	11.4014	9.00204	14.0312	10.7068	12.8213	11.5408	11.1403	7.86761	13.2022	19.7525	15.845	12.9367	12.194
MGG_03879T0	150.818	142.766	156.165	154.356	48.8445	53.9167	64.1726	54.6109	60.814	42.0011	100.471	100.745	92.3144	107.582	98.7528	95.0667	89.6148	93.4688	143.884	132.566	132.914	104.372	97.4645	115.257	101.896	105.068	102.158	110.961	108.43	109.892	179.48	30.7215	22.386	104.372	97.4649	115.257	117.385	127.495	112.387	89.6792	86.4903	85.4364	104.373	97.4658	115.257	130.339	116.539	88.2518	95.0684
MGG_15889T0	0	0	0	0	0	0	0	0	0	0	0	0	0	0	0	0	0	0	6.44604	0	0	0	0	0	5.80429	0	0	0	0	0	0	0	0	0	0	0	15.0556	0	0	0	0	0	0	0	0	0	0	0	0
MGG_17893T0	1.50815	2.26766	0	1.4934	0	0	0.396518	0.694589	0.978771	1.74796	0.342358	0	0.318786	0.369481	0	1.38202	1.38582	2.76976	0.917601	2.29172	1.83707	0	2.10818	1.2481	0.413124	0.490654	0	0	0	0	2.02762	1.64038	4.36905	0	2.10818	1.2481	2.14319	0.572704	1.22092	1.95673	0.365591	0	0	2.1082	1.2481	0.968755	0	0	1.38205
MGG_08253T0	28.2421	46.428	104.412	104.033	9.94589	2.90012	2.07908	1.56084	1.95506	20.9489	26.6701	44.6502	154.256	36.5322	18.8137	366.807	360.549	352.351	218.57	218.353	220.513	224.52	255.819	190.095	96.239	96.6589	114.55	66.6049	45.4399	48.2722	5.31575	723.721	298.9	224.522	255.82	190.095	152.91	126.55	137.637	72.698	80.5106	60.1446	224.523	255.822	190.095	15.6014	11.735	147.353	366.814
MGG_09264T0	23.2455	26.578	24.4147	17.9829	6.6415	6.61182	5.34766	5.5202	5.57868	6.48282	11.2957	9.84394	11.8999	8.63131	6.61345	7.10047	7.78748	6.55927	6.62961	8.05802	7.5212	18.688	18.1931	20.4396	15.123	18.7882	13.1387	29.4955	25.3896	26.1994	24.6599	6.32089	14.0294	18.6881	18.1932	20.4396	21.162	27.0333	22.9349	27.332	27.5583	21.8221	18.6882	18.1933	20.4396	20.7643	18.7682	23.1731	7.1006
MGG_12955T0	43.004	43.7622	27.7317	31.1932	3.71797	3.47764	3.26478	3.58188	4.1001	3.93886	15.8449	16.4436	9.8912	15.1147	10.507	10.1413	10.7697	9.96224	21.8702	22.8019	22.0119	6.00009	3.92837	8.04083	7.30427	6.42125	5.4357	4.50763	6.32962	6.09781	13.18	13.2219	11.6123	6.00012	3.92838	8.04083	7.94077	4.91397	11.005	7.08881	6.78072	7.4645	6.00014	3.92842	8.04083	10.5792	8.49501	5.33726	10.1415
MGG_16707T1	1.2164	0	0.638794	0	0	0.21451	0	0	0	0	0	0	0	0	0.00822013	0.217437	0.931446	0.837732	0	0.709935	0	0	0	0	0	0	0	0	0.593788	0	0.274094	0.781691	0	0	0	0	0	0	0	0.263624	0.100527	0	0	0	0	0	0	0	0.217442
MGG_16707T0	0	1.19702	0	0.945981	1.24006	0.779093	1.6954	2.14491	1.85998	6.92016	0.759023	0.970942	1.51449	2.51597	0.736008	0.339898	0	0	1.16249	0.676359	1.2364	0.602372	1.0572	0.790599	2.02809	2.0202	1.42857	2.12547	0	0.374512	0.748017	4.84128	3.45941	0.602376	1.0572	0.790599	1.27273	0.725548	1.64344	0.288746	1.07895	0.781397	0.602378	1.05721	0.790599	1.76424	1.01782	1.08357	0.339905
MGG_15551T0	8.05576	0	0	7.97695	0	0	0	0	1.74269	0	0	0	0	0	0	0	0	0	0	0	0	0	0	2.22223	2.20669	7.86244	2.29454	0	0	0	0	0	7.77904	0	0	2.22223	0	3.05908	0	4.18072	0	0	0	0	2.22223	5.17457	6.43708	2.28428	0
MGG_05662T0	43.3362	41.092	66.4287	65.7214	23.7084	21.8678	24.7378	17.2616	26.8577	20.7242	46.3515	43.8241	50.4222	57.4841	64.2394	61.2969	62.1829	53.7756	54.1589	51.1389	51.5984	166.512	175.729	159.287	122.773	124.221	118.32	104.814	147.586	130.86	75.3216	25.9034	45.6176	166.513	175.73	159.287	169.909	148.256	155.502	157.128	148.207	131.102	166.513	175.732	159.287	181.064	179.694	133.622	61.2981
MGG_16930T0	0	0.731742	0	0	0	0.170367	0	0	0	1.18449	0	0	0	0	0	0	0	0	0	0	0	0	0	0	0	0	0	0	0	0	0	0	0	0	0	0	0	0	0	0	0	0	0	0	0	0	0	0	0
MGG_12948T0	246.784	231.829	233.133	190.445	125.272	98.9412	114.543	90.6406	93.9484	130.548	73.5475	70.5281	67.0264	73.2944	56.0237	118.547	107.894	115.838	237.808	235.267	230.492	90.2351	105.514	79.867	97.247	68.8498	92.8722	79.7521	66.4929	87.5576	95.458	67.4802	35.9458	90.2356	105.514	79.867	93.3069	87.4311	70.036	87.8276	82.8831	92.2645	90.236	105.515	79.867	92.7656	94.5591	85.42	118.549
MGG_07926T0	87.7118	95.5979	120.492	104.5	17.6635	21.5101	18.0826	26.4178	34.6964	29.497	52.2111	48.6134	59.034	63.7148	98.3106	56.0507	50.5758	53.6097	43.54	45.4432	43.9235	88.0681	83.4254	116.832	66.5118	73.6492	72.253	54.414	48.7157	57.3088	70.3795	37.2522	64.8014	88.0686	83.4257	116.832	86.0639	70.9504	87.3499	88.2944	84.2387	96.4852	88.069	83.4265	116.832	78.52	88.7775	61.9023	56.0518
MGG_09720T0	2.33208	1.4026	0.489875	0.461853	1.05292	0.489838	0.735768	0.161108	18.8177	35.8402	1.42936	0.948078	2.16895	2.34246	1.13926	0.427407	1.00003	0.713818	1.20606	1.63011	1.42034	1.64693	0.869306	1.92996	1.21375	1.13806	1.0628	1.38362	1.09287	0.822809	8.15185	4.56577	2.70236	1.64694	0.869309	1.92996	1.98842	1.41693	1.03836	1.14977	1.63942	1.10981	1.64694	0.869317	1.92996	1.5729	1.24232	1.38869	0.427415
MGG_09129T0	3.75944	3.32511	2.0904	3.39419	0.7738	0.335471	0.755849	0.814791	2.22455	3.20383	2.28413	1.72315	1.68279	2.62762	0.736582	0.641721	0.812823	0.710737	2.92645	2.92355	2.55904	0.557761	1.03042	0.915059	1.8476	2.08642	1.7007	2.21407	1.59768	1.17037	2.45284	1.32293	2.88289	0.557764	1.03042	0.915059	0.824931	0.755791	1.20843	1.46329	1.12575	0.822189	0.557766	1.03043	0.915059	3.51575	2.85678	0.940609	0.641733
MGG_08966T0	3.15735	2.21544	0.663232	0.625292	65.0753	120.699	87.6604	33.227	92.2767	29.0554	0.286693	0.21393	0	0.0773515	0	5.11148	5.9959	6.95825	467.575	473.347	476.126	0.238901	0.220675	0	0	0.719035	0	0	0	0	0	0	0	0.238902	0.220676	0	0.33651	0.839277	0	0	0.0765371	0.281729	0.238903	0.220678	0	0.202811	0	0	5.11157
MGG_15019T0	13.6672	15.646	10.4397	12.1494	6.90694	10.0402	7.67666	13.197	3.22539	6.48014	5.14737	3.8585	4.23487	2.58733	2.17267	17.1259	16.8399	16.0204	20.7415	19.2105	19.2491	6.1891	4.41435	6.64068	46.7976	36.9355	41.5387	35.4757	27.0505	29.4684	10.649	4.22315	1.94967	6.18914	4.41437	6.64068	5.13138	5.83871	6.78944	3.94946	5.49667	5.86662	6.18916	4.41441	6.64068	8.08072	6.86699	4.49201	17.1262
MGG_02472T0	18.478	16.3289	10.2144	12.5192	9.33066	10.3271	10.2277	15.3406	10.2037	8.22826	10.0449	13.9477	8.42826	6.90947	10.3657	3.41623	3.7235	3.12561	6.95259	9.01462	6.21927	2.45287	2.03917	4.02416	3.06361	6.32791	1.52354	2.88499	4.36759	1.14376	20.92	2.64448	1.40868	2.45288	2.03918	4.02416	2.41854	4.24701	2.36192	3.91153	5.18648	2.60334	2.45289	2.03919	4.02416	5.62227	5.05123	1.93038	3.41629
MGG_02417T0	33.0311	32.3262	23.3718	25.8221	7.41745	5.96423	5.85056	6.9658	6.61907	7.97902	36.0704	33.4925	20.6519	29.771	24.3588	54.9615	57.8815	56.6715	25.227	24.6737	24.2998	21.9237	18.9956	25.801	20.4297	27.0351	23.8675	13.9889	23.2867	15.607	30.1509	55.7817	263.566	21.9238	18.9957	25.801	23.8403	17.0984	21.6737	31.1267	19.5541	20.6832	21.9239	18.9958	25.801	30.5977	27.5517	16.6621	54.9625
MGG_00400T0	1.71738	0	3.60752	8.50289	0.775387	1.60322	0.451526	1.97737	1.11455	4.37898	32.3578	35.6848	43.1983	46.702	16.0166	175.211	184.109	188.189	25.0775	20.8772	24.5801	142.507	165.244	167.708	50.807	109.51	76.799	38.8462	54.995	73.3849	49.6415	9.33975	9.95031	142.508	165.245	167.708	111.653	131.083	119.566	215.688	155.699	163.968	142.508	165.246	167.708	54.6059	51.2325	207.453	175.214
MGG_17558T0	85.3052	93.6669	40.8496	44.0631	13.4174	21.1244	13.8215	14.6391	11.5028	9.89843	66.3039	62.9939	43.6475	49.2586	25.5973	93.1113	90.9283	94.4345	91.9368	101.712	96.9138	43.8078	34.0758	39.1586	52.8566	44.9589	42.8595	41.7331	26.226	35.4693	121.068	130.632	145.905	43.808	34.0759	39.1586	39.5224	21.4929	37.0772	31.4437	35.0135	36.9945	43.8082	34.0762	39.1586	54.1092	45.9589	25.9387	93.1131
MGG_14836T0	0	0.417698	0	0	0.846618	0.1945	0.219114	0.0959565	1.08173	0.86932	0	0.0941134	0	0	0	0	0	0	0	0.126639	0	0	0.0970806	0	0	0.135566	0	0	0	0	0	0	0	0	0.0970809	0	0	0.158237	0.168669	0.216255	0	0	0	0.0970818	0	0	0	0	0
MGG_08919T0	30.2623	29.7819	37.413	37.3798	9.9628	8.95709	8.06005	11.5783	10.553	21.0627	11.7894	10.8219	20.9392	10.2714	27.0718	11.1937	10.8382	10.5173	4.19553	4.55062	4.22379	67.1435	57.4862	75.7847	53.7964	58.2005	39.4171	41.029	45.8257	33.1192	21.6143	42.4302	22.2215	67.1439	57.4864	75.7847	64.815	48.6305	60.0348	78.3629	59.1263	47.6535	67.1441	57.4869	75.7847	49.2045	37.7207	49.7438	11.1939
MGG_03721T0	50.3344	52.576	47.7199	45.8723	7.99422	6.44533	10.2473	9.79584	8.52793	23.7481	37.9186	37.1732	38.4149	40.5407	15.4795	43.4035	41.2034	41.5845	56.2357	56.1122	59.8197	24.1545	20.4438	26.1727	34.4088	31.954	26.8341	28.9053	36.443	24.7091	75.756	161.82	107.964	24.1546	20.4439	26.1727	22.7087	21.3974	21.9066	13.5234	11.3377	11.9901	24.1547	20.4441	26.1727	21.7454	17.2628	16.8621	43.4043
MGG_06874T0	101.98	106.653	101.664	104.596	10.0585	11.8778	11.2601	8.18174	15.4138	16.8278	37.0139	37.9541	27.8889	33.5473	40.4283	35.7849	36.7656	35.8001	62.3396	65.1961	62.6369	13.0301	13.2889	17.4831	13.2047	11.3716	9.51833	12.5339	11.5501	11.8205	54.4809	25.9026	18.7311	13.0302	13.2889	17.4831	13.9189	11.1583	13.6819	16.0968	16.1082	15.3089	13.0302	13.289	17.4831	24.5495	19.2852	15.085	35.7856
MGG_02042T0	0.474106	0.316829	2.98772	1.09543	0.356761	0	0.29085	0.145568	0.341876	0.95245	0	0.035693	0.0668094	0	0	0.0965456	0.0484055	0.0483726	0.0961528	0.0960574	0.0962506	0.239155	0.0736367	0.130785	0.12987	0.205657	0.135041	0.351608	0.678876	0.371723	0.106234	0.171891	0.152607	0.239156	0.0736369	0.130785	0.112289	0	0.127937	0.246048	0	0.141014	0.239157	0.0736376	0.130785	0	0	0.179249	0.0965474
MGG_07606T0	18.8775	20.6429	3.85248	6.58498	74.8457	73.6948	62.6604	33.7535	17.06	61.6424	208.995	248.115	138.394	179.273	115.25	50.4182	62.3534	50.5225	218.148	190.621	204.408	244.61	256.931	223.615	55.2617	77.4858	54.8081	54.409	80.2128	51.7658	249.034	151.604	134.595	244.612	256.932	223.615	243.502	250.637	233.458	340.377	313.618	240.494	244.613	256.934	223.615	121.34	114.306	210.179	50.4192
MGG_07606T1	0	0.00020737	6.35359	0	0.189372	0.000142922	3.90551e-05	0.0397917	7.79767	22.206	70.9856	79.1693	62.7942	78.2511	64.4911	45.9	32.8158	46.0692	163.784	194.55	172.512	0.425897	4.58678	26.0811	13.1473	1.32192	0	3.30421e-08	6.78337	5.08996	110.887	108.4	56.359	0.4259	4.58679	26.0811	11.5554	1.86392	0.133163	2.09207	3.12133	21.6587	0.425901	4.58684	26.0811	32.1321	16.919	0.187622	45.9008
MGG_05701T0	247.71	266.04	532.728	601.536	150.451	205.091	200.033	126.307	136.519	169.524	1412.48	1021.69	1069.63	1088.02	1013.66	612.521	628.657	599.345	444.963	435.559	346.633	224.618	171.757	169.204	187.407	201.471	201.588	398.032	462.949	279.765	872.222	160.374	125.296	224.619	171.757	169.204	314.296	412.094	286.476	252.518	204.446	233.31	224.62	171.759	169.204	293.605	274.912	197.342	612.532
MGG_17221T0	0	0	0	0	0.934136	0	0.870352	0	0	0	0	0	0	0	0	0.168529	0.506977	0.506632	0.251765	0.167677	0.252021	0.765354	1.34966	0.456595	0	0	0	0	0	0	0.556324	0	1.59833	0.765359	1.34967	0.456595	1.7641	0.523783	0	0.572665	0.401234	1.47692	0.765362	1.34968	0.456595	2.658	0	0.156448	0.168532
MGG_05457T0	0.996166	1.62265	1.04627	0.49321	0.281102	1.56929	1.96431	0.745533	0.484873	2.36685	3.22242	3.14984	4.47449	4.14884	3.26272	30.5045	31.9614	33.388	1.59099	1.74079	1.74429	36.7452	39.57	37.0979	19.306	20.2554	19.1525	20.5011	18.3813	15.9138	1.50669	0.270876	0.240487	36.7454	39.5701	37.0979	39.0179	33.478	33.9715	61.1332	35.2561	33.629	36.7456	39.5705	37.0979	38.7128	37.6111	37.2157	30.5051
MGG_01802T0	303.65	305.932	218.725	220.991	63.676	60.7925	54.9636	58.8735	39.1398	40.502	80.1882	78.0965	48.2169	53.8595	98.4245	22.7934	20.6056	22.5594	52.2814	52.718	50.8313	42.5636	27.9495	43.9246	35.8813	32.1947	28.0232	35.1626	32.7724	27.8132	82.1107	543.67	160.966	42.5639	27.9496	43.9246	40.4996	31.8676	39.3125	32.9471	40.352	39.7113	42.564	27.9498	43.9246	47.6006	36.6019	22.7546	22.7938
MGG_00144T0	22.3158	28.5099	41.3616	34.4461	0.839622	0.868018	1.15043	1.86409	1.56185	2.02855	2.63223	2.96478	1.34111	1.44718	1.0202	0.80194	0.603108	0.93753	2.99504	2.92558	2.59834	1.04843	0.356796	1.75022	2.87665	2.06414	1.99412	2.83944	2.05053	2.83035	3.67674	16.8955	41.6196	1.04844	0.356797	1.75022	1.32134	1.08004	2.83384	2.89532	1.53801	1.75697	1.04844	0.356801	1.75022	2.74041	3.32161	0.992603	0.801955
MGG_03236T0	167.481	168.457	91.567	69.2904	284.987	463.556	459.184	365.859	369.009	177.359	2973.81	3379.63	2341.09	2624.15	2057.65	768.771	769.127	760.529	703.178	726.186	707.91	733.149	705.547	591.116	865.23	632.761	809.988	900.505	706.012	778.212	599.547	458.531	650.234	733.153	705.55	591.116	690.57	682.6	526.316	663.94	668.353	788.666	733.156	705.556	591.116	1277.89	1311.09	643.401	768.785
MGG_17346T0	58.9785	85.7239	136.279	140.164	5.3257	15.141	7.7532	10.8652	10.207	5.4685	4.01652	6.66029	8.72661	5.77963	1.30963	208.978	225.811	189.552	91.5044	102.168	75.4332	0	0	6.50785	4.84674	0	0	2.18699	0	0	47.5757	121.884	284.763	0	0	6.50785	2.09531	0	0	0	0	0	0	0	6.50785	0	0	0	208.982
MGG_03238T0	95.9848	95.0962	215.224	229.215	41.5225	46.6777	64.5571	58.3421	50.1723	154.503	71.245	73.7073	70.3502	153.013	59.7278	40.024	38.7666	39.9701	38.7068	40.2286	36.9108	238.374	184.357	283.5	457.433	507.405	416.071	452.601	469.248	341.369	55.9697	358.603	2276.02	238.375	184.358	283.5	215.386	188.01	250.1	248.488	276.235	227.196	238.376	184.36	283.5	152.991	176.465	242.108	40.0247
MGG_01778T0	13.5048	11.0641	11.1836	8.48654	1.05531	0.606113	0.716956	0.657856	2.07875	6.17056	5.45334	7.12675	5.43469	4.29473	2.56627	47.5183	47.9671	49.3654	122.46	124.312	123.732	5.27297	5.08247	6.0896	27.1759	29.9102	24.3003	25.7128	24.9497	22.3987	4.97555	4.51966	4.63957	5.273	5.08249	6.0896	6.55086	1.97243	5.04592	3.80758	4.59577	3.55329	5.27302	5.08254	6.0896	3.92032	2.97451	2.06199	47.5192
MGG_00339T0	14.2326	10.0632	9.60977	10.3184	1.31962	1.66082	2.33874	1.5802	1.20958	3.77044	5.30787	4.53475	4.02914	5.72838	3.16039	4.42507	3.65877	3.5007	4.09781	4.17098	5.03072	1.53845	1.65793	2.17342	1.67087	0.661481	0.579132	1.22516	1.48879	1.49452	6.4922	2.48794	4.41763	1.53845	1.65793	2.17342	4.60492	1.83373	2.26325	2.57203	2.15633	1.58746	1.53846	1.65795	2.17342	2.93858	2.03086	2.2341	4.42516
MGG_11589T0	187.802	245.166	201.836	367.605	270.15	275.209	289.367	261.491	153.06	111.363	203.246	165.718	201.253	206.507	160.989	100.056	90.9664	89.5678	67.761	71.6758	73.1499	95.8351	95.6466	127.709	62.2113	82.4119	174.161	95.5513	109.158	59.9258	669.387	147.263	12.6524	95.8357	95.647	127.709	108.614	122.729	120.214	108.797	130.223	111.717	95.8361	95.6478	127.709	137.466	190.782	180.812	100.057
MGG_08083T0	24.8278	20.5321	24.3382	23.7655	4.06349	5.93923	5.05892	4.38326	10.8315	6.37858	20.4306	18.7383	7.95944	10.1883	9.69384	10.4277	12.0407	11.0192	20.0153	21.6303	21.7368	8.34932	5.25405	9.3602	8.21788	8.95239	8.07361	8.6694	9.21098	6.89431	23.9219	81.914	31.9667	8.34937	5.25407	9.3602	8.74699	5.18545	10.3847	7.78467	9.78007	8.30766	8.3494	5.25411	9.3602	12.7584	9.31334	7.45083	10.4279
MGG_03152T0	327.736	349.093	368.027	357.286	222.925	276.928	294.901	258.151	249.802	218.394	511.188	500.989	503.184	526.623	432.023	432.058	428.555	424.139	479.686	503.97	496.59	347.637	323.257	330.201	342.322	345.58	453.314	390.934	319.61	407.296	613.574	346.476	129.549	347.639	323.259	330.201	379.987	403.138	354.336	302.817	337.684	397.386	347.641	323.261	330.201	466.291	483.626	334.904	432.066
MGG_13659T0	26.1741	23.1325	17.6276	12.8601	4.6007	6.1552	4.14997	3.72682	4.71131	5.69666	20.1381	21.435	20.272	21.8804	11.1804	10.5583	10.8321	11.0083	7.05078	6.558	6.20612	8.91965	7.07546	9.20452	7.44345	7.08529	4.32518	9.11295	9.36324	7.04949	15.0428	17.3856	9.26109	8.9197	7.07548	9.20452	10.6475	9.02886	10.7564	11.3024	10.5102	7.72559	8.91974	7.07555	9.20452	7.18716	6.65231	8.78165	10.5585
MGG_08498T0	0.890874	0.669758	0	0	1499.29	983.485	895.618	407.271	451.065	419.928	0	0	0	0	0	0.612276	0.477523	0.681713	5.69132	6.29485	5.56147	0	0	0	0	0	0	0.0825865	0.0869761	0	0	2.6647	0	0	0	0	0	0	0	0	0	0.132487	0	0	0	0	0	0	0.612287
MGG_01270T0	1.45879	5.118	2.04288	2.88903	16.4659	20.0868	22.8845	15.0047	13.8854	24.2339	28.1479	24.8204	25.182	33.7135	25.4823	23.1709	28.4475	29.3212	61.9816	60.7378	63.8215	11.1606	13.3679	10.9994	10.1232	8.54268	11.3573	18.9327	9.68467	24.9722	15.69	4.23117	6.10427	11.1606	13.3679	10.9994	8.81039	12.9257	10.6286	10.8514	10.0193	14.8969	11.1607	13.3681	10.9994	14.368	16.8374	13.7884	23.1714
MGG_00760T0	47.5046	49.9441	50.745	42.2995	5.08769	4.29718	4.31815	3.79906	3.5052	2.59498	21.2666	20.2107	11.7693	10.8622	13.5577	8.2114	7.80535	7.1012	13.152	13.5866	13.7037	10.9598	5.98841	12.6169	11.1567	7.95507	11.3072	8.6301	6.12632	7.1316	16.7341	20.748	31.9332	10.9598	5.98843	12.6169	12.4548	5.50969	10.2851	7.12852	8.659	10.5806	10.9599	5.98848	12.6169	10.8574	9.84785	5.26284	8.21155
MGG_05982T0	6.90945	4.15561	0	1.36837	3.7435	3.22508	3.63321	2.54575	23.0186	188.67	6.90131	0.936319	9.6392	7.78659	2.76167	78.5118	85.4998	83.3268	467.893	459.029	472.998	29.9741	26.0776	27.0655	18.1698	13.4873	14.9571	21.5217	18.3483	20.0442	326.055	12.0244	14.6786	29.9742	26.0777	27.0655	32.8929	22.0398	27.9677	47.6914	29.1435	30.0043	29.9743	26.078	27.0655	27.0733	30.9182	30.1723	78.5132
MGG_14628T0	26.1865	20.9749	7.7113	10.1783	4.64083	9.7669	5.98403	14.0328	3.65306	8.16903	4.94446	5.47214	3.67287	3.35759	1.30425	12.3346	11.6939	10.4125	17.4216	15.2473	16.9176	6.72811	8.89463	10.5993	19.1061	21.5771	16.5208	21.3262	13.0936	16.1182	10.5289	14.3743	6.85348	6.72815	8.89466	10.5993	8.95539	9.57228	6.7362	5.90596	6.70381	6.98798	6.72818	8.89474	10.5993	12.3405	10.6253	7.35602	12.3348
MGG_01550T0	160.966	166.57	169.904	183.974	61.8282	57.004	65.4811	59.1964	46.4288	75.5522	148.16	151.931	116.292	118.501	144.928	129.158	119.211	129.425	281.627	294.976	293.863	81.1966	82.6517	97.2018	91.915	82.0689	100.593	102.45	89.4433	107.055	246.017	317.058	100.531	81.197	82.652	97.2018	90.4731	108.565	103.081	136.111	139.19	151.013	81.1974	82.6527	97.2018	134.517	105.586	87.4263	129.16
MGG_15975T0	1.95208	1.32714	1.64021	1.54639	1.14576	0.91116	1.43705	0.899041	1.62873	1.85863	0.443131	0.705418	0.330096	0.76518	0.173386	5.12795	5.97913	5.85556	10.7329	10.1342	9.79477	0.295408	0.454786	0.861591	0.106945	0.127016	0.778422	0	0.457396	0.765264	1.57467	0.424646	0	0.29541	0.454788	0.861591	0	0.444768	0.15803	0.101308	0.0946405	0.696732	0.295411	0.454792	0.861591	0.877735	0.415957	1.54988	5.12805
MGG_09759T0	0	3.21966	0	0	0.362546	0	0	0	1.7371	4.46721	8.385	8.34252	7.80767	11.8034	4.63596	18.1506	15.7409	14.7471	31.2679	27.8203	29.8325	10.5314	5.98646	11.5185	14.5174	14.6295	9.60615	15.4834	25.0867	10.7029	33.4667	19.2146	26.3638	10.5315	5.98648	11.5185	2.2822	4.26897	13.6513	15.419	7.39679	10.9864	10.5315	5.98654	11.5185	17.0213	16.6827	14.1171	18.1509
MGG_13248T0	0	0	0	0	0	0	0	0	0	0	0	0.762532	0	0	0	0	0	0	0	0	0	0	0	0	0.462417	0.549198	1.92331	0	0	0	0	0	0	0	0	0	0	0	0	0.43804	0	0	0	0	0	0	0	0	0
MGG_04057T0	2.3896	0.998053	0	0.39437	0.269722	0	0	0	3.18779	0.184637	0	0.359801	0.0841834	0.0975707	0.530616	0	0.243974	0.60952	0.363473	0.847262	0.242562	0.100449	0.371145	0.439457	0.872765	1.03656	0.113439	1.77218	0	0	1.33861	0.433184	0.384585	0.10045	0.371146	0.439457	0.565962	0.604948	0.322416	0.103345	0.193087	0.118457	0.10045	0.371149	0.439457	0.383736	0.424321	0.338796	0
MGG_02645T0	2.16866	2.17386	0	0	0.979139	0	1.14035	0	1.40743	2.01079	0	0	1.3752	0	0	0	0	0	0	0	0.660405	0.546972	0	0	1.18811	0	0	3.21665	0.846906	0	0	0	8.37666	0.546975	0	0	0	0	0	0.562738	0	0	0.546977	0	0	0	0	0	0
MGG_02708T0	292.809	302.895	318.498	347.995	186.177	161.672	167.203	157.967	311.072	331.256	134.75	119.995	192.749	184.526	184.902	545.83	551.842	538.033	258.826	264.539	262.547	579.896	567.334	578.961	621.909	542.608	553.826	455.932	468.419	439.181	276.885	713.746	545.941	579.899	567.336	578.961	511.949	496.747	480.05	617.955	611.587	565.177	579.901	567.341	578.961	523.246	468.275	517.929	545.84
MGG_09608T0	0	0	0	0	0.103398	0	0.200704	0.0351578	0.297253	0.849366	0.242606	0.379307	0.129087	0.0748075	0.135608	0.652898	0.37411	0.607516	1.57916	2.08799	1.3483	0	0	0.0421165	0	0.0496706	0	0	0	0	0.205263	0.166061	0	0	0	0.0421165	0.0542405	0	0	0	0.11103	0	0	0	0.0421165	0.0490351	0.162664	0.0432925	0.65291
MGG_14623T0	0	0.0904675	0	0.178736	0	0.126378	0.0474569	1.2054	0.234287	0.251043	0	0	0	0	0	0	0	0	0	0	0	0	0	0	0	0	0	0	0	0.49533	0	0	0	0	0	0	0.0641263	0	0	0	0	0	0	0	0	0	0	0	0
MGG_04311T0	37.5017	31.6178	43.3573	35.6955	57.7519	60.3835	57.9359	69.622	77.7309	54.516	84.0088	89.558	79.4535	93.6554	76.8181	38.2725	43.8093	43.7796	54.2125	48.4159	51.4347	9.45854	14.4262	12.8311	12.1839	10.5928	12.0066	24.6859	18.5051	17.4368	92.4342	5.69158	6.17594	9.4586	14.4262	12.8311	14.6657	19.319	17.6508	15.766	18.3929	18.3309	9.45864	14.4263	12.8311	33.6126	29.192	18.7949	38.2732
MGG_15605T0	0	0	0	0	0	0	0	3.04488	0	0	0	0	0	0	0	0	0	0	0	0	8.05318	3.33497	3.08055	0	0	4.30178	0	0	0	5.18361	0	0	0	3.33499	3.08056	0	0	0	0	3.43109	3.20529	0	3.335	3.08059	0	4.24675	0	0	0
MGG_10109T0	3.07882	2.31465	1.61684	0.762176	0.173759	0.538906	0.404736	0.177246	0.499528	0.356836	1.22309	2.25994	1.95236	0.565708	0.854575	0.705333	1.17879	1.17799	1.17077	2.33922	1.64075	6.40637	8.7868	7.21917	99.5179	40.0659	71.6906	91.6184	54.7066	81.1692	2.06964	2.51157	2.97306	6.40641	8.78683	7.21917	9.57077	11.3992	5.29647	2.19701	4.10485	2.06041	6.40643	8.78691	7.21917	8.15787	5.3304	0.873028	0.705346
MGG_15731T0	6.52981	6.99175	3.74087	6.75984	1.34008	1.52394	1.63876	1.23028	2.50413	4.40324	8.75904	9.25094	6.77572	9.23481	6.78845	20.399	23.7279	23.8026	37.7426	43.1174	39.9502	2.39553	2.35108	2.53818	1.21956	1.25531	1.18357	2.20121	2.3182	2.09442	8.37988	3.55116	6.0189	2.39554	2.35109	2.53818	3.58518	3.49401	3.12366	4.39003	5.82791	4.76715	2.39555	2.35111	2.53818	4.86168	2.84605	1.43077	20.3994
MGG_05381T0	33.5172	33.2376	14.5842	15.6464	42.6422	30.7864	27.3179	16.7597	17.6607	22.975	1.63041	1.89251	2.42904	2.52206	0.79742	3.2908	4.03314	4.3968	7.06464	6.83935	6.48858	3.8645	3.51391	3.03796	4.26273	3.81651	3.68234	6.48061	4.11374	2.15865	2.57496	4.16639	9.94096	3.86453	3.51392	3.03796	3.40216	5.09112	1.74432	4.10014	4.23655	3.20435	3.86454	3.51395	3.03796	3.84457	5.16519	3.73376	3.29086
MGG_08476T0	13.945	12.6194	5.69584	5.37001	5.42164	8.3171	7.74012	4.10324	5.86582	6.46493	4.22078	2.27467	3.19326	2.56228	1.63428	11.9505	12.5766	13.7537	72.7076	78.757	75.0228	2.93097	3.42934	3.52626	4.881	2.77248	5.73733	2.44185	3.328	1.97412	4.42666	0.842648	0.748111	2.93099	3.42935	3.52626	3.16518	1.32387	2.5087	5.3273	3.28651	3.91726	2.931	3.42938	3.52626	4.60316	4.95244	4.06408	11.9507
MGG_14690T0	5.20327	3.12945	16.9415	17.7757	7.51759	9.35048	10.397	5.45179	13.7888	7.23672	6.61453	6.34598	6.21409	5.48139	4.85267	3.89395	4.2234	4.93722	5.93588	7.03692	6.8134	2.16538	1.81835	1.50712	1.14025	1.52352	1.25975	0.964714	2.84477	1.73384	16.0896	11.8849	12.8126	2.16539	1.81835	1.50712	3.23495	2.96382	2.42207	1.95776	1.63972	1.00595	2.1654	1.81837	1.50712	1.25336	1.7324	0.590173	3.89402
MGG_17519T0	0	0	0	0	0	0	0	0	0	0	0	3.58391	0	0	0	0	0	0	0	0	0	1.33408	0	0	1.44891	1.72083	0	0	0	0	3.55564	5.75316	5.10771	1.33408	0	0	0	18.0773	2.14102	0	0	3.14647	1.33409	0	0	1.69881	0	0	0
MGG_10473T0	0	0	0	0	0.481755	0.498048	0.124683	0.327615	0.153885	1.04431	0	0	0.0501204	0	0	0	0.0726275	0	0.0721338	0	0	0.179414	0	0	0.194857	0.231426	0.270154	0	0.185197	0	0	0	0.686913	0.179415	0	0	0	0	0	0	0	0.0705258	0.179415	0	0	0	0	0	0
MGG_15693T0	0	0	0	0	0	0	0	0	19.0434	0	0	0	0	0	0	0	0	0	0	0	0	0	0	0	0	0	0	0	0	0	0	0	0	0	0	0	0	0	0	0	0	0	0	0	0	0	0	0	0
MGG_02854T0	44.6882	47.945	56.4698	60.4994	11.034	8.8813	9.45446	5.9493	16.6157	23.1453	15.6922	17.8994	22.8031	17.9617	19.1485	24.3145	25.5576	23.2961	23.0473	20.9024	19.3496	40.7696	41.9703	41.1239	263.857	272.371	249.7	238.983	207.374	237.053	28.3974	134.047	187.783	40.7699	41.9705	41.1239	32.2485	36.5912	32.079	9.14994	8.46315	7.26888	40.77	41.9708	41.1239	9.97954	11.345	8.31582	24.315
MGG_06924T0	377.176	359.999	619.789	639.805	119.046	145.113	130.55	98.0666	130.703	77.7076	620.317	626.713	536.008	577.057	482.393	304.421	304.718	310.077	422.831	415.994	416.92	256.096	225.011	280.181	288.103	273.278	301.745	245.028	232.968	263.071	572.348	225.22	461.93	256.098	225.012	280.181	257.576	216.067	284.448	232.731	269.032	255.511	256.099	225.014	280.181	264.413	197.332	185.876	304.426
MGG_10103T0	130.619	136.529	66.8172	74.0526	40.487	32.1425	30.872	13.6366	14.3479	14.5897	15.5937	13.604	15.8075	21.6374	14.4269	5.78834	4.97507	4.86811	5.76479	5.3477	5.56456	7.85197	7.80481	8.86798	10.5671	8.6971	10.024	17.4416	14.1399	17.9088	13.8758	15.8265	5.55503	7.85202	7.80484	8.86798	10.0984	10.023	9.86195	10.1857	19.6049	18.5192	7.85205	7.80491	8.86798	4.34726	5.31779	8.15605	5.78844
MGG_13624T0	11.2825	12.5236	6.29323	5.1758	4.46085	1.68104	2.22896	0.822002	2.64758	2.52664	7.64015	8.66679	6.15747	4.71613	3.35457	4.96502	4.78343	5.01431	9.01704	8.85311	9.68618	8.90669	7.79654	12.2736	10.4067	6.67757	6.97194	6.38189	5.9992	6.14727	11.0123	69.5398	71.3405	8.90674	7.79657	12.2736	9.28477	5.42208	9.9336	6.86429	7.81867	7.65952	8.90677	7.79664	12.2736	8.25042	7.5893	6.14547	4.96512
MGG_12986T0	89.1857	84.2833	86.9002	82.1951	27.2893	25.9552	27.2622	27.0328	54.161	55.793	42.4425	42.2275	50.7631	43.699	22.9057	63.2644	63.4383	61.3396	159.356	166.627	155.919	120.872	113.779	134.35	120.533	126.111	115.079	101.703	124.104	87.4076	65.5502	169.467	322.958	120.873	113.779	134.35	124.925	98.9495	125.263	129.514	121.316	104.349	120.873	113.78	134.35	94.9047	88.366	89.3508	63.2656
MGG_05353T0	5.79197	5.69834	0	1.48693	0.43584	0.100129	0.1692	0.0987971	1.02094	1.44203	0	0	0	0.105109	0.0476341	0	0	0	0	0	0	0	0.0499772	0	0	0.0697898	0	0	0	0	0	0	0	0	0.0499774	0	1.52422	0.407302	0	0	0	0	0	0.0499779	0	0	0	0	0
MGG_17047T0	0	0	0	0	0	0	9.03244	0	0	23.8904	0	0	0	0	0	0	0	0	10.4512	0	10.4618	0	0	0	0	0	0	0	53.665	0	0	0	0	0	0	0	0	0	0	0	0	0	0	0	0	0	0	0	0
MGG_09102T0	0.739531	0.833967	0.776728	0.183074	4.46583	3.10668	3.15956	1.4901	0.719918	0.299991	0	0	0	0.0905883	0	0	0	0	0	0.0561879	0	0	0.172292	0	0.0506443	0.240595	0.105321	0	0.361002	0	0	0	0	0	0.172293	0	0	0	0	0.0479745	0	0	0	0.172295	0	0	0	0	0
MGG_06326T0	7.02617	9.55838	2.10845	2.98176	2.26591	2.81105	1.58339	2.77366	2.38851	6.51468	2.73424	1.58689	1.27299	1.47543	1.3373	0.919792	1.22976	1.22893	10.0766	10.6766	7.94718	3.03791	0.935385	4.43021	3.84931	0.653101	1.42949	0.372197	0	0.786981	5.39785	0	0.969259	3.03793	0.935388	4.43021	2.49616	1.14347	2.03144	3.12548	2.67647	3.28398	3.03794	0.935396	4.43021	2.25661	0.267351	0.284619	0.919809
MGG_05716T0	0	0.456778	5.74326	1.80491	7.81809	9.57138	9.82416	10.9131	5.91466	15.4217	0.413771	1.6467	1.73377	0.669826	1.21423	3.06221	0.837444	0.836875	0.27725	1.93883	1.38766	0	0.424653	2.01126	3.99437	4.151	5.97052	0.675892	0	1.42912	4.90111	3.9651	16.7212	0	0.424655	2.01126	3.23779	0.692164	0.368899	0.945952	1.7674	2.98177	0	0.424658	2.01126	1.17083	0.485496	1.80899	3.06227
MGG_16998T0	5.29366	4.31141	4.16994	1.9657	0.896272	1.08101	0.869867	1.52376	3.14922	2.60753	3.07934	2.79795	2.58937	3.26811	1.46934	3.23395	2.83749	4.65842	2.013	3.4187	2.01505	3.17097	1.23329	3.65073	1.99385	4.09024	0	2.45368	5.94343	1.55644	9.80748	0	0.638977	3.17099	1.2333	3.65073	3.52623	1.75893	1.08343	0.85852	1.1773	0	3.17101	1.23331	3.65073	2.97531	1.58624	3.37739	3.23401
MGG_09239T0	189.542	189.872	107.496	117.336	15.7583	16.5232	14.826	14.53	10.9629	11.9773	50.1887	53.2447	40.9571	41.3843	33.4279	26.4063	25.1093	26.2328	40.053	36.0874	42.2875	64.4718	64.7042	66.6772	38.5832	37.823	38.3504	38.8728	41.424	31.7477	82.4932	40.5295	19.6704	64.4721	64.7044	66.6772	70.4268	62.0714	64.957	62.7203	52.9321	50.2432	64.4724	64.705	66.6772	48.509	47.8388	43.1098	26.4068
MGG_12708T0	105.102	101.249	52.566	55.8665	22.8021	18.0516	17.1061	21.4785	37.9927	70.135	24.1685	22.8129	21.7351	25.08	16.266	24.3212	33.4465	36.9054	63.2547	63.8833	61.3793	11.246	13.1441	11.4215	17.4486	9.76951	16.329	9.61671	10.6609	11.9505	33.9494	74.2317	33.3912	11.2461	13.1441	11.4215	9.21357	10.3666	13.0759	16.0566	13.8969	11.7735	11.2461	13.1443	11.4215	18.4123	15.6333	9.03109	24.3217
MGG_06026T0	43.6152	36.9869	21.6218	25.5676	11.5001	11.4819	12.2928	16.7527	16.6814	23.0508	6.61377	5.7134	5.90026	5.98372	4.49377	147.613	148.179	144.875	461.047	458.521	469.325	18.5248	18.5341	16.5554	20.7406	25.5411	20.6719	19.537	14.648	17.5086	31.899	125.998	29.3134	18.5249	18.5342	16.5554	13.8835	13.7799	14.2647	16.3878	14.2097	13.4395	18.525	18.5344	16.5554	18.0423	15.4275	12.8622	147.616
MGG_10463T0	25.8918	29.2555	4.90465	7.48065	1.50559	0.996311	1.35014	1.32027	1.28205	4.98938	2.67622	3.10376	2.43937	3.30738	0.810121	7.51426	6.68834	6.64454	10.2382	9.21629	9.03101	3.77604	3.94253	5.79242	54.0076	81.1345	38.0815	84.4766	122.598	64.7978	6.09634	2.42798	12.8443	3.77606	3.94254	5.79242	3.99061	6.70542	3.53156	6.33805	3.43762	4.14662	3.77608	3.94258	5.79242	7.31172	4.22698	4.45775	7.51441
MGG_07086T0	134.01	131.988	136.386	127.555	50.4205	55.8836	57.3565	55.8579	42.2492	42.1404	129.701	125.525	124.723	132.85	121.797	115.345	111.048	121.307	224.695	226.208	227.929	55.5463	51.3088	56.1676	84.0887	81.1124	78.7077	136.365	134.688	101.405	246.508	45.7615	22.0693	55.5466	51.309	56.1676	68.6457	70.2184	72.3248	55.53	48.9796	50.8275	55.5469	51.3094	56.1676	113.106	97.6747	57.8831	115.347
MGG_05004T0	8.68077	10.6665	21.7641	17.7463	3.09753	3.52905	3.97565	3.86901	2.96829	5.51734	4.57683	5.50231	3.43303	4.87081	9.01613	1.88177	3.1735	2.31422	5.19642	4.59554	3.83732	5.79141	5.08863	7.80192	9.12805	10.75	9.65099	12.8757	9.40457	6.69639	6.02361	16.4471	23.2549	5.79144	5.08865	7.80192	8.65506	5.21048	7.02751	7.70224	5.6341	6.49648	5.79146	5.0887	7.80192	6.38547	6.71275	5.47885	1.88181
MGG_00440T0	0.915864	0.550837	2.30864	1.26967	1.24052	1.06873	1.15582	0.590529	2.49641	2.33528	0.291068	0.330964	0.116154	0.314127	0.162696	1.00712	1.00989	1.56987	5.18229	4.45346	4.5182	0.0923984	0.0853495	0.0505295	0.25088	0.178777	0.104347	0.135845	0.715327	0.143617	1.10819	0.597698	1.06128	0.092399	0.0853498	0.0505295	0.390451	0.139116	0	0.237654	0.399626	0.38137	0.0923993	0.0853506	0.0505295	0.29415	0.195156	0.882985	1.00714
MGG_12999T0	55.756	59.5482	33.6029	31.3731	1.92833	1.44985	1.715	1.85974	0.974337	2.08804	9.83641	10.1023	10.0783	11.4527	7.13877	5.78769	5.8036	5.51442	17.7649	18.6913	18.8235	3.17289	2.60519	2.52774	2.8504	2.27373	3.49473	2.70675	3.57843	3.40957	14.303	6.08134	3.14946	3.17291	2.6052	2.52774	2.5381	3.8335	3.01753	2.45834	3.01187	1.94014	3.17292	2.60522	2.52774	3.84084	4.79862	2.51024	5.7878
MGG_01386T0	14.4037	17.1301	13.8461	17.1637	4.2436	4.33015	2.6958	1.85519	2.32374	2.43335	14.6305	10.3108	14.8617	13.0982	7.53515	6.33853	7.25326	8.36921	9.72905	9.49682	10.7797	9.05133	9.55522	12.6608	9.09483	7.22758	6.74502	6.78946	8.67574	7.84783	41.3554	1.59321	4.95063	9.05138	9.55525	12.6608	9.97409	10.9393	11.364	12.0362	10.8298	8.56822	9.05142	9.55534	12.6608	12.1532	10.4041	8.37626	6.33865
MGG_15183T0	0	0.199477	0	0.197053	8.22103	6.50201	9.26068	3.57436	29.0583	19.6968	0.271043	0.17978	0.126191	0.243763	0.176753	0.243142	0.121905	0.243645	0.302691	0.423347	0.545399	3.11184	5.9807	3.29372	5.01504	4.07871	3.11749	5.01781	3.73024	3.82263	0.401314	0	0	3.11186	5.98072	3.29372	6.5749	3.92953	3.7053	4.69903	2.31549	2.78187	3.11187	5.98077	3.29372	3.96262	3.4453	4.23211	0.243147
MGG_13191T0	34.8039	32.7601	33.8798	15.1303	13.7975	15.2546	16.5155	13.4879	13.0382	14.3642	42.0084	46.5886	40.9103	38.6815	33.9291	42.0056	37.961	47.5489	48.8072	48.5007	48.0813	33.3997	24.7209	24.5876	23.4855	31.207	30.2234	42.4943	24.5312	27.9536	47.3623	13.8495	20.4929	33.3998	24.721	24.5876	37.9987	36.1033	35.0475	32.8205	34.1587	30.2979	33.4	24.7212	24.5876	36.5331	41.3768	30.5697	42.0064
MGG_02431T0	0	0.722862	0	0	0	0	0	0	1.24801	0.668635	0	0	0	0	0	0	0	0	0.438756	0.43832	0.439202	0	0	0.397858	0.395075	0	0.410804	0	0	0	0	0	2.78544	0	0	0.397858	1.53716	0	0	0	0.349619	0	0	0	0.397858	0	0.768309	0.408967	0
MGG_02899T0	10.8331	12.9705	29.4984	33.7704	25.0441	43.7292	50.3706	44.2562	10.0684	27.6687	39.8474	39.2377	12.5517	24.0824	27.7079	26.4109	26.975	25.8514	43.2694	46.1529	42.7025	24.2869	13.2735	29.275	64.5148	57.4993	49.484	79.6708	64.7114	66.691	73.2263	117.828	98.4102	24.287	13.2735	29.275	23.947	18.8927	30.6946	93.5968	59.4262	69.812	24.2871	13.2737	29.275	51.2871	40.8771	16.7812	26.4113
MGG_02097T0	3.35638	3.97002	2.53814	2.65883	0	0.187996	0.0352978	0.123664	0.203303	0.77801	0.914296	0.879342	0.624319	0.460474	0.298117	1.47632	1.19253	1.35609	2.85895	3.06012	3.14804	0.643365	0.844509	1.18512	1.39749	1.22298	0.497123	0.846316	0.891298	0.578945	1.08298	0.876156	0.648217	0.643369	0.844512	1.18512	0.524659	0.509818	0.271715	0.940609	0.748528	0.598975	0.643372	0.84452	1.18512	1.12109	0.715191	0.418761	1.47635
MGG_16477T0	16.7483	15.7304	14.1908	17.6994	8.03835	9.45984	6.99363	6.93569	8.03789	6.19858	21.0225	18.8498	19.0991	17.5504	19.7201	10.4467	10.0874	9.47745	10.2757	10.6933	11.9577	7.24148	8.0662	7.60963	44.9528	39.6068	35.1571	35.5927	39.0784	36.5255	20.341	20.2068	22.1529	7.24152	8.06623	7.60963	9.20017	7.48233	8.65925	8.76495	7.23285	6.40475	7.24155	8.0663	7.60963	16.7701	13.8328	4.86886	10.4469
MGG_00161T0	25.4663	24.9195	13.1007	16.8114	4.88856	6.34768	8.01637	7.69941	4.42226	5.90309	28.5509	31.5364	16.3685	18.0802	14.8488	10.6893	11.1431	11.2416	11.2782	10.4246	9.60149	12.1032	9.92871	8.5543	9.39609	9.24318	10.313	11.8843	8.72733	10.3909	39.1289	8.66773	10.3719	12.1033	9.92875	8.5543	14.648	15.5255	11.991	11.3732	11.2967	9.48097	12.1033	9.92884	8.5543	17.4709	14.0276	7.8598	10.6895
MGG_16045T0	950.134	934.108	262.89	233.874	808.194	1251.9	1226.93	1270.13	893.025	991.982	148.413	100.692	58.9781	35.4319	125.258	772.781	804.268	785.761	644.413	615.585	630.386	173.89	178.721	162.925	312.361	228.655	182.764	577.172	335.488	425.102	601.952	235.029	333.024	173.891	178.722	162.925	240.561	195.803	220.238	249.333	166.566	183.813	173.892	178.724	162.925	422.709	360.042	214.714	772.801
MGG_17263T0	21.8098	23.9245	0.864406	1.22244	0	0.288113	0.216382	0	0.267061	1.52619	1.02755	1.30116	0.347927	0.705698	0.548254	1.00557	0.882294	1.63743	1.00148	1.37567	1.37844	0.311365	0.766963	0.681098	1.23994	2.40978	1.40652	1.37331	0.803505	2.58112	1.10648	319.127	17.0869	0.311367	0.766966	0.681098	0.292388	1.09385	1.33253	0.21356	0.299258	0.367184	0.311368	0.766973	0.681098	1.58597	0.438426	0	1.00559
MGG_15774T0	261.192	257.059	380.321	418.228	54.4742	77.8595	84.9032	55.4991	61.9611	19.0578	553.976	487.753	623.178	490.463	442.106	243.065	246.733	248.837	90.474	88.4899	93.639	1275.24	1259.55	1336.97	926.46	881.421	993.696	1115.35	1072.86	1105.86	1090.58	788.034	713.669	1275.25	1259.56	1336.97	1391.16	1694.26	1395.8	1125	1486.19	1733.48	1275.26	1259.57	1336.97	1610.36	1422.71	1198.65	243.07
MGG_10076T0	2.62636	1.80995	11.0338	10.4027	3.63147	3.44781	3.19361	1.88997	3.55097	3.88104	18.8547	18.8333	21.3037	25.7371	16.6938	39.7106	35.8981	38.4864	67.1136	72.8338	72.8803	21.1971	22.3335	24.814	26.1692	23.3904	27.8657	28.8512	31.4104	24.0668	63.7781	5.35617	3.80421	21.1972	22.3336	24.814	23.6763	34.0338	20.4643	32.5418	31.9123	35.9334	21.1973	22.3338	24.814	31.5263	30.0804	31.4647	39.7114
MGG_17873T0	1.0923	1.64238	0	1.08162	0	0	0.287184	0	0.708889	0.253196	0	0.493403	0	0	0.727646	0	0	0	0	0	0	0	0	0	0	0.355364	0	0	0	0	0	76.0366	13.7122	0	0	0	0	0	0	0	0	0	0	0	0	0	0	0	0
MGG_09361T0	1112.04	1089.35	2397.42	2389.45	7.72604	4.51458	3.65141	2.28437	7.94019	25.6392	92.666	92.6445	118.787	85.6684	115.646	199.535	196.589	210.271	81.4811	89.8417	85.7932	620.123	573.854	714.369	1001.22	1186.86	1030.77	651.826	624.681	585.866	147.706	349.051	914.825	620.126	573.857	714.369	458.508	378.587	494.496	646.234	690.155	550.867	620.129	573.862	714.369	453.854	443.901	471.025	199.539
MGG_08715T0	0	0	0	0	23.0952	32.7072	43.4786	69.3852	0	7.47168	0	0	0	0	0	0	0	0	0	0	0	0	0	0	0	0	0	0	0	0	0	0	0	0	0	0	0	0	0	0	0	0	0	0	0	0	0	0	0
MGG_10458T0	0	0	0	0	0	0	0.104711	0.0917118	0	0.184637	0	0	0	0	0	0	0	0	0	0	0.242562	0	0	0	0	0	0	0	0	0	0	0	0	0	0	0	0	0	0	0	0	0	0	0	0	0	0	0	0
MGG_14211T0	0	0	0	0	8.95493	0	3.47645	3.04488	2.86044	9.19505	6.00321	0	2.79493	6.4788	2.93612	0	0	0	8.045	4.01851	4.02659	0	0	0	0	0	0	0	0	0	0	28.7639	0	0	0	0	0	0	0	0	0	0	0	0	0	0	0	0	0
MGG_15336T0	0	0	0	0	13.4891	34.4626	56.7136	9.4422	0	9.01049	0	0	0	0	0	0	0	0	0	0	0	0	0	0	0	0	0	0	0	0	0	0	0	0	0	0	0	0	0	0	0	0	0	0	0	0	0	0	0
MGG_09856T0	6.39266	7.55227	2.55779	3.16506	0.515402	0.852532	0.200087	0.771093	0.131706	0.493941	0.483722	0.137506	0.321726	0.671198	0.30418	0.883352	1.21212	0.978355	5.00074	5.08829	5.60837	0.499056	0.780126	0.503845	0.958946	0.297107	0.910419	0.903036	0.534956	0.477349	1.02316	0	0.440933	0.499059	0.780129	0.503845	0.973327	0.982575	0.369655	0.829404	0.516547	0.362167	0.499061	0.780136	0.503845	0.391075	0.283786	0.863189	0.883369
MGG_01456T0	23.1178	23.7096	47.6619	55.9574	168.644	168.003	153.808	188.295	128.499	90.4035	34.0624	32.0527	33.9342	34.7682	143.021	42.5649	41.6985	45.2082	67.397	72.079	71.3114	86.5965	84.5283	98.9647	94.2851	118.038	71.1514	99.5343	116.193	81.9005	95.3996	51.6862	86.6076	86.597	84.5286	98.9647	91.4074	92.9081	99.6399	132.528	202.936	216.656	86.5974	84.5294	98.9647	97.691	81.5305	103.367	42.5657
MGG_10730T0	34.0183	35.0176	1.2146	1.71768	2.28429	2.4515	2.07764	1.8641	112.701	12.9786	4.13462	4.48368	0.937022	2.95117	13.2032	0.588731	0.295174	0.737435	1.55379	1.17151	1.14452	2.26045	2.24517	1.72797	17.4228	9.9073	13.6422	13.5078	10.6881	13.2983	15.9362	7.12766	2.41953	2.26046	2.24517	1.72797	2.29386	3.0008	1.56031	3.80099	5.13938	5.73265	2.26047	2.24519	1.72797	10.0282	7.00749	5.16468	0.588742
MGG_02305T0	0	0.734147	0	0	2.8107	4.04527	4.493	7.75805	5.91498	2.32017	0.277094	0.330828	0.258015	0.119618	0.216839	1.19314	1.19641	1.04615	1.11401	0.741939	0.743431	0	0.0568763	0	0	0.158848	0	0	0.0953378	0	0.984653	0	0	0	0.0568765	0	0	0.0927057	0	0.0633485	0.0591795	0.145224	0	0.056877	0	0	0	0	1.19316
MGG_09666T0	1.11694	0	0	0	0	0	0.880986	0.514414	0	1.29454	0	0	0	0	0	0	0	0	0	0	0	0	0	0	0	0	0	0	0	0	0	0	0	0	0	0	0.793624	0	0	0	0	0	0	0	0	0.358731	0	0	0
MGG_08559T0	71.335	63.0285	66.4266	66.9961	27.7249	32.0952	30.5496	22.5234	51.2272	34.7757	50.0826	50.161	42.7481	49.5461	39.8452	26.7317	29.2829	27.4622	43.4021	41.7945	48.1491	9.64512	7.02465	11.3606	6.44637	6.22062	8.79771	2.99969	10.6262	5.766	87.0069	25.5965	14.203	9.64517	7.02467	11.3606	6.79295	5.86455	12.5024	16.2205	7.66565	8.74939	9.64521	7.02473	11.3606	12.5183	7.05171	9.5925	26.7322
MGG_16188T0	0	0	0	0	0.841895	0.870368	0.980511	0.572527	0.268923	0	0	0.56153	1.05106	0.609102	0	0.379719	1.14229	0	0.378174	0	0	0	0	0.685848	0.340525	0	0	0	0	0	2.50695	1.35211	2.40084	0	0	0.685848	0	0	0	0	0	0	0	0	0.685848	0	0.331112	0	0.379726
MGG_06249T0	697.388	688.527	939.162	890.168	191.508	276.911	296.884	172.252	355.67	136.41	1419.37	1360.83	1129.61	1292.63	1148.49	456.099	465.545	450.024	590.836	591.12	605.11	228.902	259.736	221.104	224.006	231.857	218.503	390.733	355.913	341.555	1033.28	418.751	263.838	228.903	259.737	221.104	311.225	325.046	342.222	258.554	283.454	294.658	228.904	259.739	221.104	322.779	274.813	289.041	456.107
MGG_15631T0	0	0	0	14.0574	0	0	0	0	0	0	0	0	0	0	0	0	0	0	0	0	0	0	3.30738	0	11.6662	0	0	0	38.8075	0	0	0	0	0	3.30739	0	0	0	0	0	0	0	0	3.30742	0	0	7.56251	0	0
MGG_08122T0	33.8849	34.3969	25.0156	26.9886	3.76928	5.47265	5.00317	3.84492	4.43534	4.46798	25.9467	25.8152	15.3109	23.3703	17.1203	8.25026	9.62669	8.45521	23.4176	21.8646	23.3666	11.6118	8.92403	16.3579	15.7726	16.9353	14.7221	13.9762	14.3355	12.3211	20.4672	53.4141	15.8862	11.6119	8.92406	16.3579	14.0445	10.4431	15.3556	11.7873	11.7258	13.3649	11.612	8.92415	16.3579	24.5653	17.8219	8.42472	8.25041
MGG_16835T0	27.2809	23.1803	16.1174	17.5169	4.08969	4.12852	4.09062	4.12269	5.67112	6.32374	11.9988	13.3339	7.83884	9.81642	9.70195	6.57535	6.39758	6.65418	12.1246	11.9183	12.2019	7.25699	7.54749	9.99498	29.7168	29.6079	27.0753	29.3998	26.9673	20.9719	17.6224	68.8502	50.6295	7.25703	7.54752	9.99498	9.692	10.3596	7.16045	9.45714	8.6281	9.69902	7.25706	7.54759	9.99498	17.1815	15.8385	10.9993	6.57547
MGG_09048T0	17.6913	16.8202	8.55859	8.069	1.67012	1.60148	1.29673	0.987615	0.904595	0.695902	1.16829	0.605403	1.22383	0.971904	0.523786	0.458513	0.623978	0.820466	0.978531	0.912389	1.24073	0.784236	0.574531	0.650701	1.02796	1.04647	0.549715	1.4313	1.38176	0.336263	2.95508	3.26537	2.17427	0.784241	0.574533	0.650701	0.685649	0.325724	1.60579	0.194755	0.155947	0.191344	0.784244	0.574538	0.650701	0.0344361	0.114234	0	0.458522
MGG_09431T0	0.976521	0.611789	0	0.725226	0	0.0569756	0	0	0	0	0	0	0	0	0	0	0	0	0	0	0	0.0615737	0	0	0	0.0794239	0	0	0	0.0957052	0	0	0	0.061574	0	0	0	0.185411	0	0	0	0.072612	0.0615743	0	0	0	0	0	0
MGG_07800T0	76.7361	75.7931	1.47611	2.36585	3.83897	5.11681	4.72971	3.13929	0.668873	0.651556	1.05282	0.698327	0.861506	0.482038	0.468117	0.686871	0.516569	0.688291	1.36815	1.19595	1.06996	0.708942	0.785829	0.465234	0.731467	0.594402	0.280217	0.833834	0.7135	1.21212	0.755801	9.32473	5.02144	0.708946	0.785832	0.465234	0.4993	0.160108	0.511991	0.547032	0.681376	0.585224	0.708949	0.785839	0.465234	0.406245	0.299473	0.916597	0.686884
MGG_00600T0	71.4912	69.336	144.323	151.697	25.7804	25.5689	24.4106	27.7944	13.4571	37.8782	62.3863	55.3599	82.0336	74.8349	59.1697	89.902	94.6993	85.2567	100.269	104.402	102.35	131.136	117.022	143.172	207.533	223.826	233.778	186.257	197.97	192.545	107.974	319.116	418.696	131.137	117.023	143.172	126.992	118.816	152.205	143.59	151.02	138.352	131.138	117.024	143.172	101.684	89.2752	92.6719	89.9037
MGG_02879T0	3.84132	3.4522	4.4519	3.67258	6.66823	7.97572	7.10444	5.91748	13.3818	11.3298	13.4107	14.1805	12.6554	12.299	18.1772	20.6753	20.651	20.1504	24.8626	26.1663	25.2912	5.67944	4.04263	10.7792	11.7198	7.45519	6.86663	12.967	9.2076	7.21791	24.4865	1.29666	5.11637	5.67947	4.04264	10.7792	9.08227	3.2695	12.707	4.05583	7.35306	7.40675	5.67949	4.04268	10.7792	5.61558	3.66925	3.45552	20.6757
MGG_13049T0	1.16209	1.74731	0.813691	1.53429	25.2719	40.3199	42.5706	78.2291	24.4689	57.466	8.0019	7.87387	7.77846	9.01543	7.22523	1.18322	0.593235	0.592832	6.59907	6.82796	7.4315	32.6315	40.0691	30.5609	15.7041	15.1226	10.923	24.8494	22.0858	22.3228	21.8729	29.4927	14.5882	32.6317	40.0692	30.5609	36.0555	42.805	29.3205	45.0308	38.3113	40.2096	32.6318	40.0696	30.5609	27.8678	23.5241	48.2197	1.18324
MGG_03841T0	60.9148	61.355	57.0319	54.4561	11.4153	10.2951	10.3217	9.93705	8.9774	10.5468	58.2179	51.1644	52.3603	49.9583	40.6973	22.012	22.628	21.4371	21.3221	20.5877	20.5479	60.6342	45.0355	72.1002	70.2807	60.0083	58.7669	51.6832	45.0148	42.8044	54.0715	110.117	184.245	60.6346	45.0357	72.1002	65.0556	48.7548	58.0794	46.783	47.9712	41.5825	60.6348	45.0361	72.1002	62.8897	50.1241	30.3411	22.0125
MGG_08689T0	99.1538	97.1671	87.639	97.0412	10.9213	12.7409	10.8758	11.7537	11.6563	10.5969	70.5478	65.8197	44.713	54.0634	46.7943	20.8512	20.256	19.9705	38.5893	37.2291	39.6827	28.0307	22.8522	33.3271	26.2855	24.6051	22.0477	34.1341	24.3007	30.1362	73.6346	107.461	22.6298	28.0309	22.8523	33.3271	32.6716	33.7423	37.3323	24.2779	22.6802	23.9206	28.031	22.8525	33.3271	37.804	31.2335	21.9994	20.8516
MGG_00826T0	0.693364	1.04254	0.72824	0	1.2522	0.323637	1.45837	0.159666	0	1.12505	0	0.0782997	0.0732799	0	0.230945	0.105896	0.212374	0	1.16012	0.842884	1.05572	0.0874389	0.161537	0.0956345	0.854689	0.9023	1.77743	2.18541	0.135386	0.271816	0.233046	0	0.669547	0.0874394	0.161537	0.0956345	0	0.131649	0	0.359837	0	0	0.0874398	0.161539	0.0956345	0	0	0	0.105898
MGG_04446T0	45.3394	47.5869	17.9275	31.163	16.9785	21.7852	18.5118	19.7758	29.54	35.9803	40.6847	43.7313	46.3396	48.6123	30.9138	21.344	20.259	25.4699	14.7665	16.8592	15.7561	12.3771	16.5279	11.7715	13.4425	10.7592	10.6352	12.6587	15.4146	13.8011	54.1432	5.80171	5.6659	12.3771	16.528	11.7715	15.7286	13.166	6.26135	16.6093	18.3609	16.9757	12.3772	16.5281	11.7715	11.3068	13.7813	16.0327	21.3444
MGG_15930T0	0	0	0	0	0.645603	1.77983	1.75443	2.56106	0.687408	0.294629	0.2164	0.215303	0.0671667	0	0.0705596	0.0970619	0.194657	0.0972625	0.096667	0.0965711	0.0967653	0.160289	0.296122	0.175313	0.522259	0.827028	0.452543	2.35659	0.124092	0.622852	0	1.38248	0	0.16029	0.296123	0.175313	0.11289	0.120666	0.385864	0.247364	0.231085	0.283536	0.160291	0.296125	0.175313	0.102056	0.169275	0.090104	0.0970637
MGG_14563T0	83.3103	87.5849	54.398	52.5783	6.82039	5.59868	6.04328	5.01571	4.23418	4.07167	23.7651	21.4684	13.0694	7.9919	9.04903	12.2946	13.2507	13.8254	26.8708	25.929	28.0291	17.1389	10.8972	21.4865	23.2608	15.2826	15.8959	17.3444	11.8378	14.2444	17.0032	25.3284	24.2315	17.139	10.8973	21.4865	16.9739	10.7487	18.2423	18.0496	19.5869	19.9427	17.139	10.8974	21.4865	25.2418	20.5058	9.9332	12.2948
MGG_11072T0	0	1.66379	0	0	83.183	98.3921	89.4602	108.168	9.69476	43.861	2.6375	4.87339	3.50843	4.47299	1.47426	0	0	0	0	0	0	0	0	0.45787	0.454667	0	0	0.615477	0	0.650689	2.23151	28.8854	105.785	0	0	0.45787	0	0	0	0	0	1.97472	0	0	0.45787	0	0.4421	0	0
MGG_06288T0	52.3516	53.262	43.7059	42.7565	6.21215	7.41429	6.82322	6.23378	6.63054	10.4756	16.2009	16.321	23.4557	20.6086	9.58798	51.8685	49.4071	51.4279	43.7626	45.283	46.3278	34.7026	34.6613	34.1906	32.1129	28.1679	31.1611	18.9148	31.2781	29.82	25.8674	23.1173	12.7463	34.7028	34.6615	34.1906	32.6671	33.558	28.1635	35.4707	28.7977	30.5431	34.703	34.6618	34.1906	34.2026	35.337	27.0885	51.8695
MGG_05551T0	0	0.810549	0.970609	2.28771	2.24265	3.66646	1.39706	0.585215	22.8903	11.4604	0	0	0	0	0	0.635129	0.212292	0.353579	1.54622	1.96596	2.18098	0	0	0	0.0632857	0	0	0.171338	0.36089	0	0	0	0.223095	0	0	0	0	0	0	0.0599495	0	0	0	0	0	0	0	0	0.635141
MGG_13020T0	97.6554	91.0201	89.0716	81.7144	9.63682	12.7949	11.1109	10.5206	10.3775	12.1125	31.9884	30.7299	22.4828	33.4383	30.9418	27.3436	24.0515	26.1328	32.8352	33.5836	36.6511	43.3551	31.9982	50.727	56.9033	52.9046	55.8749	39.8117	49.6777	47.2386	35.798	106.528	216.727	43.3193	31.9983	50.727	37.8384	29.9813	41.0309	40.2702	38.4853	40.1715	43.3195	31.9986	50.727	49.8434	38.8264	30.0796	27.3441
MGG_15735T0	0	0	0	0	0	0	0.773406	0	0.636363	0.681875	0	0	0	0	0	0	0	0	0.894888	0.893999	0.895797	0.741932	0.685331	0	0	0	0	0	0	3.4596	0	0	0	0.741936	0.685334	0	0	0	0	0	0	0	0.741939	0.68534	0	2.83433	0.783523	0	0
MGG_04334T0	11.0438	9.31528	10.1848	10.4024	20.9787	21.751	17.0675	13.336	12.5282	27.6602	10.3338	10.7073	12.4691	16.4317	11.6634	115.354	110.061	107.018	118.163	118.455	114.017	4.48388	5.89894	7.80206	8.41154	7.88695	5.06373	8.19036	13.2541	6.4414	12.3128	3.22276	7.02295	4.4839	5.89897	7.80206	6.41159	9.00127	9.26762	10.2048	8.29258	7.77133	4.48392	5.89902	7.80206	8.47814	8.68127	8.40181	115.356
MGG_17756T0	0	0	0	0	0	0	0	0	0	0	0	0	0	0	0	0	0	0	0	0	0	0	0	0	0	0	0	0	0	0	0	0	0	0	0	0	0	0	0	0	0	0	0	0	0	0	0	0	0
MGG_11385T0	182.201	182.997	149.634	164.823	15.1112	20.1335	16.3757	17.4752	13.6289	24.1458	20.4772	19.8883	18.9159	26.0457	18.2023	27.6632	25.6561	29.3639	77.6428	78.98	81.21	20.7652	28.6881	27.155	36.1822	31.3268	33.7483	41.9444	38.1628	57.535	44.7566	110.574	17.9745	20.7653	28.6882	27.155	21.8734	35.478	22.6033	25.9151	22.3006	20.5484	20.7654	28.6885	27.155	27.9369	29.7475	28.2177	27.6637
MGG_09349T0	63.6034	68.1228	298.324	300.239	237.994	281.831	305.126	333.859	154.744	207.416	226.859	213.312	316.03	275.142	288.851	306.324	299.427	301.624	152.672	145.371	149.378	116.468	138.437	118.492	77.328	72.8485	84.1293	135.694	116.026	98.3704	401.784	88.1333	63.9427	116.469	138.437	118.492	116.386	153.188	156.939	189.007	124.612	135.274	116.469	138.439	118.492	130.401	111.394	182.577	306.33
MGG_11914T0	5.91584	8.23614	4.14227	5.20708	20.9226	20.7097	19.8742	10.5956	19.0543	14.17	65.2064	48.5456	66.969	67.1515	46.7067	12.4484	12.4826	12.4741	16.1971	19.1775	13.4112	88.198	82.3883	87.2172	68.7814	60.9464	42.3128	64.591	66.7407	52.3099	119.744	0	0	88.1985	82.3886	87.2172	90.1395	87.862	96.8474	140.545	121.735	119.063	88.1989	82.3894	87.2172	75.3668	61.6279	119.474	12.4486
MGG_02009T0	14.6445	15.0133	20.9743	18.7857	7.2631	8.75156	8.48812	5.39059	5.49606	8.66654	21.7092	20.196	10.8342	21.2547	12.6379	1.32164	1.52916	1.18854	8.47136	9.06985	9.25702	6.60369	7.23718	6.79419	6.07807	5.81108	7.14167	7.56958	6.97543	6.78485	27.5939	2.53408	1.17846	6.60373	7.23721	6.79419	6.93695	7.54118	7.81382	9.29862	7.07305	7.19358	6.60376	7.23727	6.79419	10.8677	7.38759	8.61977	1.32167
MGG_15250T0	18.4048	21.2728	14.2021	17.4809	6.69862	6.92516	6.22147	3.97874	3.65647	3.04732	7.41805	6.1928	4.04911	6.71745	4.92089	9.7522	10.5843	9.77236	19.6536	18.036	16.9284	5.49461	4.20036	4.14457	3.29245	5.98772	5.02832	1.94992	4.40048	5.59543	6.81726	2.45124	3.26436	5.49464	4.20038	4.14457	5.07076	3.13793	9.27424	11.6958	9.92457	12.5124	5.49467	4.20041	4.14457	6.75556	6.4029	9.69216	9.75238
MGG_13441T0	9.88747	9.79031	7.09206	6.68636	5.55296	6.07844	7.98894	4.10946	11.999	6.87576	3.12041	2.39653	3.21141	2.71772	2.40974	5.89304	5.39218	4.79799	18.7077	18.3226	17.6251	3.52779	4.4947	3.4593	5.35082	5.72735	4.80827	4.91832	7.06328	4.15976	2.59377	2.36071	4.42461	3.52781	4.49472	3.4593	3.76971	4.12096	3.80696	3.75463	2.63065	3.29949	3.52782	4.49476	3.4593	5.03446	3.14745	3.69265	5.89315
MGG_04387T0	29.5128	29.6662	29.4387	27.5915	6.06691	5.23315	4.68164	4.36624	6.31313	4.85373	4.82817	6.21874	5.5761	5.93773	3.954	2.46775	1.51502	1.41306	3.91228	4.10883	5.67355	2.82774	1.9206	2.91086	4.60672	2.25287	6.24595	5.62468	5.73048	2.97324	9.30994	8.06992	8.91589	2.82776	1.92061	2.91086	4.86171	2.00351	3.40361	3.67934	3.47717	3.87411	2.82777	1.92063	2.91086	3.01835	3.42542	1.91683	2.4678
MGG_15254T0	0	0	0	0	3.43772	0	0	3.50671	0	10.5897	0	0	0	0	0	4.65154	18.6573	9.32231	4.63262	0	4.63733	0	0	0	0	0	0	0	0	0	0	0	0	0	0	0	0	0	0	0	0	0	0	0	0	0	0	0	4.65162
MGG_14118T0	99.4272	102.14	135.041	140.117	74.1283	58.5873	67.361	78.7012	54.0012	117.47	56.9864	57.786	91.2947	81.1376	72.0016	10.3748	10.0074	9.64084	20.2362	21.2877	21.0442	105.466	69.4101	114.25	148.412	133.174	121.549	111.565	89.2685	89.7508	87.2987	36.3039	31.777	105.467	69.4104	114.25	89.5605	62.838	79.9679	132.843	144.214	141.887	105.467	69.411	114.25	125.959	110.001	58.3865	10.375
MGG_08821T0	12.173	11.3509	7.13598	8.40972	1.40597	2.04814	1.97239	1.3038	1.56165	2.13269	7.00473	7.44877	5.29574	6.83144	4.96606	2.68065	2.08104	2.16628	3.18647	3.35537	3.1466	1.24951	1.35205	1.83519	2.4815	2.62485	1.57237	1.99451	1.98997	1.55372	7.04112	1.53957	3.28043	1.24952	1.35206	1.83519	2.16233	1.88128	1.31777	1.54264	1.16662	1.38931	1.24953	1.35207	1.83519	3.9551	2.37521	1.44493	2.6807
MGG_16145T0	42.3614	41.3076	34.5041	29.3915	14.3119	15.4685	13.7135	15.3291	20.1982	31.1282	42.9133	39.9557	36.7303	32.8992	25.0199	28.1677	21.7134	23.7274	36.7803	31.7248	31.6368	24.1304	19.2012	25.4382	26.918	21.5631	22.9006	24.3636	24.5332	25.9834	62.2961	105.613	184.218	24.1306	19.2013	25.4382	37.368	22.2144	32.3107	22.3583	19.717	17.6566	24.1307	19.2015	25.4382	33.134	25.3296	13.8097	28.1682
MGG_09304T0	47.1298	50.0774	45.1444	34.3482	12.5971	13.1991	14.8694	10.4188	5.46481	7.07922	13.1808	17.5421	12.8311	14.6869	13.0607	14.3961	14.2047	13.8488	29.1338	22.3443	25.6041	7.98801	8.87191	5.72047	5.99029	9.81309	6.98054	13.282	10.8959	8.86852	26.1056	2.46057	0.728174	7.98805	8.87194	5.72047	6.56351	15.3198	9.61478	11.4469	10.7849	11.5508	7.98809	8.87202	5.72047	15.9845	14.1601	13.7917	14.3963
MGG_16925T0	10.0361	4.02407	4.21637	0	0	0	0	0	0.43422	0	0.455649	1.36002	0	1.47524	0.891418	3.06559	0.614803	2.45754	0.610624	0.610017	0.611244	4.55629	3.27343	3.87594	117.664	180.233	157.224	42.4251	145.014	81.0489	0	4.36642	0	4.55632	3.27345	3.87594	2.8524	10.6711	7.31225	7.29186	3.40599	6.56713	4.55634	3.27348	3.87594	0	4.81171	5.69166	3.06565
MGG_16925T1	10.0361	4.02407	4.21637	0	0	0	0	0	0.43422	0	0.455649	1.36002	0	1.47524	0.891418	3.06559	0.614803	2.45754	0.610624	0.610017	0.611244	4.55629	3.27343	3.87594	117.664	180.233	157.224	42.4251	145.014	81.0489	0	4.36642	0	4.55632	3.27345	3.87594	2.8524	10.6711	7.31225	7.29186	3.40599	6.56713	4.55634	3.27348	3.87594	0	4.81171	5.69166	3.06565
MGG_16547T0	0	0	0	0	0	1.32016	0.416406	0	1.03959	0.184436	0	0	0	0	0	0	0	0	0	0	0	0	0	0	0	0	0	0	0	0	0.701786	0	0	0	0	0	0	0	0	0	0	0	0	0	0	0	0	0	0
MGG_08499T0	5.31564	4.66234	0	0	9.68565	8.32958	8.88454	4.19683	4.06581	1.98027	0.0430956	0	0.0401283	0	0.252933	0.173967	0.581484	0.174327	0.462025	0.230783	0.520307	0	0.044229	0	0	0	0.0540739	0	0	0	0	0.412978	0	0	0.0442292	0	0	0	0	0	0	0	0	0.0442296	0	0.121945	0.0505661	0	0.17397
MGG_07325T0	36.6909	29.6025	30.0772	31.0151	11.7172	10.6515	10.3525	7.00656	10.6476	4.97851	22.143	12.9355	11.3495	14.0314	14.3074	13.6676	14.5275	16.1611	18.7846	22.5735	18.8037	3.61133	5.21223	12.0963	3.43191	2.91141	6.37241	4.3139	3.84424	6.31482	21.0549	9.7336	5.18495	3.61135	5.21225	12.0963	3.4972	4.75759	7.60687	6.50199	7.80955	9.84834	3.61137	5.2123	12.0963	7.76025	12.3948	8.37397	13.6679
MGG_02770T0	257.775	254.45	391.493	417.033	168.019	169.747	176.433	166.375	131.294	105.899	393.404	412.594	394.2	432.427	427.146	267.638	293.95	265.598	335.579	323.844	322.653	230.757	230.916	226.847	203.381	192.924	183.384	229.54	232.525	253.822	468.184	165.856	140.821	230.759	230.917	226.847	247.219	241.041	269.424	216.369	250.388	253.048	230.76	230.919	226.847	266.25	262.067	204.87	267.643
MGG_04975T0	5.79014	4.71577	3.04069	4.65847	122.868	83.1058	138.436	116.084	78.9121	249.557	14.4583	19.3707	14.5337	25.7106	115.554	9.72747	10.4193	9.3045	3.96323	4.72916	4.40807	8.67094	9.94857	8.38555	20.9163	17.0713	24.2229	32.3399	27.134	23.4081	26.7591	3.93612	34.5958	8.67098	9.94861	8.38555	13.1136	9.61948	12.0115	7.98183	12.4568	11.8399	8.67102	9.9487	8.38555	11.274	10.0245	9.54323	9.72765
MGG_08458T0	210.235	199.137	278.014	280.987	23.607	16.016	14.3913	6.20833	12.6071	10.4156	3.09095	3.75186	4.43232	3.53598	3.20493	1.74685	1.58482	1.83381	6.71043	5.21404	5.30746	1.09896	2.28402	1.42733	4.998	4.16404	4.65402	3.23139	3.61585	2.66896	3.8443	55.6858	3.68159	1.09896	2.28403	1.42733	1.93496	2.27507	1.1023	3.95722	3.69679	3.56391	1.09897	2.28405	1.42733	0.524779	1.16056	2.62549	1.74688
MGG_01304T0	3.97319	2.87641	1.39101	2.62288	4.18571	2.62727	3.59812	2.54149	5.4436	8.54472	0.901934	0.747803	0.979805	0.973387	0.931271	3.03408	3.44808	4.66188	15.0416	14.2216	13.7125	1.78152	1.49133	2.86186	2.17673	2.51342	1.88616	1.9644	2.67222	1.64412	2.81923	22.5681	10.4444	1.78153	1.49134	2.86186	2.66624	1.84406	3.12714	1.60376	1.33769	1.44436	1.78154	1.49135	2.86186	1.63055	1.29345	0.938862	3.03414
MGG_00227T0	69.3909	74.9516	24.9878	21.8757	0.127876	0.462703	0.0744653	0.0652212	0.612704	5.97437	1.99312	1.72715	2.87363	2.8449	1.69807	1.73027	2.25554	1.64716	4.30809	3.87343	4.13997	0.500044	1.05576	0.156261	0.232751	0.276432	0.161345	0	0	0.111033	3.61743	3.0806	0.820498	0.500047	1.05577	0.156261	0.201243	0.107553	0.114643	0.514457	0.0686572	0	0.500049	1.05578	0.156261	0	0.0754393	0.240936	1.73031
MGG_15981T0	0	0	0	0	0	0	0	0	0	0.217941	0	0	0	0	0	0	0	0	0	0.28574	0	0	0	0	0.515097	0	0	0.697281	0.367171	0	0	0	0	0	0	0	0	0	0	0	0	0	0	0	0	0	0	0	0
MGG_15518T0	7.06572	3.54133	0	0	6.38027	3.29803	13.0038	9.76247	12.2281	18.0162	0	0	0	1.73102	0	0	0	0	2.14949	0	0	0	0	0	0	0	0	0	0	0	14.2491	7.68521	6.82301	0	0	0	2.51021	0	2.86002	0	0	0	0	0	0	0	0	0	0
MGG_00734T0	0.612591	0.61406	1.28681	0	8.57402	12.8671	15.6228	37.8057	21.6009	16.8979	0.556244	0.415069	0.388459	0.450233	0.680136	0	0	0	1.11815	0.372346	0.559643	0.927033	0.428155	0.675949	0.839024	0.996483	0.697943	0.908622	1.6746	0	1.23538	0	0	0.927038	0.428157	0.675949	2.39396	1.16312	1.98369	2.86126	1.63348	2.55085	0.927042	0.428161	0.675949	2.55771	3.26333	0.868528	0
MGG_03722T0	0.170262	0.597345	0.357651	0	0.19218	0.119208	0.179058	0.15683	0	0.1184	0.425152	0.692178	0.395879	0.166849	0.37807	0.520074	0.417202	0.469034	1.08771	1.13838	0.725878	1.07357	0.793335	0.42271	1.49245	0.553919	1.74586	0.568214	1.19683	1.1347	0.572265	2.40746	3.28826	1.07358	0.793338	0.42271	0.907323	0.323274	0.413505	0.79525	0.619095	0.557053	1.07358	0.793345	0.42271	0.546833	0.725601	0.289675	0.520083
MGG_12276T0	12.6317	15.6967	10.7452	13.025	1.43757	1.16946	1.26256	1.15391	1.10659	1.8875	7.86775	8.37017	3.94988	6.06138	3.45397	3.34822	2.90977	3.00366	5.58943	5.52043	4.92752	2.633	2.04299	2.27503	4.83279	4.61898	3.7466	4.60656	6.11522	5.27936	8.91233	48.3711	15.2221	2.63301	2.043	2.27503	3.52334	2.1407	2.87342	2.41091	2.53062	2.70137	2.63302	2.04302	2.27503	4.82812	4.6436	2.19055	3.34829
MGG_16346T0	0	0	0	0	0	0	1.75536	1.53745	0	0	0	0	0	0	0	0	0	0	0	0	0	0	0	0	0	0	0	0	0	0	0	0	0	0	0	0	0	0	0	0	0	0	0	0	0	0	0	0	0
MGG_04432T0	57.5253	56.6914	104.997	109.658	7.58744	7.34122	8.15694	9.52579	7.64374	9.63872	177.342	159.461	181.207	132.749	66.4516	209.804	208.731	212.414	75.1122	76.9365	79.8468	850.805	776.311	895.366	453.669	387.967	412.266	316.211	279.674	290.55	256.349	77.5667	117.132	850.809	776.314	895.366	784.483	705.736	736.304	649.745	724.497	672.987	850.813	776.321	895.366	479.395	415.765	601.766	209.808
MGG_17751T0	73.9723	41.7092	135.963	137.341	6.26214	10.7899	7.29319	4.25854	0	0	2.09901	2.08837	0	6.79589	0	36.7173	50.9791	31.1327	67.51	67.443	61.9471	0	0	0	0	0	0	3.42872	14.4438	0	0	0	8.92891	0	0	0	0	0	0	0	0	0	0	0	0	0	0	0	36.718
MGG_06680T0	63.3178	73.2342	53.2021	62.6984	6.59715	10.2304	13.3178	9.42136	11.1687	11.5159	24.1032	25.7411	11.9425	14.3189	9.95006	12.1996	8.05594	9.54129	16.595	14.5062	17.5018	16.9525	17.7018	28.2153	24.2822	34.8606	21.9194	28.8971	15.9774	13.7477	24.2284	56.1549	21.6351	16.9526	17.7018	28.2153	20.7643	12.577	18.1377	24.0132	28.8086	17.6738	16.9527	17.702	28.2153	29.4089	28.8003	23.4787	12.1998
MGG_02180T0	5.86394	2.939	0	0	27.7992	31.4764	32.8901	18.0045	42.2846	40.3249	7.54315	3.09026	4.95796	4.78867	9.54876	20.897	25.1454	19.7437	28.5422	27.9198	32.1426	2.95797	5.92	5.93123	8.56688	7.63097	17.8159	2.89922	16.0299	9.19526	39.4185	2.12602	0	2.95798	5.92002	5.93123	4.16652	6.6803	7.12072	5.07204	4.26443	3.48824	2.95799	5.92007	5.93123	3.13889	7.80946	13.3022	20.8974
MGG_05654T0	11.4272	13.6023	36.3809	32.1781	1.93474	1.75015	1.36136	1.35683	2.66515	2.89715	6.97144	6.00861	9.66167	5.07414	5.15416	3.38142	3.77353	3.44306	4.01947	4.44958	4.29541	35.6212	36.3563	47.0377	32.5737	28.8118	26.1404	29.1978	24.8229	30.3782	10.9222	19.032	18.9658	35.6214	36.3565	47.0377	38.6305	33.9689	37.7261	24.4629	25.623	30.005	35.6216	36.3568	47.0377	33.0882	31.6734	27.1373	3.38148
MGG_10115T0	12.188	14.8208	0.83941	1.97848	7.93846	9.2328	7.8797	10.0762	19.7097	14.7743	53.5203	55.9115	42.3599	43.0265	35.5377	53.2189	50.9784	55.9587	114.028	109.179	113.901	73.6753	64.517	82.6202	86.4754	77.7431	84.6825	71.3477	65.9328	81.8524	65.8124	174.726	38.9737	73.6757	64.5172	82.6202	74.7452	60.1671	58.2299	78.3394	69.7934	76.7805	73.676	64.5178	82.6202	119.743	101.275	54.9561	53.2199
MGG_16001T0	0	0	1.2789	0	0.137441	0.142089	0	0	0	0	0.138206	0.137506	0	0	0	0	0	0	0	0	0	0.614222	0.709205	0.335897	0.166773	0.792286	0	0	0.237758	1.19337	3.27411	0	1.76373	0.614226	0.709208	0.335897	0.216295	0.462388	0.985746	0.631927	0.885509	1.0865	0.614228	0.709214	0.335897	1.36876	0.324327	2.7622	0
MGG_11511T0	3.91502	5.01452	17.3615	16.3684	28.9692	31.4717	37.2843	27.8476	26.9136	19.2592	18.8608	15.3266	19.0333	27.2821	24.6313	13.9518	9.72645	12.2497	7.80767	6.4779	9.53769	7.4606	5.67531	3.71995	9.05606	10.8971	7.80588	8.38779	10.0228	7.33287	26.0251	26.4959	24.7835	7.46064	5.67533	3.71995	4.63625	3.7993	3.1694	6.54687	3.26891	8.66869	7.46067	5.67538	3.71995	12.2945	9.50094	8.63441	13.952
MGG_09167T0	2.47177	2.72546	0.519219	0.244759	6.24954	4.61493	4.09416	3.58592	37.5904	46.123	207.328	239.27	151.934	118.81	87.5435	32.9942	33.312	36.7696	49.4779	51.0814	51.6358	53.0531	47.2782	68.4581	62.6302	61.8392	60.6178	60.8595	52.4144	49.5157	86.0692	36.8322	60.6263	53.0534	47.2783	68.4581	52.4247	50.2165	47.8243	40.0869	46.5563	47.1251	53.0536	47.2788	68.4581	35.4063	32.0625	40.5115	32.9948
MGG_06080T0	10.7969	8.11706	13.3649	12.4095	10.4894	13.1389	11.8109	7.72522	11.4698	10.2343	17.0253	16.8084	7.82463	9.96639	12.758	10.6006	9.03527	9.85533	12.3757	13.8869	13.68	6.32159	4.04261	5.15899	8.23888	8.02877	6.42518	5.71942	8.20691	5.89547	21.5143	4.1941	8.93656	6.32162	4.04262	5.15899	6.5071	5.71069	6.94564	7.50439	6.44968	5.3331	6.32165	4.04266	5.15899	12.5702	8.93552	5.41238	10.6008
MGG_01361T0	108.478	108.565	107.403	105.707	7.64297	6.20829	9.44635	5.88704	21.2249	19.9401	5.5681	3.04304	5.47682	2.70838	16.8769	10.6582	11.3224	10.363	35.628	34.2277	32.0873	29.6255	16.4193	41.8371	44.0995	71.8198	27.8477	43.1714	51.9419	24.2427	33.906	252.136	200.83	29.6257	16.4193	41.8371	30.1928	15.218	39.2946	23.4871	29.8973	25.8941	29.6258	16.4195	41.8371	20.194	29.5379	10.188	10.6584
MGG_18042T0	0	0	0	0	0	0.297594	0.335253	0	0	0	0	0	0	0	0	0	0	0	0	0	0	0	0	0	0	0	0	0	0	0	0	9.70853	7.388	0	0	0	0	0	0	0	0	0	0	0	0	0.409538	0.339639	0	0
MGG_16671T0	0	0	0	0	0	0	0	0	0	0	0	0	0	0	0	0	0	0	0	0	0	0	0	0	0	0	0	0	0	0	0	0	0	0	0	0	0	0	0	0	0	0	0	0	0	0	0	0	0
MGG_02836T0	292.387	287.471	325.887	327.105	44.6104	53.3238	71.7553	56.6444	39.1336	32.1786	140.067	139.357	117.539	156.51	107.059	120.003	120.754	119.95	311.587	302.494	308.012	121.354	119.38	105.608	187.17	151.737	139.288	196.936	160.025	195.946	274.004	303.693	119.241	121.355	119.381	105.608	138.594	135.298	96.3043	390.833	349.573	403.245	121.355	119.382	105.608	214.969	224.838	114.077	119.945
MGG_09589T0	0.547349	0.404965	0.0547505	0.0774279	0.147098	0.085161	0.0685271	0.126042	0.242453	0.217502	0.284002	0.206036	0.110187	0.185178	0.138903	0.143307	0.0878169	0.19147	0.333022	0.316849	0.269863	0.144624	0.176097	0.2157	0.121375	0.220469	0.118783	0.0773193	0.152679	0.122614	0.175209	0.0283495	0.0503379	0.144625	0.176098	0.2157	0.157416	0.128669	0.126602	0.209663	0.132683	0.093028	0.144626	0.1761	0.2157	0.45204	0.284636	0.19216	0.143309
MGG_17040T0	0	0	0	6.9966	0	3.29803	0	0	4.58556	1.63784	0	0	0	0	0	4.31653	0	0	6.44846	2.14735	6.45501	0	0	0	1.93549	0	0	0	0	0	0	7.68521	0	0	0	0	0	0	0	0	0	0	0	0	0	0	1.88199	0	4.31661
MGG_15550T0	0	0	0	0	0	0	0	0	0.803378	0	0	0	0	0.909813	0	1.13437	1.13749	2.27343	0	1.12863	0	0	0	0	0	0	0	0	1.45027	0	2.49641	4.03929	0	0	0	0	0	0	0	0	0	0	0	0	0	0	0	0	1.13439
MGG_09553T0	46.2151	46.4056	31.973	31.7775	4.37073	3.93096	4.07703	3.06075	2.86806	3.13958	12.3397	13.055	8.84226	9.48687	9.86408	8.16086	8.16056	7.46556	15.0464	15.8585	14.3334	8.34965	5.91166	8.60527	12.7933	12.4058	10.5626	9.4624	9.79785	10.0201	17.0617	78.752	16.3178	8.3497	5.91168	8.60527	9.89919	4.24631	6.15232	8.83857	7.46346	6.07676	8.34973	5.91173	8.60527	15.6633	13.1447	4.44606	8.16101
MGG_08622T0	1078.75	1110.42	505.863	487.843	261.21	345.884	381.569	218.079	354.755	181.455	1131.94	1004.71	724.295	946.383	984.96	352.908	356.189	353.282	842.934	841.391	858.811	199.046	226.312	132.063	158.638	121.39	146.938	261.224	221.628	267.525	920.586	120.552	14.0088	199.048	226.313	132.063	252.129	269.497	180.861	229.027	170.77	258.03	199.048	226.18	132.063	234.269	282.694	268.373	352.915
MGG_05553T0	0	0	0	0	0	0	0	0	0	0.332168	0.0542159	0	0	0	0	0	0	0	0.0726557	0	0.0727295	0	0	0	0.0654223	0.1554	0	0	0	0	0	0.259771	0	0	0	0	0	0	0	0	0.11579	0	0	0	0	0.0767061	0.254456	0	0
MGG_01305T0	603.255	585.926	914.444	940.161	144.348	185.407	172.87	161.821	120.441	91.0274	423.435	423.04	365.064	350.963	341.627	486.12	502.887	496.614	396.902	381.983	401.633	369.463	360.839	431.887	390.65	347.972	472.8	376.016	273.922	442.092	537.508	127.857	73.5963	369.465	360.84	431.887	357.959	305.112	445.489	331.844	387.037	403.423	369.466	360.843	431.887	566.311	443.849	483.506	486.129
MGG_17766T0	0	0	0	0	0	0	0	0.488693	0	0	0	0	0	0	0	0	0	0	0	0	0	0	0	0	0	0	0	0	0	0	0	0	0	0	0	0	0	0	0	0	0	0	0	0	0	0	0	0	0
MGG_04379T0	130.575	129.94	93.4164	90.8835	17.9426	24.07	25.6234	23.532	14.3283	7.01854	1.50354	3.41925	2.20003	2.54989	2.73138	1.15609	1.7389	0.289619	5.75692	6.90145	6.33905	3.81835	3.96794	1.82711	0.259189	0.307831	0.808525	0.350861	0	0	1.2721	31.9039	42.9437	3.81837	3.96795	1.82711	1.68076	0.718616	1.91498	7.12024	2.52304	3.37715	3.81839	3.96799	1.82711	3.03893	3.27633	0.268303	1.15611
MGG_05346T0	72.7275	72.0846	107.556	101.081	13.0314	14.6138	14.148	7.5101	20.8833	20.5626	120.379	96.7136	127.946	125.441	128.76	83.381	86.0077	86.9475	85.0261	85.9329	81.7359	47.7084	51.6669	63.7857	66.4662	78.0911	77.6586	47.8896	46.3595	58.3006	254.967	60.6581	32.4377	47.7087	51.6671	63.7857	42.6379	51.0241	49.2397	32.4967	40.4775	51.5081	47.7089	51.6676	63.7857	66.0939	58.114	40.4128	83.3826
MGG_17541T0	0	0	0	0	0	0	0	0	0.86844	0	0	0.906681	0	1.96699	0	0	0	0	0	0	0	0	0.935267	0	3.29899	1.30604	1.14345	2.9772	0	0	0	0	0	0	0.93527	0	0	0	0	0	0	0	0	0.935279	0	0	0	0	0
MGG_12958T0	165.042	171.101	121.549	127.446	26.1942	27.6858	23.6028	33.2592	33.7877	38.7169	67.0634	62.1374	51.6994	38.4137	23.5619	134.031	132.996	136.224	175.565	179.845	179.091	195.001	149.037	194.031	206.056	166.943	160.38	136.156	112.031	120.842	127.468	173.7	127.086	195.002	149.037	194.031	170.261	109.634	140.902	169.126	168.395	160.481	195.003	149.039	194.031	230.269	158.434	137.151	134.033
MGG_10632T0	150.332	144.451	359.886	366.957	9.19716	8.22107	8.934	8.48043	8.92889	15.2585	42.8899	42.311	54.9789	40.3601	21.4907	60.7011	59.8871	59.8464	54.8797	54.8792	52.335	145.518	137.566	156.801	142.449	145.625	121.516	104.893	120.125	104.896	43.0535	254.267	273.501	145.519	137.567	156.801	141.073	118.363	138.912	176.395	175.87	146.735	145.519	137.568	156.801	122.449	108.516	99.6337	60.7023
MGG_07777T0	25.7583	31.0114	22.6165	16.7343	4.06118	4.10311	3.15323	2.47933	3.74432	4.39122	10.1167	10.2193	5.41585	7.01166	6.96048	7.57661	6.84604	7.71742	15.0501	15.6565	16.8085	3.47177	2.73064	6.72964	9.44518	9.79891	8.11319	8.49019	6.17387	4.91539	10.7189	10.8213	12.1077	3.47179	2.73065	6.72964	2.61459	2.69119	5.35106	3.35965	3.46892	4.8238	3.4718	2.73067	6.72964	4.20209	2.79517	2.35738	7.57675
MGG_01011T0	65.0889	80.3357	93.0106	112.243	21.4907	19.6341	19.5576	18.7611	15.0385	21.3485	31.7623	33.2014	35.5653	32.326	41.983	44.362	45.7046	38.626	62.2314	60.9585	67.1488	97.0471	64.1638	106.388	80.1725	96.5148	66.3384	94.0799	108.937	68.2176	71.435	130.996	153.071	97.0477	64.164	106.388	89.5068	59.0176	116.676	97.2018	108.3	101.539	97.0481	64.1646	106.388	82.6235	79.6076	61.7729	44.3629
MGG_02106T0	33.4132	27.6094	9.48482	19.673	1.63091	1.89682	1.662	1.66364	2.93036	5.02391	18.2449	24.4752	16.416	22.1239	19.05	5.24105	4.70225	3.86981	2.74722	3.01895	2.20001	7.74406	5.68054	6.47699	20.7792	9.69527	12.6038	29.8029	33.8556	12.0367	18.2116	0	0	7.7441	5.68056	6.47699	12.1914	4.11512	12.0627	5.85829	6.12948	3.49178	7.74413	5.68061	6.47699	6.09079	7.69711	5.63355	5.24114
MGG_09791T0	4.31482	5.25199	5.17926	3.66224	0	0	0	0	0	0	0	0	0	0	0	0	0	0	0	0	0	0	0	0	0	0	0	0	0	0	0	0.670447	0.59523	0	0	0	0	0	0	0	0	0	0	0	0	0	0	0	0
MGG_15638T0	0	7.95699	14.2924	13.4748	2.55996	3.70515	1.19258	2.61134	1.47189	1.57716	3.08907	2.04894	0.479396	2.77816	0	0	0.694674	0	2.06985	4.1356	2.07196	1.14405	1.58516	1.87692	1.24252	2.21356	5.16798	3.36398	0	0	3.04917	4.93367	0	1.14405	1.58516	1.87692	1.61148	0	3.67209	2.94256	0	1.34914	1.14406	1.58518	1.87692	2.18524	3.62454	0.643108	0
MGG_17163T0	5.28941	0	0	0	0	0	4.17201	0	0	4.90435	1.20072	0	0	0	0	0	0	0	8.04553	8.03755	8.05371	0	0	0	0	6.8833	0	0	0	0	3.55564	28.7658	5.10771	0	0	0	3.7583	0	0	0	2.5644	0	0	0	0	0	1.40886	0	0
MGG_10655T0	95.7616	95.5297	183.749	160.777	96.1027	102.433	104.26	83.6129	108.493	64.3161	60.6165	58.2297	72.4675	71.2087	98.8235	45.6577	48.6975	47.631	68.348	72.8508	70.9411	71.2968	65.7146	68.5812	52.9677	41.0401	38.3788	43.4763	48.3042	46.6856	83.1481	130.197	182.573	71.2972	65.7149	68.5812	74.039	87.2978	71.933	58.3788	58.4058	52.0354	71.2975	65.7155	68.5812	68.2152	71.7782	66.7537	45.6585
MGG_14612T0	0.284858	0.571081	0	0.282071	0.128612	0.199442	0	0	0	0	13.7088	11.9666	13.8487	17.5165	5.43979	0	0	0	0	0	0	19.0391	16.6576	17.8376	12.2507	15.9399	10.71	11.8304	21.0249	10.4971	546.12	4.02782	23.6562	19.0392	16.6576	17.8376	18.4185	21.5261	20.9851	32.3016	26.447	21.6898	19.0393	16.6578	17.8376	37.2358	25.1141	25.2822	0
MGG_13715T0	40.6838	41.3558	69.8127	71.2095	11.3833	17.6524	17.7018	7.19137	11.1563	8.36794	0.390229	0.258835	0.12112	0.421144	0.190858	0.262544	0.789798	0.438479	2.44045	2.43802	3.22815	1.08392	0.467241	0.158069	16.3242	16.0321	14.2811	13.2799	11.1886	13.8151	0.192594	1.55813	0	1.08393	0.467243	0.158069	0.814287	0.979176	0	0.892132	0.625065	0.426079	1.08393	0.467247	0.158069	0.920177	0.686811	0.731171	0.262549
MGG_00461T0	0.241746	0.848142	1.01562	1.91505	0.163721	0	0.190677	0.556688	0	0.168111	2.19511	1.85638	1.37968	2.42823	0.536804	0.221528	0.370229	0.443973	0.956052	0.808164	0.588938	1.34139	1.3517	1.46712	2.71505	3.30323	1.51486	3.40641	4.81475	1.23202	1.13755	0.788825	2.56787	1.3414	1.35171	1.46712	1.46003	1.28521	0.782822	2.5092	2.22686	0.862837	1.34141	1.35172	1.46712	3.4939	3.47708	0.822593	0.221533
MGG_09520T0	54.0194	54.8147	104.172	92.513	186.519	144.982	189.872	147.642	19.8278	6.77404	33.27	29.3012	45.299	35.2549	21.4339	21.5048	20.3433	21.5492	17.2416	16.5516	16.8546	165.84	181.144	166.116	117.408	115.242	126.245	150.397	143.001	156.571	50.0045	40.9362	24.3716	165.841	181.145	166.116	178.856	210.681	162.558	155.569	127.084	137.492	165.842	181.146	166.116	144.627	140.463	193.605	21.5052
MGG_08999T0	0	0	0	0.833428	0.570008	0.392857	0.885145	0	1.63868	0.585293	0	0	0	0	0	0.25709	0	0	0.256044	0	0	0	0	0.464356	0	0	0	0	0	0	0	0.915454	0.81275	0	0	0.464356	1.49507	0	2.38478	0	0	0	0	0	0.464356	0	0	0	0.257095
MGG_04536T1	12.3009	12.386	9.54426	9.38236	4.97841	5.31489	5.30278	5.61423	6.6646	12.7412	8.80478	9.46098	12.4149	8.87788	8.66191	9.81661	9.38535	9.42986	10.4341	10.4069	10.3266	10.2438	9.97871	11.5555	5.08469	5.2097	4.98726	5.38318	4.99851	4.71367	20.0763	2.65178	2.14025	10.2439	9.97875	11.5555	9.58668	12.2249	11.416	8.78498	8.99932	9.34449	10.2439	9.97884	11.5555	8.29295	7.20222	6.44188	9.81679
MGG_04536T0	12.3009	12.386	9.54426	9.38236	4.97841	5.31489	5.30278	5.61423	6.6646	12.7412	8.80478	9.46098	12.4149	8.87788	8.66191	9.81661	9.38535	9.42986	10.4341	10.4069	10.3266	10.2438	9.97871	11.5555	5.08469	5.2097	4.98726	5.38318	4.99851	4.71367	20.0763	2.65178	2.14025	10.2439	9.97875	11.5555	9.58668	12.2249	11.416	8.78498	8.99932	9.34449	10.2439	9.97884	11.5555	8.29295	7.20222	6.44188	9.81679
MGG_15150T0	855.667	925.621	0	18.8288	9467.74	9212.14	7673.93	7694.45	4679.05	4134.92	0	0	0	0	0	2.17807	2.18406	2.18257	12.2922	12.28	15.1999	0	0	0	0.651083	0	0	0	0	0	0	2.58524	0	0	0	0	0	0	0	0	0	0	0	0	0	0.763379	0	0	2.17811
MGG_14000T0	14.1314	35.4133	14.8422	34.983	12.7605	11.5431	16.7192	11.3896	13.7567	54.0487	3.20791	7.97913	8.9611	0	3.13792	15.1079	2.1642	4.32545	21.4949	25.7682	23.6684	7.12837	13.1691	11.6948	23.2259	25.2859	6.03765	18.3403	46.9082	8.30983	28.4983	15.3704	20.469	7.12841	13.1692	11.6948	5.02043	5.36626	8.58007	16.5011	10.2768	8.40628	7.12844	13.1693	11.6948	43.117	15.0559	10.0177	15.1081
MGG_02192T0	0	0.0610785	0	0	0.192575	0.312852	0.320402	0.30869	1.58177	1.92089	0	0.0550475	0.0257592	0.0298555	0	0	0	0.0746025	0.0370729	0	0	0	0	0	0	0	0.0347111	0.135566	0	0.0477741	0	0	0	0	0	0	0	0	0	0.0316223	0.0295412	0	0	0	0	0	0.0324593	0	0
MGG_07712T0	90.3723	94.1416	265.522	232.787	313.62	249.098	232.634	275.708	231.663	214.55	41.0299	42.0227	47.0694	60.4876	186.509	60.0809	66.2164	59.3011	113.204	119.913	98.0302	73.8923	79.5393	72.5083	81.3854	87.6272	68.1379	84.9823	105.185	69.9303	69.0882	125.279	361.05	73.8927	79.5396	72.5083	67.9897	65.2712	84.8761	77.8614	88.7739	82.5713	73.893	79.5403	72.5083	78.9179	68.2803	94.1291	60.082
MGG_07599T0	2.68875	8.75938	2.82399	6.65611	582.698	722.886	961.404	1174.54	420.244	233.408	128.786	111.737	187.834	177.852	285.386	46.8137	36.2362	38.2691	17.9949	16.3428	20.4696	140.715	151.592	117.561	90.9601	75.2277	74.2867	92.2241	94.5009	79.5813	234.965	39.4805	5.19277	140.716	151.592	117.561	129.91	146.006	156.72	118.608	145.998	125.156	140.717	151.593	117.561	117.011	133.564	139.141	46.8146
MGG_01701T0	18.1439	18.1874	5.49708	6.56465	1.53598	1.22148	1.19258	0.562442	0.868039	1.05144	0.23762	0.0394027	0.0368766	0.0427409	0.116218	0.63948	0.427492	0.213601	0.849171	1.00739	1.11567	0.0880037	0.040645	0.529387	0.430105	0.624338	0.24846	0.646919	0.545043	1.02589	0.234551	1.70781	5.39097	0.0880042	0.0406452	0.529387	0.06198	0.0662494	0.282469	0.271621	0.296036	0	0.0880045	0.0406455	0.529387	0.224128	0.092937	0.14841	0.639492
MGG_03848T0	8.93553	11.5914	8.28087	5.98549	2.28415	2.85208	2.00381	3.66141	0.938079	2.80229	8.35227	6.82603	5.86067	5.50495	4.8145	12.5633	13.0406	11.5435	20.6271	18.6099	20.408	2.68454	1.59193	4.09613	5.00335	5.81407	5.46455	5.89589	4.61846	5.56352	18.9915	1.57218	1.90337	2.68456	1.59194	4.09613	3.12781	2.04588	2.44671	2.72782	3.69504	3.43939	2.68457	1.59195	4.09613	4.34697	4.34005	3.24171	12.5635
MGG_15420T0	0	0	0	0.945981	0.215662	0.445912	0	6.8197	0.619993	1.55012	0.650591	0.43153	0.807728	0.468088	0.212133	0	0.292612	0.292413	0	0	0	0	0	0	0	0.621601	0.272108	0	0	0.374512	2.56875	0	0	0	0	0	0	0	0	0	0	0	0	0	0	0.613649	0.508912	0	0
MGG_10878T0	0.363655	0.182264	0.381947	0.360098	0.451518	0.254612	0.191222	0.586192	0.314676	0.0842955	0	0.0410666	0	0	0	0	0	0	1.05097	0.663113	1.10741	0	0.0847227	0	0.149422	0.0591548	0	0.134847	0	0	0.122228	1.9777	0	0	0.084723	0	0.258389	0.759517	0.147198	0.0471818	0.176307	0	0	0.0847238	0	0.058398	0	0	0
MGG_01201T0	10.4342	10.5132	9.0384	9.69305	1.86983	2.91215	2.14941	2.60094	1.4893	1.9449	18.2896	19.2902	14.2336	11.0684	7.73908	8.41156	8.63237	7.73751	6.15211	6.04793	6.51869	10.6895	9.19738	11.0386	9.81221	9.90386	6.61808	7.02027	8.9477	7.97011	21.693	8.54104	16.7238	10.6896	9.19742	11.0386	11.6176	8.94576	9.57908	9.60199	10.6129	8.28658	10.6896	9.1975	11.0386	11.09	9.65561	7.22903	8.41172
MGG_17079T0	39.2202	35.1405	16.9286	14.3642	6.73136	7.58594	7.62777	4.82507	8.54257	8.28177	12.0132	9.28276	12.4352	12.241	13.2424	13.2109	13.4117	13.7315	136.556	134.869	135.059	15.7188	14.6448	22.0088	63.8721	57.1563	58.1514	68.4331	63.1534	89.935	14.8075	5.55149	5.44748	15.7189	14.6448	22.0088	20.5187	19.5859	21.6383	27.1157	36.0758	45.7025	15.7189	14.645	22.0088	12.8553	9.80254	14.8537	13.2111
MGG_17041T0	107.124	105.31	115.494	118.089	34.2056	43.7362	44.5203	27.2241	34.1745	10.5309	218.565	182.828	217.921	268.764	186.857	99.5048	100.648	98.6834	92.5824	92.0982	94.8775	93.3597	98.6258	103.178	129.891	110.935	134.842	136.78	121.47	141.367	328.992	42.9564	35.3952	93.3602	98.6261	103.178	108.578	121.645	101.349	364.778	477.682	560.693	93.3606	98.627	103.178	150.139	156.278	78.8308	99.5067
MGG_14916T0	7.45874	11.2149	10.4452	6.15481	1.96442	2.32098	0.980511	2.57637	3.76492	5.47498	11.8522	11.2306	8.93401	9.13654	8.5572	2.27831	4.18839	4.56605	4.91627	3.77799	3.02847	4.07597	2.89617	2.74339	5.44839	8.89747	1.06225	6.45349	0.485465	2.92401	22.5626	12.169	7.20253	4.07599	2.89618	2.74339	6.18296	2.83237	3.52229	2.58059	5.12286	3.69744	4.07601	2.89621	2.74339	3.59331	4.63557	2.46749	2.27836
MGG_10325T0	66.9413	66.1215	73.5042	77.6929	6.81995	6.89842	8.5714	6.15603	8.74522	6.59978	36.8059	35.0486	34.3177	35.888	38.4643	15.9996	15.5776	16.2322	36.1006	36.395	32.8942	19.6246	15.0387	26.6801	31.8516	33.1624	28.8482	28.5299	33.5262	22.5789	41.0545	46.8067	43.6542	19.6247	15.0387	26.6801	19.3036	22.3665	27.1841	19.4571	25.4472	24.8234	19.6248	15.0389	26.6801	27.6425	26.7453	12.8805	15.9999
MGG_00591T0	2.35955	2.95651	1.23912	0.973528	0.399496	0.137669	0	0.498072	1.23356	3.05377	6.69536	8.48223	7.1903	5.8288	2.92535	2.16221	1.74657	1.74538	1.43561	2.74886	1.97597	1.78535	1.8782	1.35604	26.2846	28.9785	24.6428	29.6024	33.1723	28.1355	5.28711	1.92482	1.32912	1.78536	1.8782	1.35604	2.02581	1.79202	2.70607	1.63272	0.90563	0.701804	1.78537	1.87822	1.35604	2.27346	1.15221	0.892095	2.16225
MGG_15571T0	0	0.607794	0	0	0.821277	0	0	0	0.524675	7.58969	2.47756	3.56056	9.74054	4.45639	0.269278	58.1559	65.7445	62.3592	26.1928	29.1152	30.2816	7.9523	7.62816	8.02862	1.99311	1.5781	0	2.24837	0.947152	0	3.26074	7.91401	35.1307	7.95234	7.62818	8.02862	6.03154	14.736	6.87206	3.46141	2.64568	2.16413	7.95238	7.62825	8.02862	9.73697	2.90703	0.343866	58.157
MGG_14748T0	7.22691	9.05531	15.1808	13.5173	6.25392	12.3686	12.456	10.355	20.3241	14.5184	59.8799	52.5941	33.4372	46.8202	56.3447	7.48098	8.11642	10.5688	8.42767	9.51747	10.1479	9.31626	8.13785	8.74966	9.01838	9.92713	11.6646	17.4188	14.7384	12.1195	26.4495	20.5247	37.6073	9.31631	8.13788	8.74966	15.4049	9.91011	13.9763	12.5019	12.5551	11.2252	9.31635	8.13795	8.74966	14.5713	13.4745	5.92007	7.48112
MGG_07850T0	0.557423	1.11752	0	0	10.0669	16.2616	18.1729	19.8961	4.58229	4.13475	2.78383	3.27331	2.00303	2.32156	2.22799	20.6024	19.1224	20.645	10.6832	8.80916	6.95966	0.702956	1.55839	0.615075	0.610772	0.181349	2.22281	1.86029	0	1.31114	1.12413	0	2.1531	0.70296	1.55839	0.615075	0.792135	0.635025	0.451261	0.578575	0.135125	0.497386	0.702963	1.55841	0.615075	0.895144	2.82098	0.474187	20.6028
MGG_12213T0	37.1383	34.9304	43.1559	46.1644	8.59793	10.991	8.60086	8.73409	16.3075	21.1004	11.0853	11.7787	11.4244	13.7058	10.282	7.14437	7.84169	7.20751	10.7691	10.7584	11.6944	8.92844	8.57867	8.23947	9.69698	7.76356	9.81297	10.9584	7.03562	7.62032	17.8474	23.721	15.1081	8.92849	8.5787	8.23947	12.9694	8.88179	7.93211	9.59587	8.08325	8.64887	8.92853	8.57878	8.23947	11.2172	8.67127	6.63223	7.14451
MGG_15553T0	3.24352	2.92617	1.36267	2.56943	0.878659	0.605583	1.36444	0.896293	2.105	5.41332	1.03081	0.879077	0.959838	1.9071	1.00832	0.19815	0	0.19856	0.789377	0.788593	0.39509	0.163614	0.151132	0.178949	1.24388	1.47732	0.369544	0	0	0	2.18035	2.11674	6.26421	0.163615	0.151133	0.178949	0.460925	0.246338	1.05031	0.50499	0	0	0.163615	0.151134	0.178949	0.625037	1.2095	0.735783	0.198154
MGG_09002T0	29.5698	36.3452	25.1415	35.555	5.40382	5.09364	4.2574	4.37739	4.26454	2.93756	24.9321	18.2863	17.7092	20.008	15.4771	6.66668	4.3129	2.58598	6.85374	7.91677	8.57588	11.5421	9.51344	14.3719	18.5142	13.2849	14.238	14.0976	12.0975	16.0082	24.1368	10.7208	2.71944	11.5422	9.51347	14.3719	16.7582	14.9717	14.2489	11.6921	10.752	9.84203	11.5423	9.51356	14.3719	14.6978	10.8765	8.38479	6.6668
MGG_15207T0	18.2188	8.42884	17.6632	12.4896	6.01108	7.19559	4.05309	0.968165	30.9236	50.6775	0.63627	0	0	2.40337	0	0	0	0.428964	0.426338	1.27774	1.70709	0	0	0	0	0.911876	0	0	0	0.549402	0	3.04864	0	0	0	0	0	0.532183	0	0	0.339724	0	0	0	0	0.450105	0	0	0
MGG_10234T0	0	0	0	0	4.26977	11.5872	10.1528	3.62955	22.3335	11.5087	0	0.177992	0	0	0.174995	0.240724	0.482771	0	1.67821	2.87408	0.719965	0.198767	0	0	0	0	0	0	0	0	0	0	0.76101	0.198768	0	0	0.559957	0	0.956984	0.408992	0.573115	0	0.198769	0	0	0	0.209909	1.11734	0.240728
MGG_14117T0	48.1989	34.9739	3.02228	4.98644	5.19678	0.839459	3.21535	0.496976	6.69182	10.5055	10.9414	8.44879	5.62623	5.46349	3.8338	1.31844	0.881378	1.76156	24.9485	25.5796	24.7548	2.90306	1.84359	3.17516	5.32059	0.702123	3.27847	3.20108	2.52841	2.25614	1.93434	4.69475	0.694675	2.90307	1.8436	3.17516	2.55574	1.36589	1.74713	5.41345	3.31333	4.27936	2.90308	1.84361	3.17516	7.85559	7.28127	2.03988	1.31847
MGG_12843T0	47.8457	48.5406	44.5787	36.2974	6.53289	6.39362	10.3872	9.15189	10.2669	9.30185	26.1019	26.5387	19.2438	18.5278	33.415	7.18951	5.20013	9.71928	11.1512	13.0164	13.9025	9.45307	6.56227	9.36672	6.7645	6.77868	8.79227	8.01239	7.38348	6.35309	38.3878	18.466	17.9484	9.45312	6.56229	9.36672	9.45855	6.74006	11.089	8.61062	8.13748	11.1322	9.45316	6.56235	9.36672	10.6576	8.633	5.79883	7.18964
MGG_02403T0	5.85988	6.13157	2.15952	1.22159	4.71121	3.14306	2.51371	1.77553	10.0746	13.5594	1.65694	1.27704	1.2169	1.8134	1.00444	0.910669	1.13359	0.849617	7.94375	8.59198	8.23359	0.622299	0.574825	0.822424	0.394254	0.568582	0.409951	0.60994	0.240885	0.604532	1.52036	2.12455	4.26876	0.622302	0.574827	0.822424	0.80351	1.67868	0.957095	1.30715	0.797469	0.886746	0.622305	0.574832	0.822424	0.462254	0.711949	0.641328	0.910686
MGG_02403T1	5.85988	6.13157	2.15952	1.22159	4.71121	3.14306	2.51371	1.77553	10.0746	13.5594	1.65694	1.27704	1.2169	1.8134	1.00444	0.910669	1.13359	0.849617	7.94375	8.59198	8.23359	0.622299	0.574825	0.822424	0.394254	0.568582	0.409951	0.60994	0.240885	0.604532	1.52036	2.12455	4.26876	0.622302	0.574827	0.822424	0.80351	1.67868	0.957095	1.30715	0.797469	0.886746	0.622305	0.574832	0.822424	0.462254	0.711949	0.641328	0.910686
MGG_16264T0	0	8.75081	0	0	0	0	0	0	3.77704	8.09436	0	0	0	0	0	0	0	0	0	0	5.31688	0	0	0	0	0	0	0	0	0	0	0	0	0	0	0	0	0	0	0	0	0	0	0	0	0	0	0	0
MGG_04258T0	1.34437	1.3476	0	1.33122	0.606977	74.6731	7.06915	4.02453	1.74496	52.0416	10.3761	22.7725	9.09333	4.94034	3.88078	39.422	37.4715	32.5081	4.49873	3.67713	5.32209	0	0.939617	0	0.36826	0	0	0	1.57501	0	0	0	1.29819	0	0.93962	0	0	0	0	0	0	0	0	0.939629	0	0	1.07424	0	39.4228
MGG_08059T0	25.1785	29.9261	61.9568	66.2484	740.542	651.588	565.901	1091.03	790.258	854.781	77.5695	74.4143	89.5634	92.8793	484.176	80.425	75.3578	82.5731	116.208	112.594	109.315	97.7967	91.8443	79.5774	60.6942	66.4676	56.7586	91.7642	79.7855	114.217	320.133	86.0704	94.4758	97.7973	91.8447	79.5774	86.6395	120.745	64.9351	106.029	99.9232	86.0152	97.7977	91.8455	79.5774	74.6281	86.4171	88.327	80.4265
MGG_02710T0	396.467	396.929	343.767	335.677	107.094	188.466	248.941	190.446	118.43	185.835	926.313	1077.39	722.313	1113.29	919.083	225.246	211.841	220.941	590.902	602.157	607.224	60.1938	63.9987	50.7876	111.538	90.9544	111.539	156.767	109.939	162.299	614.222	130.322	47.0329	60.1941	63.9989	50.7876	81.673	86.1892	61.5106	70.7758	65.8819	82.2844	60.1944	63.9995	50.7876	117.635	121.169	64.3593	225.25
MGG_16444T0	43.479	42.0352	32.1908	34.4665	9.94935	10.064	8.87021	8.64445	8.06942	6.25084	18.2567	19.452	19.586	13.4167	17.4891	14.0066	16.483	16.4355	27.5741	27.4384	27.2042	10.9362	8.49663	14.6811	12.2355	11.6717	11.3691	13.2152	14.4279	8.895	22.5195	20.0276	32.3495	10.9362	8.49666	14.6811	11.6061	8.93199	12.9349	10.6349	10.5973	11.0594	10.9363	8.49674	14.6811	10.187	9.96713	6.63602	14.0069
MGG_02565T0	0.206467	0	0	0	0.139828	0	0	0.0950897	0	0.239296	0	0	0	0.202329	0.0916932	0	0	0	0	0	0	0	0	0	0	0	0	0	0	0	0	0	0.199375	0	0	0	0	0	0	0	0	0	0	0	0	0	0	0	0
MGG_05936T0	409.217	386.421	283.379	285.015	27.1036	33.4016	30.1725	20.5678	27.0622	20.8881	77.071	77.279	55.1818	67.5283	77.214	49.06	48.9513	51.0272	102.236	102.296	105.972	45.0547	41.988	57.1738	53.4341	49.321	50.5036	44.7168	44.6095	53.0935	113.49	44.9708	31.2238	45.0549	41.9882	57.1738	39.0759	46.5985	50.6362	46.2845	41.6324	46.9041	45.0551	41.9885	57.1738	49.3711	44.686	37.3513	49.0609
MGG_02948T0	242.998	217.447	281.052	314.658	64.4059	66.3545	60.5255	70.909	41.2877	72.5181	61.4148	72.4355	63.2167	65.5572	60.7303	51.9876	49.1171	56.3108	120.312	117.801	112.046	32.0087	25.212	48.3068	23.176	23.0445	25.2196	22.6178	9.989	23.9117	116.393	93.0944	61.7502	32.0089	25.2121	48.3068	30.7569	36.985	36.6358	32.4208	44.596	55.0111	32.009	25.2123	48.3068	34.4405	51.8838	19.5275	51.9885
MGG_04425T0	90.9957	101.764	83.367	92.2768	12.9192	18.9852	20.2347	14.1378	14.1827	6.8107	113.884	111.574	90.3312	127.258	96.3063	32.2156	36.871	32.5506	63.3686	65.638	62.7653	30.5824	28.9134	32.2996	46.6089	40.1616	41.2823	69.0293	63.9642	57.2481	142.973	23.1336	22.8674	30.5826	28.9135	32.2996	41.1302	39.8002	34.4364	31.2932	33.6986	39.9779	30.5827	28.9138	32.2996	92.4646	76.2157	35.8128	32.2162
MGG_12546T0	35.1126	43.3191	17.0209	29.42	7.31683	5.67321	16.3329	3.10986	2.92148	5.00869	0.613133	0	1.14183	0	0.599757	0	0	0	1.64334	2.46256	0.822505	0	1.25852	0	51.7907	75.5697	61.5459	77.1193	101.259	64.5897	0	0	0	0	1.25852	0	0	0	0	0	0	1.60671	0	1.25853	0	4.33738	0.719417	1.53177	0
MGG_02739T0	27.3153	25.4852	48.551	41.1963	6.35609	10.1018	10.9382	7.35459	7.72726	10.91	56.6649	54.5745	63.6891	72.7877	46.9371	48.5213	49.5557	48.8789	32.3438	31.9285	30.0732	48.2256	50.4208	54.0209	41.3258	43.3393	41.8939	61.3962	62.5261	52.7177	89.8318	16.4549	24.348	48.2259	50.421	54.0209	52.552	59.3636	61.7465	36.2031	43.0906	49.9965	48.2261	50.4214	54.0209	32.9322	33.5796	44.3281	48.5222
MGG_13891T0	17.4174	21.5511	26.9502	23.8686	10.6724	10.126	9.93547	10.7254	5.90413	28.8924	15.021	14.6815	14.1676	15.7157	12.4142	7.93286	8.14519	7.73506	9.8166	9.57054	9.49508	24.8476	17.7167	29.3001	41.108	35.2637	35.1481	33.129	29.3026	31.976	14.6354	65.1216	34.0136	24.8478	17.7168	29.3001	25.4419	17.7457	23.9515	18.4213	23.2972	25.6943	24.8479	17.717	29.3001	29.743	23.0925	19.0278	7.93301
MGG_15804T0	0	0	0	0	0	0	0	0	0	0	0	0	0	0	0	0	0	0	0	0	0	0	10.4944	0	6.16951	0	25.6606	0	0	17.6588	0	0	21.7488	0	10.4944	0	0	51.3159	0	17.5328	0	0	0	10.4945	0	0	0	0	0
MGG_01031T0	28.8941	28.6485	11.8751	14.9277	1.41799	2.05233	1.98175	1.88038	1.49471	6.26086	10.5516	6.80959	6.77134	7.54038	4.74226	20.3378	25.7808	20.9567	33.6311	33.216	32.1351	6.97071	6.58527	6.93098	13.0767	9.60458	9.66127	6.28879	5.15126	4.43239	16.0452	4.09922	6.06555	6.97075	6.58529	6.93098	7.58724	0.477052	7.3733	6.51967	3.5021	8.59401	6.97078	6.58535	6.93098	9.07824	11.8787	5.34337	20.3382
MGG_16921T0	21.3234	13.5372	5.97226	5.63062	34.0169	33.5085	49.709	42.2287	30.7525	35.9176	224.6	189.75	252.105	247.618	150.886	167.611	165.894	142.72	179.47	168.923	200.864	50.1958	54.6461	69.0179	30.3735	30.9863	56.2821	26.3565	46.0773	44.5831	261.834	51.0245	113.937	50.1961	54.6463	69.0179	68.1795	83.1326	73.0773	60.8645	67.8862	76.53	50.1963	54.6468	69.0179	119.164	135.553	90.2936	167.614
MGG_03004T0	0.732993	0.489834	0.513241	0.967763	0.110314	0.199579	0.160596	0.196924	0.0792837	0.0849541	0.249589	0.137958	0.258227	0.0598583	0.0813814	0	0.0748374	0	0.85478	0.519784	0.483628	0.215685	0.0853846	0.134801	0.234251	0.278212	0.31317	0.679505	0.667913	0.047892	0.492731	0.531506	3.18516	0.215686	0.0853849	0.134801	0.0868026	0.0927819	0.0988989	0.221902	0.14807	0.109008	0.215687	0.0853857	0.134801	0.196181	0.130158	0.138564	0
MGG_02620T0	758.86	663.8	263.17	357.996	684.434	1066.8	1106.75	915.781	916.061	618.153	4101.85	3909.68	2745.78	2901.81	2737.44	2115.7	2004.2	2029.14	2011.27	1966.85	1927.2	1404.78	1416.87	1230.35	1077.6	1017.81	1092.97	1205.21	1070.77	1523.95	1179.05	821.5	853.772	1404.79	1416.87	1230.35	1775.27	1908.44	1858.94	1329.17	1346.69	1502.24	1404.79	1416.88	1230.35	2345.27	2928.92	1775.25	2115.74
MGG_04938T0	6.94617	5.53861	1.32646	3.43911	3.99147	4.56858	4.15059	2.90827	4.23475	5.92819	19.8535	24.5307	19.9548	15.0062	13.3208	8.67987	8.22019	7.05489	14.4076	16.4084	14.2299	4.69838	6.10535	4.18068	3.28655	4.72509	3.4174	7.61007	6.16504	9.65453	29.714	2.40392	4.57334	4.6984	6.10537	4.18068	7.8519	5.39535	6.51787	8.02903	7.73025	5.9163	4.69842	6.10542	4.18068	11.5602	7.2324	6.71471	8.68003
MGG_05628T0	3.12014	3.12762	2.18472	3.7762	1.80004	1.37546	0.911483	1.75633	1.79993	1.60722	1.65267	1.1745	1.832	1.69866	1.00076	1.05896	0.955683	1.16726	2.32023	2.31793	1.26687	0.874389	0.888452	1.33888	2.754	1.57903	1.38245	2.69962	1.48925	0.407724	0.233046	3.77077	1.67387	0.874394	0.888455	1.33888	1.84747	3.42286	2.38557	1.9791	0.924429	1.95917	0.874398	0.888463	1.33888	2.33824	2.03149	1.37627	1.05898
MGG_16611T0	573.42	660.551	189.507	216.76	228.759	368.34	351.947	371.951	226.269	254.583	360.324	363.079	209.688	295.914	196.922	806.348	763.681	727.293	671.79	633.396	658.096	245.367	190.78	184.263	187.918	159.669	212.978	272.928	239.592	182.441	918.873	425.652	611.352	245.368	190.781	184.263	241.039	221.994	245.498	199.424	165.912	173.495	245.369	190.783	184.263	406.966	337.466	248.66	807.072
MGG_18046T0	3.33827	3.87464	0.369072	1.04388	6.82212	5.0026	6.28238	6.10938	4.10494	9.16359	1.99422	2.46031	2.30257	2.36743	1.20944	1.50271	1.66829	1.45204	2.77939	2.08247	3.37076	0.531769	0.982403	0.581612	1.54011	1.42902	1.25112	1.43332	1.50951	1.30869	4.25188	0.191103	1.01798	0.531772	0.982406	0.581612	0.624198	0.266878	1.5646	1.64129	0.894411	1.62001	0.531774	0.982415	0.581612	0.846443	1.49754	0.747314	1.50274
MGG_12029T0	0	0.340754	0	0	0	0	0	0	0.441231	1.41836	0	0.153553	0	0	0	0	0	0	0.206828	0	0	0	0	0	0	0	0	0	0	0	0	0	1.96957	0	0	0	0	0	0	0.176419	0.164809	0	0	0	0	0	0	0	0
MGG_01763T0	1.87646	1.72421	0	0	0	0.145977	0.0822253	0.144036	0.0676554	0.434965	0	0.282538	0.132212	0	0.277782	0.668705	0.287376	0.382907	1.23683	0.570277	1.42856	0.0788791	0	0	0.342675	0	0.0890796	0.115969	0	0	0.210232	0.340164	0.604001	0.0788795	0	0	0	0	0.253181	0.162305	0	0.0930198	0.0788799	0	0	0.301334	0.166602	0.0886813	0.668718
MGG_06929T0	35.914	35.3455	42.5212	51.7275	29.7766	24.8402	22.6617	18.1944	53.537	88.6978	20.604	23.0067	26.7766	24.6358	19.7195	30.3174	24.2006	25.7831	27.6117	27.9812	34.5994	68.3474	63.4376	65.567	55.986	56.5083	53.0072	50.8479	62.2206	59.3886	55.3072	107.955	183.49	68.3478	63.4378	65.567	66.3469	81.5796	100.173	76.2479	74.3957	90.5052	68.3481	63.4384	65.567	67.5297	58.2649	63.3243	30.318
MGG_15709T0	0	0	0	0	0	0	0	0	0	0	0	0	0	0	0	0	0	0	0	0	0	0	0	0	0	0	0	0	0	0	0	0	0	0	0	0	0	0	0	0	0	0	0	0	0	0	0	0	0
MGG_08875T0	28.8711	27.1957	30.1083	21.695	7.62696	7.35924	5.76031	6.69553	3.94229	6.92966	10.5513	11.5152	8.95918	7.72523	6.1381	24.1424	26.7801	24.8817	31.7059	32.4834	32.7358	15.9063	13.214	17.6231	17.0511	14.8552	11.0229	14.654	12.874	10.9971	33.9979	18.2624	49.0361	15.9064	13.214	17.6231	16.7312	9.56389	12.1007	19.9778	12.4089	13.703	15.9064	13.2142	17.6231	26.8971	19.3613	9.28984	24.1428
MGG_17912T0	9.3823	3.13493	6.56948	3.09684	0	2.18966	0.822252	0	0.676553	0.724941	0.709942	1.41269	0	0	1.38891	2.86588	0.957918	1.91453	1.90281	2.85138	1.90475	1.57758	0	1.72545	4.28344	4.06984	1.78159	0	1.22133	9.80826	2.10232	0	0	1.57759	0	1.72545	2.22214	0	2.53181	1.62305	3.03248	5.58118	1.5776	0	1.72545	0	0.833008	0	2.86593
MGG_10007T0	0	0	0	0	0	0	0	0	0	0	0	0	0	0	0	0	0	0	0	0	0	0.645993	0	0	0	0	0	0	0	0	0	0	0	0.645996	0	0	0.90993	0	0	1.32923	0	1.5236	0.645999	0	0	0	0	0	0
MGG_17908T0	8.84684	7.75955	33.2957	35.7712	6.15788	9.80729	8.044	6.87565	11.9614	7.17746	24.2667	20.8968	16.1288	14.5395	28.8121	18.8036	17.6133	16.2474	27.9225	25.6542	30.0837	31.4244	20.4392	37.217	62.6041	69.9158	43.1528	72.0345	84.0685	49.8552	37.6644	47.3106	132.416	31.4246	20.4393	37.217	31.8227	21.6967	35.5113	22.765	24.8411	23.3531	31.4247	20.4395	37.217	36.7009	34.1678	29.058	18.804
MGG_01199T0	22.1171	20.3226	49.5564	33.9462	0.332859	0.688231	0.0969157	0	0.398714	1.1108	0.502069	0.0832542	0.0779167	0.632152	0.163705	0	0.112906	0	0.78497	1.00824	0.561263	0.185943	0.343516	0.101686	0.100974	0	0	1.50357	0.143953	0	0.495584	4.00937	8.54295	0.185944	0.343517	0.101686	0.261915	0.419936	0.447622	0	0	0.109639	0.185945	0.34352	0.101686	0	0.0981835	0	0
MGG_11371T0	1.2899	0.969743	0.903186	0.42576	4.22227	4.8668	4.29571	5.39613	13.8591	20.3818	8.83319	6.40925	7.04351	17.9599	2.00498	15.6946	13.1697	14.6742	10.9219	12.0218	10.5402	52.4329	47.932	46.3168	44.3438	59.0305	37.5978	30.8509	41.0541	34.0486	36.8515	3.97514	23.0434	52.4332	47.9322	46.3168	48.3461	45.9618	33.5025	65.9938	34.1346	28.9661	52.4334	47.9326	46.3168	51.7849	44.5497	42.7332	15.6949
MGG_10004T0	1.44226	0	0	0	56.6522	31.6403	42.4698	24.577	98.905	474.062	0	0	0.304858	0	0	1.76219	0.441759	0.882917	1.75502	1.75328	2.63521	9.09407	6.04821	5.96787	0.790149	0	0	2.13923	3.3794	2.82702	0.969517	62.7486	15.3199	9.09412	6.04824	5.96787	7.17343	1.64305	4.08654	17.2154	20.2779	12.4403	9.09416	6.04829	5.96787	3.70572	1.92077	0	1.76222
MGG_05252T0	134.55	132.127	63.9448	73.55	47.0047	47.1735	48.0209	24.2544	32.7949	34.1525	32.6167	29.5638	25.4807	34.9023	30.8236	53.0011	54.0792	57.0241	278.559	290.495	271.241	48.9842	47.5168	40.4756	55.7023	35.6529	64.6831	47.8609	62.2927	46.3029	56.8876	15.2307	14.1099	48.9845	47.5169	40.4756	55.3715	61.2665	46.0836	48.0264	48.703	57.4035	48.9847	47.5174	40.4756	37.3477	45.7302	56.4525	53.0021
MGG_14705T0	0	16.4345	0	0	0	0	0	0	0	0	0	0	0	0	0	0	0	0	0	0	0	0	0	0	0	0	0	0	0	0	0	0	0	0	0	0	0	0	0	0	0	0	0	0	0	0	0	0	0
MGG_02468T0	24.7961	23.68	27.2164	25.4384	17.2216	15.6665	13.3323	16.6413	12.1055	11.1848	19.9545	19.8534	17.8959	18.5527	19.668	14.3976	14.3346	14.906	14.2031	14.8001	14.7618	16.4801	12.2564	17.162	12.7891	13.2997	9.28973	13.2536	15.223	9.50177	28.982	12.1487	33.0044	16.4802	12.2564	17.162	17.5391	17.8565	15.9595	19.2158	17.3555	14.3849	16.4803	12.2565	17.162	12.2686	10.7994	10.4517	14.3979
MGG_07810T0	2.03498	0	0	0	0.918781	1.42478	1.78343	3.80745	0	4.24538	0	0	0	0	0	0.310797	0	0.31144	0	0	0	0	0	0	0	0	0	0	0	0	0	0	0	0	0	0	0	0	0	0	0	0	0	0	0	0	0	0	0.310803
MGG_00729T0	0.872987	2.11478	1.52816	1.44074	3.64588	4.58414	3.94013	10.085	4.50097	13.3557	27.5129	19.9797	24.7267	7.87761	8.82012	58.6649	55.7512	55.2679	80.646	80.0353	80.4621	136.586	116.065	163.516	122.596	88.0912	93.0799	68.5193	55.2289	57.7233	90.1774	1.58254	2.248	136.587	116.065	163.516	115.683	88.7333	101.533	124.515	133.039	146.704	136.587	116.066	163.516	130.236	121.688	92.8287	58.666
MGG_16028T0	0	10.6852	0	0	9.62554	2.48777	2.80259	0	2.30598	7.41273	0	0	0	0	0	0	0	0	3.2428	0	0	0	0	0	8.75987	0	0	0	4.1628	0	0	0	0	0	0	0	0	0	0	0	0	0	0	0	0	0	2.83925	12.0905	0
MGG_06411T0	46.9406	41.5175	131.664	152.842	8.47737	8.69963	8.8568	7.56656	8.90021	17.4734	48.703	43.5919	98.8705	83.07	25.8129	67.8116	62.2469	67.3602	23.0159	21.5665	20.769	180.025	163.911	176.943	60.5096	72.045	57.6492	63.2763	68.904	56.9377	56.9834	79.8879	115.987	180.026	163.912	176.943	179.321	214.846	175.027	210.507	202.276	188.071	180.027	163.913	176.943	100.832	99.3611	179.456	67.8129
MGG_12939T0	245.302	231.071	288.697	291.155	63.7602	37.0435	20.8346	10.5131	5.42428	2.57712	0.429583	0.160278	0.500007	0.347712	0	2.38443	2.60835	2.17214	4.74946	5.53554	4.46615	3.81835	4.02305	5.0898	0.907162	1.53915	0.673771	0.175431	0.36951	0.463667	0.954078	13.379	5.02533	3.81837	4.02306	5.0898	3.19345	3.41343	3.73422	4.05117	2.29368	2.25144	3.81839	4.0231	5.0898	4.40645	3.90639	0.469531	2.38447
MGG_01034T0	30.2859	30.7825	30.2099	29.4033	3.53307	4.14614	4.35944	3.29228	3.53207	3.43171	18.5703	17.5973	9.01242	12.1037	11.1959	4.59966	4.48274	3.91003	7.43761	7.58448	6.95569	2.24037	2.01033	2.59038	2.73447	1.9541	2.57829	3.1056	2.4117	2.48733	12.4541	3.22051	3.8395	2.24039	2.01034	2.59038	3.60656	4.04774	3.93793	2.67813	2.07123	2.39039	2.24039	2.01036	2.59038	4.64613	3.08702	1.84711	4.59975
MGG_05666T0	53.46	56.1923	38.9166	43.2568	10.232	10.8492	11.1258	11.13	10.9882	11.6314	39.6815	40.5458	26.1983	30.4315	27.7039	15.8076	15.4532	14.3546	23.8541	22.4592	24.4197	12.3972	9.0465	15.2565	15.4119	11.7877	12.6179	10.9765	10.4119	11.4168	31.0656	38.8143	53.274	12.3973	9.04653	15.2565	15.5681	9.18989	14.1956	11.5838	10.6557	10.4107	12.3974	9.04661	15.2565	19.124	13.8023	9.49865	15.8079
MGG_17578T0	36.4631	40.2732	31.2051	30.7573	8.07901	4.72768	4.79336	4.5093	2.19111	2.03478	6.13133	5.18522	5.42371	4.13567	2.54897	33.2073	37.8487	34.3094	42.5214	40.4271	35.9846	8.85597	7.5511	11.5487	11.6529	10.1052	10.7705	7.26123	5.01022	2.91183	4.08519	84.4611	21.5176	8.85602	7.55113	11.5487	7.19672	5.64114	3.00653	10.6882	6.5474	7.02934	8.85606	7.5512	11.5487	10.6266	8.81286	10.7224	33.2079
MGG_15199T0	0	0	0	0	0.320914	0.331767	1.12125	0.327354	0	1.64759	0	0	0	0	0	0	0.435418	0.870244	0	0	0	0	0	0	0	0	0	0	0	0	0	0	0	0	0	0	0	0	0	0	0	0	0	0	0	0	0	0	0
MGG_17804T0	0	0	0	0	0	0	0	0	0	0	0	0	0	0	0	0	0	0	0	0	0	0	0	0	0	0	0	0	0	0	0	0	0	0	0	0	0	0	0	0	0	0	0	0	0	0	0	0	0
MGG_01544T0	4.43442	4.22281	2.79448	2.19552	5.65599	6.31298	6.52894	7.30122	2.4462	1.54185	0.805309	0.701075	0.0937326	0.325915	0.246169	0.812712	1.22242	1.28945	7.82426	8.15341	9.11507	0.279609	0	0	0.303677	0.360668	0.0631534	0	0	0	1.19236	9.16411	5.35263	0.27961	0	0	0.472621	0.168392	0.089747	0	0	0.329734	0.279611	0	0	0.569686	0.413396	0.125742	0.812727
MGG_04128T0	64.9088	63.1146	55.9153	54.5416	10.4466	9.17515	7.21384	6.69553	12.1812	12.2456	10.5048	10.4053	6.96825	8.47769	7.27479	12.9468	13.0451	16.546	33.3255	34.1636	31.5511	8.31465	8.25279	8.75507	7.12332	9.25954	9.27324	5.23898	7.67643	8.18764	17.6183	16.0353	17.5976	8.3147	8.25282	8.75507	11.0571	8.86409	7.21069	12.9643	7.89208	8.22177	8.31473	8.25289	8.75507	9.07532	9.43522	8.65116	12.9471
MGG_04209T0	23.4734	23.7818	12.6793	12.6181	7.60794	8.96089	9.7863	10.5792	50.9248	49.4368	1.52245	2.72653	2.33908	1.47876	0.595695	123.069	121.405	122.811	328.686	329.991	331.165	16.6194	14.9218	19.5647	25.5363	29.2922	20.8221	16.4758	18.5956	11.437	7.4388	20.2428	18.7813	16.6195	14.9219	19.5647	14.9512	8.53175	15.4738	12.6606	17.355	29.822	16.6195	14.922	19.5647	13.8395	14.3802	15.832	123.072
MGG_01453T0	3.21776	2.58038	0.901229	0.849675	0.726401	0.550709	0.564	0.69158	0.974531	1.79011	1.4122	1.64729	1.81374	1.20875	1.57193	1.31051	1.24841	1.83851	1.89251	3.12932	2.22106	0.919781	1.0995	0.946816	1.82162	1.18643	0.977624	1.11364	2.09433	1.51373	2.30724	2.09993	3.72867	0.919787	1.0995	0.946816	1.37179	0.814605	0.694648	2.22657	1.19602	2.16934	0.91979	1.09951	0.946816	4.27161	3.88537	1.33822	1.31053
MGG_16715T0	5.02626	0	0	4.9771	0	0	0	0	0	0	2.28197	0	3.18728	3.69413	0	6.1412	4.61856	7.69237	0	1.52754	0	5.07083	3.51299	5.54611	15.1451	19.6226	10.0215	1.86379	9.81429	9.85211	0	0	0	5.07085	3.513	5.54611	8.92831	5.726	0	6.52123	1.21841	1.49497	5.07088	3.51303	5.54611	3.22859	8.03263	0	6.14132
MGG_01631T0	107.669	113.935	107.914	94.3221	196.236	197.477	213.069	230.488	174.157	146.521	527.701	507.091	542.359	693.004	483.392	221.978	221.474	225.451	288.407	288.121	291.503	174.921	165.965	155.415	195.079	153.972	180.409	210.657	190.256	221.954	508.942	46.3314	42.9938	174.922	165.965	155.415	210.648	218.818	193.388	163.744	166.407	162.094	174.922	165.967	155.415	229.894	212.948	156.659	221.982
MGG_08119T0	0	0	3.67118	1.73059	0.394535	0.407878	0.459495	1.20736	1.13422	2.43069	0.396733	0	1.10825	2.56898	0.388078	1.60152	0	0	2.65834	3.18684	2.12884	1.76318	2.03584	0	1.43621	0.568582	0.995595	0	10.2376	0	1.17483	0	0	1.76319	2.03584	0	0	1.32733	6.36676	2.721	1.69462	3.1189	1.7632	2.03586	0	5.61308	1.39652	0.495572	1.60155
MGG_00239T0	0.168763	0.169167	0	0.250667	0	0	0	0.0388623	0.0912704	0.0195596	0	0	0	0	0	0.0257747	0	0.025828	0.0770097	0	0	0	0	0	0.0924571	0	0.0721036	0.0312895	0	0.0661592	0	0	0.0814827	0	0	0	0	0	0	0	0	0	0	0	0	0	0	0	0.0257752
MGG_16302T0	0	0	0	0	0	0	1.69813	0	0	2.99432	0.733092	0.729377	1.36523	0.791169	2.1513	0.986441	0	1.97696	1.96486	0.981453	0	0.81451	0.752373	0	1.76924	2.10128	7.35873	0	6.30575	0	2.17087	0	0	0.814515	0.752375	0	1.1473	0	0	0	1.56568	0	0.814518	0.752382	0	0	2.58051	0.915728	0.98646
MGG_15724T0	16.0296	8.9682	7.83063	8.49009	4.37602	2.87101	3.62637	3.7771	2.90316	14.8627	4.82352	4.88327	4.4914	3.56176	2.23498	2.04962	2.3978	1.71155	4.763	6.57095	4.99489	7.14563	5.90571	4.93604	6.9438	2.7894	5.09665	3.73225	3.93062	4.09191	3.50826	7.70383	7.19952	7.14567	5.90574	4.93604	5.16503	8.77668	4.67766	7.0614	4.97011	6.31998	7.1457	5.90579	4.93604	4.66935	3.7731	3.38257	2.04966
MGG_17493T0	343.964	299.025	351.133	357.297	1.14628	3.92504	9.10299	6.4412	4.07007	11.4199	0.762086	0.379936	1.06444	0	1.86833	2.56666	2.05655	1.54747	3.08051	2.56298	3.07485	3.3026	2.73951	0.407755	2.39563	1.42419	2.94716	2.74056	2.79296	0.957387	235.325	47.6969	86.7468	3.30262	2.73952	0.407755	3.61044	2.73144	2.64352	1.12255	1.40899	4.73414	3.30263	2.73955	0.407755	4.27264	6.39566	2.51484	2.56671
MGG_08026T0	0	1.35372	5.67365	13.3727	429.864	340.393	306.065	626.327	389.142	433.877	79.7073	85.4036	128.456	59.5536	203.317	153.455	148.913	148.812	18.8984	17.2379	15.6276	388.981	454.954	350.188	81.3854	79.0846	62.3152	70.1084	113.917	73.0605	63.5474	452.418	41.731	388.984	454.956	350.188	417.41	354.879	399.048	587.324	438.676	306.078	388.985	454.96	350.188	155.278	141.725	328.564	153.458
MGG_06765T0	19.5193	22.3882	49.2815	43.4888	28.43	24.8798	24.9689	28.5251	30.9386	39.5901	27.1823	28.0196	51.9307	25.3814	125.653	51.3674	52.6008	50.6118	25.8647	29.4896	29.3774	21.2545	16.8346	22.6772	19.8965	18.6235	13.4182	19.6261	14.5857	16.6285	122.759	105.337	135.023	21.2546	16.8346	22.6772	19.8035	17.4615	22.7911	18.2632	23.4763	16.6354	21.2547	16.8348	22.6772	28.4519	22.8959	18.0416	51.3683
MGG_00134T0	28.2269	29.4736	1.52034	1.61255	2.47125	2.5126	2.54513	3.91669	2.54429	10.1501	13.76	12.8117	13.5584	8.15648	8.59822	13.6792	12.9409	12.2952	31.2104	33.1041	30.1402	37.3991	26.3679	43.1756	29.5406	21.6923	23.1922	19.8266	15.2982	17.9108	20.6167	22.9279	63.1636	37.3993	26.368	43.1756	31.2735	20.6475	30.8709	31.0587	35.5282	35.4928	37.3995	26.3683	43.1756	24.5529	16.9887	18.4964	13.6795
MGG_16721T0	15.2025	14.7687	7.09654	7.99154	14.1938	5.86953	9.5237	7.86601	11.7745	13.1822	2.68415	2.28904	1.42819	2.80483	2.04213	30.6714	32.8252	30.2177	48.6462	48.3697	46.7524	2.74557	2.79847	2.74404	2.77625	3.35833	2.24528	3.06222	4.10452	2.57521	13.4997	5.92009	30.8106	2.74559	2.79848	2.74404	3.60063	4.41883	1.67135	4.33447	3.63974	3.12612	2.7456	2.79851	2.74404	9.64471	8.29852	2.3949	30.6719
MGG_04903T0	4.41247	3.77802	4.24821	4.73342	4.23344	4.67697	4.49543	5.16515	4.29545	4.17649	7.6376	9.13529	6.29563	7.38687	8.6549	5.11046	6.08184	5.12103	4.81002	4.07887	4.423	18.8729	15.3771	15.1137	8.76303	8.13466	7.80273	7.63557	10.4826	4.18035	16.561	27.5962	49.1779	18.873	15.3772	15.1137	16.2639	13.2651	18.6047	20.8958	17.2923	11.1555	18.8731	15.3773	15.1137	7.97155	5.38672	9.38397	5.11056
MGG_16514T0	6.52981	6.54547	13.7165	12.9319	0	1.52394	0	2.63142	2.82517	2.27042	1.11172	1.10609	1.38024	0.799865	0.724981	1.49593	0	0.999346	1.48984	0	0.994237	1.64693	0.380321	2.25162	9.39062	13.8084	8.36957	11.5013	11.4751	5.1197	0	3.55116	9.45827	1.64694	0.380323	2.25162	2.31982	0	0.660775	2.118	0.791444	0.485543	1.64694	0.380326	2.25162	1.5729	2.17406	1.38869	1.49595
MGG_12424T0	75.1451	78.166	34.1815	33.3125	6.72774	7.08328	5.52807	6.1049	4.58808	14.8758	2.15823	2.14729	3.67143	4.07611	1.05557	1.2845	1.68004	1.62294	14.6282	13.2246	15.0329	12.7274	11.8843	9.33069	7.06175	7.31634	5.78058	7.93227	5.21225	5.9491	8.48044	12.9262	5.64974	12.7275	11.8843	9.33069	12.7312	15.0662	11.249	14.6599	12.5428	15.0635	12.7276	11.8844	9.33069	5.51982	5.64908	11.1984	1.28453
MGG_04790T0	11.5234	12.1778	15.3867	18.6639	2.62154	2.10561	2.23116	2.03647	1.44932	0.786843	10.2201	11.1569	25.7925	7.06868	6.52591	5.81189	4.76079	5.52314	3.09794	3.52923	3.48192	29.8975	26.8258	32.2069	23.662	22.7262	20.2023	25.1742	22.8145	22.6223	11.8295	4.46938	7.3321	29.8976	26.8259	32.2069	33.8934	32.836	33.8076	26.9346	27.977	28.2695	29.8977	26.8261	32.2069	29.0628	20.4859	25.3805	5.812
MGG_04058T0	9.1317	9.48052	6.85073	6.1359	2.87132	2.89231	2.57236	2.02773	4.44476	6.72819	8.43983	7.51316	7.30723	7.11099	3.69334	9.66304	10.3888	8.38529	15.1797	13.777	15.0958	6.33371	7.82602	6.65747	5.27084	5.4112	3.34415	2.1768	4.96709	4.85838	16.0039	11.706	14.4868	6.33374	7.82605	6.65747	7.18356	5.82071	5.41241	4.56985	5.45497	6.49914	6.33377	7.82612	6.65747	9.32227	8.25237	4.62389	9.66322
MGG_04440T0	2.72461	2.11043	2.34136	2.08479	0.503242	0.896006	0.390733	1.11224	0.428663	2.58368	18.1614	18.1813	10.3926	11.7723	20.0752	6.65798	5.50035	5.38289	10.8506	11.3667	12.8604	3.15483	2.42366	2.3573	4.71553	3.82768	3.88029	4.91381	4.83644	6.02029	16.6503	2.69408	4.3053	3.15485	2.42366	2.3573	3.69586	3.52718	3.2083	3.05295	3.06219	2.32065	3.15487	2.42369	2.3573	17.3821	13.5247	3.96829	6.65811
MGG_01625T0	23.525	22.8148	33.512	34.3062	3.54968	3.35202	3.41025	2.90589	4.47367	6.64515	13.3434	10.413	13.674	13.0718	10.3651	9.70883	9.96977	9.91618	11.6283	11.5471	11.915	21.631	13.3883	22.1564	27.6955	21.8657	22.2499	21.8934	17.6393	20.2617	22.1821	103.348	91.284	21.6312	13.3883	22.1564	26.1434	11.9421	17.4535	18.4363	17.6346	16.4918	21.6313	13.3884	22.1564	29.1415	20.2932	13.3935	9.70902
MGG_01625T1	0	0	0	0	0	0	0	0	0	0.00815558	0.111752	0.025614	0.0153669	0.0176694	0.0404559	0	0	0	0	0	0	0	0	0	0	0	0	0	0	0	0.0350137	0.0863548	0.526579	0	0	0	0	0	0	0	0	0	0	0	0	0	0	0	0
MGG_04415T0	4.55233	4.49614	5.62507	5.56846	3.14348	2.78107	2.67538	2.58992	2.89647	2.11046	13.6774	13.5476	6.79234	7.44606	8.05712	1.92221	1.88648	1.43439	1.38488	1.3835	2.16098	0.878014	0.623871	1.21886	1.54042	1.08899	1.41106	1.29087	0.888888	1.62716	6.93036	3.49515	7.36969	0.878019	0.623873	1.21886	0.761077	1.11857	0.867137	1.2855	1.00616	0.796474	0.878023	0.623879	1.21886	2.15012	1.78314	0.759326	1.92225
MGG_07340T0	15.2432	15.4162	5.71783	3.50399	2.82663	2.44577	2.46902	2.63263	3.68029	6.18342	4.91236	4.88747	3.79739	3.00087	1.78306	4.32354	4.83567	5.9155	6.25192	5.12893	7.00429	7.03697	5.39035	5.89443	4.54833	2.92235	3.41138	2.57384	2.49804	2.61438	5.58083	31.531	21.5537	7.03701	5.39037	5.89443	6.04397	4.59974	5.28862	5.19147	3.43116	3.03603	7.03704	5.39042	5.89443	6.51302	5.5464	4.74686	4.32362
MGG_00360T0	30.9291	30.198	22.5003	21.6109	2.84122	4.6247	3.34423	3.29906	4.19988	2.66912	10.8203	10.6748	7.69799	9.5782	7.01653	5.48034	5.24934	4.54907	8.18707	9.11485	9.90787	2.26258	1.80923	2.2161	2.27395	1.96018	3.27977	2.18454	2.24836	1.52218	9.5405	9.17476	9.43837	2.26259	1.80923	2.2161	2.28323	1.62701	2.54721	2.25831	1.91495	2.3496	2.2626	1.80925	2.2161	3.18218	2.7817	2.84747	5.48044
MGG_03520T0	93.6089	80.5743	145.339	157.175	34.9137	41.7935	41.1971	34.2085	36.9788	28.7742	94.2377	92.8409	51.6171	74.2834	80.4331	34.8093	27.4253	29.8982	46.43	55.0422	61.9696	9.75183	12.8007	12.9113	17.8379	18.5373	20.287	15.0918	21.4569	11.1687	87.5487	73.042	19.6507	9.75189	12.8007	12.9113	11.5673	6.18207	13.1793	30.0988	13.8123	18.7632	9.75193	12.8008	12.9113	11.7644	8.1304	5.77036	34.81
MGG_13209T0	45.2474	42.0772	44.6605	37.2473	23.3825	31.0436	35.9755	27.2413	30.0725	23.3777	53.5844	54.2979	35.1454	51.1517	54.9575	40.2976	36.7349	39.046	69.4876	67.0992	67.2341	10.1747	11.0496	14.136	10.0052	10.6413	9.00603	10.5117	10.2188	7.26622	80.6211	20.7531	18.9512	10.1747	11.0496	14.136	14.1381	15.112	13.4604	9.47774	11.497	12.1609	10.1748	11.0497	14.136	15.4076	15.8272	13.7578	40.2983
MGG_04646T0	23.2548	25.1372	17.8627	17.5283	24.133	20.2915	22.6768	20.1415	27.9316	25.0617	14.5762	14.6592	12.6189	10.2039	17.8806	5.56603	6.16604	6.21497	22.8071	23.6283	25.5784	17.0705	16.496	18.4312	23.056	19.5915	28.5216	22.5875	19.925	18.7772	35.8144	15.667	14.7472	17.0706	16.496	18.4312	21.394	16.1458	14.9624	16.2116	17.5847	19.5113	17.0707	16.4962	18.4312	22.072	22.049	14.8614	5.56614
MGG_04501T0	3.36815	4.44241	1.4895	3.86181	1.48068	1.40664	0.605897	2.93916	3.298	5.3419	10.503	11.4908	4.9836	5.6024	13.1868	6.931	6.95006	7.43368	9.70708	11.4753	10.7966	2.5038	2.60189	2.93409	3.88474	1.84552	2.7266	4.33845	2.83835	3.12727	6.67324	0.57844	0.684727	2.50381	2.6019	2.93409	2.6451	1.48097	2.51142	3.21996	2.36347	2.37267	2.50382	2.60192	2.93409	9.79275	7.97969	2.46307	6.93113
MGG_02482T0	24.3845	25.9868	22.6456	21.4772	2.05704	2.78555	2.42947	2.45296	2.60977	3.09392	9.52673	9.44947	5.39843	6.94863	3.0208	4.58664	5.14959	4.32114	11.01	10.219	10.5131	3.52826	2.6312	2.30122	3.76166	3.42377	2.99754	4.1879	3.00716	2.91812	9.31741	8.51511	9.9145	3.52828	2.63121	2.30122	3.60199	2.14436	3.89615	2.59759	2.6133	3.77906	3.5283	2.63123	2.30122	6.34775	5.84546	1.85599	4.58673
MGG_03643T0	10.7028	11.477	8.19122	7.88696	17.8119	14.7547	12.041	15.8576	15.5611	17.8087	18.5327	19.3944	14.6787	15.3462	32.0378	9.65564	8.64026	9.21848	14.7653	16.6417	13.7444	3.89219	3.49861	4.96651	7.04537	5.72234	4.1592	4.61479	6.6421	4.32587	22.4204	10.5583	22.8335	3.89221	3.49863	4.96651	5.09927	4.44234	5.07105	5.66211	6.29509	5.7251	3.89223	3.49866	4.96651	12.604	7.62409	2.72904	9.65582
MGG_12308T0	24.3801	27.338	50.3447	47.4648	2.70523	5.0148	7.49634	4.37717	4.64837	4.88504	12.8511	15.3991	13.7131	12.5531	17.0668	9.34035	6.58153	7.84188	9.67947	9.29312	10.4443	176.03	176.367	194.239	154.281	170.464	122.642	155.372	171.538	133.807	26.3887	67.8671	142.054	176.031	176.368	194.239	153.41	144.991	164.92	194.292	187.616	161.375	176.032	176.37	194.239	119.444	88.6014	158.886	9.34052
MGG_00433T0	165.459	151.433	264.45	267.843	19.0007	9.90561	9.45691	7.28898	8.40369	17.8427	18.6167	25.0214	33.1491	25.2025	14.856	42.6297	44.9503	43.8188	9.62925	6.99614	9.2009	12.5194	13.2403	11.1131	8.27648	10.2978	2.86866	4.2681	12.0802	5.64035	11.1224	79.0283	28.4817	12.5195	13.2404	11.1131	10.7341	15.298	17.1801	25.0139	16.9154	11.3403	12.5196	13.2405	11.1131	17.7906	18.2032	15.7071	42.6305
MGG_10578T0	112.761	111.92	212.248	231.784	54.9868	44.2056	41.3055	39.4601	47.348	59.3246	70.5364	65.1713	91.3893	69.063	44.1697	69.8545	67.8151	66.6056	51.6478	49.8638	47.1669	152.746	145.3	153.695	108.543	124.07	107	155.624	142.621	106.043	111.571	70.9702	77.0778	152.747	145.3	153.695	145.5	159.131	167.442	196.107	188.346	173.629	152.748	145.302	153.695	125.229	116.173	189.601	69.8558
MGG_09912T0	239.668	256.463	306.232	309.791	31.9229	41.4403	33.6527	32.4293	42.6382	39.4698	152.958	155.344	126.095	161.504	165.678	162.001	169.948	165.995	294.213	296.579	293.357	47.7261	51.6931	52.6016	38.9755	31.8718	24.6652	40.1111	37.2331	33.9476	265.771	60.8889	25.0581	47.7264	51.6933	52.6016	47.1306	55.1381	60.8976	56.2892	49.5456	57.9297	47.7266	51.6937	52.6016	68.0786	55.1388	39.9327	162.004
MGG_14736T0	2.86905	1.11842	1.33927	0.315665	0.287858	0.44639	0.0838134	0.146818	0.275848	3.54692	0.361827	0.431993	0.673829	0.624787	0.42472	0.0973743	0.48821	0.975756	0.775825	0.387528	0.776614	0.64322	0.965493	1.23114	1.1352	1.45196	0.3632	1.18209	1.24492	0.749828	1.07146	5.201	9.54283	0.643224	0.965497	1.23114	0.792772	0.847381	0.645177	0.16544	0.927314	0.663715	0.643226	0.965506	1.23114	0.614307	0.594368	0.45197	0.0973761
MGG_08802T0	47.7492	61.6911	83.585	76.7022	6.10825	8.04831	6.69549	6.96387	7.68976	9.96147	38.4193	32.7126	37.7926	39.3834	34.5181	42.9455	37.2134	34.7522	52.4548	58.6911	68.5029	38.5381	39.1826	36.5887	27.4676	27.2716	26.1433	38.5596	30.664	21.6307	59.9161	19.0431	23.0545	38.5383	39.1827	36.5887	42.0323	46.7409	37.1521	32.6277	43.8559	53.1791	38.5384	39.1831	36.5887	36.1242	35.0459	33.6989	42.9463
MGG_02372T0	3.94639	1.69536	5.92126	1.67476	2.79993	3.42091	4.44672	3.24559	16.8304	182.301	0.639892	0.763979	1.66833	9.80632	1.37705	6.19943	6.90719	6.38481	1.54355	1.88469	1.7168	3.69699	3.41495	2.64383	5.09624	7.88678	2.89044	6.48061	9.46702	2.87315	0	186.412	323.92	3.69701	3.41496	2.64383	3.80548	5.35212	5.47678	2.04807	4.09989	2.34756	3.69703	3.415	2.64383	3.80241	4.80521	5.11558	6.19955
MGG_06332T0	81.924	84.7639	127.036	134.74	41.5126	36.9263	45.3894	46.313	250.321	45.5598	36.5558	35.9735	26.6811	37.0399	43.4096	7.51799	9.04638	9.57834	10.5893	8.33482	8.24452	96.9279	90.6803	77.6911	60.7742	51.8183	35.6529	66.363	50.3924	47.692	31.908	84.1351	61.794	96.9285	90.6806	77.6911	104.678	96.8006	96.3511	122.622	118.558	113.991	96.9289	90.6814	77.6911	191.635	123.059	81.1565	7.51813
MGG_16508T0	0	6.16896	0	0	0	2.87256	0	0	10.6506	17.1186	0	2.77991	0	3.01542	8.19934	0	0	0	0	3.74066	0	9.31315	11.4702	10.1861	23.6012	4.00435	35.0584	31.9487	4.80668	9.65042	0	334.689	202.055	9.3132	11.4703	10.1861	8.74553	0	0	0	0	10.9827	9.31324	11.4704	10.1861	7.90624	3.27841	0	0
MGG_10189T0	53.1103	53.4604	33.609	32.3466	5.96967	9.23141	11.4513	7.26643	16.1523	23.6433	20.7328	14.856	20.0568	22.6475	11.7933	21.4494	20.7597	22.1059	12.8443	12.5615	11.2333	238.593	240.323	288.296	183.345	175.316	178.492	137.033	126.7	142.434	167.305	7.49276	9.44176	238.594	240.324	288.296	200.683	215.182	238.993	164.915	161.119	170.789	238.595	240.326	288.296	259.86	233.915	207.184	21.4498
MGG_03339T0	0	0.62567	0	0.618067	0.422716	0.874025	0.820526	0.4312	1.21524	0.578735	0	0.281945	0	0	0.138599	0	0	0	0.189882	0.189693	0.190075	0	0.145417	0.516547	0.512933	0.81226	0	0	0.731257	0	0	0	1.8082	0	0.145417	0.516547	0	0.711068	0	0	0	0	0	0.145419	0.516547	0	0	0	0
MGG_04120T0	21.8389	24.1784	9.92811	10.1671	1.47166	1.82572	1.37117	1.42614	1.55129	1.51112	0.776926	1.03065	0.688983	0.718694	0.217136	1.29434	0.848623	1.04759	2.37982	1.88216	2.03483	3.0418	3.37929	3.50674	1.78575	1.53763	1.02126	0.725203	1.20927	1.91673	2.19112	3.36805	1.10165	3.04182	3.3793	3.50674	2.66341	3.34198	4.28797	3.21406	4.66184	5.38066	3.04183	3.37933	3.50674	11.0968	7.90056	3.05009	1.29436
MGG_09149T0	0.10911	0.273429	0	0	0.123156	0	0.0573735	0	0	0.0505835	0.049537	0.024643	0	0	0.0969126	0	0	0	0	0	0.0332264	0.082558	0.0254199	0	0.149441	0.283978	0.372937	0.202296	0.0426097	0	0.293383	0	0.421448	0.0825585	0.02542	0	0	0.0414333	0.0441649	0.0283125	0.0528986	0.129811	0.0825588	0.0254202	0	0	0.029062	0.0309391	0
MGG_08525T0	0.479978	0.360847	2.5206	0.475283	1.4086	1.40023	0.694067	0.276321	0.519165	0.611926	0.381351	0.271013	1.01455	0.470357	0.213161	3.22546	3.67538	3.45251	0.876094	0.656418	0.657738	1.029	1.23005	1.58886	2.43236	1.24923	0.888637	2.40275	0.937206	2.63429	0	12.0074	25.7237	1.029	1.23006	1.58886	3.66618	1.54926	1.26284	5.41783	2.32702	0.999325	1.02901	1.23007	1.58886	1.69571	2.36513	1.22492	3.22552
MGG_11928T0	0	0	0	0	0	0	0	0	4.58384	9.82334	0	0	0	0	0	0	0	0	0	0	0	0	0	0	0	13.7872	0	0	0	0	0	0	0	0	0	0	0	0	0	0	0	0	0	0	0	0	0	0	0
MGG_10621T0	0	0	0	0	2.71502	0.935613	0.117113	0.205148	1.05997	3.66546	0.101116	0	0.235385	0.0545635	0.0494552	0	0	0	0.0677539	0.135373	0	0.112347	0.0518879	0.122877	0.183026	0.869495	0.126875	0.660692	0.347904	0	0.598862	0	0	0.112347	0.0518881	0.122877	0.553871	0.0845748	0	0.115585	0.161967	0.0662435	0.112348	0.0518886	0.122877	0.286124	0.0593222	0	0
MGG_18068T0	0	0	0	0	0	0.666724	0	0	0	0	0	0	0	0	0	0	0	0	0	0	0	0	0	0	0	0	0	0	0	0	0	0	0	0	0	0	0	0	0	0	0	0	0	0	0	0	0	0	0
MGG_15050T0	5.41424	4.74882	0.710822	0	2.06255	1.34256	2.66905	2.25979	1.24446	2.35317	1.99722	2.29281	2.28887	2.48705	1.35253	0	0.207295	0	0.514713	0.925564	0.309142	1.36556	0.630692	1.7736	1.11233	0.550449	1.06023	1.25479	1.71793	0.928602	4.0945	2.94447	2.28736	1.36557	0.630694	1.7736	0.961749	1.9275	2.32852	0.35123	1.23043	0.503239	1.36557	0.6307	1.7736	0.217363	0.090132	1.15144	0
MGG_05459T0	14.7732	17.6294	3.20178	4.17964	4.68491	3.80354	4.13074	4.15794	1.87694	1.84811	4.019	4.79306	3.99011	4.02142	1.66625	3.90373	4.12994	4.77312	11.5566	12.721	12.6394	9.67	9.58788	8.8945	10.0527	8.58258	9.3175	6.65196	6.27292	5.33185	12.0589	1.40281	0.679323	9.67006	9.58791	8.8945	8.7474	7.07925	7.07139	13.2954	9.46453	7.39313	9.6701	9.588	8.8945	12.3138	7.99478	5.35272	3.90381
MGG_17274T0	0	0	66.3005	58.5217	4.96692	8.2494	6.65545	1.38206	4.37468	2.55072	1.49833	4.40489	0.777467	4.54576	2.86927	197.284	230.869	192.32	190.629	161.409	166.112	22.203	12.8182	0	21.0999	3.57996	18.8057	0	0	4.31382	115.189	92.8076	69.0674	22.2031	12.8183	0	3.90933	8.35724	0	17.1322	2.66746	3.27292	22.2032	12.8184	0	7.06832	11.7238	0	197.288
MGG_17274T1	1.41817	0.360583	217.716	251.442	0.961201	0.000152183	1.36467e-05	0	0.000119431	2.709	130.3	106.668	129.175	160.238	102.31	306.289	279.026	330.228	226.311	236.06	255.008	92.249	119.176	139.095	47.3365	78.4675	64.8101	74.1481	53.2297	43.2206	272.423	43.3107	12.2765	92.2495	119.176	139.095	85.8691	88.5788	110.606	67.921	99.7783	60.631	92.2499	119.177	139.095	95.4139	78.4409	137.53	306.294
MGG_08933T0	2.00748	1.60983	5.06028	1.59027	0.543819	0.843316	1.68895	1.10946	1.7371	2.60587	1.27598	2.72039	2.63085	1.86887	2.13967	1.22639	1.35274	1.35182	1.46568	2.07432	2.07849	2.53159	2.99323	2.65812	3.18943	4.44108	2.5159	2.53094	1.41113	4.2497	5.93763	1.31009	8.91718	2.53161	2.99324	2.65812	3.70858	1.52463	1.78766	5.10494	2.82246	2.0301	2.53162	2.99327	2.65812	3.35268	3.95679	1.25232	1.22641
MGG_12043T0	0	0	0	0	274.219	58.2941	138.946	32.0894	216.707	157.242	0	0	0	0	0	0.803122	1.61066	0.804783	11.198	14.3831	14.412	0	0	0	0	0	0	0	0	0	0	0	0	0	0	0	0	0	0	0	0	0	0	0	0	0	0	0	0.803137
MGG_05817T0	39.9453	42.8548	29.9351	34.6369	24.0793	26.103	20.9477	18.944	26.0641	9.96004	65.9251	59.4953	39.6613	55.2256	64.0075	33.5706	36.639	34.367	50.1183	52.6277	51.4185	21.1844	18.5119	30.0794	90.0207	72.9859	65.8678	67.4954	64.7587	65.5162	36.2864	94.1754	200.163	21.1845	18.512	30.0794	21.8621	19.1864	27.0937	20.6184	20.6224	23.762	21.1846	18.5121	30.0794	25.936	22.4295	22.9598	33.5713
MGG_00815T0	7.76024	5.55632	3.4931	7.13545	13.6394	7.6325	8.30691	2.80816	15.8283	84.8019	1.25829	0.751151	0.585829	2.03697	0.123084	6.43397	6.45166	8.14392	50.082	53.4015	47.7697	3.91452	3.22847	1.8349	2.42941	3.42634	3.78921	4.11083	1.51527	3.47681	0.745225	7.83772	8.5642	3.91454	3.22848	1.8349	2.95388	4.20981	0.673103	2.58901	2.68737	1.64867	3.91456	3.22851	1.8349	3.73856	1.7717	2.04331	6.43409
MGG_05194T0	97.1947	95.2135	90.4831	89.6818	13.2147	20.3636	24.3925	11.9539	25.8046	14.8492	45.6317	42.9059	37.8206	44.6467	29.9209	61.7389	63.2618	54.7671	128.016	115.469	106.284	17.2713	18.7842	24.0697	20.5733	18.685	33.6615	17.6109	34.0746	15.5875	89.8371	1684.25	133.318	17.2714	18.7843	24.0697	27.467	21.3902	28.1652	12.8969	15.5288	15.7684	17.2715	18.7844	24.0697	31.2162	27.3592	20.9835	61.7401
MGG_02568T0	233.187	230.78	213.836	248.488	103.679	101.661	110.791	75.2314	81.173	53.7785	134.083	126.72	93.3256	116.866	138.517	333.363	344.431	328.255	535.1	535.648	548.621	440.654	403.177	525.059	344.996	373.542	340.188	263.355	325.428	311.833	297.591	100.423	91.4425	440.657	402.903	525.059	410.433	328.579	461.879	421.105	409.173	478.459	440.659	402.906	525.059	489.657	360.368	297.718	333.369
MGG_12175T0	12.5822	11.6129	16.7544	16.803	5.25314	5.71467	4.29889	6.44681	2.52777	6.22598	14.1407	16.6946	12.0965	18.4705	6.47777	30.5027	31.7592	30.9991	40.521	40.1838	41.1451	17.3155	11.7486	17.2884	6.23226	4.46966	4.06657	4.28112	3.50414	3.30659	22.1837	34.3109	17.9842	17.3156	11.7486	17.2884	16.8954	10.0026	12.1956	11.1038	9.29028	9.67313	17.3157	11.7487	17.2884	16.8622	12.5236	11.2914	30.5033
MGG_06950T0	9.27343	15.9099	22.4766	15.8932	34.3004	63.2627	46.6059	78.6837	13.194	5.12594	89.2244	43.2584	37.5448	54.001	157.29	3.05052	3.71438	2.83848	21.4838	21.7876	19.3333	46.1485	44.2067	48.8014	36.5404	34.5791	23.4676	42.3224	46.3826	41.3879	26.8532	11.6382	37.5416	46.1488	44.2069	48.8014	46.7571	49.4362	55.2941	63.5826	71.762	79.3516	46.149	44.2073	48.8014	61.8584	62.9857	69.2789	3.05057
MGG_12387T0	249.391	279.963	335.438	273.411	183.691	203.86	222.968	185.766	204.792	101.018	185.292	195.848	172.938	196.854	218.969	82.0079	85.5461	87.0458	92.1255	89.7139	87.7632	154.203	160.522	163.04	107.178	87.9658	92.9613	101.678	98.6346	111.236	204.425	212.438	141.3	154.204	160.522	163.04	175.619	172.254	161.721	143.625	157.152	145.894	154.204	160.524	163.04	162.647	189.96	155.866	82.0094
MGG_04725T0	61.8867	52.3264	47.5606	50.5695	3.69146	2.99433	2.11655	1.73794	1.03402	0.933032	6.05345	6.19324	4.14773	5.05385	4.24553	7.76125	6.85792	8.23931	13.6226	13.5326	15.0154	2.34767	2.05135	2.08193	3.30779	3.02826	1.71974	0.839571	3.53678	1.77521	7.94823	6.29346	2.67223	2.34768	2.05136	2.08193	2.94938	1.43297	3.05489	2.2195	2.1954	1.04756	2.34769	2.05138	2.08193	2.34314	2.61329	2.06873	7.76139
MGG_08340T0	29.4557	25.4097	28.5575	21.8757	1.79026	2.51181	2.68075	2.80451	4.9629	6.36829	8.10107	8.82764	6.46567	7.56326	6.28915	15.832	17.3503	18.5522	19.8172	22.0355	22.3386	32.9315	34.9721	40.159	24.982	19.9031	25.3312	19.2194	18.8031	19.8748	12.7562	48.3655	44.3069	32.9316	34.9723	40.159	27.8721	26.2429	32.1002	56.5168	50.669	47.0907	32.9318	34.9726	40.159	29.5636	31.5336	29.7154	15.8323
MGG_01592T0	188.685	192.804	179.313	174.983	60.9645	79.378	78.8136	61.6264	62.6898	37.981	289.659	305.719	176.827	257.908	251.88	91.0915	91.5456	90.8047	202.554	189.28	199.181	35.734	34.9192	39.5726	60.7353	46.9589	56.5855	62.3203	47.0165	60.1489	144.723	108.763	99.1306	35.7342	34.9193	39.5726	40.4878	40.5825	42.2709	37.9147	40.9017	41.1509	35.7343	34.9196	39.5726	67.7214	64.0174	39.7974	91.0932
MGG_09740T0	0	0	0	0	1.50159	5.69203	4.66353	4.59517	0	2.0558	0	0	0	0	0	0	0	0	0.674505	0	0	0	0	0	0	0	0	0	0	0	0	0	0	0	0	0	0.787701	0	0	0	0	0	0	0	0	0	0	0	0
MGG_01370T0	15.29	12.7723	6.92746	4.74995	35.4982	42.996	40.8306	46.7735	5.83707	10.6675	11.6378	13.4747	10.8998	13.0372	14.3463	13.0039	12.856	12.3426	26.4493	26.2864	26.8414	26.3899	24.6211	29.3596	45.3327	35.0645	36.7622	33.4069	25.9332	28.7951	9.57288	1.30436	3.61883	26.39	24.6212	29.3596	24.2844	23.111	22.9964	42.6707	29.1429	22.0253	26.3901	24.6214	29.3596	10.0622	7.66604	30.902	13.0042
MGG_08752T0	0.249041	0.499277	0	0	6.18425	7.67208	6.41675	2.40865	6.8421	7.04281	0.0565336	0.281236	0.157923	0	0.0553003	0.836782	0.915363	0.762284	5.68212	4.16275	6.44629	5.77874	7.13652	5.01508	4.43424	3.64598	4.0433	4.52502	3.89023	6.54125	0	1.62526	0	5.77877	7.13655	5.01508	8.58218	8.98421	3.93142	1.35708	1.32814	1.85182	5.77879	7.13661	5.01508	1.99963	1.26034	6.35561	0.836798
MGG_08309T0	21.9669	21.708	30.7625	27.6347	8.53007	6.96456	6.12054	7.30142	4.46815	10.8084	16.9984	15.5549	35.3063	15.9927	11.9338	15.4666	14.7474	16.3232	14.2269	14.7796	14.0941	60.3872	46.4139	64.6752	263.438	168.777	234.299	158.583	93.5277	158.069	18.5279	19.8356	49.2287	60.3875	46.414	64.6752	50.8249	45.9318	40.9631	13.121	14.267	11.588	60.3878	46.4145	64.6752	46.4798	38.7124	19.9012	15.4669
MGG_06498T0	21.1659	25.735	5.76347	16.3013	29.9076	31.468	36.5838	23.7384	29.3382	20.1702	121.81	134.383	114.168	144.519	127.943	20.9522	18.1284	19.7957	48.5305	51.5795	56.4577	7.11785	14.3368	6.81188	16.7495	12.8794	15.0718	28.4873	24.6441	32.1147	175.48	14.4951	22.7098	7.11789	14.3369	6.81188	13.0896	21.2845	13.9617	9.66231	12.1619	16.2048	7.11792	14.337	6.81188	18.2536	18.2702	9.11381	20.9526
MGG_02775T0	731.017	705.505	316.446	312.05	19.2566	17.7292	12.5253	12.0823	5.77966	5.59611	0.730711	0.581607	0.612359	0.788599	0.214431	23.8927	25.8316	24.8288	53.2705	53.3155	54.3049	6.08899	3.67465	5.68295	2.64524	3.14168	4.21753	1.43233	1.25705	0.757139	1.94744	94.8809	371.759	6.08902	3.67467	5.68295	3.08765	3.54481	3.25734	1.83759	1.17045	1.34037	6.08905	3.6747	5.68295	2.06766	2.31492	1.36913	23.8931
MGG_00485T0	6.28427	6.47432	7.1504	7.08708	2.38413	1.87404	1.39981	2.0903	1.54828	2.36713	5.46848	4.96766	2.80427	3.18607	2.84902	2.47944	2.08525	2.05711	3.31902	3.05047	3.45529	2.04729	1.11839	1.56502	2.67778	3.2939	2.16288	2.78339	3.61303	3.04528	3.93104	8.16433	17.6995	2.0473	1.1184	1.56502	2.2636	1.4252	1.66048	1.99306	1.94652	1.45378	2.04731	1.11841	1.56502	3.67225	2.65026	0.91573	2.47949
MGG_13926T0	23.2405	23.203	16.4032	13.0715	8.01662	7.24635	6.35471	0.642212	3.78074	1.5946	0	0	0	0.0455493	0	0.170375	0.0569476	0.113818	0	0.0565043	0.113236	0	0	0	0.101859	0	0	0	0.0726071	0	0	5.46007	1.07722	0	0	0	0	0.353012	0.0752572	0.0964894	0.135209	0.0552997	0	0	0	0	0.198087	0	0.170378
MGG_10383T0	9.95758	11.1421	11.6745	13.0705	6.2732	8.64715	8.58463	7.73224	12.5239	6.44141	22.8145	21.4436	19.5304	17.3034	11.3641	9.54921	10.994	10.0651	6.83337	7.88225	6.84032	17.3466	16.8865	20.5057	20.8062	27.1217	17.8749	28.5086	38.7055	21.243	21.015	11.5862	26.1632	17.3467	16.8866	20.5057	19.2511	25.062	24.2772	22.4135	22.5102	21.4207	17.3468	16.8867	20.5057	24.0229	23.3152	19.5023	9.54939
MGG_03635T0	4.27491	5.35646	49.3893	38.0978	16.8884	14.7159	10.6775	14.0279	13.1782	23.2868	25.7163	27.0342	28.6896	27.2299	27.7657	33.2978	35.6808	35.6565	39.3397	39.3006	43.6105	13.4775	14.6902	14.1512	17.2724	33.7263	13.6984	21.4	32.5541	11.3122	39.513	3.48729	0	13.4776	14.6903	14.1512	12.5295	9.33426	10.3822	31.8918	24.3526	15.8937	13.4777	14.6904	14.1512	88.5574	81.1285	16.0615	33.2984
MGG_17783T0	0	0	0	0	0	0	0	0	0	0	0	0	0	0	0	0	0	0	0	0	0	0	0	0	0	0	0	0	0	0	0	0	0	0	0	0	0	0	0	0	0	0	0	0	0	0	0	0	0
MGG_09468T0	0	0.617241	0	0	2.50213	3.59271	4.04736	7.01895	5.46151	5.49528	0.139782	0	0.45555	0.603422	0.068366	0.376178	0.565817	0.942388	1.49859	1.12283	1.03133	0.543571	0.143458	0.0849314	0.421686	0.200329	0	0.342499	0.360703	0.482791	0	0.334876	0.297306	0.543574	0.143458	0.0849314	0.656281	0.23383	0.996983	0.479348	0.671702	0.45787	0.543576	0.14346	0.0849314	0.494416	0.492036	0.436514	0.376185
MGG_03871T0	31.5275	31.6031	88.6763	79.106	16.6471	17.8337	19.95	18.0887	20.6343	14.3684	51.4326	53.6461	252.163	48.1761	131.768	145.27	146.324	144.507	56.2459	54.4037	51.5027	956.569	869.775	983.506	1204.24	1256.74	957.213	996.982	1196.99	999.449	262.223	40.1038	20.8983	956.574	869.778	983.506	1070.9	884.624	909.744	865.101	834.205	748.592	956.578	869.723	983.506	608.403	517.941	615.944	145.273
MGG_00420T0	0.211765	0	0	0	0.669276	0.444799	0.278382	0.243824	0.229054	0	0.144215	0.191312	0.0895237	0.15564	0.047023	0	0	0.0648186	0.0644217	0.0643578	0.257949	0	0	0.116834	0	0.62005	0.180953	0	0.165397	0.0830173	0	1.38199	0.817964	0	0	0.116834	0	0	0.085717	0	0	0	0	0	0.116834	0.340065	0.11281	0	0
MGG_13529T0	0	0	0	0	14.1068	7.29194	8.21472	7.19495	33.7956	43.4552	0	0	0	0	0	0	0	0	19.0101	9.49559	9.51469	0	0	0	0	0	0	0	0	0	0	0	0	0	0	0	0	0	0	0	0	0	0	0	0	0	0	0	0
MGG_03055T0	57.7124	59.2783	10.7061	8.46085	1.55664	1.81919	1.18235	0.897499	2.59425	13.5863	7.07794	6.22953	7.50949	7.41833	3.72805	7.28037	7.85136	6.56129	13.8631	13.0293	13.1012	3.44051	4.05113	3.59759	5.2149	5.51083	4.61128	3.72423	2.98554	3.93729	9.16981	5.70658	8.97469	3.44053	4.05115	3.59759	4.15391	1.99233	5.94631	3.88976	2.9797	3.47768	3.44055	4.05118	3.59759	5.00703	4.91106	3.4855	7.28051
MGG_00919T0	53.3961	55.0861	30.9868	34.1519	4.26815	8.34011	4.53389	7.22445	7.10145	5.63477	124.136	127.073	77.2494	118.853	99.3289	43.5994	42.0011	41.4638	52.3972	48.683	52.3872	11.2141	10.2618	13.1249	13.3176	10.2742	11.5399	10.5548	10.3856	10.0998	68.4357	22.5983	31.6995	11.2141	10.2618	13.1249	14.2458	15.2271	16.1469	13.4782	14.3036	13.5334	11.2142	10.2619	13.1249	26.0243	25.6777	9.30843	43.6003
MGG_08952T0	0	0	0	0	0	0	0	0.101509	0	0	0	0	0	0	0	0	0	0	0	0	0	0	0	0	0	0	0	0	0	0	0	0	0	0	0	0	0	0	0	0.343153	0	0	0	0	0	0	0	0.124996	0
MGG_08824T0	2.14259	2.86364	4.50073	5.65769	2.2572	1.00009	3.00439	1.64464	1.39051	5.95986	89.8181	108.881	96.1638	90.1098	65.4975	17.2343	17.7192	20.3304	34.5457	33.4261	28.2736	26.8397	20.6324	31.1286	10.3688	12.5471	7.11994	10.3285	9.20399	7.83955	86.8976	34.1799	51.7249	26.8399	20.6325	31.1286	33.2387	38.2404	39.027	19.6444	17.3128	18.6934	26.84	20.6327	31.1286	18.1211	19.784	18.6316	17.2346
MGG_17690T0	40.9189	37.0681	39.5068	31.2068	3.67198	2.43192	3.40788	2.28252	2.36418	4.24174	9.17339	7.86406	4.1903	2.73966	4.68416	5.12377	5.91632	5.21216	6.64927	6.48819	7.73957	3.4615	2.19083	3.64573	4.80376	3.14203	3.69196	4.90065	5.26038	2.09233	13.6678	12.1632	11.7804	3.46152	2.19084	3.64573	1.80585	0.772098	2.77763	3.36343	4.12783	3.5529	3.46154	2.19086	3.64573	5.87717	4.3325	2.0179	5.12387
MGG_16306T0	0	0	0	0	9.56766	9.89123	0	9.75967	45.8424	19.6484	0	0	0	0	0	0	0	0	12.8932	12.8804	0	10.6895	0	35.0742	0	13.7884	12.0718	0	0	0	0	0	0	10.6895	0	35.0742	30.1139	0	0	10.9976	0	12.6058	10.6896	0	35.0742	0	33.8661	0	0
MGG_03021T0	21.4618	24.9741	18.0331	20.8823	6.7408	7.31721	6.82026	7.82154	4.31983	4.15293	19.1912	20.9064	17.3176	20.9402	13.5096	12.3132	10.6322	12.3958	17.8269	19.3973	17.0494	8.47257	10.1741	12.2012	10.3265	8.92516	11.3224	12.0412	10.4948	15.8761	31.1122	11.9762	20.184	8.47261	10.1741	12.2012	14.3211	9.35465	11.8599	11.8645	11.1742	13.0444	8.47265	10.1742	12.2012	17.5021	15.857	10.2663	12.3134
MGG_07858T0	0	0	0.0441623	0	0.0142381	0.00490655	0	0.0145238	0.0500282	0.0974659	0	0	0	0.00515056	0	0.0192654	0.00643945	0	0	0.00638932	0.00640218	0	0	0.011599	0	0	0	0.0155916	0	0	0	1.30341	0.466934	0	0	0.011599	0	0	0	0	0	0	0	0	0.011599	0.00675222	0	0	0.0192658
MGG_07278T0	45.0085	42.0748	27.0887	31.0475	31.0524	26.3784	20.6753	28.2984	23.5211	25.3791	13.3167	12.5639	112.186	17.2832	27.5122	125.123	122.679	119.113	57.384	58.4797	51.5903	376.589	345.326	414.956	310.303	295.488	296.514	222.404	202.527	213.419	41.4739	51.7049	135.515	376.591	345.328	414.956	324.561	268.374	295.382	413.033	417.111	432.368	376.593	345.331	414.956	156.168	148.573	302.43	125.125
MGG_04201T0	19.5241	18.2946	3.56629	10.0869	11.1146	11.6886	14.0605	9.3829	12.8545	7.28048	55.3046	52.1485	22.6083	29.1151	37.5105	4.92658	4.68012	5.97609	10.3296	6.44957	8.53055	23.7651	18.1946	31.8468	24.1831	35.0734	31.1906	20.1454	17.9012	30.9486	14.8364	9.23301	23.7718	23.7653	18.1946	31.8468	18.9993	14.1834	21.9906	28.1948	30.249	24.2383	23.7654	18.1948	31.8468	29.4446	24.4191	21.1822	4.92667
MGG_16834T0	27.953	25.7912	8.89667	10.6944	6.2147	3.90435	5.45629	2.87712	8.61244	8.59027	23.1706	23.8184	30.7066	26.7182	16.364	13.2604	11.9996	14.1304	15.1391	13.7082	13.2199	35.6783	43.2677	40.4829	37.5892	39.8899	41.8001	26.3058	37.3798	31.7126	40.8551	6.67962	18.4042	35.6785	43.2679	40.4829	30.996	30.8795	33.4296	48.7408	39.2191	31.6188	35.6787	43.2682	40.4829	36.1149	32.1507	47.7381	13.2606
MGG_16513T0	0.946199	0.474234	1.98758	0.936943	0	0.220826	0	0	0	0.219329	0	0.64111	0.200003	0.695424	0	0.289022	0.869449	1.4481	0.575692	1.72536	2.01697	1.43188	1.98397	1.82711	3.36946	5.23313	3.50361	2.10517	4.06461	6.67681	0.636052	1.02916	0	1.43189	1.98398	1.82711	0.672305	6.10824	1.14899	3.19183	0.91747	3.09572	1.4319	1.98399	1.82711	0.911679	1.26013	4.29285	0.289027
MGG_14722T0	0	0	0	0	0	0.0520761	0	0	0.0482709	0	0	0	0	0	0	0	0	0	0	0	0	0.196976	0.155956	0.307769	0.244492	0.326673	0.508453	0.0413708	0.0435697	0.0437376	0	0.12135	0.53868	0.196977	0.155957	0.307769	0.0396365	0.423668	0.04516	0.0579009	0.0270452	0.0995518	0.196977	0.155958	0.307769	0.286661	0.267451	0.25309	0
MGG_15925T0	0	0	0	0	0	0	0	0	0	0	0	0	0	0	0	0	0	0	0	0	0	0	0	0	0	0	0	0	0	0	0	0	0	0	0	0	0	0	0	0	0	0	0	0	0	0	0	0	0
MGG_06248T0	55.2688	50.125	65.7272	74.1291	21.1247	16.0381	12.9934	14.074	11.4501	13.6925	6.23995	4.62323	5.87213	5.08654	6.49343	10.8975	11.1961	11.6361	23.6634	22.7512	19.5021	29.2808	27.2514	36.5427	43.1759	43.0969	36.399	33.5065	27.5219	26.5963	16.3157	20.0382	13.272	29.2809	27.2515	36.5427	31.063	26.2069	29	37.2576	34.0259	36.7044	29.281	27.2517	36.5427	32.4023	26.9498	25.7883	10.8977
MGG_15629T0	0	0	0	0	0	0	0	0	0	0	0	0	0	0	0.678986	0	0	0	0	0	0	0	0	0	0	0	0	0	0	0	0	0	0	0	0	0	0	0	0	0	0	0	0	0	0	0	0	0	0
MGG_15335T0	0	0	0	1.51065	0.688791	0	0.377363	0	2.82885	4.72146	0	0.0861397	0	0	0	0.43842	0.584097	0.46696	0.436636	0	0.87416	0	0	0	0	0.466951	0	0	0	0	0	0	0	0	0	0	0	0	0	0	0	0	0	0	0	0	0	0	0.438428
MGG_05342T0	312.454	326.023	431.498	446.95	54.8117	42.2465	45.213	34.435	50.9925	42.1426	47.8812	48.794	71.4516	73.077	58.9827	92.9165	95.2209	97.4448	90.7428	78.5737	84.8433	83.57	88.2879	109.857	68.4499	75.2787	69.3818	112.797	109.264	109.531	102.109	151.091	42.9401	83.5705	88.2882	109.857	97.5831	121.938	114.527	127.743	133.645	130.154	83.5709	88.289	109.857	112.358	102.51	99.4229	92.9182
MGG_04686T0	11.3912	10.3236	9.50574	7.10777	5.10782	6.15459	7.26165	4.27606	8.6417	5.38947	13.0355	11.2778	8.8726	10.8188	13.652	4.86176	4.34937	5.58825	5.69645	5.78564	5.22705	9.56368	8.94314	8.7813	13.4645	11.5747	10.9338	13.5398	12.3704	12.6016	14.5804	7.97705	25.9175	9.56373	8.94317	8.7813	10.6439	9.77718	10.9271	9.92032	9.87268	12.7634	9.56377	8.94325	8.7813	13.2809	14.173	7.96455	4.86185
MGG_15837T0	41.8513	39.495	19.0082	20.5343	21.2789	19.7107	20.2224	20.4035	16.5575	22.2864	20.6271	23.5882	23.6699	27.3416	26.7912	3.80056	5.08135	4.27005	11.9288	13.8649	13.2039	6.46648	11.1558	4.99241	10.9478	11.5304	6.1214	13.4218	14.2824	11.6769	44.8611	35.2682	89.5654	6.46652	11.1558	4.99241	11.5196	10.3087	8.39385	9.09878	10.6935	9.53217	6.46655	11.1559	4.99241	12.9571	10.846	8.12536	3.80063
MGG_09834T0	154.539	154.22	431.87	430.876	27.8971	37.0623	30.0661	53.7766	42.9874	18.2461	5.1544	4.50668	6.57387	2.83195	4.73638	128.416	125.102	124.596	195.378	191.378	198.51	13.3627	15.1966	18.5252	41.6539	49.3815	35.9433	30.9232	32.8355	21.2015	9.99065	22.9008	3.45503	13.3628	15.1967	18.5252	11.0979	8.72691	13.5356	15.7475	14.0107	16.0447	13.3628	15.1968	18.5252	21.9661	20.123	13.3843	128.418
MGG_00682T0	120.347	98.0164	217.25	236.477	48.393	30.7199	33.6187	46.333	33.7635	27.0247	102.021	97.2567	93.8038	102.732	64.7206	226.882	208.499	197.997	144.728	162.872	152.892	246.148	247.084	277.519	166.376	147.435	117.298	200.817	206.35	142.274	144.102	81.8115	21.7899	246.149	247.085	277.519	299.286	313.476	340.993	198.105	158.174	192.957	246.15	247.087	277.519	213.19	166.786	214.35	226.886
MGG_17762T0	0	4.29546	0	0	41.9194	34.6696	28.5417	76.9691	20.3942	30.4615	0	0	0	0	0	0	0	0	0.869074	0	0	0	0	0	0	0	0	0	0	0	0	0	11.0346	0	0	0	0	0	0	0	1.38503	0.8497	0	0	0	0	0	0	0
MGG_12098T0	80.1082	83.377	101.868	92.3934	6.30523	8.38089	10.087	9.54163	10.2252	10.6719	15.6767	14.904	13.9485	12.407	14.6531	7.87525	9.21304	9.11283	17.5539	16.4171	15.8893	5.41886	7.57971	6.01144	7.73497	7.68878	4.45858	9.33261	6.59239	7.46006	33.8369	11.0167	11.2626	5.41889	7.57973	6.01144	6.54248	7.69246	6.83301	5.6547	6.10099	7.75966	5.41892	7.5798	6.01144	11.1392	8.99271	7.5718	7.87539
MGG_11525T0	2.64936	1.70724	0	1.49911	0	0.0883303	0	0	0	0.350927	0.687334	0.256444	0.320004	0.185446	0.420212	0.578044	0.347779	0.347543	0.575692	0.460096	0.806788	0.0954588	0.264529	0.104406	0.414702	0.615662	0.754623	0	0.147804	0	2.03537	0.411663	0.730957	0.0954593	0.26453	0.104406	0.268922	0	0.153199	0.0982103	0.550482	0	0.0954597	0.264532	0.104406	0	0.10081	0	0.578054
MGG_09081T0	15.0034	16.1277	0.82937	0.781927	0.579351	0.645017	0.830449	1.00012	1.11036	32.7645	0.0896274	0.0891732	0	0	0.043836	0.301504	0.423266	0.422979	4.50417	6.11959	5.53073	0.0497908	0.0919847	0.108915	0.16223	0.192676	0.112459	0	0.308375	0	0.530818	0.644164	0	0.0497911	0.091985	0.108915	0.0701342	0.224896	0.0799077	0.102452	0	0.117434	0.0497913	0.0919858	0.108915	0.253614	0	0	0.30151
MGG_15038T0	31.7251	34.1911	45.3818	45.3876	14.8949	14.6719	17.4241	14.6336	5.22097	5.72972	35.6553	33.6284	39.5154	34.2839	16.1638	8.85829	8.01822	7.98298	12.138	10.8542	11.7058	95.7491	92.8883	103.516	80.9588	67.3098	73.5658	89.6736	76.54	86.2963	119.649	296.587	481.895	95.7496	92.8887	103.516	103.996	121.101	96.9415	83.2566	104.836	111.206	95.75	92.8895	103.516	76.2004	70.9968	87.1999	8.85845
MGG_06492T0	75.8855	74.1187	59.4248	63.3274	7.20347	7.79128	7.64926	7.37891	13.3708	18.9267	6.45228	6.81324	8.89868	6.9306	11.7894	18.8795	17.5352	18.344	66.8089	66.661	66.2235	24.7529	17.4608	27.9977	38.5258	35.5056	31.0472	37.5852	39.4782	31.7989	8.74227	4.95816	9.45115	24.7531	17.4609	27.9977	25.9117	16.2921	26.4292	22.3701	22.1004	22.0125	24.7532	17.461	27.9977	25.0182	18.5341	18.6667	18.8799
MGG_09917T0	60.5064	63.4299	51.7813	58.2794	7.56179	8.78096	10.3573	9.88638	7.04218	9.13156	74.6737	76.453	51.3077	61.6052	57.3566	16.2123	16.6543	16.1014	28.1305	28.712	28.5183	14.4278	12.2005	18.6758	29.4331	26.0162	28.0854	24.0109	19.7138	24.8297	48.2849	96.0871	92.7103	14.4278	12.2005	18.6758	16.0486	10.3462	17.9508	14.7824	16.1827	16.909	14.4279	12.2006	18.6758	25.2667	19.1321	12.9097	16.2126
MGG_16999T0	1.08039	1.08298	0	0	0	0.252143	0.284051	0.248789	0.233719	0	0.245253	0.488021	0	0	0.479805	0	0	0.330693	0.986004	0.985025	0.329002	0.272491	0	0.298032	0.295947	0.351487	0	1.20186	0	0	0.726256	4.70044	7.30293	0.272493	0	0.298032	0	0	0	0	0.785688	0	0.272494	0	0.298032	0.693981	0.287767	0	0
MGG_14835T0	43.5732	38.886	45.1856	39.5058	18.3034	17.8926	15.4198	10.0763	18.4943	13.4244	25.876	24.8729	16.05	21.3949	29.5981	14.8821	15.092	14.0125	31.2651	30.9547	30.2332	3.15321	2.27016	2.89087	3.82753	3.70845	3.61335	2.86334	5.02588	1.08113	45.2337	10.1986	3.01814	3.15323	2.27017	2.89087	3.33116	3.4908	3.64653	2.48078	3.65455	2.78887	3.15324	2.27019	2.89087	3.72005	4.01556	2.13746	14.8824
MGG_00565T0	0.827595	0.829579	0	0	0.186827	0.386291	0.870352	0.952883	3.04355	3.6449	3.56949	6.91589	7.52211	8.51556	1.65392	14.662	16.2233	13.6791	21.1483	19.6182	20.1617	2.92226	2.31371	3.88106	1.8136	2.96169	3.06444	0.613763	3.23192	0	5.00692	1.80031	2.3975	2.92228	2.31372	3.88106	5.2923	7.2282	3.68488	5.36874	6.62035	2.70768	2.92229	2.31374	3.88106	3.72121	5.73129	6.57081	14.6623
MGG_10699T0	35.0883	40.3336	26.4382	19.2609	29.5319	23.3208	20.5563	22.0445	53.0517	58.6142	18.3546	14.2131	11.4477	12.4272	9.73931	45.6677	49.181	48.5638	138.418	133.181	137.978	11.6395	11.3735	12.7304	11.8056	15.0138	14.5569	17.1125	14.2985	11.9613	36.1497	10.3708	10.6805	11.6395	11.3735	12.7304	10.8397	15.6417	10.189	12.0739	15.8096	15.2008	11.6396	11.3737	12.7304	7.83958	8.63485	10.7066	45.6685
MGG_17815T0	0	25.3656	0	0	5.71253	11.8114	13.3062	0	5.47419	23.4628	0	5.71524	0	0	0	0	15.5016	7.74552	0	7.69045	0	0	0	0	0	0	0	0	0	0	0	0	0	0	0	0	0	0	0	0	0	0	0	0	0	0	0	0	0
MGG_07461T0	16.1331	14.2398	7.79752	11.1686	1.7082	2.06585	1.61408	1.87399	1.08099	3.5411	12.1861	10.5765	11.3168	10.3183	4.43837	7.63179	8.83348	8.34677	6.90582	6.7254	6.95631	11.3789	11.043	15.3205	29.5662	30.7023	23.4235	24.4588	26.7624	24.9066	16.6994	9.78318	16.8197	11.379	11.0431	15.3205	13.6441	9.75882	15.3144	13.1888	12.8053	11.9326	11.379	11.0432	15.3205	19.6255	14.3365	7.24664	7.63193
MGG_10500T0	0	0.254112	0.53251	0	0.114456	0	0.266601	0.0583763	0.274201	0.646385	0	0	0.0535843	0.0621056	0	0	0	0	0	0.0770426	0.154395	0	0.11812	0	0	0	0	0	0	0	0	0	0	0	0.118121	0	0.360245	0	0	0	0	0.0754	0	0.118122	0	0	0	0	0
MGG_16573T0	5.4897	12.3288	28.3683	23.8945	20.9866	10.1226	19.72	15.7127	38.5155	38.304	25.4601	15.119	15.0354	18.1721	20.5556	15.1363	18.2576	14.2911	21.4617	18.7734	16.3465	15.9114	16.1067	19.6158	12.5201	11.9205	7.57329	25.234	27.6847	12.2119	48.4484	61.476	37.0851	15.9115	16.1068	19.6158	22.9501	18.6889	17.7495	31.7747	9.67409	20.5017	15.9115	16.1069	19.6158	25.1825	31.1694	4.42698	15.1366
MGG_14116T0	0	2.50268	0	0	0	0	0	0	0	1.15747	0.566761	0	0.527738	0	0	1.52526	0.764725	0	1.51905	1.51755	2.2809	0	0.581668	0	0	0	0	0	0	0	0	2.71559	2.41093	0	0.58167	0	0.886991	0	0	0	0	0.742595	0	0.581675	0	0.801868	0	0	1.52529
MGG_03990T0	10.176	10.5349	9.11097	8.09422	1.31807	2.0245	1.71053	1.45977	1.73222	3.48021	5.52887	4.89802	2.53883	4.33212	3.03751	6.57334	7.25566	6.8933	9.23629	9.42991	9.29648	3.6605	3.22579	2.66907	2.74179	2.98497	2.28076	2.53621	2.60586	1.30795	11.4382	3.44747	3.54397	3.66052	3.2258	2.66907	4.38565	2.28053	3.51127	3.8093	2.66896	2.18317	3.66054	3.22583	2.66907	3.58972	4.75437	2.45977	6.57346
MGG_08066T0	2.56126	3.53018	0	1.90216	6.64928	4.03483	3.53533	1.32705	68.8438	43.934	1.45355	1.73542	2.0302	2.98053	1.99057	0.391176	0.588377	1.56794	1.36355	0.778396	0.779962	2.09948	2.23767	2.47289	5.78818	4.9996	1.64144	7.59796	4.75107	13.5551	2.58259	1.39291	0.61832	2.09949	2.23767	2.47289	3.41224	2.43153	2.59183	2.15999	1.7074	3.4281	2.0995	2.23769	2.47289	0.616955	3.75213	1.27097	0.391183
MGG_16824T0	0	9.97332	0	0	4.49213	4.64405	10.4635	0	12.9141	0	27.1029	17.977	21.0307	0	17.6744	12.1565	0	0	6.05351	0	6.05966	0	0	0	0	0	0	0	0	0	0	0	0	0	0	0	7.06941	0	0	0	0	0	0	0	0	0	0	0	12.1567
MGG_04418T0	41.1025	49.9851	47.7718	46.4853	4.85134	4.3824	4.27872	6.6303	4.91975	11.2687	27.5651	26.0118	9.83468	12.881	15.5204	14.7218	15.1457	16.6682	27.7371	29.2314	29.1631	17.6813	11.7632	16.2882	11.0876	16.9696	10.6376	13.926	19.4735	11.3692	35.9048	71.9384	18.7372	17.6814	11.7633	16.2882	14.8988	10.8544	14.1881	22.0349	15.5777	12.7837	17.6815	11.7634	16.2882	22.4484	19.1727	11.5958	14.7221
MGG_16118T0	0	21.24	0	0	0	4.94518	5.57099	0	4.58384	24.5584	9.62011	28.7141	35.8309	20.7645	0	0	12.9803	0	6.44604	6.43964	12.9052	0	0	0	5.80429	13.7872	0	0	8.27482	0	14.2438	23.047	0	0	0	0	0	0	0	0	0	0	0	0	0	0	5.64386	0	0
MGG_09861T0	19.1976	17.1819	13.4422	16.7468	10.0091	9.49415	8.89299	5.05233	17.7986	12.6084	1.34889	1.34206	1.64248	2.3516	0.507486	3.63011	1.26003	2.79817	1.52957	0.972396	0.835159	2.53627	2.23629	2.77399	2.87979	3.56894	0.520773	0.847464	5.35505	3.76298	3.68715	0	0.882771	2.53628	2.2363	2.77399	3.73491	2.43003	1.48014	3.55823	2.54845	1.76738	2.53629	2.23632	2.77399	1.46804	0.608737	2.85144	3.63018
MGG_07012T0	80.7668	80.6507	98.2462	100.991	23.6283	21.5904	24.2684	21.2558	20.1465	26.0768	44.2927	50.0712	43.9867	45.8331	56.823	47.0757	48.5303	47.2361	62.1779	62.8676	62.2412	38.1431	33.8412	48.3114	56.3263	47.1229	48.0054	59.2108	56.4038	48.6248	75.0683	91.2096	83.9612	38.1433	33.8413	48.3114	46.2613	35.9124	47.2037	39.1891	42.3538	45.5326	38.1435	33.8416	48.3114	35.5352	30.2385	28.6861	47.0766
MGG_06451T0	10.8697	8.17186	0	0	0	0.422801	0	0.417177	2.35144	6.71897	1.23374	0.818327	1.1488	0.887655	1.6091	1.66011	2.21957	0.554515	1.65336	2.20229	2.7584	0	0.844127	0	0.496252	0.589384	0.51601	0	0	6.39183	1.21781	3.94092	0	0	0.844131	0	0	3.43972	0.733299	0	0	0	0	0.844138	0	0.581844	0	0	1.66014
MGG_17209T0	0	0	0	0	0	0	0	0	0	0	0	0	0	0	0	0.168529	0.506977	0.506632	0	0.167677	0.252021	0.765354	0	0	0	0	0	0	0	0	0.556324	1.35023	1.59833	0.765359	0	0	0	0.523783	0	0.572665	0.401234	0	0.765362	0	0	1.329	1.65326	0.156448	0.168532
MGG_18133T0	0	0	0	0.132403	0	0	0	0	0	0.0309943	0	0	0	0	0	0	0	0	0	0	0	1.29852e-07	0.516677	0.161675	0	4.89827e-10	0	0	0	0	0	0	0	1.29853e-07	0.516679	0.161675	2.44767	0	0	0	0	0	1.29853e-07	0.516683	0.161675	0	1.18138	0	0
MGG_07083T0	53.7721	53.3243	82.188	79.9727	8.40749	6.49446	7.50885	5.08309	5.25044	8.65718	17.5736	18.9022	16.0982	20.1704	9.33846	8.08467	8.29915	7.46096	14.7987	15.4835	16.1199	39.7631	29.491	38.0069	68.7764	68.5802	51.4607	50.7016	58.3807	45.0719	25.4573	16.6129	13.0318	39.7633	29.4911	38.0069	35.9769	27.9276	34.935	37.896	35.8839	31.8626	39.7635	29.4913	38.0069	43.948	35.4718	32.6903	8.08482
MGG_06669T0	655.994	650.957	771.378	751.997	175.199	252.084	298.951	334.252	251.534	641.226	355.03	379.413	335.72	464.107	345.28	283.497	297.033	282.808	386.665	395.985	405.449	320.225	274.286	340.282	380.115	329.724	383.583	404.13	342.656	298.259	555.764	475.673	1026.27	320.227	274.287	340.282	320.848	306.309	420.633	329.816	365.492	329.938	320.228	274.29	340.282	461.505	418.607	339.351	283.502
MGG_05881T0	74.3613	70.7193	103.898	104.664	1.14717	1.85801	1.73686	0.507082	0.513009	4.75097	91.0925	95.0688	133.622	197.822	32.3848	242.87	237.571	241.246	52.1484	53.7954	53.8005	370.831	354.537	347.227	228.705	235.31	199.743	197.415	206.055	191.112	100.657	160.841	105.012	370.833	354.539	347.227	370.455	313.447	291.945	355.763	275.973	297.703	370.834	354.542	347.227	274.026	221.887	298.42	242.874
MGG_00046T0	1.57796	1.86419	0.710282	0.78126	7.04805	8.3123	5.39331	2.43976	7.63177	6.89739	0.639649	0.534583	0.690905	0.856001	0.4505	0.137713	0.103569	0.103498	0.617187	0.479558	0.480523	0.938111	0.761508	0.528566	0.74099	0.623369	0.481557	0.668712	1.9367	0.662784	0.833431	1.22593	0.435358	0.938116	0.761511	0.528566	1.16123	0.856015	0.593093	0.818916	0.628411	0.502858	0.93812	0.761518	0.528566	0.651594	0.540382	0.703125	0.137716
MGG_12864T0	31.6844	34.3637	36.0058	43.7185	1.28983	1.81834	2.5947	2.27259	2.58439	9.27089	14.1492	15.368	17.3471	18.5787	11.7645	26.1787	24.9779	26.3918	26.2302	22.4156	22.1444	28.1662	31.5839	29.5166	14.3705	18.2503	13.0193	18.1049	24.3411	17.1045	25.838	8.47436	3.00945	28.1663	31.5841	29.5166	30.6322	37.8706	26.4911	43.5345	40.1658	36.7689	28.1665	31.5843	29.5166	28.8603	25.733	35.2012	26.1792
MGG_10056T0	17.2832	17.5309	6.91525	5.29723	201.677	130.611	82.1171	28.5229	15.8456	6.86787	0.653895	1.30116	0.695854	1.51221	0.63963	0.754179	1.5125	1.00765	0.876296	0.625304	1.25312	0.830306	1.05457	0.794614	1.91628	0.535506	0.35163	1.37331	0.482103	1.6132	1.38311	4.92342	11.9211	0.830311	1.05458	0.794614	13.0112	4.3754	1.16597	0.961019	0.997527	0.244789	0.830314	1.05459	0.794614	0.66082	0.876852	0.233372	0.754193
MGG_12760T0	12.1799	12.7309	8.09101	7.93742	4.18312	4.98057	6.18563	5.03419	4.5716	3.8368	17.4874	17.822	15.6232	20.046	13.7541	4.29279	4.20894	4.65217	12.0659	12.3703	13.1243	2.28429	2.44957	2.55583	13.4312	18.8644	12.6019	29.4148	26.7096	23.915	30.7908	35.101	16.8883	2.2843	2.44958	2.55583	4.10521	4.38799	3.41315	2.9174	3.003	4.7064	2.28431	2.4496	2.55583	5.41641	6.01699	1.97777	4.29287
MGG_12760T1	12.1799	12.7309	8.09101	7.93742	4.18312	4.98057	6.18563	5.03419	4.5716	3.8368	17.4874	17.822	15.6232	20.046	13.7541	4.29279	4.20894	4.65217	12.0659	12.3703	13.1243	2.28429	2.44957	2.55583	13.4312	18.8644	12.6019	29.4148	26.7096	23.915	30.7908	35.101	16.8883	2.2843	2.44958	2.55583	4.10521	4.38799	3.41315	2.9174	3.003	4.7064	2.28431	2.4496	2.55583	5.41641	6.01699	1.97777	4.29287
MGG_02624T0	314.402	329.99	316.491	279.357	348.196	376.746	427.455	402.359	494.392	301.671	717.722	717.992	908.134	922.135	1025.79	372.521	371.544	378.115	611.873	597.832	596.811	308.174	316.095	320.731	613.917	513.055	568.842	669.289	611.351	633.898	1429.56	174.746	285.416	308.176	316.096	320.731	364.448	369.119	342.425	249.038	297.496	281.683	308.177	316.099	320.731	256.394	237.1	249.145	372.528
MGG_04955T0	39.3059	39.545	50.3895	55.5202	10.1781	12.0062	13.1457	11.3141	10.066	9.31211	32.2789	34.7917	30.0564	38.7304	61.3525	49.6139	47.3601	48.8318	51.3464	51.7346	47.9661	87.9103	79.3184	95.9907	66.9767	74.4687	59.0239	59.1576	75.1687	62.4288	65.8611	32.0641	104.378	87.9108	79.3187	95.9907	88.4049	78.1418	89.8448	86.6195	76.9957	76.9359	87.9111	79.3194	95.9907	79.9209	70.5141	69.9055	49.6148
MGG_15248T0	1.66698	1.83164	1.07743	1.14277	0.173684	0.104742	0.269708	0.0590565	0.208047	0.0594471	1.09157	0.912274	1.17904	1.58644	0.185078	0.313346	0.373121	0.372868	0.409594	0.448157	0.663826	1.85963	1.94182	1.9455	2.93296	2.27359	2.28274	1.7593	2.92945	1.91022	0.603385	0.627622	2.0431	1.85964	1.94183	1.9455	1.70833	1.29038	1.45331	1.18121	1.10348	1.22046	1.85965	1.94185	1.9455	2.38865	1.82726	1.63622	0.313352
MGG_09408T1	23.1258	21.9394	9.62097	11.3754	0.457649	0.578266	0.55274	0.570574	0.47104	0.261067	4.07361	3.66293	2.77739	3.75251	2.70095	1.21554	1.33387	1.287	3.06076	3.01208	3.1096	3.04892	2.60641	4.78455	3.43476	3.41982	2.56636	2.36656	2.40438	1.47174	3.93687	8.41168	5.94538	3.04893	2.60642	4.78455	3.22764	1.99585	2.58332	3.19525	3.42179	3.70716	3.04894	2.60644	4.78455	3.93072	3.27983	2.0652	1.21556
MGG_09408T2	23.1258	21.9394	9.62097	11.3754	0.457649	0.578266	0.55274	0.570574	0.47104	0.261067	4.07361	3.66293	2.77739	3.75251	2.70095	1.21554	1.33387	1.287	3.06076	3.01208	3.1096	3.04892	2.60641	4.78455	3.43476	3.41982	2.56636	2.36656	2.40438	1.47174	3.93687	8.41168	5.94538	3.04893	2.60642	4.78455	3.22764	1.99585	2.58332	3.19525	3.42179	3.70716	3.04894	2.60644	4.78455	3.93072	3.27983	2.0652	1.21556
MGG_09408T0	23.1258	21.9394	9.62097	11.3754	0.457649	0.578266	0.55274	0.570574	0.47104	0.261067	4.07361	3.66293	2.77739	3.75251	2.70095	1.21554	1.33387	1.287	3.06076	3.01208	3.1096	3.04892	2.60641	4.78455	3.43476	3.41982	2.56636	2.36656	2.40438	1.47174	3.93687	8.41168	5.94538	3.04893	2.60642	4.78455	3.22764	1.99585	2.58332	3.19525	3.42179	3.70716	3.04894	2.60644	4.78455	3.93072	3.27983	2.0652	1.21556
MGG_06724T0	3.8135	4.34392	0.72824	1.71645	0.860888	0.566365	0.182297	0.558832	1.12496	4.58058	1.33787	0.469798	1.68544	1.0192	0.46189	0.847168	0.530935	0.848919	1.26558	1.47505	1.05572	1.22414	1.13076	1.53015	1.42448	1.91739	1.18496	0.257107	3.38466	3.94134	2.56351	0.377077	0.334773	1.22415	1.13076	1.53015	2.83278	1.97473	1.12262	0.899592	2.18501	1.34048	1.22416	1.13077	1.53015	3.11765	2.03149	2.26101	0.847183
MGG_04974T0	194.369	178.135	204.145	145.725	41.9977	40.1779	49.6426	56.2682	73.8835	95.2587	98.9608	122.917	137.927	85.0324	213.334	323.148	339.345	340.814	335.349	338.391	333.153	354.366	316.982	314.048	507.327	432.707	552.044	309.919	228.799	324.383	487.168	160.068	431.692	354.368	316.983	314.048	259.441	228.809	302.338	267.311	325.779	364.212	354.37	316.986	314.048	185.494	170.105	253.529	323.154
MGG_16778T0	0	0	0	0	0.614108	0	0.221764	0	0	0	0.308234	0.146578	0.435017	0.156039	0.214909	0.298148	0.335172	0.316587	0	0	0	0.848805	2.44889	2.49942	1.2386	1.61618	1.96057	3.06993	5.13494	2.06322	0.807079	3.17609	0	0.84881	2.4489	2.49942	0.784932	0	0.457666	1.25662	1.40728	0	0.848813	2.44892	2.49942	0	1.44675	1.5189	0.298154
MGG_06009T0	1.14184	1.37349	0	0.904535	4.79447	3.30441	2.4617	2.68199	0.938647	2.69972	1.29601	0.928402	1.73776	1.67843	0.456387	0.488294	1.39896	0.978606	0.625252	0.763438	0.556345	4.26226	3.83069	3.08684	5.19215	5.20071	2.53682	4.9962	5.79685	3.67056	2.45621	2.98068	6.17465	4.26228	3.8307	3.08684	4.78675	5.37664	4.62187	3.97031	2.54649	3.32827	4.2623	3.83074	3.08684	2.86047	2.85887	5.18046	0.488303
MGG_17863T0	0	0	0	0	0	0	0	0	0	0	0	0	0	0	0	0	0	0	0	0	0	0	0	0	0	0	0	0	0	0	0	0	0	0	0	0	0	0	0	0	0	0	0	0	0	0	0	0	0
MGG_08626T1	12.5488	30.0951	11.824	2.93096	0.50459	0	0.455004	1.17119	2.04872	0	3.7088	4.37783	4.46327	4.79292	3.57921	4.40422	2.44873	5.50951	2.98212	1.30954	1.2171	7.25003	0.0926743	2.80084e-06	5.86373	7.18209	10.6765	1.8357e-05	5.22988e-09	1.07122e-05	7.79853	2.57805	4.70904	7.25007	0.0926746	2.80084e-06	13.3162	2.50936e-06	10.9836	4.41783	1.24094	0.000318691	7.2501	0.0926754	2.80084e-06	0.00721854	7.07176	4.2993	4.40431
MGG_08626T0	30.035	12.4905	26.4515	42.2499	9.33259	12.4387	11.1193	9.13356	8.08643	7.36009	35.8822	30.5656	20.7184	32.278	14.046	9.09602	11.5479	8.65849	11.6168	13.3209	13.7177	1.65876	7.62302	8.25844	6.64209	7.46757e-10	0	15.222	7.08556	13.3366	17.3118	11.2717	10.9052	1.65877	7.62305	8.25844	0.000366196	8.09568	2.28757e-08	8.76669	11.3661	11.265	1.65877	7.62312	8.25844	16.1637	3.71781	5.08485	9.09619
MGG_13874T0	2.44138	1.37829	0	0.387105	0.393488	0.0749412	0.276713	0.181653	0.861154	1.32067	0	0	0	0	0	0.417941	0.29935	0.239317	0	0.375508	0	0	0	0	0	0.180375	0	0	0	0	0	1.27561	1.27617	0	0	0	0	0	0	0	0	0	0	0	0	0	0	0	0.417948
MGG_01412T0	3.53173	4.53588	0.927342	2.40431	0.498299	0.618181	0.580342	0.609958	0.382007	0.818656	3.70795	3.39004	1.72632	1.51416	1.42141	4.51741	3.85374	4.52675	6.71498	6.43998	6.45294	0.111345	0.257126	0.548016	1.81394	1.93892	1.63467	0.409251	3.18942	0.60573	2.96761	1.20043	0.852602	0.111346	0.257127	0.548016	0.470514	0.922029	0.536082	0.859157	0.107015	0.656529	0.111346	0.25713	0.548016	0.992506	1.05828	0.312954	4.5175
MGG_14742T0	6.67155	8.24798	1.86857	3.08293	8.03245	10.2763	10.1735	6.86218	9.42922	5.97968	25.1403	25.6156	14.5721	20.2672	20.0488	8.83074	9.94486	6.80692	15.1541	16.2205	15.305	1.34614	1.34707	1.7177	3.5332	1.44699	3.4205	3.95822	1.56323	1.39489	22.7227	11.1266	8.16035	1.34615	1.34707	1.7177	2.37018	1.35117	4.32076	1.26953	2.37196	2.11662	1.34615	1.34708	1.7177	3.71404	3.31707	2.77461	8.8309
MGG_13679T0	0	0	0	0	0	0	0	0	0	0	0	0	0	0	0	0	0	0	0	0	0	0	0	0	0	0	0	0	0	0	0	0	0	0	0	0	0	0	0	0	0	0	0	0	0	0	0	0	0
MGG_18090T0	0.536293	0.537579	0	0	0	0	0	0.246993	0	0.621565	0.608706	0	0.680154	0.394157	0.23817	0	0	0	0	0	0	0.135262	0.499772	0.14794	0	0.697898	0.458261	0	0.209433	0.630722	0	0	0	0.135263	0.499774	0.14794	0	0.610954	0	0	0	0.159511	0.135263	0.499779	0.14794	0.861213	0.428534	0	0
MGG_13563T0	118.478	114.651	70.8336	70.3914	106.367	124.853	121.005	122.143	30.3619	44.3637	422.253	340.454	292.428	536.53	483.871	204.055	195.404	187.739	126.426	134.056	133.771	186.418	177.93	213.193	351.505	406.501	716.981	451.834	417.124	392.651	223.001	14.8691	6.16044	186.419	177.93	213.193	189.411	273.751	230.931	124.393	160.833	175.382	186.42	177.932	213.193	202.846	214.104	168.753	204.058
MGG_06636T0	25.2774	26.5074	20.4222	19.639	15.6265	20.5114	22.8003	12.0894	19.6015	17.4878	105.228	105.134	148.782	156.722	114.762	65.3325	64.5592	69.9908	74.1761	73.157	70.8173	106.91	120.77	115.429	92.0379	87.2966	107.554	120.841	120.886	125.62	201.812	57.1021	64.2147	106.911	120.77	115.429	113.289	145.606	131.28	112.01	147.059	164.477	106.911	120.771	115.429	98.7946	89.3904	123.835	65.3338
MGG_12473T0	118.034	122.368	117.047	114.563	37.4004	36.4317	28.5169	38.4448	6.027	10.3526	46.0574	41.9813	43.066	41.7344	28.2405	73.7976	70.8085	74.3407	87.2134	85.6403	91.188	161.725	161.08	176.707	193.647	158.653	164.223	105.281	111.541	108.97	98.3591	152.209	280.534	161.726	161.081	176.707	133.961	102.405	117.851	212.687	168.789	201.85	161.726	161.082	176.707	199.383	165.523	104.811	73.799
MGG_05984T0	22.0264	19.1939	36.2788	36.9299	1.35611	1.92771	1.90843	2.93957	1.24538	14.2729	27.4438	27.4743	25.0251	25.816	15.7291	298.942	303.827	289.753	112.009	112.658	113.571	12.9416	13.0623	15.4665	11.793	13.4362	9.19689	15.3143	18.181	9.71428	33.483	16.607	23.4451	12.9417	13.0623	15.4665	14.4056	13.592	16.717	21.9529	16.3216	14.4428	12.9417	13.0625	15.4665	15.3544	16.6672	14.9757	298.947
MGG_16191T0	0	0	0	0	16.9451	0	0	0	0	0	0	0	0	0	0	22.9282	34.4868	11.4878	45.6698	34.2183	0	0	0	0	0	0	0	0	0	0	0	0	0	0	0	0	0	0	0	0	0	0	0	0	0	0	0	0	22.9286
MGG_14622T0	0	0	0	0	0	0	0	13.7567	0	0	0	0	0	0	0	0	0	0	0	0	0	0	0	0	0	0	0	0	0	0	0	0	0	0	0	0	0	0	0	0	0	0	0	0	0	0	0	0	0
MGG_09969T0	0.590082	0.443623	3.09881	0.876465	6.9935	8.60716	7.29168	12.5692	3.76573	3.00919	19.8918	21.3903	20.3931	21.9737	24.83	10.2739	8.58512	8.94052	5.38532	5.46964	5.66034	27.0868	27.22	26.5328	20.0433	24.1887	20.0849	25.9289	30.8788	24.752	54.5413	0.962727	22.2227	27.0869	27.2201	26.5328	31.6551	31.3708	35.9469	27.1019	24.8177	22.1141	27.087	27.2203	26.5328	25.3954	23.4971	22.7559	10.2741
MGG_06155T0	5.99458	6.5723	1.57403	1.48399	5.37075	2.92921	2.51186	1.8118	27.1923	54.4963	4.5927	5.16176	5.46439	5.87442	1.41431	38.8532	40.2223	40.2523	70.6657	74.6377	73.1905	7.27617	6.76473	6.92464	1.59076	2.4378	1.0138	1.87554	1.02419	1.17501	42.9412	7.13142	3.07523	7.27621	6.76475	6.92464	5.45729	7.25594	6.21778	5.44429	4.45025	5.29322	7.27624	6.76481	6.92464	4.33191	2.94389	6.16184	38.8539
MGG_09695T0	56.7203	61.9328	45.3892	54.8282	22.1029	23.3232	18.9959	18.9702	22.7876	23.1652	29.4304	23.6385	24.9776	22.0017	31.937	22.2757	25.2325	19.4282	42.1106	47.1991	49.9672	25.3758	24.8557	31.4796	46.4267	46.1327	35.3889	47.3232	50.1022	41.0304	34.4972	37.4566	44.9912	25.3759	24.8558	31.4796	28.7869	23.0774	31.4319	36.4449	36.8291	28.7199	25.376	24.856	31.4796	31.0123	36.8701	18.3812	22.2761
MGG_15296T0	1.43877	1.08167	0	0.712349	0	0	0	0	0.311248	0.333508	0	0	0	0	0	0.439481	0.220345	0.220195	0.875387	1.74904	1.75255	0	0.502797	0.396895	0.788236	0	0.614714	0	0.56187	0.282018	0.483585	0	0	0	0.502799	0.396895	0	0	1.16476	0.560013	0.523158	0	0	0.502804	0.396895	1.38628	0.958061	0	0.439489
MGG_09503T0	12.2647	10.036	12.0929	7.93126	2.20368	2.86236	2.36909	2.82429	2.05759	1.50851	17.3299	18.8815	25.1309	28.1462	10.3934	13.1504	11.7299	10.8025	14.1629	14.7574	16.1591	36.3628	34.3468	33.4878	46.0749	59.4448	46.127	51.6047	53.0768	48.277	20.8638	13.34	24.6536	36.363	34.3469	33.4878	36.2807	39.2551	38.8037	32.5397	24.4521	18.9096	36.3632	34.3473	33.4878	35.8537	33.2677	35.3455	13.1506
MGG_04114T0	220.708	232.177	119.726	142.897	426.517	727.638	769.344	559.065	549.597	249.898	1264.1	1221.27	990.972	1136.08	867.885	1152.38	1166.69	1182.23	982.415	1035.62	991.538	1714.64	1849.4	1431.44	1322.1	1142.94	1202.03	1645.81	1431.62	1906.83	584.488	323.155	386.438	1714.65	1849.41	1431.44	2139.9	2393.22	1758.76	1421.7	1606.81	1937.62	1714.66	1849.43	1431.44	2453.72	2633.77	2207.96	1152.4
MGG_06148T0	602.927	591.988	676.507	694.426	44.8397	45.9662	47.2011	43.5681	43.2013	54.8963	26.4196	26.4206	25.2314	33.1624	23.6963	16.0431	18.8293	17.2454	44.1206	44.0042	46.71	27.8184	24.1667	24.7292	40.709	32.3102	33.0138	44.3514	37.8984	32.7098	35.7876	2344.79	920.065	27.8186	24.1668	24.7292	32.2296	27.1518	25.8496	66.9355	54.7756	52.0485	27.8187	24.167	24.7292	46.8486	39.5202	27.4506	16.0434
MGG_00589T0	6.21438	4.44949	9.32422	9.37689	2.07092	2.27908	1.94507	1.15846	3.20083	2.67521	3.42597	3.74279	1.50122	2.82741	4.66544	1.71743	1.54088	1.35867	4.14108	4.04704	4.05518	2.68692	1.03414	1.95917	3.64775	2.2143	2.27579	2.0849	4.62255	1.85615	8.35484	6.11549	18.5742	2.68693	1.03414	1.95917	3.04881	1.01136	1.67695	3.30188	3.87366	2.90455	2.68694	1.03415	1.95917	3.32648	1.65523	1.17476	1.71747
MGG_12606T0	372.668	349.087	776.347	827.12	186.708	206.938	186.771	205.724	193.152	212.208	246.091	233.931	289.34	221.386	298.934	1337.58	1331.03	1331.85	525.414	531.766	517.182	1681.5	1710.46	1767.22	1186.71	1121.78	1060.6	725.828	714.825	732.089	580.848	965.553	1035.42	1681.51	1710.47	1767.22	1407.05	1193.03	1358.03	1116.01	1254.14	1295.72	1681.52	1710.48	1767.22	1370.25	1213.87	1069.56	1337.61
MGG_15769T0	78.1859	82.2921	90.3304	83.2276	39.2718	27.827	23.6398	49.5123	27.485	31.7162	8.87429	11.9196	11.1554	7.183	13.021	188.073	172.425	185.471	400.78	428.302	430.949	194.24	161.206	199.505	194.897	264.54	198.202	121.042	109.156	94.2514	65.6975	93.545	107.588	194.241	161.207	199.505	130.551	89.0706	105.228	174.478	115.139	99.9963	194.242	161.208	199.505	131.206	129.637	136.347	188.077
MGG_06261T0	38.67	37.8455	28.9152	27.0248	8.47818	10.1762	8.86994	10.3523	8.27936	8.7424	110.83	105.237	72.337	64.3472	55.6903	17.3534	17.8885	17.7059	14.6444	13.8077	14.4654	28.4368	20.6506	32.1558	45.9237	32.6942	39.7745	37.7069	29.0531	37.5247	85.3652	28.9922	23.9724	28.437	20.6507	32.1558	38.3029	23.7188	28.6642	33.0348	29.4335	30.0085	28.4371	20.6509	32.1558	57.2687	48.893	21.2085	17.3537
MGG_13291T0	0.950089	0.272105	0.285108	0.134399	0.94984	1.71052	0.999175	2.25035	0.0587233	0.97531	7.11727	6.86662	6.56985	6.45081	2.62205	35.9446	33.5075	34.8557	42.5286	40.4652	43.1918	11.2968	9.70766	10.3712	20.7832	16.6912	17.0875	17.3132	16.1663	13.5149	12.7733	0.590508	1.44171	11.2968	9.70769	10.3712	12.5852	11.339	9.11984	8.27654	11.1865	13.6449	11.2969	9.70778	10.3712	9.85174	8.24257	7.58186	35.9453
MGG_05927T0	27.2419	26.4538	42.9181	47.2069	20.3711	28.1132	23.3895	37.8352	14.6409	7.30134	0.0966255	0.192272	0.0899726	0.417122	0.0945175	0.260037	0.130376	0.260574	0.776937	0.776166	0.777727	1.07357	0.198334	0.234839	0.699588	0.415439	0.24248	0	0.664906	0	0	41.6676	210.86	1.07358	0.198334	0.234839	0	0.808186	0.516881	1.98812	0	1.01282	1.07358	0.198336	0.234839	1.36708	0.680251	0.362094	0.260042
MGG_02939T0	51.9654	48.2884	50.5112	46.8227	8.27002	8.2484	6.74641	7.35827	6.17939	9.65145	29.5643	30.6902	16.988	19.8871	19.5304	19.3731	20.1184	17.3385	35.1028	33.5966	34.9419	12.7402	10.3771	13.1775	16.5777	15.0685	14.9853	16.6961	16.8272	15.3104	43.6109	27.2075	21.35	12.7403	10.3772	13.1775	13.8748	11.0923	12.9341	12.6468	10.7191	11.5201	12.7403	10.3773	13.1775	15.4459	14.2711	8.92352	19.3735
MGG_17790T0	0	0	0	0	0	0	0	0	0	0	0	0	0	0	0	0	0	0	0	0	0	0	0	0	0	0	0	0	0	0	0	0	0	0	0	0	0	0	0	0	0	0	0	0	0	0	0	0	0
MGG_17492T0	25.069	21.399	17.6904	16.6784	6.76458	6.35344	6.79701	10.1475	9.02444	8.17172	13.4711	14.7299	15.0689	13.5307	7.74109	4.18767	3.53931	4.25628	9.59247	8.57108	8.76724	13.0408	11.6809	11.8859	20.8694	18.7328	16.066	17.6476	17.5913	18.043	14.3504	12.1423	24.397	13.0409	11.6809	11.8859	12.9418	11.9739	10.8608	8.63953	11.5842	11.534	13.0409	11.681	11.8859	15.7884	10.0159	14.6613	4.18775
MGG_08677T0	56.1163	56.0783	0	0	3.8082	2.89249	1.53875	1.03062	2.01085	3.2719	0.0781513	0.0777553	0.0727704	0.168685	0.229339	0	0	0	0	0	0	0	0.24062	0	0.0943052	0	0	0	0	0.40489	0.694277	6.74021	0.332446	0	0.240621	0	0	0.130733	0	0	0.166909	0.102397	0	0.240623	0	0	0	0	0
MGG_04325T0	399.525	405.801	544.635	504.8	65.4046	74.9381	67.1975	54.7124	69.0632	65.5543	338.061	325.616	326.291	368.799	397.683	444.323	446.25	458.091	407.007	401.415	394.074	284.614	297.725	296.273	306.206	288.776	295.927	289.625	263.581	302.396	459.605	640.289	339.915	284.615	297.726	296.273	286.334	331.811	311.484	279.529	323.761	343.047	284.617	297.729	296.273	293.527	262.721	279.429	444.331
MGG_02944T0	69.6323	66.379	55.2161	50.681	19.0286	16.5754	19.7694	21.2439	12.439	10.0184	23.2083	18.6666	18.2713	10.2169	41.0263	39.6441	39.7143	42.1243	41.0206	39.7508	39.7153	54.6316	39.5408	67.1079	85.7471	76.9653	65.8719	41.3315	38.0996	31.5087	59.6358	40.9614	92.7454	54.6319	39.5409	67.1079	42.3824	27.4019	42.1502	36.9899	33.6978	33.4531	54.6321	39.5413	67.1079	50.8567	40.0224	27.2343	39.6448
MGG_14340T0	3.45469	0	0	0	49.9128	117.714	264.314	29.4349	2111.26	4182.58	16.4689	29.6498	102.963	35.5471	12.274	12.6631	13.756	6.34462	4.20385	6.29951	4.20812	0.87133	4.82915	0	0.946332	0	0	0	0	0	2.32231	0	0	0.871335	4.82916	0	0	2.62376	0	0	0.83745	0	0.871339	4.82921	0	0	0.920175	0.979609	12.6633
MGG_06078T0	31.0269	41.9397	41.4751	40.4991	6.04912	8.11884	6.05631	5.52099	3.35601	2.17941	19.4223	20.598	13.7128	17.1604	11.9002	9.62095	11.0873	11.2237	25.3131	29.1455	26.9136	3.67562	4.27139	4.53886	4.37833	4.4353	3.88314	7.84441	4.40605	1.47435	28.7572	9.20379	4.53957	3.67564	4.27141	4.53886	2.83921	6.96217	5.51831	5.73334	4.55832	7.83015	3.67565	4.27145	4.53886	10.267	6.76161	6.53182	9.62113
MGG_03327T0	1468.3	1480.72	1567.38	1546.49	5.18651	4.38702	1.92196	2.16433	19.5416	269.789	8.41576	16.8642	20.3082	13.8156	7.88432	231.268	243.899	245.491	537.537	523.356	538.401	4.47767	6.93401	10.3709	3.57581	4.077	1.78472	1.35535	1.6313	0.614094	37.5573	801.925	106.894	4.4777	6.93404	10.3709	5.75063	5.55191	5.91794	28.4534	14.6827	17.7048	4.47771	6.9341	10.3709	5.70186	7.37118	6.51472	231.273
MGG_12733T0	0.742766	0.744547	0.780127	0.7355	23.6425	9.18746	9.27605	2.99324	26.1108	20.5747	0.0843058	0	0	0.181969	0.0824665	0.226882	0	0	0.225959	0.225735	0	0.0936689	0.519138	0.102448	0.712122	0.483294	1.1636	0.413139	1.59536	0	0	0	0	0.0936694	0.51914	0.102448	0	0	0	0.578213	0.180054	0.110461	0.0936698	0.519145	0.102448	0.357834	0.19784	0.526545	0.226886
MGG_05652T0	31.4918	29.5426	69.0446	69.3679	3.7515	3.2784	2.96911	3.50965	2.14507	2.70285	11.6715	10.4304	10.8291	8.20999	9.86744	11.3301	10.9956	11.4378	10.9768	11.1333	11.1557	19.2664	12.0854	22.3639	26.5835	26.1063	22.3594	17.5673	16.8876	14.0373	19.6881	23.5676	32.1832	19.2665	12.0855	22.3639	17.6464	11.9935	14.6796	15.9384	14.6224	16.8764	19.2434	12.0856	22.3639	24.7107	21.7404	10.8043	11.3303
MGG_16708T0	0	0	0	0	0	0	0	0	0	0	0	0	0	0	0	24.8984	0	0	49.5942	37.1587	12.4111	0	0	0	0	0	0	0	0	0	0	0	0	0	0	0	0	0	0	0	0	0	0	0	0	0	0	0	24.8988
MGG_03599T0	8.35351	6.97795	8.77368	6.89316	1.50863	0.649853	0.439254	0.256484	0.602368	1.35544	0.948143	0.817561	1.35372	1.02326	1.29844	0	0.085288	0.08523	0.254125	0.338496	0.169589	0.561838	0.194616	0.0768124	0.533925	0.452947	0.237935	0	1.0874	0	0.561538	52.3954	75.2879	0.561841	0.194617	0.0768124	0.098924	0	0	0.144508	0.67499	0.24846	0.561843	0.194619	0.0768124	0.357722	0.6675	0.315828	0
MGG_03524T0	130.2	130.669	100.173	97.8596	39.8035	42.614	42.3977	34.6781	29.3876	24.1443	80.7626	82.9751	66.3819	78.0912	98.9947	42.9327	43.5312	45.9984	80.3622	81.6173	87.896	25.3213	22.5124	27.7812	40.7357	33.2743	41.4639	42.3464	37.1234	50.7956	104.816	48.4562	34.8401	25.3214	22.5125	27.7812	31.0971	32.167	28.1921	29.3889	26.9225	32.2868	25.3215	22.5127	27.7812	40.2043	43.2866	22.9522	42.9335
MGG_06737T0	1.16741	4.68085	3.6784	1.15599	1.44947	0.544906	0	0.940902	0.378817	0.81182	0.795025	0.790996	0.493523	1.00101	0.518454	1.96126	0.357573	0.535995	2.30842	1.24176	2.31077	0.441661	0.135989	0.966115	0.959356	0.1899	0.498776	0.216445	0.911796	0	2.74665	1.90465	0	0.441663	0.13599	0.966115	0.207371	0	0.236269	0.757319	0.848975	0	0.441665	0.135991	0.966115	0.562411	0.621893	0	1.9613
MGG_10013T0	0	0.365422	0	0	18.5165	33.0957	39.5842	51.7955	0	0.760521	0	0	0	0	0	0	0	0	0	0	0	0	0	0	0	0	0	0	0	0	0	0	0	0	0	0	0	0	0	0	0	0	0	0	0	0.351248	0	0	0
MGG_00540T0	139.98	135.472	104.126	122.249	14.0758	16.298	14.4261	12.4199	17.2653	17.8497	78.9095	71.2572	58.9129	73.5515	70.0576	107.799	111.151	109.071	144.823	156.617	152.185	58.1082	70.3806	71.0367	54.997	51.4229	51.6811	37.4556	38.9594	55.2423	73.9783	30.1793	17.762	58.1085	70.3808	71.0367	64.9039	53.3925	72.939	65.4459	55.6976	60.5507	58.1087	70.3815	71.0367	80.2028	70.3338	51.45	107.801
MGG_12668T0	4.75663	6.41851	3.07439	0.724631	0	0	0	0.0842574	0.474921	1.35703	0	0	0	0	0	0	0	0	0	0	0	0	0	0	0	0	0	0	0	0	0	0	0	0	0	0	0	0	0	0	0	0.108829	0	0	0	0	0	0	0
MGG_04406T0	1.40629	1.16202	0.718551	0.903262	0.223084	0.328202	0.289792	0.26257	0.312442	0.951503	3.0888	2.41217	2.59494	3.58491	1.94957	0.975213	0.873119	0.884159	3.64217	3.17652	3.34494	4.03578	2.77157	3.52285	1.44717	1.44673	0.909371	0.817434	1.05384	1.3112	27.4913	0.702781	0.990958	4.0358	2.77158	3.52285	4.2534	2.19382	3.29229	2.53466	2.48763	1.74092	4.03582	2.77161	3.52285	3.28369	2.29805	2.47881	0.975231
MGG_03940T0	263.25	267.57	144.816	140.419	88.7818	84.4554	84.1774	51.8071	37.3641	18.9945	105.539	98.9642	95.1088	121.113	89.9437	112.785	115.876	113.394	108.072	110.276	112.889	52.9063	55.7291	47.1043	87.4338	62.5769	82.1798	103.074	76.9355	96.4679	130.783	13.8762	9.7134	52.9066	55.7293	47.1043	59.5309	63.818	47.1709	46.1552	43.8908	47.5046	52.9068	55.7298	47.1043	81.7906	90.1796	46.4716	112.787
MGG_14862T0	6.99074	3.50375	11.0136	8.65294	2.76175	1.22363	0.459495	0.402453	0.378074	3.24091	2.3804	0	1.10825	0.856326	0.388078	1.60152	1.60592	2.13978	2.12667	1.59342	2.12884	9.25669	4.47884	6.26744	17.7133	12.5088	5.97357	6.48061	36.1728	22.6095	4.6993	7.60366	8.43826	9.25675	4.47886	6.26744	4.34626	3.98198	10.6113	8.61651	2.96559	4.15853	9.25678	4.4789	6.26744	11.7875	7.91359	3.96457	1.60155
MGG_08132T0	193.465	189.773	211.904	198.414	134.142	121.263	113.72	124.742	51.4181	73.0336	74.9733	69.5997	47.9039	50.4436	58.3019	151.114	154.916	165.808	241.724	241.484	255.436	18.1238	14.8095	22.491	21.5766	30.1216	22.8292	13.8353	17.8087	15.7103	127.264	87.1768	57.3801	18.1239	14.8096	22.491	22.0923	26.7626	25.1709	19.722	18.4241	25.4831	18.124	14.8097	22.491	35.9498	22.4525	32.5233	151.117
MGG_15515T0	0	0.46102	0	0	0.103825	0.0536682	0	0	0.44772	0.533045	0	0.103874	0.0972149	0.112675	0	0	0	0	0.209869	0	0.28011	0.0579993	0	0	0	0	0.0654997	0	0	0	0.463747	3.50168	0	0.0579997	0	0	0.0816965	0.0873241	0	0	0	0	0.0579999	0	0	0	0.0612507	0	0
MGG_08838T0	69.0054	53.7996	56.3704	47.4516	22.5012	36.2354	38.8051	34.8706	39.3929	39.9887	99.2088	96.5415	57.1285	87.8149	84.2755	46.2547	48.7303	52.8041	48.9821	40.1954	47.2808	20.7885	16.9697	15.3342	6.82587	21.8262	17.4711	29.8526	15.7197	17.2831	70.8685	60.4613	42.5724	20.7886	16.9697	15.3342	16.3435	9.46256	29.4833	20.3929	22.7681	21.0945	20.7887	16.9699	15.3342	31.397	25.5277	61.4189	46.2555
MGG_03723T0	14.7326	19.6905	25.7893	19.4512	6.98425	7.10585	8.77976	11.1955	11.1548	8.65137	32.6633	33.1632	25.847	30.7994	31.4054	25.8008	30.3842	23.9001	28.385	29.2523	27.6661	34.3091	34.2088	30.616	31.747	26.6811	22.3803	43.7039	56.5747	51.9798	53.4789	16.0242	9.48432	34.3093	34.2089	30.616	47.9782	42.3319	52.08	26.2506	31.4275	30.3814	34.3095	34.2092	30.616	40.6925	33.0932	21.7232	25.8013
MGG_16587T0	0	0	0	0	0	0	3.10128	0	0	2.73425	0	0	0	0	0	0	0	0	0	0	0	0	0	0	0	0	0	0	0	0	0	0	0	0	0	0	0	2.23964	0	0	0	0	0	0	0	0	0	0	0
MGG_11304T0	0	0	0	0	0	0	0	0	0	0	0.201327	0	0	0	0.196935	0	0	0	0	0	0	0.447374	0.413244	0.489306	83.086	81.3666	76.7946	104.909	103.904	100.48	1.19236	0	0	0.447376	0.413246	0.489306	1.26032	0	0.717976	0	0.644968	0	0.447378	0.41325	0.489306	1.42421	0.708679	0.251484	0
MGG_02110T0	0	0	0	0.493624	56.8303	49.3286	88.206	106.299	126.173	204.297	7.69502	11.7092	17.8076	21.128	73.3897	0.609079	0.152688	0.305169	0	0.4545	0.303609	7.54381	6.03919	6.32568	20.2098	32.7602	20.8724	20.888	30.7586	18.5654	12.7339	1.62662	0	7.54385	6.03922	6.32568	5.66722	7.0041	4.23738	3.88062	3.02103	4.74464	7.54388	6.03927	6.32568	9.92649	9.69282	7.06772	0.609091
MGG_01252T0	80.3649	69.5725	76.7338	72.3443	13.7441	21.5975	14.7264	20.1886	21.073	30.4832	35.3808	35.7515	21.62	29.831	32.9866	22.3163	24.6154	17.1445	51.1186	49.5877	48.2042	4.91378	13.6167	13.4359	6.00384	19.0149	8.32383	13.5455	6.65723	22.9128	65.4821	37.0834	11.7582	4.91381	13.6168	13.4359	8.6518	8.32299	3.94298	8.21505	12.3971	12.3137	4.91383	13.6169	13.4359	11.7323	8.43251	2.7622	22.3167
MGG_09381T0	0	0.213337	0	0	43.625	39.6366	36.9307	2.84254	84.8067	216.376	0.86963	0.961359	0.899726	0.312841	1.32325	9.62136	10.6908	8.46867	21.7542	19.1454	18.7951	0.858855	1.28917	0.469678	0.116598	0.13848	0.606201	0	0	1.66867	0.286132	0	0	0.85886	1.28917	0.469678	1.36098	0.808186	0	2.09858	1.96047	1.39263	0.858864	1.28919	0.469678	1.36708	1.70063	0.241396	9.62154
MGG_06653T0	128.59	126.544	65.3703	48.2581	58.8528	80.028	94.0148	143.054	119.273	149.58	493.572	400.761	412.301	790.308	294.011	368.571	373.541	356.034	496.574	501.97	494.755	1397.56	1598.32	1417.92	1601.65	1335.65	1679.97	1064.04	1074.96	1320.34	761.385	22.9913	19.2779	1397.56	1598.32	1417.92	1188.4	1231.46	1111.34	1385.12	1827.44	1710.44	1397.57	1598.34	1417.92	1584.46	1587.88	1298.01	368.578
MGG_17147T0	0	0	0	0	0	0	0	0	0	13.0831	0	0	0	0	0	0	0	0	0	0	0	0	0	0	0	0	0	0	0	0	0	0	0	0	0	0	0	0	0	0	0	0	0	0	0	0	0	0	0
MGG_16136T0	0	0	0	0	0	18.7273	0	6.1594	5.78629	6.20013	0	0	0	0	0	0	0	0	0	0	0	13.4924	0	0	7.3269	8.70194	0	0	114.901	0	0	0	0	13.4925	0	0	28.5077	0	0	0	0	0	13.4925	0	0	0	0	0	0
MGG_14791T0	3.30452	2.71018	1.26209	2.37978	0.610353	0.841326	0.157966	0.553424	0.714863	1.25344	7.8424	5.90288	2.79397	3.82706	6.53729	5.68926	5.98094	5.70102	14.9878	16.7076	15.369	5.83418	6.99883	6.54676	4.44369	5.96177	4.10721	6.34956	7.03899	4.59298	45.235	1.63375	8.70275	5.83421	6.99886	6.54676	6.72373	9.12621	8.14711	4.91101	8.95716	9.38193	5.83424	6.99892	6.54676	5.69254	4.64093	8.17769	5.68936
MGG_14994T0	2.56126	7.70221	5.38018	7.60862	0	1.19551	0.673397	1.1796	0.554075	1.1874	3.48851	2.31389	1.08277	2.50992	0.568735	5.47646	1.56901	1.56794	28.0501	27.2439	21.059	1.29199	2.38684	2.82617	2.80639	4.16633	2.91812	0.949745	3.00067	2.00816	10.3304	11.1433	2.47328	1.29199	2.38685	2.82617	0.90993	0.97261	1.03673	2.65845	2.4835	1.5236	1.292	2.38687	2.82617	5.75825	2.72882	3.63134	5.47657
MGG_07934T0	1.24053	1.86525	1.30293	3.07098	1.12018	0.434275	0.489232	0.142833	0.134181	0.431333	0.985621	1.26081	0.655541	0.151958	0.826387	1.70517	2.46979	1.32898	2.64169	2.07356	1.88884	0.625763	1.01154	2.05325	2.20879	1.61434	2.82674	2.30001	0	2.18843	2.50172	0	0	0.625767	1.01155	2.05325	0	0.471076	1.5064	1.9314	0.601431	2.21383	0.625769	1.01156	2.05325	0.597635	1.32168	0.351763	1.7052
MGG_17198T0	0	1.46276	1.22613	0	0.13177	0.544906	0.153466	0	0.50509	1.89425	0.132504	0.527331	0	0.286003	0.259227	0.178296	0	0	0.177571	1.06437	0.888758	0.14722	0	0	0.159893	0.1899	0	0	0	0	3.13902	0	0.563656	0.147221	0	0	0	0	0	0.151464	0.141496	0	0.147222	0	0	0	0	0.33103	0.1783
MGG_09603T0	9.52717	12.5565	0.741213	0	3.82352	5.43515	7.9784	7.71926	0.687	1.96302	0	0	0	0	0	0	0.540394	0.540026	0.751408	1.60856	1.18198	0.0889966	0	0.0973382	0.193314	0.114797	0	0.392531	0.275596	0	0	7.29211	0	0.0889971	0	0.0973382	0.125359	0.267988	0	0.274686	0.684289	0	0.0889975	0	0.0973382	0	0.187971	0	0
MGG_06387T0	10.5221	10.4515	8.8411	11.7453	4.44837	6.78659	6.48855	8.10607	8.11168	7.93795	15.6777	16.16	10.3522	12.5141	28.1225	5.31778	3.86745	5.27021	11.1743	11.7446	10.1952	5.45246	3.78852	4.69693	6.23623	5.10369	2.99704	7.7325	8.8906	6.5999	13.7605	9.15572	13.3013	5.45249	3.78853	4.69693	6.04902	4.79479	5.18834	4.36855	4.77669	5.23499	5.45251	3.78857	4.69693	5.59139	4.53515	2.92939	5.31788
MGG_13026T0	0	2.77816	0	3.29328	9.13467	11.2547	10.2015	7.53098	13.7898	31.2225	165.214	94.8955	62.3322	65.7262	87.6361	100.234	95.9259	105.362	152.438	162.731	157.826	18.7338	24.2781	21.5601	28.3938	32.2797	17.3672	24.4595	54.1166	23.9031	454.215	51.2467	91.5299	18.7339	24.2782	21.5601	24.6157	24.4169	17.2763	19.9929	24.1863	25.0598	18.734	24.2784	21.5601	28.4843	25.542	27.6633	100.236
MGG_09827T0	84.5407	89.6112	62.5956	55.9548	4.48469	3.91515	4.29453	3.30394	2.10104	3.42812	2.95634	2.7918	1.49304	2.16308	2.10761	1.48333	0.946532	0.608071	2.28309	2.41499	1.81489	13.5841	13.3192	9.43805	71.4692	52.9972	40.9296	72.9285	64.4781	43.0068	2.67085	12.9646	6.39452	13.5842	13.3192	9.43805	17.0169	15.7583	8.30927	11.6273	8.13318	12.4741	13.5842	13.3193	9.43805	12.0519	12.2878	9.57639	1.48336
MGG_04973T0	1.92614	0.724033	1.01151	0.476823	1.63058	3.37144	1.26603	0.887092	10.9378	13.9525	62.7442	76.9997	137.918	89.8934	165.949	138.262	142.919	146.949	25.3426	24.4394	25.515	619.156	694.989	611.569	102.226	120.314	123.304	66.7807	94.7766	101.183	135.305	2.09501	15.3448	619.16	694.992	611.569	561.119	585.325	520.611	611.887	536.017	494.98	619.162	694.998	611.569	302.815	284.35	414.818	138.265
MGG_10537T0	11.138	9.2109	0	0	0	0	0	0	0	0	9.29181	8.86739	6.41546	8.80002	10.2639	0.340217	0.597016	0.42615	0.508249	0.423121	0.59356	0.491608	0.64872	0.460874	1.5255	0.543536	0.237935	0.309757	1.95733	0.982436	13.4769	0.908591	0.537771	0.491611	0.648723	0.460874	1.18709	1.3746	0.338128	0.578032	0.607491	1.40794	0.491613	0.648728	0.460874	1.69918	0.6675	0.0789571	0.340223
MGG_09128T0	0	0	0	0	0	0	0	0	0	0	0.460373	0.22902	0	0	0.225165	0.309737	0.931764	0	2.46781	1.54085	0.926371	0.767254	0	0.559446	0.555531	0.329894	0	0	5.9399	0.39752	8.86132	1.10292	2.93755	0.767258	0	0.559446	0	0	0	0	0.491614	0	0.767261	0	0.559446	0	0.540177	0	0.309742
MGG_16155T0	0	0	0	0	0	0	0	0	0	4.60089	0	0	0	0	0	0	0	0	0	0	0	0	0	0	0	3.22869	0	0	0	0	13.3425	0	0	0	0	0	0	0	0	0	0	0	0	0	0	0	0	0	0
MGG_17416T0	0	0	10.5582	4.9771	0	1.17304	0	0	0	4.66036	4.56395	1.1352	1.06243	0	4.46438	0	0	0	1.52906	6.11015	1.53061	2.53541	0	0	1.37683	1.63522	0	0	0	0	6.75749	5.46694	9.70722	2.53543	0	0	0	1.90867	0	1.30425	0	0	2.53544	0	0	0	0	0	0
MGG_02385T0	34.6241	32.4	25.8553	26.259	4.47291	5.37152	4.81471	4.95441	4.95737	7.70113	11.131	9.92191	8.75701	5.02576	8.88828	10.8206	12.9653	13.3853	17.2	17.6999	18.0707	20.9738	13.4287	23.4641	37.417	29.4632	27.933	22.2641	19.1097	16.3588	21.0551	102.204	65.3233	20.9739	13.4288	23.4641	15.8914	10.2221	19.4022	17.7612	16.2285	17.4118	20.974	13.4289	23.4641	23.269	22.0696	10.272	10.8208
MGG_10179T0	133.877	90.1643	114.246	128.425	37.778	66.3945	57.1974	36.6093	64.2582	57.2167	81.6751	86.9306	56.5965	71.7464	80.8223	66.4519	75.6046	58.9059	119.636	137.318	131.224	10.5519	13.6456	16.1573	11.4601	16.333	5.95821	21.7188	3.26761	6.5604	78.7453	68.2569	24.2397	10.5519	13.6457	16.1573	23.781	11.1209	8.46718	10.856	11.1557	36.0862	10.552	13.6458	16.1573	21.4988	22.2868	5.93157	66.4532
MGG_03476T0	38.9198	45.607	39.1503	48.8524	56.4287	54.755	50.7309	43.4233	91.6656	102.796	38.9486	34.7895	45.3047	35.7224	43.333	27.7951	32.0691	27.8526	46.8594	43.8142	47.5748	34.1494	44.5706	39.4672	31.6832	37.0942	39.9708	34.352	40.2452	35.0279	51.9568	8.94342	7.41072	34.1496	44.5707	39.4672	30.9645	44.7544	41.7142	45.3751	36.0107	37.1736	34.1497	44.5711	39.4672	57.0421	45.5542	51.7607	27.7957
MGG_10917T0	8.3068	7.63282	3.48985	3.83858	4.43806	2.90799	3.34879	5.48356	2.4559	5.00635	6.78846	7.75466	3.68728	5.42686	4.058	12.6022	11.8736	13.3063	20.9744	21.0377	20.4055	4.67908	3.09645	3.89553	4.17166	4.68431	2.99699	3.59363	3.46024	4.45052	9.86504	39.4533	18.7167	4.67911	3.09646	3.89553	4.42669	3.15441	4.93149	6.10725	5.03412	4.94141	4.67913	3.09648	3.89553	9.0709	6.49017	1.41328	12.6024
MGG_04167T0	215.019	215.228	644.69	618.73	125.153	121.951	105.977	66.8653	181.819	135.325	65.7759	64.3357	65.2611	62.8826	145.141	59.1297	50.6611	57.7519	75.2887	74.2831	75.1787	292.324	301.707	318.203	419.68	553.447	482.628	399.112	482.525	366.711	98.4189	190.562	521.745	292.326	301.708	318.203	254.413	302.877	306.728	313.149	375.105	355.662	292.327	301.711	318.203	279.774	235.776	310.933	59.1308
MGG_17849T0	0	9.34974	0	0	0	0	0	0	0	12.9725	0	0	0	0	0	0	0	0	0	0	0	0	0	0	0	0	0	0	0	0	0	0	0	0	0	0	0	0	0	0	0	0	0	0	0	0	0	0	0
MGG_08200T0	16.3791	15.2745	7.33241	5.98238	1.27292	2.53795	1.09423	2.04045	2.03303	7.18881	42.3319	45.0284	20.1769	20.5898	12.1334	112.242	117.115	117.939	245.951	246.482	246.038	6.19662	2.90886	11.3328	5.77384	6.46431	5.04771	7.41771	9.27999	5.68419	33.3018	18.2532	7.38967	6.19666	2.90887	11.3328	5.62816	4.38444	12.6076	6.27072	9.24269	10.9014	6.19668	2.9089	11.3328	11.8146	8.54653	3.76885	112.244
MGG_02621T1	1.92882	0	0	0	0	0.828316	0	0	4.88582	11.0159	1.16637	2.1924e-08	6.54905	9.25145	18.2134	0	0	0	1.46487	1.87854e-06	1.81976	0	0	1.05603	0	0	0	0	0	0	4.34424	5.72599	0	0	0	1.05603	0	3.46418	0	0.582964	0	1.08794	0	0	1.05603	1.05633	0.8413	0	0
MGG_02621T0	23.7031	33.9315	27.1742	26.9007	22.6815	25.4031	24.0351	20.7535	32.1363	21.1208	26.0307	30.094	20.5356	26.7955	47.5959	14.0937	14.5287	14.9148	20.3896	23.8512	19.6456	14.9	17.7818	13.6776	15.592	11.644	16.8269	14.7107	24.5861	16.9047	40.2461	10.1896	9.57724	14.9001	17.7819	13.6776	17.0047	16.9743	16.0581	10.011	12.2301	13.1143	14.9002	17.782	13.6776	21.997	19.5296	19.8085	14.094
MGG_01695T0	24.8499	23.4382	23.6619	22.9168	0.724342	0.892234	0.771807	1.25767	0.487362	1.12356	12.5684	14.6017	12.54	9.39952	7.51901	6.21423	5.91766	6.64501	7.37275	8.17459	8.12866	3.28874	3.35595	3.86065	4.76867	3.75353	3.75293	3.79723	5.70533	5.27234	9.17833	2.89592	1.25255	3.28876	3.35596	3.86065	3.00745	3.65533	4.03449	3.54297	3.14432	2.61939	3.28878	3.35599	3.86065	8.11265	6.14612	2.86502	6.21435
MGG_08684T0	3.63804	8.50911	15.2841	19.2131	3.83263	3.67923	5.10133	3.90954	18.8883	48.3492	0	0.547778	0.25633	0	0	12.2239	9.65739	11.1356	9.22282	10.6879	6.64718	0	0	0	0.332185	0	0	0	0	0	0	0	0	0	0	0	0	0	0	0.314674	1.76379	0	0	0	0	0	0.323004	0	12.2241
MGG_01294T0	30.4218	36.2868	22.4079	25.1361	16.8792	8.13722	9.71232	8.21095	25.0638	22.1857	11.166	10.8641	8.30942	10.502	7.96153	4.07302	3.66066	4.2326	9.61528	7.47446	8.99341	8.07147	6.88042	9.12773	30.8983	32.9373	21.916	27.8722	31.128	20.2124	11.6194	54.0383	97.2868	8.07152	6.88045	9.12773	9.05332	5.70115	9.59529	7.97093	8.97873	9.48907	8.07155	6.88051	9.12773	10.2782	7.99777	6.94591	4.07309
MGG_16736T0	8.93274	17.8429	101.339	93.414	0.792859	0	0	2.78222	0	10.2693	1.69299	0	0	1.57786	0	1.67296	1.8049	10.4305	0	0	2.0902	0	0	0	1.30398	0	0	2.56642	1.94219	0	0	48.7438	13.662	0	0	0	2.36123	0	0	0.514787	0.492876	1.16863	0	0	0	1.42366	0.534982	5.1855	1.67299
MGG_04962T0	4.15776	4.60187	4.7308	6.34717	1.79899	3.11319	4.37257	2.3537	2.84823	10.4007	3.65735	5.32128	5.38293	4.45639	1.80801	6.29714	7.21651	4.93146	6.85124	6.89709	7.86056	3.36443	3.43065	3.53641	57.8951	45.3141	43.9658	71.6268	55.1378	54.8749	2.79492	3.58015	6.52427	3.36445	3.43066	3.53641	4.1236	5.06551	3.71652	2.56234	2.81366	3.40078	3.36447	3.4307	3.53641	3.28275	3.32232	4.17552	6.29725
MGG_06752T0	33.5477	34.101	45.5854	51.6978	12.4486	10.4229	8.82022	12.7709	8.27788	11.1056	22.9416	22.6833	23.3121	20.8295	20.8814	30.6459	31.8861	31.5436	22.8032	21.6017	21.6132	25.2252	22.9588	25.7097	22.0837	21.9307	17.4984	14.7334	19.4469	16.9326	44.9618	9.92044	9.11117	25.2253	22.9589	25.7097	24.3954	23.4882	23.4666	28.5366	23.2532	18.9273	25.2254	22.9591	25.7097	31.0443	27.5049	17.7769	30.6465
MGG_00445T0	2.94489	2.62396	7.5607	5.18414	0.664801	0.763649	0.860287	0.753491	0.707849	2.8822	9.28477	8.35091	8.50716	9.4592	5.08604	6.99636	6.91537	8.31284	2.48854	2.58551	3.08892	14.855	11.8159	13.4492	12.8173	13.9453	14.2596	19.6559	17.1228	12.3144	16.4967	2.84718	20.854	14.8551	11.816	13.4492	18.7157	16.7743	18.2776	20.8021	15.4672	17.1288	14.8551	11.8161	13.4492	12.1905	12.463	11.0412	6.99649
MGG_11783T0	79.8647	77.6945	76.3947	72.8621	8.23727	10.0103	9.78411	9.04251	8.70386	6.88974	20.461	17.3556	16.3962	7.69614	12.261	24.7273	26.2386	26.8494	41.7551	40.1714	43.0118	32.607	25.8408	38.7296	31.3428	25.7469	19.2722	23.0287	20.4308	14.6361	18.0309	63.8689	52.8532	32.6072	25.8409	38.7296	31.0775	25.0972	31.3491	37.4032	33.155	38.8837	32.6073	25.8411	38.7296	31.6652	22.8171	21.9269	24.7277
MGG_02522T0	6.29463	12.6194	2.6445	13.7127	0.568398	3.23192	4.96488	2.60912	2.45108	5.25275	13.4318	13.3637	9.04758	11.1032	8.94552	6.53728	5.39844	8.09216	22.2129	29.0777	29.9029	7.93804	4.39948	9.72393	9.31104	7.37229	6.09591	5.60188	4.91636	15.2995	8.46273	5.47721	3.64704	7.93809	4.39949	9.72393	8.94508	4.78063	7.64371	9.80022	10.6811	5.61666	7.93812	4.39953	9.72393	13.7473	9.05368	8.92449	6.5374
MGG_06904T0	42.7479	46.7086	22.3631	24.9762	9.20655	12.1936	10.1626	10.5982	9.99167	8.95986	65.5112	56.5972	44.7984	50.9996	46.2613	52.2304	48.8623	54.7448	87.5436	81.9813	82.1961	24.2899	18.2013	33.9763	28.8483	24.3512	22.7659	28.5447	30.1258	28.0589	64.0779	49.5244	64.5289	24.29	18.2014	33.9763	31.1303	27.8636	36.5954	24.3525	26.9981	27.6701	24.2901	18.2016	33.9763	28.8792	27.8328	17.6018	52.1814
MGG_10255T0	0	0	0	0	0	0	0	0.103038	0	0.103719	0	0.0505293	0	0	0	0.068338	0.205577	0.136959	0.20418	0.883901	0.408775	0.394989	0.312734	0.185148	1.28697	0.291141	0.700965	1.49327	0.349476	0.350823	0	0	0.648119	0.394992	0.312735	0.185148	0.317928	0.934526	0.090558	0.116107	0.108466	0.133086	0.394993	0.312738	0.185148	0.0718542	0.119181	0.0634392	0.0683393
MGG_00496T0	19.8512	31.1748	36.1395	43.2454	15.2366	17.9139	25.922	15.9995	21.1856	23.7745	45.3636	43.7887	30.0717	36.3128	31.7377	20.2122	20.8758	21.2667	33.6171	35.5947	38.6889	9.34603	8.94136	12.595	15.2258	15.2846	11.1201	11.5323	16.7966	16.602	64.4977	82.0484	75.3993	9.34608	8.94139	12.595	10.3436	8.79465	13.6599	15.4534	18.2861	16.1386	9.34612	8.94147	12.595	10.6261	12.3374	4.87846	20.2126
MGG_06575T0	1.98915	1.54076	1.13956	1.07438	1.63289	1.60371	1.42631	1.49909	2.69922	5.91028	5.33646	5.51362	1.79649	3.27833	5.38065	1.87803	1.8278	2.43541	11.3323	10.9913	12.1699	0.820957	0.547681	0.598604	0.743019	1.47077	1.18466	1.27403	3.67216	1.34692	4.01143	1.18012	3.66702	0.820962	0.547683	0.598604	1.15638	0.412013	0.512372	0.328463	0.65753	0.43028	0.820965	0.547688	0.598604	1.45195	1.10781	0.820423	1.87806
MGG_13168T0	91.2033	88.0906	134.757	136.997	6.80481	6.78241	6.29952	4.52079	4.01286	6.37813	6.84271	7.33174	36.0402	18.2916	10.6752	11.9461	9.99037	10.7879	10.7689	11.6508	13.5572	181.568	161.27	185.964	254.615	213.585	201.921	159.237	136.189	142.774	22.3413	101.722	90.4588	181.569	161.27	185.964	143.83	116.227	135.403	165.502	191.445	177.381	181.569	161.272	185.964	226.988	186.146	137.066	11.9464
MGG_09015T0	1.35253	2.03366	0.947043	0	3.9693	2.73569	6.28231	0.622917	0.292592	9.71906	209.089	190.719	308.858	324.949	234.26	18.4535	19.0566	21.1136	7.81771	9.59116	7.68836	395.371	423.819	339.65	362.961	453.666	349.032	355.922	541.749	456.879	3.63679	1.47112	2.17679	395.373	423.82	339.65	430.537	530.216	341.622	431.218	228.523	187.868	395.375	423.824	339.65	186.79	172.442	513.281	18.4539
MGG_18141T0	0	0	0	0	33.5355	83.615	42.2735	53.5262	3.40267	2.43069	0	0	0	0	0	0	0	0	0	0	0	0	0	0	0	0	0	0	0	0	2.34965	0	0	0	0	0	0	0	0	0	0	0	0	0	0	0	0	0	0
MGG_11196T0	18.0142	12.8337	15.1363	11.7221	2.35286	2.49249	1.82683	1.86673	2.67223	5.57756	12.6185	11.9442	8.56746	9.83533	4.77156	3.53736	3.78355	4.17483	5.28445	5.70936	5.40737	4.12159	3.17763	4.47242	6.23872	7.11651	7.03686	4.81906	7.13543	8.27268	11.5905	6.85778	15.9044	4.12162	3.17765	4.47242	5.30274	6.05891	7.08337	5.20867	4.92827	6.46788	4.12164	3.17767	4.47242	8.22393	5.62074	3.06486	3.53742
MGG_07832T0	4.96359	4.26471	8.93701	3.51074	13.1261	4.13719	9.13506	9.6339	5.52223	7.39648	10.6237	12.3316	10.0421	10.0756	5.03853	99.8498	99.6899	94.8472	123.819	123.05	120.49	0.536528	0.495598	0.391211	0.971186	0	0.605911	0.262936	1.10765	0	57.1992	4.62752	8.21673	0.536531	0.495599	0.391211	0.251914	0.8078	0.287019	0.367996	0.687555	1.05452	0.536534	0.495604	0.391211	1.82191	3.77737	3.01601	99.8516
MGG_16495T0	0	0	0	0	0	0	0	0	0	1.63784	0	0	0	0	0	0	0	0	0	0	0	0	0	0	0	0	0	0	0	0	0	0	0	0	0	0	0	0	0	0	0	0	0	0	0	0	0	0	0
MGG_11708T0	29.0017	25.5181	35.1988	39.567	7.42	11.8824	9.65836	9.64665	13.1055	13.2958	46.5236	45.9968	32.4221	41.6832	60.8213	27.3637	30.2025	28.8011	37.4475	39.3689	37.093	17.2302	16.5163	23.6454	11.1221	16.7738	22.0284	11.7101	19.883	17.4331	45.9227	17.5247	13.0692	17.2303	16.5164	23.6454	16.7143	11.5025	20.087	22.5766	22.4969	20.8942	17.2304	16.5165	23.6454	20.078	18.8827	18.0921	27.3642
MGG_00825T0	0	0	0	0	0	0	0	0	0	0	0	0	0	0	0	0	0	0	0	0	0	0	0	0	0	0	0	0	0	0	0	0	0	0	0	0	0	0	0	0	0	0	0	0	0	0	0	0	0
MGG_16947T0	76.6138	62.3563	16.9706	17.5623	25.8631	47.1305	46.1117	42.2909	22.9475	21.4342	115.895	100.233	60.7184	76.3709	55.6611	62.8945	69.0505	57.8655	50.815	52.943	51.3502	3.81431	2.63711	1.54997	4.54754	4.39519	4.70917	3.91196	6.67849	3.50159	238.032	83.5375	169.861	3.81433	2.63712	1.54997	3.57616	6.39856	2.67537	2.26146	3.58671	3.82706	3.81434	2.63715	1.54997	5.68215	5.56279	5.2808	62.8965
MGG_11149T0	54.4536	41.776	26.0878	29.5619	2.91144	4.5706	2.82567	4.6198	3.5133	5.8683	60.1255	52.0533	62.0941	40.1386	34.7367	113.441	111.193	107.535	91.2555	91.8182	89.1664	235.889	204.706	234.479	137.714	133.023	124.694	115.661	93.9214	80.9882	98.8969	162.617	20.7565	235.83	204.707	234.479	183.019	150.189	145.009	241.387	235.459	238.468	235.831	204.709	234.479	192.916	173.921	196.532	113.443
MGG_01894T0	45.4596	49.4634	66.9263	62.8413	4.00555	3.68762	3.30299	3.72804	4.31473	6.75485	11.084	11.5543	8.81511	11.9621	9.66304	5.7759	5.2364	5.03463	12.9626	12.9891	11.8715	8.59108	7.15117	10.3252	11.5302	8.09002	9.29627	8.98076	8.75001	7.10822	13.5817	41.134	44.3983	8.59113	7.15119	10.3252	9.70857	8.95107	9.1218	10.6871	11.3338	9.3993	8.59117	7.15126	10.3252	11.855	9.41765	6.68395	5.77601
MGG_15976T0	5.79777	5.70113	3.05682	3.84261	1.28667	0.226414	0.892732	0.642282	2.67584	3.0921	0.0275284	0	0	0.172869	0.0538557	6.40779	6.6116	5.79049	4.94035	6.15377	5.5385	0.152929	0.282524	0.334526	0.0332185	0.118358	0.138164	0.269805	0	0	0.0815185	3.99502	5.23054	0.15293	0.282525	0.334526	0.215412	0	0.0981723	0.0944021	0.058793	0.216413	0.15293	0.282528	0.334526	0.233687	0.258403	0.343866	6.40791
MGG_12129T0	46.0036	32.664	68.4498	62.6361	20.3377	38.4721	35.2773	22.07	31.929	16.8841	53.5206	65.8041	42.5425	44.6118	41.2865	55.6227	36.4009	38.723	38.4859	48.9335	49.6156	26.1064	21.882	26.4383	36.2296	35.5455	22.3848	23.4556	50.9018	44.335	90.1963	25.0185	9.25486	26.1066	21.882	26.4383	34.049	21.8367	43.4491	30.838	27.8793	21.0945	26.1067	21.8822	26.4383	35.0908	32.6755	35.873	55.6237
MGG_10669T0	98.3772	106.171	11.313	13.5101	8.75368	11.5635	12.6965	11.5337	5.32045	3.28742	6.35732	6.97383	5.4263	5.49756	2.94986	12.8864	14.0765	13.1877	167.824	165.748	170.236	9.64422	8.53206	7.27972	18.0474	17.6965	20.0954	18.1066	16.0544	25.4059	11.1023	5.66254	3.29372	9.64427	8.53209	7.27972	9.18397	12.748	12.2804	16.7233	16.7107	18.2077	9.64431	8.53217	7.27972	12.3386	11.189	10.5882	12.8866
MGG_08063T0	207.867	205.678	267.214	278.481	54.9643	68.9388	69.0337	41.5442	85.4803	49.8247	410.122	429.894	363.202	396.995	417.322	288.836	282.337	280.241	411.458	409.354	417.298	213.606	202.608	241.852	493.013	408.829	497.855	372.432	369.022	439.823	317.39	49.6983	37.701	213.607	202.608	241.852	219.106	206.095	194.675	167.605	184.292	203.599	213.608	202.61	241.852	324.78	310.944	184.736	288.842
MGG_06418T0	81.5181	83.5801	92.1375	90.7595	26.1558	23.8535	25.2402	19.4388	26.452	20.3347	68.8536	63.5047	49.4622	55.5032	54.3039	34.5063	32.3198	31.4745	53.7518	50.4917	52.7354	42.7381	34.1272	44.1756	38.369	37.6943	30.939	44.4978	42.7422	35.7693	80.1107	114.77	26.1727	42.7383	34.1273	44.1756	45.4256	43.2121	45.1398	41.0708	46.5431	40.0614	42.7385	34.1276	44.1756	42.2623	38.9066	24.8752	34.5069
MGG_00976T0	84.6696	84.8727	58.0839	53.345	10.418	13.2181	10.7294	9.90246	12.4172	7.1389	38.1162	36.3079	26.382	30.7175	28.731	11.9412	12.12	12.9581	16.7076	14.6336	15.389	21.1386	19.1039	22.5413	25.4656	19.0464	20.6947	22.8048	13.6282	15.0264	29.9324	33.2904	42.7221	21.1388	19.104	22.5413	18.8679	17.6331	18.2939	21.6242	20.386	19.0861	21.1388	19.1042	22.5413	20.242	18.6665	19.1422	11.9414
MGG_15933T0	1.83502	1.58859	0	0.165188	0.0376592	0	0.0438597	0.0384149	0.0721759	0.193345	0.0757379	0.188385	0.0352616	0.122607	0	0.407649	0.102192	0.255307	0.913479	1.36886	1.52401	0	0.0388649	0.0920368	0	0.0542723	0	0.123717	0	0	0.224279	0.725784	1.93308	0	0.0388651	0.0920368	0	0	0	0	0.0808775	0.0992351	0	0.0388654	0.0920368	0	0	0	0.407657
MGG_05186T0	151.037	163.352	450.856	431.953	22.6561	25.0456	26.6476	17.6191	68.5718	55.0495	112.784	73.1623	70.9923	25.5609	40.3783	106.536	110.785	104.627	126.658	121.399	143.429	573.918	457.444	588.239	786.907	924.24	672.476	586.224	654.247	491.992	225.771	269.116	753.234	573.921	457.445	588.239	367.843	299.226	427.55	593.555	663.368	613.262	573.924	457.449	588.239	659.34	789.241	636.785	106.538
MGG_15364T0	0	0	0	0	0	0	0	0	0	0	2.61725	4.80737	2.24958	3.47643	0.984675	7.31441	5.70462	6.24367	4.04703	4.85161	2.97084	0	0.413244	0	0.971766	0	0	0	0	0	2.9809	5.78786	1.71284	0	0.413246	0	0.630161	0	0	0	0	0	0	0.41325	0	0	0.236226	0	7.31454
MGG_08620T0	6.12399	6.78975	9.74549	8.45297	4.9434	7.70918	5.75731	4.61526	8.22979	6.79661	5.22369	5.02957	4.94248	6.09216	5.10973	2.15403	2.2168	2.21529	3.105	2.81992	4.06886	1.59138	2.07526	1.84292	2.0842	2.05272	2.16718	3.50949	2.82637	1.38226	10.2293	3.63323	4.65922	1.59139	2.07526	1.84292	2.37344	4.29868	1.65256	2.35956	1.66445	2.09745	1.59139	2.07528	1.84292	4.11252	4.20147	4.10449	2.15407
MGG_17654T0	0	0	0	0	0	0	0.039537	0	0	0.0129407	0.354772	0.870091	2.90439	1.44827	0	4.84818	4.09061	4.56711	0.909013	0.593065	0.16164	7.93693	8.33263	9.05076	7.09253	7.76936	3.60793	3.96753	2.64387	1.35003	1.06318	5.91132	4.41063	7.93698	8.33266	9.05076	7.26134	4.46857	5.78258	15.2909	10.4128	7.3714	7.93701	8.33273	9.05076	9.46453	9.23326	9.26107	4.84827
MGG_09617T0	0	0	0	0	0	0.80161	0.451526	4.35021	0	0	0	0	0	0	0	0	0	0	0	0	0	0	0	0	0	0	0	0	0	0	0	0	0	0	0	0	0	0	0	0	0	0	0	0	0	0	0	0	0
MGG_12377T0	47.5914	42.6283	50.4137	51.7038	34.1801	31.5597	29.1364	32.7995	13.8105	9.31392	22.4404	19.0713	26.4568	12.9752	28.9709	12.6888	13.2234	12.9439	13.5265	13.4098	12.9399	61.9887	48.7063	74.3256	37.3963	35.4342	29.4931	28.3619	29.6836	26.0399	16.7272	56.7925	168.727	61.989	48.7065	74.3256	64.0799	52.642	56.0026	32.1082	31.3631	27.5015	61.9893	48.707	74.3256	52.2312	39.5317	37.2847	12.689
MGG_05236T0	16.7646	16.1046	22.4989	24.4398	16.5049	18.0413	15.182	16.4072	21.4578	33.2473	17.5483	15.7765	10.3356	14.0327	32.7798	5.83208	5.13493	4.84636	10.2	9.48228	8.50867	9.2788	5.64163	4.88156	21.0479	22.4224	19.8963	35.9176	23.4598	30.4875	13.1477	46.0927	78.6953	9.27885	5.64165	4.88156	9.92651	8.3114	11.3098	8.45871	8.35358	4.5708	9.27889	5.6417	4.88156	11.0678	8.93069	5.81015	5.83219
MGG_10596T0	105.465	89.3049	150.083	151.932	13.9392	12.437	11.3332	12.058	11.9007	13.63	54.0421	53.3382	47.5032	53.191	33.8324	28.7102	28.98	29.7224	46.7909	59.7652	49.2347	29.5327	34.0164	38.8586	24.057	24.2675	18.1435	22.5043	29.584	37.1708	92.4071	89.9815	63.4424	29.5328	34.0165	38.8586	34.5775	31.9466	37.2343	51.0627	53.9799	41.1286	29.533	34.0169	38.8586	43.6866	32.4735	12.4638	28.7108
MGG_10596T1	124.5	137.51	160.401	189.222	45.111	47.8396	41.5258	35.5165	57.8404	47.8176	96.6484	99.8481	85.2757	113.389	104.523	124.704	118.79	124.033	125.47	113.97	126.618	67.0008	52.2266	73.7198	66.3905	63.7497	62.7679	67.1377	70.2169	38.9707	83.464	225.686	194.462	67.0012	52.2268	73.7198	71.1174	64.4224	86.1793	89.618	96.0344	94.2268	67.0015	52.2273	73.7198	54.6379	45.0788	88.3272	124.706
MGG_06521T0	28.3408	30.5395	78.3847	75.7717	14.5018	14.0001	13.7848	14.6841	8.88986	20.4747	16.4054	16.749	20.268	10.2991	21.7114	12.5525	14.4678	10.988	11.6392	12.2019	11.9387	23.2311	29.7122	28.4054	21.7373	16.7501	17.4902	27.3237	25.4556	13.7027	33.0221	23.633	23.7183	23.2312	29.7123	28.4054	20.6405	23.1385	29.0615	32.9707	39.3885	37.0896	23.2313	29.7126	28.4054	21.8455	21.2623	23.1713	12.5527
MGG_09376T0	0.450503	0	0	0	0.2034	0.473126	0.177667	0.207481	0.487283	2.66288	0	0	0.0476125	0.55184	0.20007	1.85772	2.20779	2.0684	3.97441	4.8604	4.11564	0.113624	0.052478	0.124274	0.123405	0.146564	0.320795	0.0835257	0.439826	0.0883042	1.81702	0.980001	0.870055	0.113625	0.0524782	0.124274	0.160048	0	0	0.0584496	0.109206	0	0.113625	0.0524786	0.124274	0.144689	0.119994	0	1.85775
MGG_03634T0	37.2181	43.3831	83.0944	81.4999	26.5499	25.0158	24.8824	27.5235	21.2555	28.5436	12.7454	10.6634	8.85595	5.67921	14.8286	21.8275	20.5846	22.0679	31.2493	32.7049	30.1801	56.483	40.9761	63.4198	86.1625	72.0271	62.0305	61.2759	52.7391	45.7722	23.732	229.239	165.322	56.4833	40.9763	63.4198	46.7693	38.5229	39.8574	46.3564	47.9455	43.7733	56.4835	40.9767	63.4198	66.8708	58.8562	38.656	21.8279
MGG_12174T0	107.302	106.038	136.09	134.32	37.249	55.6368	66.9359	60.6079	105.442	161.908	99.2711	99.9112	61.1961	85.4357	93.8461	73.7463	74.1041	69.8708	91.7694	105.522	94.483	208.593	166.737	205.246	208.94	231.356	203.851	200.446	215.251	206.953	182.028	214.152	109.482	208.594	166.738	205.246	226.748	197.392	209.996	234.175	254.467	258.332	208.595	166.74	205.246	242.701	204.648	191.745	73.7477
MGG_01457T0	9.92119	9.34828	7.78043	9.0382	1.61257	1.451	2.01719	1.73632	2.28932	3.95555	3.33319	2.89803	1.70563	2.91669	2.37927	2.10113	2.3095	2.10548	6.11679	6.07052	5.63962	0.967551	0.708827	1.16771	1.63061	1.6784	1.20571	2.7469	1.1365	1.34831	3.64583	11.3666	5.87597	0.967556	0.708829	1.16771	2.1148	0.803724	1.65988	1.44167	1.28266	1.141	0.96756	0.708836	1.16771	1.18959	1.40937	0.862727	2.10117
MGG_12480T0	0.586587	0.293997	0.616092	0.290425	0.397262	0.958292	1.00245	1.5534	0.190343	0.679856	0.0665791	0.264967	0.0619949	0.143707	0.0651266	0	0	0	0	0.0891352	0.0893145	0.0739735	0.20499	0.080907	0.160682	0	0	0	0.572686	0.344936	0	0.638017	0	0.0739739	0.204991	0.080907	0	0	0.118718	0.380528	0	0	0.0739742	0.204993	0.080907	0.0941978	0.390602	0	0
MGG_08296T0	11.5893	10.561	2.21313	0	0.713521	2.45884	0.831001	1.45568	0	0.488436	0.239165	0.475907	0	0.258113	0	0	0	0	0.320509	0	0	0	0.736367	1.16254	1.7316	2.05657	0.600182	0	0	1.23908	0	34.3782	86.4772	0	0.736369	1.16254	0	0.400081	1.27937	1.09347	0.255395	0.766374	0	0.736376	1.16254	3.38377	1.96437	4.32757	0
MGG_08296T1	36.5044	30.6736	13.6843	11.8454	0.939831	3.01082	1.80062	1.6363	2.16531	2.68058	0.481278	0.13061	0.51603	0.519406	0.596307	1.41685	1.57029	2.24175	2.94726	2.15162	2.37898	2.40137	2.27808	2.13737	1.94645	2.23232	3.15478	3.8021	1.90676	0.196501	2.46163	68.3836	329.611	2.40139	2.27809	2.13737	1.30097	2.10297	1.88279	0.0468225	1.04655	0	2.4014	2.27811	2.13737	3.2809	3.30269	0	1.41687
MGG_16038T0	14.0755	13.7279	7.19195	6.02715	1.07348	0.710262	1.30023	0.350407	0.822953	2.90998	2.33163	3.39381	3.29684	2.14356	1.64722	3.66033	4.71907	4.01722	8.2167	9.94274	9.03597	2.87843	2.39296	3.7254	4.48088	5.50745	5.09271	7.12369	5.86816	3.72834	4.21945	1.65509	1.65308	2.87845	2.39296	3.7254	3.78419	2.96142	4.54251	0.937776	1.52158	1.35778	2.87846	2.39299	3.7254	1.8327	0.9626	1.83381	3.66039
MGG_12946T0	0.624173	0.938505	0	0	0	0	0	0	0	0	0	0	0.263869	0	0	0	0	0	0	0	0	0	0	0	0	0	0	0	0	0	0	0	0	0	0	0	0	0	0	0	0	0	0	0	0	0	0	0	0
MGG_05599T0	5.08841	3.32956	5.34435	4.33882	1.78686	3.29873	1.7466	1.39959	1.34538	1.70372	15.3692	18.0048	16.5218	19.2877	12.2405	7.16697	7.6629	8.09033	5.67585	6.05682	6.11205	43.0645	53.3463	49.5184	17.1908	17.0602	16.2649	20.0214	18.3257	15.0163	7.60116	0.614948	2.45681	43.0648	53.3465	49.5184	51.1189	74.4459	51.6058	41.1149	34.5374	33.0017	43.065	53.347	49.5184	63.509	59.0319	53.8669	7.1671
MGG_04657T0	5.91358	4.70133	4.71181	4.84612	1.93341	2.18916	2.25174	2.48874	3.57315	6.47571	3.79578	2.25672	3.0603	4.7959	2.12817	19.3091	16.8638	17.4141	51.7985	51.871	54.335	8.94901	7.26865	8.66277	8.88145	11.676	7.08602	9.22497	9.71529	7.83417	2.46738	3.32693	7.28574	8.94906	7.26868	8.66277	10.8667	11.5378	12.0509	15.9799	11.0232	10.8566	8.9491	7.26874	8.66277	13.3604	9.66794	11.9114	19.3095
MGG_03832T0	0	0.459952	0	0.227182	0.103585	0	0.180959	0	0.0992628	0.159543	0	0	0	0.0562067	0	0	0	0	0	0	0	0	0	0	0.0628458	0	0	0	0	0	0	0	0	0	0	0	0.0815073	0	0	0	0	0	0	0	0	0	0	0	0
MGG_00290T0	6.70669	4.70594	9.86165	5.97698	1.21121	2.8174	3.70292	2.47104	3.33695	3.42015	3.95837	4.39274	3.96935	3.94335	2.08493	3.68747	3.90303	1.43698	5.30468	5.09559	5.92278	3.38308	5.78123	4.07019	23.8828	31.6378	25.5978	23.6257	22.2623	21.0335	4.9592	1.45894	0	3.3831	5.78125	4.07019	2.38266	2.80147	3.80057	4.52477	4.55214	7.58017	3.38311	5.7813	4.07019	3.66181	4.82318	4.75436	3.68754
MGG_05826T0	3.06647	5.97687	1.43142	4.04862	50.6109	46.1202	44.0735	29.9717	42.3079	114.677	34.4184	40.8619	28.8077	28.0466	17.4012	22.5841	18.9936	20.1279	13.1637	14.8074	12.8658	3.52333	2.38137	2.44373	131.971	95.6613	110.246	157.549	121.881	149.198	37.5621	3.33532	5.92226	3.52335	2.38138	2.44373	5.56811	6.59858	1.37914	2.12188	2.64299	4.05362	3.52336	2.3814	2.44373	7.22233	7.07867	6.76296	22.5846
MGG_00167T0	310.936	317.18	638.126	629.484	401.349	472.464	543.538	411.93	284.636	195.554	243.039	223.066	228.623	233.902	304.239	406.276	391.763	408.575	394.322	389.728	396.756	326.804	328.093	322.441	169.694	143.514	139.911	187.272	155.881	184.151	598.2	1226.75	757.547	326.806	328.094	322.441	430.848	458.535	412.323	251.332	341.264	341.844	326.807	328.097	322.441	261.454	261.542	358.22	406.283
MGG_08962T0	0	0	0	0	0.895773	0	0.52163	0.114219	0	0.229948	0.562977	1.23227	1.04843	0.850608	1.21153	0.909043	0.911542	1.5182	14.4855	16.28	13.745	0.1251	0.115557	0	0.271737	0.322734	0.706391	0.551771	0.387399	0	0.666846	1.07898	1.4369	0.125101	0.115557	0	0.528641	0.188352	0	0.386119	0	0	0.125102	0.115558	0	0	0.132113	0	0.90906
MGG_15565T0	28.986	31.2347	32.8795	30.7116	13.1525	13.1914	13.6414	9.34476	13.0426	13.9083	36.3214	36.5956	43.6236	52.4782	43.7032	81.3677	78.1288	80.7374	34.919	39.2889	40.3389	40.5746	43.8271	40.9394	19.0561	24.9899	21.3834	15.1551	25.3559	23.6355	61.1826	9.14293	22.1123	40.5749	43.8273	40.9394	37.4838	42.9277	38.2489	37.3065	39.0672	33.5371	40.575	43.8277	40.9394	24.9495	27.9485	37.3153	81.3692
MGG_11534T0	311.848	311.149	294.077	300.529	22.7837	18.3814	13.2539	14.03	9.72341	20.7899	70.6039	67.2426	85.899	63.1399	39.6938	107.663	113.169	111.546	58.4264	60.1542	58.109	100.806	82.4521	111.506	289.254	280.586	273.844	238.422	229.033	219.004	103.602	440.666	492.072	100.807	82.4524	111.506	99.7286	76.5332	92.4282	102.401	108.482	97.3222	100.807	82.4531	111.506	134.955	118.402	71.2096	107.665
MGG_09300T0	19.4455	22.0116	19.4511	20.0412	0.686836	1.63623	1.04338	1.4317	0.887111	1.4105	24.023	25.7835	18.5103	22.6206	9.07646	10.5057	11.5475	10.7703	20.282	21.5081	22.8002	4.90448	4.68442	4.67085	7.6095	5.07825	6.55604	6.37674	7.12894	5.34138	25.7876	8.34506	6.25919	4.90451	4.68444	4.67085	5.92144	5.07351	4.60483	6.00696	6.18884	5.58699	4.90453	4.68448	4.67085	7.94478	7.57534	6.75178	10.5059
MGG_00765T0	2.23388	3.91867	7.03874	4.42406	1.51288	1.0427	0.587324	0.77162	1.69139	2.07126	2.78906	4.28853	1.18047	2.46274	2.97624	1.02353	0.684228	1.02564	2.03873	1.01835	2.0408	1.12684	1.82154	2.46493	1.22384	5.81407	2.22699	0.828349	2.18094	0	5.2558	0	2.15715	1.12685	1.82154	2.46493	1.19044	3.39317	2.26055	1.44916	1.8953	0	1.12686	1.82156	2.46493	3.22858	3.27254	2.21703	1.02355
MGG_14926T0	0	0	0	0	0.61159	0	0	0	1.17215	4.81458	0	0	0	0	0.200527	0	0.553205	0.55283	0	0	0	0.227766	0.631171	0	0	0	0	0	0	0	0	0	0	0.227768	0.631174	0	0	0	0	0	0	0	0.227769	0.631179	0	0	0	0	0
MGG_09724T0	0	0	0	0	0	0	0.726642	0	0	0	0	0	0	0	0	0	0	0	0	0	0	0	0	0	0	0	0	0	0	0	0	0	0	0	0	0	0	0	0	0	0	0	0	0	0	0	0	0	0
MGG_00079T1	0	0.136733	0	0	2.59136e-07	0.252335	0	0.528404	1.38832	2.05124	0.357379	0.474315	0.14378	0.316789	0.128976	0.490047	0.712002	0	2.57124	0.961039	4.18811	0.153033	0	0.0469598	0.472477	0	0.619586	0	0.17147	0.0698305	0.561211	0.379253	1.36712	0.153034	0	0.0469598	0.179907	0.126358	0	0.306152	0.343193	0	0.153034	0	0.0469598	0	0.288955	0	0.490175
MGG_00079T0	1.21103	0.0658687	0	0	1.77702	0.0779173	1.4328	0.123378	0.448372	1.88299	0.0557147	0.164858	0.0698312	0.0794424	0.0505623	0.0658264	0.0931376	0.988483	0.6883	1.8626	0	0	0.376187	0.00881444	0.468398	0.459655	0.12905	0.299376	0.853566	0.00943768	0.118331	0.0605901	0	0	0.376189	0.00881444	0.178992	0.0271915	0.408495	0.0610923	0	0	0	0.376192	0.00881444	0.194475	0.0879597	0	0.0657093
MGG_18142T0	0	0	0	0	1695.67	1786.35	1209.9	2543.34	2505.75	917.562	0	0	0	0	0	0	0	0	0	0	0.499865	0	0	0	0	0	0	0	0	0	0.551714	0	0	0	0	0	0	0	0	0	0	0	0	0	0	0	0	0	0
MGG_13440T0	42.4438	32.9611	31.8419	29.3276	15.2147	17.4709	15.0832	10.5794	20.8861	8.64922	21.758	21.6478	17.8445	18.3398	12.7907	6.48235	7.57162	7.35233	11.0674	11.0564	9.2322	11.7638	8.53006	17.1123	17.3758	19.8022	11.2258	13.1443	18.0323	8.95948	25.3962	22.5752	59.9023	11.7638	8.53009	17.1123	15.2445	10.2727	13.2155	13.3736	13.7937	9.78023	11.7639	8.53017	17.1123	14.0063	12.6096	7.40635	6.48247
MGG_11280T0	0	0.222918	0	0	0.100406	0	0.116937	0	0	0.103098	0	0.200907	0	0.108964	0	0	0	0.136138	0	0	0	0.112178	0.207241	0	0	0	0	0	0	0	0	0	0.429492	0.112179	0.207242	0	0	0	0	0.230824	0	0	0.112179	0.207244	0	0.142848	0.236934	0	0
MGG_06771T0	49.6224	48.797	59.3754	49.759	0.850795	0.439784	1.15602	1.01251	1.49471	8.59048	0.855534	0.283733	0.663857	1.84662	2.09217	1.53493	1.34676	1.34584	2.29303	2.29076	2.8692	5.70331	3.95116	2.42584	1.03237	0.408706	0.357825	1.86335	2.94358	0.492487	1.68897	12.9809	14.5573	5.70334	3.95117	2.42584	2.901	2.14673	2.54252	0.325983	0.152265	1.30778	5.70336	3.95121	2.42584	1.41217	1.50576	3.74036	1.53496
MGG_17332T0	0	0	0	0	0	0	0	0	0	0	0	0	0	0	0	0	0	0	0	0	0	0	0	0	0	0	0	0	0	19.8404	0	0	0	0	0	0	0	0	0	0	0	0	0	0	0	0	0	0	0
MGG_17724T0	38.5415	37.6962	22.7946	32.9771	2.36522	3.05652	4.32874	4.04987	6.15204	6.67877	9.5136	11.9162	7.51395	13.2008	9.7215	30.7462	30.0285	23.136	33.467	36.1631	41.7054	10.4758	8.54334	7.32881	6.76503	7.66941	8.20677	8.60272	12.8593	11.882	21.3807	7.73294	5.0587	10.4759	8.54337	7.32881	10.3691	8.95193	9.08773	9.41841	8.07293	6.45515	10.4759	8.54344	7.32881	15.9838	12.7574	9.23112	30.7468
MGG_16722T0	0	8.38738	0	0	13.2223	3.90556	1.09995	0	4.52522	26.1839	0	0	0	3.07485	0	0	0	0	0	0	0	0	0	3.46227	0	0	3.57493	6.20539	0	0	0	4.55046	12.1198	0	0	3.46227	0	0	0	5.42801	0	0	0	0	3.46227	0	0	0	0
MGG_11904T0	33.9464	28.4569	34.7074	34.5068	5.76444	4.97785	5.29185	2.21369	2.0796	2.3676	7.97879	8.6847	5.71494	4.78382	5.87022	5.68926	6.9931	8.09177	9.96139	8.76463	10.8863	10.9864	6.22896	8.36991	8.47593	11.5326	5.56184	10.4712	14.7819	8.71488	12.3184	23.8527	26.9785	10.9865	6.22898	8.36991	9.0717	6.95874	7.29592	11.1472	9.10281	8.48841	10.9866	6.22904	8.36991	12.2534	7.84157	3.15182	5.68936
MGG_02486T0	26.8387	27.5945	17.3874	22.1054	7.95566	8.1369	6.69361	5.5161	4.82927	3.83739	13.3238	15.6073	11.1075	13.7034	14.7597	8.96419	9.41138	9.32821	16.482	15.7795	16.2314	8.79357	8.47334	10.1713	11.8179	9.66997	9.71641	10.3241	10.628	11.1114	18.1257	9.5487	9.56739	8.79362	8.47338	10.1713	8.5101	7.76282	10.356	9.11212	8.23884	11.1907	8.79366	8.47345	10.1713	16.8369	14.7649	7.78815	8.96436
MGG_10607T0	268.861	294.747	408.604	434.044	173.843	223.192	248.914	208.135	274.268	100.741	1902.36	1848.37	2002.64	2043.08	1604.48	580.493	554.583	555.185	592.641	597.155	574.905	613.662	626.443	592.897	1051.22	925.498	994.484	1155.36	1103.44	1330.41	1837.43	77.6732	59.6959	613.665	626.445	592.897	721.729	729.958	640.889	802.964	809.224	814.261	613.668	626.45	592.897	1101.34	1001.87	605.749	580.503
MGG_14772T0	471.779	486.001	572.664	556.07	563.47	567.287	623.625	419.148	323.835	222.123	973.129	825.881	848.156	1022.23	707.581	624.3	633.016	662.067	701.715	696.057	728.776	833.345	858.005	784.913	622.464	686.703	737.917	626.518	606.906	727.638	1390.36	339.136	174.978	833.349	858.008	784.913	733.644	910.021	773.767	741.722	855.947	867.18	833.353	858.015	784.913	780.156	976.589	896.631	624.311
MGG_04067T0	134.731	129.163	214.908	218.731	23.8248	17.9378	16.9474	15.379	18.4714	12.3965	69.4386	73.2005	54.9917	75.098	65.3422	102.748	104.771	100.351	41.8909	40.7893	43.2709	141.497	135.939	172.648	184.214	250.977	188.126	121.092	188.669	142.097	33.3446	107.906	120.374	141.498	135.94	172.648	136.208	124.252	137.777	154.023	139.972	130.786	141.498	135.941	172.648	161.181	132.845	103.368	102.75
MGG_00203T0	51.9041	44.1999	12.9879	12.406	2.02021	1.67083	2.35283	1.34886	2.32311	10.4096	5.09713	5.32854	3.78318	3.58757	2.60135	5.76524	6.32929	5.62775	25.2936	23.1421	23.6346	4.14482	3.75281	9.38083	3.03078	2.54087	1.20496	2.83571	2.85935	1.21193	3.93753	12.0343	11.1555	4.14485	3.75282	9.38083	6.24294	3.58364	10.2742	16.3816	13.9231	10.1629	4.14486	3.75286	9.38083	8.6225	4.94057	3.18349	5.76535
MGG_01615T0	65.8784	67.4122	80.7241	74.0354	9.94409	9.12118	9.07264	8.03667	5.65531	6.60516	25.9334	27.9275	21.6612	20.4305	32.3916	9.58235	9.12825	8.76197	12.4064	13.0694	11.9811	31.3521	23.4789	38.9061	51.2015	44.1833	39.0179	30.6325	35.4255	36.0232	18.8034	48.0539	65.8874	31.3523	23.4789	38.9061	32.6454	23.0808	35.3429	28.4231	29.8162	24.1041	31.3524	23.4791	38.9061	33.6266	31.0903	18.9028	9.58253
MGG_00759T0	85.9077	84.7038	147.73	144.85	33.6576	23.4329	16.7265	23.1711	20.1291	20.2646	11.4946	11.9739	11.2977	12.4582	7.25561	19.3668	17.9619	18.4795	24.5543	25.9768	22.6024	40.6604	40.9866	47.3367	52.7553	62.4446	43.3298	41.6449	56.2807	37.9196	19.2011	73.9044	197.675	40.6606	40.9868	47.3367	44.4348	39.7715	41.7804	56.3754	49.6229	38.1666	40.6608	40.9871	47.3367	39.0585	40.6342	26.937	19.3671
MGG_00834T0	17.0316	15.1755	19.8758	20.6127	3.75939	1.23662	1.89066	1.65595	6.95946	7.36947	9.70859	13.3351	13.2002	10.1996	7.31168	2.54339	3.01409	1.62187	3.10874	3.91082	5.99329	5.44115	5.81964	8.24808	3.31762	3.57084	3.44971	2.24551	3.39949	1.18699	5.85168	56.8095	106.72	5.44118	5.81966	8.24808	4.70614	5.03032	6.89394	13.4548	10.2757	9.79374	5.4412	5.81971	8.24808	5.34851	4.0324	4.40017	2.54344
MGG_16771T0	0	0	0	0	7.78787	8.05125	13.6052	3.97208	0	1.99917	1.95781	1.94789	1.82301	0	0	10.5377	0	7.91958	13.1185	15.7266	7.8791	4.3505	0	0	0	0	2.45655	0	0	0	0	0	8.32828	4.35053	0	0	0	0	0	0	0	0	4.35054	0	0	0	4.59438	0	10.5379
MGG_01817T0	33.8744	36.1486	35.2817	28.5115	3.85539	3.95283	4.23041	3.60774	5.70973	9.1935	13.7773	13.4843	8.50273	10.1315	9.15163	9.18307	8.68953	8.85643	15.9728	18.4877	18.6539	7.7961	6.37928	9.18873	7.65525	6.93373	6.87457	7.9553	5.73241	7.24845	13.5677	38.0725	74.8259	7.79615	6.3793	9.18873	10.9313	7.34286	6.57008	6.26283	7.25346	8.68995	7.79618	6.37936	9.18873	7.389	7.70682	5.363	9.18324
MGG_09310T0	21.7531	18.7302	34.7591	41.6078	13.9766	12.8438	11.5362	14.2571	11.9053	11.6363	18.4439	15.8309	15.4055	11.6151	17.3396	9.93851	8.59909	10.9834	12.2736	14.5216	13.192	3.09494	3.81178	3.38503	3.76878	3.20583	2.17125	2.75771	3.55775	6.41405	32.1202	6.26897	2.8726	3.09496	3.81179	3.38503	4.09526	3.74193	4.59069	2.50873	4.64218	4.58987	3.09497	3.81183	3.38503	3.28425	4.20935	3.42683	9.9387
MGG_16922T0	0	0	0	0	0	0	0.596291	0	0.981262	6.83437	0	0	0	2.22253	0.503612	0	0.694674	0.694202	2.06985	1.37853	1.38131	0	0	0	0	0	0	0	0	0	0	7.40051	10.9504	0	0	0	0	0	0	0	0	0	0	0	0	0.728415	0	0	0
MGG_04423T0	71.4664	66.7589	52.0732	60.0857	6.59852	8.28963	9.82506	8.00896	11.2411	12.4733	27.465	23.064	25.8868	27.7373	16.5138	18.0828	15.4126	16.5346	16.3208	15.63	15.098	21.0901	21.3776	19.5966	25.5406	20.9448	14.1218	32.1044	28.6092	15.9552	60.9359	24.1461	38.5869	21.0902	21.3776	19.5966	24.0548	24.3068	21.5661	23.2341	21.7948	19.0384	21.0903	21.3778	19.5966	33.7484	23.5535	25.0748	18.0831
MGG_01180T0	31.2214	31.0438	55.0055	61.3332	5.0019	5.52364	7.67901	4.87036	8.93281	10.739	13.3746	15.5815	12.4537	12.4603	11.9646	5.22982	5.39844	4.77823	16.3916	18.6709	16.1016	2.15915	2.11175	3.195	0.965589	3.60423	3.4424	1.30711	2.55651	1.97412	20.6491	37.245	35.9842	2.15916	2.11176	3.195	2.68352	3.0596	1.01916	2.22138	4.5166	2.84578	2.15917	2.11178	3.195	4.04332	2.95083	0.713959	5.22992
MGG_07505T0	6.75242	13.0538	8.10521	10.5071	16.1145	13.5077	16.7387	8.66319	18.1549	4.91925	24.9633	27.4512	22.0211	21.9781	17.5643	12.0807	15.9549	10.0389	20.2483	20.8145	22.3251	10.4617	9.66362	15.966	12.9477	12.2393	8.79227	8.22701	16.1984	19.2862	37.6097	17.8365	56.8212	10.4618	9.66365	15.966	8.56753	5.86092	18.3515	11.0136	10.2888	14.0587	10.4618	9.66374	15.966	19.2084	16.7008	15.5912	12.081
MGG_17252T0	8.79013	7.48953	2.30807	3.04645	0.347261	0.307719	0.462213	0.35423	0.237695	1.73192	3.64161	4.7647	3.15862	3.82243	1.65909	3.62474	3.43278	3.36318	6.48463	6.21105	8.23113	2.10617	1.12634	2.6673	2.22726	2.35928	2.06557	1.38528	1.28727	0.172298	4.57939	2.62922	3.60748	2.10618	1.12634	2.6673	1.63949	1.00139	1.15636	1.31153	1.70465	1.63404	2.10619	1.12635	2.6673	3.52893	3.98021	1.24626	3.62481
MGG_15246T0	1.63545	2.45906	2.29028	4.85835	0.369198	0.381684	0.429986	0.251072	0.589657	1.39003	2.47503	2.09312	2.88077	3.73955	0.484207	0.166519	0.667907	0.50059	4.64356	3.31354	2.65616	3.57489	3.04815	5.26341	7.31722	3.72447	4.50301	2.02147	3.83205	1.7097	1.8323	3.55767	8.9492	3.57491	3.04816	5.26341	5.8102	2.69119	3.97192	2.12188	1.85009	1.62145	3.57492	3.04819	5.26341	4.55226	4.2109	1.54582	0.166522
MGG_10435T0	0	0.146133	0	0	0	0	0	0	0	0	0	0	0	0	0	0	0	0	0	0	0	0	0	0	0.0798679	0	0	0	0	0	0	0	0.281551	0	0	0	0	0	0	0	0	0	0	0	0	0	0	0	0
MGG_04364T0	27.0762	29.1584	9.22317	7.97094	3.22139	3.41573	3.07839	2.52772	5.93651	7.12442	19.5191	19.4202	30.0856	20.9758	12.1059	60.7999	59.0618	60.8136	13.5798	11.8983	13.2593	91.8232	82.8576	94.4747	72.465	83.0886	67.0126	54.9495	68.7297	63.8308	36.4022	21.4906	61.832	91.8237	82.8579	94.4747	84.7535	97.6779	75.0891	117.067	96.679	76.833	91.8241	82.8586	94.4747	95.0698	108.373	89.1236	60.8011
MGG_17998T0	0	0	0	0	0	0	0	0	0	0	0	0	0	0	0	0	0	0	0.343664	0.343323	0	0	0	0	0	0.367524	1.60885	0.837798	0	0	0	0	0	0	0	0	0	0	0	0	0.547691	0	0	0	0	0.725645	0	0	0
MGG_17781T0	0	0	0	0	0	0	0	0	0	0	0	0	0	0	0	0	0	0	0	0	0	0	0	0	0	0	0	0	0	0	0	0	0	0	0	0	0	0	0	0	0	0	0	0	0	0	0	0	0
MGG_15752T0	0	0	0	0	8.33577	2.87256	0	0	0	0	0	0	0	3.01542	0	3.75967	7.54001	0	11.2331	3.74066	7.49637	15.5219	11.4702	37.3489	16.858	40.0435	3.50584	27.3846	120.167	4.82521	0	13.3876	35.6568	15.522	11.4703	37.3489	30.6093	28.0439	34.8749	22.357	11.9347	7.32182	15.5221	11.4704	37.3489	43.4843	49.1761	17.4508	3.75974
MGG_13499T0	127.839	125.031	76.4586	70.9128	16.9682	27.5562	27.3866	20.9885	29.5757	23.1851	88.4707	73.9201	78.0632	77.9351	60.2564	53.0597	59.0971	60.2345	101.457	99.3773	92.4581	70.3077	68.0464	54.6936	68.8209	55.0686	62.542	100.404	81.7036	102.204	109.011	34.118	9.71576	70.3081	68.0467	54.6936	98.403	105.743	75.8219	59.741	54.5899	79.8312	70.3084	68.0473	54.6936	89.5297	88.3579	62.1785	53.0607
MGG_02302T0	2.50987	2.67314	5.27224	5.59198	73.1619	73.5128	67.3909	85.3226	24.8403	19.9263	1.8517	1.77146	1.98947	2.45956	2.57762	0.766655	2.018	0.67221	2.38605	2.09764	2.48402	4.66861	4.97028	6.0582	4.72671	4.08274	3.75319	2.9084	3.67559	2.82881	3.79616	2.72993	2.1207	4.66864	4.9703	6.0582	4.45837	4.05066	6.60356	1.79102	3.3463	2.14623	4.66865	4.97034	6.0582	7.96026	8.60717	4.0033	0.76667
MGG_16275T0	0	0	0	0	0	10.2723	0	0	0	0	0	0	0	0	0	0	0	0	0	0	0	0	0	0	0	0	0	0	0	0	0	0	0	0	0	0	0	0	0	0	0	0	0	0	0	0	0	0	0
MGG_02064T0	6.82744	7.59211	15.052	19.0301	11.3463	11.181	10.2702	10.4156	11.3586	17.569	22.3924	22.8128	12.5183	12.0669	10.9409	46.0596	44.3678	47.0241	101.631	104.957	101.912	4.49977	5.31896	5.50581	11.3359	12.9091	9.15365	15.6735	16.3801	8.13078	10.5848	2.9092	1.13963	4.49979	5.31898	5.50581	9.17037	5.90548	10.39	16.3874	12.3347	14.3953	4.49981	5.31903	5.50581	17.1759	11.3559	15.3396	46.0605
MGG_01130T0	59.9118	53.7338	33.8546	29.4894	5.45743	6.62321	4.97424	5.80899	5.5329	3.16734	2.70415	3.00697	2.22173	1.88836	1.01138	44.3062	43.2476	42.7892	71.305	77.623	74.4716	27.5705	24.6509	28.8982	29.6558	21.4291	21.5556	14.4209	16.0083	21.8387	4.47487	3.04864	5.07489	27.5706	24.651	28.8982	15.9324	18.3603	12.9054	33.1836	32.019	32.9299	27.5707	24.6512	28.8982	33.8704	32.1956	17.982	44.307
MGG_08771T0	38.9563	37.4877	40.3702	50.4049	86.6529	98.1903	99.0082	63.2738	76.8575	29.4983	40.7969	43.6403	34.6942	33.3398	46.8272	10.7888	9.70479	11.606	22.4379	21.7842	21.1953	5.37122	6.53461	5.87467	21.3423	20.6161	19.2331	19.2606	21.7042	37.2633	62.8491	48.0213	25.5803	5.37126	6.53463	5.87467	5.35141	5.12831	3.1537	7.27821	8.05834	8.03353	5.37128	6.53469	5.87467	6.17242	6.91747	7.0697	10.789
MGG_16691T0	17.4597	0	0	0	3.94149	16.2992	0	4.02059	0	0	0	0	0	0	0	0	5.34784	0	10.623	5.30621	5.31688	0	0	0	4.78269	0	0	0	27.2735	0	0	0	0	0	0	0	6.20286	0	7.06725	4.53057	8.46482	0	0	0	0	0	0	0	0
MGG_12159T0	34.2324	42.7651	35.9542	36.4272	8.6506	6.85642	7.99275	7.70647	5.30539	5.50719	26.0964	29.5991	16.1997	23.4072	18.89	16.7772	18.2318	16.2645	30.8532	32.0648	29.7955	9.21386	8.98709	9.09087	12.5962	11.137	7.49479	15.3462	20.0527	10.8161	28.8504	19.4505	14.0613	9.21392	8.98712	9.09087	14.7936	11.5442	7.96225	12.0647	10.7753	12.9172	9.21395	8.9872	9.09087	17.0661	16.2627	8.18567	16.7775
MGG_15052T0	2.16866	1.08693	0	4.29489	0	2.0245	2.2807	0.998788	2.81486	7.54045	0.492296	0	0.4584	0	0.481556	3.97458	5.97825	5.97419	3.95841	3.95448	3.96243	4.37577	9.0944	4.78592	5.34648	8.46647	7.41246	1.60833	5.92834	8.5017	11.6625	0	2.09417	4.3758	9.09443	4.78592	9.24542	9.88229	13.1673	3.37643	6.83415	7.74034	4.37582	9.09451	4.78592	5.57211	2.31054	10.454	3.97465
MGG_11061T0	46.5299	45.0262	30.4646	35.304	43.8349	36.1505	35.4294	37.5714	42.616	38.6136	27.0236	32.0729	26.0996	24.4271	24.0635	14.0898	16.0411	12.7625	25.4913	26.5066	24.9651	45.4183	34.2103	52.2869	52.4177	48.5588	47.5051	44.6657	33.7459	34.9815	40.7565	166.945	35.2061	45.4186	34.2105	52.2869	39.5015	32.8142	35.4668	40.0372	41.5039	37.9237	45.4188	34.2108	52.2869	58.0297	44.5843	30.9573	14.09
MGG_00102T0	11.525	14.9285	21.6942	17.489	6.6902	6.56715	6.257	7.2036	7.05866	14.7107	11.892	11.7303	6.89702	10.3773	16.1194	3.56611	3.48422	4.03162	4.87207	4.2304	4.64912	1.66103	1.49944	1.94059	2.62401	1.75301	2.17426	3.16358	1.9289	2.81648	8.04919	5.86075	5.49231	1.66104	1.49945	1.94059	2.02064	1.42094	1.93872	2.91291	1.74158	1.6917	1.66105	1.49946	1.94059	3.79767	2.03321	1.90989	3.56617
MGG_06587T0	5.21778	7.53777	0.644733	2.43141	0.970035	3.72484	3.79273	5.08887	2.32391	4.33991	101.167	114.865	97.51	97.9777	50.2296	85.6902	87.0538	91.786	239.218	227.88	235.442	62.7814	60.9237	54.9496	141.836	97.1582	141.538	193.822	167.207	212.131	184.04	1.33535	5.03855	62.7818	60.9239	54.9496	83.0894	81.4702	64.4788	75.7411	61.6051	87.5472	62.782	60.9245	54.9496	79.5515	69.4891	73.2811	85.6918
MGG_16442T0	28.3408	26.0414	24.8053	25.2572	6.18461	10.1418	8.32058	8.2666	8.68549	4.4891	41.2817	43.2061	27.0573	39.8076	34.7172	10.5325	10.4168	12.723	28.3078	26.9877	25.7474	4.52708	4.6219	4.69081	4.14043	5.37848	8.47601	6.48061	6.27168	6.29585	27.6243	5.65137	0.912244	4.52711	4.62192	4.69081	4.36304	6.09853	5.35343	7.23149	5.03806	4.07424	4.52713	4.62196	4.69081	6.97842	9.3101	7.63448	10.5327
MGG_00127T0	14.7461	13.4128	5.1626	9.46416	66.2696	65.7066	62.3907	81.371	69.2349	74.2499	8.3066	6.59927	7.44606	10.0351	32.926	2.75261	3.51296	2.67472	12.0456	10.6228	9.56313	29.2715	24.4937	25.6121	16.0078	14.8364	9.02258	22.2771	21.2217	13.7027	23.1294	11.2867	2.37326	29.2717	24.4938	25.6121	30.0745	29.7612	21.6647	27.9895	19.3293	18.0311	29.2718	24.494	25.6121	21.4876	18.6929	16.8804	2.75266
MGG_08121T0	28.4061	29.9506	34.4759	26.8781	8.31262	8.05357	7.80034	5.81448	7.28302	5.17009	22.4019	19.0568	15.7002	19.6919	13.8768	13.1116	12.3742	13.5895	23.7481	24.0443	25.8868	16.0272	12.4025	16.2525	15.2165	14.2387	16.2419	12.4839	10.3536	10.7235	32.2495	5.035	9.753	16.0273	12.4025	16.2525	14.8759	11.5859	17.0341	15.2334	18.0054	16.71	16.0274	12.4026	16.2525	16.6246	16.1971	14.26	13.1118
MGG_03945T0	52.1891	57.7024	323.958	320.33	28.5934	27.3252	35.4083	40.195	13.2774	20.8874	138.395	134.912	194.063	186.758	119.924	78.2146	76.873	75.0857	26.5799	25.6031	23.5713	111.466	111.296	119.056	79.083	81.7149	70.7069	77.9165	82.6686	75.9375	358.183	26.3627	8.49377	111.467	111.296	119.056	117.427	115.272	116.622	101.137	123.621	113.891	111.467	111.297	119.056	85.5034	68.9315	85.8545	78.2161
MGG_02972T0	0.168237	0.0843202	0	0.166591	0	0	0.132697	0	0.072789	0.0389974	0.229144	0.303977	0.426733	0.53581	0.224145	0.0513889	0.154591	0	0.10236	0	0	0.254593	0.31356	0.278456	0.368677	0.1642	0.287516	0.187152	0.1314	0	0.226184	0	0.324916	0.254594	0.313562	0.278456	0.119538	0.255544	0.136196	0.392897	0.448605	0.250195	0.254595	0.313564	0.278456	0.54033	0.448108	0.477051	0.0513899
MGG_01666T0	60.7718	61.5725	59.4818	51.5497	13.1782	12.8613	14.8898	12.4896	9.65974	9.44178	40.6448	38.5694	31.3083	37.5145	39.0809	12.7081	12.6763	12.5343	22.0658	19.2636	21.2259	15.6023	13.4986	17.7257	16.2293	13.4642	14.3938	12.5194	14.0354	13.6626	42.9018	52.3588	64.153	15.6024	13.4987	17.7257	20.352	14.4751	15.7821	15.3738	15.2069	14.8361	15.6025	13.4988	17.7257	16.9298	15.4327	14.5765	12.7083
MGG_15295T0	15.7941	14.7802	17.8646	14.8741	4.18882	3.4283	3.19426	2.28904	2.19817	2.12497	5.79171	5.46302	4.08556	6.71054	3.89953	2.3616	2.36809	3.17784	4.50238	5.37064	4.7424	14.1235	11.4249	12.9489	19.121	21.5596	14.0623	17.9385	22.4288	20.307	8.83522	8.04885	30.1832	14.1235	11.4249	12.9489	12.0463	10.4015	9.3437	20.2625	15.6359	11.5964	14.1236	11.425	12.9489	22.4899	20.2105	7.10934	2.36164
MGG_12383T0	0.230673	0.0578065	0.242275	0	0	0.0538349	0	0.0796782	0.0499011	0.668376	0.0785457	0.0781477	0.0243792	0.226049	0.128054	0	0	0	0.10526	0.105156	0.0351225	0.0290897	0	0	0.0947811	0.0375229	0.0328516	0	0.270247	0.135644	0	0.125449	0.222749	0.0290899	0	0	0.0409751	0.0437977	0	0.0598564	0.167752	0	0.02909	0	0	0.0740857	0.0614409	0	0
MGG_08974T0	21.588	22.5738	13.3759	10.7653	1.64785	1.23238	0.939165	1.25175	2.28465	5.32811	6.69863	6.06837	4.10356	4.26149	2.41408	2.03992	1.80768	1.6163	6.00038	6.84403	5.95918	6.65916	5.64458	6.81205	11.9547	9.9539	12.6961	13.1882	11.5844	7.67153	9.39615	30.9135	19.3467	6.6592	5.6446	6.81205	4.52444	4.12838	6.03505	2.41804	3.5013	3.09499	6.65923	5.64465	6.81205	3.29215	4.67452	2.6864	2.03996
MGG_07673T0	31.5596	30.6766	20.0891	22.4122	15.7602	12.7965	11.231	11.5986	8.41337	18.178	3.54591	1.79997	3.43653	2.49915	1.27416	3.0186	1.8552	1.65879	9.60084	9.1069	10.8726	4.82415	6.23857	7.47478	16.8534	24.6833	14.8004	21.1593	27.6371	20.4953	8.3574	11.4422	10.7742	4.82418	6.2386	7.47478	6.68194	7.38432	7.48405	5.7904	8.65493	6.54233	4.8242	6.23865	7.47478	6.75738	8.83061	1.98867	3.01866
MGG_01122T0	0	0.771552	0	0.762176	0.173759	0	0	0.354492	0	1.60576	0.349454	1.04305	0.813482	0.377139	0.512745	1.41067	1.88606	1.41358	0.936618	1.16961	1.40636	1.74719	3.58645	1.27397	1.68674	3.50576	0.438475	1.42708	4.50879	0	1.03482	0.83719	5.20286	1.7472	3.58646	1.27397	0.820352	1.46144	0.934671	4.59375	4.85118	1.60254	1.74721	3.58649	1.27397	1.48325	0.820061	2.18257	1.41069
MGG_16719T0	0	0	0	0	0	0	0	0	0	0	0.875844	0	0	0	0	0	0	0	1.17373	1.17257	0	0	0.898879	0	0	1.25522	0	0	3.01346	0	0	0	0	0	0.898882	0	2.74142	0	6.2469	0	0	2.29514	0	0.89889	0	0	3.083	0	0
MGG_16335T0	6.63772	0	27.8864	26.2911	0	0	1.74516	0	4.30779	0	1.50679	0	0	3.25233	0	4.05506	0	2.03172	0	0	0	0	4.63927	0	12.7277	17.2758	0	0	33.6981	7.80646	4.462	7.21968	6.40971	0	4.63929	0	11.7908	2.5206	16.1207	12.0568	6.43618	5.9228	0	4.63933	0	2.13185	0	5.64655	4.05513
MGG_17665T0	0	0	2.86285	1.34954	0	0	0	0	0.884486	0	0	0	0	0	0	0	0	0	0	0.414192	0	0.687478	0	0	0	0	0	0	0	0	0	0	1.31606	0.687482	0	0	0.968366	0	0	0.353647	0	1.62145	0.687485	0	0	0	0	0	0
MGG_15005T0	31.9912	32.5442	42.5826	41.7149	6.29237	6.06164	6.82873	5.54338	5.00203	10.793	26.4601	27.6138	31.8691	24.2108	20.7485	17.0283	20.4707	16.6756	21.3914	20.6001	21.7026	48.9715	48.2611	47.7947	33.1441	32.7692	25.2614	26.6617	35.8716	22.4751	31.2995	23.7716	55.9732	48.9717	48.2612	47.7947	43.8862	46.789	59.7459	53.0953	52.3652	45.6918	48.8921	48.2617	47.7947	32.4517	29.1908	34.8485	17.0286
MGG_06960T0	16.0818	18.1557	19.7911	20.2675	0.660075	0.530755	0.555212	0.897763	1.30021	3.01233	9.10816	9.90583	7.65696	10.8644	8.33232	6.50007	6.71695	4.72353	11.8601	11.2559	11.5259	2.786	3.51958	3.85372	5.91813	4.96771	4.4418	3.97553	5.01151	4.7761	8.95411	16.9617	6.90193	2.78601	3.5196	3.85372	4.61681	4.37967	3.09036	3.96224	4.09526	3.47871	2.78602	3.51963	3.85372	9.33876	7.52851	4.56013	6.50019
MGG_06932T0	28.259	26.8716	37.4054	26.8326	8.86997	8.89892	8.80374	9.1817	8.96049	13.8188	35.5018	29.7263	22.1337	29.779	33.4809	35.8873	35.9859	37.6203	26.0258	29.4705	28.4099	18.4043	15.3769	14.3094	13.0429	16.3092	12.6249	15.9334	20.1061	13.2028	21.078	34.7366	87.8458	18.4044	15.3769	14.3094	18.0848	16.758	14.0239	20.4917	18.5801	13.6439	18.4044	15.3771	14.3094	23.4981	17.4769	14.215	35.8879
MGG_11573T0	63.7004	64.828	68.4366	66.4478	31.0656	41.0815	42.7007	35.4962	38.5005	30.546	97.469	109.934	71.1263	80.5311	71.1561	48.7184	42.0011	48.9679	47.3368	46.2553	44.5714	110.502	108.416	107.982	93.773	105.043	111.772	96.8273	92.0993	117.236	132.711	29.6182	19.2519	110.502	108.416	107.982	133.192	99.8971	112.585	91.6056	79.4475	117.873	110.503	108.417	107.982	127.282	105.169	105.895	48.7193
MGG_02050T0	34.357	34.1114	58.4236	70.6339	27.6262	26.3459	34.4115	28.7834	44.1697	62.1949	26.1459	25.57	20.68	23.2472	21.5793	45.1765	46.1025	45.3701	90.4832	89.1006	87.6856	29.4624	21.9548	46.0341	30.0265	38.8552	39.7032	27.0573	32.0733	18.0867	38.7123	94.313	50.8712	29.4625	21.9548	46.0341	26.9692	27.0874	36.1578	34.6418	30.3791	32.895	29.4627	21.955	46.0341	28.7949	28.5865	20.8762	45.1774
MGG_17091T0	0	0	0	0	0	0	0	0	0	0	0	0	0	0	0	6.87962	0	13.7877	0	6.84483	6.8586	0	0	0	0	0	0	0	0	0	0	0	0	0	0	0	0	0	0	0	0	0	0	0	0	0	0	0	6.87975
MGG_03997T0	117.131	111.799	112.077	121.993	6.21548	5.08246	5.39846	5.15814	4.13902	5.73311	33.9342	27.4384	21.931	17.6062	13.5055	38.3918	38.1161	37.5665	40.0811	39.0959	38.7008	56.8879	43.2344	67.7555	57.2254	52.6816	49.4019	45.3371	47.3824	34.2712	55.5244	71.2295	130.983	56.8883	43.2345	67.7555	60.1259	36.2096	48.734	68.0939	65.2718	61.303	56.8885	43.2349	67.7555	66.8956	53.2406	30.6113	38.3925
MGG_15540T0	65.7834	68.5727	51.2516	49.8489	32.8383	37.0482	35.7278	29.3724	29.1298	20.1167	29.5158	28.8082	23.8278	31.4001	51.4344	14.6223	15.9869	15.4088	43.3128	42.3311	41.5698	35.5981	28.7091	33.5673	39.0853	38.4827	34.2197	47.7558	43.2987	47.8243	53.3557	25.8659	22.964	35.5983	28.7092	33.5673	31.1609	47.029	36.6284	28.9307	36.5348	40.6019	35.5984	28.7095	33.5673	54.357	56.4316	25.4843	14.6226
MGG_13222T0	71.7451	68.5696	81.011	71.8966	16.5367	19.409	20.449	15.4794	20.7872	12.5853	35.6542	38.7824	28.5086	35.2062	49.5636	25.4687	26.3966	26.3787	46.2733	48.2572	45.4018	28.4199	26.8541	33.8177	33.404	33.715	36.5136	31.4772	29.6165	30.2374	37.3661	37.4945	49.0998	28.4201	26.8542	33.8177	30.3873	22.99	30.2615	35.5006	33.9477	39.2181	28.4202	26.8545	33.8177	36.7435	28.2915	23.3375	25.4692
MGG_11945T0	7.14531	8.08663	0	0.456478	214.69	202.477	216.586	216.344	345.746	215.05	28.1499	28.4237	19.7318	21.9662	81.2254	6.75894	5.57733	5.71464	24.9624	25.7783	25.1984	26.9743	24.2184	30.3928	32.39	44.6926	30.9878	40.2562	45.6363	44.4568	80.7249	19.0534	41.1766	26.9745	24.2185	30.3928	32.0177	38.7746	30.0419	25.1202	29.6131	32.1528	26.9746	24.2187	30.3928	31.61	30.0827	31.6335	6.75907
MGG_03630T0	25.4525	25.9147	27.9097	28.3738	4.04739	4.25899	4.71378	4.2392	3.42834	3.26536	12.9366	9.87019	8.45917	4.31393	18.4483	3.325	3.77542	3.72385	7.15862	7.49206	7.45838	8.64015	4.40074	9.9799	15.3036	11.7178	12.5388	15.0178	13.503	10.8566	19.477	17.4114	31.3798	8.6402	4.40076	9.9799	9.72488	6.38275	11.1449	7.51843	11.6026	9.37967	8.64023	4.4008	9.9799	10.3854	7.2058	4.62996	3.32506
MGG_17700T0	0	0	0	0	0	0	0	0	0	17.3995	0	0	0	0	0	11.4641	0	0	11.4174	0	0	0	0	0	0	0	0	0	0	0	0	0	0	0	0	0	0	0	0	0	0	0	0	0	0	0	0	0	11.4643
MGG_04131T0	40.8818	44.9111	36.9468	34.3626	13.2532	14.6999	13.9355	7.38904	1.85105	2.58949	15.9169	12.8301	16.8306	16.188	8.65569	8.13145	8.37221	7.71175	11.2076	11.9188	10.9294	16.6056	16.7786	19.6045	18.8163	19.5638	11.306	16.9222	17.2647	16.9585	23.4871	28.9547	40.1661	16.6057	16.7786	19.6045	15.7906	23.2866	20.2039	23.0668	22.125	15.765	16.6058	16.7788	19.6045	18.7028	16.4603	15.9733	8.13161
MGG_14330T0	0.644949	0.107749	0.451593	0.21288	0.145595	0.100346	0	0.247529	0	0.249166	1.46407	1.69942	3.63536	2.84409	1.57534	3.28339	3.88505	3.48759	0.523205	0.784028	0.720138	4.98845	3.75643	3.14314	5.0645	9.16231	3.42911	4.54393	8.0597	5.47812	1.58967	0.233832	1.24559	4.98847	3.75644	3.14314	2.74954	5.14315	3.04568	6.24794	4.74237	4.09233	4.98849	3.75648	3.14314	7.38798	8.36023	3.5357	3.28345
MGG_08334T0	5.26629	7.03856	4.60932	2.17282	0.495354	0.921793	0.576913	0.404236	1.519	2.64491	0.498114	0.297354	0.371054	0.645091	2.43623	1.47457	2.6884	2.01493	2.80363	2.80085	2.13827	2.43512	1.32916	1.08956	2.28408	3.28383	2.62502	0.813666	4.45595	2.06452	0.590016	6.20535	3.39026	2.43513	1.32916	1.08956	2.65049	3.83297	0.888191	1.70816	1.9149	1.56636	2.43514	1.32917	1.08956	0.986642	2.45473	2.11551	1.47459
MGG_10805T0	1.1956	2.39693	0	0	0	0.139516	0	0	0.387964	0.554281	2.17125	1.48517	3.03264	3.22199	1.59291	0	0	0	0	0	0	2.26162	2.50691	2.63851	0.818766	0.777939	0.170273	0.665012	3.73525	0.703058	10.85	0	0.577265	2.26164	2.50692	2.63851	1.27427	2.27008	1.69382	1.08585	2.02877	2.84487	2.26165	2.50694	2.63851	0.959983	0.955363	5.42437	0
MGG_04878T0	60.5239	64.1963	68.4959	64.2873	8.43352	6.85728	5.50468	6.44195	3.34938	5.81842	20.023	19.4447	21.9543	14.8708	10.5875	12.1637	12.2151	12.117	14.9153	14.2766	15.1983	45.3664	32.2045	54.3102	50.6691	38.8658	42.6803	40.4929	27.9644	31.337	31.263	50.4572	84.3259	45.3666	32.2046	54.3102	44.8377	29.8871	45.7922	34.9104	40.0198	35.8115	45.3668	32.2049	54.3102	38.4439	26.6025	26.7908	12.1639
MGG_04703T0	24.3627	25.1444	16.0483	16.9795	5.23154	6.43865	5.7358	5.37562	5.83963	3.34509	10.0203	9.43274	7.17724	5.53187	7.04971	5.52296	5.98015	6.08002	11.7757	10.1129	11.219	5.56661	3.57958	6.62695	6.04577	4.86056	3.8686	4.69011	2.95038	3.06158	12.3827	39.0556	27.8704	5.56664	3.5796	6.62695	4.1316	2.96563	3.50475	5.92531	6.11153	4.64568	5.56666	3.57963	6.62695	8.07	5.08731	4.86227	5.52306
MGG_06323T0	132.603	116.463	56.4976	63.1756	7.97792	3.8684	3.12456	1.94448	1.2178	1.08741	0.851932	0.494442	0.396637	0.536331	0.486119	1.71953	1.53267	1.62736	3.61535	3.23157	4.19045	0.631033	0.728615	0.603907	0.0856688	0.101746	0	0	0	0	0.840928	34.6967	0.604001	0.631036	0.728618	0.603907	0.444429	0.593804	0.253181	0.243458	0.227436	0.0930198	0.631039	0.728625	0.603907	2.20978	1.33281	0	1.71956
MGG_16716T0	0	0	0	1.5165	0	0	0.40265	0	0	1.06499	0	0	0.323716	0	0	0	0	0	0	0	0	0.772527	0	0.844936	0	0.498242	2.61729	0	0	0.600378	1.02949	1.66575	1.47887	0.772532	0	0.844936	0	0	0	0.397397	0.371244	0.45551	0.772535	0	0.844936	1.4756	0.815834	0	0
MGG_08203T0	60.6767	74.4547	142.84	131.561	375.975	344.499	272.024	538.182	493.36	545.863	642.861	653.071	712.701	595.373	681.104	42.5004	36.2087	40.3468	69.6973	72.8074	70.4053	447.764	421.648	477.901	669.137	929.491	1000.91	827.829	1020.95	837.049	713.086	425.564	441.463	447.766	421.649	477.901	494.682	520.415	592.413	412.893	573.128	605.513	447.768	421.653	477.901	429.401	445.557	570.448	42.5012
MGG_05477T0	167.469	151.817	254.833	230.015	98.2152	88.7637	94.5591	68.8816	87.1336	52.0905	155.157	170.434	151.191	182.896	202.736	43.9127	43.9561	41.3787	78.4911	77.0335	74.4234	53.4978	49.2991	61.8518	63.3535	51.6116	61.2781	77.1567	77.1209	86.4156	178.019	111.65	76.4744	53.4981	49.2992	61.8518	64.9619	61.0086	76.2606	50.655	64.5625	66.2391	53.4984	49.2997	61.8518	61.8868	58.5794	62.649	43.9135
MGG_01218T0	0.80604	0.969568	0	0.399078	0.309334	0.282173	0.275497	0.204174	0.714915	0.411049	0.182975	0.127434	0.204452	0.177724	0.21478	0.221589	0.370329	0.370078	0.980832	1.02885	0.834555	1.17912	1.25818	1.15623	1.0819	0.786697	0.780594	0.806999	0.409208	0.252791	0.487652	431.517	491.296	1.17913	1.25818	1.15623	0.744533	1.19373	0.717781	0.690216	0.664332	1.15076	1.17913	1.25819	1.15623	1.52738	1.30963	0.205704	0.221593
MGG_17997T0	0	0	0	0	0	0	0	0	1.13757	1.21893	0.596855	0.593831	1.11152	0	1.16767	1.60624	0	2.41435	0	0	0	0	0	0.725299	0	0	0	0	0	0	0	0	0	0	0	0.725299	0.934088	0	0	0	0	0	0	0	0.725299	0	0	0	1.60627
MGG_17955T0	0.781859	1.95934	0	0	0.353005	0.729887	0.205563	0.720179	0.507416	1.63112	1.41989	1.58928	1.81792	1.72392	1.73614	0.477647	0.478959	0.239317	0.237852	0	0	1.77478	0.182154	0.647043	0.642516	0.508731	0.668097	0.579844	0.915995	0	0.52558	0	0	1.77479	0.182154	0.647043	0.555536	1.48451	0.316476	0.811527	1.32671	0.465099	1.7748	0.182156	0.647043	1.00445	0.624757	0	0.477655
MGG_16634T0	32.5299	18.4778	22.7774	21.4745	0	0	0	0	0	0.502697	0.492296	1.46941	0.4584	4.25038	1.44467	4.63701	3.32125	2.6552	4.61814	3.2954	3.30203	3.28183	3.53671	1.19648	4.15838	6.34985	2.47082	8.8458	3.38762	5.10102	1.45781	23.588	0	3.28185	3.53672	1.19648	0.770452	1.64705	0	1.68821	0	7.09531	3.28186	3.53675	1.19648	2.08954	2.31054	0.614943	4.63709
MGG_00700T0	79.8262	75.8178	79.0549	81.0833	17.9874	17.8066	17.0838	18.4499	19.4313	27.1252	34.7401	31.9411	61.6511	49.1614	30.8811	80.5145	77.9891	80.816	33.7653	34.2232	31.2926	104.449	107.715	117.24	61.7337	69.0626	49.3266	59.2554	70.9016	54.2312	61.1712	35.8173	23.2814	104.45	107.715	117.24	119.706	114.888	110.621	119.324	119.062	95.7584	104.45	107.716	117.24	63.0326	55.7593	91.2087	80.516
MGG_17876T0	0	0	0	0	0	0	0.570176	0	0	1.00539	0	0	0.4584	0	0	0	0	0	0	0	0	0	0	0	0	0	0	0	0	0	0	2.3588	0	0	0	0	0	2.47057	0.877818	0	1.05141	0	0	0	0	0.696514	0	0	0
MGG_07258T0	17.6883	19.6047	14.4999	13.9553	4.8047	6.61173	5.55797	5.33163	7.93297	6.10025	43.6137	41.8337	23.0412	31.6729	49.6556	8.30217	8.28094	9.02362	7.56843	7.91055	8.01405	16.7933	10.0846	18.8037	27.2992	26.9017	23.4297	22.77	19.7682	18.9988	14.9839	12.2004	31.523	16.7934	10.0846	18.8037	18.9544	9.28358	19.7913	15.7847	13.8047	15.2699	16.7935	10.0847	18.8037	18.2439	15.5897	11.744	8.30233
MGG_07211T0	14.6232	11.7499	26.8169	24.1336	29.9723	30.4985	27.3399	40.9968	27.4665	58.1624	21.6033	21.9133	25.2675	19.448	103.289	79.0542	84.2482	83.9068	26.9739	28.5696	30.2528	60.6506	62.9996	75.1716	25.8144	31.4141	27.0405	29.7804	28.1907	24.6596	53.8309	6.81656	6.27595	60.651	62.9998	75.1716	66.7946	41.8678	62.1035	89.5026	72.7529	58.5444	60.6512	63.0004	75.1716	58.968	45.0704	40.544	79.0557
MGG_14216T0	2.13746	4.28516	8.97987	11.641	0	0	0.842958	0.246104	0	0	0	0	0	0	0	2.93804	2.29142	3.92549	3.90145	3.57278	4.88177	0	0	0	0	0	0	0	0	0	0	0	0	0	0	0	0	0	0	0	0.51814	0	0	0	0	0	0	0	2.9381
MGG_08176T0	7.5081	8.33248	10.1388	4.77942	2.1792	2.87871	2.679	1.97594	5.45273	2.73489	18.7481	19.8644	17.4573	16.0291	15.0047	19.1662	19.3832	20.0266	28.2245	28.8484	28.0899	12.4441	11.6197	13.0187	36.5793	29.1372	34.0641	21.4773	27.0169	19.3421	32.4456	13.9995	12.4289	12.4442	11.6197	13.0187	9.33582	6.72049	14.9784	14.1944	15.8603	11.8038	12.4442	11.6199	13.0187	31.8649	23.855	8.36389	19.1666
MGG_01455T0	0	0.815942	0	0	0.918781	1.51977	1.49808	2.06188	1.40872	0.943417	0.369559	1.10306	0.860286	0.598255	3.79572	0.497276	1.74525	0.996608	0.247626	0	0.247878	0	0	0.224545	1.33784	0	0.927404	0.90551	0.635759	0	0	1.77071	3.14412	0	0	0.224545	0	1.54552	0	0	0.591957	0	0	0	0.224545	0	0.650432	0.230814	0.497285
MGG_17903T0	0	0	0	0	0	0	0.908294	0	0	0.800799	0	2.34077	0	2.53908	0	3.16577	1.05816	2.11487	4.20385	2.09984	1.05203	41.8238	32.9992	25.731	12.3023	22.4786	10.8241	3.84311	1.34913	18.9606	0	0	0	41.8241	32.9993	25.731	22.092	20.9901	20.9756	95.0232	68.6709	78.0926	41.8243	32.9996	25.731	2.2191	2.76053	62.695	3.16582
MGG_10266T0	0.272325	0.136489	0	0	0.307383	0.953336	0.143197	0.940655	0.35347	0.189375	0	0	0.0575626	0.0667165	0.120941	0.0831832	0	0.0833551	0	0	0	0	0	0	0	0	0	0	0	0.106758	0	0	0	0	0	0	0.0967479	0	0.11023	0	0.132028	0	0	0	0	0	0	0	0.0831847
MGG_13180T0	0	0	0	0	4.49213	0	0	0	12.9141	156.828	9.0343	26.9656	8.41226	9.75002	13.2558	12.1565	30.4747	18.2724	12.107	48.38	18.179	0	0	0	43.6067	71.2118	34.0072	162.332	163.189	62.407	0	0	0	0	0	0	0	0	0	0	0	0	0	0	0	0	5.30018	5.64252	12.1567
MGG_08387T0	1.03883	0.208265	0.436434	0.205734	0.0469028	0	0.0546252	0	0.359567	0.144481	0	0	0	0	0	0	0	0	0	0	0	0	0	0	0	0	0	0	0	0	0	0	0	0	0	0	0	0	0	0	0	0	0	0	0	0	0	0	0
MGG_08737T0	6.41959	5.73115	1.26422	0.794598	6.65728	10.628	5.01069	4.85063	17.7932	5.44073	1.22958	0.906183	0.763278	0.737215	0.400918	1.53195	1.29038	0.798262	2.80733	2.80454	2.56582	2.68168	4.48681	2.54565	0.879248	0.65266	0.628549	1.41339	0.313372	2.12342	1.75312	0.436402	0.193721	2.68169	4.48683	2.54565	3.27845	4.79935	3.81652	3.69598	1.70206	1.84972	2.6817	4.48687	2.54565	1.67521	0.961813	2.61673	1.53198
MGG_06138T0	49.3532	52.007	61.1661	65.6086	7.68754	7.71716	8.01253	7.24516	8.54122	9.75269	35.935	34.053	23.759	25.1795	17.4248	20.2008	20.3697	18.9963	35.2451	33.8602	33.1769	29.9678	18.3394	31.7216	35.2174	37.8126	31.1723	25.5753	34.9331	22.2982	30.605	114.071	183.483	29.968	18.3395	31.7216	27.8783	17.8511	23.2731	25.709	26.9183	25.4317	29.9681	18.3397	31.7216	29.1656	22.6431	16.3037	20.2012
MGG_16123T0	0	0.692602	0	1.36837	0	0	0.363321	0	0.298943	0	2.19587	0.624213	0.292097	1.69274	0.613704	0.422106	0.423266	0.422979	0.420389	0	0.420817	0.348536	0	0.381204	0.757073	0	0	2.04968	0	0	4.64466	1.50305	0	0.348537	0	0.381204	0	0	0	1.07575	0	0	0.348539	0	0.381204	0.443825	0.368074	1.56739	0.422114
MGG_09391T0	0.275354	0.276014	0	0	0.248641	0.192788	0.0723949	0	0	0	0	0	0	0	0	0	0	0	0	0	0	0.138897	0	0	0	0	0	0	0	0	0	0	0	0.138898	0	0	0	0	0	0	0	0	0.138899	0	0	0	0	0	0
MGG_00833T0	18.6008	20.2309	24.1879	24.6837	11.4546	9.7453	8.28382	7.83823	11.4147	11.3805	9.62263	9.28809	6.92735	8.46297	13.9364	4.44488	4.9997	4.57026	9.70046	8.34488	9.40206	3.0957	1.97514	4.43304	4.15939	3.74615	2.88333	6.85046	2.81665	4.61329	11.9084	10.1846	6.72042	3.09572	1.97515	4.43304	2.96696	2.59473	4.91698	4.00579	4.38631	3.80122	3.09573	1.97517	4.43304	4.71422	2.96591	1.97342	4.44496
MGG_15542T0	13.353	13.3851	42.074	33.056	3.76801	2.33727	4.38841	0.768727	1.44432	0	0	0	0	0	0	2.03938	0	0	2.03108	1.01453	1.01657	0	0	0	0	0	0	0	0	0	4.48808	10.8928	9.67076	0	0	0	1.18597	0	0	0	0	0	0	0	0	0	0	0	2.03942
MGG_13671T0	0	0	0	0	1.70151	0	0	0	1.63052	1.74714	0	1.70232	0	0	0	2.30229	0	0	0	2.29065	0	0	1.75599	4.1584	0	0	0	0	2.94345	2.95479	0	0	21.835	0	1.756	4.1584	0	2.86218	0	1.95581	1.8271	2.24181	0	1.75601	4.1584	0	0	0	2.30234
MGG_00143T0	34.9537	40.9275	77.2215	81.457	15.7814	13.2209	12.7549	12.7675	27.443	23.8878	24.2828	20.1445	51.591	17.4956	18.601	52.0034	55.9304	55.8002	45.8335	46.0627	45.146	217.737	211.727	220.441	93.7665	117.736	89.8611	81.1194	93.7858	60.9535	27.9528	58.0107	46.8469	217.739	211.728	220.441	142.377	153.901	185.636	272.569	227.532	209.271	217.74	211.73	220.441	118.455	124.804	220.188	52.0044
MGG_04002T0	576.172	638.809	403.435	380.357	212.841	293.385	266.246	144.741	177.521	125.463	206.099	283.922	155.003	183.93	182.218	159.995	160.435	160.326	361.181	376.741	308.379	4.40364	4.06769	19.2656	23.9134	11.3605	19.8924	6.47427	6.81838	0	93.8941	151.924	0	4.40366	4.0677	19.2656	0	19.8904	0	4.53057	25.3944	0	4.40368	4.06774	19.2656	5.60759	0	9.90174	159.998
MGG_12922T0	21.314	22.6957	48.5961	46.342	5.53075	5.02741	4.12806	5.60681	3.38018	6.29442	17.0979	15.6065	14.1089	14.0298	22.2156	8.03963	8.17789	8.07947	12.8988	12.5402	13.3507	14.3098	10.214	15.672	18.9075	15.7438	15.577	12.6287	10.2785	10.7939	21.8739	61.7931	82.9866	14.3099	10.214	15.672	13.0424	9.73554	12.4344	10.5693	13.4776	13.1527	14.3099	10.2141	15.672	19.294	15.8191	13.1414	8.03978
MGG_17316T0	37.0258	15.9063	22.2218	20.9507	0	1.23445	1.39067	6.09016	3.43275	14.713	2.40144	1.19464	2.2361	2.59169	0	1.61568	6.48048	4.85706	6.43643	3.21502	8.05371	0	0	0	1.44891	1.72083	0	1.96137	4.13124	8.29433	3.55564	11.5063	5.10771	0	0	0	1.87915	8.03437	0	0	0	0	0	0	0	5.09643	1.40886	1.49986	1.61571
MGG_03316T1	0.079663	0.977986	0.280874	0.79442	2.70337	1.95806	1.66423	1.53646	2.70724	4.2268	2.48288	0.414782	1.0817	6.22917e-09	1.76087	0	3.23627	1.10313	5.60661	4.56102	4.79795	6.99573e-06	5.20832	0	3.49622	3.25239	0	0	8.2813e-06	0.0108653	3.69	3.37214	11.0233	6.99577e-06	5.20834	0	1.28353e-09	0	0	6.40422e-07	0.000316595	0.0777675	6.9958e-06	5.20839	0	0.606021	2.09651	2.42763e-06	0
MGG_03316T0	0.990066	0.496365	0	0	1.34142	1.84905	2.34342	3.42085	0.214242	0.918259	6.74446	8.25523	13.5644	9.23556	3.07875	11.8389	8.19021	11.216	7.53197	7.22351	7.53963	50.2737	42.673	55.6683	39.8713	35.1158	36.7762	40.9753	37.4025	31.4872	14.6462	2.15437	3.82534	50.274	42.6732	55.6683	52.2737	50.8195	51.4042	36.744	45.8341	49.3017	50.2742	42.6735	55.6683	29.4322	26.8953	37.1463	11.8391
MGG_10696T0	43.3139	42.2306	7.81904	10.7226	6.34042	4.73845	4.71531	5.06504	4.75823	4.23571	12.137	12.6104	7.15272	14.1762	11.5716	13.4372	11.9194	11.8078	22.5444	20.5681	23.1856	1.70695	2.52277	2.14698	2.78082	1.65135	1.06023	1.25479	2.37867	0.53063	15.923	1.84029	0.980299	1.70696	2.52278	2.14698	3.96721	2.4415	2.8764	2.45861	1.88667	1.61037	1.70697	2.5228	2.14698	1.1955	2.5237	1.34335	13.4375
MGG_11340T0	81.7845	78.9514	158.307	161.501	18.3134	14.9875	14.8233	15.1361	19.2246	28.9619	30.4637	27.9844	25.3319	26.7228	38.2922	33.5491	32.9182	33.8786	73.979	75.6276	72.2712	34.0376	26.9525	41.9173	41.5205	34.4113	28.4058	34.4589	34.4833	35.2085	44.3118	301.892	144.727	34.0378	26.9526	41.9173	40.3285	27.9009	43.4255	39.5033	44.3667	44.1002	34.0379	26.9529	41.9173	41.3113	36.2475	23.887	33.5498
MGG_15110T0	11.0723	11.4952	6.64527	10.1808	1.92178	2.90568	1.59416	2.18694	2.49687	3.18866	4.48833	4.88237	3.67778	5.48976	6.43927	2.80389	1.96179	2.30598	5.63133	4.94013	4.48694	2.99209	2.88666	3.67027	5.48115	6.62518	6.75803	5.11223	2.57378	1.90091	10.6329	1.4337	2.77321	2.9921	2.88667	3.67027	2.07609	1.60174	2.93816	4.04126	3.07941	1.65191	2.99212	2.8867	3.67027	4.04535	4.28331	3.36391	2.80394
MGG_09995T0	4.35427	3.49177	1.37199	1.07792	1.81849	1.57512	1.92709	1.82156	6.87626	3.70085	0.691908	0.885089	0.720967	0.551153	0.644585	0.509847	0.533477	0.710819	2.67133	2.35991	2.98344	0.384377	0.422682	0.320308	0.298188	0.401368	0.454754	0.484384	0.453448	0.0853492	1.12202	2.68375	3.99447	0.384379	0.422684	0.320308	0.541424	0.385813	0.293749	0.395456	0.686086	0.30219	0.38438	0.422688	0.320308	0.372926	0.367265	0.432142	0.509857
MGG_10414T0	24.671	20.3971	31.8916	33.4081	53.9329	47.6861	34.2061	47.9259	6.02128	10.6066	4.3559	3.47659	4.72455	3.56448	1.31104	5.53921	5.29609	5.03432	5.38838	5.38303	4.10961	10.1048	10.9551	8.95788	9.18401	5.96829	5.88595	4.84781	10.211	6.77843	5.10286	20.8709	40.724	10.1049	10.9551	8.95788	11.162	11.9309	7.25492	21.3393	19.1171	13.7351	10.1049	10.9552	8.95788	4.3343	2.58357	10.643	5.53931
MGG_11188T0	40.7588	40.5281	28.3557	29.7185	3.60947	2.72219	3.06667	1.35808	6.60588	5.07331	19.1891	23.6503	21.5523	13.7741	8.61406	11.0889	11.3201	10.9113	24.2405	24.5351	23.7064	6.97455	5.83182	9.36362	5.0619	6.09714	4.21822	4.42237	4.86214	3.18542	27.3988	29.7924	34.9292	6.97459	5.83184	9.36362	8.98611	5.97209	6.15363	10.3043	8.06945	7.44528	6.97462	5.83189	9.36362	5.89287	5.55033	3.41894	11.0891
MGG_03714T0	377.683	380.737	181.864	164.501	27.6721	28.848	28.8477	19.5421	27.1481	20.7045	83.7901	90.4901	61.8949	69.8477	57.1413	33.6723	32.9247	34.634	61.7509	60.5954	62.1269	11.8046	11.7827	9.97883	27.5198	22.366	23.9764	36.4904	27.7177	28.7655	65.6899	64.8921	89.5633	11.8046	11.7828	9.97883	12.3641	12.8252	13.7402	18.1505	13.1741	15.1446	11.8047	11.7829	9.97883	18.4458	18.494	9.23657	33.6729
MGG_06218T0	88.7169	86.5894	77.3769	74.1494	15.4599	12.8346	12.0945	11.7081	8.71684	8.41827	38.6688	36.4808	23.1756	18.1757	17.0117	10.6178	10.3291	10.5868	18.7817	16.871	21.118	33.3675	22.3207	37.306	37.3293	28.075	27.3383	21.4826	21.4088	18.5083	31.388	240.203	204.07	33.3677	22.3208	37.306	31.7639	16.6804	22.2602	31.1432	31.6089	27.8789	33.3678	22.321	37.306	41.1571	33.3955	15.2998	10.618
MGG_15188T0	0	0	0	0	0.735025	0.379941	0.428022	0.187444	5.10659	10.5663	1.29346	0.735374	0.516171	0.398837	0	0	0	0	0.990506	0.742142	0.743635	0.615905	0.379279	0.898179	0.445947	0	0.231851	0	0.31788	0	5.47179	0.885357	0.786029	0.615909	0.379281	0.898179	0.86755	0.309104	0	0	1.18391	0.484213	0.615911	0.379284	0.898179	0.522862	0	0.461628	0
MGG_15037T0	1.03449	0.622184	1.73844	0.204875	7.05273	5.07007	4.89573	3.71624	10.2496	8.29694	5.2603	4.06542	13.4261	14.9529	1.88364	1.39036	1.01395	1.26658	9.12648	7.92273	8.69473	6.10544	4.62742	5.02254	15.0189	16.6259	12.3756	11.2779	11.9581	9.73314	3.89427	0	0.799166	6.10547	4.62743	5.02254	6.10084	4.55691	5.61106	5.5298	3.81172	5.59998	6.1055	4.62748	5.02254	11.1636	8.10096	7.6855	1.39039
MGG_10475T0	0	0.121163	0	0	2.94698	2.42603	2.73304	4.50918	31.5872	8.46158	0.0548776	0	0.0510991	0.11845	0.107361	0.0738428	0.148092	0	0.514797	0.367347	0.147234	0	0	0.0666874	0	0.157297	0	0	0	0	0.650026	0.525883	4.20196	0	0	0.0666874	0	0.0918005	0	0	0.117203	0	0	0	0.0666874	0	0	0	0.0738442
MGG_16138T0	0	2.78335	0	2.74953	1.25366	0	0.730038	0.639411	3.60407	2.57456	0	0	0.586924	0	0	0	0	0	0	0.843869	0	0.700328	0	0	1.52122	0	0	0	3.25307	0	1.86655	6.04029	2.68131	0.700332	0	0	0	0	0	1.44103	0	1.65175	0.700335	0	0	0.891798	1.47918	0	0
MGG_04678T0	9.38937	9.07575	16.9057	17.9309	2.72523	4.06957	3.17393	1.5444	3.04678	4.19746	16.4425	21.6607	9.4981	13.6374	19.2112	3.68747	6.36811	3.07925	9.99729	10.395	8.78205	3.38308	4.37498	2.96014	5.69514	5.01841	5.3488	8.9529	7.8573	12.883	13.5251	33.5556	23.3147	3.3831	4.375	2.96014	3.09746	2.80147	4.88645	3.65462	3.90184	4.588	3.38311	4.37504	2.96014	5.60041	5.35909	4.56418	3.68754
MGG_15701T0	28.7982	32.0112	36.8352	32.8928	1.51264	5.65628	2.62379	1.08338	4.41026	3.89952	11.1653	9.98171	15.0071	13.3421	6.90123	10.5385	12.8818	12.0439	10.6257	10.0086	10.7668	5.68126	4.98213	8.80939	11.2862	10.575	10.9234	10.7316	10.0214	7.60094	5.84594	7.28805	10.4628	5.68129	4.98215	8.80939	8.81288	6.27996	7.15565	9.87734	6.53169	6.19091	5.68132	4.9822	8.80939	13.2785	9.83502	8.69153	10.5387
MGG_01840T0	68.7242	68.2589	61.1778	59.338	18.305	16.8703	17.628	17.5144	11.6942	17.2902	14.2214	13.2029	19.3983	14.2188	16.7027	13.5041	15.7232	16.6104	30.2129	32.0932	29.5417	9.45937	8.93299	12.08	3.38627	3.88544	4.59533	4.35088	5.31854	6.32471	28.0285	21.1943	24.684	9.45943	8.93302	12.08	10.2723	7.55865	10.6861	6.79611	10.5137	8.28847	9.45946	8.9331	12.08	5.2489	4.8553	8.97132	13.5044
MGG_16977T0	0	0	0	0	0.303489	1.88251	0.353457	0.928738	0	0	0	0	0	0	0	0	0	0	0	0	0	0.339073	1.56603	0.370854	5.89215	9.62215	3.82921	0.997017	7.87507	4.74325	0.903712	0	0	0.339075	1.56603	0.370854	0	0	0	0	1.62944	0.799718	0.339076	1.56605	0.370854	0	0	0	0
MGG_16729T0	107.862	113.113	80.628	70.7235	5.37445	6.06648	4.79031	2.85304	4.99256	16.612	10.0919	14.485	9.08892	8.3322	9.17044	19.7386	18.2302	18.0691	33.4043	33.7403	30.0352	16.911	15.9038	14.4751	21.8935	25.9232	19.4438	18.5569	23.5278	15.9996	32.824	11.6262	6.09928	16.9111	15.9039	14.4751	17.0885	13.7454	13.5699	22.0001	14.899	15.8963	16.9111	15.904	14.4751	19.6618	19.5413	11.7106	19.7389
MGG_04493T0	76.1429	81.0958	35.2821	36.4054	3.32827	4.13771	2.74773	2.49258	4.48132	9.21432	5.33795	3.49845	2.20907	4.34349	1.69906	9.06388	8.1742	8.22577	29.6358	32.3856	29.0977	6.73098	5.47834	6.33224	2.91392	1.33574	3.02994	1.45325	2.91523	3.14595	2.13269	4.05974	0.540642	6.73102	5.47837	6.33224	4.84001	5.03167	5.43894	11.4771	6.19782	8.43723	6.73105	5.47841	6.33224	4.25565	4.77201	7.197	9.06405
MGG_07726T0	1.77908	0	0	1.76168	0	0	0	0	0	0	2.0193	0.803627	0.752106	1.30756	0	0.54343	2.1797	0.544554	0.54122	2.16273	1.62531	1.79485	0.414482	1.47231	3.41136	3.47277	0	0.659703	2.77907	0	3.58779	0	0	1.79486	0.414483	1.47231	3.16024	0.675586	2.16038	3.23153	1.72506	0.529155	1.79487	0.414487	1.47231	6.2853	2.8432	0.504474	0.54344
MGG_07529T0	15.6765	24.3194	28.2257	20.6975	20.8965	31.3595	32.9728	23.7225	35.3661	15.4005	59.9884	51.0858	29.3491	54.1336	45.7503	8.89287	10.7465	10.5107	14.307	14.9734	13.6395	50.2706	30.0874	58.6891	64.413	71.4013	69.5291	70.0329	97.9517	89.5498	17.5634	18.6748	72.8065	50.2708	30.0875	58.6891	45.6154	35.7178	80.0733	48.0391	40.5347	69.2741	50.271	30.0878	58.6891	43.1558	39.5679	45.9338	8.89303
MGG_02782T0	21.5535	22.9347	25.772	22.9844	15.3455	19.7338	17.7849	14.9662	12.2663	9.06986	28.4532	27.5601	25.3727	24.7771	19.8067	5.97591	6.3986	7.30772	12.5085	11.0852	11.0065	11.8759	9.34758	14.4526	13.8064	11.7587	14.3561	20.0422	14.3738	15.3391	54.6111	10.8199	12.4879	11.8759	9.34762	14.4526	11.7803	10.0735	10.3349	9.55084	12.3787	12.8214	11.876	9.3477	14.4526	17.9982	18.3708	6.48779	5.97602
MGG_10066T0	8.83289	5.63441	0	1.59027	8.42919	3.65437	5.4891	0.554732	0.260565	0.465334	0	0	0	0	0	0.490556	0.491904	0.860248	0.73284	0.488075	0.733586	0.303791	0.187077	0.332265	1.42974	2.74302	2.85897	0.446637	1.09754	1.57396	0	0.436696	0	0.303793	0.187078	0.332265	0.285275	0.152463	0	0	0	0	0.303794	0.187079	0.332265	0.128949	0.10694	0	0.490565
MGG_05375T0	26.8602	34.6173	46.0591	49.938	12.8697	13.8167	15.9975	10.8558	9.0124	8.89458	26.505	26.9897	21.4357	27.2618	26.1702	11.8883	9.90615	13.4229	24.0134	22.99	21.3669	18.9412	20.8166	21.9262	23.4246	27.464	23.8888	42.6859	33.8231	39.3258	44.2185	14.3095	31.7602	18.9413	20.8167	21.9262	25.3169	20.3997	22.854	23.6121	24.7158	33.2606	18.9414	20.8169	21.9262	25.5281	21.7551	26.5798	11.8885
MGG_04003T0	2.88453	3.79502	4.54443	6.4267	7.40711	14.8945	11.8498	8.71819	14.8981	6.76993	29.5479	31.0269	19.4347	19.522	20.4165	8.37041	9.93957	10.595	10.6398	7.88976	9.22324	12.4589	7.72827	7.95716	10.0744	10.2055	7.70257	7.88841	5.63233	13.7111	7.029	7.05922	10.4454	12.4589	7.7283	7.95716	7.81392	5.47683	12.4056	11.6017	6.29313	13.4055	12.459	7.72837	7.95716	6.0218	8.16329	14.7228	8.37056
MGG_03979T0	13.8707	16.0765	9.88572	8.21651	7.10131	8.78664	9.83345	8.92644	5.57262	5.82763	22.0411	23.328	15.2879	25.2133	18.0402	6.69581	6.86595	6.63384	12.9227	12.4582	12.5587	4.49798	5.28011	4.03132	6.20822	4.87525	4.7269	7.48552	5.27171	9.6616	17.9823	17.9157	5.97959	4.49801	5.28013	4.03132	5.1918	5.31429	4.26102	5.65599	4.86347	6.33574	4.49803	5.28017	4.03132	8.47226	7.55403	4.84623	6.69594
MGG_16355T0	0	0	0	0	0	0	0.497542	0.435777	1.43283	3.28994	0.644375	1.28222	0.200003	1.15904	0.210106	0	0.289816	0	0.287846	0.575121	0.288139	1.19323	0.440882	0.261015	0.777567	0	0.269508	0	0.73902	0	0.636052	0	0.913697	1.19324	0.440883	0.261015	0.336153	0	0	0.491051	0	0.562859	1.19325	0.440887	0.261015	0	0.252025	0	0
MGG_07584T0	0	0	0	0	3.00809	5.83091	3.0107	5.41774	16.0344	4.68138	0	0	0	0	0	0	0	0	0.253353	0.126551	0.0634026	0	0	0.172303	0.0570325	0	0	0	0	0	0	0	0.402103	0	0	0.172303	0	0.0790629	0	0.108052	0	0.0619263	0	0	0.172303	0	0	0	0
MGG_03651T0	11.6688	9.44743	6.59926	7.9994	1.21579	0.733195	0.707982	1.44689	1.84468	1.45645	16.8102	17.2319	15.0836	7.91649	6.67705	18.2328	16.9083	18.5453	12.8339	14.7307	13.1203	11.4327	10.7696	11.8853	57.9041	52.2717	49.5993	64.904	54.8583	52.6065	20.8168	52.7202	56.34	11.4328	10.7697	11.8853	13.3933	16.1906	11.6264	21.8941	26.3281	18.5548	11.4328	10.7698	11.8853	27.6754	24.8644	10.8172	18.2332
MGG_09359T0	12.0749	14.015	9.34483	12.5861	0.358668	0.667437	0.7519	0.585386	0.756149	2.13606	1.7312	1.93773	4.16433	2.56898	2.39903	0.776495	1.16794	1.06989	1.93334	2.41428	2.12884	3.44621	3.70152	3.15563	6.26711	5.16893	4.79696	6.71627	4.34322	2.98969	2.34965	3.11059	19.0244	3.44623	3.70154	3.15563	3.49958	3.61998	3.47278	3.29818	2.85005	3.30792	3.44625	3.70157	3.15563	4.38841	3.89332	3.69426	0.776509
MGG_10483T0	0	0	0	0.920526	0.335775	0.0433913	0.19553	0.256885	0.442427	1.03433	0.379851	0.293942	0.117899	0.318845	0.0825697	0.170375	0.284738	0.341454	0.169681	0.452035	0.113236	0.703396	0.433157	0.61546	0.458366	0.483899	0.900272	0.344713	0.290428	0.218661	3.12454	0	0	0.7034	0.433158	0.61546	1.45316	0.56482	0.376286	0.627181	0.585906	0.663596	0.703403	0.433162	0.61546	0.537423	0.643784	0.0527204	0.170378
MGG_11710T0	79.0107	73.3093	82.2991	89.8765	53.5094	48.7661	63.693	50.6737	52.1244	69.1722	71.1504	71.8222	61.6967	62.8694	111.067	28.7218	27.2007	27.1822	46.0857	45.2462	49.7118	16.1399	12.1703	13.1494	14.1306	9.1348	16.1812	18.8863	16.5752	9.21547	97.446	22.0172	5.67496	16.14	12.1703	13.1494	12.759	15.1257	11.8939	15.0801	20.7358	22.5292	16.14	12.1704	13.1494	21.3914	20.6971	19.0713	28.7223
MGG_04278T0	0.652264	1.30766	0	0	6.55249	7.76357	2.65811	3.00404	4.092	6.72819	0.222101	0.441951	0.0689362	0.0798987	0	1.69352	0.899035	1.09807	5.25832	4.65841	3.17807	0.0822559	0	0	0	0.212204	0	0	0	0	1.31539	0	0	0.0822564	0	0	0	0	0	0	0.474345	0	0.0822567	0	0	0.314234	0.173734	0	1.69355
MGG_15441T0	0	0.098355	0	0	0.177202	0.0915975	0.0515945	0	0	0	0	0	0	0	0	0	0	0	0	0	0	0	0	0	0	0	0	0.0727677	0	0	0	0	0	0	0	0	0.0697173	0	0	0	0	0	0	0	0	0	0	0	0
MGG_16311T0	20.3872	19.3156	2.94387	5.55094	0.949118	2.94365	2.9477	4.84083	7.27615	7.14683	15.9094	13.7294	9.7756	10.817	14.7122	9.41775	8.15587	5.57654	10.6585	7.24055	8.53543	1.41387	0.653004	1.93299	1.15168	0	0.798355	2.07869	0.547293	0.549402	15.2633	12.924	2.70661	1.41388	0.653007	1.93299	0.497886	3.72528	0	0	1.01917	0.416834	1.41388	0.653013	1.93299	0.900211	1.11985	0.397392	9.41792
MGG_15771T0	9.92424	4.97402	20.8468	19.6543	2.24037	0	2.60924	0	2.1469	2.30044	0	0	0	0	0	0	3.03975	3.03768	6.03817	0	3.02215	10.0122	0	2.73767	5.43703	32.2869	14.1337	14.7201	42.6318	0	0	0	0	10.0123	0	2.73767	0	7.53723	0	5.15041	12.0286	0	10.0123	0	2.73767	0	0	0	0
MGG_15194T0	0.570262	0.571629	1.19789	1.69405	0	0	0	0	0.123364	0	0	0	0	0.139708	0	0.348379	0	0.17455	0	0	0.347315	0.143829	0.664285	0.786553	1.09347	1.29868	0.487288	0	0	0	0	3.72156	9.91212	0.14383	0.664287	0.786553	0.40519	0.433101	0	0.29595	0.691184	0	0.143831	0.664293	0.786553	0.183152	0.151892	0.646812	0.348386
MGG_05258T0	36.838	32.6116	56.3542	52.9322	17.6717	19.2505	20.1602	19.4094	24.0806	18.4704	48.9019	50.915	36.521	42.1816	35.6985	45.5599	48.5673	47.3086	30.8791	34.3774	31.825	84.9332	71.4107	109.628	80.5627	78.8122	72.1371	61.7667	67.7861	56.5099	99.591	92.7656	577.861	84.9337	71.4109	109.628	79.8752	65.1544	93.2752	84.3162	88.5708	92.4776	84.934	71.4116	109.628	74.2031	66.1243	62.5042	45.5607
MGG_04818T0	112.786	106.513	120.652	113.75	9.78364	9.8708	8.37427	7.45493	17.7343	16.2188	52.8652	50.3566	38.1882	45.4124	48.9292	35.089	34.2258	32.4445	54.802	49.0348	52.7907	6.58481	5.47422	7.49008	6.43645	6.28538	9.36979	7.55122	2.65086	5.52685	59.3194	34.6441	3.52953	6.58485	5.47424	7.49008	8.90421	8.72443	8.24285	8.80699	14.8093	11.4926	6.58487	5.47429	7.49008	10.3975	12.5171	5.77441	35.0896
MGG_08587T0	15.6784	18.0734	14.491	14.7488	2.51295	2.78089	3.13281	3.03273	1.11926	1.63542	6.76226	7.40079	3.87741	3.26489	3.55107	10.5359	10.9971	10.0778	17.4567	17.5347	16.3763	2.49125	1.64371	3.33025	52.9112	51.8745	42.6477	38.2544	40.5326	40.6273	7.58832	3.58114	3.93637	2.49126	1.64372	3.33025	3.00781	2.14334	1.71348	3.09194	2.05233	3.03112	2.49127	1.64373	3.33025	5.89151	4.55188	1.37819	10.5361
MGG_15239T0	62.4028	61.1623	59.7156	53.8966	17.6091	11.4891	13.3988	5.82782	5.69979	5.46455	3.22664	2.50559	3.59071	2.88773	1.61661	1.48254	1.69899	1.80395	2.84756	2.63401	3.27274	3.75987	2.74612	3.44284	2.08924	3.49641	1.87618	1.54264	5.28007	5.97996	4.66092	96.9089	59.9244	3.75989	2.74613	3.44284	3.4486	4.21275	3.08721	0.899592	0.504234	1.85606	3.75991	2.74616	3.44284	4.89916	6.8332	4.71863	1.48257
MGG_10466T0	0	0	0	0	2.81338	0	1.83489	0.459175	1.0784	2.31105	0	0	0	0	0	0	0.152688	0.305169	0	0	0	0.12573	0	0.137515	0.136553	0	0	0	0	0.195425	0	0	0	0.125731	0	0.137515	0	0	0	0	0	0	0.125731	0	0.137515	0	0	0	0
MGG_08134T0	6.67655	7.02719	4.90866	6.61124	1.43185	2.25937	1.31653	2.22932	2.74423	6.88694	4.54683	4.67458	4.79827	4.17098	3.33573	2.95711	2.35174	2.96323	4.06219	5.37705	5.18455	10.0194	6.53298	7.64335	11.1562	14.5531	6.84612	8.78887	15.3832	10.3386	12.7911	7.98811	3.2236	10.0195	6.533	7.64335	11.9784	4.56362	10.81	10.6547	7.52583	9.03547	10.0195	6.53306	7.64335	6.6474	6.31309	5.67959	2.95717
MGG_04669T0	17.6791	17.1677	5.41575	4.98438	3.57527	5.98839	5.19684	4.6648	4.93996	6.85849	18.6448	17.2471	9.21252	14.4372	11.9679	9.26279	8.00971	8.15458	11.5034	11.2681	11.8515	3.90158	3.88996	4.87689	6.38976	4.67318	5.0006	3.642	4.26708	6.88251	12.9571	5.60848	10.4328	3.9016	3.88998	4.87689	5.49568	3.96278	5.26763	4.90605	4.22605	4.05328	3.90162	3.89001	4.87689	15.6934	11.6742	4.00348	9.26296
MGG_00816T0	1.88939	3.07762	4.96106	3.74181	1.27957	1.43309	0.620939	0.652626	1.94146	5.03656	0.643351	0.533409	0.698897	1.1572	0.104886	0.865687	0.868066	1.15664	4.31083	2.72748	1.86992	0.95307	0.440181	0.781801	0.646942	1.99772	1.21086	0.525455	0.553384	0.555516	0.317521	0.513761	1.82449	0.953075	0.440183	0.781801	0.503427	0.717474	1.52955	0.857974	0.343504	0.140491	0.953079	0.440187	0.781801	0.30341	0.880685	1.47332	0.865703
MGG_02117T0	65.1349	76.1729	69.6113	85.9969	88.7401	76.0065	78.4145	79.469	79.352	86.8814	25.162	24.2603	32.125	14.8375	101.497	61.0836	57.4014	63.6583	67.0925	75.0134	72.0325	116.438	63.6277	140.591	154.319	144.617	105.131	136.018	138.785	86.459	71.4385	572.979	344.281	116.438	63.628	140.591	112.453	66.8258	99.9092	110.009	135.456	121.337	116.439	63.6285	140.591	93.9543	84.9189	57.0289	61.0848
MGG_04363T0	53.3887	53.3655	49.4212	46.2954	19.168	17.1764	14.1557	12.7457	32.8215	21.6746	20.1307	21.2209	17.342	18.8805	19.8589	11.7472	11.0866	10.9406	22.94	23.6048	21.8152	34.4245	32.2551	40.4802	34.5785	38.5654	31.5306	32.7156	34.2189	31.2763	23.6218	64.9592	217.87	34.4247	32.2552	40.4802	30.7011	26.8598	35.4678	45.1221	42.5913	32.5664	34.4249	32.2555	40.4802	41.2205	35.9124	26.8992	11.7474
MGG_00709T0	51.3914	53.9294	6.74704	31.8054	3.62546	4.12288	5.91133	3.32839	5.2113	13.0294	13.1244	8.70524	6.44982	9.83618	9.98514	18.6411	20.1681	18.1881	25.8937	27.3322	27.8763	4.05055	2.24492	8.41739	4.39921	5.74729	8.69128	0	1.25434	20.7763	25.9097	13.9743	29.4655	4.05057	2.24493	8.41739	3.99386	7.31823	1.30012	3.75057	6.61818	6.68737	4.05059	2.24495	8.41739	3.09478	11.9773	2.73234	18.6415
MGG_08218T0	0	0	0	0	1.49601	7.73301	2.61348	1.78037	4.77864	11.7769	0	0	0	0	0	0.337371	0	0	1.67999	4.36365	6.39047	0	0	0	0	0	0	0	0	0	0	0	0	0	0	0	0	0	0	0	0	0	0	0	0	0	0	0	0.337377
MGG_17070T0	8.05576	8.07508	16.9219	0	0	1.88007	0	0	6.97076	0	0	0	0	0	0	4.92135	0	2.46576	0	2.44823	0	0	0	0	0	0	0	0	0	6.31612	0	0	0	0	0	0	0	0	0	0	0	0	0	0	0	0	0	0	4.92144
MGG_06763T0	16.6686	15.9183	20.346	20.0743	0.966148	1.05139	0.710666	0.778055	0.682196	2.45403	9.1017	10.3783	9.61772	10.4298	4.90173	4.95391	5.31249	5.30888	9.45636	8.69396	9.2602	9.26037	6.82214	10.1905	9.19365	7.84117	9.94463	8.68667	7.38908	9.80177	13.4762	12.25	26.1017	9.26042	6.82216	10.1905	8.40254	6.67186	7.74995	8.3583	9.71934	12.1934	9.26046	6.82222	10.1905	9.91119	8.27957	7.984	4.954
MGG_08342T0	0.672187	0.336899	0	0.665611	0.151744	0.627505	0.441822	1.08353	0.508946	1.40232	4.80657	5.69312	3.83625	3.95227	4.1793	6.15969	6.27957	6.37818	2.86283	4.28998	3.37748	1.78013	2.97545	2.0397	2.20956	1.74948	2.2018	2.24329	3.41253	2.23987	7.45563	1.09668	2.27184	1.78014	2.97546	2.0397	4.29849	4.72222	5.98584	3.31404	5.37716	5.19817	1.78015	2.97549	2.0397	4.53364	3.93889	2.95437	6.15981
MGG_13532T0	27.8317	26.3374	30.8146	27.1615	5.67053	6.89407	5.46825	6.0157	7.45537	7.61593	26.8227	27.3903	22.3636	23.6554	20.8607	19.1511	19.173	19.406	23.597	22.5353	23.315	34.6166	32.5142	42.0465	67.8716	58.0542	63.3905	45.6404	41.1212	44.5096	23.2343	73.4394	66.4616	34.5915	32.5143	42.0465	34.5177	25.7543	38.3111	31.3125	35.414	31.9168	34.5916	32.5146	42.0465	35.9165	32.1682	24.3311	19.1514
MGG_10441T0	6.5861	7.51883	3.84299	2.89852	10.0772	10.5888	9.33136	6.65633	9.41927	20.1011	4.06993	4.95834	5.49121	6.45408	4.30613	18.7764	18.8281	20.2712	43.8561	35.8062	38.7752	4.52195	6.05235	7.57009	7.01598	4.9996	7.29531	4.34169	3.28645	5.59416	18.2011	0.795949	0.353326	4.52197	6.05237	7.57009	3.8997	6.53038	4.29504	4.93712	4.70091	5.65909	4.52199	6.05243	7.57009	3.99552	3.80086	5.39514	18.7768
MGG_07434T0	40.2401	41.177	43.673	46.9857	22.1425	21.6001	21.8649	22.6255	27.3122	25.3014	33.5701	36.5809	29.8765	29.3287	63.4415	18.2837	19.7206	18.8861	27.0845	25.1722	26.193	11.6716	10.8593	11.6555	10.9769	8.61857	9.69469	12.8698	7.46443	7.29601	56.9181	95.1959	22.6671	11.6717	10.8594	11.6555	13.8194	11.3969	12.1483	12.095	10.5675	11.3703	11.6717	10.8595	11.6555	13.5164	11.79	7.89223	18.2841
MGG_00920T0	7.72743	8.28017	16.2322	17.6784	1.26322	2.86063	2.45201	3.62027	4.55385	3.45891	8.3474	8.60602	5.18177	5.28772	9.23034	2.60457	3.50951	3.42556	3.64777	2.75336	5.27436	7.3255	3.97308	6.83603	9.34289	4.68124	7.36205	9.1891	8.53286	11.6996	16.6583	3.76773	13.6374	7.32554	3.97309	6.83603	5.58526	3.13678	6.47145	5.80806	7.16984	8.87651	7.32557	3.97313	6.83603	8.47248	9.43953	6.1202	2.60461
MGG_13007T0	40.6216	43.2762	71.3141	62.9596	0.575907	0.36639	0.412756	0.0451896	1.69809	2.45637	0.712757	0.354573	0.663681	0.192306	0.610056	1.43862	1.50268	1.32146	2.44764	2.38557	2.62941	1.23737	1.55444	1.78642	0.913838	1.40455	0.335372	1.09152	0.689719	0.538516	2.24257	12.1664	5.11646	1.23738	1.55445	1.78642	2.0218	0.894236	1.82695	1.68041	1.52225	2.04287	1.23738	1.55446	1.78642	2.14291	2.71801	1.00162	1.43865
MGG_05294T0	22.9721	21.4921	9.65105	9.09897	8.29744	9.65031	8.45565	13.0486	9.27646	19.5248	37.1988	32.1679	33.6664	25.138	23.8048	53.7968	45.9702	50.6266	91.7813	93.552	84.8791	86.9093	75.6408	97.1676	72.5756	74.7363	68.9219	52.8136	62.1996	82.8521	134.863	36.6465	20.7042	86.9098	75.6411	97.1676	77.8037	105.844	84.9266	72.7237	80.1888	94.2905	86.9102	75.6417	97.1676	106.243	96.6763	82.5101	53.7978
MGG_10792T0	44.1716	37.0297	6.07532	6.2485	63.4503	61.1168	43.4121	67.9326	12.0014	17.9182	1.31308	1.60334	1.05594	1.41711	0.116767	0.963747	1.28853	1.04622	3.43938	3.75559	3.12261	0.795771	1.22511	1.08795	0.792247	1.19754	0.973569	0.779967	1.23214	0.721516	1.59069	10.0092	4.06231	0.795776	1.22511	1.08795	1.12091	2.09671	0.532128	0.47758	1.21098	1.09484	0.795779	1.22512	1.08795	1.26667	1.12051	0.521885	0.963765
MGG_00468T0	33.0252	32.4423	29.0104	29.2535	6.94025	7.20299	7.92507	6.38817	10.2098	11.2184	14.9937	14.8093	8.27529	11.1506	15.7333	16.6906	15.8169	17.497	28.3134	28.5773	26.7696	9.51077	7.44224	10.0709	8.15827	5.93862	6.8412	7.79297	7.40991	8.75668	22.6038	24.4261	39.7765	9.51082	7.44227	10.0709	7.29563	6.93172	6.99983	6.63753	7.39428	7.8939	9.51086	7.44234	10.0709	10.2982	8.15669	5.10795	16.6909
MGG_16802T0	0	0	0	0	0	0	0	0	0	0.474962	0	0	0	0	0	0	0	0	0.311668	0	0.623969	0	0	0	0	0.666613	0	0	0	0	0	0	0	0	0	0	1.09192	0	0	0	0.24835	0.30472	0	0	0	0.987128	0.272882	0	0
MGG_15501T1	0	7.98078	12.588	13.4703	1.63323	0.349821	1.26408	0.60144	0	0	0	0	3.59504e-06	0	0.000110341	0	2.0678e-05	6.27058	0	0	0	4.36344	2.19048	7.36127	15.5252	37.2396	5.9681	14.999	0	0	0	0	0	4.36346	2.19048	7.36127	0	0	12.7601	1.36729	2.58217	9.57918	4.36348	2.1905	7.36127	11.7814	0.810283	0	0
MGG_15501T0	4.13557	0.0266171	10.3837	0	2.94009	5.77753	4.68177	4.75118	14.8225	12.3222	7.39741	6.18409	5.60454	7.8055	7.24116	35.8198	45.5563	32.128	52.6211	51.4716	50.1812	5.20383	7.72842	1.13832	30.5195	16.1098	36.436	13.7713	41.0848	41.3954	22.8028	72.7091	27.3234	5.20386	7.72845	1.13832	8.17216	7.76727	0	3.21229	7.03523	3.68204	5.20388	7.72851	1.13832	1.33604	8.79279	5.63339	35.8205
MGG_04729T0	6.87982	7.79029	4.282	5.80326	0.345134	0.178403	0.401959	0.0586767	2.48051	0.945035	34.7056	34.1269	154.902	34.7084	18.9546	74.7972	73.754	71.2861	20.2317	26.2518	26.4598	317.028	285.838	308.646	70.2874	71.0435	66.6989	51.1168	50.6495	57.5374	232.95	17.7375	14.0252	317.03	285.839	308.646	258.177	222.259	225.154	211.912	197.41	208.569	317.031	285.841	308.646	131.185	118.025	149.347	74.7985
MGG_15991T0	69.538	70.171	96.2411	98.7959	24.3608	23.285	22.7769	21.556	38.8403	37.6828	31.9933	37.6616	53.5343	26.3517	11.3613	102.758	98.4107	98.5574	107.222	108.635	109.633	93.3243	87.8302	102.906	225.968	211.212	208.103	216.46	190.455	195.976	21.1837	24.6635	94.885	93.3248	87.8305	102.906	103.28	97.3676	96.4442	52.7445	57.8708	55.0273	93.3252	87.8313	102.906	35.5546	28.9907	71.9151	102.76
MGG_08871T0	7.01601	9.04221	8.72238	9.21591	1.74546	1.90474	2.07049	1.18699	1.33192	1.89184	9.36099	10.7041	5.56885	6.77014	7.8532	7.04155	6.53462	7.31906	6.31597	6.74485	7.06363	11.7729	9.37368	10.941	19.2187	22.3131	14.315	12.8488	17.3899	10.665	13.6676	11.3688	31.9393	11.773	9.37371	10.941	12.6154	8.69959	8.05604	11.1463	11.5234	9.92286	11.7731	9.3738	10.941	18.7626	13.9584	6.86158	7.04168
MGG_03510T0	45.3388	46.7559	40.1156	39.0453	5.52076	6.25256	6.4478	5.64737	3.87865	5.6051	33.9328	33.5126	18.0779	21.6933	21.9199	11.8346	11.0044	11.0811	18.8709	19.896	18.4298	6.27203	5.87357	5.8745	9.03236	7.73271	7.14181	11.3354	7.72613	11.4992	43.4536	5.97744	2.32174	6.27206	5.87359	5.8745	9.27393	6.46938	5.97829	7.23713	6.34455	6.08877	6.27209	5.87364	5.8745	12.5318	10.0452	5.70738	11.8348
MGG_07052T0	39.9307	41.7058	63.3486	71.0615	22.5671	30.6944	28.1181	24.4989	26.0353	16.3759	48.8086	51.3362	40.7851	48.2971	40.7992	30.7911	28.652	30.0001	36.6971	34.8786	35.9691	33.3123	27.0629	30.6575	32.6612	35.2478	23.3834	38.9324	46.345	33.7159	81.8403	43.4316	76.8484	33.3125	27.063	30.6575	36.3083	32.7653	29.8392	36.6636	35.1307	26.0788	33.2422	27.0632	30.6575	43.4961	40.6092	32.7804	30.7917
MGG_15062T0	5.28777	8.11631	5.55374	6.2178	11.0417	14.8088	16.0746	12.0243	11.7249	12.1805	13.5039	15.9733	13.9713	15.6263	13.5762	13.83	14.8802	14.4655	32.2727	33.9481	27.7767	9.66905	11.3953	10.7577	8.69076	7.84883	5.93038	4.04407	6.84025	4.66411	33.5459	62.9057	29.3603	9.6691	11.3953	10.7577	10.9192	11.4203	11.5044	15.6934	19.6276	14.5479	9.66914	11.3954	10.7577	14.3293	13.8202	10.6832	13.8302
MGG_14966T0	17.2807	16.4104	0.636838	0.300204	126.34	99.0561	59.3826	75.7474	89.3259	310.896	246.379	365.711	246.846	218.66	134.101	1148.39	1157.49	1153.37	1313.05	1333.59	1317.8	19.8043	18.8585	19.068	0.166093	0.295895	0.604469	0.337256	0.59197	0.594251	65.8262	16.4875	34.2524	19.8044	18.8586	19.068	17.5561	13.2394	15.4621	5.27078	6.76119	6.04154	19.8045	18.8587	19.068	0.973697	0.484505	1.89126	1148.42
MGG_05163T0	0	0.0899755	0	0	0.0810526	0	0.0943977	0	0.0776709	0.0832259	0.0815041	0	0.113838	0	0.039863	0.164507	0.219945	0.164847	0.0546125	0.381908	0.164004	0.181112	0.0836477	0.148566	0.196702	0.584042	0.3068	0.0665682	0	0.281506	0.120677	5.07676	9.0144	0.181113	0.083648	0.148566	0.318888	0.136342	0.653987	0.465831	0.34814	0.160185	0.181114	0.0836487	0.148566	1.03783	0.38253	0.203619	0.16451
MGG_03086T0	40.9413	33.3211	45.7622	33.4741	3.90046	2.62981	1.97507	3.20029	6.25663	8.96783	18.1614	21.4627	16.4346	20.6125	13.595	27.3062	23.5847	24.7183	39.9928	40.1814	42.4354	15.8207	13.2136	17.5108	19.3432	18.8185	17.3317	9.33175	10.4145	20.4675	13.6345	33.5003	52.9551	15.8208	13.2137	17.5108	12.9438	9.41378	15.3557	19.7855	12.9293	12.6241	15.8208	13.2138	17.5108	23.1619	19.6089	10.8637	27.3067
MGG_01008T0	54.9037	55.7791	46.063	41.6321	20.5084	20.3939	19.4201	22.7044	18.7967	36.231	46.036	45.1697	50.3243	32.0314	42.1394	35.455	37.1685	33.1564	34.5585	35.6265	33.2882	66.244	59.1929	63.4476	75.6495	94.2987	65.7938	72.754	95.1646	67.221	54.7513	178.435	193.602	66.2444	59.1931	63.4476	68.064	64.6133	67.8053	86.6785	77.9366	60.7107	66.2446	59.1937	63.4476	65.1859	60.2083	58.1596	35.4557
MGG_01036T0	59.4594	67.1478	35.2283	47.9325	4.13009	2.4907	3.40716	0.877704	4.32882	4.37336	12.3728	14.2039	12.9308	11.2053	8.20963	18.3368	19.6131	19.7164	43.8294	46.566	45.2088	6.92153	6.48229	8.67428	3.08001	4.09204	3.47405	3.32136	4.39098	3.36196	23.7	18.8628	47.2954	6.92157	6.48232	8.67428	6.56737	4.92107	7.48257	9.64306	8.1769	5.55494	6.92159	6.48237	8.67428	6.91644	6.09128	4.5393	18.3372
MGG_16749T0	43.7326	39.6223	50.7504	49.6642	3.41741	4.88908	4.06048	5.10575	4.2672	7.6561	45.854	48.0737	40.6282	53.7198	29.6421	24.5215	27.2585	27.3804	20.1421	20.9121	20.6282	20.826	20.6622	23.1999	19.7285	16.7648	19.1638	14.232	16.541	16.5448	48.2084	17.1307	18.162	20.8261	20.6623	23.1999	20.5345	18.5231	22.901	27.1003	22.9816	19.6476	20.8262	20.6625	23.1999	25.1939	20.8124	15.2625	24.5219
MGG_18012T0	0	0	0	0	17.6708	0	10.2901	0	0	63.5063	0	0	0	0	0	0	0	0	0	0	0	0	0	21.5932	0	0	0	0	0	0	0	0	0	0	0	21.5932	0	0	0	0	9.48754	0	0	0	21.5932	0	0	0	0
MGG_17988T0	23.7024	16.5762	28.9472	22.3789	9.58157	7.20408	6.52158	9.51999	6.55843	16.0993	4.88004	3.73485	8.97155	6.34698	3.79438	3.7042	4.38972	2.69953	6.03676	3.68547	7.2179	4.44884	3.59576	5.322	6.34172	7.71119	4.55314	8.38031	4.73576	2.80919	9.26347	49.1628	13.3071	4.44886	3.59578	5.322	2.15412	2.72114	1.56183	4.72011	2.93965	3.60689	4.44888	3.59581	5.322	7.43551	7.63463	4.37648	3.70427
MGG_06916T0	78.6458	76.2066	99.122	141.908	70.6218	79.1284	82.2495	72.4415	72.2122	103.304	129.732	160.257	114.889	129.305	121.856	61.3916	61.0251	55.6342	179.172	181.119	165.517	58.6257	70.44	83.8872	71.8106	60.8382	57.2467	59.6216	65.5206	78.1056	64.6154	93.1448	141.763	58.6261	70.4402	83.8872	84.4415	92.9129	118.846	71.1996	57.1935	113.32	58.6263	70.4408	83.8872	75.7766	55.3951	75.3269	61.3928
MGG_04935T0	2.68794	2.51476	0.752836	1.95187	1.49676	2.17469	1.97876	1.56806	12.211	19.1073	1.01696	0.768971	0.681794	0.614613	0.517281	1.91577	1.2624	1.97458	3.65242	3.86663	3.87441	2.3502	1.46119	2.91651	2.20889	2.79833	0.714571	2.12633	3.56896	1.47523	1.80688	1.36435	4.84513	2.35021	1.46119	2.91651	3.50142	1.63314	3.84429	2.51094	1.3466	1.75885	2.35022	1.4612	2.91651	3.51071	1.95692	1.37194	1.91581
MGG_14676T0	29.0205	24.833	30.8519	31.8907	2.11719	2.35398	1.95401	3.30064	5.01472	6.27577	20.4463	15.5068	16.1958	10.6212	8.25157	41.1874	43.035	42.8433	100.504	99.5438	102.384	66.6784	53.7587	69.7553	63.8868	75.4158	50.352	47.9658	54.5233	41.8305	46.8671	36.5691	60.8318	66.6788	53.7589	69.7553	74.119	63.299	57.0148	59.2333	64.9866	64.0003	66.6791	53.7594	69.7553	77.4632	71.0762	47.3169	41.1882
MGG_03388T0	24.0897	25.948	23.9698	26.9928	2.8622	3.45217	2.61121	3.45491	2.01138	2.10625	32.571	27.4902	11.7472	13.7189	16.0006	5.87376	5.69573	6.40335	8.42124	8.99086	6.75671	9.91318	6.15385	12.3579	15.9761	9.83088	10.834	12.1454	7.17942	10.6864	29.8302	30.7986	50.1974	9.91324	6.15387	12.3579	13.438	7.22194	8.89555	12.4471	10.2449	10.3076	9.91328	6.15392	12.3579	19.2745	13.5645	4.67374	5.87387
MGG_04803T0	50.8178	53.9764	51.5444	52.8705	11.2839	10.3753	9.259	9.78382	6.68449	9.21653	26.5618	23.6049	21.8034	17.5522	20.2477	10.919	9.81238	9.62026	16.0815	16.4338	15.5905	16.6756	12.104	21.4559	25.6417	25.9942	19.6949	18.0294	19.5201	18.0514	23.1641	101.156	126.593	16.6757	12.104	21.4559	16.1436	10.2096	18.0254	13.7368	13.8058	11.6233	16.6758	12.1041	21.4559	17.5375	14.2013	9.87859	10.9192
MGG_00120T0	0.769706	1.15733	1.61684	0	14.9433	25.5082	20.0344	45.9067	2.16462	5.8878	4.89235	3.99836	4.7182	5.46851	1.88007	13.8715	17.9175	16.4918	29.0352	27.6028	30.2366	3.49438	4.48306	2.76027	5.06023	2.00329	4.60398	2.85415	4.50879	3.01744	4.13928	0.83719	0.743266	3.4944	4.48308	2.76027	10.3911	4.38431	1.86934	2.79619	2.98534	4.80763	3.49442	4.48312	2.76027	5.19137	4.1003	3.27385	13.8718
MGG_10630T0	44.1688	48.097	56.069	49.4004	7.60377	6.74853	6.34938	3.73184	8.18015	9.7964	22.722	19.3055	32.1057	24.8335	13.2652	37.3688	38.2502	40.6557	21.2667	21.4388	20.9013	28.7719	25.1703	33.8354	22.3701	29.0494	20.0024	17.7922	22.0884	17.1907	35.672	102.304	38.9694	28.772	25.1704	33.8354	25.0615	28.7185	29.5829	29.6012	26.2666	24.1951	28.7722	25.1707	33.8354	25.9222	29.6231	24.5984	37.3695
MGG_08526T0	0	0	0	0	1.45328	1.18373	0.871923	0.314458	1.01283	0.859172	0.132852	0.220298	0.041235	0.286754	0.0866359	1.07259	0.59752	0.895671	0.118692	0.118574	0.0594061	1.13165	1.31801	1.34535	0.694688	0.698127	1.77808	1.22974	1.14274	1.98838	0.131136	0	0.376757	1.13166	1.31802	1.34535	36.3853	15.1863	2.92164	5.9226	3.16837	2.0308	1.13166	1.31803	1.34535	3.07006	3.6892	2.87646	1.07261
MGG_11688T0	3.55107	0.593265	0	3.51634	1.06886	0.828757	0.933634	0.817733	0.512133	0.27438	2.68704	2.40608	2.75223	2.31993	0.262842	1.44626	3.62559	1.08694	4.68123	7.19474	6.84875	1.19419	0.827312	1.63265	1.94547	3.85095	1.01146	2.19463	3.23579	1.39211	3.1828	0	0	1.19419	0.827315	1.63265	0	1.79797	0.958255	0	1.43469	1.0562	1.1942	0.827323	1.63265	1.52067	1.26113	1.00694	1.44629
MGG_07212T0	151.616	125.115	710.961	617.214	1599.68	1598.38	1699.99	2851.3	828.918	1990.82	1055.82	1076.76	1306.52	1276.04	2014.9	3207.22	3237.62	3193.7	565.131	606.459	593.688	523.387	601.558	613.001	242.059	252.11	239.918	301.549	349.274	258.162	1372.31	79.956	81.3378	523.39	601.561	613.001	538.641	512.937	731.485	716.905	700.167	517.914	523.392	601.566	613.001	441.697	378.139	621.866	3207.28
MGG_03849T0	14.2232	4.75243	6.63938	4.69468	13.5569	7.74535	9.14101	9.82585	4.10251	36.2664	0.358748	1.07079	0.668094	3.09735	0	0	0.96811	0	0.480764	0	0	3.18873	2.2091	3.92356	10.3896	11.3111	5.40163	14.0643	11.1089	1.23908	2.12469	3.43782	3.05214	3.18875	2.20911	3.92356	7.2988	1.20024	5.75718	2.87056	5.3633	2.35024	3.18876	2.20913	3.92356	12.6891	8.41871	2.24062	0
MGG_04830T0	48.5959	54.4549	33.1969	25.0383	27.2922	29.0451	36.7718	27.9309	23.6749	19.3237	50.6731	54.6103	40.6702	50.3319	67.8156	34.0323	29.6484	29.7491	52.4033	60.276	51.7347	49.1264	46.9434	55.5838	39.9351	45.8873	51.6531	47.3205	57.7045	51.2668	89.768	15.0405	20.9834	49.1266	46.9435	55.5838	57.6886	51.4604	49.0959	48.2869	38.0219	47.7098	49.1268	46.944	55.5838	71.0592	65.7712	31.9288	34.0329
MGG_15072T0	241.731	251.528	122.331	127.473	29.0149	31.9514	34.2756	24.28	24.8427	18.1884	163.416	164.85	72.0439	91.7105	110.575	49.1214	51.3218	50.4738	113.321	103.894	104.165	21.1818	20.518	24.52	27.9867	21.9377	24.7358	35.2333	26.0141	28.9181	105.629	57.5634	72.8104	21.1819	20.5181	24.52	30.9251	28.1669	23.8206	25.0798	20.2096	19.7523	21.182	20.5182	24.52	39.5734	37.7174	15.6443	49.1223
MGG_03650T0	15.1952	12.2254	20.9994	14.6506	2.34703	2.7997	3.99507	2.11789	3.71968	2.96611	2.63243	2.52878	2.5357	2.25319	3.72931	2.93145	4.04182	3.54949	6.32564	5.95478	5.72322	1.21026	0.652125	0.441232	2.19072	1.95139	0.79728	1.18622	0.780795	1.09733	6.72007	11.3083	16.9901	1.21026	0.652128	0.441232	0.568247	0.303695	0.485576	1.45267	1.64787	0.475741	1.21027	0.652134	0.441232	1.798	2.23668	0.226776	2.93151
MGG_16112T0	0	0	0	0	0	0	0	9.38522	0	0	0	0	0	0	0	0	12.4834	0	0	0	12.4111	0	0	0	0	0	0	0	0	0	0	0	0	0	0	0	0	0	0	0	0	0	0	0	0	0	0	0	0
MGG_01940T0	0	0.283098	0.593252	0	0.127511	0.395471	0.0742529	0.260141	0.549861	1.63663	0.384665	0.191358	0.0596966	0.276759	0.313561	4.39961	4.58472	3.6307	3.35073	4.4632	4.04216	0	0.065797	0	0.154725	0	0	0.314174	0.661746	0	0.569545	0	0	0	0.0657973	0	0.100335	0.107246	0	0.0732843	0.0684614	0.0840008	0	0.0657978	0	0	0.150448	0	4.3997
MGG_07878T0	2.21446	1.66483	1.9382	1.6446	1.49972	1.46431	0.970361	3.10214	3.99209	5.60366	3.64452	4.20956	3.4716	4.24972	3.72892	7.2715	6.55669	6.10035	24.9257	26.3591	24.7262	1.76866	2.45059	3.61433	3.63959	5.16315	2.68069	2.66872	2.59437	3.47249	6.57465	5.21866	18.7109	1.76867	2.4506	3.61433	3.01577	2.10229	3.58542	3.30407	1.52095	1.48196	1.76867	2.45062	3.61433	4.50441	3.14577	2.72103	7.27164
MGG_17352T0	0	8.17793	0	0	3.68346	0	0	3.75738	7.05955	0	0	0	0	0	0	0	0	0	4.96376	4.95883	0	0	0	0	0	0	0	0	0	0	10.9684	0	0	0	0	0	0	0	0	0	0	4.85311	0	0	0	0	0	0	0
MGG_03128T0	7.05935	7.99927	3.8684	3.95103	1.1779	1.07447	0.806963	0.777466	49.134	20.4901	1.81153	1.10914	0.973154	2.63179	0.81785	1.31254	1.03412	1.4092	2.6144	2.05213	2.14973	0.928948	1.0726	0.423341	1.17706	0.69898	0.611962	0.455249	0.359585	1.68453	5.15807	1.33535	4.14939	0.928953	1.0726	0.423341	0.981371	0.815867	0.37271	1.51323	0.297609	0.456451	0.928957	1.07261	0.423341	1.77438	1.30803	1.04439	1.31257
MGG_08423T0	40.4798	40.9597	36.9006	34.7897	23.449	31.1938	31.5268	22.3367	27.5926	22.3073	170.952	160.081	158.536	182.437	122.619	21.6967	21.5224	24.0793	27.6495	24.6045	30.4686	15.4108	13.7013	14.9591	17.9927	14.9088	15.2283	20.3914	16.4047	26.3487	103.197	22.4298	33.9266	15.4109	13.7014	14.9591	20.8933	18.5621	8.34717	11.8913	20.366	18.855	15.411	13.7015	14.9591	16.6805	19.9365	13.211	21.6971
MGG_09935T0	37.5265	38.6542	42.9477	44.0788	9.28945	9.18081	7.55284	7.68797	7.16629	5.69913	36.7773	38.7537	30.361	38.5496	29.4811	29.1706	32.1045	29.6269	26.2963	30.2028	28.3721	4.17757	2.59268	6.13977	6.30949	4.88346	5.45496	4.22256	6.16515	6.29037	56.3671	21.1121	4.24853	4.17759	2.59269	6.13977	5.14887	4.4225	5.97115	4.36514	7.59111	6.00415	4.17761	2.59271	6.13977	6.40028	8.06524	4.54994	29.1711
MGG_09175T0	10.2637	9.61143	8.51047	7.75618	1.28045	1.57589	1.20722	1.11955	1.86975	7.95129	4.10799	4.39219	3.14004	5.22748	2.39903	5.52767	3.97101	4.96039	17.5837	16.4171	17.5194	3.13365	4.53066	2.8313	1.40575	1.40595	1.23092	2.40372	2.95339	3.07066	5.99161	0.587555	1.82573	3.13367	4.53068	2.8313	3.55038	4.51291	3.82649	1.96242	4.12486	2.89207	3.13368	4.53072	2.8313	4.51087	3.59709	3.75283	5.52778
MGG_00634T0	66.53	73.3128	249.449	251.694	1.99567	2.38221	3.18686	1.61598	3.07562	10.6896	12.3924	11.1358	34.3864	13.8207	7.32586	62.6083	63.1433	64.5789	77.6024	74.5063	76.9597	139.09	111.068	165.904	144.646	124.826	111.104	106.69	96.8426	88.6769	19.7883	144.33	208.223	139.091	111.068	165.904	123.716	99.1525	128.709	118.078	95.1301	70.6138	139.091	111.069	165.904	128.293	100.328	95.5663	62.6095
MGG_17024T0	0	0	0	0	0.805312	0.178403	0.803918	0.234707	1.54343	3.30762	0	0	0	0	0	8.63942	8.89731	8.11133	31.0839	30.8207	31.1155	0	0.059364	0	0.0697988	0.0828979	0	0.377943	0	0	0	0	0	0	0.0593642	0	0	0	0	0	0	0	0	0.0593648	0	0	0	0	8.63958
MGG_06825T0	3.77678	2.99712	0.661124	2.49322	0.213149	0.367263	0.41374	0.434854	0.885111	1.24023	1.71469	1.06625	0.731789	2.15896	1.18808	0.0961365	0.192801	0.19267	0.765963	0.478252	0.383371	0.158761	0.586597	0.0868208	0.0862133	0	0	1.28376	0.368727	0	3.17352	8.55814	1.5196	0.158762	0.586599	0.0868208	0.33544	0.597578	0	0.735016	0	0.748889	0.158762	0.586604	0.0868208	0.202166	0.586813	0.17849	0.0961383
[truncated: 11,633 more rows]
[truncated: 142 more columns]
