# Supplementary material for: Fungi.guru: Comparative genomic and transcriptomic resource for the fungi kingdom
Source: Comput Struct Biotechnol J. 2020 Nov 20;18:3788–95. doi: 10.1016/j.csbj.2020.11.019 (PMC7718472; doi:10.1016/j.csbj.2020.11.019)
Supplement: Supplementary data 10 [file mmc10.zip › Supplementary Data 17.txt]

gene	DRR075550	DRR075551	DRR075552	DRR075553	DRR075554	DRR075555	DRR099429	DRR099430	DRR099431	DRR099432	DRR099433	DRR099434	DRR099435	DRR099437	DRR099438	DRR099439	DRR099440	DRR099441	DRR099442	DRR099443	DRR099444	DRR099445	DRR099446	DRR099447	DRR099448	ERR037676	ERR037677	ERR037678	ERR1464136	ERR1464137	ERR1892144	ERR1892145	ERR1892146	ERR1892147	ERR1892148	ERR1892149	ERR1892150	ERR1892151	ERR1892152	ERR1892153	ERR1892154	ERR1892155	ERR1892156	ERR1892157	ERR1892158	ERR1892159	ERR1994959	ERR1994960	ERR1994963
SPAC212.11.1	2.09422	2.86994	1.89897	0.468305	0.478194	0.47839	1.16945e-09	0.000633875	0.00312617	0	0.000997138	0.000158516	0.000106979	0.00018206	0.738833	0.000568039	0.000635578	2.37699	2.26072	1.26286	0.000312126	1.79278	1.35273e-06	1.30264	7.94197	2.43999e-06	0.675232	9.61093e-08	9.57341e-05	6.0663e-07	9.6934e-05	0.000147929	4.35439	2.72531	0.727648	8.84335e-05	1.24022	8.16911e-05	2.60385	0.647489	1.22646	4.10672	0.239551	0.000137001	2.04719	5.85313e-08	2.953e-05	0.288294	0.000150641
SPCC1884.02.1	18.3727	51.2116	35.418	14.9577	23.2938	42.8572	39.0777	40.3789	93.9149	34.7085	21.8172	24.2406	47.7614	65.9494	55.5155	46.1045	30.854	49.5426	23.0271	19.8805	17.2276	34.9595	44.8576	57.2722	112.602	14.6141	8.37029	10.4092	36.988	29.8608	69.729	28.9822	40.7116	50.9481	35.22	27.0342	40.9389	39.4923	21.7939	39.2024	62.7152	53.6704	43.6991	33.8953	45.5614	45.1877	44.9354	35.9772	50.5122
SPBC1778.08c.1	240.658	357.249	359.184	219.483	158.099	175.997	250.588	296.371	539.143	143.949	335.39	254.987	350.227	357.786	269.395	200.672	166.166	330.277	170.483	190.965	222.29	277.271	260.773	248.499	195.146	236.88	165.155	163.118	356.305	361.087	277.718	199.935	174.189	277.545	233.868	245.887	284.896	215.971	148.599	286.419	263.152	238.611	217.812	247.982	251.892	226.313	251.976	273.513	188.829
SPCC757.02c.1	29.9735	69.6673	106.251	28.6165	26.0895	33.4865	38.0999	27.04	67.5357	20.5523	28.6129	23.7328	83.747	48.0337	91.1182	39.9608	25.8805	46.2904	16.1604	16.9705	18.6212	69.4678	53.2579	44.3309	83.5548	11.8598	10.0526	8.81771	35.0832	34.5361	40.3456	29.4019	42.9622	60.7076	30.5215	26.9818	45.0766	40.9179	17.8366	35.7306	49.8639	54.6417	32.316	27.7233	37.9052	42.1474	48.88	28.6193	55.6433
SPCC757.03c.1	19.5899	1106.33	1372.96	20.2572	312.077	245.447	29.1742	18.6932	235.542	69.462	551.288	219.933	1274.43	241.312	237.221	46.0803	19.9467	254.445	78.7271	60.4198	379.972	1351.14	1914.38	544.158	154.386	27.2011	21.0988	16.9159	223.071	213.266	43.7107	25.5349	41.456	64.2502	17.1959	36.4421	126.884	38.2126	20.0689	72.8584	321.239	56.4902	11.933	38.4277	68.5632	38.8999	30.6321	16.3296	30.7822
SPAC212.02.1	0	2.42504	2.24984	0.637423	0.760989	2.46166	0	0	0	0	0	2.06624	0	2.04199	0	0	0	0	0	0	0	0	2.9522	2.9525	14.4518	4.05905	3.47897	6.93544	39.6254	39.0306	0	0	5.90372	1.5631	0.802596	0	4.71543	0	0	1.43917	0	0	1.95959	1.59632	8.9452	3.49428	0	2.45945	3.28441
SPCC757.07c.1	70.7209	2228.66	1198.66	69.384	2020.11	2347.53	92.1502	65.4261	174.393	423.718	248.132	305.505	746.193	300.999	113.425	139.237	87.4996	243.094	355.616	41.062	553.471	911.869	914.172	454.092	171.341	71.8605	22.322	23.7737	510.954	507.622	370.5	61.7198	109.022	234.275	59.7534	104.473	300.537	77.1075	64.9403	332.684	567.94	91.5188	36.0974	100.915	87.2691	69.776	70.2571	35.8833	66.6895
SPAC977.02.1	0.0682221	3.65608	0	0.369416	1.53692	1.1899	0.278523	0	2.04587	2.1368	0.772318	0	0	0	18.7984	0	0.368163	0.70622	0	0.433082	0	0	0.162034	0	22.7254	0.229076	0.0846582	0	0.609002	0.79611	1.07571	0.689716	0	0	9.48841e-07	0	0.645936	0.755679	0	0.379164	2.25708e-07	0.523509	0.619458	0.299035	0.0523652	1.35006	0.985535	0.153906	0.69217
SPCC757.11c.1	25.2327	227.471	130.956	26.1778	132.472	107.421	28.1351	39.4007	130.996	48.7576	92.6058	25.614	64.6785	43.0428	60.9864	24.6831	34.5547	125.827	35.5193	19.3766	35.7865	85.0115	145.894	42.81	81.3589	24.5068	14.9488	16.0415	27.1956	24.2208	74.5304	23.9326	16.0317	25.1534	19.0309	26.6553	22.29	17.6563	10.3019	72.0189	107.881	44.4505	29.5629	43.2147	39.527	21.6232	30.1592	23.5346	24.1554
SPBC1778.10c.1	77.325	191.925	162.708	73.7411	104.365	66.7021	59.3993	64.3475	103.641	38.8628	165.479	70.243	141.748	51.4631	42.4167	51.7723	61.6391	85.1594	31.0813	46.8282	61.6437	130.805	177.195	50.3303	49.5727	49.6531	47.5271	43.7293	87.222	81.189	89.2072	51.1502	86.9999	92.685	61.4757	61.0579	107.353	60.5293	52.2407	84.7421	125.881	62.1273	49.4552	56.1559	67.9107	60.3404	74.8504	62.7827	77.3145
SPCC613.03.1	77.8762	85.8966	73.3201	71.6766	68.3106	91.7809	70.491	88.7368	69.3941	45.996	95.2137	72.1251	100.832	99.3693	65.3567	64.7749	59.557	42.3808	66.5798	62.714	66.2456	70.4501	71.4487	64.1273	59.3075	56.4824	74.6599	74.4183	110.491	103.167	66.3083	49.7134	182.926	176.626	61.5357	49.3172	181.111	152.929	49.7905	49.4651	173.542	169.545	56.9734	44.5463	157.397	158.354	206.39	73.9886	220.782
SPAC977.05c.1	24.5922	1.56338e-08	1.55435e-08	0	0	5.45107	1.2962	20.2239	0.0207037	0	0	0.0125931	649.325	0	0.159234	0.105543	0	0	0	0	0	504.01	0	0.0169274	1.25131	0.00193138	0.00253273	0.023788	1.82199	0.55881	5.2066	0.065372	0.158426	0.00294163	0.0489022	0.013309	0	0.00404784	0.109587	0	0.000829623	0.022139	0.0878818	0.0650408	0.236946	0.00184991	0.00482921	0.133974	0.00661271
SPBC4C3.09.1	52.3636	41.3586	39.9307	40.0776	17.6146	23.0179	44.8386	46.8418	32.9358	35.3707	65.5758	45.1874	45.5732	44.3606	32.9965	45.1235	52.0042	35.9415	53.0067	52.6278	43.2395	70.11	37.8659	40.5525	55.9417	82.2624	85.9938	83.4369	115.413	121.962	45.1293	37.2506	60.3472	57.0513	42.7022	42.9243	69.2045	60.4349	34.1478	49.8564	68.4283	53.0817	40.0507	40.2693	50.2544	59.7214	71.0596	51.8716	58.5909
SPAC977.08.1	0.0967368	0	0	0.0634933	0	0	1.57975	0	0.483496	0	0	0.808184	0	2.64421	5.4866	0.651896	0.348029	1.0014	0	0	0.176479	0	0.153173	1.17639	1.86847	0.108274	0.160057	0	1.48036	1.88143	0.0544758	0	0.0588066	0.622796	0.276953	0.289749	0.375761	0.669706	0	0.430115	0	0.74232	0.341589	0.238512	0.0495014	1.21822	0.196134	0.218234	0.408948
SPCC613.07.1	68.2823	62.6988	63.9287	72.379	71.5611	68.857	44.3458	40.0918	34.2262	18.0278	22.0539	32.77	25.0802	36.617	13.3928	24.6648	22.9375	27.296	15.9473	22.1104	19.8161	22.0664	16.8253	34.9971	17.1035	18.3026	24.614	26.2869	24.0905	20.1308	31.4487	30.4379	111.034	89.4094	41.8019	39.3128	86.6212	98.4121	36.3414	23.273	92.1908	75.1981	29.4815	28.3341	68.3915	100.68	116.579	48.3878	106.912
SPBC4C3.08.1	13.2796	34.3699	34.8216	10.4946	18.6459	27.1523	15.5319	8.55706	24.755	7.16642	20.1122	17.5911	13.1303	36.1098	28.9271	13.0606	7.36005	15.9759	10.0684	8.54396	11.7857	4.73496	12.2751	29.9518	26.516	14.2206	14.4302	13.4956	38.1033	36.9262	13.8852	10.8855	19.9636	19.4096	10.9432	11.7176	24.2578	18.8341	9.03133	14.3621	28.1823	19.8296	10.3198	12.3888	19.8901	19.435	21.3394	13.4002	18.4802
SPAC977.11.1	27.1611	0.490921	17.9153	10.9158	0.000518824	8.25381	34.9359	24.0341	50.3768	14.4713	19.0198	22.6452	17.448	30.7337	19.6598	30.1164	22.969	20.8704	11.1719	13.2252	14.7121	16.9932	14.259	18.8988	30.1794	52.411	17.1043	52.5663	44.6789	64.6704	24.6748	38.6704	93.3093	87.019	48.4723	46.5989	77.7912	97.2063	39.9114	32.8969	56.961	75.1197	40.1242	30.1567	54.1284	118.546	93.9146	60.5173	58.0131
SPCC330.02.1	14.7736	59.6713	48.7738	14.1749	37.4067	91.5651	24.0175	30.9186	64.6648	30.1328	42.8132	30.6716	72.2968	62.7777	61.3977	22.5793	26.2572	46.9331	33.0892	18.3217	31.3496	48.8719	75.0102	61.7236	83.2988	17.9342	16.9607	16.1946	46.4938	45.9387	41.1368	17.6078	42.7939	37.7498	24.7255	24.5762	43.1685	36.3177	18.385	28.4677	75.4671	40.0518	28.9174	23.7747	41.3528	34.7345	51.8919	35.7485	45.6067
SPAC977.12.1	159.312	39.2846	107.342	161.699	236.512	177.695	176.574	129.517	44.5055	101.541	150.284	67.0016	75.0745	195.456	22.72	184.19	151.86	30.4548	91.3039	153.881	45.2309	42.2247	46.1373	146.493	51.0143	35.173	26.8047	36.2732	56.9129	50.056	100.122	153.268	198.199	82.7886	125.293	144.746	120.338	287.903	152.124	48.8205	136.967	189.601	134.566	50.5102	134.842	302.902	257.381	243.984	213.5
SPBC4C3.06.1	68.6273	78.9828	70.242	53.2691	29.7696	36.6002	38.3281	52.2974	73.4537	34.5234	58.8515	45.488	64.7153	55.6681	30.9057	36.5108	39.2998	59.9455	38.7436	43.1663	37.6154	61.2526	50.778	49.0144	40.249	54.5035	46.9629	46.2683	80.4213	72.7233	64.2075	49.9329	70.3788	80.0356	50.7624	46.9539	82.6475	67.3833	40.8384	59.8173	98.2186	73.8646	52.0277	49.7198	78.3015	63.9013	85.3666	51.3978	85.1991
SPCC330.06c.1	729.1	560.642	776.496	666.067	353.575	346.049	555.079	1285.33	924.672	483.361	923.511	1264.02	1626.02	736.646	2754.78	925.232	1514.62	970.139	858.939	1283.1	2294.8	2025.94	3157.16	1533.45	2905.14	472.636	110.571	108.712	1010.83	1199.16	1192.98	1252.45	385.439	245.308	1564.84	1315.16	633.047	224.391	938.233	645.813	371.694	639.734	1794.31	1410.05	840.849	187.599	412.205	1528.97	499.128
SPBC460.03.1	0	0	11.3697	11.189	4.07445	1.69807	65.208	71.0926	5.59249	52.3119	13.7847	28.0442	91.1393	61.0316	34.1871	42.5807	56.5948	4.99657	19.832	60.1676	16.4504	52.8239	13.7569	34.918	67.379	14.1077	10.8358	10.3123	24.6354	21.8474	20.0523	23.8999	48.4145	82.3133	27.0095	27.9946	36.5924	90.4043	17.1047	26.8262	30.8711	163.265	48.9071	64.2101	51.9693	101.083	78.4016	55.9545	75.4608
SPBC405.03c.1	28.8671	32.6019	30.5725	26.0619	28.0637	29.1176	39.4472	40.6736	56.8736	27.1997	33.2218	39.9169	54.1866	39.0372	32.8952	25.8299	35.3365	46.2912	23.6458	26.6133	33.2147	43.4563	45.3288	41.5135	35.8601	17.4286	19.422	17.4826	20.2394	20.5005	36.4918	31.2832	24.6115	21.4959	38.8077	33.246	19.5414	13.2125	38.7525	31.4218	19.2528	12.1787	31.9636	25.4967	12.5651	13.2166	21.7963	32.4714	18.6342
SPCC320.14.1	49.9778	54.8257	59.8575	45.2513	29.1706	37.6707	33.832	31.4789	86.4664	29.6015	31.9158	43.5381	42.8488	56.988	96.3986	25.9072	29.5064	57.9265	35.9492	26.4387	38.5742	36.6301	21.5084	60.3868	120.665	18.6461	20.6728	17.1188	79.9946	89.8907	20.9277	41.026	62.7108	139.429	41.8245	55.0161	119.528	50.4501	29.3673	38.0801	52.0008	82.602	34.649	41.18	84.4606	51.1801	61.6425	42.3045	67.1754
SPAC977.15.1	3.21107	1.96674	2.18231	2.5649	1.49545	2.24552	12.8621	1.96977	9.99284	22.06	0	6.74887	10.0099	24.6499	39.6074	12.2485	0.653911	5.0174	7.55386	0	5.30537	9.99121	9.78508	14.0907	60.5589	4.78076	1.95475	2.54794	22.0199	15.6719	2.04709	4.28763	3.42524	16.3824	2.68856	3.99233	3.35358	12.5831	0.544484	2.69381	4.15073	15.5746	4.12593	2.09132	3.06927	14.0605	11.2398	3.7587	12.4476
SPBC405.05.1	10.912	36.4487	36.2257	10.4641	12.4926	21.3186	20.8282	12.2864	40.373	8.32253	21.6581	20.5218	38.4655	38.4384	40.611	32.9473	21.4135	57.2129	8.83445	16.1932	20.9411	37.392	45.7757	55.5779	49.2698	37.3542	34.8196	41.7185	165.631	144.701	32.0813	16.118	27.9122	47.8991	19.0689	23.1335	40.2532	37.8699	14.0094	26.149	38.0883	33.7113	13.94	19.2175	34.5907	32.6332	25.4284	18.223	20.1294
SPCC320.05.1	52.0995	335.7	191.534	45.3139	186.419	216.904	27.3344	48.7694	137.147	17.1891	86.6682	36.8832	97.1482	63.7541	69.2968	27.9221	32.7753	124.415	11.404	21.2515	33.4396	87.4853	127.565	63.3176	78.1754	33.2619	22.2466	23.306	98.0152	97.0942	98.9263	31.4403	51.7107	60.1086	41.2699	30.5744	64.8316	29.2548	31.6472	92.195	128.653	40.7441	38.7853	43.5702	56.278	31.1658	57.9158	41.9912	47.8851
SPCC320.04c.1	23.9752	45.0467	48.5128	22.6831	26.5304	25.0728	27.534	25.7713	50.8544	18.3155	45.3461	24.1011	35.4247	51.0255	31.9439	27.1903	28.8219	46.6105	28.5555	19.4887	18.1354	37.2871	33.8883	46.311	34.1663	25.4275	17.3186	16.8769	48.658	43.7481	36.8814	24.7805	50.549	50.4001	26.2282	23.3532	56.4449	49.3351	22.2908	33.6265	62.147	46.6297	24.5718	26.3845	52.1557	49.549	52.2259	29.2641	58.1423
SPBC609.01.1	2.48024	15.9491	11.1995	2.00511	10.9262	16.2662	9.54954	14.3136	76.0413	9.4737	39.2064	9.1813	15.3489	18.9839	16.6133	9.37616	13.2759	67.1097	5.97101	16.8009	7.11821	11.6386	10.3449	21.5176	30.2332	0.812503	1.27615	1.37179	2.44934	2.41191	21.2232	10.1166	17.8723	25.1446	10.5646	8.15367	22.6462	8.8366	10.0349	21.6969	38.3091	14.9706	8.91061	12.131	19.6876	10.2481	25.9714	13.0103	23.553
SPCC1235.01.1	514.829	2429.18	1648.93	474.464	1454.04	2243.23	274.007	574.8	905.548	293.381	587.508	1227.51	1772.15	819.073	825.729	325.511	503.103	842.031	173.079	351.907	813.214	1275.86	436.143	545.06	520.834	392.576	167.217	170.948	1175.89	1169.1	522.599	426.431	508.839	732.929	408.306	400.666	1170.33	518.821	166.814	518.881	981.433	1057.83	464.931	599.648	1582.29	580.797	954.647	695.406	1223.5
SPAC977.17.1	20.3117	64.8315	115.939	12.3484	18.9195	258.268	26.1511	6.27005	108.439	8.009	8.77195	9.1493	106.806	16.7486	22.9454	15.0385	4.68336	98.8213	13.5253	0.983785	9.38628	107.677	16.1953	14.8881	34.1235	21.3004	8.87184	9.04761	78.0634	61.969	14.452	13.2652	10.7774	47.2421	5.88614	11.7901	13.9958	17.7381	3.48182	7.85511	30.7079	32.4255	13.4774	4.89084	15.4162	13.1221	21.3033	12.1665	25.1572
SPBC776.03.1	903.962	695.355	594.679	833.712	572.912	385.511	538.063	538.681	324.577	544.293	382.626	503.08	332.392	349.968	301.41	527.515	484.862	335.943	747.615	497.603	520.62	410.143	566.979	355.925	324.873	466.749	473.845	464.337	565.207	549.104	496.363	451.932	409.25	488.571	459.581	427.545	451.816	500.599	402.928	449.495	477.318	472.434	482.432	462.18	472.739	525.956	397.697	426.602	447.699
SPBC776.07.1	111.488	133.934	127.155	101.569	82.0038	65.2141	165.031	163.4	172.596	162.495	187.207	180.897	190.053	177.943	184.388	161.696	167.983	217.618	154.972	163.127	184.559	244.188	248.237	194.445	126.823	128.384	96.032	93.7161	216.881	215.887	112.936	87.6898	210.221	178.876	111.63	106.671	246.785	201.132	93.3698	108.487	205.197	194.699	110.571	96.8685	214.373	198.139	224.591	129.292	281.14
SPAC1F8.01.1	1.73173	9.29059	4.23927	0.85046	0.208879	0.425803	1.78448	1.89737	9.05324	2.80442	367.406	2.73137	8.68103	1.63196	25.9446	1.2361	2.35077	7.31213	1.61778	1348.96	1.06537	12.0779	4.08284	0.914587	26.0556	1.23839	0.245998	0.236679	3.7833	3.60087	10.5178	9.93871	9.70809	8.09121	6.73578	10.8801	34.0784	2.11662	2.85834	6.81834	7.43188	8.45529	4.40693	1.56753	13.3385	1.80878	6.65208	2.69669	8.83018
SPAC1F8.02c.1	0.342526	7.95438	1.03478	0.674452	3.46234	2.24032	0	0	7.19025	0.804626	127.961	0.190775	13.7436	0.216061	28.2202	0	0	3.54575	0	0	0	18.0754	0.976239	0.624803	19.8476	0.230027	0.340038	0	3.01397	2.66471	2.43039	2.25088	5.49708	8.76566	1.0787	1.43632	20.7557	0.189704	0.461738	23.9103	4.69326	27.204	0.207343	6.75619	7.88737	0.369726	2.18759	0.463634	9.73059
SPCC1235.06.1	68.1063	103.244	128.711	62.7557	42.3203	43.0055	58.142	49.7866	130.879	48.563	132.618	71.3238	94.199	72.6272	71.482	47.0181	53.9221	110.568	59.0679	51.9473	62.8571	94.6993	77.4698	69.1347	77.3643	50.7123	53.7301	51.8516	81.0673	84.4347	81.589	46.7351	76.1365	100.791	61.4054	61.4046	91.7615	75.2965	36.3833	63.0655	119.084	73.2594	49.4482	55.785	81.5439	65.4979	97.0152	56.4833	110.262
SPCC1235.08c.1	6.16547	29.6792	19.9792	7.08174	7.8104	10.0067	21.2556	24.4995	47.2502	18.5064	50.0212	19.459	35.5717	53.5831	38.036	11.0795	17.0058	24.1111	14.9471	20.8742	19.4961	18.0754	29.6126	48.1098	25.8019	4.71555	5.95066	5.08407	23.9807	22.7833	30.9006	16.1024	17.3658	24.6431	27.6539	18.8774	20.2568	13.3741	11.6974	20.8644	20.7586	16.6904	20.9416	19.0862	16.4057	17.9933	17.2924	17.6954	23.2839
SPAC1F8.08.1	12.2816	7.7927	9.59159	12.0916	4.49633	5.48695	8.21981	4.36391	21.1323	11.8241	3.41892	5.04622	16.6323	20.3202	32.4548	2.03519	8.69223	22.9263	6.27569	3.83436	7.71341	13.281	8.60757	24.7902	17.4998	1.01408	3.49783	0.996147	13.8649	12.9222	3.74156	10.6864	22.031	18.9573	8.93454	11.7596	32.5537	12.8235	6.7853	8.50438	11.141	20.4711	5.78916	6.94982	20.0903	16.6617	14.6957	13.3992	19.9168
SPCC1235.17.1	1.55998	2.27229	1.51049	3.07168	7.79265	6.66038	7.43019	2.81764	1.94921	6.10755	13.245	2.17213	0	3.28004	17.4625	3.94217	4.20923	10.7657	0	13.6165	0.711473	0	3.08758	4.14977	26.3645	1.09127	0.967903	0.643181	2.23803	4.55099	3.07466	2.29996	2.13371	2.5108	1.30262	2.14156	1.8936	3.05991	0.876211	3.17901	0.685085	1.99511	0.196731	3.2052	0.798259	1.87095	1.77911	1.17308	0.659469
SPCC548.04.1	34.0622	52.9427	72.2902	45.8541	40.036	36.3733	87.9779	90.4018	151.136	53.0714	171.162	74.5305	94.3416	142.509	133.843	91.3477	78.779	161.91	54.1691	82.7414	66.5788	137.563	82.552	98.2715	85.5954	95.7007	61.2461	57.6087	102.389	104.779	108.63	72.9138	161.638	113.283	91.5478	104.627	125.053	129.456	74.1858	74.1788	136.461	102.018	73.6393	72.8424	106.715	113.803	147.988	82.7236	160.452
SPAC11D3.04c.1	138.205	89.4645	101.651	92.6662	26.2071	34.139	116.738	103.294	130.155	69.9693	63.5849	19.9074	58.25	56.9019	73.1626	122.153	86.3399	119.81	169.767	64.8284	28.877	56.1362	94.5945	70.6317	108.487	119.731	102.225	103.158	152.045	182.397	87.7004	132.497	128.817	137.246	98.6751	172.822	84.2944	122.545	103.248	112.38	69.9634	118.853	82.6817	94.4213	66.8892	118.499	98.0915	161.268	96.704
SPCC794.10.1	52.486	76.241	58.3605	47.476	49.8182	58.9025	35.8513	45.6584	36.1526	28.0215	52.5794	43.821	39.8358	39.2231	32.2746	32.5818	34.515	29.1629	33.2259	39.3928	43.7548	50.2248	38.4587	35.8793	44.1194	51.2606	43.6516	42.2547	82.9702	71.9693	50.2949	41.824	57.6723	76.6541	38.4018	37.4014	64.2531	55.9798	33.358	52.2476	79.6494	55.2135	37.5636	38.2969	61.5988	62.5532	93.1266	56.1113	74.0962
SPBC776.12c.1	19.7369	8.68078	12.0745	18.2048	7.11769	6.19375	29.0975	18.9048	34.3767	8.78105	14.3879	26.5797	28.2329	25.3083	26.5571	17.8851	12.9104	25.0231	20.1959	16.848	14.8663	14.7945	8.99662	20.9104	20.9381	18.5346	18.8019	19.6658	36.4672	29.6137	16.335	13.2269	39.5394	30.6839	18.4072	13.5849	39.458	46.4087	19.1484	15.4569	29.5491	36.2379	19.9501	14.6235	36.8407	42.232	50.0967	27.3226	42.6032
SPAC11D3.08c.1	19.1213	129.207	82.4323	19.8316	72.3625	65.3544	24.4763	31.0096	188.982	13.0699	73.2693	14.9883	29.212	42.6879	58.1636	21.578	28.6772	161.032	9.20205	25.0842	13.2988	21.7209	47.3567	42.9777	54.6096	19.0253	18.261	18.0896	48.8269	45.9783	53.4813	25.0252	36.9011	55.5393	25.8438	25.7796	52.53	26.7268	15.7658	70.5286	83.6548	46.3104	24.8473	33.4271	47.3079	22.9195	34.947	22.8492	41.5883
SPAC11D3.10.1	8.98632	16.55	18.1425	8.55334	7.86035	9.43795	13.4074	10.0299	29.5448	3.5066	18.2507	9.56115	10.9221	37.9466	24.597	6.94098	11.9223	16.6888	7.44458	8.81279	8.8233	9.84667	5.95629	30.769	20.3268	6.2153	7.18722	7.09011	40.3187	37.8001	12.357	10.3376	20.3086	22.6324	15.898	14.2628	23.1789	15.2946	10.4638	11.4158	18.4081	14.3184	12.1535	8.83314	12.512	11.8698	15.617	13.5713	12.0404
SPCC553.04.1	39.7083	58.1805	45.3634	35.1546	28.0271	30.5093	35.805	30.2216	46.6618	19.2253	42.8934	33.6524	59.6194	46.0159	28.2308	30.4356	26.6087	29.9137	20.7858	22.7058	29.7504	47.9871	56.3466	39.1649	21.0769	23.1381	26.3802	25.745	41.5154	39.7736	31.2031	26.4055	82.6247	62.1058	29.9104	27.4792	76.2082	59.9042	24.88	28.5718	74.7589	49.7763	24.9542	24.5632	58.3208	55.0038	92.7079	38.4306	93.1324
SPAC11D3.13.1	42.8551	134.116	148.323	66.6772	134.185	195.595	60.8056	47.9659	31.6021	89.1183	21.4737	114.453	411.228	516.275	727.923	99.4211	58.3859	41.4536	120.44	44.1523	113.042	442.568	470.213	626.018	1521.49	71.1238	20.7488	24.8528	39.7788	37.1653	41.6594	46.8772	80.4615	105.669	35.0979	60.7084	98.0368	155.54	18.4676	34.2042	70.9004	207.016	52.8402	50.5795	119.606	164.305	146.892	66.0906	150.755
SPBC776.14.1	36.9818	33.1505	37.08	35.4726	18.1953	20.8979	54.3978	63.1484	70.7702	29.8857	49.4738	54.0902	46.5314	91.338	37.5712	41.4268	50.5223	56.4993	30.8764	43.4636	31.4655	33.9525	40.9653	58.3709	32.0761	29.6096	19.3786	20.2288	58.4436	50.3179	49.122	34.2659	88.485	70.6675	43.2072	40.3167	78.4554	71.2672	27.7106	33.7669	82.4507	66.9962	47.9708	34.0015	73.6786	68.5228	104.585	57.3577	114.987
SPAC5H10.03.1	1177.1	964.024	595.719	1040.7	426.494	475.267	611.155	682.304	528.393	671.341	167.846	291.418	169.055	243.297	238.612	688.538	680.294	585.008	645.212	158.914	415.133	200.799	378.683	246.934	285.336	676.3	632.306	655.776	455.152	441.596	877.284	623.292	546.664	1186.95	561.97	539.557	528.758	526.408	426.126	1128.32	814.193	997.712	581.967	1030.1	693.049	658.326	448.844	510.042	540.667
SPCC736.02.1	21.1983	17.9974	20.3423	21.2632	11.9597	11.0376	32.5813	31.8922	26.176	22.2621	15.2457	27.7805	17.6589	53.6438	27.6939	27.226	24.2253	12.3919	15.547	24.2225	16.6519	18.0959	13.979	41.17	23.1216	10.7188	10.5222	9.37762	25.4748	23.379	19.6337	22.5658	56.9433	49.7333	25.5611	23.3807	42.2124	58.9093	20.0593	14.6369	43.24	44.4943	22.3429	17.34	35.8349	53.7496	57.34	26.6681	64.7754
SPBC19F8.04c.1	41.5752	99.3094	99.4885	33.1008	40.6174	51.2957	32.2004	31.1481	45.1002	31.4032	31.7807	29.4102	33.9188	45.3246	29.3305	34.4581	32.4639	44.9751	14.584	26.7319	20.4858	22.0454	34.6084	48.4652	38.731	36.3591	36.9932	31.913	75.1809	84.2393	47.3141	31.7604	74.8458	62.7738	30.9051	37.238	73.3145	66.4493	21.625	41.3096	81.5459	61.4212	27.9182	30.6532	55.9226	64.2126	55.699	37.0191	62.7297
SPAC5H10.07.1	6.50942	13.9324	11.8855	10.0708	9.29055	11.6575	34.1682	25.1944	13.9433	27.3058	0	12.9483	21.9484	20.5303	0	4.69994	5.01833	9.6263	0	4.42742	7.63409	46.0055	4.41729	8.48133	20.2065	5.46433	5.76977	4.60088	11.5623	13.5644	10.2115	5.87583	17.807	17.9605	9.31807	12.5339	10.1591	9.65669	13.5803	10.3366	20.8277	32.1112	9.85094	16.0495	9.27908	21.7482	16.9687	14.685	18.8696
SPBC19F8.07.1	73.7123	134.328	177.273	66.8254	65.4836	85.5145	28.6606	39.8092	217.868	33.5576	68.6151	42.8509	33.2353	59.8587	157.536	30.1178	40.5279	148.301	31.8051	98.3284	47.5799	22.8847	18.0308	50.0684	90.4625	33.1659	57.5366	58.1582	153.729	149.634	45.3023	35.2804	52.9234	67.0064	47.8508	30.9906	52.6158	40.2934	31.1783	49.1795	48.0736	51.7562	40.9516	45.788	48.5591	40.7522	41.211	36.4166	51.0383
SPCC594.01.1	115.06	207.228	139.402	97.1076	165.261	151.385	62.5416	71.5024	69.8189	70.1906	113.325	62.9777	85.7386	63.8625	99.1549	68.9926	66.7908	77.7199	52.4771	83.6233	80.1053	113.556	110.162	94.3443	117.11	84.7462	72.7642	70.5027	155.889	139.324	92.5791	63.7513	151.278	163.976	74.2978	49.7912	156.311	106.033	79.1952	94.0085	148.873	125.991	69.3882	74.6434	142.894	107.154	202.087	87.9721	191.204
SPBC25H2.14.1	9.53609	9.15231	11.0803	9.58013	3.73617	4.73797	35.4889	28.1211	30.1534	12.9531	14.3205	37.2149	37.5126	39.2831	59.256	36.0656	27.3062	25.5183	10.1102	27.7972	30.5332	12.8374	27.1173	36.6829	42.2883	13.9408	21.735	18.2947	46.41	38.9859	30.467	21.9706	18.6924	32.7329	28.1371	19.4304	30.8995	31.2575	16.6153	24.0842	24.6146	30.6145	24.4449	23.1921	28.8801	28.7094	41.0364	26.1229	39.6549
SPAC13G6.13.1	0	1.10674	0	0	0	0	5.42839	9.60647	16.6141	0	7.52621	3.08568	0	4.89254	7.93823	2.24007	0	0	0	2.11019	1.21285	0	0	0	0	0	0	0.548215	3.39126	4.74104	0	0	1.21244	0	0.317225	0	0.968404	0.613672	0.497892	0	0	0.425132	0	0.54639	0.340198	0.398676	0.673965	0	0.562098
SPBC25H2.08c.1	10.6156	11.944	13.6971	8.50692	5.15055	9.45274	22.1735	23.7446	55.0625	7.97407	31.9653	25.6954	17.4806	31.0477	44.7694	21.8355	16.9864	46.3201	13.4663	27.3279	17.9025	17.3025	4.25105	25.0493	33.5276	9.32575	10.4926	10.3059	55.6654	48.9149	15.9529	19.577	29.6025	33.3027	19.5692	20.5196	22.4305	20.9793	20.3145	15.6417	23.2557	26.4627	15.9249	14.7607	18.0966	18.8756	38.3851	28.3343	29.2743
SPBC460.02c.1	67.3446	159.375	438.271	175.156	171.201	126.733	353.282	552.957	264.622	535.773	564.328	204.02	504.726	244.901	240.571	343.841	403.233	223.208	259.521	428.017	154.62	495.232	763.146	253.004	323.696	439.646	280.239	283.825	342.305	356.497	561.229	84.3549	68.3558	107.555	108.678	111.739	88.9273	110.661	52.3382	487.74	420.779	329.269	300.058	332.316	261.033	185.961	174.262	252.651	199.454
SPCC594.06c.1	21.8001	50.6475	50.0572	18.318	29.2838	31.729	19.5606	28.9907	56.275	11.724	35.9338	20.1252	44.2916	37.652	25.0289	15.3365	15.0827	36.7849	8.7116	15.2076	14.2037	35.5552	44.7598	28.586	25.4491	22.1209	26.8539	25.483	98.0657	88.4474	22.7315	14.5316	37.791	38.8468	18.4037	17.4601	33.0343	22.5552	15.9675	19.4389	40.7149	24.434	13.4138	12.5022	27.8884	22.4107	70.0031	30.6249	39.9015
SPBC25H2.05.1	889.891	369.502	278.661	956.638	814.899	454.778	1605.97	1476.79	562.544	1050.62	512.097	1278.24	775.725	914.057	500.766	1794.92	1655.02	735.475	1637.82	1315.1	1266.12	903.601	1246.54	1069.89	417.611	2529.14	1873.41	1878.23	307.598	305.391	1014.8	1302.99	1093.8	970.188	1432.05	1280.66	982.051	1290.88	1494.97	835.877	673.688	991.941	1354.59	1118.09	910.998	1356.33	812.072	1245.12	828.191
SPBC460.04c.1	0	0	3.33791	2.86155	8.50096	0.773677	11.8661	12.453	0	13.0997	0.573903	3.01178	128.827	28.3537	13.0144	10.5905	13.4965	1.74929	8.42754	11.9073	2.9595	118.156	8.18761	30.0538	27.9065	6.0146	0.335513	0.919677	7.69325	6.31021	13.018	0.512522	0.862899	19.6643	0.580552	0.404917	0.836905	10.6224	0.151865	11.9464	18.7013	45.9686	8.28564	17.3324	8.56066	33.1974	9.91874	5.75644	14.0588
SPAC24B11.05.1	13.701	91.6892	56.3556	10.7912	24.8	23.598	22.3743	44.5445	162.294	15.2879	104.696	32.6225	46.0816	58.3364	70.5506	32.5461	39.9266	97.8628	34.1648	29.3543	39.7421	76.8204	200.454	72.1647	66.4895	38.1844	19.3822	19.9973	51.3684	55.0263	104.159	21.4699	19.3647	33.4087	28.5365	20.5189	45.8023	22.7644	10.4661	94.1184	99.2804	59.1392	36.8033	49.4891	54.6857	24.2787	40.4183	33.768	54.2133
SPBC25H2.02.1	292.809	410.6	296.903	275.686	238.422	193.839	310.481	360.086	223.869	336.335	225.688	270.957	234.863	230.875	152.409	307.948	293.973	217.272	291.601	275.629	221.902	231.13	304.433	212.446	135.522	191.955	159.1	157.817	210.585	216.393	390.686	263.803	225.983	275.283	259.855	248.183	251.097	302.775	155.662	343.624	373.674	346.723	337.771	307.86	329.044	318.005	317.326	310.52	341.358
SPCC594.07c.1	125.927	258.876	212.06	96.4973	131.915	130.44	63.0195	76.0962	144.44	56.5727	104.454	52.0369	100.671	58.385	38.4565	63.3519	55.7433	113.536	19.8969	50.8373	39.3824	122.493	133.969	52.927	72.2956	57.8721	48.3918	52.3984	52.1727	52.0302	141.958	77.2954	86.7816	134.498	80.9097	71.612	116.989	86.2145	64.2771	123.72	138.842	86.1665	82.8143	96.1493	111.891	94.6894	117.893	93.3423	125.114
SPCC1682.05c.1	86.6374	89.3013	66.1489	81.1593	53.2397	57.6136	110.21	117.785	117.024	100.666	98.7822	115.129	149.517	106.557	78.4205	94.5858	95.184	75.6484	80.6594	96.7894	87.9211	113.342	96.4695	80.7171	82.7702	79.6616	59.9076	60.5332	92.6643	87.6526	80.8944	63.5204	151.281	122.251	70.9443	71.6489	136.934	149.854	61.6278	69.8165	171.12	149.803	72.0565	64.211	141.486	148.786	166.245	96.9311	170.918
SPBC20F10.03.1	17.3193	67.9397	47.202	15.9127	107.086	123.207	25.4973	39.7949	42.4867	63.8459	46.1524	35.6702	145.701	37.8447	38.0628	23.6738	35.5757	57.4673	40.5557	29.4594	31.174	151.627	141.466	37.3147	53.1941	24.4658	22.8195	22.8887	87.3873	88.0628	34.7302	21.6312	32.5346	27.9222	25.0405	28.5358	36.052	19.7767	29.6224	30.4038	38.6269	14.8655	20.3904	20.6738	23.3917	19.5061	39.9221	30.7551	31.0955
SPCC1682.06.1	17.2375	41.1586	28.2246	16.2001	22.4242	23.5275	21.4896	30.5554	42.7853	10.0186	38.1479	19.043	27.5568	35.1135	41.2542	22.4188	17.4952	23.8484	6.86392	11.4826	14.6662	6.08708	27.2013	24.9969	57.5611	13.4059	11.7656	11.0478	22.0157	32.5137	21.4998	12.6202	37.2039	19.2167	16.5066	14.0961	25.6986	29.9871	18.7553	14.9973	56.1147	32.3891	15.9336	13.0985	30.8921	24.9126	48.0576	31.2145	34.3504
SPCC1682.07.1	46.0169	63.0559	49.6569	42.5628	30.0445	35.8595	40.1762	36.8908	45.0091	29.4416	49.3965	46.7092	67.1974	77.1055	55.4262	34.7222	42.4184	40.0434	33.7605	40.9598	40.8174	69.4047	68.502	79.8752	64.1058	47.1755	36.4816	38.8133	76.1854	77.4606	58.1881	56.3931	61.6853	65.672	55.3732	56.5877	77.623	63.8861	43.8719	48.3642	61.7276	55.5675	50.7657	47.5349	63.3737	61.5183	61.1277	52.6391	62.7948
SPCC1682.09c.1	57.8779	101.894	82.7275	62.8007	97.3018	76.0791	71.2322	65.5703	113.226	43.5207	43.0085	49.3727	35.4247	54.2895	55.8636	50.7294	81.502	111.186	30.701	48.6811	35.9375	32.4856	75.3053	40.4249	45.5227	24.0172	27.7044	30.5155	33.8241	28.7346	108.318	88.9087	109.145	196.011	78.5538	88.2944	98.9276	96.1779	47.6307	119.598	167.214	168.979	85.4594	120.384	131.908	113.827	140.789	80.7863	177.855
SPCC1682.15.1	50.1974	90.6327	81.8208	42.4783	80.1187	94.0663	33.7834	40.1284	74.3495	31.7676	66.4314	59.5388	52.8176	37.3202	58.9668	33.1981	33.8832	52.8298	30.6104	45.3767	50.9277	50.4432	47.4141	36.121	47.5762	45.706	35.3208	32.7772	95.1283	94.6854	55.9464	39.5509	84.5283	87.4137	43.3719	37.4194	77.5984	62.3699	49.5176	46.456	91.8417	71.5291	37.8366	41.0038	67.5695	62.7624	102.379	57.6566	74.5239
SPBC460.01c.1	0.26068	0.298345	24.3576	9.79535	7.48123	7.26992	50.1971	43.3176	86.9682	39.2933	79.6788	46.8236	65.629	52.6187	36.7678	43.9172	42.672	38.9034	37.2413	38.6816	45.773	69.4981	38.9027	55.3768	45.0006	22.5758	11.2141	9.45815	25.0571	26.575	54.9758	14.6047	16.758	27.167	28.8264	21.5045	32.4341	42.4401	9.7125	44.8164	47.6814	52.4677	40.2715	33.6361	40.6183	53.3452	37.2614	35.9956	38.7356
SPBC460.05.1	0	0	7.15585	11.8467	5.67958	0.568061	23.0155	63.9185	0	18.0839	1.6089	1.84698	271.149	11.1313	9.3334	13.4083	61.8682	0.490403	6.64485	83.9049	1.16673	144.528	3.15048	6.91317	25.735	4.29493	0.470296	0.410178	28.5	21.8365	10.4443	0.419074	7.38686	26.5917	2.78039	0.532107	1.34562	8.39595	1.80941	12.4275	9.487	168.449	32.5483	52.328	14.5087	23.5651	26.546	19.6914	37.2501
SPCC1682.16.1	121.026	145.568	112.721	111.463	117.434	130.443	169.899	183.356	242.435	205.934	157.553	224.849	395.71	310.918	239.492	186.194	184.081	184.677	227.533	179.621	212.638	384.765	310.457	322.155	291.049	226.671	167.285	166.997	361.356	321.098	157.611	116.131	162.365	147.577	129.788	114.584	190.005	183.488	91.8127	127.096	194.415	165.494	131.996	111.773	209.984	166.978	190.986	161.217	179.705
SPBC20F10.06.1	13.7515	32.1422	35.3008	12.6728	12.2164	13.5088	41.1269	44.1886	79.1201	16.903	57.0206	28.2762	63.2156	60.0136	38.6628	19.3959	30.2018	58.7616	44.8568	28.9295	19.2528	26.369	25.4452	34.6365	27.7963	25.6377	20.8345	23.1405	58.88	54.5788	23.6369	13.3367	25.0787	23.7416	17.167	15.3261	30.1628	20.7007	14.909	19.0181	39.6055	17.0248	14.761	9.26482	24.056	26.4651	43.8885	27.5958	35.4884
SPCC4G3.09c.1	71.5262	66.0965	45.8645	54.0605	23.6178	25.8427	40.7018	50.4621	73.0048	26.0974	51.838	53.1597	36.7099	34.4294	67.9987	30.4671	45.043	42.2013	27.1004	52.0656	53.2943	26.764	25.9732	36.3888	69.4121	36.9468	41.2863	38.5717	36.2564	28.8969	46.7743	39.8477	64.2349	106.493	50.8067	39.7861	79.4775	79.827	39.8928	61.0788	70.9181	82.4332	49.5602	56.5931	76.7016	79.4933	89.3739	60.2157	91.8877
SPCC4G3.06c.1	81.4295	99.571	71.6931	73.4198	62.1625	59.9398	92.5356	81.8788	130.069	59.1605	80.7792	107.928	137.046	127.97	102.743	97.5855	72.4844	105.73	65.4161	75.9399	101.077	83.0625	88.3937	102.724	123.636	119.094	79.8657	85.4913	122.578	119.731	96.6751	63.299	63.0248	69.5842	68.6968	77.3188	91.5074	72.6461	81.4159	78.0719	83.3191	69.2496	62.0385	59.6792	67.4428	68.7158	61.2737	78.1204	58.9107
SPCC4G3.02.1	24.2458	16.2548	21.4852	23.4062	8.5383	8.33013	58.5439	69.5234	52.3391	27.7021	35.2442	50.443	72.3677	77.3621	59.1398	46.7279	58.0393	31.2513	41.1685	35.0351	53.6979	46.6732	38.54	56.359	49.1994	34.8458	28.5651	28.2393	62.8013	65.3204	21.357	23.606	39.0557	51.2472	28.2249	21.6169	64.0383	56.9523	18.4405	26.4262	42.2599	59.9059	28.9824	31.6344	51.9929	62.4577	46.9109	36.6068	49.0551
SPBC20F10.07.1	67.7719	209.296	152.678	58.9218	96.5817	127.028	36.7884	52.242	67.0842	29.4203	84.266	47.4244	65.627	52.0209	54.456	34.3962	46.248	58.0556	33.3905	32.1018	36.5567	56.6343	70.4174	58.981	51.5754	29.4903	28.1114	29.8131	87.3001	89.4355	84.9256	35.3173	95.8144	121.516	42.8466	35.861	142.778	93.7929	38.8627	73.1261	228.266	132.824	44.2479	45.0952	153.665	93.4969	135.084	61.3054	144.769
SPMTR.01.1	0.835937	0.521847	0.48565	0	0	0	0	0	3.13354	0	3.54875	0	0	4.61385	0	0	0	0	0	1.98999	0	0	0	0.953022	0	6.66641	0	0	20.3878	10.1613	36.718	46.4816	248.495	231.081	48.164	62.2826	211.263	49.1909	23.4766	51.1056	99.6711	95.8187	19.9246	34.0076	62.8806	64.2903	0	0.23573	1.06016
SPCC364.06.1	418.37	287.785	220.636	372.245	235.469	215.71	356.829	333.451	141.025	129.014	227.59	258.087	288.984	322.594	193.423	307.626	295.837	156.127	140.3	310.579	248.183	259.243	211.898	260.715	182.475	407.85	393.739	391.302	251.685	216.831	210.024	253.253	337.478	321.629	298.217	249.868	310.211	373.051	271.99	190.572	238.624	287.274	265.505	247.052	288.976	354.543	353.005	286.292	356.566
SPMTR.04.1	124.053	132.351	199.277	56.1796	26.8802	41.2501	17.6114	20.6248	89.8885	12.6669	34.4717	27.0295	38.9298	65.2258	38.3471	11.8631	16.7749	61.7295	14.8302	49.8357	17.3597	31.3845	7.83492	49.9032	23.4339	0	34.0077	32.1714	0.0606746	0.12338	20.4163	27.097	39.1619	41.8117	23.7922	28.9292	34.2365	16.9523	17.1746	0	23.5693	19.2285	14.2085	0	17.4321	16.5483	43.6025	33.6674	47.9506
SPCC364.05.1	12.2878	28.9427	22.1205	9.33948	11.7626	12.0171	17.5555	18.7817	37.1227	12.3971	25.6675	16.0755	20.4524	35.5905	15.5201	11.7228	15.611	16.7263	10.154	14.7655	12.9795	15.4718	16.0934	32.6231	10.9483	8.70706	8.31134	6.73716	19.3923	16.7011	25.1839	13.2725	31.2021	38.223	15.0529	14.1677	39.0625	28.4163	9.8368	22.8851	57.237	31.2973	15.263	17.8631	34.9865	26.6539	46.1682	23.6641	44.0907
SPBC17D11.04c.1	26.5882	47.6497	45.3106	26.1304	26.6787	33.4979	35.7345	36.7191	48.4516	37.4012	34.6277	37.1308	39.43	62.6826	36.5234	31.7122	36.7386	34.4246	19.0686	39.1342	25.9267	33.6284	42.6957	54.5083	49.0825	18.3822	18.6089	18.0054	34.0566	34.108	27.0038	28.3472	41.5089	60.8582	28.7417	27.7909	40.283	39.659	20.2646	27.5491	39.0183	44.3563	27.0144	27.7304	38.0231	41.2291	53.2397	35.0336	49.416
SPAC24B11.06c.1	186.904	234.76	191.832	165.905	176.403	202.643	126.726	130.774	385.142	133.074	135.069	153.76	213.381	115.522	327.319	147.079	125.634	318.514	134.245	126.728	179.865	202.196	191.315	127.575	686.858	191.585	175.069	170.951	155.642	152.814	148.799	152.888	245.613	278.123	153.297	132.255	234.609	206.674	116.117	151.988	227.278	207.601	132.469	135.177	218.662	194.752	270.464	183.863	236.2
SPAC24B11.07c.1	29.0447	22.013	19.0155	22.0367	16.0775	17.9851	36.8062	38.2627	35.6259	13.3015	36.5758	44.4616	21.7504	26.403	30.425	32.5466	34.9911	25.745	15.2271	46.7292	43.1429	21.2389	11.7083	24.4043	39.8874	19.7215	21.6033	21.3686	26.038	22.2846	32.5621	27.2199	59.651	70.1753	39.0974	21.3831	39.2348	48.0553	36.8186	27.4965	37.9151	53.9728	38.4433	38.872	42.5083	56.0071	106.161	50.9962	84.4848
SPCC364.03.1	1502.62	518.153	515.932	1572.3	1366.67	989.547	739.396	588.232	321.476	621.59	287.264	598.822	249.817	389.411	279.496	879.078	739.126	422.692	827.004	654.678	845.808	337.155	418.233	527.779	318.448	1617.56	1926.04	1923.5	771.775	724.66	738.513	1392.84	1177	852.426	1220.2	1109.33	704.349	1012.7	1694.21	742.445	493.357	818.943	1169.7	1081.71	676.512	949.307	933.886	1090.61	834.591
SPBC17D11.08.1	44.0657	248.508	182.353	38.1074	106.003	168.223	35.7373	51.3045	126.342	40.9162	107.691	51.076	109.628	87.1444	74.1247	44.2419	42.0974	106.026	47.3308	53.8678	68.1141	149.265	163.779	111.066	104.378	48.4381	31.7008	34.3235	231.918	226.187	181.836	54.8595	79.3314	108.255	69.4294	73.6184	144.466	56.2722	46.0234	148.136	236.696	88.5339	59.1615	74.2913	120.576	62.4559	87.3362	65.4563	86.6979
SPCC970.11c.1	6.84199	29.3996	31.6039	4.33662	16.955	21.8941	4.19385	10.2939	13.673	5.45283	22.9643	6.18555	7.38147	16.1283	27.5185	6.72307	5.63509	6.59248	1.28171	6.03651	5.32902	0	4.74521	13.8805	23.9148	3.41334	5.03186	4.17128	29.908	27.5347	13.7475	6.35412	11.8918	17.3326	6.23696	8.50825	11.6579	9.26992	4.54611	13.6768	20.7978	11.1035	6.86157	9.11176	6.81224	12.3986	15.3441	11.282	18.75
SPBC17D1.02.1	30.9574	25.0558	32.5515	38.5003	36.9187	43.0946	57.0842	42.2432	60.3321	55.2355	35.8713	43.2104	20.7746	57.6624	36.2586	43.7232	39.0853	49.4623	36.0577	41.9064	30.5549	22.3946	15.6491	34.7486	36.0658	32.1725	31.1444	30.9192	67.3474	63.5837	23.7918	33.6238	46.1839	41.8321	34.631	36.7583	34.2873	47.9819	26.5555	21.3566	32.3372	38.1129	29.8752	23.0037	26.5222	43.6585	49.9427	41.557	39.9308
SPMTR.02.1	0	0	0	0	0	0	0	0	0	0	0	0	0	0	0	0	0	0	0	0	0	0	0	0	0	0	0	0	2.69732	2.74247	0.397033	0.296995	0.214299	0.283693	0.336417	0.17598	0.34233	0.1627	0.79202	1.56739	0.309629	0.225426	0.355655	0.289723	0.18039	0.422795	0	0	0
SPCC970.09.1	16.3514	35.1709	28.7589	13.8078	15.3547	17.896	28.0937	35.2751	86.6384	21.4249	52.676	31.9996	43.1823	49.6419	44.4087	20.4259	24.0496	51.673	16.3421	27.9783	25.5857	34.9444	36.0083	50.6574	37.9751	17.4213	14.6386	14.4021	35.7285	30.5271	29.6908	20.2911	32.7683	42.1136	25.6112	24.7498	35.8304	27.54	16.1231	28.4592	41.8192	30.6351	21.8359	21.9756	34.1898	28.316	47.0214	36.0502	42.9983
SPMTR.03.1	0	0	0	0	0	0	0	0	0	0	0	0	0	0	0	0	0	0	0	0	0	0	0	0	0	0	0	0	0	0	0	0	0	0	0	0	0	0	0	0	0	0	0	0	0	0	0	0	0
SPAC24B11.11c.1	55.0461	97.7752	74.3245	45.452	35.9683	28.3747	46.9536	47.7855	92.6218	39.3796	75.9106	56.3603	76.016	54.0894	41.6708	50.5278	45.3975	56.3725	41.8019	35.7952	45.1507	69.6987	34.8446	46.7022	37.3831	48.4429	34.2926	36.4436	62.035	54.1025	86.3352	34.5121	43.9499	79.6197	42.8744	40.169	94.6853	65.3565	26.0221	74.129	96.911	75.2729	44.9573	48.8473	112.328	64.3743	77.6794	66.9498	69.5791
SPCC970.04c.1	64.2525	59.6853	64.779	50.2791	35.8417	35.4572	34.7072	44.7301	70.2007	23.154	78.4566	38.5998	37.077	45.8532	74.4764	31.1353	31.2499	43.364	30.7228	47.5146	34.7268	42.6677	27.7997	40.4536	67.8226	18.0996	13.4543	12.1916	37.0018	32.9484	27.4753	27.2476	44.1524	59.6397	35.979	21.4039	48.4563	30.3653	28.0965	32.3207	36.3606	29.6632	29.7394	29.0107	37.9225	33.6911	55.4563	28.5593	38.7512
SPAC24B11.14.1	5.57614	5.59689	4.31939	5.70515	2.05618	4.40991	14.284	16.5887	37.7063	11.5578	14.8531	8.52548	2.58061	29.3113	23.4993	9.94681	5.90036	6.79094	3.40799	3.12335	8.97587	7.2122	2.59684	13.9608	20.5903	1.10139	1.62813	1.08191	7.73842	8.71854	4.24839	2.21074	5.18433	9.76676	2.97373	3.92984	8.12241	8.78039	2.70214	3.40294	4.89767	7.13151	3.14378	2.96534	3.18907	6.68772	10.1418	3.08322	10.2611
SPCC970.03.1	153.795	168.286	110.324	145.99	96.6144	74.1271	125.081	145.768	77.0311	139.882	81.6866	93.5141	93.1465	217.415	88.6679	118.496	132.572	73.0034	141.207	123.632	90.2293	97.0433	185.246	178.052	62.2435	160.664	145.237	148.117	106.223	101.371	209.404	146.844	135.938	146.243	157.11	156.115	131.571	146.532	128.855	191.355	185.333	156.794	168.144	165.358	133.857	153.422	145.376	171.37	133.151
SPBC11C11.02.1	65.3109	57.5663	63.1966	54.9814	43.389	65.6987	37.6027	36.0997	36.573	22.4488	28.437	41.009	40.385	32.8384	27.5486	37.1674	27.3082	35.8016	24.9644	24.0926	41.0442	43.2255	28.7067	33.1204	21.886	60.9678	56.244	56.8276	77.8908	79.3716	67.807	40.1176	58.8569	83.673	39.1109	36.6381	93.5964	69.3088	23.8425	66.6888	93.0012	83.1791	40.6037	51.7016	106.409	64.0855	79.4398	51.0839	75.2111
SPAC806.03c.1	4581.26	646.04	695.039	3952.96	2313.96	956.485	1362.85	1167.35	718.499	702.35	328.216	1098.95	551.244	606.432	580.58	1689.21	1686.29	1429.77	1117.07	1349.7	1301.36	670.69	834.934	703.307	425.828	1963.94	1539.04	1553.99	714.041	632.797	859.537	1455.38	4219.67	3616.47	1383.7	1561.91	2914.88	3683.69	1848.31	966.366	1565.04	3297.78	1441.81	1255.43	3307.18	3893.77	3465.44	1842.96	3754.06
SPCC970.01.1	21.683	66.4016	61.6068	21.3075	45.7597	44.435	32.5525	33.0654	67.3011	17.2015	38.6851	26.5853	33.2862	44.3509	18.5799	23.3023	26.4908	49.6924	16.4843	26.987	18.8507	27.7292	24.9284	35.4955	18.4652	18.0538	17.5341	16.102	30.1415	30.7515	32.7826	22.6547	35.6115	37.4854	24.0895	23.5575	30.8732	30.3789	19.072	30.7794	46.5579	33.012	22.7787	25.0756	29.9973	32.9825	44.0037	30.2857	43.682
SPAC806.11.1	274.963	692.956	349.069	263.188	109.225	27.7533	686.008	331.093	1049.8	403.696	410.71	389.95	435.659	987.659	353.395	733.453	343.482	777.476	158.714	412.131	167.206	629.774	320.484	830.128	258.168	959.601	739.281	749.486	1629.04	1146.3	606.459	546.958	164.829	162.885	586.758	419.414	114.964	112.803	600.606	319.787	164.359	53.7256	450.786	257.367	97.7095	84.7339	127.758	284.306	132.383
SPBC11C11.03.1	42.9293	89.1424	69.9339	34.487	37.0506	39.538	32.4947	39.9262	89.2125	14.1155	49.8477	29.7367	36.7352	48.4667	43.2257	22.5036	28.7062	48.5387	16.5804	29.078	22.751	29.2404	24.145	40.5193	33.677	32.0512	29.4841	29.5349	53.5145	47.5516	37.7768	30.3747	64.4577	77.1018	33.363	31.7179	78.7753	63.0677	19.476	40.2946	83.0604	66.6328	29.9042	29.0966	66.598	62.9116	96.1667	53.4456	95.2461
SPCP31B10.02.1	29.6184	59.981	53.5153	25.2534	46.4726	59.0123	50.9135	78.3257	104.12	26.6321	79.4129	68.669	88.6379	63.4681	101.528	37.2448	39.7679	70.4159	39.755	58.0256	51.965	70.11	74.7221	69.1493	94.4338	44.016	32.7093	32.6035	88.1018	87.6472	44.052	28.2961	40.0592	44.8199	36.1092	26.1048	40.2532	38.2623	26.1083	48.5174	44.4364	37.7893	31.9548	33.1938	41.7699	33.908	46.7625	37.8847	37.7426
SPBC11C11.07.1	2363.47	1077.75	1098.96	2683.6	3397.14	2752.93	1984.03	1817.64	957.645	1738.33	858.72	1447.07	718.491	1121.87	870.084	2511.97	2251.55	1237.07	2628.02	1975.23	2037.86	1095.01	1499.73	1442.66	741.735	2288.84	1989.68	2028.9	1743.97	1786.01	1460.6	2220.38	1658.55	1965.86	2232.02	2013.65	1721.1	1895.88	2097.33	1521.22	982.807	1696.07	2010.15	1887.65	1636.65	1785.66	1388.7	1625.53	1632.6
SPCP31B10.03c.1	84.1176	106.516	87.6697	78.2559	44.2545	58.6334	96.3764	74.4827	85.1303	47.3819	73.5764	81.1353	52.8967	129.588	88.3083	101.188	75.7916	54.1329	37.2566	56.9082	69.5055	73.9169	84.4572	143.083	97.397	28.0945	25.5859	17.7413	46.2999	43.5879	64.87	52.8678	122.888	160.157	64.8044	61.9809	158.439	174.806	40.9533	49.4911	147.24	161.084	59.9183	57.8358	121.792	155.361	174.487	83.2542	184.18
SPCP31B10.07.1	879.003	408.857	441.369	999.462	666.445	493.878	1477.92	1226.67	594.726	1394.09	503.259	1015.35	430.588	620.454	676.35	1399.42	1249.55	643.548	1374.8	1087.93	1259.31	559.14	791.901	478.057	426.296	1272.32	1383.79	1391.13	544.781	515.498	1113.02	1526.86	1284.64	1130.53	1372.17	1328.71	723.087	1465.59	1264.56	1003.19	652.225	1143.12	1456.63	1255.77	910.714	1349.67	1087.39	1344.13	994.159
SPCP31B10.08c.1	4689.29	1375.91	1503.48	5101.31	5410.42	4233.56	2024.18	1755.66	827.745	2829.95	762.206	2350.56	672.793	973.883	783.14	2920.49	2447.34	1260.43	2757.97	2355.68	2326.69	842.306	1814.79	1739.88	997.761	3196.69	3239.55	3348.41	1019.97	889.54	2834.05	4740.67	3904.29	3183.73	4576	4513.9	2441.32	3771.07	4661.54	2646.64	1732.64	3093	3903.87	3820.65	2699.61	4168.86	2972.22	4330.35	2237.11
SPAC806.05.1	42.6118	69.0937	57.871	38.1385	35.775	35.1901	69.2852	35.984	49.7866	6.49994	34.4566	44.1787	71.839	59.9249	69.3819	61.5332	51.7649	82.1109	11.4996	29.8609	45.4309	48.6723	70.1001	58.885	32.0667	37.1641	32.0471	30.1181	56.105	39.8233	57.653	41.9609	68.6283	81.9446	40.401	47.5167	53.7401	56.7013	75.0148	45.9302	48.1205	50.251	39.3615	46.8461	64.8485	51.1062	92.8472	59.9254	70.1837
SPMIT.02.1	0	0	0.481586	0.340048	0.527757	0.112953	448.692	367.947	177.635	181.339	680.937	316.547	625.269	938.796	109.495	435.718	335.878	100.112	25.838	599.893	302.45	582.113	80.3933	875.271	135.093	0	0	0	0.198208	0.13435	290.353	163.769	403.826	247.659	199.449	181.56	352.63	409.076	176.774	319.962	460.512	215.61	129.628	234.102	249.312	444.215	318.699	123.073	492.528
SPCC962.05.1	24.6009	20.0829	21.5652	25.4145	16.796	11.2929	21.9888	25.2408	18.5526	8.26382	10.2995	23.5795	11.7388	30.9899	27.81	19.8644	13.8782	14.5665	5.29353	13.3991	13.6764	11.2025	5.76227	22.1275	13.0038	6.23202	6.44273	5.64166	41.7678	39.683	10.4107	12.0186	25.0871	25.1864	14.76	10.1372	22.8648	33.6927	7.74019	13.1603	21.8633	35.0001	15.0166	15.9714	22.4955	35.6591	42.4999	24.6021	31.5072
SPBC3B8.03.1	805.716	2273.86	1304.16	731.077	1200.77	959.404	418.666	617.384	392.991	404.633	379.471	421.36	395.075	263.873	154.255	494.582	544.763	385.055	544.93	370.544	487.96	491.673	737.353	366.527	122.276	682.339	530.113	535.122	566.271	558.776	1404.15	331.291	249.847	322.671	351.632	342.597	372.651	408.179	197.615	1210.31	1266.48	762.496	689.702	849.536	740.752	469.92	461.814	520.304	538.005
SPAC1639.02c.1	34.9263	55.0405	56.2155	30.0628	25.9631	34.2379	37.059	37.9815	95.8388	22.2383	46.9723	31.4863	32.8028	36.2949	34.2717	28.9114	32.1743	68.9459	19.6718	39.8936	24.9869	26.5728	19.1995	34.7204	33.6522	23.2883	34.6259	33.1187	31.6196	27.3697	33.0752	33.4298	80.1764	83.0894	35.0607	36.3388	81.6032	70.7067	32.7033	36.4792	83.9628	78.6205	31.64	35.1936	75.0963	72.7617	91.4364	45.7425	107.458
SPCC1672.04c.1	33.4912	65.667	69.6075	21.595	37.9788	66.0754	34.6641	38.3401	77.8014	5.54042	40.0502	30.8701	22.267	58.7654	46.467	26.2248	38.1837	56.1546	29.4061	26.9501	15.4898	85.5676	26.8884	52.7021	27.333	30.49	30.4383	36.1744	119.106	127.98	39.0482	27.4211	66.6699	59.219	30.3857	21.1931	57.0298	50.2905	13.2475	29.8868	82.034	52.938	24.2709	22.6791	49.6033	58.9784	56.666	33.7868	74.7791
SPAC1F5.07c.1	69.1492	63.6833	49.2378	61.5213	60.8965	53.5678	61.3712	59.8274	50.5204	48.707	47.5321	70.8777	62.7023	126.049	51.991	52.9213	53.1495	35.1469	37.9694	50.3463	53.4766	47.87	57.9873	100.7	33.7908	29.2847	24.7648	25.1335	48.8838	48.9459	47.639	36.2252	75.8161	87.1015	47.3779	49.0623	117.45	95.5641	36.6853	45.634	107.63	87.3599	42.7134	42.6232	96.8829	94.0465	89.9767	61.3641	104.329
SPBC13A2.01c.1	37.8309	40.1658	32.9951	40.2177	28.2762	30.2353	75.4908	77.7026	66.4848	28.8102	41.6522	58.062	87.9546	104.439	54.0707	36.238	43.784	33.2045	35.2873	40.4251	45.4367	52.8963	45.7103	54.2079	35.5329	59.7129	59.4717	58.5791	96.187	95.7788	36.8169	21.2216	63.1429	71.7461	26.0641	24.3014	68.0235	71.5823	31.582	22.4413	67.1187	51.3996	30.4101	23.4932	66.3308	70.6044	73.5941	40.0121	89.017
SPMIT.03.1	0	0.074415	0.0692534	0.0586797	0.210165	0	414.148	296.478	146.564	196.015	719.603	265.901	602.796	1047.43	142.512	245.207	183.337	77.1233	14.8623	449.492	187.891	312.559	75.5933	669.444	185.633	0.200131	0	0	0.342034	0.11592	172.787	74.7184	1066.75	610.978	82.4179	104.524	862.107	1025.7	82.3544	145.752	1530.61	445.928	50.6912	95.8136	572.498	1183.77	811.07	80.4068	1541.26
SPBC13A2.02.1	47.5523	62.5374	45.0237	41.7044	39.512	37.8161	61.646	63.5479	63.9849	52.5752	65.8756	55.8451	71.3137	99.0589	41.9564	51.7322	56.6861	53.4417	40.9267	49.8692	42.6267	59.0533	65.4187	81.1063	42.5805	39.5295	35.4385	31.4851	67.8145	60.6501	56.1361	52.2682	120.79	105.15	57.6682	58.4557	102.498	93.7304	50.3512	54.8971	106.978	84.9556	52.9953	46.1691	87.3838	92.7144	123.019	72.269	129.054
SPCC1672.08c.1	70.2479	130.559	91.9861	59.3442	80.8011	116.886	54.822	77.1068	90.1548	64.1479	124.223	81.9069	117.079	107.46	112.177	74.9591	76.2516	73.134	56.2241	64.4103	91.3169	122.29	122.813	124.301	106.698	55.6047	57.8245	57.3895	161.021	164.788	107.419	67.1191	129.208	126.411	73.4461	75.639	153.488	116.621	71.1464	84.4339	191.967	118.999	69.002	58.9281	120.916	107.808	105.83	77.4295	121.88
SPAC1F5.03c.1	84.669	77.1141	68.9787	76.8229	34.6434	40.4653	85.14	93.792	82.3429	53.0714	78.4984	90.1143	74.653	72.4604	60.3849	67.8082	87.7824	65.1239	89.9207	106.571	68.8616	57.318	61.9141	56.5854	81.0639	115.95	119.818	123.042	107.841	97.0728	89.0769	81.1716	102.117	123.856	91.1499	87.137	101.561	105.442	67.392	98.1325	104.041	109.353	87.6309	99.2371	101.806	96.9202	129.067	102.327	122.896
SPBC13A2.03.1	144.832	56.0834	41.652	115.244	40.1607	35.1275	113.279	136.305	45.4909	65.0419	56.5205	91.2971	54.9226	68.5604	50.3823	87.8344	122.715	35.0653	37.643	114.155	64.9668	53.432	55.9675	47.9537	47.3634	89.0148	67.8401	67.0377	77.023	68.8598	79.5694	95.665	98.4653	100.838	108.743	83.0645	73.1115	86.951	86.1642	65.6138	66.6708	109.85	111.841	96.6633	89.7127	91.5151	112.873	126.587	93.241
SPCC1672.09.1	74.8899	69.1774	67.372	60.0262	60.5185	64.5211	61.9767	58.2048	76.8329	48.9213	48.3926	65.016	51.4173	74.4977	46.6247	50.4119	57.0802	60.987	36.7271	64.4491	45.1411	43.3809	65.6032	68.6033	31.3592	37.0803	38.4243	37.961	68.5612	63.2069	52.7741	51.5278	106.993	94.0737	58.2497	57.3297	101.783	81.5726	43.2187	45.0793	84.1898	72.4389	51.5869	40.9425	69.1144	76.2622	98.4207	67.6906	96.6804
SPCC1183.04c.1	24.7886	45.69	36.4425	22.3024	33.1412	34.1371	38.0119	42.1295	54.6913	45.942	50.121	44.306	57.7712	67.5102	63.3948	36.3849	33.6698	50.427	32.1629	38.3882	34.4092	49.8616	38.5283	57.342	74.0434	17.9282	14.7103	13.8317	43.5158	41.7707	30.851	26.6257	36.761	38.4106	32.221	29.1097	37.1217	32.827	20.9187	27.3673	43.1235	30.0611	22.6606	23.6663	28.9917	33.9321	40.1026	37.6513	35.4853
SPCC1183.12.1	4.3925	8.88815	7.21569	2.53507	0.356059	0.330224	2.47349	4.92442	36.3376	7.11614	12.8602	12.2323	5.36246	18.6308	23.0591	3.06212	4.90433	21.9511	0	12.9805	2.48689	0	0.719491	13.1237	6.58249	2.54296	11.2774	11.6156	125.455	140.517	3.07063	7.27365	13.5352	7.67924	6.07094	12.0224	8.82521	14.89	5.78514	3.70398	6.78485	9.00772	5.95968	5.60175	6.97562	10.6271	22.3413	6.32145	23.4354
SPAC18B11.10.1	60.0811	51.7954	49.1817	47.9136	24.9462	29.8933	58.4755	65.0027	72.1895	39.8197	60.9756	51.3397	60.8419	83.4522	53.7145	49.2748	47.4165	53.7843	53.1489	42.0242	44.0257	48.9606	61.9392	67.5128	78.462	32.6691	28.03	26.1528	42.6326	40.342	54.9359	47.9135	71.8884	83.108	51.4591	50.0814	79.9188	77.7438	38.8056	60.4732	80.2927	70.849	51.0625	53.8131	82.5629	77.2307	104.051	85.8949	79.3258
SPCC31H12.03c.1	212.33	199.246	127.556	150.058	107.719	105.178	112.546	135.435	100.122	94.9787	104.027	109.013	163.388	105.687	82.8396	94.1246	82.6488	80.5379	110.75	93.3336	95.8892	135.373	145.209	105.879	101.168	147.385	131.21	138.969	93.0442	83.6402	165.28	96.3068	305.782	306.448	105.407	108.259	432.431	349.802	88.6377	141.773	486.522	324.479	109.395	108.449	468.055	364.131	387.244	170.402	378.052
SPCC31H12.07.1	208.209	161.793	132.116	190.865	100.765	99.6635	137.202	128.795	95.1658	154.498	107.506	166.32	170.212	133.867	112.255	168.409	129.126	92.803	129.084	149.73	173.854	188.921	122.253	156.728	120.444	170.145	147.241	154.222	243.999	240.337	140.49	145.215	196.135	273.592	149.908	120.074	213.746	228.593	113.97	145.472	179.447	223.274	147.003	157.699	213.451	229.989	213.243	139.406	238.057
SPMIT.05.1	0	0	0.198789	0.0336876	0.241309	0.0745998	2464.49	2870.51	3680.67	1907	7864.95	1913.11	3844.23	4454.87	3586.08	2201.5	2403.82	2718.9	1020.68	4057.45	2135.42	3340.48	1512.41	3819.52	2392.63	0	0.169843	0	0.0654531	0.0665487	2907.84	1460.52	2189.25	1696.3	1395.42	1307.39	1837.12	1960.64	1335.96	2653.05	3570.21	1424.76	1177.31	1831.06	1854.34	2177.65	2140.37	1270.16	2934.55
SPAC18B11.03c.1	20.6768	56.4201	46.5422	19.6187	31.1162	53.41	29.6689	24.0644	31.1329	21.3391	28.8921	32.8462	18.0372	51.7523	61.7223	27.9843	24.5888	23.2849	12.5843	19.4966	24.1478	23.7782	25.7534	55.8912	44.2819	12.9755	13.527	14.482	29.7883	27.2582	30.5955	16.2538	31.082	33.0707	19.5671	17.7503	25.3299	29.188	18.7247	27.6315	40.2734	31.368	20.2933	23.3216	26.695	30.6093	39.6859	26.3482	34.3788
SPCC16C4.03.1	95.1444	165.53	178.888	85.0756	124.099	150.87	70.4755	77.224	136.943	40.0797	103.96	109.002	132.654	116.486	190.542	54.783	64.9936	147.529	75.0794	57.3406	115.349	119.166	82.4768	152.408	202.09	79.5319	65.2604	67.7804	87.16	74.5649	99.189	64.4308	87.49	137.628	59.7656	65.9841	193.705	114.922	66.5193	104.866	172.16	164.234	59.0826	67.3073	157.923	109.236	71.7291	75.1698	63.3872
SPBC4B4.03.1	92.4039	132.303	117.232	75.4175	69.0451	74.5424	39.2293	43.6589	43.8498	39.0809	56.501	43.4628	50.3598	64.5177	38.4823	31.8236	36.5561	52.2061	20.4633	35.0932	38.2987	42.3215	36.7847	55.2503	42.5805	48.6728	53.5836	53.5209	97.9257	94.1673	56.2621	50.5334	86.4222	96.9366	51.3674	49.6739	87.3056	76.48	39.6239	58.0483	88.4997	76.3685	48.8632	57.2056	83.1234	75.1056	115.055	67.4724	92.6085
SPCC16C4.06c.1	25.8964	17.9054	19.3119	24.7788	8.63281	11.4575	14.9927	12.6943	11.3925	4.09025	5.91345	17.4561	8.21936	20.0694	19.5621	15.0405	11.6174	8.84841	7.89425	15.9771	21.4847	9.39729	8.57181	19.3455	23.8476	20.0911	22.4712	21.8503	50.8083	44.6396	15.0288	17.7633	30.1956	31.7954	13.9579	10.7151	23.4262	23.0127	17.853	13.3018	14.7651	23.6252	16.1934	16.2356	20.1203	23.5788	21.4706	15.7123	31.7987
SPCC16C4.05.1	37.4005	33.5277	30.2595	32.9079	17.8318	17.4224	50.3448	25.4973	65.6889	23.8225	23.42	41.1192	26.8079	64.9923	34.1471	41.0038	38.5277	48.7101	20.2302	25.4933	25.7529	10.7031	20.8104	56.2353	48.1853	34.3243	31.0078	29.3019	66.4212	74.0023	30.2901	26.4515	114.666	78.7385	30.6594	41.1885	96.0766	103.232	33.9031	23.6271	82.3027	77.352	28.4839	26.804	75.9719	94.1394	96.9665	39.6246	90.1318
SPCC16C4.22.1	22.3366	19.0145	18.2854	20.9913	4.17676	8.30078	53.8855	55.0152	83.7295	41.738	51.7222	55.1347	47.9272	70.4479	113.653	51.3146	21.9163	73.571	0	38.6714	33.3401	33.4863	38.5829	60.1902	51.4774	69.0356	56.6956	64.0472	57.2931	41.4676	55.7455	33.3597	146.277	126.237	36.3343	48.6568	191.52	144.092	13.6866	30.4712	124.401	131.473	38.4122	28.7879	140.276	136.077	111.932	83.6021	184.131
SPMIT.06.1	0	0	0.534543	0.146106	0.226758	0.194127	1789.12	2614.73	3535.79	3889.28	9995.13	1733.52	2789.18	2401.85	2004.51	1142.32	1574.01	2819.13	887.205	4883.15	1285.63	1558.92	1508.08	1599.64	1601.81	0.448474	0.626128	0.77095	0.2271	0.519529	2219.72	2251.05	1534.49	1577.84	1256.72	1881.21	1495.15	528.445	1892.92	3374.61	1370.9	811.067	957.665	2153.01	853.292	600.541	1022.58	878.403	1541.31
SPAC12G12.15.1	51.7486	102.625	76.89	43.0072	71.4176	73.8475	35.8007	45.1701	63.7137	35.604	53.3127	39.7962	38.3284	37.9006	35.1446	32.8299	32.1328	43.7069	15.1851	31.4418	27.8478	34.8136	33.1697	27.0299	32.542	47.121	37.213	36.8248	83.6641	80.1691	45.8611	27.9781	63.0808	69.5244	33.474	28.9002	68.7556	48.4167	20.918	38.6285	90.2863	54.7775	30.719	25.9585	65.0653	52.9755	83.6703	45.1523	81.0066
SPAC12G12.10.1	32.9574	42.1558	38.9433	30.3393	22.6881	21.8537	65.3753	62.5549	108.885	33.5342	79.5735	69.6564	66.6544	87.4043	57.25	47.6815	51.5815	71.3176	30.9538	51.7134	47.7262	52.2003	48.6468	78.5437	70.1307	23.498	19.7941	18.9624	33.1839	34.7654	38.0626	31.688	71.8767	67.955	41.2694	38.9004	61.9751	75.6677	38.348	34.9783	62.147	56.3791	36.0213	33.8197	53.0239	64.5949	81.3559	52.3324	69.6626
SPAC12G12.08.1	72.4491	73.1457	65.1275	69.2	32.8531	42.2508	56.5998	54.1204	60.3508	27.1393	54.4249	56.6665	67.7308	78.5173	53.3994	52.7403	50.6818	45.5233	46.4656	58.1992	53.0312	81.125	106.926	59.4832	74.5025	54.185	49.7614	50.5224	108.502	109.449	73.9159	43.3291	215.453	171.852	52.4947	54.362	215.841	223.639	48.5641	54.5161	239.413	208.194	56.6247	48.5165	218.091	216.424	223.963	87.0178	229.516
SPAC630.04c.1	80.1434	160.945	198.692	52.3151	78.649	183.786	24.9969	30.8075	183.613	38.5261	85.4051	47.1946	52.9025	46.2084	98.8927	36.4716	12.9808	92.8095	20.4479	30.1924	39.4938	21.6366	42.0688	45.3727	107.703	24.2305	33.648	35.4325	89.933	84.6337	48.21	45.8729	98.7017	194.015	43.5103	57.3102	162.448	91.74	27.7583	58.3361	176.604	121.655	28.7904	42.8627	115.478	82.4163	110.23	37.7386	144.487
SPAC630.03.1	292.55	328.515	262.306	219.021	138.966	162.456	141.39	159.957	224.05	141.906	163.302	175.855	260.739	161.731	143.08	155.965	153.72	155.626	162.208	136.199	225.018	199.741	249.513	168.064	171.493	430.309	304.987	297.375	385.668	358.15	241.744	143.99	218.505	260.608	175.736	154.687	290.446	243.341	90.8692	216.498	316.829	251.569	198.819	187.436	320.115	247.301	308.574	259.481	298.19
SPBC4B4.04.1	156.778	88.5334	75.9313	147.307	62.7757	71.4484	128.997	123.563	72.0674	126.07	85.2766	162.539	131.247	109.647	93.9983	112.855	118.406	66.9342	117.567	105.9	151.46	110.895	122.653	97.7967	87.735	86.1942	90.0799	88.1356	126.16	122.528	100.861	100.125	135.53	141.067	107.707	102.322	130.259	162.522	105.71	91.8536	99.1593	145.75	114.519	104.316	145.616	161.419	147.288	139.573	162.804
SPMIT.09.1	0	0	0	0	0	0	0	0	0	0	0	0	0	0	0	0	0	0	0	0	0	0	0	0	0	0	0	0	0	0	0	0	0	0	0	0	0	0	0	0	0	0	0	0	0	0	0	0	0
SPAC630.05.1	24.0703	83.6685	90.3959	19.6203	34.3433	66.1993	25.3298	29.9227	132.481	31.6674	73.6388	36.3652	46.5767	51.4815	77.2337	26.9249	21.737	100.374	21.2626	23.9718	31.4672	49.8184	42.7419	58.1423	84.4661	18.4879	20.7997	20.2101	90.751	86.5842	49.8015	21.7157	33.856	42.741	21.8779	19.9213	51.9064	34.0247	13.6476	54.0527	84.8659	38.7919	23.7927	25.7892	50.116	33.4268	47.3208	30.7049	42.3912
SPBC1718.05.1	10.649	13.9652	16.9132	10.4088	6.03318	9.60408	29.4006	39.0221	66.626	18.8966	15.6112	29.6555	18.9863	55.091	34.9899	36.3973	28.1136	30.9295	16.7158	24.8032	27.6732	27.7946	25.4743	49.2608	42.1727	7.84599	8.55617	7.77041	28.7234	34.7173	26.1443	23.8168	39.2605	38.2868	23.6881	21.4553	41.7365	37.869	13.5979	22.4817	40.172	37.6246	25.5065	22.2892	39.9871	38.5911	55.8023	32.1467	57.3248
SPAC630.12.1	67.1808	74.8231	69.4539	56.2976	33.1884	35.3553	37.5438	36.7874	62.9286	30.4464	36.6815	46.2345	29.8627	54.4065	52.5073	44.6068	43.9648	48.8757	25.0089	37.6126	38.5073	34.6051	29.0244	52.491	35.7628	47.4577	33.8519	34.1241	59.6204	52.3959	47.7024	33.4602	56.5599	78.7493	41.8331	33.6448	74.3038	69.0906	22.1864	39.4473	69.442	77.9079	38.8082	40.3256	75.0867	67.0085	86.437	47.7227	82.8133
SPBPB7E8.01.1	281.201	152.244	87.0162	221.17	149.026	57.9341	382.022	546.116	298.502	293.632	139.897	140.882	262.79	460.331	67.7114	512.253	648.846	203.82	144.403	135.672	64.4639	240.007	22.318	411.871	37.6711	104.012	40.4593	36.274	75.5355	72.5498	632.776	438.929	721.54	940.84	793.647	347.07	961.916	480.787	704.152	192.722	606.334	437.04	420.227	133.029	855.448	568.159	461.929	669.281	232.8
SPMIT.11.1	3.73578	2.10643	3.15052	4.2712	1.91219	1.1823	7674.04	9347.61	24724.3	6733.94	24082.6	4504.37	11440.6	10348	8517.53	6005.44	7086.66	15605.4	3790.06	7383.65	5534.21	8666.63	5438.2	7981.7	8334.95	0.708129	1.79451	0.894351	1.38311	1.52346	7585.8	7149.92	6612.22	7061.58	6313.97	6646.04	6427.94	3663.74	5732.89	7861.3	8440.03	3950.6	3691.37	5374.09	4389.17	3758.3	4026.09	3888.19	5729.41
SPAC1751.01c.1	8.60794	33.9421	40.945	6.19053	7.48939	12.0409	7.962	4.555	38.0652	25.2761	28.549	6.742	11.9044	13.2563	15.5076	11.7262	9.43576	42.2912	7.33655	29.7768	14.2621	19.4076	26.9934	15.9471	21.9193	8.38321	7.92787	8.35972	39.5568	48.9167	4.62966	4.71669	8.1558	11.5274	2.83985	3.80195	8.98765	5.86613	3.24847	8.70858	7.75255	7.3859	2.36618	6.21783	6.34909	7.59169	8.97345	2.93942	9.93602
SPCC16C4.11.1	27.7799	64.4309	52.0932	26.3767	41.2506	62.6669	44.8004	50.3549	125.257	26.1263	57.9169	45.9767	81.6678	65.3221	46.037	38.9732	44.2809	82.8942	33.8962	50.3633	38.9563	70.103	70.676	50.9439	67.3096	29.7929	22.6955	21.6438	78.9528	55.9517	60.2091	45.4758	72.2977	69.5741	40.1907	44.4166	74.3782	65.8403	40.9799	46.3734	85.1823	69.7929	47.3514	36.928	79.6007	63.1376	109.365	64.5102	106.697
SPAC1751.02c.1	105.024	102.318	98.4563	99.0905	90.7118	87.5991	233.874	232.808	161.053	149.522	216.17	176.148	319.243	353.822	295.693	217.148	124.516	148.252	173.599	170.464	141.52	209.932	198.42	255.795	86.4431	76.1401	65.1631	55.1111	82.1854	84.3348	180.116	109.596	327.928	327.509	191.341	179.925	401.577	419.722	193.952	175.995	394.139	306.796	166.763	133.396	348.712	425.115	323.034	256.673	450.035
SPCC16C4.18c.1	145.428	0	139.277	121.823	124.394	126.167	61.1271	61.0797	43.5346	54.8311	72.5047	84.9776	64.8334	86.9041	76.4739	61.2872	70.0474	53.0396	72.7547	55.5652	77.894	79.8005	76.1259	90.3465	62.6774	129.224	91.6983	91.5425	151.916	159.774	117.385	73.6712	130.092	128.579	80.2309	76.8188	153.995	130.101	61.5871	98.0859	186.162	134.116	76.0313	78.4645	150.889	125.719	147.255	93.1132	173.209
SPAC31A2.03.1	57.7111	66.6729	66.7167	54.9481	32.9717	41.091	100.209	111.627	117.203	81.5129	100.48	125.52	137.937	139.393	107.289	90.0886	99.3453	86.9651	95.6349	79.3	81.5613	115.65	83.2827	111.934	84.6598	40.8414	29.7338	29.0954	222.605	218.659	152.54	80.3168	99.5196	117.813	107.605	110.388	108.964	89.6165	75.3348	108.161	119.537	95.7176	99.1653	97.4424	93.8652	96.0694	102.642	98.7989	118.773
SPBC1105.02c.1	523.381	3205.06	2290.23	703.175	2838.56	3447.6	489.783	808.693	445.496	449.047	1279.87	472.717	346.948	289.095	425.382	565.644	832.68	656.16	456.239	566.13	505.248	495.113	1050.21	237.394	529.868	579.096	307.193	304.269	983.253	943.201	2856.75	460.662	272.233	267.409	516.582	401.119	252.489	256.94	390.633	1622.92	1744.14	606.863	809.857	887.839	612.921	298.024	458.253	744.166	367.071
SPAC31A2.04c.1	320.358	427.318	385.254	262.342	137.948	179.133	176.713	216.002	255.246	232.095	209.174	238.221	440.148	242.007	372.305	206.661	180.037	158.508	218.641	149.878	259.835	454.238	424.224	314.808	346.973	94.644	62.6295	65.8128	148.578	156.057	255.938	129.075	182.058	254.23	173.76	148.736	282.479	206.089	95.5192	188.46	328.638	225.481	144.083	136.882	266.054	196.675	222.825	174.358	279.682
SPBC1105.03c.1	127.813	166.556	146.63	98.6842	84.5359	102.452	74.458	82.8852	123.499	38.0056	143.61	69.221	75.5044	50.0991	91.5416	61.6993	69.8476	73.082	48.1369	66.5249	55.9449	46.0842	83.4898	41.9202	110.793	75.6849	53.1118	49.4834	140.954	123.862	125.481	65.0545	122.716	121.796	75.9002	76.2132	128.545	96.8338	70.0553	101.036	211.604	113.71	63.6584	66.544	133.892	86.2596	128.825	112.482	98.302
SPCC18B5.06.1	28.7819	0	44.9052	33.9104	51.6809	57.5024	39.8602	37.1067	51.8482	44.5964	35.1159	49.1865	82.8153	66.1842	25.8054	36.6668	34.76	48.0781	41.2108	31.6355	42.1172	71.5592	94.6891	47.3067	30.448	47.3543	44.5924	51.4089	106.286	102.131	33.1606	29.5608	81.7951	52.054	35.2801	35.5394	90.6147	73.4596	31.3805	26.2273	75.0357	45.85	25.7544	20.562	56.1019	67.8191	69.2326	35.7157	72.6601
SPCC18B5.10c.1	18.0681	0	30.861	16.6768	21.8209	23.6352	50.5288	57.2741	62.9881	21.2219	61.3628	45.788	73.0302	94.5962	40.0468	34.2446	49.7277	47.6945	29.567	38.7108	36.3406	38.7347	46.5612	60.7665	24.2108	26.9219	23.4301	26.3713	83.5539	67.5579	39.6816	25.1166	50.9917	44.2756	33.0413	35.8533	51.1899	44.155	24.3565	32.7366	56.7739	41.2476	36.3664	25.7267	49.3026	41.525	49.9357	45.907	49.0371
SPCC14G10.04.1	244.931	0	447.864	208.13	277.667	302.826	59.7514	81.7922	73.4048	78.1649	147.645	84.8527	81.8462	66.8273	76.2652	67.7851	90.265	101.355	55.6332	106.586	95.0319	105.12	133.473	74.0678	151.44	157.576	149.28	152.834	259.185	235.157	234.849	129.662	208.043	215.207	119.17	124.6	214.934	163.316	109.761	232.236	402.511	214.296	142.114	169.237	258.262	168.988	282.303	172.22	265.098
SPCC1020.11c.1	61.9116	0	59.9474	39.8738	21.5277	19.9656	86.3594	111.825	85.0953	45.4488	61.3269	47.4134	76.1078	116.345	113.197	57.3669	61.2531	26.704	16.0815	46.6714	33.8839	59.557	61.2691	77.6415	71.0018	63.2322	39.6941	47.2236	120.403	91.8138	33.1213	37.8158	9.87951	19.3067	29.9109	29.7476	14.2789	25.0024	24.3422	37.8501	15.6338	19.7952	39.8195	41.3421	20.1966	16.707	19.2212	32.8806	31.4072
SPAC31A2.05c.1	11.8407	17.7276	14.1531	10.9667	9.72599	11.4252	22.0885	22.3406	38.8271	12.8285	28.6186	21.7747	19.0355	31.3222	23.7725	19.0831	19.2829	30.1003	15.1057	21.7647	15.9139	15.0295	12.6441	22.7268	24.6237	7.06769	7.03703	7.31846	18.2084	14.2085	19.9182	15.7953	31.4611	36.41	17.7366	14.2556	29.9437	26.9104	13.7809	16.627	33.7731	29.126	16.9229	15.2837	25.528	26.8841	51.2443	28.2705	50.9304
SPCC1020.08.1	72.9151	0	79.3001	75.3893	91.9982	95.1501	91.65	83.1386	77.6575	52.5273	99.0535	80.09	64.6672	78.9979	111.125	68.4337	63.3398	65.6906	51.2403	69.8519	54.0788	36.7289	32.7468	49.3327	70.4176	78.4954	68.0862	67.0351	132.952	122.698	71.1027	60.4472	155.026	100.373	66.3959	67.3723	106.211	105.755	85.6633	57.609	119.656	94.5422	60.7767	50.1199	84.2021	100.838	115.984	86.9123	97.9654
SPAC31A2.06.1	71.7193	83.4897	60.9837	63.0621	69.7231	64.06	50.1512	60.5577	50.8949	43.3935	62.3439	45.0121	41.9647	49.3032	47.7668	56.9511	54.3295	34.6591	41.7443	63.763	40.4395	38.8399	64.7139	46.7527	58.5366	33.7658	26.5905	26.733	43.1535	38.1275	48.0594	42.3114	92.1377	79.8293	48.126	44.0559	91.1496	86.2579	39.3756	44.8651	95.6455	78.1398	41.4084	36.7209	81.9184	76.8912	102.633	60.1655	95.1148
SPBC1105.04c.1	43.3833	49.441	46.4877	38.1086	33.3713	26.4572	52.7412	60.5979	93.2378	48.1249	78.5803	25.4382	41.5271	38.6919	38.6351	46.2894	58.0096	81.0865	39.8163	53.933	20.3139	42.9257	43.3911	27.8074	57.2597	44.5515	41.6924	39.7092	33.287	29.9535	58.4706	51.048	112.7	176.95	56.4094	54.6482	99.0034	87.6996	55.6123	90.1236	101.422	132.099	48.3283	121.524	85.6911	90.8818	192.669	107.277	124.101
SPCC1020.05.1	22.104	0	48.2822	17.5366	13.2964	18.5245	28.5612	40.8654	213.514	33.2176	101.525	34.4048	40.9873	49.9972	133.964	28.8382	48.9991	139.96	30.9305	36.3789	30.2774	49.911	27.8109	43.6686	197.656	37.5685	42.3599	41.9774	138.758	131.189	26.9905	29.5324	30.4936	35.8161	28.6582	28.422	38.449	26.5175	25.862	40.5913	36.4757	28.3647	23.6896	32.7239	26.0112	26.1979	37.4975	39.2601	32.9095
SPCC1393.07c.1	5.46325	0	8.03742	4.16955	0.978973	1.35421	2.88168	2.14184	14.6053	0.82905	4.79438	2.90917	0.999587	7.56905	2.27558	1.99777	1.37128	8.03745	1.32007	4.16714	2.24058	1.3968	1.20705	7.46771	4.90802	1.70647	10.0203	10.2673	7.02103	5.9854	2.07488	1.64128	4.63413	6.13476	2.40476	1.31079	4.50335	5.21884	1.8713	2.35377	4.46374	5.03724	1.88	1.60109	3.22904	4.57139	6.33265	2.24523	6.40945
SPBC1105.05.1	159.943	103.568	81.3741	101.363	34.7969	51.4457	169.131	130.219	80.182	51.08	131.834	133.938	233.423	43.4853	128.665	169.979	102.916	66.6948	67.2754	70.5523	99.2606	188.059	24.6368	33.6412	86.3323	194.812	86.9061	91.0877	123.182	102.626	418.619	179.206	211.615	670.485	179.244	137.111	410.306	231.358	74.1859	616.183	391.314	380.068	170.14	377.911	417.681	212.575	593.364	301.741	281.899
SPCC1393.12.1	21.6691	0	345.597	20.3179	128.256	293.298	67.4025	53.117	719.442	69.6882	1458.7	322.555	1543.47	484.094	660.702	106.911	50.1162	512.716	24.1222	159.665	446.138	1599.53	1688.58	734.065	549.329	177.137	136.368	152.519	2306.9	2539.18	77.1377	39.1198	40.9294	44.8413	27.326	45.9735	117.613	45.0042	51.5824	169.178	199.162	53.447	27.3271	59.787	36.4331	51.0492	42.365	51.2123	26.1727
SPCC63.02c.1	108.13	0	62.1145	88.9857	42.7797	46.4607	111.016	96.6362	71.1541	60.404	105.319	115.31	79.1847	94.9523	107.132	97.9448	94.0981	65.8031	82.5572	111.601	96.5178	77.1647	55.5682	60.9959	71.6212	101.979	106.819	103.579	107.241	94.3117	112.387	98.0157	120.839	148.991	107.993	92.6866	117.061	122.823	83.5087	103.927	108.99	129.357	100.808	105.411	118.287	107.131	183.624	138.823	140.521
SPAC31A2.15c.1	32.4912	41.0846	43.7157	28.8676	28.7863	32.2099	50.8407	61.3442	72.9919	17.7294	39.7298	36.0457	38.7445	64.27	25.3456	39.671	45.6168	46.8769	11.7624	33.7774	25.8163	42.317	22.7655	52.3149	18.0398	12.3544	10.0212	9.61538	18.9126	19.5961	38.4426	27.1827	79.9695	58.5812	35.8686	29.8398	54.2539	64.1628	27.0461	30.8726	68.9085	48.721	30.7813	25.4006	51.906	53.4285	74.4835	41.1188	73.2237
SPCC16A11.02.1	34.4114	0	24.6192	36.1934	32.8844	27.5648	63.5193	48.2708	49.6259	35.9673	57.5147	56.8948	38.5109	56.5338	46.3977	42.0536	47.7401	43.867	44.3502	50.513	34.196	30.6054	20.1296	29.9039	40.5514	53.0736	69.3977	68.7141	76.3864	63.9187	30.4652	33.1868	55.4513	29.7588	43.193	31.8475	28.5431	37.2387	43.4344	23.2768	29.26	23.2906	38.9693	27.2645	25.3329	34.3061	63.1922	45.3049	51.0753
SPBC1105.10.1	23.0645	39.2399	35.6355	18.5726	23.2863	26.4381	26.9245	32.1524	56.8125	20.6773	54.7805	32.4263	42.6056	55.6078	40.0134	26.2861	25.0769	45.1431	18.3838	29.1017	29.7848	43.0311	35.0204	54.5257	40.3892	11.7024	9.0266	8.53316	67.4528	65.384	29.439	22.428	38.4939	42.7607	27.4517	23.0457	46.8218	34.9416	21.0411	30.2167	42.9966	36.001	26.7496	25.1397	38.0411	32.3299	51.5965	26.0364	50.2969
SPCC16A11.04.1	37.3421	0	50.212	30.2832	25.2117	30.0631	28.1597	24.4958	40.0063	12.3164	37.3934	26.7359	22.9623	51.0417	30.1542	23.6725	23.6414	24.484	13.074	29.8442	22.0632	20.751	14.1131	45.3751	32.5749	19.3265	21.2536	19.4843	42.0339	37.0497	27.1436	18.6995	39.7345	46.7506	22.3991	20.1362	39.7135	41.1209	16.9628	22.0944	50.2877	46.4691	23.6095	22.091	39.761	43.5145	69.8233	33.7757	67.5872
SPCC16A11.13.1	33.0749	0	37.6583	27.6541	16.2796	16.0042	42.5224	42.0283	43.1966	29.2824	36.6903	45.6681	52.9588	68.4956	30.7606	29.681	33.4855	24.6608	27.6299	32.7079	24.5601	29.236	37.3701	42.192	15.2487	35.8104	51.837	54.1362	66.1296	68.2063	34.2561	23.9445	178.027	135.092	31.8018	38.5813	154.864	170.524	21.1604	32.146	158.537	164.951	27.9193	32.6468	140.927	167.145	184.414	56.5553	204.604
SPAC31A2.16.1	21.1168	25.3565	27.7962	17.8185	13.2033	12.3843	39.3958	39.5042	61.509	25.8387	48.9059	41.2562	35.744	59.696	35.6895	34.1613	39.4578	51.4861	23.8505	34.7104	31.4083	32.9482	26.7557	53.068	24.9402	24.908	22.2874	24.1345	41.9591	41.0492	33.6997	29.5734	63.2415	59.705	31.3843	36.1767	55.8066	56.2249	27.1243	29.7925	62.167	55.108	29.1744	27.8536	45.012	54.0876	67.0657	40.1702	64.1285
SPBC1105.11c.1	999.42	4643.31	2717.77	587.998	1649.46	1644.44	642.128	604.278	1858.63	583.574	1252.87	363.576	1187.8	559.776	687.142	754.762	701.907	2480.88	757.346	867.73	612.575	1530.82	1201.84	704.799	827.092	1404.1	1293.28	1252.88	1977.58	1926.79	1530.05	802.298	632.284	579.5	1031.36	1228.37	766.82	467.226	878.573	1874.38	999.341	391.653	862.321	1183.95	632.817	474.507	491.969	755.115	384.582
SPAC13C5.04.1	67.4851	328.679	408.658	52.5002	106.233	92.8761	68.8784	46.3626	219.542	114.65	350.951	166.623	1431.41	408.013	143.533	68.2159	58.5298	145.332	90.1501	47.6217	313.282	1468.62	671.76	978.204	123.073	27.4147	31.4039	26.5324	83.2174	77.9306	126.021	44.7736	114.942	224.17	62.6196	70.8369	249.176	97.9446	40.8835	93.2313	464.242	192.461	43.9514	54.0767	181.483	92.356	112.699	60.0138	141.218
SPCC16A11.16c.1	82.003	0	72.4522	69.7524	27.2234	32.276	52.6408	65.8013	71.6054	42.0683	60.2408	84.4489	87.7567	82.7321	61.4003	57.5824	57.8016	59.6756	66.9839	53.2691	84.0097	64.1275	91.0632	83.9998	54.8496	77.6568	71.9595	77.296	108.772	115.9	75.3188	63.2814	117.885	170.142	66.7982	82.4004	219.569	174.231	41.6146	67.9463	164.035	161.895	66.7982	60.3022	212.184	176.428	205.147	97.6919	207.911
SPCC24B10.02c.1	34.7408	0	119.699	28.7239	60.0871	79.6192	19.9104	24.2499	69.6839	17.1845	56.9959	26.9229	51.7983	29.7676	52.6658	26.6785	25.3895	64.7391	19.6722	26.4974	27.9471	71.9089	61.7312	42.3867	47.3756	28.9464	23.8514	25.6904	52.9553	52.4469	55.7347	25.0874	33.2219	47.9969	31.5795	23.8875	48.4317	24.1899	20.8829	51.4673	68.1079	31.3696	27.1338	26.8073	38.8869	22.605	44.8884	36.7599	32.9626
SPAC13C5.06c.1	19.4174	50.5787	50.3916	18.3407	63.9504	82.3036	35.4114	22.4318	158.136	53.2542	75.3183	39.2517	67.4656	87.3543	85.6203	46.8275	26.5956	113.257	21.506	16.8941	43.6951	61.7665	87.0863	93.4929	97.0934	19.8578	9.78497	15.1176	51.0954	52.5258	22.6463	30.6419	70.2843	68.2956	30.0531	34.8368	71.3565	65.3708	24.8024	28.486	52.7229	55.7811	16.4079	27.4614	45.3936	57.2748	56.2057	29.685	67.5021
SPCC24B10.04.1	49.6528	0	27.3635	44.3446	13.0659	14.4516	55.1322	48.188	33.3359	24.1789	33.5583	42.4224	34.0113	51.4214	28.7588	33.2938	35.5493	18.7527	25.6662	32.9315	33.7994	38.0214	13.6901	42.432	34.5923	49.9066	55.1777	56.4251	61.5871	49.0054	30.7434	30.5935	38.8939	45.9223	31.4718	27.0066	31.905	40.4741	31.0804	32.4013	36.0173	36.4903	36.1376	36.9502	30.085	37.7748	45.4523	32.8799	68.7147
SPAC23E2.02.1	26.7401	88.7444	55.4475	22.8089	64.7234	74.9792	24.4829	26.2726	43.1829	22.908	38.5358	30.7357	34.6327	45.7325	34.5241	22.755	19.87	32.3602	17.6128	27.4237	27.1346	38.7763	35.803	43.2656	26.6691	16.4947	12.8251	13.8432	29.0794	24.9752	42.1877	19.3033	39.7741	43.9625	23.3528	16.4607	40.1453	32.5191	18.654	40.6642	68.058	39.0243	24.3159	26.9876	41.0077	35.1202	59.177	28.1267	55.6655
SPCC24B10.10c.1	25.3441	0	56.4237	25.326	24.3849	36.8228	36.2996	37.4724	65.5196	19.6369	50.3278	44.8656	58.7423	59.321	46.958	31.111	27.067	86.141	34.3466	32.9252	28.49	68.9267	38.0842	47.4778	44.5852	39.1691	45.3596	49.0668	76.6814	72.2747	41.5325	31.9801	44.4879	47.1519	34.2669	38.9231	52.6913	38.9318	35.2575	39.6174	55.167	36.1553	26.9686	29.2297	36.3984	35.8877	48.997	46.803	36.5273
SPAC24H6.07.1	1334.55	553.105	600.601	1374.15	1248.52	1043.34	1722.07	1694.29	632.992	1380.55	934.009	1473.2	657.378	1179.94	824.349	1601.57	1579.61	936.579	1831.84	1641.76	1487.9	725.065	907.394	923.036	554.454	3681.82	3265.33	3290.5	665.465	707.002	911.767	1617.98	1292.69	1930.84	1382.76	1385.79	1306.03	1658.6	1511.75	1060.4	950.14	1590.5	1470.06	1350.32	1451.04	1679.35	1387.99	1711.26	1098.78
SPBC1105.14.1	43.4356	703.653	560.283	38.7449	955.507	1162.67	17.1356	25.6644	147.52	116.914	85.9854	13.1362	76.7984	20.5854	55.0017	31.7228	35.9499	175.19	66.6138	35.9334	30.0312	106.682	117.522	46.4463	104.312	26.1828	12.0893	14.6222	130.67	128.963	44.6591	29.5866	41.0817	62.6122	13.8079	29.2378	67.8692	24.6054	24.57	59.8379	102.225	42.2174	10.7806	31.3781	49.8619	27.4673	66.225	13.986	42.8286
SPCC24B10.12.1	7.6978	0	11.0627	7.47897	10.9526	16.2306	55.4106	52.6882	109.347	54.7244	27.5192	48.5153	71.7188	58.1402	39.9103	49.1442	48.1006	81.7829	31.571	36.6499	24.9452	43.428	51.4811	44.8037	54.2887	7.48222	6.7872	6.01355	17.0499	14.9714	35.934	23.2959	47.6572	63.8232	30.4478	31.3995	59.3103	53.1514	29.8109	27.6962	57.648	55.378	28.357	23.9741	42.604	55.5761	76.0857	46.728	62.4291
SPBC1105.13c.1	2.7277	70.2633	32.8616	2.12012	60.5781	71.0498	7.0333	7.77915	6.45783	16.8622	24.3784	9.59513	23.7192	55.2401	19.2847	1.45118	3.09897	4.4584	4.47484	1.36703	7.85714	9.46993	36.1435	35.353	14.5578	1.6872	1.0689	1.42059	14.0055	11.1686	11.8842	2.9028	3.14181	2.77279	1.64405	3.01003	12.338	2.58409	2.58038	17.2345	19.6709	1.37706	1.73807	4.24759	4.40778	1.54964	1.74645	1.61936	6.19041
SPCC24B10.15.1	41.4465	0	18.9432	35.5995	10.6494	11.0475	33.7293	27.7558	26.4274	11.3211	10.7558	39.7263	23.7248	56.5438	42.4189	31.7347	17.2395	17.96	11.1591	21.7654	30.8978	21.799	18.1835	47.0947	55.0536	61.8632	74.9093	74.122	96.8242	87.3042	25.7282	34.1757	48.6666	58.1096	33.1536	28.8702	57.1232	69.5884	22.7693	28.836	40.1286	59.8049	36.3415	31.3698	43.4179	62.7221	50.671	38.2704	59.8632
SPMIT.01.1	0	0	0.759193	0.75815	0.877692	0.483317	3242.56	3846.73	8687.52	2543.78	10708.8	2543.96	5094.38	6317.58	4140.62	2912.42	3415.97	6407.68	1477.27	5349.1	3036.76	4582.44	2261.73	5559.23	2767.2	0.313421	0.231658	0.230909	0.223188	0.590003	3091.77	2037.2	1624.31	1984.04	1963.72	1798.01	1543.23	1511.07	1760.38	3633.12	2451.41	1301.68	1583.28	2365.79	1427.15	1528.98	1611.63	1157.68	1937.56
SPBC887.07.1	58.7187	141.763	91.3916	65.1705	103.8	57.5571	111.914	116.467	149.464	84.1517	95.2137	136.629	126.827	176.844	150.639	94.4634	100.863	101.576	111.66	106.783	122.749	113.014	84.3433	155.549	117.326	44.9767	39.0418	40.842	48.5634	39.3799	106.304	81.0937	113.903	113.184	102.337	102.633	108.673	97.2598	77.3353	102.145	124.763	112.945	88.1539	82.1802	95.8796	101.713	79.8156	126.669	84.9377
SPCC24B10.16c.1	19.8867	0	34.2245	18.2861	26.0206	34.7673	47.4881	32.531	53.4483	22.0358	31.8581	35.5274	86.3478	37.8695	31.9221	37.9285	18.2241	46.6105	46.7824	28.5834	42.0982	55.6896	57.9272	47.0554	81.5331	13.8591	13.0374	10.6746	26.198	23.3525	52.2967	27.9766	30.109	19.9295	33.8386	46.0789	30.0609	22.08	26.5552	42.1252	36.0876	19.7952	33.2184	35.6178	21.0246	25.3137	25.3905	30.8967	22.3657
SPBC887.08.1	40.3363	87.8393	79.5666	41.5593	54.0259	54.8097	56.6794	36.5974	56.2614	24.2394	44.6014	26.6456	39.8528	38.4613	28.5618	53.0999	46.5726	48.5526	17.5434	67.8856	18.4821	37.1264	24.0621	35.9333	29.8955	26.4583	36.3184	31.0956	72.493	75.8958	40.5696	31.2959	61.2444	59.3354	44.581	44.3931	44.5448	50.9139	50.5813	40.8739	44.9859	64.7843	34.3541	35.6178	31.1049	43.202	50.4957	39.5731	69.9524
SPAC24H6.05.1	51.0641	59.2493	63.2852	47.3539	31.7407	28.7593	32.3464	28.0968	50.6918	22.6559	53.1823	35.5799	34.0229	37.0905	56.6509	42.1407	29.3254	34.7822	18.1017	42.8572	47.4488	38.9921	15.8622	35.9419	43.8667	34.5085	27.5394	25.2954	25.4315	26.7043	34.3389	24.481	43.7261	86.6281	31.2043	16.556	64.1399	53.2139	27.0741	30.5245	58.7507	68.1591	24.357	30.4784	51.4536	61.8654	69.5439	47.1181	54.8706
SPCC24B10.19c.1	47.7149	0	47.1879	40.9968	31.9135	39.5574	29.8399	34.8637	30.0996	9.97536	31.0288	46.1558	38.8761	49.9196	27.4265	23.4134	24.9995	25.043	14.4395	20.3403	29.1565	33.953	22.1276	41.5467	20.1323	49.1712	45.4776	39.0275	60.1592	51.1554	44.957	32.1333	95.4664	92.5174	33.4145	34.4959	93.7206	92.0073	39.3769	36.274	115.352	93.4617	33.0664	31.2831	83.9557	95.3777	126.602	50.3377	124.878
SPBC887.12.1	32.2074	48.7729	36.5006	26.7846	21.2384	22.9769	40.9162	47.8055	57.2866	42.5984	67.2279	45.9767	46.5036	43.3679	37.8508	37.2204	43.6264	44.9952	31.3539	43.7619	38.5874	42.0033	41.9521	40.5692	43.5816	27.5323	27.0263	28.4228	66.5163	59.517	51.0592	28.3395	47.5113	51.8456	35.0338	33.377	46.5918	39.547	26.3943	42.3655	61.5703	47.1278	36.8278	34.3578	47.6436	38.2349	63.2191	46.9678	58.2148
SPCC24B10.20.1	9.21746	0	8.13421	10.0512	7.4741	10.3023	21.9118	23.3924	27.9915	16.4451	18.8222	24.3693	28.2271	50.7827	27.6891	11.2043	17.6302	13.8898	16.3656	16.6652	18.8377	13.4687	21.8924	39.1076	27.0433	11.0677	7.96326	8.65908	30.1304	25.4155	13.5023	11.3535	21.0657	16.3379	13.4451	13.0179	20.2247	21.89	7.73316	13.3584	16.6018	21.5998	17.8337	14.0961	20.6878	20.9904	23.8632	20.0703	24.4155
SPBC887.19.1	27.8461	41.851	38.6434	28.8	31.2725	23.4418	32.7036	37.2051	69.3497	39.483	54.2485	38.9059	37.4198	56.2438	51.0268	28.9188	32.9363	56.0224	21.5503	39.0468	28.3141	34.5977	36.2395	55.3386	43.8611	23.1752	21.0642	21.7627	50.9858	46.7388	33.188	27.8989	44.9135	46.0464	32.7624	25.5643	36.1512	37.8623	23.4074	34.2386	50.6329	57.6276	34.9246	34.152	43.8089	45.1203	57.9685	35.7124	65.7322
SPAC24H6.03.1	22.7267	42.5435	38.5796	22.2245	25.3463	26.9583	37.7129	31.9886	49.0743	20.2986	42.0722	37.2669	43.4974	58.4136	32.4598	28.2909	29.217	35.3051	17.6382	30	28.5426	35.8138	31.8202	51.8198	26.3645	21.3375	19.0165	19.0684	57.1941	56.0694	35.0615	24.4685	56.1179	55.053	25.0235	27.6914	54.6248	56.6877	21.6476	32.5381	72.1354	52.6943	24.9501	27.6779	50.7834	56.6238	71.2806	40.109	59.7789
SPCPB16A4.03c.1	708.299	0	396.977	572.789	272.769	242.195	388.937	456.081	203.248	431.862	219.39	240.707	164.967	207.548	181.327	377.232	448.049	244.244	362.436	456.803	263.247	170.447	210.876	194.138	166.295	304.491	250.053	241.594	160.924	167.943	411.414	413.477	358.604	412.089	337.324	340.222	286.672	371.145	311.495	516.198	335.131	651.73	549.794	587.118	544.253	415.59	522.426	503.182	564.242
SPMIT.07.1	0	0	0	0.0565366	0	0	2674.53	2834.72	3545.78	1740.18	6066.32	1740.88	3124.83	3799.8	4066.76	2945.89	2525.04	2313.02	769.673	2418.56	1886.34	3342.88	2219.35	3513.56	3621.98	0.385645	0.28504	0.426178	0.219695	0.111686	2472.7	1139.06	3100.02	2400.41	1161.69	694.629	2189.81	1729.59	1095.11	1513.7	3181.08	1477.09	947.597	1236.76	1888.82	1893.24	2427.3	1162.44	3065.64
SPBC16D10.02.1	54.3963	32.7152	37.8911	59.2724	32.8495	29.812	55.8812	50.5291	30.6627	18.8951	25.4655	47.6851	39.5786	45.3199	27.1037	54.8476	42.083	36.9754	23.7968	38.6856	30.89	20.6837	14.2472	27.7281	22.9092	55.116	70.5805	71.0267	58.4681	54.3029	28.6516	38.4544	102.485	78.5988	44.4563	38.9969	58.3841	88.3792	52.6224	23.0948	45.5505	67.7384	35.0324	30.8573	47.592	84.0271	90.0968	46.9026	92.8817
SPCPB16A4.07.1	31.5546	0	727.786	41.9396	945.761	1331.18	193.237	239.376	354.851	500.342	267.914	197.716	1228.87	159.234	1299.87	303.015	323.542	195.988	442.599	180.281	388.568	1665.16	5201.2	496.445	777.082	288.725	54.8195	70.2542	1029.14	978.859	1796.49	594.161	857.442	1458.87	210.039	1127.07	1948.86	751.474	280.034	2304.42	4103.25	883.802	131.32	918.044	1051.16	814.611	726.94	263.388	464.214
SPCPB16A4.06c.1	5.98705	0	222.398	5.17994	43.7151	171.27	7.40687	15.7293	549.507	19.1784	240.301	18.6938	162.72	89.2639	295.699	14.6712	5.87442	420.69	33.9301	22.4584	68.5125	203.447	557.59	182.017	362.688	4.56894	5.85351	4.03932	69.409	95.6235	20.5356	12.3808	2.64694	6.57015	8.31061	12.2268	5.02116	4.01922	4.07615	89.5395	19.1221	4.87266	11.5314	35.3382	6.96284	3.59027	1.65529	4.29753	8.7434
SPBC16D10.04c.1	15.7535	23.7242	19.3993	12.2792	11.716	14.587	28.9519	29.0214	49.2002	14.9501	34.9474	24.7434	32.871	41.1873	25.4619	20.1349	25.5132	29.4325	10.5626	30.7728	20.0844	32.4395	19.0417	33.1685	28.2566	9.40823	9.06671	8.68979	18.4348	17.2324	25.5946	18.4668	37.3819	39.0109	23.2724	19.1118	34.216	32.5466	17.7341	22.6558	41.0528	34.5977	21.4012	21.4789	33.7126	30.6753	52.5858	32.0337	47.9035
SPCC1795.02c.1	42.6714	0	47.2939	29.4765	21.2338	29.73	65.847	97.7181	115.682	60.7849	91.6534	84.5263	65.9445	71.1966	47.4824	87.2939	83.6126	95.9699	61.3569	77.0928	97.1339	81.6781	136.187	85.279	38.1742	36.2469	44.5992	42.6485	64.5591	69.9005	134.041	115.233	85.9264	138.433	123.575	99.8995	122.14	82.777	72.2599	135.096	109.426	98.9759	119.11	124.936	115.806	78.9371	126.588	99.273	120.233
SPAPB21F2.03.1	54.4822	54.3667	65.8223	50.2867	37.4763	38.3565	54.7645	60.3856	100.567	48.4787	78.8489	69.8271	70.6281	76.8042	38.8105	45.8935	40.0929	80.1119	41.8118	46.1801	46.8727	37.4358	53.4267	56.9371	56.8014	41.9238	44.5598	49.7762	54.6748	54.9879	43.7549	39.1198	47.2335	33.3819	38.4041	40.6421	42.5361	44.5756	45.6707	34.6386	48.9407	32.2662	34.6664	29.5119	31.9977	35.456	43.6203	52.7253	47.6343
SPBC16D10.08c.1	30.175	144.724	106.296	27.3077	29.52	54.0416	40.9927	157.399	176.105	1765.33	151.806	119.039	987.561	408.255	885.806	171.457	210.943	287.262	1139.12	95.4861	447.445	1331.15	1932.75	1375.82	4055.63	221.812	46.2936	45.6899	163.735	181.416	65.6598	111.219	33.396	33.8935	35.8393	116.235	70.4945	157.991	15.8738	128.891	89.1472	177.486	115.591	183.509	271.477	140.147	136.08	109.459	122.221
SPCC1795.01c.1	20.7834	0	25.2465	18.6902	12.0027	14.7116	23.1409	36.0766	52.6128	19.0216	29.7921	33.9501	65.8302	48.5236	58.4147	20.0081	18.4503	23.2841	16.8264	18.4196	23.1432	44.5112	36.1137	36.1058	44.9654	28.6245	29.2516	28.8231	65.2275	57.5701	27.7396	15.918	27.5657	35.8405	21.8302	21.6935	34.8608	26.4719	16.0702	20.2017	42.6731	28.0477	17.6323	16.3046	27.7618	27.1925	35.2294	29.6846	29.7812
SPBC16D10.10.1	75.8326	64.917	81.2766	72.3492	45.1256	39.8496	60.5303	70.0204	102.997	45.9325	58.3224	51.3272	92.7026	79.5807	45.375	57.0607	57.623	74.9801	50.8777	49.2188	41.8751	58.3215	50.56	75.2112	56.6505	55.7219	42.6203	43.2395	77.603	77.91	49.6361	58.6166	137.366	138.418	55.5419	54.5942	138.943	155.566	50.5778	63.8052	122.579	124.015	48.117	60.3674	120.277	164.137	164.645	71.537	181.047
SPCC895.04c.1	40.309	0	62.818	32.893	38.4025	42.4743	63.4168	76.1764	85.2275	64.7232	78.1005	72.8619	77.832	102.362	52.4565	49.9998	55.7285	68.2723	55.4504	57.0166	48.6812	57.2427	59.7716	87.4576	47.7699	47.4961	36.1825	39.1783	87.3979	82.5318	62.3804	37.5057	59.3476	68.5092	47.5771	48.0859	68.7648	59.7165	26.5159	52.8602	98.6675	64.0105	44.2569	48.7831	67.2751	67.2866	67.2331	61.9123	68.6749
SPAC227.01c.1	22.3946	21.0819	15.9617	19.1952	13.0349	14.8969	32.7154	28.6893	34.3298	15.5468	30.9814	29.5885	32.0857	32.7204	33.3182	26.3979	31.2751	35.5513	21.1864	26.5705	25.6485	33.037	24.8104	24.4709	65.8154	12.1323	9.76642	10.3543	13.1388	9.11458	27.3779	22.0619	28.902	25.3059	28.8823	19.8766	17.9258	19.5654	25.961	26.2449	17.3446	17.569	25.6074	22.2274	17.4091	14.8668	33.0203	35.3891	19.7812
SPAC227.19c.1	17.9806	26.32	23.7739	25.0275	13.8464	14.1935	65.8135	94.0706	130.154	65.542	52.6428	79.4258	87.8045	82.1312	55.5247	100.278	53.5354	77.0199	0	53.1356	23.7534	102.247	64.7949	56.5491	80.8359	29.1467	32.3147	32.2101	34.3947	21.7058	97.4142	125.367	58.7984	52.3914	94.9673	116.998	44.2541	51.5087	84.9742	99.2434	39.2099	30.9257	61.9278	113.125	39.0245	26.7703	32.056	25.1773	20.4446
SPBC16D10.11c.1	1203.55	383.718	402.599	1284.31	986.83	535.691	1147.92	1067.05	457.015	1048.63	461.502	941.036	488.589	821.23	826.82	1280.29	1096.56	552.455	1429.02	1071.33	1079.14	541.673	1001.03	776.632	590.551	617.097	703.711	642.236	540.867	584.644	788.956	1286.59	769.958	818.514	1373.25	1213.44	710.896	1149.78	1336.97	871.84	479.43	939.581	1387.47	1232.14	745.054	1149.74	625.986	1051.39	630.674
SPAC227.02c.1	57.528	34.7321	32.2314	69.6723	44.7385	35.9944	92.6583	68.3228	59.0811	62.9413	46.8368	52.4507	46.5003	71.333	48.6951	53.3715	55.2859	53.8413	39.3017	68.2864	35.3665	57.1812	29.573	31.2655	31.9646	54.378	79.4066	86.7527	33.9177	28.3547	46.4638	46.6077	104.914	70.5855	49.5227	52.519	66.9231	98.4205	53.8246	34.8636	57.5193	76.0438	46.2726	36.5286	62.1823	106.046	124.028	64.5348	125.929
SPAC227.04.1	19.3663	50.7768	42.0792	18.9713	11.3814	11.9278	26.8819	28.3334	31.9419	13.648	39.463	34.2466	22.8547	61.9961	40.7562	24.47	19.857	29.0689	15.0911	23.9732	38.1567	38.324	36.3375	49.0149	33.6653	14.3062	18.745	18.2052	58.3463	60.6413	24.7016	14.4395	19.2486	31.3261	20.7917	15.3717	22.0035	24.8033	11.5304	26.2626	22.9634	20.8053	20.2223	19.3384	25.2704	24.5624	29.0072	20.8617	27.7538
SPBP8B7.05c.1	696.804	923.398	1694.21	726.575	1272.37	1223.26	221.368	569.003	365.67	125.503	630.435	225.566	616.651	104.273	81.4298	228.726	637.688	372.608	195.916	1056.57	224.517	523.79	182.128	88.4738	69.8067	320.518	171.698	163.575	470.991	444.647	654.532	592.238	1046.4	1615.5	756.385	773.386	1373.34	210.839	494.165	1438.59	818.384	2008.06	690.697	1428.12	1224.2	163.734	804.386	824.926	1125.03
SPAC227.11c.1	72.1571	70.2638	65.3901	61.2968	42.0358	50.5099	43.7106	48.7522	91.0606	41.2135	71.8067	50.8625	76.9788	89.9531	70.5004	52.7485	39.8137	61.9357	36.4571	43.2646	41.3624	47.4787	62.8251	81.238	82.1107	39.3493	40.4163	37.1696	111.954	112.865	45.4473	38.5442	113.134	100.027	43.918	43.185	106.221	90.8766	39.1144	37.3032	94.4735	79.5691	37.5793	33.1638	75.758	90.4799	114.513	57.035	119.467
SPCC895.07.1	43.5277	0	37.025	39.3279	27.851	25.0235	51.8434	52.6095	40.6111	36.5057	46.2435	53.8284	53.2721	53.6344	35.1234	38.8975	40.5741	29.7227	40.1352	35.7965	43.9838	45.8852	27.1375	49.7425	24.0129	32.427	38.8625	38.4439	53.9045	51.8131	48.6821	37.2202	85.3741	91.0091	44.1522	41.0499	83.5614	93.0766	37.3091	41.655	84.9388	87.1947	44.1462	38.6078	79.0447	99.1288	125.627	71.2185	109.655
SPCC895.08c.1	43.1275	0	166.957	35.8258	83.7745	114.453	15.6602	20.2233	72.6717	15.8298	66.4569	20.7148	32.7276	36.7846	34.1191	19.125	18.1827	65.4645	15.3493	23.4456	22.6957	25.6446	40.7512	39.9491	39.4226	38.5531	37.1794	34.8151	68.9133	54.8941	46.3692	26.9233	27.0839	41.2355	26.453	25.6956	38.1306	21.711	20.9048	48.6302	58.8689	32.3684	24.9848	31.6319	35.5702	23.3601	33.894	24.0603	41.2846
SPAC227.16c.1	55.5427	105.795	146.732	79.0109	97.2832	61.7387	70.5271	77.0187	63.9367	34.6735	72.4087	66.3769	83.8698	104.141	68.5395	72.9433	71.9844	80.3595	81.7918	57.2615	60.4375	57.6976	126.206	107.199	69.6901	115.462	61.0548	59.2344	81.9854	69.5357	104.363	46.4256	134.793	150.989	59.631	51.4154	143.337	147.45	48.6384	87.9903	206.567	161.088	70.9833	66.5854	153.747	134.345	142.817	82.5069	206.331
SPMIT.04.1	0	0	0.9901	0.262166	0.438183	0.232222	4433.34	5534.99	13142.5	3836.39	13342	3302.31	7284.98	6642.03	5643.56	3776.46	4288.65	9595.51	2035.19	5342.56	3446.98	5641.94	3216.92	5697.66	6195.89	0.268241	0.66088	0.790491	0.203749	0.517899	3540.07	2527.76	2017.3	1950.9	2302.64	2223.44	1765.41	1315.15	2172.57	3009.3	2811.41	1230.83	1583.55	2119.74	1467.3	1348.15	1336.41	1196.11	1669.11
SPCC1259.04.1	175.818	0	155.334	146.077	81.5272	84.6102	60.3996	58.0911	93.2331	35.2572	43.6911	54.0375	50.6068	76.7535	51.8433	63.9366	57.8541	61.0376	60.1488	49.0002	61.0204	45.966	86.0633	94.3553	71.4385	51.6567	41.7728	48.533	138.629	144.494	83.8559	77.2235	171.856	197.224	76.578	70.483	172.713	167.288	68.4052	83.8928	154.237	149.724	64.2466	79.2975	160.626	150.628	202.798	82.4717	220.802
SPAC2F7.02c.1	47.5583	47.1002	40.3364	44.6106	33.8782	42.0012	46.7232	51.4482	45.1246	28.3778	32.3898	50.5212	44.0194	50.6669	39.0976	33.4199	38.8863	35.9801	34.3512	42.3798	45.0046	40.542	41.0747	42.1385	49.7362	49.174	57.2276	54.1065	86.5136	83.7574	41.3898	40.0673	83.3312	83.8112	44.9002	48.5618	88.1065	76.8824	43.1402	39.2945	80.1927	69.4432	38.4875	40.6538	69.82	76.8651	88.1744	57.9955	83.215
SPCC1259.10.1	38.3852	0	104.475	42.1049	67.3958	65.6552	38.3676	41.2893	57.603	18.2727	42.5919	37.5771	35.5951	66.8907	36.6781	33.3771	25.3579	43.055	21.7718	23.279	26.7596	30.3675	55.1988	53.1365	44.6132	22.3345	19.6993	19.557	36.1968	32.2333	56.695	24.6355	46.611	52.8897	29.3598	28.3389	47.4962	48.3122	23.8251	50.9609	89.5992	72.2372	34.7385	34.835	64.0929	54.7761	66.4322	45.9836	69.3375
SPBP8B7.08c.1	32.8396	36.6765	38.2096	28.6111	16.0212	18.1443	38.2009	58.0151	53.2873	54.9514	43.5423	53.368	67.9537	97.8985	44.7174	47.7465	35.9295	45.1712	43.4681	43.2646	36.9307	69.7343	63.6798	88.2129	37.797	34.5911	31.1496	28.4893	74.6932	88.5424	32.2995	24.5591	80.0719	82.5416	34.967	32.6077	102.682	77.9209	20.6184	32.9028	85.2277	84.5745	29.1376	31.9437	89.5698	76.479	84.2084	44.2478	110.453
SPMIT.08.1	0	0	0.0791059	0.268112	0.400108	0.148431	1261.33	927.435	819.722	525.369	1028.92	815.067	1479.95	2861.63	2126.59	886.385	440.15	344.63	99.7382	368.873	493.331	756.716	469.9	1424.74	942.848	0	0	0	0.130231	0.132411	447.761	220.426	622.542	456.611	80.5968	228.288	523.32	687.004	153.725	441.8	888.355	377.586	92.1089	315.241	455.996	722.631	507.28	318.006	686.771
SPMIT.10.1	0	0	1.28155	2.17177	3.88915	0	43047.6	38691.7	61338.7	29005.5	101175	21168.9	54030.3	47838.1	106793	28585.9	32355.6	66780.9	22174.3	62374.3	28564.2	46526.5	34861.8	29620.1	60283.4	1.85174	5.47469	0	0	2.14512	61284.7	46885.7	20273.5	19606.3	48612.6	42356.9	17839.6	13535	39574.1	66924.5	23232.6	12162.2	37193.3	53507.1	15595.9	16901.6	20324	34263.8	21242.1
SPCC4B3.14.1	61.189	0	63.4127	50.1616	49.6935	69.105	24.4009	33.448	66.1113	18.9887	36.6038	36.6995	38.1578	42.1818	38.1689	28.7221	33.8404	32.9639	30.5405	22.3918	26.2759	37.1631	57.4803	46.2456	50.3876	45.8954	39.7587	41.2056	58.7577	61.0752	38.7337	26.7454	68.9737	64.6968	30.7163	30.9616	79.2109	76.2429	28.5076	33.109	90.6202	87.8742	30.0262	26.0905	88.669	89.8973	112.564	40.6161	105.374
SPBP8B7.10c.1	58.2153	65.8564	53.8107	60.3376	78.6097	65.5236	67.6601	59.2603	81.3604	40.5122	66.4272	51.5407	60.0641	63.1481	39.1754	39.9675	45.8529	53.993	47.1996	37.65	29.2366	41.6194	28.3727	34.1437	43.8721	28.2479	39.6696	37.7724	35.3226	35.9956	46.6163	42.4188	104.94	62.4541	49.8557	44.4109	62.3122	67.3257	82.2188	38.7136	75.9222	51.644	38.1297	34.7428	41.843	65.1538	88.4599	57.8844	66.5753
SPCC4B3.12.1	40.4906	0	38.5025	41.8833	29.0992	46.2466	37.5588	43.8173	23.2833	28.5624	30.8461	37.6136	26.6236	39.8269	60.0844	37.0198	27.5113	23.6568	26.4838	32.3624	28.2216	27.0569	17.2576	40.8844	88.2805	24.5947	19.2693	18.1198	66.637	62.624	34.3015	26.8806	48.2492	36.7112	33.0489	26.4584	37.8975	44.2988	26.2646	28.2031	43.1555	37.321	33.4756	32.6515	36.4317	42.9049	49.8985	41.1119	57.9654
SPBP8B7.12c.1	74.1516	107.774	77.973	74.6156	159.257	142.736	170.249	128.792	136.579	90.2707	97.8813	96.9077	112.535	121.648	91.7687	131.638	100.616	99.4492	55.4533	93.5121	59.9784	68.0651	101.073	78.8584	106.18	119.475	92.1928	94.5352	100.461	93.9764	68.7672	82.1966	204.534	161.669	79.4567	94.8511	169.792	209.084	93.5318	59.959	120.945	176.928	77.2159	74.3939	139.615	208.806	344.114	180.768	250.716
SPCC4B3.04c.1	29.8073	0	55.9441	26.6255	33.1316	37.8171	44.9829	40.1522	70.0688	48.272	54.8449	42.9622	42.2699	75.3303	64.3886	38.6968	38.8486	54.2961	22.4935	41.6486	37.0869	36.8626	28.4686	62.1654	46.2774	24.7927	20.7494	20.7693	50.8059	44.6558	40.2466	26.1355	48.1648	51.7146	30.6754	26.9922	49.6229	44.4026	24.32	40.7725	73.3937	63.5978	34.2942	35.5853	58.2145	54.5264	69.0259	41.5436	72.212
SPBP8B7.13.1	54.6571	186.294	165.933	48.15	68.1447	65.979	28.0743	41.7588	56.8876	14.6219	61.4055	27.0742	58.066	29.7279	79.1008	32.9576	34.5505	43.5701	16.63	23.7083	36.3375	46.9246	73.215	40.5505	71.2768	20.9006	22.8045	19.7977	44.9053	40.4687	46.6696	25.7709	45.7311	78.5729	29.0218	24.1482	52.2422	50.5613	29.9674	46.9167	71.5415	57.7721	28.8873	30.5478	52.8736	51.0842	62.6503	34.2362	76.8358
SPCC4B3.02c.1	19.8809	0	21.4932	24.1687	7.11186	15.2646	35.2893	29.9762	54.4351	28.4273	29.3562	47.6617	12.241	68.1553	54.1857	43.6873	27.9881	37.5813	21.5542	31.2771	35.9536	28.5089	5.74839	38.6298	77.6343	33.9584	18.8783	17.9619	59.1939	68.2542	14.0188	21.4101	34.05	31.7202	27.964	22.0068	23.1673	26.3301	20.1972	15.373	14.1214	26.2001	24.3307	23.4433	17.5157	22.3926	31.8087	32.3702	34.6411
SPCC4B3.01.1	40.3519	0	130.929	29.7607	29.6917	49.9693	41.3299	48.7033	162.432	46.6729	120.495	70.7435	111.654	146.812	128.786	50.6873	49.5258	111.652	47.1846	53.1537	78.4476	145.102	108.985	184.878	124.722	43.3643	37.8046	35.3418	110.941	122.367	83.1953	42.8039	28.3836	62.9291	40.9012	42.295	68.4251	41.7886	27.74	83.2919	96.3545	55.3585	46.9628	50.1536	73.6377	42.1266	58.5548	56.2414	48.5957
SPBP8B7.20c.1	121.085	52.5706	48.7121	143.393	124.465	99.2278	221.252	172.546	125.296	94.337	90.5804	169.843	98.1361	136.701	84.8228	154.584	147.763	102.669	85.9785	136.737	100.902	82.2802	43.4514	68.4443	76.979	151.326	192.289	189.961	140.253	118.104	99.6765	127.234	238.098	121.291	133.583	127.453	127.541	239.573	192.163	74.308	132.326	143.887	128.853	89.4133	110.813	228.051	203.309	163.051	195.08
SPCP25A2.03.1	43.4703	0	31.7547	38.7105	24.5109	32.692	42.012	48.4649	55.2781	33.888	48.9935	44.3697	38.9672	48.8352	39.4744	29.3265	34.2541	45.796	21.9832	34.1891	30.7916	38.5923	34.8723	38.156	35.2941	30.2747	34.8085	34.8545	60.1268	60.2603	35.203	37.7981	90.1516	91.3659	40.6125	44.6015	94.1168	81.7164	31.7271	33.1397	81.4306	70.6323	32.8926	33.1577	76.797	75.6375	106.49	56.6454	94.5672
SPAC2F7.03c.1	54.7057	40.244	29.9295	39.2967	15.8028	19.5298	37.1208	43.4313	59.6058	17.7149	47.7466	39.9615	34.8353	33.264	32.9948	27.4422	29.0686	42.1548	21.8267	39.6997	30.1289	22.3849	24.5125	28.003	43.0729	21.5415	21.8977	21.3471	28.1706	20.2401	42.8975	28.3994	97.2133	100.551	35.0374	24.4268	109.141	81.7267	34.6846	42.4631	105.826	87.1117	36.9433	35.9382	100.668	81.3226	143.079	55.8011	132.611
SPBP8B7.19.1	102.959	102.798	77.7251	89.3332	63.7571	75.6373	94.3305	105.689	66.6248	82.8256	77.4127	118.405	152.682	119.721	90.7458	79.5637	78.9744	67.8603	66.192	76.7087	89.4412	130.183	125.49	111.157	68.3803	70.7827	59.2921	58.0439	100.561	93.8938	113.477	85.1766	220.098	184.541	90.5516	89.5156	227.559	207.228	81.7056	93.1369	224.98	178.498	96.6207	83.3471	222.973	202.646	249.946	132.37	245.579
SPCC550.01c.1	50.1364	0	44.7315	49.3606	39.9877	45.8698	255.857	116.43	241.635	189.281	121.623	189.485	316.968	265.427	120.264	99.5486	144.944	157.554	111.625	76.7262	68.5985	177.17	204.135	204.138	168.602	186.385	279.969	338.862	272.301	299.495	49.9128	38.4679	21.2258	23.7762	56.3899	40.2241	26.0823	29.7508	34.1952	35.8261	30.668	27.4805	42.0012	17.6593	12.3696	37.0449	38.1194	37.3652	31.7922
SPAC2F7.05c.1	215.912	206.046	155.172	218.718	201.548	196.131	424.179	288.009	274.833	186.268	150.806	380.179	305.355	320.111	280.451	342.883	254.043	261.974	174.831	298.84	277.375	245.557	254.701	226.095	380.147	572.862	562.043	557.747	467.937	423.563	125.949	207.837	644.375	706.418	187.68	237.902	572.549	963.696	178.826	117.94	421.657	818.804	211.247	208.511	602.636	951.885	912.773	393.806	918.23
SPBP8B7.22.1	126.6	109.998	114.14	127.892	61.4793	67.1623	115.81	124.431	108.022	95.1946	96.8487	118.076	113.359	116.449	135.081	113.027	118.254	62.9242	84.2084	123.623	89.9464	136.13	139.382	109.169	156.544	99.2816	74.313	66.2755	87.9965	85.5287	152.77	110.01	242.104	244.77	124.29	120.367	256.009	235.97	86.6626	140.64	250.339	233.799	118.451	118.233	266.926	244.766	287.112	151.69	315.976
SPBP8B7.26.1	310.719	274.047	267.524	217.973	143.204	207.608	11.4241	14.5562	14.2656	14.4614	37.0634	30.3914	19.8138	12.8853	19.045	25.4571	28.9938	51.5613	8.72215	30.9089	56.9709	33.225	27.9138	12.5056	42.1577	106.551	113.479	114.635	179.424	193.42	51.1503	38.0501	83.6928	76.0697	34.2082	25.0605	72.8798	35.49	31.0575	62.0843	84.7937	73.7589	41.9236	50.9171	86.7735	33.7287	92.4212	30.6169	80.0618
SPAC2F7.10.1	16.1853	29.7398	22.7537	15.4087	22.2543	19.0167	27.8961	25.235	24.0395	20.6245	26.2526	29.7652	26.3536	50.3851	29.0571	25.4669	22.2481	17.5845	16.0629	19.9919	21.8319	22.6621	24.7513	33.9452	30.9669	17.6884	19.2794	18.2255	32.0557	27.581	27.7949	17.8006	27.4984	28.339	22.5131	19.2943	27.3571	28.0125	17.7103	23.9313	32.7403	25.1548	23.0784	18.6824	24.9931	24.9972	34.2185	24.8661	33.259
SPCC550.03c.1	26.3446	0	35.6028	21.9903	17.596	20.1769	28.2687	36.7922	61.9774	25.4573	50.3216	38.5654	40.4046	51.7833	35.0407	25.4957	29.7071	51.9219	20.0283	32.4189	31.23	36.0589	31.5247	42.9034	28.758	25.1823	24.1587	22.8943	50.9811	43.9259	37.313	27.1237	60.7427	58.8796	29.0491	29.4577	59.1474	50.3927	24.0679	39.5281	71.136	61.6888	33.1341	30.6921	61.481	47.4808	80.325	42.6325	79.6902
SPBC19F5.01c.1	20.6138	46.3265	73.5972	13.5053	15.7709	14.7083	15.9134	20.715	62.9412	7.48366	41.3686	20.0398	26.5384	30.2613	29.2007	13.6388	15.3717	46.1697	7.0094	25.6959	18.256	25.959	14.5989	24.612	51.0361	15.7311	14.9759	14.8348	14.8406	18.8066	18.6155	13.8303	17.4297	37.642	17.7585	11.0576	24.2398	16.7618	14.3993	29.4958	29.7261	28.4727	16.9023	20.792	22.209	16.9915	25.6466	20.673	24.4318
SPAC2F7.15.1	78.5499	59.0572	55.7573	75.5346	35.5203	31.6975	83.0287	77.3877	48.8247	37.5752	57.2344	96.4078	91.6876	102.52	60.8792	83.154	73.3727	40.8044	67.6645	73.4366	76.2876	79.1345	46.1321	80.499	57.1014	63.1093	52.0334	51.2998	48.7376	46.7758	54.9146	51.8349	112.206	123.852	55.1171	59.1181	119.578	153.134	42.997	43.9421	105.37	108.716	51.5257	42.678	113.832	134.119	142.552	84.2852	170.838
SPCC550.06c.1	230.567	0	56.5573	236.248	73.2715	90.2963	827.423	789.718	341.448	471.414	203.013	602.453	1011.13	2118.74	2169.31	1001.31	746.558	388.957	1153.43	536.678	710.394	948.217	830.218	2025.01	2828.73	623.66	482.511	495.738	234.136	215.357	336.142	729.517	306.8	180.052	745.264	698.701	375.243	706.273	508.429	292.359	206.264	504.573	1030.84	863.249	529.618	712.832	489.119	993.422	477.967
SPBC19F5.03.1	116.829	136.293	96.9483	90.609	61.4944	77.8677	89.5888	106.591	102.552	102.175	104.913	140.404	125.095	110.984	99.3682	95.2437	96.3434	56.6832	118.508	85.786	148.484	128.123	81.2709	98.8459	79.0228	49.3308	49.7438	50.6564	73.6761	71.4131	126.333	66.2736	79.8133	118.38	75.2183	61.024	108.415	129.46	32.8683	114.381	172.923	148.57	99.3763	114.171	176.493	127.169	143.97	106.468	158.753
SPAC13A11.03.1	9.28198	21.1829	12.6415	9.73759	10.2839	10.5329	104.365	67.6105	378.74	49.1489	63.3052	45.5529	130.19	154.052	31.3414	97.6703	39.4155	341.023	113.83	70.9975	52.049	110.41	120.709	101.31	165.321	11.1128	41.3522	42.3477	43.6605	38.9164	56.4259	94.801	126.957	105.25	105.533	92.7481	144.292	90.2784	77.7755	37.718	75.1778	66.7016	41.104	30.5765	50.4559	90.199	52.987	43.3384	113.664
SPBC19F5.04.1	238.73	648.437	460.425	297.808	444.053	571.362	185.617	326.553	163.699	258.743	315.164	150.058	154.895	173.314	169.902	188.099	257.401	204.182	224.597	202.373	153.229	193.643	479.997	163.522	199.274	211.278	150.652	148.844	257.011	254.849	405.729	62.4231	117.295	109.004	67.2707	66.0914	110.013	113.709	56.0346	339.2	714.265	474.084	243.203	213.849	443.952	278.202	363.869	255.572	385.902
SPAC3H8.04.1	31.6471	126.802	87.8017	30.9189	72.9238	67.2805	44.1659	53.8074	151.919	49.3084	54.8365	51.8221	98.1326	104.651	181.83	62.837	69.2722	141.655	37.7462	44.203	53.4631	101.182	189.062	135.115	228.054	48.3205	21.7396	20.4709	59.0698	62.0998	63.4892	51.7262	70.5979	99.5011	53.3916	60.3925	104.25	78.8059	40.6299	59.3173	89.8776	84.5627	45.0215	50.161	76.9637	74.6528	69.116	50.6317	76.2783
SPBC25D12.04.1	151.646	207.48	202.749	130.866	72.6951	85.3255	322.318	396.665	439.864	313.598	379.35	405.555	381.296	567.82	338.979	279.452	294.37	351.956	317.086	267.11	307.972	309.881	579.876	490.109	318.722	243.137	205.418	192.045	320.854	321.886	410.752	223.716	217.944	213.37	261.055	225.691	224.094	208.518	196.437	326.609	386.494	226.277	271.483	236.987	217.285	208.791	210.092	246.231	229.227
SPBC25D12.05.1	61.1135	78.4659	54.9264	65.9376	73.7881	85.0641	73.5469	69.69	41.7142	48.2109	46.0799	65.4723	59.7426	64.1533	33.8992	63.8498	64.4834	38.0052	50.4656	56.0219	46.801	55.6554	40.0788	45.8596	38.6494	56.6998	45.8983	48.4012	77.0771	72.9565	61.0225	56.4247	51.9422	45.034	62.3148	61.0959	44.7093	57.1798	50.7723	52.3678	44.4042	43.9213	60.5295	47.959	41.3777	53.8234	53.1925	59.8548	42.9752
SPCC550.11.1	121.068	0	123.566	134.51	130.38	111.382	148.561	141.602	126.044	123.15	116.563	109.67	72.9203	93.3705	72.3138	132.077	121.917	104.518	71.9132	136.926	79.1992	79.8605	92.0152	67.3979	70.9798	77.5841	62.617	62.4709	72.5131	66.5519	129.434	99.8811	179.654	148.902	93.1434	89.7156	110.486	185.721	87.2217	101.438	190.534	179.56	121.752	101.547	145.055	187.865	219.321	119.852	236.135
SPBC13G1.02.1	307.056	366.777	271.022	236.293	131.236	137.13	207.234	238.447	138.685	206.892	203.697	277.355	309.95	252.388	215.979	197.199	214.306	147.704	261.731	208.61	266.407	267.575	349.086	267.325	249.224	139.969	106.001	116.044	87.4368	92.3386	252.891	204.091	148.127	208.135	229.6	210.614	234.555	187.245	105.109	243.799	239.224	192.093	232.316	222.988	240.363	187.351	199.738	227.923	212.344
SPCC550.13.1	78.6823	0	44.7919	61.6285	14.1055	16.0837	56.2078	54.7081	66.0592	30.1855	73.2538	67.9266	41.7022	50.7318	80.7573	47.7809	42.1021	65.3217	33.6157	45.0104	46.5914	42.3811	23.3257	38.0891	74.4582	81.2092	90.4914	90.6528	84.6699	76.0013	62.7609	50.9201	97.8385	134.008	58.533	52.612	139.245	129.626	48.5121	65.1933	107.684	130.915	59.901	57.2544	138.366	117.732	162.878	103.66	121.467
SPBC13G1.06c.1	116.769	336.179	311.465	130.921	228.982	227.746	169.119	211.451	387.078	126.926	208.989	142.946	255.058	184.614	134.409	121.371	119.874	164.691	93.5648	80.0336	78.8571	89.1034	138.312	140.995	195.679	71.0594	32.0347	30.4459	74.0721	69.4738	297.172	91.8012	529.371	515.267	124.612	116.883	560.553	476.72	108.581	208.874	1135.82	615.594	144.458	134.7	664.493	509.783	726.225	229.228	832.196
SPBC13G1.09.1	102.358	92.0151	74.0994	113.116	168.224	143.915	122.742	107.57	101.945	45.8252	74.0459	91.1544	78.5438	90.5694	49.5829	71.9159	83.2899	99.7814	38.4502	63.9216	51.498	52.9855	33.2504	45.0032	62.3364	43.8771	56.033	56.4195	59.8148	48.7644	77.9801	102.887	342.16	208.056	115.723	115.742	195.148	205.039	200.192	56.3143	158.591	137.971	83.4853	66.9122	123.09	190.233	269.461	125.683	211.746
SPCC4E9.01c.1	3.5291	0	15.9997	3.38605	10.272	12.1427	5.02964	7.23192	18.6649	3.76826	7.19129	5.43214	6.5122	8.21635	5.17157	2.85385	3.87823	9.83054	2.00003	4.15476	3.44151	6.34886	3.65757	6.90561	6.6925	2.00373	7.83501	8.12713	6.03883	5.26635	7.17615	3.37325	5.92116	5.05014	5.23551	3.63239	9.42133	6.30785	3.3734	5.36353	8.14939	5.98241	4.56388	4.39809	7.11189	5.70247	5.48353	5.10983	8.20274
SPCC645.02.1	12.3344	0	26.082	12.3699	12.2465	11.1073	9.38318	14.9446	20.677	10.798	23.4168	18.5613	18.0822	39.3852	24.0127	13.9394	14.8837	14.2752	14.3278	13.1311	18.0295	22.741	17.4681	27.6	28.855	12.8623	11.7885	12.1294	47.335	55.7264	16.6961	8.71346	11.0376	12.5773	9.43138	9.63768	16.6276	14.6384	6.71288	16.5207	35.1253	22.0457	9.73885	10.5779	18.5822	13.3691	19.5716	18.0609	23.5129
SPBC31F10.02.1	68.9153	219.201	179.266	65.81	70.4538	73.3684	61.0615	73.5631	189.76	43.2423	130.896	77.5356	90.9688	150.95	175.153	58.1482	101.823	169.119	28.6889	69.0185	64.8556	75.8914	77.6047	127.492	156.665	48.4827	39.4041	31.5921	111.139	89.2808	109.234	65.4269	108.266	141.659	69.5	86.8399	151.331	113.102	46.0108	109.726	226.761	160.679	70.5146	77.7245	140.588	136.812	136.46	88.8955	123.148
SPAC3H8.07c.1	47.0342	37.6468	39.1065	42.0207	17.3462	20.6013	118.767	101.254	105.069	73.5754	55.89	98.4581	116.526	127.916	86.5229	94.4432	88.2359	81.3311	76.1155	71.7802	59.2696	98.0488	85.7374	77.4675	43.0649	38.146	48.7479	42.0239	79.4097	74.1312	47.7117	43.2037	92.5537	59.468	51.978	48.4965	73.306	76.5897	47.4694	41.7778	71.3391	59.4747	43.5426	32.4601	66.6624	84.6154	60.3816	61.4367	60.3234
SPBC31F10.03.1	228.258	702.038	526.167	202.136	313.491	277.323	135.131	177.621	209.788	111.748	213.149	121.565	123.601	219.63	168.255	121.224	193.292	176.285	117.126	130.944	119.893	152.94	193.308	190.683	177.201	169.397	104.371	96.9133	242.249	250.192	335.239	97.8027	127.726	149.592	115.019	114.107	158.966	122.986	74.1859	274.962	452.514	238.501	165.88	185.296	252.711	166.126	174.338	163.41	168.316
SPAC1F3.08c.1	0.51593	0.966232	0	0.507946	0.90962	0.562413	0	0	3.86797	0	0	0	3.04431	0	0	0	0	0	0	0	0	0	0	0	3.73693	6.92955	10.8839	6.38157	14.3102	12.5429	0	0	0.940906	0.622796	1.10781	0.386332	0.375761	0	4.63662	1.14697	1.35946	0.49488	0	0.636032	0.396012	0	0	0	0
SPCC645.05c.1	24.6403	0	26.4239	19.8746	26.1895	23.4185	46.3296	55.6932	92.5347	41.1549	79.2047	57.8118	77.8099	64.0248	57.7632	32.4478	38.1431	71.9191	30.5335	44.271	41.3638	61.1374	60.8139	58.6915	53.4871	27.908	24.3678	24.6245	47.2203	44.9185	51.9514	29.5009	73.5753	90.2693	33.9991	35.728	94.2191	80.3675	25.6315	47.9268	117.603	87.8614	39.9802	35.374	95.0977	78.5303	132.39	63.1691	124.692
SPBC31F10.11c.1	45.6053	56.3752	53.6415	41.6416	36.4937	47.1121	47.1005	46.6408	68.0559	25.6996	50.0518	40.2862	63.167	54.1238	68.8237	30.7084	32.7887	55.2213	23.673	31.1663	30.9767	54.8696	34.4449	42.8808	158.482	55.0114	62.2921	64.4615	75.4073	61.7225	36.1705	29.342	83.2697	75.3521	36.343	35.314	88.7142	82.3235	31.8114	34.6529	85.5286	65.8423	30.2116	30.0949	72.3977	73.3913	105.838	55.2356	81.0923
SPAC1F3.09.1	127.126	361.579	258.889	127.673	244.451	137.127	73.2498	84.9481	93.2266	63.1169	165.157	99.4976	193.395	106.943	49.5152	82.8254	83.8827	96.3138	69.2141	87.115	107.31	212.389	360.953	126.173	44.0692	81.1601	51.418	47.9557	94.2549	85.2949	181.005	78.6851	105.655	126.305	96.2814	91.0527	213.349	98.1397	71.2424	134.866	225.677	107.179	80.4151	82.1239	164.477	106.941	91.5403	80.1512	84.0342
SPCC645.12c.1	12.3616	0	19.2796	11.0268	13.1644	12.5709	39.2899	42.2576	33.5872	7.79557	28.176	36.2731	52.8701	76.9285	43.0918	24.32	41.1898	43.7999	7.75789	34.7597	14.9838	24.6266	21.6751	50.6969	25.2384	29.1111	22.2375	21.9603	55.7034	57.6039	18.9214	17.8234	34.1941	36.6542	19.833	18.0159	35.6501	36.5289	15.2845	17.706	33.2283	33.9005	19.9627	20.2508	33.8779	36.1192	43.7764	23.4889	49.8728
SPAC1D4.08.1	363.984	200.766	182.743	287.78	108.971	105.188	127.738	109.089	92.2905	100.911	93.632	116.95	97.6072	100.704	137.227	125.731	103.8	90.2646	95.9267	110.504	139.659	103.618	82.5361	104.381	145.82	187.946	144.962	144.176	227.016	232.811	95.1022	125.264	153.644	182.035	116.56	100.245	140.65	147.365	108.758	109.753	104.914	129.887	110.127	119.352	124.017	141.528	162.623	114.122	154.658
SPCC645.14c.1	418.408	0	126.753	425.724	111.632	126.471	234.391	501.703	160.743	242.732	124.798	430.204	853.473	1357.27	413.079	400.44	469.827	314.934	719.862	242.642	569.645	1111.14	1268.02	1779.53	983.044	791.964	335.02	333.988	213.238	218.11	167.951	370.496	353.442	140.075	299.994	392.625	542.43	837.633	146.819	130.381	254.231	688.074	589.4	304.534	1033.4	750.576	617.648	476.135	644.475
SPCC1322.01.1	27.8722	0	19.9505	25.8246	22.9526	20.9104	25.8019	25.8181	22.7653	12.7585	24.3146	27.7751	22.8705	35.4664	18.2394	20.2134	26.1124	16.4836	10.0036	16.6906	19.9292	20.763	14.307	26.4003	17.5238	10.9629	7.2299	6.29043	14.97	13.3481	20.0194	14.8192	40.9257	35.9103	20.7089	14.7704	33.2277	35.1563	17.3609	14.7087	34.5421	33.6496	20.4175	15.0042	31.1906	34.5313	51.5806	29.1557	60.9907
SPCC1322.05c.1	68.596	0	92.8981	53.9959	36.9409	48.6583	36.9892	52.367	83.9255	45.168	75.2163	51.3032	64.6286	55.3727	58.7792	46.1988	43.6785	66.6948	43.9298	48.5047	59.6136	71.0533	101.282	59.8637	92.4572	61.4195	56.1651	55.2861	114.154	112.423	71.9059	54.9586	52.654	75.9264	54.1548	50.536	69.7119	56.0053	37.1834	73.272	79.2601	59.598	52.1329	62.2505	66.6999	51.6514	86.368	59.4789	70.8833
SPBC21C3.01c.1	8.96071	10.5522	9.26715	7.71524	6.2324	9.15728	23.4118	25.8747	71.3796	24.3012	47.259	30.6749	26.3613	32.708	24.4967	18.915	22.6468	57.9603	9.70202	32.7773	24.651	24.88	14.2985	29.7414	20.6354	6.78123	6.87984	7.52794	24.9651	24.5355	18.6831	15.4287	32.2093	33.1708	18.6666	16.4689	32.7353	26.4313	13.6738	18.7728	31.5428	28.367	19.1023	18.2922	27.866	25.383	38.7784	20.1654	42.9491
SPAC1D4.09c.1	68.4336	77.1019	92.1086	74.9434	72.5844	100.702	58.1411	75.8022	109.602	36.2665	54.5722	75.1069	80.3141	83.0745	73.3604	48.4095	63.2509	84.148	54.9961	57.0032	47.9375	78.9763	62.2607	66.0932	178.004	71.7288	67.5611	73.578	78.2295	84.1962	83.1425	85.0483	317.753	232.308	86.9561	87.0102	265.545	259.13	80.9816	61.6388	238.602	201.276	59.5058	53.1354	189.021	218.452	239.458	107.329	305.441
SPBC21C3.07c.1	31.7898	30.4787	30.3756	31.6118	18.7896	20.4548	36.0719	32.0823	32.779	19.2578	34.8023	38.3033	33.8612	38.4964	27.7345	28.5432	21.1371	24.5161	11.3568	22.1177	29.4128	19.5276	16.6584	33.4386	14.5148	28.5211	24.3022	24.8995	34.4125	30.2939	25.6987	13.9285	29.403	25.5097	18.5807	19.0299	26.0058	35.692	14.8372	17.6175	34.4423	26.0368	19.9189	23.6937	28.3861	38.1816	38.0214	27.5872	34.7718
SPAC1D4.10.1	25.797	44.3858	34.0499	26.6218	49.248	54.2739	29.0033	23.578	26.6302	17.7313	28.6509	24.6061	28.6447	34.3092	17.2303	23.3385	22.0442	28.1906	16.6077	19.0257	20.8174	31.241	35.2225	36.5138	25.5137	23.4319	17.7783	19.4416	26.9522	25.2157	21.7032	20.5366	29.3397	32.5875	23.0719	25.0466	36.9947	39.6528	15.2628	14.5102	23.8671	29.1879	20.5388	15.3993	32.6494	32.0578	39.2501	12.4207	37.9909
SPCC1322.06.1	22.9805	0	29.5169	20.4994	18.8202	21.9392	20.3701	24.9566	26.4365	20.9904	17.9229	24.9841	23.2133	36.126	23.9524	21.0956	21.6185	19.7413	13.8325	20.215	21.5308	30.8555	16.5794	33.3644	37.5295	15.022	16.372	16.1706	36.0206	34.4075	20.1006	16.3698	29.42	34.8349	18.5598	13.2383	31.4651	29.4771	15.0366	21.0913	28.3488	27.7952	19.3308	17.832	31.7062	26.4108	39.7415	22.0252	40.2487
SPBC21C3.09c.1	170.118	166.228	199.308	144.374	102.802	84.8605	71.5881	78.158	76.3323	52.3196	68.437	59.8583	79.2695	78.0502	55.7206	57.177	65.6291	73.1929	52.8932	78.0995	50.6928	48.9719	71.8751	82.5435	53.2613	102.801	87.389	84.3077	185.7	180.282	68.4449	54.8627	122.499	106.518	71.4565	57.3922	104.331	100.346	94.2018	72.4631	113.461	116.787	78.6459	76.0079	104.527	97.9445	113.43	90.6009	111.73
SPCC1322.07c.1	0.569302	0	8.26861	1.12099	15.0558	17.6869	2.32422	0	29.8767	10.0301	9.66729	6.34161	6.71849	10.7732	5.09826	2.87733	3.07225	26.5198	0	2.7105	1.55788	9.38829	25.6908	19.4712	8.24703	0.9558	1.41292	0	41.3821	45.3965	3.36623	0	0.519121	1.37445	2.44482	0.426297	0.829266	0	2.55813	4.42969	0	1.63822	4.7385	0.701829	0.873956	0.512092	0	0.64216	1.44401
SPBC21C3.12c.1	442.949	305.915	366.878	340.971	114.226	116.777	101.104	126.058	137.84	74.9217	127.432	140.542	90.7759	127.81	147.85	157.403	155.917	161.195	111.108	175.073	175.58	142.318	226.362	217.311	105.993	207.572	234.673	231.129	198.459	184.631	199.045	189.198	303.485	305.736	194.975	193.025	414.02	417.182	145.421	210.209	399.435	337.598	180.288	222.033	379.307	376.33	315.241	181.147	417.811
SPAC1D4.13.1	121.699	220.038	214.088	83.9542	112.098	103.353	49.7339	50.3757	103.346	31.5347	72.1293	56.0201	74.2458	124.868	61.7236	46.177	47.5752	83.3786	33.7242	70.5913	40.3536	64.761	74.2368	110.375	65.0154	79.4544	38.2893	38.2646	122.952	117.84	92.137	84.3671	244.014	264.211	83.3475	102.682	284.44	139.153	59.2407	68.2393	268.831	167.663	55.1849	49.4994	163.757	125.51	227.531	67.7557	246.379
SPCC1322.10.1	1662.73	0	1369.74	1121.27	929.543	1487.48	271.895	255.341	162.796	101.23	522.689	376.853	292.584	162.743	983.826	364.885	291.75	326.748	97.688	398.618	447.497	459.613	312.635	242.966	1614.15	997.198	694.623	691.545	3588.79	4039.62	1045.79	340.188	354.266	570.32	386.384	298.463	921.025	507.476	291.966	1336.86	987.589	577.08	484.028	837.441	998.239	464.348	435.299	423.776	350.483
SPBC21C3.15c.1	160.976	101.681	72.28	141.377	58.9239	62.3728	118.274	132.427	62.5199	122.011	83.9008	133.634	116.048	144.505	74.896	122.301	119.401	56.1368	120.2	105.8	126.236	116.853	179.403	130.354	106.838	117.792	117.421	117.1	137.343	134.111	119.995	116.046	155.336	169.56	121.893	119.259	159.669	176.601	73.9693	96.5533	156.928	167.1	123.429	105.36	182.519	169.623	213.559	120.354	193.67
SPAC22F3.12c.1	51.8727	48.6975	61.2262	20.0995	5.57103	6.75436	11.0265	10.3306	50.8202	2.17707	18.4353	14.2318	5.62478	41.5062	22.0529	8.56509	7.43057	24.3955	7.42816	54.4621	6.8112	4.36665	2.26406	24.0296	12.6582	13.6479	5.58595	5.69889	11.042	8.13687	12.5255	17.3336	32.6925	36.8224	22.1361	22.9209	34.5977	16.0217	8.92372	14.7754	17.1639	18.5919	12.0216	18.019	20.5278	11.9568	58.2231	26.8811	43.9248
SPBC21C3.17c.1	47.7962	64.686	57.4436	39.7826	38.7032	34.1052	84.9048	72.1613	131.297	77.1374	123.912	65.7898	81.8096	106.155	62.0805	63.6193	82.6963	127.471	48.3332	65.1418	78.8752	78.2185	101.822	98.1665	73.9954	41.0413	42.3328	43.5498	82.0062	85.3303	61.6389	52.7937	31.2734	42.0611	52.2283	49.3139	40.9227	33.468	52.0531	58.4005	39.6573	33.7721	44.172	50.8264	33.8863	28.2245	39.669	50.2091	33.7787
SPAC22F3.11c.1	25.8246	35.6115	55.8328	27.0694	14.7993	13.4454	39.8645	43.1637	65.4996	24.145	50.1796	30.4126	48.5195	38.4958	69.0348	28.5718	22.1872	62.5101	24.0283	18.3512	16.1729	16.9501	32.3463	29.8811	31.6403	45.9454	45.2793	44.1793	102.239	95.4547	33.4265	25.0042	57.8749	72.5836	26.1162	33.2877	70.181	54.7912	26.5568	23.7071	87.3443	58.908	21.9711	25.0255	62.7208	69.5728	67.2077	41.3031	66.1548
SPBC23E6.03c.1	28.8796	87.0601	146.511	25.2899	34.1204	103.035	24.8432	22.7029	73.2927	25.1914	49.125	66.6731	102.421	109.018	49.1343	24.7051	18.3036	55.7637	13.9923	32.7716	57.8722	88.8342	32.2228	125.102	39.0177	10.97	9.77943	8.88406	20.1318	22.6999	27.3017	12.8587	37.2951	49.6129	21.2057	17.4048	56.3074	43.9921	12.6632	27.0561	77.0172	50.5226	21.0597	21.2754	45.7124	42.4433	47.7833	29.0873	47.5694
SPCC1322.12c.1	52.3746	0	42.5872	43.592	47.5217	46.832	26.1713	26.5699	33.7262	12.549	30.1741	26.5274	26.1463	36.4991	22.3587	26.9427	21.2421	28.6394	17.5275	24.0954	22.4046	26.7067	17.2021	31.9515	19.7131	25.3391	26.0417	26.0688	68.0672	59.7793	24.2246	22.9673	65.5506	69.1286	26.5794	22.5525	68.968	62.0066	26.2278	22.6769	59.5646	51.6077	26.2613	23.0982	56.9911	57.8043	83.0797	34.1119	73.4547
SPBC23E6.10c.1	121.546	58.3059	67.2391	141.731	72.0262	66.4324	55.3909	65.8005	32.5945	30.8151	30.5491	43.7326	35.3845	46.574	17.7889	56.0705	68.3638	31.8144	36.2152	61.7415	38.5633	39.5566	47.8915	41.7036	16.2881	54.8701	75.6239	70.0016	95.4244	94.4705	41.7266	82.6978	147.913	132.29	79.6718	86.9453	102.637	140.581	63.5759	44.0771	59.6498	153.94	70.2183	57.5707	99.3076	111.119	151.258	105.775	153.531
SPCC132.02.1	26.2092	0	21.1015	26.1288	20.8606	15.1626	49.5408	38.0206	36.5136	24.2394	28.736	41.2641	48.2219	64.0469	43.6156	31.7082	30.2924	26.4903	15.4382	31.4418	32.7544	35.3939	23.5274	45.9261	48.4307	21.343	27.0432	24.7094	37.3447	35.401	30.8899	28.2706	143.093	111.505	31.8459	39.9931	113.75	121.383	31.529	23.3982	101.035	91.137	28.9199	24.9325	85.0316	121.627	160.234	58.0561	148.661
SPBC211.01.1	59.6787	58.1218	50.9455	57.6894	48.8312	52.7377	31.4913	49.8631	47.6838	26.2262	34.4694	40.7007	46.3135	47.8025	38.1743	47.193	37.9751	30.1186	14.7633	39.9465	49.9926	46.8645	72.6391	49.9868	44.1081	43.7357	36.7764	31.9706	89.0484	73.1681	45.2667	28.2176	90.327	81.0247	33.9002	30.6026	81.3122	93.2172	31.9243	36.5527	78.6261	88.7863	34.8149	29.8622	88.1872	100.912	118.838	50.7543	134.897
SPBC211.03c.1	52.5081	68.5688	48.3837	43.8672	47.8045	47.6861	56.9462	66.6148	67.707	57.0175	81.496	69.371	56.7303	62.957	53.2117	55.6019	54.6905	46.5809	35.8628	62.0581	61.6326	46.5247	39.6802	56.8888	45.0929	31.6874	25.3671	25.6554	41.5454	37.0297	56.5421	37.7243	75.2509	88.2604	44.6043	37.6603	70.9638	71.4694	33.6758	48.9141	87.1719	86.8078	49.8861	45.2333	82.4944	71.7511	113.662	59.1035	108.179
SPCC338.07c.1	91.0483	0	32.5083	86.2596	35.5356	34.4216	120.79	126.889	58.4372	132.263	67.0253	139.708	132.696	109.476	74.2589	109.469	97.553	48.7565	104.42	82.5919	105.379	94.6279	107.533	91.8893	54.5356	100.515	69.9305	70.6479	59.3871	45.9632	63.0958	79.3478	130.659	128.445	88.0758	86.4825	133.373	182.645	62.5606	59.1011	105.141	131.875	91.1299	73.1523	134.807	172.51	133.987	115.926	134.231
SPCC338.04.1	54.7799	0	85.4123	51.8005	34.2295	55.1127	35.3587	35.1975	22.7259	29.2462	44.1209	44.9215	47.2717	58.7288	62.0483	29.5469	38.5593	35.8621	20.2468	46.3895	34.9578	28.565	43.712	64.1805	28.2292	56.8905	59.3795	62.4012	91.7405	90.3284	42.4318	27.6361	56.8616	56.1946	29.5997	29.5082	57.5592	56.811	30.8905	34.176	76.7362	59.8139	29.1626	26.6925	65.1484	49.8593	59.4294	44.328	74.6908
SPBC211.05.1	202.215	131.815	125.917	148.489	178.587	126.049	59.2942	54.4836	25.1274	52.4885	37.9425	59.1132	72.5146	105.708	65.0319	90.3445	60.2904	98.3032	69.6464	79.7869	79.4875	110.542	50.416	147.748	80.9205	27.1973	23.5682	26.2557	48.0843	40.1978	130.231	134.126	220.046	225.219	145.532	172.334	155.413	225.071	180.725	146.537	138.359	153.242	158.081	147.369	216.098	174.859	326.181	177.056	194.112
SPAC22F3.08c.1	36.0646	25.0926	20.7984	39.8341	19.6698	20.9558	57.511	45.0529	46.8499	15.5505	27.8778	44.3913	35.9361	44.7632	32.4866	26.2306	33.4376	40.0195	17.3324	27.7353	21.1582	19.2132	17.8609	22.2183	33.7553	17.4267	23.921	26.3328	31.809	26.6251	23.9326	35.2026	103.824	66.293	34.6066	39.1004	74.5182	87.8809	43.7857	20.6621	52.2593	58.8236	30.1741	23.4378	55.6487	75.9802	111.574	56.988	96.7151
SPBC211.06.1	22.7587	25.6755	18.3709	22.2795	17.8756	16.0392	64.2848	55.7159	67.7335	46.2364	55.1571	63.6185	72.8573	73.4756	43.3435	58.9263	51.3097	53.22	26.8199	43.0148	45.3257	75.9137	63.4549	56.7976	61.388	32.4312	26.4266	25.5429	56.5374	58.3205	27.1829	26.6406	43.9376	39.002	33.9026	25.7078	41.768	41.9062	25.7113	27.1149	29.6443	34.5403	29.9818	28.8523	29.9514	39.9372	47.5281	33.4358	47.0324
SPCC1281.02c.1	42.6521	0	40.7089	34.8905	45.393	53.0881	27.8024	34.4731	36.9478	13.6819	25.1061	29.3203	30.1375	28.9674	22.0671	19.9266	11.6054	22.7255	15.3614	20.9043	14.9573	26.598	22.559	30.4424	19.4706	23.8444	29.6885	29.7033	61.3625	67.9664	28.4593	21.1753	47.3083	44.5641	26.4231	20.2633	45.5522	42.4929	18.32	23.8047	54.659	36.1846	21.493	22.7556	40.1664	38.8495	82.7756	37.3464	71.2522
SPBC1604.17c.1	20.9352	19.7748	22.0328	18.453	8.43846	12.2172	19.9131	13.3634	23.8305	14.8051	18.6125	18.8485	13.2586	25.5816	15.4598	14.6804	15.6749	20.7072	2.56236	14.6119	17.5465	12.6528	10.283	19.4938	19.8476	9.5231	10.6772	9.35469	41.5665	38.8515	16.6192	13.159	30.9336	24.4777	18.7105	16.0047	23.909	25.0788	14.7756	12.9755	23.9717	25.2327	16.0483	14.9312	18.6352	23.8597	37.8766	20.1217	43.6486
SPCC1281.04.1	5.38674	0	15.1459	5.50581	7.82976	6.05136	14.4374	10.2495	21.5797	4.82976	30.7235	20.9557	22.3224	38.2586	27.9865	9.97571	9.76388	18.3037	1.28171	7.83107	24.9804	21.6995	11.7197	37.6912	24.4227	6.55848	6.02117	6.40859	27.5302	28.3909	10.3508	8.00259	14.0984	16.4797	9.12369	9.05258	12.818	11.33	7.11372	10.787	11.9186	11.9116	8.40087	8.1108	8.83752	12.206	22.5728	13.6829	12.3074
SPAC22F3.02.1	8.0442	11.2869	8.54564	6.86376	3.24171	4.34271	16.8897	13.2841	25.2719	12.5977	6.50468	14.7211	7.23289	18.8469	21.9545	10.0673	3.30749	15.8613	4.77593	11.6721	8.8051	10.1071	10.9176	18.5165	18.8668	16.3351	23.0066	21.416	34.1457	30.5452	7.63621	11.0371	19.8398	13.872	13.1601	11.4734	11.7175	16.1235	14.4585	10.7299	6.25795	9.11222	10.7823	10.5779	4.46914	11.4395	7.33934	8.81443	4.66372
SPBC1604.16c.1	82.0135	114.939	90.1275	71.7459	62.4258	101.072	73.9578	58.0041	180.261	45.4564	79.7009	65.1241	67.0508	119.464	123.146	59.0966	57.7676	135.531	23.0996	56.454	54.5297	48.8847	66.4946	103.264	180.118	78.9381	77.2488	80.2581	89.7817	79.2735	68.0249	56.1921	140.409	178.719	66.1261	64.6186	166.602	137.726	65.1208	74.3215	136.909	123.372	51.9634	66.1854	107.447	142.804	190.073	72.3543	189.018
SPCC1281.05.1	59.7334	0	64.4429	47.6614	52.7966	44.9376	45.1195	48.4959	62.5229	37.031	48.3563	48.4313	54.01	52.1775	52.2179	33.5827	43.1756	47.7272	48.6076	38.7373	44.5292	50.3151	47.0225	38.1854	68.7535	49.0049	41.3111	42.2677	95.1973	82.0876	55.2105	53.2951	115.428	96.0052	45.9563	49.6028	104.59	92.9862	47.9086	52.6807	120.057	86.6273	47.1992	46.1391	97.0074	85.2008	117.226	70.3989	96.3069
SPAC1296.02.1	297.51	416.159	412.179	255.236	161.667	181.796	319.706	333.662	540.261	292.183	494.404	405.713	484.457	208.986	377.616	339.409	347.954	481.537	340.753	428.075	388.291	507.729	436.634	245.706	420.153	257.33	204.319	219.388	593.213	599.454	422.708	323.672	460.179	443.027	355.298	419.494	531.834	362.351	267.921	414.398	625.795	382.85	309.271	323.998	446.958	359.828	323.484	363.645	402.069
SPCC1281.07c.1	57.0853	0	172.578	56.3216	74.3351	137.22	52.5987	46.5413	122.712	91.8419	77.0537	117.114	138.178	120.114	344.317	40.1344	49.4124	84.2993	79.5588	75.2288	88.2506	109.572	99.4981	90.9007	1152.09	60.5379	80.0387	84.0895	61.9997	56.261	49.6231	42.9054	87.9257	108.084	41.583	50.5426	78.7263	72.9815	42.3269	53.7712	102.806	114.798	43.5318	41.4553	78.4909	69.0238	90.8716	60.6435	78.6144
SPAC1296.06.1	36.0329	40.4841	46.3059	32.0489	20.6025	29.2859	29.9759	41.3955	66.5012	24.177	39.6384	38.176	45.3282	47.1179	34.5869	29.6018	34.3555	46.7903	25.135	31.5226	27.293	44.0936	40.6235	34.6444	53.7965	23.2648	27.7553	27.298	57.6822	60.2161	38.5392	31.6445	65.3265	63.9382	35.6626	32.6704	69.426	52.2414	29.9414	40.43	61.6757	54.4291	34.3942	34.5845	57.2048	41.0016	73.4763	47.6816	67.8202
SPCC622.01c.1	21.3114	0	41.5763	17.6142	16.6993	18.4991	38.6691	44.1955	53.2578	43.2639	93.8228	48.3579	40.3644	90.4494	67.1508	31.9143	38.3359	43.5775	28.7032	37.5798	38.8787	39.0493	59.9901	79.788	51.4536	25.3992	36.5669	32.8689	87.0682	79.5708	61.117	43.224	56.3794	55.8978	40.4873	45.3132	74.5414	54.0973	39.6052	63.7552	81.8062	47.6977	34.8394	49.3014	54.3246	53.9594	52.2108	47.3356	53.0544
SPBC1604.14c.1	49.2321	40.2984	35.4749	36.8053	24.2729	28.6862	30.6306	31.5979	35.0858	22.0308	37.8427	31.8061	25.6421	29.0518	28.2727	26.2812	27.6607	37.2954	10.9983	35.1907	28.7638	26.9504	25.5828	28.2862	22.0601	23.8208	22.8149	24.3031	48.9525	41.5729	31.8447	29.8056	80.031	80.5249	33.9745	21.6937	64.5988	56.3126	36.0081	33.8544	66.1107	65.5178	31.224	33.0136	56.2773	54.4246	101.833	51.5946	85.4483
SPCC622.11.1	29.0306	0	103.177	19.6361	26.0212	50.5613	14.8376	14.6499	69.1146	10.4115	55.694	16.2924	26.414	35.1564	76.207	14.3365	17.6995	46.11	7.59822	16.6705	18.4353	38.0068	33.4752	44.6679	114.606	18.3052	14.4098	13.3216	52.1406	49.9964	33.0581	8.73763	12.2861	23.3803	14.3069	8.92764	20.6593	13.8076	9.70889	28.9191	39.7073	19.9387	14.3872	15.6268	20.65	14.7909	19.9157	11.7235	21.7532
SPAC22G7.04.1	37.7443	50.6052	33.977	33.4728	32.1186	34.8446	47.1026	54.3526	41.9576	47.4042	49.7103	54.2489	51.3128	58.3503	24.1918	45.801	48.4391	31.5295	28.1792	46.9372	43.5293	41.5313	47.341	48.7364	31.1817	26.2004	19.8729	20.9801	39.3014	35.0612	54.9104	40.2045	88.5212	85.0705	44.5397	45.6305	87.0864	83.3455	36.8753	48.8338	103.964	83.7437	46.0932	42.537	86.6413	80.1975	97.4913	54.7268	113.29
SPCC622.12c.1	392.752	0	228.938	404.292	301.829	185.634	271.474	571.246	422.354	399.562	611.588	710.115	891.834	145.186	232.828	350.214	620.664	452.301	480.359	541.059	820.477	1219.88	642.986	184.936	228.208	415.749	380.281	383.075	677.261	737.997	452.919	274.17	192.677	211.593	519.034	289.095	561.289	81.598	204.348	775.112	314.183	408.975	590.695	771.269	913.068	114.082	249.099	467.031	272.467
SPBC1604.12.1	79.4047	67.9778	56.3265	60.6399	39.2826	33.322	37.094	59.2899	55.4495	56.6127	73.851	54.7323	49.5263	46.0423	48.7457	36.6812	44.3982	56.9206	49.2157	56.3156	51.0154	50.7062	42.8308	45.2869	53.1698	55.0644	74.3867	73.4608	93.763	92.6119	67.3189	62.4517	75.8282	84.0314	64.4959	65.609	80.9425	66.967	58.1911	63.2143	80.692	70.8641	60.9738	60.3078	77.0548	61.8695	111.12	93.9568	87.898
SPBC1604.07.1	267.298	367.803	387.171	244.845	136.561	156.468	288.724	319.787	460	274.23	514.675	333.674	474.004	211.974	471.684	232.27	247.339	366.681	324.509	360.759	378.623	477.472	484.593	192.436	481.005	357.544	299.206	291.533	564.571	546.824	337.509	302.994	330.974	482.62	317.109	327.056	459.528	290.603	241.519	376.344	396.396	290.605	256.933	282.816	373.362	283.936	341.262	265.512	339.229
SPAC22G7.06c.1	159.631	167.042	165.716	177.519	245.138	250.751	607.365	523.95	342.843	646.126	426.532	439.93	229.892	287.297	190.739	544.165	592.315	367.07	390.679	621.571	386.174	250.933	284.469	259.064	145.855	190.68	151.375	151.384	86.2245	71.2765	497.141	531.404	764.149	773.301	493.471	452.686	474.672	624.378	542.535	399.422	505.847	633.393	451.259	412.604	399.35	588.435	626.311	405.094	656.54
SPCC622.13c.1	9.60316	0	17.7466	9.12926	11.1997	12.8966	23.4103	21.5998	47.9438	20.6559	44.3422	30.2751	32.9548	39.8009	35.5068	18.6386	20.5914	36.0788	10.2988	22.4294	19.9497	24.2556	20.8592	36.6966	64.0755	4.47357	6.87759	6.74987	32.5801	33.9754	20.2029	13.5501	33.6661	35.3816	15.6843	14.1584	42.4151	40.1993	10.2969	24.8321	45.7215	45.4944	18.0652	20.8392	41.854	36.3741	48.46	19.9211	54.7987
SPAC22G7.11c.1	189.862	337.905	1315.25	173.863	156.455	286.83	69.8097	78.2777	1003.46	64.0612	3259.09	188.422	1071.6	135.291	1028.35	65.5621	84.3224	711.088	64.3258	57.5497	175.874	1050.15	377.418	234.605	162.29	213.579	231.945	225.36	334.139	347.187	84.1728	100.221	81.9933	91.462	83.9826	93.3819	88.0354	75.5173	63.2567	100.934	78.4605	75.7873	81.8698	93.0425	68.3403	76.1097	76.2122	107.246	64.6839
SPBC1604.02c.1	40.5295	41.8786	30.7133	37.9124	22.5285	22.7933	55.9138	65.7143	46.7667	32.3362	76.9302	60.4126	58.1938	68.8596	51.9619	54.7772	59.6163	32.4675	24.4404	61.0584	49.9706	56.3198	50.4069	57.8472	79.5109	19.1321	9.77335	10.8194	24.8649	20.8756	44.9209	40.4727	56.5954	69.8741	51.3073	42.8745	63.0977	63.4753	37.2691	37.9233	58.0344	54.7204	48.572	39.6535	55.1298	59.8729	70.9835	61.322	62.8034
SPAC4G8.02c.1	365.912	240.352	268.075	464.418	179.634	214.657	2855.74	2579.95	1828.85	1984.93	1746.78	1448.7	2271.84	2002.22	1671.32	1648.84	1522.62	730.185	778.683	993.508	1061.63	1163.22	593.344	1105.73	1341.13	1236.06	835.191	777.96	907.959	928.873	633.067	401.13	166.159	145.461	589.004	675.64	149.839	126.151	369.782	444.302	77.4433	169.148	682.732	467.396	155.659	174.484	167.595	407.767	190.097
SPBC1677.02.1	329.707	275.176	323.481	273.653	83.3795	108.942	520.937	454.497	842.902	592.152	477.295	478.346	689.738	517.827	531.392	293.14	370.783	581.929	528.449	348.365	319.873	382.588	370.88	413.019	646.307	72.6575	57.5786	70.6368	102.412	132.761	255.515	303.334	1076.46	752.916	266.959	400.231	1145.09	1126.14	178.425	292.596	946.362	748.913	268.046	281.607	812.984	1119.68	918.599	578.739	1051.3
SPAC4G8.03c.1	14.677	40.2837	16.7137	11.0535	20.2922	20.8177	23.1382	25.0355	94.2168	56.9806	20.6602	15.4828	18.7203	39.8301	26.7563	22.1061	23.7699	96.7719	21.1219	14.5184	9.27172	14.7305	12.6562	32.4472	34.5806	11.6872	8.71474	9.14374	18.5893	18.9304	19.93	6.73406	18.5934	19.1115	9.52386	5.65083	22.77	16.8246	6.78192	29.1365	36.7664	23.2224	12.4458	15.6445	19.9306	17.0672	24.0982	13.0984	29.8447
SPBC1677.03c.1	117.009	204.562	143.372	106.889	126.908	129.302	201.367	242.279	173.162	203.103	188.765	163.383	132.644	132.644	89.9633	174.168	170.637	137.875	152.714	167.01	138.24	115.422	147.168	103.545	92.4449	142.185	128.441	134.697	132.074	133.804	314.632	160.147	353.574	329.855	180.314	205.756	308.195	319.717	138.428	279.758	586.529	439.424	212.9	225.102	355.269	351.491	379.02	248.944	476.774
SPBC26H8.01.1	12777.5	9917.24	9716.57	9421.38	2128.32	3617.53	15.7386	6209.08	24.5037	11.8121	2213.64	13.4196	9.39565	26.0353	27.3934	24.1433	6153.46	20.3872	13.0611	1925.61	18.3466	29.0227	45.7808	42.0394	50.9892	39.3964	39.4146	40.2201	89.3729	92.9064	4028.35	3974.2	1921.55	16.8945	4957.23	5431.96	4416.84	14.0405	1194.32	81.5107	2672.45	15.2734	7183	97.6326	6016.61	15.8307	3683.65	4105.3	3530.79
SPBC26H8.02c.1	94.6704	134.596	135.602	66.641	70.1588	110.969	71.6588	64.0808	169.855	48.9813	155.898	107.727	96.2244	116.116	114.824	55.0517	55.0863	163.012	63.0527	80.012	83.7996	81.0879	44.3494	100.196	96.0262	79.2621	102.494	99.6992	87.3317	86.6146	82.4392	71.185	219.418	267.479	85.0887	99.9263	257.804	220.794	78.9405	76.8655	258.967	198.094	65.6528	77.6523	191.77	221.822	189.673	97.7645	217.473
SPBC26H8.03.1	233.011	121.419	78.1035	184.379	78.1293	71.0029	208.71	276.158	92.3767	188.757	91.7069	156.602	140.307	166.444	132.765	168.939	250.415	76.9379	107.457	159.019	95.4148	138.778	103.113	133.9	100.451	75.155	56.3136	55.6126	132.066	120.102	290.83	158.496	272.403	260.42	168.013	150.158	298.895	160.877	130.525	247.116	323.569	380.42	204.163	205.13	338.809	194.456	262.772	196.591	335.31
SPCC622.16c.1	17.445	0	19.386	14.9775	17.3973	16.3388	23.7232	26.2164	34.4027	20.7975	29.0092	27.7805	34.2876	39.171	34.8407	19.7893	20.3224	22.5894	12.4376	22.3227	19.9277	29.6114	23.9894	36.962	43.1723	13.6498	13.2146	13.0793	63.7347	59.9511	23.9522	15.2855	47.2784	41.9964	21.1879	18.2451	46.281	49.8623	16.2492	25.476	55.2657	45.0445	23.1166	22.7204	43.8556	46.0326	72.2059	38.5674	58.2599
SPAC4G8.05.1	50.0129	108.499	75.2767	40.9495	71.0836	95.8333	33.3871	40.0248	54.0588	37.1821	81.007	45.1196	49.8116	39.313	56.8955	31.1105	31.0825	50.5206	26.7239	30.9812	34.29	54.3796	53.9886	41.905	64.329	31.852	36.5006	33.609	108.41	106.804	57.5287	24.4477	51.5181	61.0356	33.3887	28.9394	58.7928	45.8099	23.6091	50.4362	81.3289	45.8848	30.9732	32.7383	61.1176	41.6847	89.6901	46.693	66.634
SPCC622.18.1	6008.53	0	2595.5	5937.87	6299.47	4810.2	1747.96	1636.5	842.561	1825.49	1092.58	1914.71	841.451	1139.66	962.352	2272.04	2022.85	1447.2	2050.49	1813.76	2359.5	926.665	1495.51	1549.9	943.129	8160.7	10629.4	10659.5	3045.1	3129.92	3213.91	5235.39	4655.83	4862.17	4197.49	5060.6	3487.74	4611.94	6356.53	3597.09	2576.18	4447.64	3884.4	4434.35	3518.94	4832.39	3487.75	5091.88	2711.73
SPCC61.03.1	61.6645	0	249.699	51.3511	81.23	93.723	41.9012	53.3342	100.912	41.5003	139.997	97.9274	183.667	162.911	100.199	51.8727	51.3008	94.4878	69.4883	48.8649	143.881	255.266	619.004	224.811	101.759	59.3911	61.3836	61.3931	220.625	217.037	107.232	60.5983	91.2859	102.364	58.2252	65.892	140.371	78.6243	52.3554	104.639	173.346	91.9909	60.5364	69.4855	108.934	85.8123	108.224	76.2461	91.221
SPAC4G8.06c.1	52.2445	50.8505	37.6411	54.5394	58.069	51.9503	107.283	105.188	102.015	48.3871	79.4948	97.3419	74.0303	109.26	57.2952	92.4337	88.2533	68.8144	43.7756	70.4319	59.2701	54.555	32.6151	71.3037	51.0879	46.4765	37.7214	36.9045	49.6701	40.0006	55.2032	47.0128	72.3413	57.5656	61.518	53.3766	67.691	73.2016	53.7112	45.2371	56.3317	48.3766	57.857	45.7078	53.6599	67.6562	73.2275	73.0472	61.0333
SPCC61.04c.1	56.848	0	44.062	51.5445	20.3255	28.4987	51.6984	45.0068	48.9996	38.3831	63.5849	59.5327	55.4379	73.8651	64.0173	55.7432	45.5581	38.762	38.1976	59.6421	46.9484	69.6088	51.0972	61.4729	91.7206	21.0316	16.5588	13.4737	58.7344	54.8183	54.0579	47.4923	72.5099	62.295	49.2157	46.9015	80.7243	73.1498	30.4392	49.0384	77.3185	63.6058	46.8787	40.79	61.6635	68.4662	79.3014	62.9714	75.291
SPBC32C12.02.1	60.6542	279.606	328.972	32.374	56.6414	141.147	19.1941	6.8132	189.351	4.49472	71.9445	23.0645	30.3222	63.1055	82.9818	21.2751	17.4061	248.435	9.37198	157.469	18.1013	29.7503	2.98636	74.2915	45.9321	58.2817	17.231	16.0258	25.7773	24.5076	52.0428	57.5484	66.6486	135.811	30.9893	39.9534	92.8901	26.3412	49.314	58.3969	75.4818	66.753	23.6611	31.4057	34.4504	18.9322	133.506	58.9203	118.349
SPCC11E10.02c.1	55.7554	0	91.8517	44.7682	57.1879	60.5499	33.4156	37.5278	55.0694	16.0226	59.9905	42.47	62.331	75.348	84.8882	31.1142	30.2018	39.1055	21.8054	34.9723	32.7353	51.9141	45.5261	66.1966	63.3379	21.2585	15.7995	16.1811	59.8837	51.43	56.1968	27.3176	72.083	80.1401	32.7962	33.9972	73.8275	60.49	28.1341	45.0235	100.093	63.2104	32.4485	28.9772	68.0871	56.1934	109.622	48.6082	93.6006
SPAC16C9.01c.1	47.1282	106.016	92.7367	33.718	45.0236	56.609	36.7788	38.3257	131.171	25.797	84.0738	57.6393	77.7587	62.6961	66.3406	30.4796	38.1694	98.6511	32.4893	37.2197	52.9715	93.3114	71.2629	67.7344	81.4289	55.4989	38.2491	36.3756	250.441	245.221	69.1787	30.6725	57.2309	73.3368	35.7031	36.5722	115.445	48.0896	20.3238	45.5168	120.749	59.0597	32.1676	34.0518	84.5206	43.4638	59.3807	36.0276	70.8167
SPBC3B9.04.1	26.3915	23.3965	24.294	22.5424	9.84426	9.26133	44.771	36.5677	20.7797	31.8473	28.6491	39.4325	28.4432	56.4415	24.8215	40.8077	32.5166	28.6921	13.1469	23.5239	22.0946	31.7968	28.3359	45.0633	40.1516	28.9321	30.9552	27.4268	41.724	36.0942	22.5983	23.9097	51.2073	45.8232	26.4796	25.6276	39.3205	61.2362	27.0751	22.5041	40.4862	53.0569	24.1641	31.4952	35.8896	49.43	57.1739	35.886	59.7578
SPBC3B9.16c.1	67.2418	69.4243	52.8314	54.9974	42.1816	35.8711	64.4646	77.9852	69.6716	55.7837	63.018	71.1121	83.4665	105.082	59.6553	63.9069	61.8009	51.08	37.1696	49.0421	55.4745	67.1327	75.8852	84.8522	60.1632	25.1466	20.1556	18.6917	46.0738	42.5464	63.0426	53.238	109.75	120.272	61.114	50.6667	114.658	108.048	42.1742	60.2653	111.737	103.063	60.1907	55.8885	105.403	108.504	140.58	72.9947	137.31
SPBC3B9.19.1	150.368	329.023	213.002	156.563	195.775	184.462	247.38	258.735	205.158	156.608	275.017	201.598	162.295	171.073	120.03	206.754	193.636	140.916	132.732	204.072	158.937	145.052	170.776	123.2	157.757	199.126	220.206	224.674	184.145	162.925	341.303	122.449	221.903	201.738	131.707	143.229	174.188	280.981	147.588	233.41	560.111	296.635	184.243	173.668	267.915	314.219	243.197	204.731	251.435
SPBC215.01.1	39.0478	132.152	77.2319	37.6118	96.7232	64.1531	58.926	73.5545	67.2013	68.7868	93.3694	58.059	63.8751	81.922	53.0873	52.6854	64.1363	57.3637	38.3835	63.538	48.6659	83.5908	82.5736	71.8932	41.9003	27.2614	23.277	21.1826	50.5079	48.652	70.6603	42.1259	71.6819	60.6353	46.3852	43.4032	62.0302	55.3143	47.3876	64.0474	100.853	58.4276	46.1558	44.9426	57.0202	56.6206	70.6125	55.9487	71.5129
SPCC188.02.1	103.095	0	96.7638	92.9682	56.5271	62.319	62.7476	64.7475	65.9905	46.336	67.7645	61.4081	60.2808	72.9276	67.39	55.7821	52.1774	54.7652	44.7793	58.4105	64.6477	75.2101	64.8844	92.4471	101.083	52.7948	44.1439	42.5344	79.1273	76.6376	61.2536	59.537	80.3461	86.985	59.2464	50.475	73.1094	71.8615	47.2884	55.0547	67.0569	68.6816	57.1475	55.0432	72.7786	76.1405	140.09	58.8517	140.841
SPCC188.06c.1	98.9862	0	84.1259	93.302	76.1761	80.948	117.29	129.293	101.911	70.4888	119.507	142.36	112.066	106.726	99.07	103.055	108.475	84.0804	80.3838	114.521	91.1485	108.904	89.0719	86.4996	87.9843	107.433	120.232	119.306	138.404	121.314	104.359	108.797	175.863	167.815	106.16	121.605	187.194	175.599	106.135	88.2482	163.025	148.837	99.3921	80.1642	166.054	161.905	181.051	116.847	161.025
SPCC188.14.1	15.7053	0	16.4236	17.0085	9.22982	9.41613	38.4708	17.0202	94.1949	0	13.3345	34.989	27.8013	34.6733	35.1613	7.93767	33.9016	24.3866	0	14.9548	25.7862	25.8994	26.1111	17.905	0	0	0	1.94259	6.00844	9.16353	11.9396	17.8625	11.4567	22.75	19.1094	23.5204	27.4522	7.61089	26.4641	15.7116	6.20746	13.558	14.2604	17.4251	14.4658	5.65081	10.7468	17.7152	13.9425
SPBC215.03c.1	22.2805	43.4606	43.6373	20.7204	26.2243	29.872	25.9531	25.7512	46.271	13.4109	43.4938	29.3048	37.1463	56.5477	31.7807	18.0922	29.976	44.084	18.2758	23.214	20.9426	46.8186	30.93	47.847	26.3751	22.0191	23.4359	26.1847	89.0764	86.0661	40.508	21.2149	50.932	47.1602	27.0789	25.0025	58.6609	39.4376	28.4264	37.6636	69.8485	42.6244	20.4548	25.2606	40.1252	40.7491	53.1198	28.7868	51.2691
SPCC584.16c.1	20.2635	0	35.8189	28.2569	154.383	164.691	8.67959	47.5201	28.8891	21.0692	15.7945	19.2417	15.681	27.4497	41.6477	12.7598	46.6093	18.5692	10.3543	4.42842	20.3622	8.76492	21.7758	33.327	117.416	11.2658	14.5101	16.1067	23.0027	25.8429	44.2225	8.0601	20.9612	16.6814	18.5452	5.87038	24.0003	26.5849	10.1502	17.133	126.92	32.1184	14.8803	11.7941	70.1697	39.562	28.4896	33.798	23.5923
SPBC215.04.1	22.9135	127.148	70.9972	27.5721	59.8491	74.9338	20.7881	68.9778	95.436	89.7101	64.849	31.905	90.1363	72.2677	79.7989	90.0732	54.9572	184.486	39.6784	36.3645	55.7354	83.9699	211.641	58.0509	129.084	8.54878	3.15932	9.4473	12.1752	17.3306	81.7215	70.7827	69.6461	36.8796	41.9113	62.912	51.9193	31.7259	111.541	79.2392	63.731	24.4207	23.1173	62.7723	50.809	38.9318	46.4573	38.769	32.2885
SPCC584.05.1	86.9765	0	88.265	72.7515	87.7615	101.407	49.1111	48.0795	62.8406	36.8675	70.5718	59.2349	66.2215	63.436	55.9049	51.7584	45.8016	56.8172	33.3415	41.0763	53.648	72.2943	58.3915	65.6527	65.5382	60.4413	48.2207	51.752	121.394	101.223	50.1545	40.7749	113.017	109.183	47.5678	43.9618	126.31	119.383	39.6735	55.2788	120.182	101.526	44.7948	48.1642	103.748	108.553	133.619	67.0138	125.607
SPBC215.09c.1	426.048	258.318	228.259	350.593	136.994	185.613	388.467	426.949	138.668	236.07	151.94	418.95	289.989	266.197	242.18	406.33	435.658	127.531	454.769	288.667	443.654	364.482	397.277	259.438	282.45	548.142	609.025	585.333	357.515	339.669	422.858	398.376	264.984	350.549	438.542	411.404	326.907	344.623	305.67	412.381	245.886	410.363	544.108	496.54	442.213	343.623	370.866	424.724	342.462
SPBC1347.06c.1	85.4401	98.2635	82.5112	71.3936	52.7781	58.7194	52.411	49.5086	65.0306	55.3557	66.7737	58.2962	50.8416	61.281	35.7325	52.0238	39.9447	68.5417	52.2718	52.8618	66.3041	67.7075	76.9137	60.3892	43.9793	69.4169	72.8357	75.8903	110.23	94.586	63.1591	47.4279	92.3307	103.033	53.2266	44.5574	104.197	86.9534	55.542	61.129	104.757	82.4256	48.2193	52.9678	94.0108	87.5956	108.027	71.9793	98.6403
SPBC1347.14c.1	98.0955	505.196	501.089	111.306	196.614	263.41	117.72	150.712	1805.67	89.756	153.265	181.746	401.784	441.155	1238.71	125.373	87.9455	1104.77	49.3036	132.842	186.488	172.403	276.858	238.307	1235.06	167.831	140.334	155.529	245.831	218.582	479.588	204.218	519.908	792.655	306.051	264.965	1112.1	366.645	304.821	353.492	1077.64	450.476	248.392	186.154	833.313	334.411	544.099	259.844	683.476
SPCC1753.02c.1	30.1351	0	51.0381	24.6925	15.7567	35.7848	47.3275	30.9613	121.098	73.2424	49.4464	34.1956	33.3912	42.7135	56.3353	60.2565	30.5385	114.6	25.6875	93.3836	33.8275	35.335	16.9637	49.9837	63.6709	20.3851	20.3168	19.1638	40.2515	41.1389	36.9877	70.4721	107.861	189.678	48.4463	93.5528	82.99	102.049	46.7828	36.8253	71.8051	107.823	41.0316	45.1086	54.3162	107.735	99.2929	47.7805	85.9126
SPBC56F2.07c.1	30.8291	32.0051	26.9476	28.0935	22.1799	28.2663	32.8704	28.2295	21.9699	19.9912	19.6032	25.925	18.5142	38.3236	23.0621	26.181	26.3572	21.1429	17.5303	22.549	18.0633	19.5256	13.9203	27.8747	13.7216	36.8251	40.3685	42.1784	252.196	251.438	22.0782	25.9606	45.8315	36.2321	25.932	29.5905	39.5817	46.7022	24.64	21.1236	29.8729	38.8131	24.884	21.238	34.8987	43.0277	55.9944	33.1218	47.9015
SPAC16C9.05.1	69.874	61.5954	55.246	60.9856	34.9905	39.856	44.3158	47.5478	38.9842	59.1669	40.8386	52.4931	105.472	252.666	257.572	52.5623	37.5323	37.3435	68.8844	36.8265	47.8466	110.405	91.8555	169.103	208.562	38.4126	33.2313	36.179	44.6985	42.4127	43.1002	40.9885	112.138	116.752	41.2187	39.6675	134.54	132.071	34.6104	44.8674	121.431	120.018	35.1656	39.2637	115.698	127.459	140.055	51.5788	149.617
SPCC1753.03c.1	8.4057	0	11.8697	6.17702	4.67995	5.87485	30.5405	15.2551	26.534	42.9872	6.14656	8.96013	7.5941	20.1686	32.0551	21.9533	11.2861	26.6454	17.5505	14.1699	5.06264	1.32648	3.62988	20.1748	43.1136	17.8261	17.368	15.7199	32.0042	34.1826	12.8417	13.8246	20.6839	29.2266	10.1902	16.2024	9.90068	26.3954	16.1745	8.76225	14.5186	26.0014	9.5557	11.1062	6.97675	23.7321	13.577	11.3868	16.22
SPAC2G11.02.1	29.5401	20.0754	20.3266	30.2075	28.7825	16.503	65.0708	55.99	48.0871	50.4653	38.6434	43.5543	30.589	57.0865	23.0548	46.362	51.3994	32.3801	30.3999	47.9407	32.2189	24.6324	29.8005	37.424	17.6923	14.2943	14.9811	13.8893	26.438	22.4546	29.3018	36.9532	87.8112	59.4384	37.6573	38.1866	50.8747	65.9988	38.7907	24.1823	44.8457	52.3545	35.4228	28.8777	42.1918	62.1215	87.2068	49.5844	83.6411
SPBC56F2.02.1	2325.72	1405.59	1108.77	2574.2	2502.85	2222.37	2482.1	2152.29	1017.46	2258.77	1046.74	2565.83	1111.66	1567.38	1179.44	3350.29	3127.75	1957.72	4632.14	2392.2	2963.62	1512.72	2538.12	2128.79	1151.48	2427.77	2352.56	2393.15	1214.26	1271.98	1808.44	2755.58	2084.27	1875.46	2913.73	2942.87	1783.89	2479.29	4283.91	1917.32	1133.51	2022.74	2334.71	2210.64	1497.15	2361.45	1301.06	2716.04	1256.15
SPAC2G11.08c.1	40.3854	51.3738	48.1055	37.3849	22.9877	21.7351	27.998	35.7841	55.2227	8.94992	25.8786	36.7813	34.471	81.7108	38.6683	15.4048	12.3363	35.4957	23.7511	26.6046	11.8159	12.5659	10.8588	36.4861	34.9547	26.8653	46.648	53.723	81.868	84.7203	26.8188	31.1354	138.733	162.502	35.0863	37.0879	157.057	135.397	31.3863	35.8561	134.524	160.798	27.2911	34.7567	133.937	133.885	151.017	53.7192	171.049
SPCC1753.04.1	158.517	0	55.2156	157.307	61.8809	46.8386	234.932	182.86	56.2222	199.083	77.9657	193.922	145.845	263.31	143.566	224.705	168.486	82.3831	231.364	135.895	168.778	186.765	221.006	251.951	119.72	212.046	171.78	169.142	256.747	253.529	98.8972	139.447	132.159	134.403	131.229	138.782	137.549	183.404	100.92	78.2546	88.6188	139.167	139.486	101.223	131.393	186.606	127.126	148.506	132.374
SPAC2G11.13.1	37.3398	123.47	117.664	24.9599	37.4991	38.3233	19.3825	25.9827	107.135	11.4314	83.0373	24.2609	50.705	31.2948	66.1124	19.196	16.9095	68.313	14.0583	27.1245	17.2789	54.8044	32.0238	37.1302	41.6087	12.8329	10.251	10.7464	48.5409	42.6591	46.2387	17.5191	28.3557	45.4466	25.0095	21.0458	48.4778	27.5758	14.9865	45.0148	69.8047	27.9153	23.1707	23.7623	41.9436	26.8188	58.3682	32.2917	35.1628
SPBC1861.02.1	52.0206	72.3611	50.0563	34.9731	69.2143	124.174	33.6769	12.4017	18.2311	15.1212	12.9549	9.02935	3.09487	36.8442	13.0236	45.0651	6.94751	21.4711	20.8072	5.67541	12.787	7.86312	12.1176	36.53	22.794	57.3177	31.5371	33.6173	28.9132	26.7079	16.3926	13.2565	41.7395	139.981	13.4804	8.49763	18.5444	78.0682	26.4605	62.223	35.5561	75.5562	9.88568	64.8946	16.3597	96.717	52.4581	18.0176	36.1013
SPAC521.02.1	100.12	190.914	143.595	79.6535	90.5775	116.031	93.7235	81.1033	185.757	73.0522	90.159	102.092	128.896	151.826	172.529	72.5811	53.4845	110.447	66.1975	54.4092	63.0978	90.0586	82.8682	98.9245	126.724	87.0174	91.2359	90.6905	138.802	122.637	95.7626	79.6215	222.521	252.216	86.3538	98.9767	233.563	242.106	93.0448	116.573	263.815	196.824	73.6918	80.2901	163.091	227.604	184.848	96.1647	216.756
SPCC162.12.1	61.7296	0	109.031	49.3389	60.7818	79.7352	43.3426	33.7119	65.0434	9.38568	64.9388	32.9824	36.7107	54.3659	33.7358	26.5401	28.9541	65.2897	27.5762	37.2301	27.9584	47.0632	23.0461	48.0234	52.091	45.0391	55.7424	52.0321	78.7208	74.0994	56.4582	47.9671	89.7805	84.4031	50.5348	49.5787	89.2941	69.7831	41.4851	58.9407	98.0601	73.8017	40.2521	40.3894	64.6214	63.8181	80.8921	61.3565	70.2161
SPAC521.03.1	92.5797	726.953	563.741	121.921	533.928	528.95	183.298	133.651	337.452	267.676	242.231	274.91	2150.24	295.575	443.803	211.407	161.936	373.58	347.205	188.867	332.813	2249.31	601.749	363.096	342.486	133.582	119.75	120.909	162.417	144.687	302.535	163.177	141.269	274.142	155.304	157.033	202.82	254.246	68.5677	458.884	291.716	310.508	156.101	486.651	218.986	222.172	184.335	174.431	189.56
SPCC162.06c.1	46.4099	0	97.3303	33.8569	19.5841	30.6035	27.3337	38.7524	109.515	13.4043	56.8455	43.2223	54.7696	49.1911	61.3201	30.7623	35.3097	57.4935	21.3431	30.4275	39.1409	62.7328	55.2947	60.3698	87.0689	34.7436	47.2057	50.2526	108.424	114.678	67.2226	42.1124	65.0743	74.9421	33.9797	47.1717	94.6433	63.5215	29.9137	60.89	137.325	66.7016	33.2747	40.8937	74.1655	67.6151	57.9618	42.3944	67.3494
SPCC162.05.1	54.382	0	48.6628	43.5179	10.8496	14.6623	46.0835	38.8709	41.1265	19.8252	41.2018	52.1461	52.9108	90.0007	52.4323	41.0549	40.4203	57.8785	34.5263	33.6517	43.8795	40.0127	64.3933	80.8211	70.2973	99.3605	103.68	95.385	156.493	146.7	53.4663	33.4622	60.7952	76.6616	41.6036	42.815	85.6687	73.252	18.0132	53.0026	67.1306	75.0826	43.9828	41.8765	87.0466	58.8333	92.9614	54.797	105.025
SPAC23G3.04.1	37.6388	27.7687	31.0112	35.372	32.6772	28.9074	32.8281	37.082	12.8264	16.0758	14.526	26.6808	24.2283	33.7245	53.6242	34.5876	30.4679	31.8787	23.9972	17.1056	30.4311	19.7495	26.4124	31.988	30.9798	29.1544	25.0518	24.1243	42.5445	38.7646	27.169	22.4854	30.889	28.2936	26.9395	17.423	34.3909	27.3601	38.0539	27.7651	31.5565	33.3134	23.9492	22.7785	29.153	27.5468	43.3162	42.5522	21.9145
SPCC162.03.1	103.38	0	92.0228	74.1482	96.7978	100.52	12.6875	112.088	25.4831	6.27372	112.965	17.4441	12.607	32.1613	34.3533	6.87175	98.0049	20.1065	7.56775	93.8629	8.23844	3.20306	23.758	22.5866	19.6958	8.72308	12.5334	9.73001	24.5218	24.0823	101.968	78.4237	110.872	19.2261	94.6722	107.046	175.202	14.119	60.2215	72.3267	188.982	16.7677	83.4786	41.185	142.452	14.8507	134.091	120.006	130.063
SPCC13B11.03c.1	10.6217	0	45.3421	7.50198	13.6379	12.2079	8.01288	10.0095	19.9079	2.03407	18.6247	10.61	23.8436	33.1359	16.0256	10.5033	9.96871	10.1587	5.39797	4.94713	7.26648	20.9431	5.48423	31.0632	12.5436	2.51984	3.15189	2.85609	15.3489	11.9008	11.8978	4.23114	8.10627	8.91948	5.3712	2.68001	7.56777	7.83291	3.24239	9.75328	20.3825	12.4031	7.86235	7.68576	10.4569	11.3197	12.2893	6.70675	12.7386
SPCC777.05.1	101.272	0	214.718	76.0422	122.778	126.27	32.1653	39.8134	86.2775	51.468	68.3967	35.4994	47.0114	52.7686	46.7728	42.0569	42.9951	54.0666	45.5282	34.1392	48.9333	70.0724	98.3986	76.298	69.2485	79.1418	69.8655	62.0842	127.34	125.77	85.4694	41.5041	72.5683	108.891	48.2803	37.3199	102.191	77.6481	24.9607	76.4566	160.482	103.848	40.9268	56.2028	109.329	86.5559	127.68	66.702	103.063
SPAC23G3.10c.1	50.6156	76.4914	56.1806	43.7163	37.0839	44.7678	56.2208	62.6802	102.324	33.4274	73.2707	61.0182	76.5621	77.5027	64.9496	55.3707	56.8097	79.8297	47.6929	50.1203	46.0578	65.6049	69.3392	63.2174	62.0629	80.6628	68.3542	67.5275	105.602	97.5494	56.3519	43.7775	73.0541	70.7043	46.5657	47.6631	77.5621	78.3868	27.8455	49.9353	94.4242	78.08	45.4774	41.6492	86.7687	83.5712	110.379	72.5575	112.317
SPCC663.17.1	11.8963	0	63.2472	10.341	25.1006	46.3056	7.10747	8.80452	33.0647	6.13439	13.7959	5.00976	8.90288	14.276	20.2676	7.62569	8.14228	27.6332	3.61762	8.28869	3.4936	1.91396	9.09669	14.2903	36.1478	4.48168	4.03265	2.72759	32.4137	29.3446	11.5684	10.8536	18.838	22.9767	9.71914	10.6896	18.4275	11.731	8.99618	13.804	20.1841	15.363	6.49868	8.44168	12.2047	10.4398	22.6785	9.94953	23.8452
SPAC22H12.01c.1	53.1836	306.995	214.427	47.1567	110.602	136.722	46.3559	97.593	224.067	334.944	231.595	122.12	458.211	933.361	400.888	90.3688	83.8131	210.085	307.137	56.5455	175.357	475.649	805.943	1068.03	588.929	179.237	32.391	32.9319	127.698	127.424	113.661	46.5108	37.8445	71.5255	45.3983	57.9528	101.423	65.9577	26.9767	104.161	185.36	105.282	71.3992	84.4691	147.06	82.7646	107.069	74.1225	93.3527
SPCC663.03.1	28.9791	0	57.6679	24.2686	33.9616	58.6644	41.5158	45.627	181.112	75.3726	62.4124	52.5245	44.8774	52.9273	212.462	44.274	49.7468	144.105	47.0951	38.1504	48.5466	61.0311	57.8204	60.1148	203.258	26.1363	29.2826	27.613	42.4275	39.5553	33.3122	38.9603	66.6423	90.0258	40.4257	43.0054	64.3813	54.0866	35.0333	35.6652	52.9415	72.5939	39.3077	37.0436	54.312	51.294	81.0466	51.837	63.4496
SPBC1861.07.1	14.9457	26.4713	33.9239	13.0034	15.5242	16.6711	8.51399	33.9007	36.481	8.16483	29.5106	27.102	28.7127	71.2545	62.2524	28.107	11.2541	39.578	0	23.1676	20.9248	34.3907	3.30208	66.571	80.5603	5.25187	1.72524	3.43932	17.9513	18.9278	10.5694	11.4202	8.24035	11.7479	14.4287	15.6159	10.632	8.18121	6.24723	10.0451	8.24264	6.00106	11.0459	6.85575	5.33573	8.12878	7.92795	9.40932	14.9873
SPAC1687.01.1	116.952	56.1962	119.171	168.173	117.949	69.9779	141.583	109.951	105.105	73.666	62.6484	114.556	87.0776	110.541	97.465	151.036	101.539	101.207	80.4971	107.148	94.9002	60.8403	46.4413	75.7093	146.972	58.5334	40.7457	36.0505	55.3993	53.0977	111.255	119.355	169.216	121.581	128.597	141.169	105.331	170.87	174.067	77.5071	113.739	108.641	113.618	81.4121	79.0076	152.655	143.619	153.767	118.844
SPCC663.04.1	0	0	0	0	0	0	639.294	424.253	391.324	817.435	295.451	230.151	102.665	123.469	311.625	175.873	281.682	360.22	677.903	289.933	285.671	143.462	247.945	218.195	63.0112	0	0	0	0	0	22.0453	76.9565	0	0	31.1327	19.5427	0	0	136.817	145.05	0	0	65.8261	107.246	0	0	0	0	0
SPAC1687.02.1	61.5972	73.8325	77.2924	41.6236	28.872	39.728	18.7897	18.559	48.1459	13.8286	16.3576	21.6098	22.7361	36.4579	22.5249	20.0154	15.5953	44.873	16.6809	18.8549	14.3517	24.7108	18.8117	31.9703	16.2802	20.0362	14.7429	13.5037	52.8229	49.2315	33.9943	15.4197	37.2825	50.7765	27.1189	19.3153	50.8258	38.9757	12.2641	31.4088	61.2001	38.1916	23.0816	26.3897	43.4599	36.3926	53.14	28.0698	65.156
SPBC14F5.02.1	98.2508	163.101	127.101	78.8255	88.2082	112.706	57.3596	65.7854	89.5511	45.9991	81.8818	49.6916	63.2603	70.1738	49.1005	41.8141	62.6111	69.1729	43.4879	59.6671	41.5281	69.4274	68.2508	63.0662	80.1349	67.888	60.6266	63.0342	115.602	109.445	84.936	60.38	131.997	106.487	71.9685	64.8831	138.017	99.7065	49.3839	79.8817	145.633	98.9847	60.1561	62.8243	110.998	87.1885	124.354	78.8529	122.804
SPAC1687.09.1	59.8725	87.9123	76.5575	49.2702	56.2806	71.3586	38.5841	46.7617	68.5929	35.624	84.9378	53.1514	52.9978	51.2118	90.1128	38.7889	39.3367	65.6561	25.0709	41.9649	53.2834	54.9909	59.2611	60.4449	118.945	24.5462	18.8394	19.6282	49.972	46.2622	66.9511	36.6561	71.9071	87.8697	42.2893	32.0719	90.9103	72.8528	38.7212	59.809	114.116	78.582	43.2622	50.2603	90.5748	74.8977	97.2102	47.2063	90.2981
SPBC14F5.03c.1	66.5335	41.5277	39.4261	74.6561	42.5301	33.2754	194.245	145.756	105.446	150.486	93.6682	155.326	83.2511	125.732	109.719	172.717	158.089	100.325	114.395	152.03	125.207	72.1196	91.6562	95.5578	109.196	84.363	108.156	107.372	86.3252	72.2122	95.5461	138.111	176.847	130.387	143.483	137.556	99.0438	172.894	167.233	71.9406	92.6807	119.796	129.854	101.271	86.6866	162.077	142.912	142.04	121.88
SPBC14F5.06.1	196.031	150.945	147.649	212.795	320.756	256.145	228.734	185.815	122.602	184.482	123.617	197.79	87.387	144.008	109.276	220.546	215.9	143.807	164.492	194.053	186.08	102.506	64.5033	115.953	95.4842	235.088	235.597	232.152	91.3718	77.6476	208.086	229.701	266.473	207.478	223.553	208.548	120.532	172.275	257.003	169.952	121.357	135.573	186.21	197.642	90.5238	160.571	216.701	187.92	189.303
SPCC663.05c.1	40.5748	0	24.3854	31.9576	27.2331	20.6815	68.5449	62.4705	50.3491	44.0417	38.0138	55.4837	70.6694	72.3693	45.1066	29.4171	37.4503	23.7529	19.1887	34.1063	33.9988	20.3042	37.2184	30.6259	38.1041	47.7317	78.8934	75.0386	180.815	202.999	53.8922	36.4941	125.947	112.686	43.341	40.8176	136.629	124.99	54.0677	45.5368	156.315	113.591	45.4808	40.0161	131.964	130.787	116.675	64.3901	119.951
SPBC14F5.13c.1	126.3	436.995	353.354	90.9311	255.401	244.942	99.1779	149.271	211.832	73.9647	247.51	100.558	220.721	131.069	75.192	91.0717	110.224	198.983	90.4237	95.2236	101.845	224.031	257.793	125.409	63.8909	84.8573	52.9157	52.6862	143.604	124.769	197.751	102.352	220.785	243.823	137.613	123.238	406.904	158.578	103.913	177.224	419.803	193.111	107.149	122.758	289.908	151.265	212.498	114.37	249.882
SPAC1687.14c.1	27.7967	290.804	140.328	44.3527	157.725	198.524	46.9582	135.038	100.604	45.0324	97.658	64.0623	90.4926	63.4843	171.674	48.4443	93.1069	39.6889	89.6294	27.3812	41.9668	0	150.252	87.4206	166.621	22.5293	11.8943	9.48465	36.67	67.1109	202.412	31.4936	3.49607	37.0254	35.674	33.0158	11.1695	11.9443	6.46051	147.03	95.9744	38.6147	36.2635	47.2654	39.7288	31.0386	39.3533	48.6528	26.7433
SPCC663.10.1	90.6146	0	94.803	86.2842	150.828	162.854	112.166	81.402	104.311	63.3554	103.58	61.6298	56.5173	103.585	69.5231	100.386	88.9594	93.6718	61.2814	76.5643	53.5245	47.3858	52.4426	87.243	63.5336	65.4234	57.8648	56.2435	89.97	84.956	68.7283	82.946	194.812	232.399	79.812	93.5407	150.974	235.015	85.1722	73.6864	120.015	180.75	74.4204	73.3331	131.986	227.816	178.419	93.4259	201.07
SPCC663.13c.1	237.992	0	122.74	233.483	63.3137	68.9384	116.526	112.204	88.111	113.391	78.4034	112.994	138.697	149.151	93.9721	151.328	125.338	91.2461	78.4993	85.2658	70.4479	156.896	161.501	147.387	119.582	85.7385	62.5036	59.8785	135.959	129.527	115.112	114.221	259.244	254.354	107.752	112.94	273.299	376.597	80.4728	86.4701	276.133	313.502	118.995	107.975	280.94	393.417	312.538	178.02	375.822
SPBC16G5.02c.1	50.8361	63.7968	53.5003	39.9281	25.447	30.2961	54.4199	46.7365	76.4204	32.2339	70.2728	67.9339	159.365	83.258	112.74	46.6751	33.8515	85.6781	50.2386	36.5023	62.94	136.489	69.1129	89.9889	94.6559	39.9318	40.9746	40.5187	155.322	158.177	59.3892	38.645	93.3458	132.513	50.3221	47.95	170.308	102.957	26.8165	65.7557	123.507	95.6854	40.0152	47.6873	124.584	97.2543	80.3499	51.0526	89.8296
SPCC663.14c.1	22.8215	0	39.1892	20.8996	29.1547	39.5842	17.3476	19.3791	32.1218	9.56577	15.3329	17.8976	18.5956	39.032	20.2946	15.0331	13.3763	17.0447	6.07043	14.33	12.4029	16.9342	18.1659	36.4131	22.0569	16.7647	18.6308	17.4318	56.8291	53.7516	18.6343	17.4518	36.0662	39.8376	17.4874	20.9999	39.4837	34.957	21.5994	21.0576	37.788	39.8409	18.6482	21.5207	33.6752	34.3676	46.6297	25.163	47.2427
SPBC16G5.08.1	111.87	117.156	122.896	86.0013	61.8458	78.3065	56.3503	57.0231	66.8899	46.5754	71.2209	55.8516	60.2957	64.4569	36.5356	38.9271	50.2062	56.8369	36.8425	57.0018	53.4213	61.6201	82.4091	51.4676	62.4146	97.4938	95.9543	85.457	130.263	125.918	96.9442	77.4807	139.558	184.75	92.2408	89.7646	178.283	153.522	49.9427	82.2218	169.189	147.024	78.5896	89.967	152.068	157.424	192.84	99.9515	146.809
SPAC1687.15.1	125.098	180.198	134.342	95.6055	88.4798	111.154	57.554	91.2216	133.395	66.7148	110.979	58.6977	103.778	76.8379	56.0756	65.7165	93.8041	117.597	74.658	84.0619	70.7875	129.782	139.945	90.6585	94.1785	66.5237	59.0204	55.105	79.1982	75.0004	79.137	54.8299	112.823	140.766	59.6587	44.7873	133.875	100.676	35.7476	80.6328	152.463	137.717	55.8727	67.1545	134.944	111.542	112.284	65.4591	115.518
SPCC663.15c.1	87.9023	0	130.087	75.8946	82.3086	105.3	78.0372	89.5576	165.392	83.7695	169.614	123.171	157.311	139.497	127.257	87.1654	81.6304	137.803	91.2741	93.7437	131.062	148.129	159.068	137.879	136.368	99.2909	95.4141	93.0611	167.631	159.221	108.198	69.289	148.055	195.998	79.6177	75.5479	197.44	142.354	62.4405	112.546	212.828	155.26	78.1625	85.4872	178.103	139.037	207.097	116.255	182.907
SPAC1687.17c.1	32.9312	55.4455	57.6521	35.1162	30.5088	38.8817	55.5079	83.2411	79.4278	57.0338	85.4547	58.024	73.9752	78.8021	82.2265	56.2234	51.4562	49.3523	44.0305	43.7158	40.5882	32.0306	53.6809	79.3149	95.9213	31.4239	11.394	12.4492	86.637	95.4707	59.512	40.3889	43.6339	47.3192	41.7058	43.5006	44.8823	39.4842	30.9439	39.0584	61.8811	39.1246	37.544	30.6928	45.6747	42.249	59.8766	40.5316	60.4631
SPBC16G5.17.1	27.1677	32.4473	29.1626	25.411	17.8884	18.6521	31.4303	27.9714	34.697	12.5444	17.0024	28.8748	25.4705	43.3688	20.1251	29.4636	28.8179	35.2406	11.7902	25.4246	20.3364	24.9511	19.7647	34.093	15.4715	26.336	20.3216	18.2743	37.4547	36.3074	23.2305	20.3015	44.2302	43.1357	23.4422	22.6593	43.5599	43.9318	18.9464	22.9024	44.7927	42.3862	20.5064	20.7919	37.6072	43.3111	47.436	33.1543	49.8903
SPCC417.08.1	1991.69	0	1732.71	2034.53	2467.58	2477.11	1823.19	1587.87	939.933	1962.06	1018.21	1982.38	817.187	944.839	802.253	1875.69	1733.38	1283.91	1393.02	1804.51	2039.95	925.963	810.715	849.625	548.98	2401.54	2682.14	2684.73	1626.05	1566.83	2278.87	3009.13	2300.08	2384.23	2547.29	2528.83	1452.1	2369.85	3197.63	2109.71	1514.31	2263.89	2612.5	2399.68	1584.06	2279.41	1660.71	2378.5	1610.13
SPBC1652.02.1	50.4453	26.5655	25.8356	46.9181	26.9667	28.9589	67.8275	61.8212	320.597	61.1333	84.8479	50.9628	42.0138	71.9008	49.4075	63.9762	64.7149	254.095	46.0745	80.0913	55.0346	62.486	53.7994	66.1743	70.2713	31.9476	42.4213	41.6661	47.3916	44.1762	41.0812	46.7793	98.1485	97.5614	54.2701	41.1256	72.0248	90.7165	64.8776	40.4058	56.2849	78.8413	54.9477	46.9685	65.9986	83.7481	107.924	70.3339	109.047
SPAC1687.18c.1	46.0177	60.3774	57.1998	44.0984	37.2643	39.2025	56.9803	57.5058	96.613	33.5194	63.2258	59.6051	55.7802	85.5069	58.5009	50.4826	45.2395	76.1631	36.8321	50.3153	48.8087	58.8274	36.0085	71.476	46.5086	48.3244	30.4888	29.1768	70.2419	63.2222	45.0107	44.6299	114.581	115.674	54.9901	56.1285	107.724	100.513	34.7136	52.2418	86.6533	98.2034	42.8166	49.7488	80.1585	97.1862	87.8767	54.2207	98.6821
SPCC417.12.1	12.2923	0	27.6475	9.90585	15.7591	16.8953	11.1942	13.0948	28.2217	6.55026	12.2321	15.0775	7.67827	21.2533	17.0636	9.86515	11.5366	20.9272	2.17286	13.7184	11.1913	6.13113	6.402	13.3517	10.435	7.49035	23.414	23.9131	21.6467	16.9022	15.9381	10.8064	16.1881	12.6225	11.8416	11.1011	12.5913	15.6363	10.4936	16.9439	28.1651	11.9913	13.2221	16.3283	18.8347	13.0427	37.3133	17.0893	39.4303
SPBC16A3.17c.1	39.2687	652.791	390.709	47.575	369.366	409.001	34.3538	48.5019	101.741	35.8518	120.126	38.3665	49.6522	46.3139	68.8918	22.307	33.8351	81.3428	26.3571	25.9233	26.1872	51.6972	178.696	42.4175	85.1489	19.356	15.9701	13.4694	57.7968	53.9508	132.542	26.22	33.5506	44.5643	28.106	24.5863	30.8532	20.5891	22.3809	102.154	185.098	62.9489	39.8883	41.0366	55.0587	19.6278	44.7221	40.1067	39.3914
SPCC417.16.1	0	0	0	0	0	0	374.634	226.016	687.962	1812.68	424.975	46.4629	246.121	0	1643.55	295.138	180.075	1165.81	650.062	913.511	570.705	0	475.524	19.0213	2114.82	0	0	0	0	0	0	42.1691	0	0	5.97081	12.4934	0	0	37.4853	111.274	0	0	25.249	30.8524	0	0	0	0	0
SPCC191.01.1	20.9058	0	131.899	12.888	46.9629	126.726	23.1322	44.4654	134.761	123.922	273.716	135.482	257.091	236.321	318.445	42.462	59.0455	132.477	45.6751	110.697	181.783	322.202	426.462	294.472	406.154	23.4539	15.7594	18.6085	237.139	265.808	107.936	33.8267	17.6378	38.6797	26.4301	40.9649	70.0116	36.5208	17.3393	140.297	147.755	47.2273	28.3851	74.6679	79.1836	38.1372	20.5001	20.6061	21.3098
SPCC191.02c.1	216.988	0	44.7536	174.838	35.1245	29.439	194.601	209.707	42.5952	203.231	95.2255	165.824	75.9752	153.827	111.341	253.405	231.548	44.1108	198.943	225.186	240.986	93.0857	113.036	157.98	130.672	124.066	149.889	147.99	59.3866	55.5373	109.852	107.979	104.961	140.909	128.966	84.3697	156.464	204.278	61.2137	135.576	101.782	198.102	176.122	195.116	218.474	199.945	162.945	173.7	157.305
SPBC16A3.15c.1	402.872	197.313	144.276	318.273	89.4068	88.0308	217.948	239.071	64.7992	155.596	134.3	215.921	172.669	118.84	98.1448	217.85	244.498	53.5084	213.943	292.901	226.009	239.421	172.547	104.85	129.3	303.644	318.823	311.992	216.88	189.967	212.587	225.594	203.216	249.246	249.676	240.696	187.74	216.117	168.489	207.534	177.956	223.25	259.38	242.147	241.263	206.156	233.785	263.807	227.687
SPAC1687.20c.1	15.2579	31.6443	28.2478	13.057	18.3177	24.3654	17.7765	16.3191	20.9465	7.45826	21.8736	18.6938	16.7002	28.7247	18.5218	15.038	13.707	17.4661	4.52401	15.5481	12.9082	17.3529	11.0311	25.0687	10.5127	6.031	3.87232	5.38576	16.207	12.985	17.5012	10.8217	24.1865	23.5211	12.7776	12.1181	22.3574	21.9047	8.60067	15.0846	31.0257	25.4771	13.1513	11.183	21.919	20.5298	32.0022	16.8218	37.1364
SPCC1450.03.1	78.3268	0	47.8847	84.0632	104.136	83.4603	109.593	90.826	61.4151	21.4639	53.5022	76.6863	58.0046	73.5349	45.1449	75.7991	81.6141	69.1449	41.2471	64.2036	52.076	47.8014	23.6471	46.5526	33.775	74.9026	130.274	124.708	73.5285	70.4699	50.4604	59.7249	226.162	151.525	66.9309	65.9654	171.003	199.452	92.4492	40.4855	140.803	125.239	58.0754	41.3275	122.467	206.096	181.486	93.6108	134.739
SPBC16A3.12c.1	54.0319	38.7152	46.7304	48.8059	20.7583	19.2521	46.6404	44.2169	64.2363	46.5533	43.5497	47.5593	43.679	74.6361	63.681	39.1805	43.4075	50.6833	39.9695	37.7412	36.8446	39.4093	40.4236	63.2611	45.173	41.7363	48.533	50.5388	66.9531	63.7094	45.7885	39.4075	75.7375	69.7267	44.7218	44.1257	75.8606	76.4263	32.4768	35.7637	65.1967	70.5009	45.1623	34.9936	66.8851	70.5178	86.9486	58.6786	88.6314
SPAC1687.21.1	85.5749	153.234	154.623	93.5281	82.3934	76.1645	248.967	283.118	272.248	242.056	230.265	204.815	239.59	209.249	144.762	233.872	217.467	243.471	255.512	210.828	181.972	224.883	314.062	168.395	135.397	265.735	270.185	255.665	501.781	467.268	216.532	176.786	171.712	187.92	187.641	196.769	215.49	176.722	120.315	182.749	258.999	192.238	154.778	174.913	175.943	183.17	162.164	163.067	165.951
SPCC1450.06c.1	119.942	0	141.142	96.0187	41.1237	44.5759	43.7447	45.0263	100.004	28.2525	85.4051	63.3321	65.8056	67.9332	63.6438	71.8381	61.3637	91.6777	51.1199	58.3026	52.6584	64.9098	52.9755	71.7985	60.1869	53.4172	31.4772	29.482	44.339	50.1848	90.1397	71.2965	108.073	142.014	60.2571	60.9125	151.141	104.002	47.1645	83.372	145.202	113.265	62.2138	59.0373	138.641	115.462	166.093	89.1667	138.109
SPBC16A3.03c.1	32.3138	37.5856	25.4841	29.4735	31.3016	38.6667	42.6099	47.6987	27.0105	30.974	37.212	40.5464	39.4494	38.1305	53.2192	42.613	40.0879	21.3391	31.8373	39.9653	41.5704	42.8757	42.5204	39.4652	69.1396	17.5538	13.4585	13.5068	48.242	43.8484	43.2963	26.2852	40.0663	49.4986	40.8066	26.4496	48.422	43.7644	27.246	36.0425	41.937	38.9046	40.2174	29.6252	43.8758	43.366	61.2239	39.78	55.3954
SPAC222.19.1	22.7941	53.9926	49.2575	24.9582	21.2832	22.99	62.6191	60.0249	127.768	50.0425	86.8185	54.5788	108.103	76.5942	47.6934	64.6008	66.6778	141.135	86.3211	58.8265	67.6221	105.391	98.1571	88.4035	83.3216	40.7726	19.0333	31.6196	107.58	100.265	63.3409	39.3049	116.162	85.8896	44.2171	48.1743	130.639	75.2145	32.0675	64.8816	148.19	72.7441	38.6861	51.9987	83.3924	71.2832	90.3787	41.5705	129.681
SPCC1450.08c.1	4.83046	1.65292	13.7724	3.76616	5.47757	4.1182	10.0088	6.49464	16.9438	1.21931	7.94739	5.82473	3.20623	21.3324	14.9002	8.73533	3.83741	11.2179	7.90452	3.27286	4.62103	0	2.18475	17.6625	7.79349	2.73936	3.45888	3.92642	10.1293	10.4198	5.21012	1.96385	5.97771	6.2853	5.43126	3.07585	7.24319	8.80313	4.57041	4.89026	9.5404	8.26689	4.85169	4.40272	5.79305	8.43467	7.08697	6.96746	6.59601
SPBC543.05c.1	16.8387	39.7047	35.6198	15.7865	19.9351	23.7483	28.0553	32.7471	61.3851	30.6257	55.0358	28.1628	40.5489	42.1945	34.0436	24.8789	34.1916	45.9111	20.5083	31.0937	24.0063	49.8307	20.2573	38.3389	44.1262	19.3516	17.8413	16.156	30.3924	23.792	32.1525	22.1111	25.776	26.1804	26.9995	25.8383	22.1852	17.0053	20.2574	27.033	24.5928	18.1853	24.2288	20.7286	16.6097	17.2728	27.6435	25.7831	22.3134
SPCC1442.07c.1	48.4625	0	170.288	44.4117	72.8442	221.726	25.3019	23.122	119.586	65.6327	37.0927	47.6743	145.078	47.7448	156.038	38.512	25.7691	94.6553	61.7528	18.3813	68.3934	192.677	432.179	67.1807	625.505	53.6454	32.7797	31.2913	75.8918	71.1355	50.8056	31.0712	52.436	62.9158	37.0134	39.9408	113.584	66.5381	17.6905	55.5629	124.887	98.7201	36.2856	43.7121	151.756	69.9124	75.1611	44.2359	72.5426
SPAC222.05c.1	30.7194	77.4422	53.511	26.1427	41.9345	43.1821	38.6051	36.5596	63.2287	21.0124	43.832	42.9875	51.8759	70.7709	54.6997	33.0671	27.3079	40.7421	15.9321	30.4197	31.1914	32.8735	24.28	43.122	51.0907	24.4143	24.3564	27.3123	61.109	58.8016	31.2161	22.9955	65.811	67.5627	26.4137	29.012	78.028	72.1873	25.7239	33.4646	96.0296	67.1198	23.7472	25.9611	60.8901	69.2878	77.7251	36.0345	86.3455
SPBC16C6.04.1	24.784	65.0732	62.5812	19.4899	23.6771	38.1861	11.681	14.6656	42.9009	4.99547	25.6059	12.1671	21.4457	19.999	24.2376	11.3341	15.8577	28.8178	13.2568	12.1496	13.3314	24.2293	21.305	21.8637	40.3274	30.1849	28.0201	29.1729	76.623	81.6656	24.4296	15.1471	23.5513	24.7368	15.0545	14.534	23.9361	16.8634	11.901	23.38	35.6581	20.2495	15.4473	16.9688	23.8609	16.2766	31.8078	22.5478	20.693
SPBC16C6.07c.1	128.416	96.5379	90.185	117.444	59.0835	72.7937	156.991	182.441	201.494	155.756	148.952	211.295	367.017	236.134	240.421	141.211	140.895	129.325	171.229	120.649	170.369	285.411	171.159	187.077	236.169	205.482	144.914	142.399	237.339	208.57	162.011	107.791	193.85	208.849	129.962	132.428	228.699	214.689	103.714	143.661	207.942	193.83	136.992	125.759	266.233	207.856	278.582	179.43	265.941
SPCC1442.10c.1	75.446	0	57.6876	64.1284	32.2769	37.4963	69.0512	77.7467	74.0869	51.3386	58.0872	78.1934	80.7378	80.1663	47.2267	76.3591	69.738	67.8703	68.1206	77.8127	76.186	89.3171	114.872	68.464	40.6062	105.688	77.8222	78.0406	92.9712	85.472	79.0596	77.0914	114.371	101.855	74.6744	75.4209	119.24	112.487	103.327	67.3859	104.532	114.841	65.5716	61.9669	95.5442	114.019	124.262	108.252	121.23
SPBC16C6.08c.1	346.335	340.345	439.493	338.57	262.449	210.236	347.591	388.33	487.329	214.785	414.87	394.41	563.539	223.694	329.512	205.052	194.971	360.204	173.074	253.79	243.518	358.944	208.546	159.693	209.134	1008.3	747.648	790.65	1071.35	1092.45	322.192	271.511	552.898	644.535	269.186	294.485	831.136	683.934	224.886	341.849	942.432	646.655	255.226	285.125	714.312	682.731	607.478	372.035	756.778
SPCC1442.14c.1	171.767	0	202.416	150.692	84.1212	107.097	177.969	183.327	253.647	192.96	176.773	224.674	143.968	362.186	292.786	115.093	108.846	141.439	131.82	102.224	157.569	80.4711	248.795	220.303	186.147	75.6448	60.9572	61.9672	126.013	113.887	216.538	162.8	108.867	117.81	184.875	137.633	153.296	129.949	101.96	201.777	144.867	119.512	180.186	163.626	138.085	123.487	108.583	172.282	124.185
SPCC1442.16c.1	184.383	0	211.621	154.94	69.5252	94.7868	33.403	66.049	76.9877	66.6812	39.6958	53.0098	523.176	126.523	191.401	55.2768	57.6698	71.7327	93.6831	33.3895	65.7973	652.599	232.993	158.573	426.322	125.871	100.39	98.31	143.492	158.884	58.6746	50.7486	30.7561	37.1882	49.597	48.1376	34.4769	30.113	29.8244	70.251	43.9978	82.9646	87.7469	80.7946	69.5939	35.146	66.2066	70.7707	67.5526
SPBC16C6.09.1	67.5371	51.7927	42.3322	55.9093	44.8735	33.1829	82.8502	85.3596	54.1877	78.0013	75.0052	87.0503	83.1106	116.416	82.0157	91.4825	87.1785	44.445	52.953	91.6194	85.1165	93.7248	63.1651	125.434	70.2502	41.3828	39.0197	38.7789	76.7519	72.3896	81.5092	76.8588	125.816	134.752	97.8714	69.6655	109.355	112.5	75.4698	76.5306	103.731	113.831	92.4601	86.4766	103.276	116.777	129.988	102.259	134.639
SPAC222.08c.1	122.812	749.725	526.59	177.127	573.643	535.435	84.1865	122.345	109.587	63.6163	208.324	63.4224	76.2402	113.609	74.2169	71.2396	108.464	91.1945	54.9185	58.4096	53.2143	62.4154	473.027	83.6211	86.9687	111.749	101.06	95.2442	115.465	98.3599	299.531	46.3459	45.461	50.4145	38.6727	40.264	49.9034	44.1826	37.826	223.265	313.805	127.315	85.6198	93.1574	96.0696	52.8285	66.9803	67.7187	77.6284
SPCC285.03.1	102.9	0	73.7888	101.106	120.85	92.4807	97.6001	92.1175	60.9684	66.9582	79.803	96.79	81.9855	88.4814	76.3035	87.9866	78.9509	52.2446	64.3258	87.9436	71.57	98.3911	71.3391	70.7229	63.3429	90.8732	91.5842	90.732	145.789	133.486	92.4772	93.3195	138.77	131.169	101.085	109.305	113.219	135.571	95.4868	76.7222	112.58	106.776	86.0244	71.1349	94.8232	130.127	119.747	102.01	111.584
SPBC1539.01c.1	164.489	308.909	234.972	151.157	183.679	167.117	95.668	92.346	172.258	70.5957	158.909	95.979	126.599	121.418	145.806	106.899	108.393	142.552	45.0577	94.1804	95.3538	178.161	125.407	117.617	146.584	102.059	87.9915	95.2353	197.491	196.802	161.051	102.493	201.744	191.947	103.464	114.967	194.606	175.395	88.2026	130.237	255.203	180.985	93.4915	100.733	163.865	155.624	210.907	125.553	227.135
SPCC285.10c.1	20.9935	0	75.8039	16.528	37.7074	51.3394	14.4738	21.4705	71.3986	11.4308	76.1376	23.5207	57.4254	26.7479	47.0006	15.8102	21.0078	69.0817	18.4175	24.4915	24.1586	49.2935	80.4058	27.4209	59.9168	27.4848	38.9043	35.0811	80.8476	84.9725	32.7066	20.1172	33.2784	33.7332	23.086	20.3007	35.2377	23.4849	29.9086	31.3715	53.3025	24.6044	18.7254	17.3108	27.5324	24.3238	43.3395	41.3619	27.7706
SPBC1539.09c.1	185.534	324.914	260.618	210.298	338.813	288.734	165.057	202.392	142.511	120.579	224.712	146.613	154.858	157.488	67.2108	145.473	170.056	132.388	105.345	129.786	109.158	156.475	200.64	149.854	79.7596	171.983	131.922	130.514	168.878	140.567	291.059	97.4117	172.957	148.748	106.73	105.721	135.625	149.239	91.7966	229.284	386.111	263.819	178.291	163.489	238.93	198.504	253.344	172.284	287.721
SPAC222.10c.1	66.0207	72.9875	69.3751	49.4586	33.0504	34.0736	31.472	32.0247	33.025	21.5581	36.1543	31.0771	27.2922	33.4595	33.8599	21.7072	23.772	21.09	14.3026	35.1295	24.7113	25.4251	21.7095	29.2115	43.8711	24.7754	28.106	24.3826	103.117	102.594	40.9614	28.2979	104.335	94.1637	32.6846	29.1095	92.2379	80.0012	28.0826	34.8873	116.652	105.527	36.0259	31.8589	95.0674	81.7571	141.56	54.5326	118.203
SPCC1223.03c.1	0	0	156.577	44.0564	238.936	212.143	40.0335	36.7855	31.1028	141.975	70.1279	67.9016	118.615	28.3102	20.7715	48.6074	73.8815	56.0249	41.145	50.9964	105.374	200.269	579.652	31.0442	19.6685	50.3392	29.0636	29.4361	147.607	153.049	53.6169	33.6015	68.9532	43.797	21.9192	41.9948	101.881	40.601	32.6655	76.1731	102.062	43.0497	16.7802	45.8437	69.5641	38.8102	41.4071	20.7604	42.7133
SPAC222.12c.1	1630.5	2045.24	1750.02	1210.57	1141.38	1299.35	872.175	1175.5	961.837	781.566	1969.98	1214.73	1338.28	597.132	804.327	845.682	906.589	889.352	1045.63	1634.33	1203.14	1374.92	848.85	669.354	614.993	939.364	687.03	679.239	1410.09	1391.64	1389.44	1176.67	1101.22	1309.59	1189.48	1153.14	1266.58	684.42	999.438	1384.13	1343.95	722.56	1024.07	1023.94	1032.1	610.698	803.33	992.253	950.552
SPBC1289.02c.1	29.9912	56.2586	50.9149	25.468	43.8708	89.4491	44.3888	45.8669	100.661	41.14	51.4236	55.172	77.0733	74.2222	108.151	25.8165	31.5033	88.0021	23.8823	31.6155	37.1413	45.7277	45.7548	61.2293	128.963	56.1102	43.5553	43.5949	168.34	161.081	29.0936	25.6361	63.545	56.5512	30.7102	35.2984	77.8062	54.0035	33.3632	28.4703	62.2019	44.3762	24.5707	29.6862	56.6826	49.2944	77.1742	46.464	73.8503
SPCC1223.04c.1	0	0	18.7983	21.146	10.9014	12.2008	31.3169	15.8705	28.2317	9.82884	18.3546	31.3632	24.6888	45.3075	30.9126	26.7863	25.5902	38.2597	11.955	21.5809	17.747	19.5499	8.28136	36.0941	23.2345	19.3179	17.6532	17.5961	24.0777	19.4625	19.9688	19.4759	36.0545	39.5643	21.6618	21.3572	38.1935	46.2979	15.7459	18.9135	30.9619	36.3211	23.481	15.3884	31.8482	40.71	40.8788	27.2555	37.8523
SPBC1289.03c.1	954.424	591.3	643.485	1126.8	758.178	714.314	1257.38	1025.23	427.188	648.671	480.071	1147.18	611.234	1095.56	816.443	1230.23	986.357	584.557	974.565	980.121	1026.31	754.137	830.744	973.09	669.87	680.077	619.332	595.824	423.55	426.946	1208.22	1428.53	1033.83	969.489	1471.85	1290.2	825.424	1052.84	1268.87	916.766	639.261	860.758	1184.01	1055.66	713.241	1062.15	743.936	933.604	751.179
SPBC1289.05c.1	334.838	430.94	454.402	354.293	268.641	235.37	412.84	475.257	761.99	172.705	311.015	366.377	563.198	356.358	346.522	401.568	375.871	664.928	265.344	385.653	265.424	433.915	312.473	368.209	269.059	525.78	389.258	379.703	479.638	478.636	731.719	446.618	762.604	864.44	538.396	523.48	1082.19	959.019	655.502	582.662	1303.05	1072.9	497.744	534.903	1191.99	1044.19	970.473	505.43	1567.09
SPAC222.14c.1	62.9898	72.2538	65.0576	47.5652	26.5731	31.5339	68.757	72.5955	98.3093	89.8132	108.921	96.749	124.919	100.404	66.7799	64.199	63.7735	77.5207	55.154	63.7862	84.8233	109.425	83.978	92.5799	45.5441	41.5906	34.6225	33.4944	46.601	42.9871	74.947	44.1237	96.8962	97.5304	49.3924	50.9174	102.961	108.718	37.9448	60.4109	124.306	103.018	56.6402	57.7286	116.659	105.077	121.49	76.2905	120.94
SPBC1289.06c.1	70.6729	408.49	299.362	72.9683	234.45	301.522	69.8348	144.055	259.262	89.2599	205.936	78.0166	205.304	83.6805	157.216	72.5356	100.598	206.95	101.518	77.911	93.183	194.752	325.521	84.7677	198.696	41.5662	32.3985	32.0972	74.4575	67.8759	191.372	66.3228	64.709	75.5626	64.0582	68.2472	78.1824	57.8173	44.3212	134.215	228.294	113.482	86.9559	77.8867	107.517	63.3565	74.0473	75.2074	74.6184
SPAC821.07c.1	72.2302	67.7992	61.0453	55.5681	43.6618	42.3097	40.1979	29.6404	31.6894	26.2836	29.1329	31.0204	34.6245	50.1101	26.7198	37.7	35.9602	27.7979	27.1254	25.8069	28.1685	34.4426	17.7164	42.2932	26.2936	45.8352	42.0853	43.9175	51.5571	46.6655	33.9404	38.7742	71.3275	104.81	37.3719	30.2735	61.6429	63.4483	40.1095	32.668	55.8199	64.0124	30.4032	31.2652	46.987	60.2526	71.7615	44.2849	76.8152
SPCC1223.15c.1	0	0	41.3176	48.5128	26.421	25.1961	45.6263	46.7946	62.8396	16.4082	28.0351	48.0987	47.9596	72.8989	39.8056	30.8096	21.9312	30.2371	7.91703	20.5581	36.8379	33.509	9.04898	50.3855	42.3136	18.5499	22.3784	20.421	24.2932	23.4648	42.0519	38.518	157.725	136.747	42.9035	48.6897	181.105	194.304	36.237	39.2441	139.878	144.231	40.1679	36.9486	137.252	164.043	139.044	51.7136	191.02
SPBC1289.08.1	31.2194	28.2443	29.6879	24.8113	10.0737	14.0287	36.6354	34.9397	41.8962	46.0725	31.4797	37.9336	34.56	43.0462	23.3383	35.5769	37.697	24.7528	16.7488	37.8632	27.7909	28.3558	26.6733	32.5904	26.4656	16.6445	14.0027	13.0934	32.8916	30.2025	27.8689	26.8905	39.198	29.1888	27.4985	26.9181	35.6132	40.3618	16.298	24.7276	42.6179	35.7699	31.1853	25.8346	40.0072	42.7757	51.5177	38.3969	47.1577
SPBC1289.09.1	109.39	213.887	165.308	99.9312	119.221	140.477	96.33	126.341	100.485	55.7556	141.065	114.31	126.87	167.331	133.158	94.5566	101.716	105.506	69.6297	86.415	80.6146	94.399	106.777	131.158	152.701	165.372	112.095	115.014	181.074	176.502	134.21	68.1054	245.964	253.985	90.7358	95.4509	310.447	280.208	51.9144	110.497	396.952	306.009	90.6425	90.5344	332	292.618	377.374	121.5	406.014
SPAC821.10c.1	908.905	2521.6	3207.92	1033.92	1843.64	3763.45	739.907	332.281	947.39	548.21	710.364	660.958	843.801	845.267	1221.7	829.408	305.47	947.047	1110.47	739.945	720.139	708.287	1112.68	849.121	3502.94	1648.71	1165.46	1138.36	2077.7	1836.29	1424.99	1404.94	990.654	1497.26	1165.49	1637.26	1032.83	638.685	1040.55	1907.46	894.589	1618.15	1363.08	1617.22	771.014	594.027	916.434	1368.55	803.206
SPCC1223.06.1	0	0	33.1878	30.3948	18.9328	28.7179	43.5364	35.6187	43.3308	26.8911	43.7158	41.5419	38.7871	45.5397	25.9705	36.6171	30.3117	36.1298	18.3958	36.8193	30.908	29.5333	30.2581	42.2266	14.8879	20.1245	19.6476	20.7923	45.6637	43.4397	36.4439	28.0329	58.2695	58.124	33.4289	26.3177	69.3966	63.203	23.7532	42.5055	67.406	56.6685	31.8912	34.6472	66.404	62.4598	84.5299	48.2983	84.6559
SPCC1223.07c.1	0	0	340.303	448.488	718.848	506.789	310.47	402.339	171.233	234.858	247.305	247.393	225.121	216.916	153.978	280.808	340.686	163.821	314.63	319.101	233.149	247.574	403.399	217.186	171.008	270.971	239.85	233.149	204.459	189.83	560.144	203.396	285.216	296.67	217.934	216.346	281.451	377.326	144.144	425.509	742.535	587.497	385.905	345.158	545.306	456.254	455.959	400.194	511.249
SPAC23C4.05c.1	122.235	358.331	282.484	90.5321	276.626	284.248	70.0445	78.6141	175.564	101.465	151.293	63.5375	118.287	98.4453	82.483	75.7602	75.6945	198.481	91.0061	69.0744	75.9428	149.905	316.844	114.203	93.747	80.7542	66.1121	66.1216	212.978	222.28	146.806	92.0522	134.708	144.248	97.8509	105.663	216.329	83.6855	93.6622	137.043	185.908	84.2477	71.743	78.2952	138.576	82.7414	110.902	86.5435	106.275
SPCC1223.09.1	0	0	55.2209	56.2323	11.5534	16.3847	22.2078	31.0267	197.468	23.5388	32.4106	60.9922	18.5826	39.2787	52.5592	20.7401	26.7801	148.678	22.3095	26.8073	77.5609	17.3114	9.51974	31.334	49.077	23.3922	32.5665	31.3988	74.8454	75.263	44.5782	79.9582	99.5511	329.239	77.0473	39.7319	163.893	52.5235	47.9207	147.979	62.2368	137.765	53.6523	151.53	192.356	47.299	95.0515	63.6184	126.355
SPCC1223.10c.1	0	0	110.553	44.6482	40.2737	60.8092	24.202	33.407	80.8871	32.7253	44.2925	34.8333	67.8603	43.5636	81.2243	23.3699	30.7115	58.9117	33.26	33.869	37.3108	44.9694	43.0842	47.8496	110.78	45.0856	45.3148	39.0089	123.83	116.794	48.973	31.4644	78.9212	113.78	31.8222	34.4467	91.1001	69.8501	22.3756	42.6995	116.997	104.968	28.4387	30.1093	97.7388	76.573	98.1672	42.0598	96.2328
SPBC1289.10c.1	96.1025	118.689	109.211	65.241	79.4154	89.8178	24.6667	30.0988	35.0686	9.91989	51.5747	22.1629	25.4926	31.5036	26.1809	22.1638	31.729	41.8647	14.6814	33.2513	21.7781	29.9982	27.9288	30.1451	36.7039	49.2738	41.5591	43.2728	67.8225	68.8314	51.0637	38.8337	105.774	114.028	38.8967	32.3021	100.572	73.8964	42.1469	48.3477	138.833	105.003	40.949	38.6437	113.372	76.9342	144.728	56.5366	146.536
SPBC1289.15.1	7.82778	13.6442	13.7375	6.14931	6.53393	9.81397	9.37324	11.2652	33.341	6.37005	23.9446	13.0643	9.81381	17.2191	21.4509	7.58362	11.707	30.9716	3.94443	19.7963	12.2686	12.5211	3.90727	18.7964	28.0214	6.79866	5.27184	6.35047	18.8985	15.8747	16.4311	16.6089	31.6668	28.8276	18.7488	17.3544	31.0862	16.3325	12.916	19.6728	28.8431	23.4269	13.8295	13.773	22.9095	15.2206	26.6653	15.4568	28.3379
SPCC1223.12c.1	0	0	7.29399	1.63779	3.06204	5.8508	2.56283	5.44245	5.64753	18.433	17.5886	2.53484	6.66739	11.8792	4.77841	2.53818	8.80791	4.87373	11.7401	4.18427	1.03069	6.21126	4.02559	10.8782	7.72963	2.16054	40.5851	40.6867	10.2068	9.52304	4.87838	23.7198	3.26276	2.95532	1.34791	21.8579	2.19456	4.51971	1.62194	6.14045	6.94723	5.96114	2.04248	2.63119	4.09563	6.26778	3.6751	2.23047	2.86606
SPAC23C4.08.1	65.7238	123.776	101.547	64.6292	52.797	52.0587	75.9283	72.593	109.891	60.1645	88.3208	73.0799	145.081	82.2691	64.221	80.4555	88.4575	105.235	71.2343	84.7952	80.6529	174.143	177.438	78.3434	69.6372	63.5071	61.2174	64.5284	118.184	108.974	109.436	93.0161	206.954	173.134	96.7893	88.9873	198.818	121.771	90.829	87.9473	177.126	126.992	73.3444	76.3603	148.681	115.828	164.532	93.8688	193.69
SPCC1223.13.1	0	0	27.1257	12.3009	31.23	42.0759	13.8159	20.4632	24.4516	20.162	17.6976	17.0044	9.69478	20.109	9.44304	11.8983	23.5559	27.1621	9.55452	13.6602	15.7026	14.1539	5.59135	16.1593	17.4066	6.64908	12.233	12.3754	20.6397	20.866	12.8013	8.61517	29.8966	25.428	11.4788	4.42539	21.1643	27.9778	8.23676	12.9204	33.5358	15.1011	8.99935	7.64845	17.9757	37.168	29.813	14.1762	30.0116
SPBC8E4.03.1	39.6044	315.854	144.233	60.8094	322.391	403.358	51.6989	131.403	377.377	54.6606	138.16	46.1971	43.3384	80.4773	76.2637	48.6416	113.441	290.031	49.3391	68.1288	52.6722	44.8982	122.261	65.9769	71.5428	148.504	162.405	166.814	271.664	260.572	192.915	57.9308	64.4327	80.2529	63.1732	59.0751	122.665	27.0454	30.3714	251.89	262.686	174.061	97.9749	166.805	230.606	58.7193	108.364	115.914	119.245
SPCC1223.14.1	0	0	227.211	405.42	345.252	307.172	224.902	248.209	90.6098	200.777	122.459	169.216	97.3195	111.933	91.7893	259.187	231.702	101.264	257.043	222.222	170.116	105.711	140.99	103.988	119.461	307.563	370.138	353.579	227.358	218.892	355.512	193.239	156.482	140.091	195.757	204.352	107.964	214.309	206.28	266.237	240.08	236.405	263.49	235.511	175.85	242.356	175.711	242.942	168.775
SPCC297.06c.1	0	0	37.5897	42.0506	29.6971	30.0196	54.5769	38.3918	38.0846	25.9077	32.9158	41.6954	52.0615	92.125	50.2808	31.7555	32.4639	33.2124	8.33371	32.4601	23.0465	33.0681	30.4808	59.4385	24.2069	50.1621	46.1171	49.275	87.1997	64.4795	26.3107	29.0574	138.233	114.413	35.9762	44.8458	138.743	155.573	34.8403	23.9239	94.403	123.099	29.9413	26.8627	100.558	149.829	137.215	45.5388	130.037
SPBC8E4.12c.1	14.8787	12.7714	9.18425	37.0789	345.937	243.795	41.7612	45.3499	83.66	16.3835	71.059	18.1276	16.4613	61.5908	95.7683	28.1996	30.11	52.9447	57.9708	22.1371	7.63409	0	6.62593	31.805	40.413	53.0821	13.8474	18.4035	40.9128	31.6504	25.9216	28.204	27.1344	4.49014	36.6067	22.2825	10.1591	5.79401	24.0266	23.7741	13.4767	2.67593	27.4419	21.7814	8.56531	18.4023	20.5039	50.873	10.6141
SPCC737.05.1	0	0	156.491	57.0536	102.366	129.362	14.0233	23.4158	43.1966	18.2202	37.6311	20.8284	43.1516	29.1805	45.1487	19.6006	37.0732	43.5866	36.2642	33.2354	32.7469	43.854	52.3707	42.9499	81.0589	39.345	27.0872	33.03	95.2732	92.558	44.6453	30.5257	72.1403	85.8706	32.7535	38.4984	87.7213	68.7313	32.4874	41.7529	85.8379	67.5959	31.0214	34.286	68.1246	72.26	103.285	47.119	79.8179
SPCC737.07c.1	0	0	29.1404	36.5357	19.0136	21.6693	41.5598	36.3056	48.0114	13.9132	38.9726	31.0806	49.1459	52.0706	29.1721	33.3022	30.7639	37.9364	8.6537	29.6088	16.714	36.627	16.9685	32.4113	21.7178	31.5403	32.2009	31.593	59.9404	51.5124	22.7323	26.6178	57.2814	59.6097	30.4689	27.9406	60.1487	59.9416	25.1583	20.5324	42.625	53.8287	28.43	19.5772	58.9009	55.074	65.5775	36.9112	68.6827
SPBC8E4.02c.1	26.1044	60.4359	40.7768	23.9985	27.0251	53.7089	38.1124	29.9762	251.438	14.2137	76.3261	14.9244	18.3615	20.7192	71.2155	36.6973	22.3905	268.438	16.1657	39.508	12.2999	39.9125	45.9871	17.344	215.373	31.9267	87.5268	88.9543	119.38	104.567	21.9044	65.1041	145.028	130.22	47.2666	68.8682	124.399	65.3465	62.5337	46.5034	55.5743	47.7572	25.6389	62.2313	70.3283	64.0678	99.6322	35.6853	78.4906
SPCC737.09c.1	0	0	150.94	60.6808	95.4527	120.081	50.7722	77.995	164.026	61.3697	191.382	54.7952	127.909	103.279	86.8793	50.4876	60.8987	142.446	49.352	70.0381	53.0168	140.996	164.37	107.846	81.7369	35.1613	27.3997	25.2815	101.709	98.6808	105.001	69.9223	113.296	107.657	76.051	66.631	138.086	74.2778	57.7253	109.917	149.624	83.4746	67.4394	71.6171	111.322	71.8322	112.765	76.4713	112.303
SPBP4G3.03.1	0.438589	5.16302	5.46011	0.986978	3.01941	13.5235	2.55797	0.679015	227.351	2.20776	18.0872	1.57036	6.65474	3.55701	412.969	1.26668	0.676246	105.073	0	1.19324	0.685822	6.19948	6.25015	4.28589	152.484	1.47269	1.08851	1.23999	20.6146	19.3755	1.48191	5.70095	18.7396	8.01717	13.6329	8.44505	47.5498	5.89917	3.51926	14.9041	4.95289	2.40397	0.568914	8.49652	3.1741	3.94515	3.81104	4.73517	5.88016
SPAC23C4.12.1	55.6464	153.899	146.625	47.921	72.7503	100.024	34.3726	49.5417	83.8317	22.7908	82.6534	40.6646	47.3506	58.3979	30.6302	42.22	35.4962	66.728	10.2511	43.8431	42.4786	52.0657	57.178	58.0413	38.1138	25.3992	21.7932	20.5024	38.5013	29.6152	74.9517	33.6649	67.7153	101.315	40.8639	31.1282	78.3739	48.3597	38.423	64.267	121.843	66.9409	36.6311	42.0035	72.0457	53.9003	95.5198	46.0001	90.7598
SPCC74.01.1	0	0	55.7772	61.7115	40.7724	43.2728	76.2929	76.101	89.469	63.0984	80.4728	90.9916	133.815	98.5136	52.2327	66.5214	58.8102	73.8835	69.3717	53.3469	68.3585	125.926	77.5587	85.6568	69.206	51.7321	45.8077	43.4762	79.7143	76.1977	72.4436	54.7965	82.4367	92.6413	60.2573	57.6396	100.555	92.7654	40.3906	52.7621	90.7974	84.1405	57.693	48.4878	93.5738	96.3007	106.548	82.1733	105.798
SPBPB2B2.05.1	7.5071	1.02516	0.817755	4.73482	0.13787	0.127866	3.35217	41.3138	422.989	6.88863	22.9062	0.65331	60.2158	13.1333	9.97919	8.29981	40.5123	384.309	34.7337	20.1049	0.320984	69.6368	6.68628	15.245	36.533	7.87729	1.89225	2.03122	7.74102	6.844	2.97246	122.145	119.794	74.9036	150.027	94.2458	178.806	30.1272	50.0722	31.5529	7.72697	39.6044	10.0294	32.6805	59.3328	24.0565	36.4761	7.47552	38.9754
SPAC23C4.17.1	63.5523	28.0088	31.143	73.1661	28.9774	21.2791	64.1031	50.4327	30.3612	32.3365	28.0502	49.266	29.1363	51.0903	24.8139	58.5311	44.2841	35.4865	33.7719	39.0696	39.9535	31.0485	17.9714	42.0386	31.9057	48.2198	45.2285	44.5989	38.937	38.207	33.0378	47.5414	76.8678	63.8515	49.9871	40.3265	51.5644	83.3952	39.1082	25.785	34.0254	60.7209	49.8083	37.9252	48.7535	75.4437	96.6935	61.5479	89.294
SPCC18.02.1	0	0	32.3173	34.4908	35.6664	44.3659	61.0615	51.7435	34.5017	35.4722	58.1217	57.1104	54.3097	44.1784	54.6064	51.7519	46.5655	28.5835	30.4819	46.5601	39.0393	57.8672	26.7791	36.8574	52.0827	29.9878	22.2719	20.7056	56.89	50.0107	66.279	44.8538	34.9873	32.5677	57.6422	37.6909	42.1062	30.6251	46.8509	56.0778	36.9092	30.7343	52.9295	46.734	37.4431	31.9781	45.5742	57.1008	26.9205
SPBPB2B2.08.1	5.97767	8.97374	5.20923	8.54751	13.3829	10.6277	1.16211	16.1954	5.33513	0.83584	0	0.198175	270.419	0	7.64739	1.43867	9.98483	2.94664	0	6.09862	0	211.237	0.338037	0	31.9572	3.8232	3.17906	2.4646	40.2931	37.3691	0.721334	19.425	35.6895	6.70042	30.0509	15.8796	24.878	0.985315	16.7878	6.80273	1.68761	19.3856	3.1231	29.8277	5.78996	3.96871	7.57484	1.68567	13.7181
SPBCPT2R1.02.1	1.23054	0.135581	0.135377	1.98749	4.5423	4.80699	3.34919	0	9.22546	7.22664	3.48263	2.41948	0	5.07326	51.4259	0	0	2.12305	6.39263	0	4.48979	6.76423	0.00950227	7.3354	31.4769	1.54167	0	0	0	3.25204	4.15775	3.6285	33.7429	43.99	5.98911	5.83577	34.121	29.2485	11.0588	0.384646	13.5102	24.0001	2.69596	3.966	8.37108	15.3227	7.48478	0.00018408	1.39741
SPCC18.07.1	0	0	75.3314	59.6946	90.1341	99.5966	50.5943	49.1243	41.1544	22.4687	63.5558	59.6423	83.4311	62.3011	58.4695	42.457	43.5378	33.5784	25.9248	47.123	46.6579	80.9238	59.8555	50.0661	69.2792	105.148	117.041	120.674	136.268	141.056	69.2021	49.4007	98.1386	73.1918	52.2671	56.1145	88.4411	77.5604	64.282	53.4368	126.564	74.9126	48.9627	41.3213	74.6297	83.7174	89.9866	77.352	66.4535
SPCC18.08.1	0	0	47.3194	50.2173	30.0316	25.6109	54.6168	46.3631	55.6412	26.0959	48.5648	49.6956	41.0034	66.1226	45.0851	45.3947	43.878	38.4139	34.6264	45.4634	31.4342	28.8436	32.7845	52.5997	35.6092	29.4444	27.8052	28.5923	36.8032	35.8103	37.1356	30.9449	62.8905	65.8514	35.7967	36.1056	61.4215	70.1651	25.4367	33.6292	60.4743	67.9243	35.5546	33.3924	64.0785	65.6534	79.5747	49.2427	85.4312
SPBCPT2R1.03.1	0.115251	0	0.066957	0.113468	0.135464	0.25127	0	0	0	0	0	0.160477	0	0.817863	0	0	0	0	0	0	0.473074	0	0.410599	0.525576	0	0.0967477	0.143018	0.142555	0.881846	0	0.0973529	0	1.10347	1.53036	0.00013138	0.517806	0.167879	0.0797881	0	0.128109	0	1.82406	0	0	0.398085	0.622018	0.0876272	0.260002	0
SPCC18.14c.1	0	0	1372.27	3029.89	4708.23	4761.52	2051.59	2012.13	926.64	1674.48	1508.59	1643.36	857.805	1226.62	841.543	1968.35	2023.19	1128.9	1941.6	1927.72	1862.82	913.912	1468.23	1217.64	617.948	3240.26	3684.94	3699.07	799.77	772.37	2590.3	2803.43	3252.67	4470.88	2672.09	3094.87	2580.95	3248.24	2778.06	2255.06	2393.25	3154.82	2576.81	2363.37	2863.89	3399.12	3692.77	2616.03	3857.03
SPAC23C4.18c.1	27.9381	41.3674	36.5227	27.1711	21.5367	25.0396	28.8427	31.9355	42.4857	22.8527	41.0583	35.8765	43.4703	46.3512	27.0663	23.4862	25.485	32.2647	20.019	28.7796	23.9849	41.1194	24.6759	39.4534	24.3542	24.9274	20.7217	18.7387	38.9524	36.1143	27.8916	24.5401	55.0161	56.8241	29.5822	25.9417	59.3238	50.5834	22.0266	28.3882	53.7066	48.4144	27.6434	23.6598	49.7035	49.1737	76.0912	46.7484	58.5022
SPCC18.17c.1	0	0	22.2089	24.3558	31.281	28.2164	51.2429	58.4172	69.8919	49.2434	74.7309	32.9234	33.8044	54.0418	58.0671	38.9575	40.1913	59.3047	34.0907	40.418	28.9314	36.0724	54.7982	46.1945	69.7875	28.5489	41.1038	41.5506	92.9501	82.4522	30.2672	24.4838	34.5256	35.0809	30.0821	25.6222	36.2627	30.2507	20.3602	32.6507	51.9427	32.9212	26.4429	26.9662	31.7809	32.1843	33.896	31.9581	31.9686
SPCC1739.02c.1	0	0	58.5592	60.5332	30.7807	28.0247	68.5034	63.645	60.2027	42.2319	74.2855	66.9207	77.793	63.3164	106.795	55.1237	66.6194	45.9056	61.6407	69.0463	63.9551	94.8711	54.6552	65.314	115.458	42.6589	48.4853	44.7706	93.0812	107.227	60.9464	47.7106	74.3162	72.4839	50.269	44.2452	76.8162	82.8909	35.1407	47.2944	92.2166	73.0015	43.5307	42.4052	68.9046	78.2693	85.0205	50.4941	88.4646
SPCC1739.04c.1	0	0	186.009	61.2262	92.1903	115.516	46.0835	46.8737	108.353	29.1182	96.7347	46.7111	91.5045	49.4089	72.7438	46.3867	38.1431	72.0751	31.2381	51.7333	51.6739	114.819	137.055	69.9969	99.3332	68.3657	43.2	38.2323	123.197	115.205	85.3679	47.8603	73.3005	103.913	47.1911	48.5026	97.7315	80.2632	34.8413	71.7646	131.343	88.8443	46.6968	53.4511	82.674	72.6877	96.8114	57.1174	92.4489
SPCC1739.09c.1	0	0	275.882	169.246	169.646	151.956	244.595	213.967	474.683	79.9649	277.461	265.906	407.75	185.736	374.959	220.22	185.539	459.859	164.462	278.762	187.235	387.34	303.996	178.52	396.963	298.899	270.348	286.736	574.646	590.886	268.852	268.435	663.329	666.918	275.803	351.506	762.865	602.59	222.558	341.68	674.967	442.106	223.575	219.057	544.52	526.969	567.326	335.975	657.069
SPBC1348.01.1	1.00465	0.549234	1.80579	1.82426	0.609004	0.34874	11.5192	3.74057	4.75363	5.41151e-06	10.2898	9.6947	2.16328	14.724	2.79985	1.0153e-06	5.22867	0	5.7005	0.0014958	3.84637	6.26867	12.4155	5.54713	18.6688	7.38843	4.06826	3.32718	6.18917	6.32882	2.22089	1.24312	9.39902	9.54791	3.85155	1.66739	13.837	7.40276	6.87167	3.13779	6.05304	6.72868	0.000754874	2.61618	5.35439	10.2151	5.30214	2.16901	6.61735
SPAC1A6.03c.1	161.39	887.278	648.263	125.657	888.673	850.674	111.308	149.933	116.445	100.316	161.006	151.697	80.1114	126.424	109.855	104.047	137.575	105.598	117.296	103.108	140.331	79.0924	158.514	118.78	135.749	107.28	89.0453	92.5904	232.359	227.818	240.335	137.119	218.231	217.688	154.184	145.727	292.776	181.291	144.6	165.964	441.591	174.322	122.3	140.493	219.834	175.221	189.369	151.54	181.308
SPBC1348.12.1	2.11353	3.97984	3.74404	1.50092	0.203623	0.302157	6.78976	4.50587	24.4173	0.813913	7.64862	4.82441	11.4489	12.8947	32.8899	11.2074	0.747915	18.2921	6.47983	1.3197	5.6888	15.9985	20.9022	9.79622	25.5978	9.07459	5.93336	6.08559	24.4563	24.8657	4.62421	0.788143	4.23358	7.69574	1.98391	2.38691	8.57981	9.21088	1.24551	8.24183	9.58615	9.57148	3.35578	3.92965	9.78685	14.3988	3.42463	1.99319	4.6578
SPCC1739.10.1	0	0	397.366	177.356	188.078	262.91	31.543	41.8656	110.971	36.777	113.936	55.8288	59.9865	50.6598	127.821	53.4362	40.8171	121.233	30.4201	64.2775	68.9919	67.0592	68.5731	65.4604	166.708	153.884	192.459	195.659	217.879	213.142	80.3086	53.7528	126.591	142.942	54.5428	32.4595	129.602	75.8411	69.2524	80.4576	145.831	100.868	47.7542	55.645	91.3285	81.2764	124.722	60.9135	101.287
SPBPB8B6.05c.1	70.9539	14.1861	28.8757	72.0126	110.2	56.4746	157.656	90.03	55.9907	37.6685	65.1233	60.9106	42.8997	96.6655	45.44	104.798	79.4614	24.815	43.2492	68.2303	38.4944	46.4472	15.3791	63.6593	51.0143	153.324	117.17	112.107	7.77042	7.90358	42.3424	67.1427	161.037	84.7835	77.9212	88.5555	97.7547	185.641	122.67	23.9965	69.3727	123.49	76.8306	29.8749	72.9733	190.985	187.661	105.147	162.522
SPAC1A6.09c.1	83.4641	55.7439	51.5228	74.0288	50.4058	70.6954	82.2116	68.7025	60.4896	52.9583	54.113	75.1487	73.2136	87.1408	46.7532	68.8788	84.1558	60.7117	44.3809	78.443	58.6301	86.0947	47.5056	73.4336	59.9137	76.8369	65.7949	65.9175	72.8895	55.9778	68.2685	68.6324	84.3299	82.1732	88.1274	84.0252	66.4673	85.9923	64.9698	59.765	60.3859	70.2384	78.5969	73.4715	58.652	83.2492	89.956	81.909	99.5744
SPBPB21E7.01c.1	25.3228	265.474	464.39	24.3236	60.7363	142.665	12.9528	5.73055	290.277	21.3927	350.19	77.4731	575.841	143.426	342.79	10.0963	5.07305	206.485	15.5664	25.4555	102.898	487.356	179.316	203.762	206.821	11.8863	5.39523	5.15976	266.585	249.108	16.6258	6.97938	9.00055	55.1074	7.31707	9.01899	24.9473	21.273	3.9601	82.8759	50.934	59.7378	4.66798	31.5798	12.492	41.8039	16.1263	4.57282	17.9576
SPCC1739.15.1	0.457156	7.87618	62.195	10.1122	26.5828	35.167	7.5657	10.4139	19.1287	6.13592	22.6902	7.70449	4.11162	27.0269	23.4603	10.6306	8.24096	21.7657	4.03666	7.69324	6.33358	1.65937	2.78024	24.2842	31.5303	15.8792	19.8552	20.2218	95.0691	84.4612	18.9395	9.42576	16.6473	30.2446	12.6778	14.0424	22.0604	15.5292	10.0362	18.7862	33.4261	22.939	10.0014	13.0235	17.58	15.5088	21.1479	12.9685	20.1153
SPBPB21E7.10.1	0	26.4221	90.8442	2.89376	6.90945	30.1181	4.79988	0	608.187	0	99.8224	24.5558	305.244	27.8105	126.344	5.94215	0	322.52	0	11.1952	61.1281	193.883	30.7163	69.6993	136.251	0	2.91789	0	17.9917	16.0063	0.993112	0	0	15.6114	0.84149	0	0	1.62786	0	44.4331	0	1.12773	0.889612	4.34816	0	1.05755	0	0	0
SPAC30D11.12.1	665.079	351.152	906.056	1421.42	2553.88	1388.68	8114.2	7470.59	3919.46	12281	4008.04	9884.14	3605.49	5148.37	4237.33	9666.13	9570.98	6085.52	11654.4	7467.27	6941.85	4110.63	6108.93	6991.33	3387.24	2190.61	1691.68	1555.24	512.683	596.344	3821.68	4312.52	2508.29	2827.91	4974.94	4575.47	2819.58	4297.36	5627.61	3560.28	1938.47	3226.74	5007.4	3695.68	2570.25	3494.22	2086.41	1502.88	2671.69
SPCPB1C11.02.1	0	0	24.928	4.46099	7.15007	13.1807	8.3806	8.41021	48.4214	9.99713	19.9796	9.76002	25.407	18.3964	72.8599	9.10974	7.56534	37.5758	7.02268	5.00589	10.8237	34.6776	31.6314	37.1021	94.2875	4.41306	4.22482	3.90151	36.3937	41.6769	20.5116	9.04788	4.42847	18.1314	9.96217	9.37272	12.1793	4.506	2.86845	34.1709	18.6017	9.50889	10.3803	19.6895	11.9518	4.77383	6.89013	6.35344	9.58805
SPBPB21E7.11.1	4.4621	553.486	711.592	11.2023	82.8656	288.928	0.910844	1.20892	403.105	1.31024	767.178	12.7368	34.228	26.739	57.941	2.25521	0	300.239	3.47707	30.8044	6.10521	55.1879	89.5523	33.5747	106.654	0.936426	1.10742	1.10384	15.7906	12.8005	7.53827	1.40972	1.22064	2.42385	0.159684	1.50356	0.649965	5.40592	0	41.663	37.918	9.41609	0.337632	11.0016	1.88373	10.6363	2.71408	0.629143	2.54653
SPCC576.02.1	0	0	18.4338	40.5087	4.77551	5.06171	15.2709	14.6771	23.2078	26.5118	9.85611	13.4697	6.08863	32.3407	31.7645	20.8607	21.5778	9.34638	12.0611	18.4229	19.0597	8.50814	9.80306	28.8215	28.9612	18.1901	25.1289	23.6118	40.3399	42.2695	19.8292	22.3309	22.5817	37.8348	25.6643	14.6806	22.8275	14.3764	11.8813	31.3984	10.3659	20.6612	19.617	32.1196	28.7108	13.3424	14.7101	21.1687	11.6141
SPCC576.19c.1	0	0	20.4938	11.9131	5.78541	12.0727	26.7935	22.2261	24.6012	16.8622	6.96525	14.2785	12.1016	47.2193	31.2229	18.658	15.4948	10.6152	31.9631	13.6703	6.73469	6.76423	5.8453	30.8637	17.8259	10.6741	11.707	8.62502	19.2233	19.1462	14.5521	6.73865	18.3272	33.1745	7.63311	5.83577	26.2893	22.7173	1.84313	17.3257	31.3437	36.1969	12.1044	12.136	25.5022	19.5549	19.6475	15.0369	26.0101
SPBPB10D8.01.1	44.1014	5.81681	16.713	38.1642	4.51903	3.55013	38.9642	74.7544	12.2079	9.29729	4.99256	9.06937	109.162	17.1904	30.7851	33.8343	56.3864	7.25762	22.5581	26.4886	11.0161	81.3052	6.01613	13.9233	51.7642	27.2626	3.08712	2.90929	36.4264	34.441	16.6203	0.971743	11.0125	100.139	6.37775	1.79512	7.80759	41.272	2.23574	42.0326	24.9695	272.512	39.5307	156.3	44.9262	58.3448	57.6044	28.1125	84.7278
SPCC576.08c.1	0	0	1970.86	3982.04	3903.1	3524	1866.68	1520.98	590.075	1846.15	852.508	1829.59	849.942	1266.71	1021.03	2144.31	2027.51	1056.4	2652.56	1892.09	2032.79	1201.23	1616.41	1200.88	729.811	4178.02	5005.01	5080.95	2648.66	2707.14	1960.54	3363.28	2206.67	2205.62	3015.66	2966.24	1377.65	1878.85	3138.74	1892.52	858.776	1759.36	2679.81	2577.86	1498.54	1645.44	1659.8	2317.41	1313.71
SPBPB10D8.05c.1	76.1098	179.153	157.696	95.7725	181.494	134.53	104.793	155.153	33.8046	64.81	148.965	50.032	64.8073	91.5248	73.6891	96.7439	149.124	31.7837	50.5857	75.5972	30.4391	70.3074	78.2578	81.8095	95.1826	70.5474	45.8732	44.2925	38.0081	34.7202	127.661	34.5884	98.2782	73.0465	39.6567	36.9302	59.3551	95.6762	31.4955	92.0113	240.537	211.996	88.6283	83.0127	136.299	110.488	139.306	85.8403	146.033
SPAC30D11.10.1	43.5988	137.567	100.589	32.6696	86.2419	115.622	31.614	46.3923	85.4466	16.333	91.6756	40.5476	54.3803	56.8434	55.1841	30.5934	35.6087	61.2493	20.3973	39.7241	29.9947	39.5688	33.0277	46.7524	70.7024	19.135	16.3763	14.5696	63.6838	55.3635	61.5412	36.1802	89.8049	111.644	42.8951	43.162	106.005	76.8646	37.92	52.1906	154.829	108.015	48.3603	43.3615	119.922	79.8086	149.014	64.1259	140.118
SPBPB10D8.07c.1	76.1098	179.153	157.696	95.7725	181.494	134.53	104.793	155.153	33.8046	64.81	148.965	50.032	64.8073	91.5248	73.6891	96.7439	149.124	31.7837	50.5857	75.5972	30.4391	70.3074	78.2578	81.8095	95.1826	70.5474	45.8732	44.2925	38.0081	34.7202	127.661	34.5884	98.2782	73.0465	39.6567	36.9302	59.3551	95.6762	31.4955	92.0113	240.537	211.996	88.6283	83.0127	136.299	110.488	139.306	85.8403	146.033
SPCC576.15c.1	0	0	41.5231	34.1957	41.4879	45.517	29.1793	29.2161	40.7361	27.4917	48.6179	34.5116	20.9634	27.8809	28.0727	22.6035	35.187	20.3356	27.3588	37.4117	32.0253	25.5029	31.072	23.1584	36.0259	32.104	27.4893	29.1581	61.5232	58.8137	33.7877	29.1566	49.3559	57.1143	32.3387	31.4543	49.8326	41.8991	32.2098	31.0815	46.2562	42.8177	29.6339	27.0515	45.3639	41.5067	73.25	45.6608	50.5696
SPCC576.17c.1	0	0	33.4141	13.06	98.4193	138.862	18.9646	17.6455	38.416	12.0933	34.9677	19.4042	21.7583	23.7886	22.944	18.3949	16.5398	36.1888	3.73174	16.8723	13.76	13.4255	24.4543	23.6949	34.6866	17.9696	14.6783	16.0525	24.4588	18.721	44.8612	20.5764	84.3663	79.5444	22.1766	22.2689	72.9658	54.8689	33.5155	46.3646	127.701	76.1605	24.6406	25.7992	79.6549	58.0673	86.5847	35.3006	82.7808
SPAC30D11.05.1	60.9591	81.4867	82.8919	53.4924	75.9335	85.7124	49.5938	55.0524	67.89	32.4272	54.3826	49.2058	45.6138	63.042	45.4922	39.0702	22.6463	51.4431	6.88437	39.9594	34.4505	47.3496	33.0485	44.8207	33.5949	40.9747	29.3263	27.8655	49.2201	48.9701	32.4625	16.4678	44.509	43.4582	26.5578	20.0117	37.4806	39.7553	28.533	28.2332	43.9394	29.6597	21.893	19.0597	35.6013	39.5356	49.2028	28.8993	57.7024
SPBC359.04c.1	1.42909	0.187817	0.0873949	2.66585	0.972472	0.491951	13.5112	2.85295	0	2.65032	0.638614	4.50341	7.98872	17.3173	4.37823	12.5449	1.62361	1.55722	7.03335	2.14864	5.76309	6.20183	8.39625	16.464	4.90313	12.0596	2.0534	2.88406	1.43878	2.12115	5.59103	0.380208	1.98898	8.89789	1.23819	0.563217	1.20517	25.6191	0.253483	3.59507	9.31497	25.4677	4.32539	3.05991	8.19807	33.3548	6.74809	1.31504	7.82199
SPAC30D11.02c.1	1.67581	5.57948	2.59623	0.54996	0.656571	3.65359	0	0	0	0	0	0	0	1.7618	5.00245	0	6.02904	0	0	0	0	0	0	0	0	0	1.38636	0	3.20562	3.25928	3.77482	1.41185	1.01873	0	0.799627	1.67315	0.813682	0	0	2.48368	0	5.35812	1.69071	2.75456	5.1452	2.00988	0.849429	2.52037	0
SPCC126.07c.1	0	0	122.332	33.7086	81.3817	95.3365	28.0807	25.004	61.6835	21.9864	60.9862	36.9753	37.2462	29.382	85.5714	20.0218	23.7274	48.8945	15.6044	28.1877	28.2329	38.0483	25.7452	28.1898	83.8729	25.6535	52.1838	54.0073	78.2346	72.8978	44.3471	21.9504	46.1261	49.3967	27.0762	22.8835	40.2978	40.5048	32.1293	43.3566	78.1733	45.3893	27.5047	26.5113	41.0996	36.182	68.9772	40.167	51.8416
SPBC1683.02.1	12.3069	47.0508	34.5811	12.8688	21.4143	17.0108	11.8221	19.6137	103.121	9.92013	23.2203	11.5362	17.5614	37.293	28.4534	19.1075	16.9292	63.2828	13.7897	15.7017	10.3454	18.5707	13.9464	25.677	24.4699	6.21212	7.18677	6.56656	38.005	37.7808	21.8784	15.451	34.9866	130.015	21.7622	23.0086	68.0745	21.3279	9.75892	37.9996	52.3518	72.9119	15.6421	29.0545	60.1359	20.9827	32.1689	17.239	44.1716
SPCC126.09.1	0	0	209.415	69.3695	98.7648	111.987	35.8184	55.2792	123.902	45.9325	117.222	32.6714	38.5258	47.0834	32.8893	38.8425	56.1549	126.375	26.4988	60.8759	30.5223	58.3215	31.8221	43.1107	31.0346	28.0322	24.6438	27.8449	69.1467	65.41	76.0053	44.0054	64.6832	61.8203	51.0635	39.7234	54.5368	44.1177	51.8002	63.8052	86.5577	44.4913	47.2936	47.5393	48.2881	42.2732	79.4783	53.5856	67.1056
SPCC126.10.1	0	0	76.8743	71.195	17.1138	18.9934	46.7589	52.1576	42.0196	37.9243	33.1042	36.476	58.9541	67.442	36.5532	33.2539	47.9997	30.9017	37.9784	29.5854	25.34	26.1209	36.1737	55.2858	17.6505	40.9125	31.1467	28.936	55.4709	45.6172	53.1072	42.4977	78.9945	84.7186	52.5862	53.2824	89.8055	86.123	27.238	40.3599	78.4978	89.6408	51.1681	45.0621	86.5088	81.5417	103.2	62.3962	125.011
SPAC56F8.02.1	18.0678	35.5556	33.8734	16.4222	28.8561	34.2174	27.0539	27.6906	68.4386	15.5844	48.9247	31.4605	31.2275	38.9304	24.6472	23.8353	23.5678	52.1938	19.1427	33.9326	28.5491	29.5079	27.5881	30.6687	25.2618	13.2258	12.0054	11.4226	55.3304	46.9518	30.447	21.9802	41.0672	36.5	23.0092	19.5417	32.1938	29.8142	26.2674	26.7836	37.7391	28.756	24.5775	22.8253	29.0402	27.5803	55.0066	35.6289	42.1551
SPBC1683.07.1	18.3846	108.589	87.1148	14.8303	22.3897	46.1317	36.0413	43.4239	192.771	72.9855	94.2389	96.011	78.1367	82.1101	239.092	34.0052	46.022	124.436	40.7411	135.683	101.439	92.5791	56.999	87.5518	183.136	19.9657	28.504	28.5709	143.867	134.482	40.6157	32.3316	41.4609	41.4885	27.084	45.4713	49.3459	30.2615	21.5673	58.9251	61.4856	43.5725	28.6328	40.7325	46.4791	35.1945	29.4224	22.381	38.3164
SPAC56F8.04c.1	102.458	102.598	93.3553	80.0946	51.7619	45.8888	52.153	63.958	45.3655	47.3819	24.7369	54.9224	44.9622	61.4952	45.8267	55.5026	57.2468	36.3464	55.8849	46.2379	42.7254	50.5099	85.1669	62.6838	30.3013	53.2415	31.1481	29.4765	59.161	54.5575	63.4187	44.2768	57.2207	60.2393	55.982	43.6887	60.6658	44.9945	37.5126	66.7631	62.4	58.6153	59.8618	51.0207	62.5017	42.1329	63.615	61.3452	66.7936
SPBC1683.10c.1	76.5056	217.642	158.46	73.359	117.017	119.664	187.71	166.767	131.715	112.69	173.501	103.404	96.3152	198.851	253.297	146.103	190.967	142.529	128.166	163.734	79.787	80.137	34.0333	129.553	149.816	155.64	160.033	174.465	130.972	129.893	211.555	101.721	136.57	139.581	145.189	132.21	131.043	107.396	150.051	174.79	202.74	97.6463	119.456	127.341	102.622	107.597	147.126	154.111	105.086
SPCC126.13c.1	0	0	33.39	35.9091	27.9305	25.6027	54.1476	47.9117	51.7887	21.0953	25.8064	44.6301	55.4345	76.2541	45.7777	46.0855	25.3493	15.7319	12.919	38.1511	21.1715	41.0099	35.4387	48.5124	30.0206	21.5715	26.402	24.9495	46.777	28.4823	31.0425	28.2841	140.845	97.7294	34.4117	32.0704	139.261	151.311	31.9713	26.7211	145.616	102.306	30.7344	28.6135	103.5	137.944	112.186	51.5824	156.992
SPAC56F8.07.1	114.212	85.2547	68.6899	91.6318	47.0563	60.6705	80.9593	82.1108	47.6867	39.552	38.1214	77.8868	72.8565	99.126	64.5009	46.3308	35.3353	34.8589	34.9874	35.6281	56.3132	43.1915	69.3157	52.4675	44.7162	14.7621	8.82172	8.33038	32.0284	30.7453	72.85	60.523	112.93	99.365	73.5109	72.985	108.73	99.8556	51.0685	56.7703	86.5128	81.6481	77.4316	54.8898	93.7684	90.871	102.412	94.3266	112.224
SPBC1683.11c.1	21.8833	38.7669	32.2357	20.1802	14.9755	16.7514	23.03	33.9922	111.562	11.138	26.8378	26.2047	23.2426	38.4203	45.2912	14.0095	33.8536	79.7894	13.642	18.7539	17.6988	17.6428	10.395	29.1619	40.1542	19.3089	19.0088	20.3909	59.2553	54.3359	26.495	18.6823	33.9225	51.7755	32.0912	26.9101	48.0266	23.4653	20.2673	35.5139	33.3159	35.1707	25.132	30.3947	51.548	21.3465	28.4328	30.2789	30.8984
SPCC1620.13.1	0	0	24.0823	17.8047	9.61305	11.4628	18.2505	15.4147	20.5657	11.3366	17.2524	20.7956	22.7808	41.6565	24.5658	13.3508	13.1587	12.6207	6.33362	13.5441	14.7352	20.1054	6.27396	31.7371	17.6613	13.1342	24.7108	24.0025	34.2048	37.5437	15.9626	11.0418	25.0136	25.0191	13.6709	14.0744	23.6047	28.2049	10.2719	11.8579	21.2829	27.2869	15.3753	12.9007	24.3309	26.8683	32.8299	21.9461	34.6607
SPCC830.04c.1	0	0	12.5143	13.3941	6.3296	3.5531	45.1278	36.8591	48.8725	39.9481	33.6903	49.7258	33.4483	36.6506	58.3783	53.0022	38.2384	35.208	8.83445	41.8324	35.6775	56.088	20.8683	36.8365	71.8518	22.127	11.9582	16.8276	18.7047	15.1591	13.6465	17.5507	13.9561	11.2905	23.1261	25.6803	11.147	15.8936	24.8348	17.9577	7.09489	13.3214	22.9474	19.2175	9.13716	18.8661	16.5931	20.3011	12.2214
SPAC56F8.08.1	118.746	135.376	89.8732	100.492	77.4269	86.5216	81.894	84.9872	71.1706	81.929	56.7712	93.7924	102.289	96.3307	87.2312	88.8665	88.2044	58.5351	90.0562	88.43	97.1339	123.878	148.222	101.64	172.796	178.575	156.42	153.464	165.88	168.014	73.0062	60.6096	68.1969	67.5609	69.3637	64.842	76.535	65.0919	49.9827	69.1854	67.2119	62.7112	63.0866	57.8026	69.1278	70.0952	69.0393	66.5294	66.4786
SPBC1198.03c.1	47.4019	31.2	31.6122	37.5235	10.9176	10.2561	32.2945	31.1731	36.8405	16.1889	31.5459	33.21	29.7028	77.1137	39.7128	39.3741	27.1652	32.8783	18.679	22.8252	25.91	47.4356	19.357	76.7918	46.8778	40.043	26.771	29.7976	53.6478	45.3383	26.8286	33.1702	60.983	63.6585	31.0535	32.1294	47.3118	62.3134	29.3512	26.778	49.5822	61.965	25.665	30.8805	44.6178	66.5181	53.5821	38.3268	71.5925
SPCC830.05c.1	0	0	111.223	42.5366	65.1753	79.6758	23.5794	29.1125	49.6778	16.5649	41.0549	24.6248	29.8528	36.22	38.09	23.5337	23.6782	37.0778	7.67549	24.9402	26.2189	33.9633	24.4578	32.0551	40.8605	47.5814	50.5029	49.1212	75.5806	69.5748	30.0662	22.8018	50.8281	55.7214	24.162	17.1987	45.7822	48.2602	22.8845	31.4527	67.3631	48.2278	27.3393	24.8376	46.978	46.2737	84.6939	36.9423	66.4342
SPAC56F8.09.1	30.4058	56.6176	32.2419	37.4835	54.99	41.2654	67.5803	54.7619	48.3343	33.2572	36.9857	39.062	31.8729	49.0481	27.3073	36.9878	35.262	43.29	24.4404	35.2579	23.6025	22.9877	20.8994	22.8449	22.7174	25.2316	50.8128	51.9416	28.6647	25.2472	36.9435	28.5158	59.6619	33.9695	35.107	36.9248	37.8815	46.2614	45.4119	25.3726	51.5377	34.2629	29.8631	23.8437	26.3478	45.0614	53.125	39.653	53.2569
SPCC830.07c.1	0	0	121.908	76.4521	83.2301	113.415	42.4041	112.562	73.1338	255.531	123.939	165.438	528.397	460.391	412.91	147.554	159.823	164.185	325.936	80.1915	324.556	778.879	1121.78	980.754	900.232	288.906	75.5047	84.7222	213.517	215.93	93.3079	125.494	46.0754	54.303	68.1121	129.433	134.939	168.105	29.091	104.844	115.854	168.291	129.995	151.75	262.82	164.573	110.345	98.1993	87.4907
SPBC1198.10c.1	50.2471	67.8929	62.4687	44.7678	55.2713	66.208	50.2379	42.2297	63.2603	23.7447	46.2692	48.7916	43.5658	70.6904	61.3962	37.0198	38.579	44.584	25.5705	37.3842	33.3527	36.7201	41.1955	58.788	56.873	46.238	34.6848	38.5589	89.6713	80.9724	40.6371	40.7281	80.5756	80.4959	41.2272	45.1504	73.1064	76.9549	38.4424	38.5594	63.1506	72.7311	38.2642	43.1983	60.8993	81.2768	93.8716	53.3728	83.4553
SPCC830.08c.1	0	0	645.541	421.497	484.909	346.163	160.225	195.279	322.522	134.078	214.669	267.978	290.584	254.105	157.143	246.037	201.61	341.811	152.912	161.701	403.767	426.282	777.075	332.561	133.932	134.79	78.6712	77.0164	265.281	259.08	327.846	267.058	526.133	503.817	333.432	239.058	817.381	385.212	204.541	339.347	544.159	357.988	247.135	301.225	534.702	365.751	421.05	253.374	470.45
SPAC56F8.11.1	77.2601	52.5946	60.9159	66.9188	41.1888	42.5115	84.8633	100.674	93.7794	55.0956	70.2831	96.3077	92.2622	125.028	84.8384	91.1129	73.4603	86.6428	60.2047	59.5554	73.9972	69.7715	86.9442	125.831	126.577	75.3565	66.4267	63.4815	64.0419	67.6183	49.1016	53.6998	163.377	142.115	64.5143	67.9083	169.882	174.597	38.4361	48.6649	128.206	129.865	56.094	50.7976	160.823	169.604	138.883	78.3292	155.607
SPCC830.10.1	0	0	42.0153	32.0669	20.1435	9.78109	100.371	103.074	173.554	81.1492	102.085	114.442	114.36	176.304	129.368	96.1405	57.1373	122.606	78.3097	70.9149	93.7946	109.496	108.686	120.707	139.079	91.5906	66.361	60.1532	121.69	110.29	61.8466	48.9848	60.3816	69.5365	50.2207	52.0036	72.5382	82.368	43.5439	60.8394	85.1143	70.5742	50.7843	56.8558	65.7035	86.5213	84.5936	75.8063	85.3457
SPAC56F8.12.1	31.1107	29.3097	22.4906	30.2996	22.3967	15.4783	11.7578	7.25844	6.52769	11.8001	7.39264	12.59	9.08972	33.5871	31.4892	17.264	7.59028	6.23995	6.26296	5.10211	13.9293	9.94054	4.13598	29.0159	65.9762	23.389	44.4653	44.1558	29.4672	28.8532	10.0704	8.46406	35.8499	70.2584	11.6489	8.92717	30.878	84.853	9.17919	48.2426	30.4432	62.8949	11.6562	58.3756	32.5934	103.804	38.9054	16.1673	46.8878
SPBC1198.09.1	56.1564	88.6938	78.2187	54.1428	97.7094	110.518	59.8078	50.4001	80.1922	32.7743	51.332	78.6784	49.3951	92.0403	81.2131	56.412	38.9008	71.01	25.3679	42.07	48.9964	65.1891	52.4671	64.1545	64.0016	68.7099	72.4269	69.604	120.32	90.2239	53.6226	66.118	345.193	231.013	68.4034	76.0911	267.584	248.072	76.2756	59.4487	205.566	237.096	54.8962	61.0591	240.061	233.846	376.048	76.8512	528.467
SPAC56F8.16.1	48.8486	99.2505	94.2054	31.6359	33.9731	59.7376	67.2086	66.5591	190.825	58.0071	197.832	64.2704	65.7548	77.0825	191.368	89.2829	73.4631	227.437	27.6299	87.422	94.0823	60.5603	64.3637	95.8614	164.181	31.9969	36.3782	34.146	27.3723	37.0047	53.3764	20.5638	65.241	66.4952	23.9279	15.9778	70.1401	40.3709	35.6348	47.0138	79.4146	46.5823	20.2178	26.3048	62.1104	38.5576	86.8452	55.9572	56.4507
SPAC22A12.02c.1	8.25488	9.36952	21.5811	7.57302	2.86668	4.70381	9.19125	6.09956	5.62614	6.61073	0	8.3594	2.21405	32.5441	20.1613	11.3785	4.04979	11.6526	0	7.14586	10.2679	12.3755	2.67356	27.3777	10.8711	1.88988	5.12182	4.17702	6.81865	7.29767	5.7051	5.21598	7.1851	7.70002	6.17688	8.991	8.19842	9.6113	2.10755	4.58789	5.43786	8.6379	5.96228	4.16312	5.76017	14.8507	11.4115	4.65566	15.2277
SPCC1919.05.1	0	0	14.7726	10.6997	10.7508	11.3304	35.5768	34.2431	44.7597	36.6246	47.8666	44.9231	47.004	109.098	81.0175	27.3169	29.0777	38.7345	20.4754	29.6127	32.3565	40.8631	34.2453	99.5381	153.942	8.5856	7.57374	7.26126	21.7433	17.5953	28.7555	23.265	49.8758	54.1021	27.9005	25.9394	51.5857	51.6824	23.4645	27.6359	55.937	47.4247	29.9239	25.9346	47.0642	50.0084	62.5133	39.5995	64.5175
SPBC1198.14c.1	18.9911	180.028	517.923	18.0047	43.0819	406.204	15.6342	13.1279	327.528	14.2281	1083.58	15.1261	70.556	47.5722	139.976	13.4298	16.0266	226.93	10.962	174.883	13.6872	77.3284	18.1908	37.778	200.388	7.15097	6.49774	8.89341	98.2939	110.959	17.7582	19.259	29.3607	34.2457	20.0254	23.6426	34.6643	26.4573	18.1734	41.9588	30.8896	25.1879	15.4935	27.8439	24.055	22.6363	32.919	19.394	27.2568
SPAC22A12.04c.1	4061.15	1067.98	1146.49	4301.29	4462.25	3859.96	3670.31	3344.15	1158.64	4637.96	1187.88	3486.58	1034.44	1903.53	1030.37	3635.35	3659.34	1538.15	4726.95	2886.48	3429.84	1268.68	2536.26	2173.28	882.687	1660.7	1958.06	1896.8	1031.66	1008.43	2025.03	4034.69	8470.56	7507.86	3362.16	3846.18	5314.99	8733.9	4669.37	2665.33	2972.55	7296.71	3716.78	3493.59	6419.27	8607.88	6396.65	4351.17	5242.74
SPCC1919.08c.1	0	0	13.7311	12.319	11.4389	9.4722	102.168	86.6351	88.5967	57.1538	53.1192	62.9154	82.0361	116.2	84.0407	56.214	63.7735	46.774	21.6676	52.9545	32.3383	45.8543	46.2291	60.2309	65.4553	20.4239	12.0767	14.6171	59.8378	59.4875	24.0748	32.5037	29.792	19.3001	29.355	22.3828	32.9087	36.0936	28.8934	20.8628	28.3913	26.0046	40.5016	19.7103	27.2122	25.0116	49.6818	54.8877	39.6722
SPCC1919.10c.1	0	0	22.8329	18.0172	13.9118	12.0671	31.533	37.4944	48.9184	31.1904	49.6026	42.0467	47.0973	58.1966	41.3109	25.6924	35.458	37.4641	20.8113	32.0775	34.4237	45.7938	39.5006	56.3281	45.6126	14.4833	13.5201	12.7256	32.2632	26.0449	31.3268	24.3732	50.463	50.1351	25.1647	26.3842	48.7826	43.9432	20.4898	26.3635	52.7792	42.4287	28.7739	23.608	44.5047	42.4227	64.8513	42.423	59.1579
SPAC22A12.07c.1	88.9785	114.895	99.5857	71.8383	59.3802	47.8234	112.057	144.837	117.444	110.742	166.653	153.688	142.969	192.303	145.527	110.361	132.19	114.946	110.258	138.658	132.533	157.896	132.339	182.173	111.154	86.3808	73.5331	72.7031	118.515	102.601	179.504	141.468	137.291	129.546	147.301	143.134	131.663	112.391	147.446	160.175	156.666	125.49	158.764	129.971	127.714	108.231	123.959	153.046	120.215
SPCC1919.12c.1	0	0	25.2925	12.0531	11.179	15.0735	30.6244	40.6463	79.581	34.5772	60.3242	35.8275	40.4203	52.6732	47.0229	31.3312	35.7451	47.9092	16.3227	30.997	32.6107	37.8107	46.4563	48.0196	32.8043	7.12856	7.20085	5.9171	17.4623	15.0295	29.4338	21.6062	26.4051	38.2017	25.2237	18.5042	33.6455	24.8875	16.4398	29.3562	35.9136	28.7807	30.0075	27.4631	32.1345	27.397	46.1643	30.1411	44.1559
SPBC660.07.1	61.0097	633.718	371.117	46.6188	320.394	429.855	44.5547	73.2069	249.398	113.318	279.933	108.889	417.215	475.556	381.509	88.8837	88.3415	315.779	143.444	57.5937	198.795	483.537	662.529	599.686	442.852	107.396	37.2014	40.9843	373.471	387.523	205.334	73.652	69.8397	120.232	67.2649	78.7909	301.68	88.8201	42.8351	192.961	327.625	121.644	65.8634	92.4751	260.613	88.0839	95.7722	60.0856	94.2581
SPCC1919.11.1	0	0	61.4078	28.1395	20.2077	26.2177	23.8189	35.3132	91.2026	34.6277	50.5897	30.1614	36.6233	40.7169	40.2973	35.7612	35.1692	57.8251	21.2807	39.0067	35.6673	46.0591	49.8261	49.5321	37.3132	21.3618	20.4873	18.9624	31.1062	31.8683	41.3655	31.0605	35.2026	44.3543	33.984	33.9275	42.04	32.9569	25.3794	45.12	41.4586	36.4351	35.5986	37.7985	41.9713	31.3204	49.6441	39.0655	41.0891
SPBC660.09.1	37.8949	246.802	316.201	40.5812	134.404	296.652	56.0933	45.6307	641.304	28.6317	308.575	74.6735	73.227	127.905	170.672	76.1625	57.4037	669.857	75.9822	86.5176	83.6864	124.253	218.957	191.001	330.656	51.3438	56.0994	57.0144	118.27	134.473	102.581	59.9312	33.9484	36.9163	52.9766	85.6257	40.673	30.9905	32.363	93.1126	68.9039	35.2859	53.3233	69.938	34.0198	35.4822	33.3613	31.746	30.3533
SPCC1919.14c.1	0	0	32.572	15.2056	12.235	26.6527	21.7427	25.4476	90.0182	11.089	46.0401	23.3254	21.4263	38.3276	27.9657	14.682	16.983	84.1997	14.3365	20.5155	15.6336	19.162	14.029	28.3713	30.5092	8.00658	12.8571	11.1387	22.4587	19.6331	20.203	21.7205	56.0239	53.0089	26.5441	26.4654	43.9365	35.2945	26.596	19.3203	38.8464	40.4031	20.3322	16.4734	26.9427	31.6176	56.726	33.1767	46.0516
SPBC660.17c.1	19.1926	51.5324	46.2794	24.1783	29.7143	41.6185	72.4577	64.8587	142.341	38.783	82.3533	60.057	79.1522	96.9815	131.216	57.3669	46.7751	84.3845	38.5955	46.1801	69.462	78.2749	83.8162	95.5226	139.014	30.1436	25.8652	30.8868	68.8863	64.8216	44.1036	29.9919	15.619	30.6416	38.6995	25.9615	28.4075	23.4308	18.7783	47.9434	22.0233	21.1809	35.4472	32.5649	22.1766	23.5754	24.0068	37.1289	21.4616
SPBC31E1.04.1	58.856	183.535	197.331	44.0757	59.95	98.3928	55.4678	63.3614	262.161	49.051	130.484	61.7157	101.196	85.1746	161.562	51.2195	44.4726	204.625	67.6886	51.4309	60.9491	102.844	91.5173	88.6198	190.363	49.1729	55.6922	51.2419	105.661	101.257	99.4314	62.4862	139.629	212.939	60.8169	82.89	208.53	125.052	59.4238	90.3652	243.557	149.122	55.1098	63.9765	154.462	115.7	166.634	96.1594	154.37
SPCC1840.06.1	0	0	667.592	260.212	311.514	361.537	175.366	244.63	424.997	120.982	482.552	205.471	387.086	149.3	277.381	160.24	169.518	262.408	166.223	246.247	218.296	298.764	305.717	138.918	264.562	294.107	201.609	195.355	477.07	484.914	253.122	156.387	159.071	167.549	192.935	130.19	163.552	75.9616	142.135	220.706	238.881	82.2639	138.411	124.099	118.649	77.0132	108.641	123.931	141.193
SPCC965.05c.1	0	0	69.9361	41.3556	63.3721	80.6293	64.7202	42.7204	137.916	31.8628	64.0598	61.0268	69.0305	175.931	133.615	54.4145	35.2264	100.481	36.9935	33.5002	41.5248	69.9	74.6996	144.585	151.051	47.4661	54.2821	55.0502	98.5947	88.2091	34.8734	35.782	75.6783	97.1146	39.8034	46.9113	86.3778	85.2162	33.236	36.9387	73.1563	81.234	31.1749	30.7255	62.6623	87.3121	106.48	53.4056	90.5259
SPCC965.09.1	0	0	25.3713	15.3629	17.4647	26.7055	24.3519	19.0464	40.726	12.5106	19.8959	32.6286	47.7663	51.7347	53.8935	22.6103	12.071	24.8088	21.5803	18.7636	23.318	38.6434	18.4677	40.073	54.0047	9.47784	12.5567	11.0669	29.238	28.0701	14.3957	12.2491	29.7205	50.9166	20.2789	21.5349	36.0731	36.8698	11.0082	17.6412	32.6973	47.9171	16.361	21.2722	37.7718	38.1327	43.4887	30.397	39.9851
SPCC965.11c.1	0	0	123.559	50.1758	142.762	136.652	24.7698	29.3354	71.3784	8.77071	36.8519	28.5933	19.5525	38.1974	37.8244	21.4651	25.9416	57.7334	7.27359	22.8869	16.7304	16.9321	21.2827	32.6695	31.7758	31.4597	28.3781	25.9773	69.0098	64.3103	62.5639	24.7713	49.6639	53.3518	35.3748	24.1486	50.2728	27.8835	28.4685	50.0096	77.721	44.6322	29.0283	27.847	55.0957	28.6308	69.4784	33.9814	61.675
SPAC22A12.09c.1	71.5732	66.4177	59.5955	62.7752	49.7346	57.643	33.5121	35.2963	39.3062	34.2111	29.6763	33.8465	41.8734	42.7589	23.0014	31.3161	31.437	35.6338	34.6648	24.7096	31.0127	49.7798	30.1875	43.4706	32.9881	28.0072	36.473	34.7174	53.1333	56.8036	46.568	48.1191	100.492	99.2158	45.1818	48.5781	111.854	84.8012	46.7603	41.4419	93.7736	85.1876	40.4325	44.0683	94.3873	86.3173	120.473	59.1683	127.61
SPCC965.12.1	0	0	84.5738	34.4245	105.106	114.86	19.7338	23.4706	51.769	11.7971	16.5226	20.3661	13.3348	40.3894	29.7948	17.45	22.3585	32.1666	14.6751	25.7033	15.4603	4.14084	15.9533	26.1936	25.0076	13.5429	24.538	24.0704	88.7994	84.2423	38.1786	16.7387	40.1835	35.0092	31.3613	16.2641	50.7034	22.9028	21.2967	30.4231	63.931	33.0572	17.4799	16.7158	39.8963	25.9746	29.5917	19.5432	25.5557
SPAC22A12.13.1	12.9022	29.2503	18.049	10.3626	14.0675	14.3422	41.5851	47.8348	42.0008	49.8496	37.4763	24.3475	41.0708	61.5745	70.6941	32.6049	24.736	22.846	39.6869	12.9323	17.6533	27.9959	47.5789	40.6443	83.6151	31.2097	36.4452	33.5975	62.5127	68.842	23.0876	15.8759	7.7401	13.5254	17.6186	12.9665	15.8264	12.8106	13.3496	31.1363	21.4719	12.7015	20.553	19.4636	13.8126	14.3544	17.9415	21.6386	12.2722
SPCC965.13.1	0	0	37.4445	37.7467	17.9653	21.4949	75.2621	36.6692	347.445	45.7721	103.423	54.1972	22.0309	47.6915	59.1398	58.0266	37.779	275.381	24.7302	64.8834	46.3599	15.3928	9.75457	30.2219	49.0159	47.9927	59.3624	60.1518	37.317	32.2686	39.3833	95.4874	78.0919	121.182	77.0629	83.3145	65.5688	50.662	49.4922	52.8629	34.5563	52.0634	47.7448	68.6394	32.7422	45.8429	72.3527	53.9596	54.8683
SPAC22A12.16.1	392.829	543.602	445.35	395.766	376.886	349.961	369.029	396.141	249.484	408.433	239.175	295.256	237.456	338.622	220.619	379.664	401.486	302.823	457.517	379.266	291.684	291.829	437.217	323.153	217.863	626.432	718.655	735.986	686.445	693.42	494.771	344.515	227.276	216.857	319.049	328.421	207.909	268.454	270.952	449.097	284.74	303.658	390.27	386.199	282.554	257.845	234.459	332.414	239.153
SPCC1494.08c.1	0	0	64.5364	29.7043	45.9402	55.4866	39.1925	40.0142	46.6628	22.3033	46.576	37.7508	92.7494	50.407	33.0654	45.3203	46.6826	55.1484	19.7293	34.6563	38.6832	100.902	78.4245	47.8673	40.4974	93.3386	64.9309	64.4599	107.456	92.9439	62.1991	34.3954	63.1038	56.1591	37.6018	36.7324	70.379	54.1174	44.3219	50.4228	90.3414	46.9519	33.6058	39.9258	58.7868	53.7092	53.6594	40.4581	53.1146
SPBC800.03.1	29.868	49.7142	40.2384	25.1353	21.9752	25.2057	37.8755	43.1712	64.2435	37.2233	55.3187	42.1063	50.1455	61.0888	44.8701	29.5293	41.0842	64.6966	30.904	46.699	35.7552	42.6274	46.7603	52.803	49.7563	39.7418	35.8555	35.3453	63.3993	63.3587	45.5837	31.2791	47.8192	55.3109	33.1246	35.6892	54.8543	50.9891	25.4977	48.6882	70.5376	60.5595	34.2955	36.0134	56.8864	52.3954	63.6178	52.7625	50.5659
SPCC70.12c.1	0	0	17947.9	25.4198	30.3475	30.558	12.0468	63.9568	1150.36	25.9938	1052.25	20.5435	191.526	18.6131	218.007	0	79.6199	1160.74	45.9877	28.0979	12.1121	389.288	1075.79	13.4563	448.829	26.0088	49.4327	34.6735	355.602	324.252	2436.45	33.561	61.8858	94.3926	36.9597	23.2005	51.5786	16.3425	13.2592	1900.74	3736.01	417.482	130.617	251.001	442.793	43.7952	103.202	77.3857	123.495
SPAC4C5.03.1	67.0622	95.4583	98.1314	51.8306	53.952	90.8985	57.3396	65.5202	126.216	46.4303	86.0798	60.8705	70.2508	93.5805	149.099	48.8904	51.7004	118.43	42.0383	46.4984	50.9054	75.1592	56.554	89.4981	130.024	47.9408	52.055	53.6123	149.543	150.237	57.826	52.0716	129.935	145.176	57.1859	53.0026	161.77	105.539	43.3622	59.0352	126.342	99.7454	46.521	52.8606	85.8151	102.742	120.434	65.9399	95.4307
SPCC70.09c.1	0	0	8.15733	6.60805	4.35257	6.81203	3.14965	10.0329	17.3516	15.4045	18.3408	4.29689	7.28359	6.08302	2.07266	4.67903	2.498	23.9587	26.4517	5.14234	8.44459	10.178	25.6529	6.68451	11.1759	6.08764	28.1461	28.055	8.55937	8.85269	14.3368	7.21462	8.86386	8.38155	8.50357	6.008	11.7996	7.7978	8.83991	6.17436	16.0595	13.4681	8.75635	6.84775	14.3304	9.99298	8.09467	6.35258	14.872
SPCC70.10.1	0	0	504.896	139.702	577.251	875.908	20.0453	27.9355	95.707	57.6698	43.7724	32.8161	62.2896	37.1657	78.047	28.538	42.3948	148.669	57.3911	24.5456	58.4466	97.1636	87.4623	36.3849	220.493	87.5854	74.333	68.6267	200.757	196.001	130.23	56.7746	101.184	169.808	54.2951	64.157	169.861	114.891	71.9796	132.077	270.397	199.453	58.7003	88.0704	214.253	130.288	120.58	59.9524	118.624
SPCP1E11.03.1	0	0	23.4382	24.9072	13.7379	13.6726	26.662	20.8355	47.1306	20.431	34.7201	28.0449	22.3287	26.4684	30.8817	20.6679	14.4924	37.5929	7.60971	19.4695	25.5539	21.1367	27.8327	18.7874	33.5979	21.6725	22.7216	21.5912	70.6927	73.0037	13.2498	13.575	51.5916	41.7008	16.9933	13.848	35.5619	35.1551	16.9352	14.722	26.3751	36.1802	15.4712	15.1989	26.7033	32.7209	54.7117	17.8309	67.5749
SPCC569.09.1	0	0	5335.96	224.019	906.474	5857.82	56.0575	31.8868	1147.06	19.1995	771.66	44.611	135.035	64.9594	266.422	33.0466	24.6997	761.459	0	40.4696	39.3635	161.739	145.978	65.5981	137.342	63.1207	145.237	114.843	602.23	757.917	26.5108	49.5776	79.2969	76.5607	47.7346	43.0856	70.4794	86.0053	72.7169	76.3134	52.548	77.7696	40.0746	72.5455	47.6782	95.8677	91.4724	61.9525	78.7771
SPCC569.05c.1	0	0	155.895	46.6197	413.311	291.245	42.9405	44.8469	59.7869	31.1378	68.8069	40.8148	102.759	35.4162	44.0074	56.4273	52.8059	49.5313	35.6059	32.2217	35.2699	143.594	74.9435	31.6488	73.3727	47.6565	21.7176	21.8606	37.7654	33.3673	120.851	60.2493	81.1685	125.145	57.9725	62.9106	78.2682	50.6128	54.4288	59.6066	108.303	79.2634	68.6919	40.3872	67.1007	43.2337	72.0709	39.3847	57.4022
SPCC569.01c.1	8.98773	43.8168	149.553	39.4759	84.3462	129.244	89.8595	57.4852	273.382	67.7506	118.233	59.8	72.9319	87.5731	161.957	58.9826	53.4159	172.641	37.9557	53.68	35.7917	66.7611	140.89	83.3723	106.884	82.8167	56.9841	66.4076	143.46	148.818	84.7927	54.5138	69.804	145.844	45.733	62.941	106.458	85.051	45.6766	63.6918	173.193	104.581	32.9257	36.8355	81.3086	80.008	94.9851	53.4983	95.869
SPAC10F6.05c.1	66.6517	100.472	121.665	62.8052	44.3319	60.7081	45.0276	56.8119	62.2703	44.7803	65.8971	64.6517	119.714	83.313	54.2623	38.5385	41.1492	56.3811	33.9534	53.1593	75.2665	94.3088	144.56	108.043	104.542	33.8334	22.1347	23.7473	80.8737	86.8618	100.87	62.4626	107.151	93.689	76.8935	71.1679	99.8641	76.2605	73.727	72.0441	133.289	86.5927	57.4908	57.4082	87.165	74.8352	91.621	72.9547	70.8011
SPAC10F6.16.1	96.2197	269.367	298.424	104.586	272.024	329.162	269.61	297.931	510.782	143.901	329.825	306.65	449.622	314.78	374.641	234.093	201.573	383.57	186.283	184.952	290.287	359.729	327.183	243.922	281.369	34.8673	28.5524	31.0473	67.7351	70.0312	452.323	235.639	248.774	381.636	269.27	244.12	384.126	178.53	266.868	491.257	468.886	310.417	266.58	294.336	283.723	210.194	182.439	198.529	251.637
SPAC10F6.17c.1	77.3168	99.5446	103.11	67.0489	56.8491	61.7228	50.5519	58.2751	61.0158	45.0647	54.2934	59.3326	49.7381	116.426	92.1456	56.9996	57.0963	61.9833	57.9839	51.4804	57.1095	69.9824	81.0479	123.139	112.424	54.2652	48.477	49.6144	136.388	143.024	73.8047	47.6784	68.4874	79.8582	56.4619	55.7189	93.7391	92.2019	35.395	71.8554	118.79	99.5336	61.3183	56.2575	106.733	88.7903	91.8019	78.8839	87.2177
SPBC800.05c.1	143.754	79.8013	57.0329	120.516	56.8838	57.7286	145.463	175.967	32.2611	126.019	87.1988	232.16	118.154	140.785	125.627	182.4	166.58	31.4787	171.685	143.414	230.328	130.571	120.601	133.309	95.1668	179.651	188.533	190.762	174.067	149.418	164.296	143.129	158.419	207.156	147.056	138.599	149.474	180.61	124.911	143.432	164.033	208.195	176.391	164.38	196.901	197.149	201.932	191.922	204.834
SPAC56E4.04c.1	232.647	106.639	71.4663	191.426	61.7205	60.0756	374.792	399.366	299.117	590.851	513.696	318.875	303.984	369.495	224.267	346.028	425.148	249.104	360.937	570.675	346.55	320.615	237.304	306.934	181.281	225.801	234.204	231.43	168.677	152.14	235.718	274.371	350.613	398.373	308.741	269.685	422.756	356.672	212.855	296.232	214.254	408.374	386.648	374.822	505.041	266.901	351.563	291.857	390.866
SPBC800.06.1	137.781	78.5027	80.2408	158.91	123.923	99.8335	192.523	147.499	145.153	69.7981	75.6827	151.343	97.2766	113.966	95.276	165.19	151.553	132.458	116.515	125.95	105.438	85.353	75.1236	76.0536	137.458	101.137	134.877	133.492	119.907	117.72	111.728	131.543	220.858	108.065	138.507	118.136	109.458	181.216	169.045	78.6267	109.862	103.061	123.8	95.7095	84.9729	169.845	156.971	135.359	148.421
SPAC56E4.06c.1	45.7271	143.472	120.56	40.2534	57.374	73.0662	30.9631	35.6311	118.558	19.6639	80.8344	38.4777	35.7061	47.0131	62.319	27.7293	43.1054	78.7188	30.1785	41.1029	35.5467	47.8992	48.8656	51.4189	50.258	31.4264	30.3367	30.987	61.7346	60.5711	64.8135	41.3454	49.2927	84.4902	45.8518	45.8255	65.4031	41.669	30.907	67.1732	90.5136	63.1511	40.7205	48.4892	66.4196	41.8032	79.9931	51.9887	56.2273
SPCP20C8.01c.1	23.6857	124.062	110.262	31.4194	63.9192	107.092	106.768	117.206	276.962	77.9049	105.348	59.8494	127.066	109.583	179.98	44.0953	41.2381	70.1601	45.1535	28.4985	36.8927	50.2712	105.115	61.5378	86.1356	165.915	136.134	129.536	261.89	233.361	87.1462	52.4994	322.437	501.899	48.8225	64.0968	404.661	322.074	40.7471	71.1015	569.252	380.88	42.2567	45.7395	291.208	353.788	331.406	52.2845	442.226
SPAC1420.02c.1	138.306	89.9422	73.4069	139.255	68.0932	63.1774	195.009	178.176	108.496	155.993	95.2651	187.159	163.219	162.278	129.394	167.811	164.104	108.327	196.992	144.998	147.003	167.661	154.021	142.537	135.006	228.589	248.689	250.66	278.448	262	121.044	122.463	182.032	156.948	128.951	138.647	174.745	231.763	82.6746	95.6521	160.918	170.266	136.706	105.068	182.018	224.717	220.132	163.626	228.083
SPBC800.07c.1	40.2734	85.5099	58.7263	34.4099	45.5095	56.3793	38.0761	42.8796	50.1456	17.7041	34.394	36.073	50.5851	47.8366	47.2444	30.9488	30.5034	36.0827	39.6416	22.4264	28.873	32.6246	58.8463	48.3308	40.941	31.3164	29.9272	28.6652	62.8919	52.31	47.1889	30.3583	88.2224	85.5176	27.7801	29.3458	102.987	87.0023	18.6258	38.5357	136.528	92.2608	28.0856	27.7568	100.728	82.6214	91.3242	46.5964	105.258
SPAC1420.04c.1	69.2637	87.9565	90.6932	48.9208	50.3667	52.5206	34.4648	42.4225	48.382	35.2487	68.0511	44.5202	39.7638	74.4315	36.618	23.077	35.7318	59.7575	30.1829	52.0975	23.8598	72.8441	41.5534	55.3631	55.6105	37.5292	33.9057	30.3662	94.4479	87.5953	55.9101	23.1247	93.2915	96.8692	37.9101	20.7486	91.7557	100.2	20.4084	40.0148	140.516	75.3165	32.9538	34.0544	80.7083	83.872	93.7782	41.0311	130.617
SPAPB17E12.02.1	18.8451	21.3014	23.3665	20.3418	13.4197	12.4814	31.5163	32.3393	29.1807	20.1915	24.7855	32.9695	21.4358	48.5924	25.2709	20	17.504	23.8394	15.1652	23.4732	19.7046	25.6749	16.0239	36.6829	15.5057	10.2922	11.914	11.8755	41.1361	37.2826	24.275	16.478	28.9259	30.3053	19.7331	18.6047	27.4977	29.6857	16.9068	20.4066	36.3236	29.4944	17.9164	18.3937	29.2784	28.7094	40.0006	28.4279	39.2436
SPCP20C8.02c.1	2.89222	2.40735	3.08051	4.50849	3.68274	4.72919	15.7436	7.83593	10.8416	11.3235	4.09272	10.6632	8.53297	52.3488	19.4255	24.3628	7.80398	4.98994	7.51251	2.29502	5.27633	7.94921	4.57953	39.5678	38.4059	9.54977	19.7396	15.5021	33.91	30.9114	12.2153	15.2291	11.4282	20.7397	13.1104	9.02381	18.5144	20.1911	11.9131	3.75068	10.8451	14.5993	9.11854	5.34824	6.31836	16.823	12.0643	10.854	19.5626
SPAPB17E12.06.1	14.7369	18.0536	19.6982	14.018	8.5956	11.2332	27.5943	19.2129	47.3502	7.15793	19.7563	22.2169	28.7677	40.7129	18.3572	9.52031	16.7428	24.0873	0	13.7162	11.8253	10.9635	14.7375	23.2435	8.82819	7.2551	9.7624	9.31965	9.53792	10.8828	15.6305	10.782	29.3007	35.5788	12.9269	11.6159	34.5397	39.1983	12.6962	14.2871	39.5613	27.421	12.6601	10.2448	32.1487	35.2828	46.3351	19.3101	48.9025
SPCC757.04.1	37.1662	157.993	132.803	35.6227	71.5681	98.7954	42.8352	44.9391	74.9012	25.1455	73.363	43.2374	61.2277	59.2486	45.4257	38.797	39.7599	61.6936	34.8682	27.5483	44.2285	68.0651	96.5647	74.1453	68.4523	31.7658	25.8963	24.9537	102.823	92.6531	84.7175	37.8768	73.4786	79.9507	45.4444	41.7961	74.0284	57.7892	34.103	69.1185	145.298	63.6406	42.0597	41.2292	72.9846	61.0335	85.6686	57.1297	73.9195
SPAC1565.03.1	11.8083	14.743	19.6913	10.1186	3.85534	4.40991	20.5332	17.7736	14.7546	17.9789	12.9964	7.91651	11.6127	28.6216	21.541	18.7884	14.1609	5.65912	13.632	10.4112	8.37748	3.6061	9.34862	17.451	20.5903	8.07683	5.9698	4.86858	14.222	14.6727	13.8534	7.73761	34.2963	29.8282	11.4254	13.427	26.1191	34.516	10.0716	9.47961	26.7932	32.9308	9.43135	12.6701	24.3377	31.865	30.2592	12.9495	26.0687
SPCC613.01.1	42.9573	95.8666	74.1898	57.6148	46.7639	43.6955	78.5162	61.374	25.2529	59.6722	37.3944	53.9074	32.4768	80.4951	34.1923	72.8024	54.6868	19.5049	43.9956	67.6038	34.9244	29.5537	88.9674	71.6515	28.8436	47.3532	39.9807	38.8504	55.1729	48.8676	66.2722	18.5222	24.8857	31.2606	23.7563	22.9408	20.8444	53.0407	17.805	53.9564	72.951	73.951	47.1015	44.8251	48.2925	65.7149	59.2422	52.8111	46.6169
SPCC613.04c.1	40.5872	30.4652	39.3997	33.7822	25.8673	27.5863	28.2549	26.8118	29.095	27.1595	23.6143	36.9705	40.8373	36.7707	39.3879	30.0753	23.91	21.9281	25.7051	28.6394	30.709	39.9991	39.4811	34.8791	45.6777	33.7451	30.7811	30.9615	103.559	96.6752	24.5315	18.6774	37.4519	54.3424	24.6286	20.1241	37.5923	42.002	17.2204	21.3892	35.876	46.159	24.373	22.9246	37.955	45.5266	64.2014	39.89	50.3664
SPAC6F12.04.1	189.367	174.179	184.542	139.949	60.1562	92.8656	242.649	266.591	532.232	195.854	249.513	316.32	385.775	371.264	239.516	240.315	229.866	271.739	159.528	240.53	300.889	304.932	186.65	343.317	394.62	114.199	53.2669	49.8273	92.2168	99.5402	251.024	200.711	325.779	384.639	242.95	270.494	394.399	302.886	156.532	215.814	320.181	292.969	202.877	198.239	297.547	283.054	290.969	221.423	336.685
SPCC613.05c.1	5247.19	2377.76	2562.2	5900.5	6222.23	5134.92	5073.42	4382.5	2093.98	4710.99	1955.86	4512.75	2127.15	3205.71	2916.98	6435.89	5500.85	3134.6	7119.73	4873.47	5275.79	2863.54	4042.09	3869.84	2627.99	4334.48	4684.6	4634.37	2993.89	3044	3329.93	6650.43	4133.08	4032.79	5369.76	6229.89	3569.39	4819.82	6029.57	3908.23	2084.56	4017.91	4655.11	5628.93	3233.09	4842.02	2968.91	5782.88	2331.77
SPAC6F12.05c.1	69.6229	58.0328	55.4801	58.8425	40.3002	48.9772	31.0471	70.3367	61.9284	23.3571	54.1778	36.331	39.973	54.9998	35.617	33.7968	60.3797	43.8857	23.8402	43.2818	26.6706	41.8031	42.3523	47.4354	54.1324	29.6077	24.2973	23.2997	35.7404	33.151	54.3434	54.2931	128.765	101.243	66.1294	66.174	156.484	71.6793	33.9753	34.687	111.535	77.3047	59.3616	35.0218	135.027	79.8064	145.979	75.4026	148.271
SPAC6F12.06.1	59.8134	94.6523	64.0965	54.7758	44.2754	44.3272	96.5191	104.192	133.523	77.7511	95.0117	162.18	195.301	246.807	237.83	87.6248	68.0442	120.735	120.361	62.2832	137.584	239.121	193.16	238.983	198.637	106.904	97.5957	102.154	161.448	159.859	81.6112	53.3797	99.022	124.048	56.6296	56.6497	132.469	151.559	45.503	94.4295	159.891	168.869	65.354	77.7204	126.058	145.6	103.656	84.0908	122.131
SPCC330.01c.1	22.8672	77.2469	61.0186	21.9943	43.6816	74.1407	28.2325	30.6949	93.2104	16.2736	66.0018	29.1601	71.4809	68.5252	53.8034	23.9204	23.8205	79.9631	16.4338	17.8633	27.7815	65.9167	62.5532	56.809	78.5075	20.6265	17.4366	18.0172	35.0875	29.8801	43.1683	19.7095	46.8462	43.9292	24.5021	21.9617	51.8302	47.0937	19.5864	38.0251	91.3673	50.7133	26.5898	26.6335	52.7035	47.381	58.5633	33.6632	61.0184
SPBC800.09.1	275.142	293.42	249.275	228.191	255.604	251.129	107.645	115.422	63.6034	85.3082	105.197	125.352	117.046	127.626	83.8998	107.967	109.352	90.6651	93.219	116.526	126.099	130.846	164.242	146.402	105.214	135.005	139.207	134.681	190.713	177.88	160.596	130.043	175.701	177.265	132.145	114.486	188.211	175.311	146.795	151.765	175.941	163.221	135.915	140.553	188.844	163.22	196.572	165.229	193.513
SPBC800.14c.1	34.6472	137.904	116.18	25.5261	26.1014	62.9902	41.7705	40.3201	237.09	34.1399	122.407	61.1943	141.325	133.11	342.553	43.4842	33.8813	148.038	28.9919	44.2842	64.2681	122.709	97.7545	150.047	323.376	31.8174	21.9301	25.3105	72.2807	71.2294	69.729	26.4472	34.7738	63.4374	34.7842	27.8594	61.3073	39.9233	31.0849	76.7664	120.399	53.7537	33.0785	54.4659	54.0807	42.8787	43.6689	42.6222	52.7877
SPCC330.03c.1	3.73024	51.058	20.8687	4.08057	12.8286	19.5785	58.6599	127.266	236.156	53.5497	262.756	43.8606	135.325	101.527	95.267	61.4473	73.0657	230.257	55.9823	31.5733	37.8063	91.1332	210.007	69.9335	448.307	41.9832	17.4871	21.19	47.3056	44.3356	147.044	20.9512	11.0862	25.3496	12.4594	21.3113	12.0747	10.3297	10.5536	99.5131	137.607	103.101	54.3602	56.5457	84.6239	26.8431	59.8743	58.7509	56.0687
SPBC1773.09c.1	23.2519	36.6987	35.2065	18.4966	15.0234	20.0847	23.3156	27.2617	58.7867	14.9063	31.1715	20.385	27.2797	44.3154	26.7895	15.3484	20.791	34.7206	8.47671	22.443	14.6357	10.4644	8.50451	40.9256	27.5769	7.11504	5.737	4.98962	16.8635	14.7216	25.4221	17.5274	46.703	61.7718	21.7355	20.9749	58.661	50.394	14.2567	24.2336	60.8503	54.6929	21.538	20.0597	49.0891	51.2894	65.3735	27.608	80.6485
SPAC6F12.12.1	68.8217	95.7371	79.2829	55.0234	58.5957	81.153	44.0016	45.0221	76.9829	25.7786	82.5248	47.4774	64.0589	49.8766	61.4212	38.8244	36.1669	56.1908	18.9351	34.334	41.1835	47.8273	34.3485	48.5244	65.5749	39.7102	27.7703	27.4381	79.0933	77.7494	56.4453	31.7478	84.6626	116.525	39.3841	28.8486	183.684	107.473	25.3157	54.4121	132.755	99.171	36.9805	41.4067	144.578	96.2077	108.794	45.9101	137.334
SPBC1773.15.1	25.7527	71.5644	41.6549	20.6097	35.8435	38.4126	24.775	38.9618	71.1109	12.2788	28.5764	19.5978	24.9751	42.0586	21.6922	15.9798	31.0974	48.8301	9.53711	22.337	16.048	15.1373	10.2951	31.5108	29.1798	14.0838	14.8711	15.5168	26.4842	28.0185	48.3741	29.3867	34.6428	44.3835	34.8203	30.854	41.1149	24.9599	21.0814	32.1967	57.9814	30.425	27.8981	23.6378	39.9644	24.8161	35.6319	35.5484	28.7798
SPCC330.04c.1	28.793	58.5643	49.7228	23.8892	20.7137	35.7064	12.0169	19.6301	41.3055	7.97821	47.4195	19.6517	23.603	78.0762	80.7681	4.95888	11.4042	31.2513	12.9387	17.6074	9.08734	18.6693	14.3405	76.0631	230.144	27.8132	55.1635	62.5466	77.3827	89.3202	23.3333	12.3037	35.5802	52.8415	11.9382	17.124	54.3088	32.0814	8.73274	25.1679	62.2464	48.721	12.8493	19.818	62.2756	28.6491	59.6213	17.7075	80.0196
SPAC6F12.13c.1	305.382	265.505	170.901	237.178	122.448	103.425	311.726	528.927	217.375	289.61	289.973	279.669	356.93	297.758	159.572	305.726	446.637	144.005	277.705	287.999	245.515	310.602	366.785	246.983	128.497	336.752	277.075	274.342	208.622	197.142	426.593	260.836	381.333	239.437	331.705	334.508	443.521	312.888	205.174	321.598	554.16	324.069	398.219	272.562	510.854	330.827	363.713	362.844	457.319
SPCC330.05c.1	91.8563	159.024	90.7017	106.689	146.451	139.931	177.327	162.71	89.7161	79.388	83.7291	151.044	114.417	151.494	125.027	174.166	132.148	73.9825	108.793	114.478	125.226	91.3626	162.112	139.966	97.9127	0	0	0.137054	0	0.215502	135.527	93.2574	105.988	101.252	99.926	103.713	98.293	125.88	79.1648	97.0539	140.581	103.838	102.119	94.6621	98.4022	121.098	103.538	118.298	100.194
SPBC1773.17c.1	72.4105	539.339	227.824	103.167	457.954	351.775	27.4845	69.4837	210.898	15.532	126.566	29.0144	69.5168	39.3057	37.3212	34.4302	58.3878	182.935	34.9733	37.0128	40.7923	52.8661	125.441	30.3348	50.503	41.3082	40.9746	40.4455	69.8311	65.3885	215.957	58.8443	73.1532	202.874	63.0986	64.8738	124.096	50.2128	32.5013	304.85	310.539	221.475	75.6821	178.929	203.927	47.1473	111.511	83.0787	145.246
SPBC1271.10c.1	18.2066	24.9701	24.2301	19.8161	30.3559	21.8014	90.6252	59.2161	77.4494	34.5963	59.0786	60.688	50.6297	53.316	33.4501	69.0411	52.985	85.7288	31.2689	70.3222	35.8625	47.87	52.0126	31.0499	28.7553	33.8997	41.0011	41.2908	43.2377	40.3499	29.6405	59.8809	86.7653	70.3393	55.8522	66.3282	56.6163	73.4394	58.0252	39.3366	32.6764	52.289	47.224	45.153	34.9289	66.5065	62.0571	50.9444	50.349
SPCC330.12c.1	391.819	743.385	799.336	320.928	268.853	381.08	149.696	113.386	286.41	137.544	179.295	153.434	120.073	139.864	180.514	171.737	147.111	253.377	158.571	191.027	218.538	151.959	144.994	215.798	152.954	376.613	326.605	345.732	205.644	190.045	158.431	106.988	73.522	172.413	146.059	86.1071	54.2494	65.1224	107.181	166.018	87.5116	70.7103	138.143	150.281	68.0771	75.1168	155.448	117.799	115.647
SPCC330.13.1	109.899	65.8059	86.9396	97.035	44.2293	54.3991	35.1002	34.4337	29.8928	16.0986	21.1586	44.2417	27.9388	35.1722	35.1491	37.1556	38.3278	41.9202	21.361	44.4931	28.6415	14.3836	17.7565	29.8314	27.0751	42.4664	49.0149	54.7129	204.622	208.168	47.0473	46.4517	100.666	102.731	48.4259	56.7281	94.6521	111.967	42.132	39.4732	92.7514	117.845	44.8784	42.5494	89.9021	113.201	135	81.9396	125.471
SPAC19E9.01c.1	118.071	121.16	112.631	111.21	90.9104	97.2281	75.8553	76.0948	72.8882	106.156	106.393	84.6332	101.561	76.5444	80.6159	65.8806	73.8413	67.8403	59.4856	77.1472	74.0987	104.51	99.3776	82.9243	135.1	45.4615	40.3043	42.7572	97.3263	90.6917	116.859	91.7375	122.012	166.217	100.873	84.8262	180.798	140.496	78.8781	124.318	174.296	132.768	91.8198	105.205	154.335	146.984	174.34	116.447	155.814
SPCC320.12.1	29.6164	26.2973	27.0381	30.607	15.4593	19.451	36.0481	36.8805	24.824	17.2849	31.2369	36.1154	35.8194	58.0174	23.8865	42.7673	30.7739	29.5157	22.9351	29.7777	24.1623	30.3354	15.2917	50.3323	37.3069	22.854	27.1642	28.669	47.6796	47.5833	20.0447	15.3428	21.9737	25.5364	26.9907	20.9373	29.3408	23.4324	15.0852	17.7893	19.8732	20.4679	21.5746	23.5846	26.6861	28.7913	26.7136	14.5246	34.2942
SPCC320.11c.1	101.746	43.2632	42.2699	131.924	72.4311	53.5731	150.48	82.1786	71.9622	78.9188	27.7092	110.932	62.3022	82.0415	61.8905	128.075	114.995	72.5354	68.8137	106.939	67.7678	72.8138	30.5491	38.5198	82.0387	61.2379	73.3731	66.9619	52.1456	42.9375	62.1074	93.1597	100.305	56.7758	107.586	98.7572	56.6263	88.6462	121.846	47.7994	41.4795	43.0891	82.6532	51.1193	39.1959	95.3206	83.9273	105.781	52.5888
SPAC57A10.04.1	4.10769	3.45193	4.03856	3.14975	2.3212	4.56388	2.2575	4.28039	6.51447	1.85564	3.35349	2.08985	6.0595	7.97254	4.9519	2.79473	1.70517	4.90637	2.46223	3.38488	2.16165	5.21073	3.37713	5.4035	5.72162	3.31558	14.3117	14.8516	14.5817	14.1344	4.67084	2.69534	5.3303	5.53066	4.86235	3.31247	7.30666	6.50779	4.52569	3.07323	9.1585	5.53129	4.12428	1.46074	6.3665	5.54236	6.72675	3.7869	8.21496
SPCC320.07c.1	16.0272	48.3372	30.7924	14.8134	25.198	25.3875	27.7749	31.8919	77.8116	15.7957	64.2108	26.2157	33.4218	45.0597	41.2307	27.9875	33.2987	75.8305	9.86309	24.5568	23.899	34.4402	34.5714	35.065	54.0898	16.0439	12.2119	11.2722	24.6354	23.0784	39.5588	22.7134	31.0467	31.6274	22.8746	24.9977	27.5172	19.5843	21.7546	40.9415	43.8155	28.7737	25.763	27.0334	27.1785	19.2981	40.8035	30.4815	29.2552
SPAC57A10.14.1	50.0618	106.123	181.683	53.4818	54.8354	42.9611	76.5344	66.9509	134.156	57.5489	86.8185	60.5112	45.2523	127.657	83.9404	62.4474	80.4733	103.646	26.5603	50.7125	58.2949	56.2086	49.5845	110.747	46.2898	66.5237	42.825	49.0104	104.32	123.053	94.2916	61.9187	74.9811	73.0318	64.6485	54.5551	62.9921	60.4665	52.6481	66.3024	73.5339	75.1962	61.2531	55.1502	54.9409	74.7324	78.393	82.6605	72.4054
SPCC320.03.1	68.5378	289.49	124.256	57.0556	297.816	304.029	31.3891	60.1113	97.3731	89.3379	46.1618	55.4014	51.0381	37.9758	47.9512	56.6231	103.284	155.058	37.6594	42.7503	80.476	79.2442	129.457	48.9611	63.4455	42.459	62.0837	63.8188	62.4006	64.4064	44.8353	24.6376	53.2572	47.5987	24.9402	17.6418	67.2164	32.3927	36.4914	57.4431	68.664	37.322	23.333	38.6242	52.4599	41.0508	61.8392	32.8626	48.0228
SPAC57A10.05c.1	39.24	162.739	216.169	31.2034	61.2961	110.384	23.9801	56.1406	86.8489	16.7684	52.2953	22.8889	110.235	30.9401	45.4781	23.9144	44.4651	43.9139	22.8855	40.9772	21.208	121.079	50.2808	36.0865	113.747	25.9548	30.1172	28.6575	55.6327	50.6537	41.0708	22.5779	41.6207	52.7842	25.0784	18.2958	39.4821	36.0045	19.7035	56.3129	78.5685	85.9593	33.8275	54.61	62.7748	41.3874	77.7811	48.4718	73.9237
SPAC57A10.06.1	14.8018	48.9431	39.3113	11.0497	14.7212	15.2489	3.98438	26.4414	2.43892	11.4629	19.3346	1.35892	24.9544	11.2862	7.28323	3.28838	7.0223	1.6838	0	15.4886	1.78044	10.7295	2.31797	13.3517	23.5629	3.8232	6.86274	5.63338	7.46745	7.59245	15.6633	2.46667	1.4832	4.71239	2.56124	2.43598	0.947732	1.5765	1.82724	14.1027	6.429	7.80106	11.3232	14.4376	4.74434	1.46312	3.21544	4.03643	2.47545
SPCC1235.02.1	284.826	437.789	273.505	279.69	215.783	218.989	162.43	378.678	74.8471	113.352	462.753	132.421	65.0181	150.789	227.817	139.04	343.212	94.9261	161.355	169.356	105.838	69.5133	111.533	120.226	240.503	327.59	258.695	254.748	300.321	267.521	416.843	96.9132	164.133	161.221	120.151	113.188	196.968	155.279	113.065	290.337	631.742	301.33	202.005	178.232	353.861	192.577	217.372	210.542	216.744
SPCC1235.05c.1	41.0847	40.6621	34.1897	32.6953	27.611	31.8988	47.4915	52.0709	53.6268	47.7362	53.6778	39.8146	40.7152	52.3555	45.6975	37.7044	39.6738	52.5431	24.2102	34.6582	32.228	34.256	32.3909	39.1271	46.7076	55.6032	65.0482	61.5535	74.5128	62.0765	37.4278	44.0105	83.8374	78.5186	34.6742	39.4143	80.4605	81.1205	35.9363	43.6101	83.9358	78.7303	36.5615	45.3601	76.4224	79.9564	106.532	56.6524	100.384
SPAC57A10.09c.1	320.65	573.942	349.793	252.957	323.522	295.548	345.438	503.214	375.193	381.77	464.332	461.922	1449.09	496.298	367.314	239.898	311.834	221.643	361.833	218.619	448.962	961.42	899.431	417.617	478.328	433.53	242.646	251.434	713.042	728.49	376.537	169.519	601.709	723.066	256.273	248.411	2137.7	839.365	226.035	387.103	1602.81	730.937	223.692	271.586	1435.54	904.035	562.513	326.478	705.354
SPCC1235.16.1	92.7094	89.0856	87.4183	78.3721	27.3848	39.1549	87.1924	152.548	203.784	119.724	107.151	112.193	246.313	174.521	230.38	63.784	110.016	100.493	151.295	101.683	69.0694	128.072	106.062	97.3941	260.164	25.2625	10.8419	13.2084	31.5687	21.7127	95.9421	83.4227	281.497	200.388	85.4632	117.762	319.58	382.406	59.9797	127.331	319.748	332.428	88.1469	93.3477	362.138	315.234	315.906	143.995	350.883
SPCC1235.12c.1	1.12006	1.39844	1.61378	1.58794	0.579261	0.341874	1.46328	0.971074	8.73311	1.05246	10.6511	1.62197	0.528727	7.20652	6.41952	0	4.83557	6.49301	0	7.25251	0.98081	0	0.212821	7.1509	11.6824	0.225657	0	0.221666	32.6524	30.4106	0.832585	3.0574	1.06219	2.70413	2.37295	2.2813	1.89257	1.36473	1.30857	2.98804	1.5347	1.71899	1.49163	0.994178	1.37556	1.77321	1.63507	1.86984	0.795479
SPCC1235.14.1	93.4334	257.503	104.536	82.7203	25.9001	30.3188	32.1626	403.199	858.995	562.683	1660.42	206.61	51.901	77.1242	554.749	29.7663	970.714	673.139	72.4316	2855.92	240.38	108.472	42.6491	63.6582	661.667	84.6686	273.193	273.914	109.739	191.157	86.4575	163.302	63.6279	34.6674	77.5272	158.36	58.0505	37.0333	31.2016	427.691	115.099	66.4332	133.857	299.443	95.6013	66.4539	94.8784	79.4346	99.4364
SPAC20G8.01.1	28.8529	32.132	28.4654	26.232	26.0884	22.6075	37.3463	40.4014	44.6248	33.8523	45.484	42.9232	58.0441	69.8557	37.0325	31.1921	35.3338	40.3752	27.3415	32.814	35.577	49.5958	40.1795	61.0739	34.0366	24.1943	20.8372	21.4285	62.2034	56.8166	35.9627	31.7511	75.7296	59.4102	36.1675	37.6978	72.1689	64.1969	39.2749	32.3503	67.8958	51.8356	36.4342	30.433	55.4747	67.9975	73.029	49.4189	66.5094
SPCC1235.15.1	125.309	220.625	218.537	106.36	128.875	136.17	75.1951	92.1259	126.873	61.0173	171.753	109.489	210.395	171.045	119.125	78.3705	62.0163	120.591	93.2303	53.9644	101.665	202.492	236.863	155.603	77.5358	77.241	49.5211	55.2998	121.657	113.743	148.733	85.8429	168.381	148.129	107.04	94.3037	227.244	136.992	54.9099	128.089	226.381	107.059	78.379	89.6601	160.345	123.408	166.73	89.4952	159.12
SPAC20G8.07c.1	76.2815	68.5906	53.1803	62.7606	28.4554	28.8892	184.809	193.281	124.58	182.558	126.493	181.114	158.067	249.849	222.576	156.387	171.62	101.579	183.07	149.365	154.058	146.465	190.532	193.693	121.398	85.4996	105.592	97.9854	145.643	155.603	193.003	203.118	105.022	125.888	222.799	185.252	128.538	97.09	136.624	165.602	99.4621	117.208	173.755	156.643	100.609	97.9307	97.0444	181.702	91.383
SPCC794.02.1	4.79394	32.3642	40.1802	4.36483	12.9166	20.708	7.74674	16.1394	48.0941	4.96218	22.0743	12.7914	11.6465	36.398	25.8245	11.5549	15.1897	27.9524	7.50606	8.47853	3.92305	12.3008	12.5043	25.6996	28.2136	5.54712	5.84196	7.68663	18.6038	18.7472	11.3099	6.9221	9.71685	15.6892	6.53444	11.3372	10.2219	11.7449	8.38129	13.5819	14.7101	10.6966	8.56613	10.3465	8.57561	7.59796	7.93569	8.22028	13.1199
SPAC20G8.09c.1	91.324	51.82	47.6176	109.004	102.608	86.2229	138.102	107.981	86.1266	82.8296	67.9874	100.886	59.33	86.4555	47.976	99.2229	93.0545	62.8753	64.5253	86.3213	61.8773	39.7652	33.6607	47.3051	36.9085	64.2398	75.8799	74.3401	56.809	43.779	73.673	100.043	302.542	181.459	107.233	118.065	156.205	263.996	122.791	52.8232	145.899	170.963	92.6236	71.3443	123.764	235.708	273.935	129.338	250.652
SPBC106.01.1	33.5585	60.852	48.9703	30.5807	34.1228	39.3432	28.6039	29.9823	88.6223	23.4217	33.2517	37.6719	36.6775	40.5686	40.3811	26.6944	25.5943	58.9521	31.358	25.3176	30.3812	39.106	27.3931	41.0442	45.8029	29.6184	21	22.6209	48.9696	48.2869	41.2759	27.9245	36.3667	56.3403	30.7567	26.5547	45.1404	43.7287	24.8632	43.3328	53.9644	48.3184	30.4222	32.3345	51.572	43.9864	48.8445	35.8268	42.9699
SPCC794.06.1	22.8759	36.6787	24.8664	21.6625	27.1709	35.1085	27.0347	33.2724	28.4333	10.9596	29.1341	24.9791	19.5369	46.7069	54.18	18.2555	30.5377	18.3836	5.62924	18.0568	21.745	20.8477	20.0172	31.845	39.2429	16.4237	20.1698	21.6682	37.6555	36.6467	21.7641	13.3133	25.196	27.1782	14.6927	13.9291	24.4214	25.3807	14.7425	22.3498	44.0977	36.6094	18.1749	16.4754	27.8168	26.5336	44.8095	30.0475	29.3936
SPAC3A12.08.1	32.6493	136.619	122.153	25.5841	37.5922	60.2059	15.7172	14.442	28.8623	6.95659	41.487	20.205	41.0641	51.1366	51.7142	14.9673	12.785	29.1229	18.4612	22.5591	19.0439	41.5106	36.223	61.1088	36.4644	23.9893	26.4589	23.6261	108.905	109.432	51.0304	19.6476	24.4382	38.6078	18.7583	24.3926	36.8819	27.3697	16.9663	45.92	69.0584	37.2114	21.1755	26.6506	38.9832	29.9677	36.8135	28.0592	36.6183
SPCC553.12c.1	20.9421	17.4916	20.3199	17.2888	14.2523	28.3584	59.5627	44.7628	75.6956	34.6125	37.7357	48.8355	49.8849	53.1753	65.9753	49.0768	35.4557	61.2609	17.3167	41.171	35.0324	43.0199	34.3071	55.186	85.7281	17.7624	16.0062	17.3287	29.8022	29.3145	41.0519	38.5837	33.0384	33.6483	42.8407	30.4951	33.0736	29.498	35.3835	44.8922	25.7135	26.5056	37.066	40.1999	24.9183	29.5058	39.4117	36.0465	29.4696
SPBC106.08c.1	31.3494	55.8218	38.2555	30.3946	37.6888	41.456	39.3506	49.1256	61.5298	89.1112	27.549	44.9136	47.3012	72.3872	135.457	46.3035	38.1102	72.6101	71.3905	23.6268	46.7454	28.3277	105.85	76.8119	192.161	44.5414	24.3953	26.205	55.4951	52.8976	33.1313	51.014	44.5544	44.1213	31.9664	48.1642	49.279	52.1271	31.1967	35.9606	41.9941	41.7415	27.6566	39.059	46.4409	51.2477	52.3146	42.1431	32.0729
SPCC553.11c.1	102.587	78.6754	97.2338	94.2997	53.0311	58.5253	146.124	128.386	222.984	56.2501	162.647	122.838	187.4	96.9865	200.895	99.3669	136.023	140.899	47.1395	146.408	143.468	116.386	58.6687	97.7029	102.238	31.7384	23.1459	21.824	119.574	118.635	128.174	107.027	104.807	125.358	110.77	66.4373	116.756	112.377	96.8381	94.1393	91.6549	99.6106	97.6505	93.8415	103.314	98.3999	111.919	98.0887	117.637
SPAC3A12.09c.1	10.337	10.6429	9.50621	10.6111	2.53362	3.41787	24.4009	27.077	38.1976	10.9329	20.7976	20.328	20.2352	36.9284	17.9876	20.7988	19.564	20.7926	9.16214	14.4613	16.8917	29.0842	16.0572	30.3836	10.6453	9.86999	11.3075	12.6041	20.7105	19.2468	10.7594	9.78189	20.9959	23.0638	10.94	10.2716	20.1952	25.5047	10.4565	9.91093	24.9141	23.0259	11.4915	9.78395	21.8852	23.0031	29.575	16.9648	33.4265
SPCC553.09c.1	49.4643	32.3378	33.7403	44.9283	22.2028	19.4596	36.5722	32.3604	33.0932	26.1772	23.5157	32.8405	32.6855	40.8785	19.1836	26.4654	37.3663	21.2792	40.4671	25.9611	29.1322	29.9736	15.6232	36.5096	21.0013	23.3952	18.0975	18.1461	36.2583	32.8252	29.7194	38.6652	70.399	71.8297	43.6116	33.3126	81.8223	76.4573	30.6272	27.5634	53.7657	61.9748	35.1032	33.4505	65.6372	77.7373	84.5943	50.4495	75.6298
SPCC553.07c.1	34.7333	31.0407	21.0816	30.6188	12.7846	19.853	54.2951	26.4976	41.1156	26.3026	22.8938	32.3269	43.6864	53.9805	34.5835	45.7347	26.3895	36.9014	32.0516	22.1942	26.1379	50.4954	76.6335	50.5398	43.0329	29.694	37.3166	35.2174	69.9374	68.4415	29.8797	18.0772	45.1739	37.3488	29.5048	21.286	59.6142	52.9956	15.0939	28.5497	51.8422	43.9248	30.0855	25.9167	51.1104	50.3998	55.5963	29.6931	79.9852
SPBC106.09.1	10.9617	18.6592	15.2712	9.62497	11.3886	15.4557	15.5519	18.6714	44.5566	13.5527	32.4773	18.9277	22.0112	26.8454	22.8604	13.8206	17.2305	24.38	9.85365	17.7603	14.663	16.943	12.9143	22.4533	25.8741	9.28806	8.23807	8.11366	49.6771	51.1696	20.1209	11.4457	17.1516	20.4542	12.7047	12.3685	20.3073	18.7558	9.00245	20.5038	28.9672	20.7257	14.6034	15.0821	21.4138	18.5971	26.6555	19.104	23.7546
SPCC553.02.1	56.206	79.5937	72.5414	49.8214	38.0359	47.2238	88.6427	102.428	151.078	91.2541	109.549	102.675	150.63	145.82	90.5423	80.112	91.7158	116.69	90.8129	76.6228	89.9774	140.706	117.966	129.225	99.2329	69.5576	70.113	73.4041	123.206	112.654	106.058	65.4408	87.9233	101.741	70.8006	71.2149	117.465	101.186	45.1194	90.7168	140.151	104.732	80.8069	73.117	118.071	98.2141	107.91	88.3989	113.004
SPAC3A12.11c.1	64.9475	57.8781	57.4703	60.6513	38.3293	41.6092	68.7951	53.2325	67.5136	41.6677	60.8201	74.8546	68.0316	84.3458	61.4003	43.4454	51.5428	60.0287	23.3912	60.0902	35.0974	37.1264	47.476	47.4443	54.3554	78.6876	87.7906	85.4813	138.069	134.343	46.6205	36.4687	117.699	132.012	43.6044	50.7276	135.746	158.315	45.9064	44.5139	117.835	134.346	45.3753	45.4159	142.329	158.019	162.561	81.1855	173.994
SPCC553.01c.1	36.9669	46.4505	39.2522	29.3561	26.3051	35.5696	17.5682	16.7078	35.5639	3.97978	27.9057	14.1539	12.9957	20.6252	22.606	11.6452	14.8111	22.0976	6.86494	16.7775	12.5174	15.0868	10.0596	19.3147	23.0697	25.5423	24.0507	26.6971	41.7733	36.212	20.6647	12.0752	24.563	35.3802	16.6609	13.1174	40.7187	28.8527	14.5783	20.602	36.6504	32.6961	17.8445	16.625	34.0964	28.4974	50.6999	19.7597	51.1797
SPBC106.13.1	17.9722	89.6745	82.095	14.7824	20.7804	38.8286	10.8799	15.8493	61.4002	9.54305	44.1498	17.739	21.8615	24.1903	52.6787	9.19841	12.9785	30.6149	14.1821	18.8774	20.4549	27.8692	30.2583	24.454	72.5024	23.7351	25.3268	25.3253	72.1143	75.8498	33.2723	8.29628	14.6989	21.9695	13.1193	10.9998	18.3679	13.7696	11.0987	30.7063	36.3951	18.5171	12.9842	15.385	20.9543	12.8043	36.0269	25.8078	16.8989
SPBC106.14c.1	79.6105	44.3373	42.9445	87.6123	68.2399	56.4971	94.7278	75.7287	71.4499	31.8412	54.0402	74.1816	42.7229	53.1062	42.6735	51.5719	56.3377	60.4836	29.9159	66.6995	40.4556	23.8801	11.1178	20.8858	39.0272	108.385	178.775	176.448	68.5734	56.9821	50.7197	54.8568	128.911	81.3846	59.3905	57.0156	77.1619	115.66	80.5793	42.6363	89.2241	75.8133	54.5308	48.8639	62.2956	108.96	123.926	78.1752	94.9851
SPCC736.03c.1	44.6414	50.3326	42.094	38.9447	32.4073	26.9876	43.2463	46.2471	41.2961	23.1063	35.9754	52.0872	27.1449	60.8047	33.3373	36.7117	34.6255	28.5103	30.1877	43.2288	41.4102	36.9336	36.8042	58.3815	21.0447	47.6621	35.5288	38.6333	71.9042	67.6336	41.0065	28.15	34.8282	36.7535	34.0094	31.1388	37.1642	34.488	21.0114	32.5652	43.7022	39.1331	31.0535	27.7592	35.5895	32.9955	45.9303	38.7132	44.1409
SPBC106.16.1	147.593	131.696	115.231	132.328	78.2889	95.0971	196.291	219.878	279.506	205.596	184.327	282.982	364.186	253.452	245.313	203.939	196.286	244.15	274.575	185.079	282.113	397.378	401.166	263.316	377.064	188.827	147.96	147.903	253.953	261.741	184.44	121.951	106.962	129.799	143.345	136.776	162.919	143.923	81.5917	171.955	171.615	145.442	155.585	160.162	173.967	137.005	116.841	146.93	119.358
SPBC106.17c.1	158.85	124.21	263.842	154.44	72.7843	97.1247	80.1045	156.895	65.0853	64.2454	45.5891	72.2491	204.607	63.7826	71.6778	89.5297	158.422	55.8429	96.1955	159.12	72.78	268.123	64.7181	64.9909	242.799	70.9384	86.9308	85.9669	88.8879	81.104	87.0659	120.237	231.308	292.945	111.27	109.31	169.949	171.688	82.2471	175.539	148.756	675.997	184.652	340.991	293.699	211.159	318.355	185.83	403.171
SPBC106.19.1	50.1534	47.3991	33.0764	41.69	39.7311	34.4735	41.171	40.5854	23.4888	25.012	51.5398	40.694	21.6645	36.3607	28.4958	37.3606	32.2302	13.9359	19.8366	43.818	28.8017	17.7605	31.3931	36.8351	32.2667	23.917	19.7431	20.0426	37.9722	32.3716	33.7842	25.179	42.6749	58.444	30.1679	26.0266	41.2518	46.9726	24.637	30.1461	49.7268	44.7497	35.4862	26.7954	46.744	48.6142	79.354	60.2993	65.7479
SPBC582.06c.1	6.73009	10.8185	13.6848	4.96946	5.98225	11.0505	6.18214	9.57281	20.1824	7.90481	15.714	5.8569	5.95677	19.7669	4.89693	6.37779	3.63191	11.7565	1.3111	6.80904	2.99272	4.16194	6.99327	11.3173	6.09335	3.74284	16.2854	16.8571	9.01168	8.26264	7.1772	4.1462	9.51214	11.0691	6.98462	4.91355	8.21026	9.08548	7.37134	4.67556	9.19933	8.95701	7.06576	3.73355	11.8168	9.30768	15.7987	6.45269	16.3237
SPCC736.04c.1	97.4591	89.3746	64.7974	68.0615	32.92	36.1106	71.9734	75.1119	56.4915	39.6597	108.64	87.6972	58.7235	53.1356	76.7099	63.2332	73.6547	49.3031	50.9621	104.58	76.4485	62.1305	65.1708	43.601	77.7475	121.435	145.727	147.453	87.7064	80.741	65.3906	51.7443	96.258	114.9	63.1408	58.7657	115.713	114.321	56.1385	68.0331	111.918	97.2329	62.3948	73.8756	112.837	116.056	141.713	98.4655	110.258
SPBC582.08.1	154.558	273.766	191.163	150.54	171.249	172.604	125.709	189.637	73.5706	125.552	169.614	130.157	148.601	89.2978	53.3558	106.786	148.065	36.021	146.696	118.711	113.717	154.398	146.266	75.6883	64.5507	82.6293	68.2806	71.5896	88.5899	85.4475	244.659	61.3737	72.5903	105.948	75.9347	61.71	92.7306	95.0767	38.246	192.726	270.78	187.104	143.544	139.555	206.409	123.579	154.209	136.811	163.06
SPBC582.10c.1	16.3802	39.1233	32.7636	16.481	20.2511	36.3867	16.2189	14.819	22.8773	9.12938	18.0872	21.0042	19.5346	31.9143	35.3189	13.0948	13.3604	15.4962	8.97309	15.4879	14.3374	20.8883	28.0332	32.8198	40.0344	11.6479	12.6818	12.9968	37.8313	37.9606	21.0099	10.6957	31.0278	33.1868	13.8668	13.3866	29.4581	30.9507	12.9033	17.7596	42.2892	33.191	15.1826	14.0182	32.9018	34.2329	52.7713	23.8831	43.8843
SPCC736.07c.1	29.6324	41.7247	35.9849	26.814	17.823	21.8882	32.6198	42.9183	66.4127	22.8495	52.2064	32.5537	42.8414	52.4267	38.5762	22.2982	29.0579	45.4908	8.6625	23.9824	20.7237	42.9659	35.6438	44.2782	38.4977	30.7364	31.3398	28.5314	50.8022	43.376	27.0846	25.5503	83.7223	77.3695	27.9721	26.0909	81.2166	78.306	22.9075	29.4629	81.5593	78.4393	23.1579	26.5521	78.234	79.6515	118.276	45.768	99.0844
SPCC736.10c.1	101.725	76.5851	52.68	90.5239	47.7667	40.1476	98.5113	94.9655	68.5523	68.616	53.9137	107.161	139.383	135.384	131.927	103.982	83.6126	57.8449	67.2947	62.8835	77.1511	100.527	95.3159	115.25	123.261	101.278	100.23	91.4233	138.957	146.717	76.8092	70.2953	300.395	216.465	75.4447	73.9855	281	305.084	73.9006	63.5246	249.974	219.026	73.2247	61.9985	243.504	289.474	241.782	108.871	333.4
SPBC428.05c.1	492.93	1578.94	1241.16	600.56	982.91	1002.17	291.252	527.763	740.256	366.45	478.279	347.626	385.15	383.933	262.812	332.48	424.625	732.876	376.25	372.497	338.009	416.027	730.85	432.364	206.319	524.716	367.265	386.064	718.424	748.834	1098.35	204.442	132.841	272.382	229.75	241.705	282.63	105.807	113.79	1068.79	737.361	557.175	517.867	743.811	536.995	178.093	266.64	322.312	277.096
SPCC736.12c.1	99.6835	59.7581	72.3454	87.9372	58.9503	60.6625	71.655	59.8283	61.3018	49.5492	56.1587	50.9079	44.8676	63.1582	30.3161	61.8582	46.6556	54.4525	38.9608	60.0072	51.7344	43.8021	35.8724	52.0133	38.8547	24.3518	31.151	31.1147	22.6149	23.8544	59.3026	86.6806	108.231	123.097	84.0212	75.3847	99.0018	116.496	67.4577	63.7963	67.9303	93.2684	72.8264	75.6979	81.9507	111.45	124.813	84.9768	92.6694
SPBC428.11.1	437.94	275.205	685.601	445.525	121.127	216.626	124.797	471.983	29.4972	234.973	64.7558	142.945	551.827	94.1185	130.097	150.518	516.443	43.5487	304.708	304.619	194.462	686.765	137.441	114.831	329.261	127.895	95.9954	99.4284	109.304	110.25	206.106	82.2317	50.7796	40.3339	96.3094	59.1502	18.2955	42.4919	38.2149	365.618	105.348	584.849	520.902	845.015	284.577	103.124	166.187	372.282	256.785
SPAC3A12.12.1	30.4757	26.0931	27.6446	27.5979	15.1842	18.9215	40.3193	43.7842	48.6125	40.4233	43.1962	45.4211	63.5719	105.872	92.9085	39.8307	37.6838	37.1758	31.0941	31.3468	41.7663	46.0622	62.3131	96.2149	229.771	23.4474	20.3016	21.84	24.9977	23.185	34.1272	28.9951	64.4933	72.2518	32.8438	36.9758	70.0391	80.3874	20.2835	42.1365	62.2972	80.6639	31.7782	36.8937	69.9852	78.6951	75.6948	43.5466	81.4753
SPBC428.16c.1	76.9842	104.5	92.6564	66.1943	48.2158	44.9178	124.666	143.535	260.651	88.5851	171.803	162.647	220.344	158.097	235.571	127.372	140.964	213.275	146.211	146.261	143.464	218.415	208.841	166.935	201.191	142.065	115.277	102.845	114.888	104.111	149.791	103.448	142.074	139.007	113.624	114.191	167.738	160.461	88.2378	148.448	219.09	127.219	103.976	113.387	160.399	152.064	144.897	144.831	171.704
SPAC3A12.18.1	426.975	1152.9	1124.6	408.676	793.352	1024.02	178.43	288.688	303.742	274.514	313.89	380.295	1001.07	212.595	247.852	215.518	235.584	274.182	245.464	213.63	444.302	1006.36	743.71	259.584	391.759	364.163	245.596	247.683	613.41	590.829	563.778	158.783	204.667	314.653	197.729	160.031	352.247	135.157	104.736	384.651	552.26	479.845	318.288	293.308	526.797	164.269	328.832	235.439	405.404
SPBC902.03.1	19.0054	26.3654	15.3912	13.5137	13.3129	17.474	50.16	42.6496	35.9811	21.4208	34.229	33.146	32.8503	59.9418	36.9624	32.989	34.1878	28.8154	14.9595	37.4742	34.1466	34.824	31.005	54.2779	45.8861	27.8794	30.9691	22.7955	38.9256	37.897	44.432	41.7278	47.9643	55.8488	53.3123	33.7816	49.7752	48.3767	48.0914	35.6362	33.3859	38.8538	37.913	34.7895	37.575	42.9979	58.8221	45.0408	50.8846
SPAC9.04.1	19.6686	806.811	60.3965	39.3042	834.35	373.67	18.9571	24.5539	49.6489	16.178	94.9752	20.5556	25.5359	49.9765	67.1681	11.6443	20.1758	36.5186	8.16575	11.4779	10.6804	5.72024	28.6056	31.5535	109.868	8.07801	19.293	13.9018	44.1445	40.4754	458.343	12.8613	30.0118	27.0969	13.1022	9.90724	32.7972	19.5539	9.1772	120.003	1128.72	67.2928	17.7942	25.2101	47.4681	24.1912	45.5801	20.4802	60.9909
SPAC9.06c.1	33.0195	27.654	37.6066	35.2444	16.0429	14.5225	43.3778	38.087	55.1473	14.3996	29.1455	36.8724	38.5814	46.9151	26.3494	45.4391	29.1104	37.2269	22.928	27.2392	31.7592	26.9565	38.4358	30.5627	22.4956	45.145	36.3091	34.5742	65.5074	56.1126	31.0674	17.1456	40.6919	26.6384	25.9732	19.3395	29.0489	40.6262	19.281	25.2561	33.3809	30.1044	23.9953	24.5849	35.0059	33.3773	50.3347	34.9405	61.5706
SPAC5D6.10c.1	0.315976	0	0.183571	0.46663	0	0	3.87	6.84863	9.4756	0	32.1935	2.19984	11.1868	3.98627	1.41483	0	1.70517	1.63546	0	1.50439	1.72932	0	0.750474	0	4.5773	0.265246	1.5684	0.781665	51.376	62.0686	0.266905	0.399309	0.864373	0.76285	0	0.236605	0	0.218749	0	0.351226	1.66518	1.21234	0	0.389532	0	0	0	0	0.80146
SPCC594.05c.1	15.0675	16.3601	13.5138	12.6892	8.29592	10.136	30.3186	32.2589	40.9516	11.8944	28.6605	27.774	23.5397	30.681	14.5651	19.8525	21.8598	33.6728	7.65214	21.3313	19.6501	17.206	20.2621	21.9709	10.2245	10.0466	4.72198	4.1753	28.1765	23.9331	25.1439	15.9	78.5744	63.3446	20.119	21.1865	64.7259	55.5336	20.408	21.1486	71.6423	51.2762	18.7618	16.0403	56.531	51.7841	76.9022	33.9915	78.1483
SPCC1682.01.1	53.0674	73.9281	126.566	86.8937	51.8691	47.4966	1491.48	1549.76	2026.94	669.229	1916.1	877.364	2056.78	1042.98	1830.9	203.275	168.813	335.387	226.351	393.615	339.35	313.204	342.298	275.117	631.18	13.1297	49.9091	55.2752	47.0157	66.272	152.88	83.2992	89.6483	118.678	91.9571	95.3693	170.06	157.008	163.154	166.407	192.82	178.961	189.359	110.182	148.353	130.642	109.576	199.739	86.4293
SPAC167.04.1	140.199	107.991	118.215	123.246	103.194	102.137	132.616	121.218	198.729	83.6848	154.811	136.117	231.453	182.67	149.565	120.808	91.7827	122.925	95.5186	85.3524	95.1789	194.562	128.463	175.383	191.997	115.117	72.8225	68.0384	107.566	106.387	84.3866	85.7792	220.613	244.332	93.8752	104.293	250.977	220.425	69.1943	80.9001	178.654	186.947	78.6065	67.6231	184.411	207.565	208.414	115.884	211.033
SPCC1682.02c.1	49.7525	43.8775	31.6236	49.1025	35.6783	31.8214	69.8048	58.785	44.6219	64.8237	48.4672	68.0703	58.9058	55.889	50.1513	51.4125	56.0633	35.7074	54.8127	56.4174	55.5987	54.8759	42.0235	39.788	50.3606	53.0745	60.2281	64.1492	89.4	85.7663	62.2962	45.8134	81.0636	67.2099	50.113	51.841	65.6537	80.4617	52.7294	42.8529	81.8018	72.1677	53.2654	40.0557	68.7973	76.8512	101.902	76.9014	77.4737
SPBC1685.01.1	56.4126	82.9688	79.98	41.1198	53.8358	46.7702	24.0874	16.8264	56.6494	13.3734	34.2749	15.1334	15.2693	24.1582	22.2469	18.3103	19.5507	38.5742	8.06594	13.3061	10.4803	13.6557	15.7341	22.4214	35.987	28.0658	27.7445	30.9836	35.2441	36.8407	22.4707	19.3596	58.8022	49.3551	23.4851	14.1066	34.9799	23.8625	23.2558	21.5156	28.911	28.793	19.4239	13.909	24.4708	22.439	73.1907	30.0064	51.1967
SPAC167.09.1	26.3765	59.5214	69.6951	22.2174	17.1088	18.4232	19.9416	31.761	41.0142	10.3268	41.4721	35.9108	40.3507	47.449	47.2419	19.7498	31.6315	50.5637	21.3151	27.9069	26.1982	22.5541	25.0587	53.014	26.8882	20.3376	20.6085	20.0585	52.6975	52.8196	25.7461	19.7528	21.7355	28.538	20.6966	20.0435	31.7329	26.2409	17.5588	21.5006	47.6215	23.6137	16.1145	17.5831	20.9956	27.0651	25.6994	22.81	38.655
SPCC1682.04.1	97.9645	121.07	70.7235	92.7278	51.0848	47.595	138.053	150.897	82.0196	72.426	74.31	127.405	184.273	160.917	106.879	95.5067	78.361	53.5366	74.401	75.7633	96.3446	108.248	100.629	114.294	72.0373	133.415	106.386	110.962	167.608	168.479	114.591	65.1054	223.278	285.976	86.4181	81.4741	284.383	259.026	96.0841	88.2201	311.858	252.043	84.2861	71.113	269.631	257.65	337.105	141.016	408.672
SPAC167.08.1	19.6686	806.811	60.3965	39.3042	834.35	373.67	18.9571	24.5539	49.6489	16.178	94.9752	20.5556	25.5359	49.9765	67.1681	11.6443	20.1758	36.5186	8.16575	11.4779	10.6804	5.72024	28.6056	31.5535	109.868	8.07801	19.293	13.9018	44.1445	40.4754	458.343	12.8613	30.0118	27.0969	13.1022	9.90724	32.7972	19.5539	9.1772	120.003	1128.72	67.2928	17.7942	25.2101	47.4681	24.1912	45.5801	20.4802	60.9909
SPBC1685.04.1	21.1087	36.8334	53.0431	16.1082	17.8359	43.2487	10.729	14.6995	31.7779	2.98714	10.7966	16.5256	14.5064	24.3308	21.2569	11.14	14.6395	22.8166	3.96359	10.494	10.6712	15.378	7.85252	23.9687	21.491	14.5885	10.2042	9.12261	49.1352	49.3806	17.8306	12.6415	26.3599	23.4344	15.2297	11.4898	30.1921	23.2408	11.0469	15.077	30.3794	27.4032	17.576	12.9591	28.0451	23.1053	32.6787	21.5631	33.6515
SPCC1682.08c.1	42.461	83.0983	57.3791	55.5688	73.4416	59.6457	67.3672	62.2901	120.863	42.1686	37.8101	47.5389	26.0732	34.1331	36.6339	52.168	51.7899	104.884	18.2923	40.2678	35.5194	29.6028	77.6456	23.2203	30.5049	25.7042	65.5422	62.4266	36.3521	34.1072	45.5772	65.351	100.794	167.312	46.6489	64.3141	72.8124	78.3406	31.3341	79.776	94.1918	162.054	48.1672	88.3064	99.2592	93.7774	92.2055	51.1076	120.66
SPAC23H4.18c.1	29.0572	73.8768	70.2872	35.3693	56.1975	46.0728	114.315	91.6073	166.354	105.49	156.997	100.781	208.864	143.298	120.645	93.4558	96.9358	103.91	82.3371	103.129	76.6228	130.685	121.715	136.122	118.625	109.542	97.0278	92.1396	272.861	236.842	99.5172	60.7557	120.918	102.677	80.9204	80.3076	143.138	106.433	44.5115	83.3895	202.549	102.365	71.9562	55.3603	122.06	105.499	98.4124	86.409	94.4729
SPCC1682.10.1	244.668	244.54	199.396	198.738	93.5752	102.185	157.041	172.465	142.915	159.43	152.459	222.181	294.263	162.385	173.38	142.369	154.769	129.5	214.862	139.786	228.454	314.363	288.23	169.012	206.495	188.241	187.871	196.421	227.905	226.341	167.206	120.666	204.71	178.749	141.434	139.111	219.475	197.839	108.793	132.623	207.536	162.116	135.935	115.719	216.41	175.682	213.653	176.723	252.985
SPBC1685.13.1	117.86	1007.52	879.709	97.7099	941.126	665.846	366.608	215.921	775.61	127.445	1007.04	295.136	640.255	590.33	203.555	601.355	314.989	1227.81	154.528	387.455	563.644	910.106	916.211	729	256.102	164.111	93.5567	87.2376	406.35	372.037	807.987	472.127	350.22	394.75	388.443	374.731	328.915	108.015	707.393	733.646	334.713	171.551	277.735	465.41	201.035	106.016	255.319	171.033	170.352
SPAC23H4.10c.1	588.832	263.992	243.844	581.947	191.852	222.036	47.4498	547.302	36.0934	30.2724	200.664	43.6745	42.181	79.3713	45.0734	42.7659	458.73	25.6736	28.0419	204.672	32.6031	46.5128	87.318	70.1882	59.5268	36.944	34.8193	31.5187	69.1622	66.8677	362.385	275.317	388.446	60.757	337.027	342.803	390.552	51.6102	140.833	87.1902	412.989	63.5312	437.289	101.795	599.801	55.4221	511.052	410.439	547.537
SPCC1682.11c.1	31.9592	77.643	66.5754	21.0901	34.9955	46.9861	22.0847	24.6221	93.1151	13.2157	77.161	25.6095	45.7086	52.2071	60.0699	20.1225	18.9167	93.1804	10.1168	27.8155	23.8031	53.5243	43.8889	51.3108	74.2881	19.6534	18.3661	17.0755	62.0033	52.6886	45.4746	27.7274	35.0811	44.9784	31.0361	24.304	53.4556	27.9525	24.0642	50.557	51.2	31.6308	25.3777	34.4108	31.8885	25.3804	36.5226	28.654	34.9609
SPAC23H4.09.1	403.347	159.418	121.217	458.587	269.87	164.54	417.938	341.593	88.3547	362.848	140.916	364.027	291.328	313.413	122.089	404.261	309.341	99.6196	330.392	264.283	326.507	348.447	373.821	281.438	94.9584	185.276	170.648	161.643	223.436	229.278	193.739	215.733	380.893	310.706	268.376	229.968	373.352	655.268	217.701	159.68	280.219	361.071	261.562	195.406	371.955	633.796	348.345	311.413	403.551
SPBC1685.14c.1	18.7913	80.6773	70.1268	13.6398	29.8772	53.641	28.8301	28.2122	113.287	20.2086	94.255	28.3735	52.4389	43.0344	50.2434	24.3485	22.7684	96.3327	21.4517	19.8025	24.5647	48.358	55.3627	37.525	92.5446	13.3881	16.3378	15.6558	67.4265	57.3815	46.2796	20.0793	47.2303	68.5566	24.6292	26.5738	90.2453	57.6299	20.1347	45.6003	108.491	58.2644	26.4452	28.1825	77.7453	56.8457	60.8804	33.7013	60.4901
SPAC23H4.06.1	183.125	59.1482	55.1761	176.122	36.5197	47.7202	286.441	312.755	295.599	225.83	142.562	228.996	70.3268	101.304	116.467	305.357	479.355	212.225	316.591	317.273	344.198	53.1541	63.9146	81.5272	83.6123	203.875	382.026	392.009	97.4319	104.311	278.346	613.271	304.166	548.343	605.452	615.521	362.177	386.714	190.307	519.426	188.331	452.687	544.788	751.468	341.363	330.996	317.277	481.356	308.297
SPBC649.02.1	491.466	225.769	192.161	600.92	384.773	200.209	1122.41	893.834	541.848	657.48	486.103	1043.06	516.776	800.055	599.013	1161.75	1197.63	767.24	1210.32	1160.51	898.917	523.488	683.269	802.649	418.793	1032.35	1228.18	1199.67	822.193	780.556	608.348	1168.38	690.569	464.28	1035.4	1063.29	399.229	747.587	1336.94	615.289	277.447	551.886	945.991	851.508	458.163	682.749	411.811	1018.57	342.559
SPAC23H4.04.1	30.5013	34.7807	32.8437	31.6409	25.3803	19.6271	37.2673	28.6546	51.4451	5.17599	30.4672	29.7161	32.3179	53.113	31.8532	29.9089	23.1019	45.2924	13.7359	32.9704	21.8786	25.9543	32.2968	41.3406	46.0544	57.1275	60.0752	58.012	66.6545	55.2202	33.7677	32.2207	64.3512	56.0837	33.0731	32.7627	66.4377	57.3117	32.1779	25.7517	51.2579	55.5548	25.8184	23.9037	54.3136	56.9111	71.1274	33.5172	86.2276
SPCC1682.14.1	1536.96	702.958	742.33	1725.5	2165.86	1719.91	1761.26	1380.34	855.649	1252.96	702.709	1369.44	673.917	963.283	617.141	1521.19	1471.72	1160.52	1513.58	1288.87	1467.41	833.131	1161.14	1022.32	465.839	2271.01	2932.41	2950.65	846.671	810.373	987.855	1306.08	1192.81	1022.69	1219.57	1182.31	835.974	1465.16	2177.43	937.478	765.845	1164.34	1236.23	969.322	825.3	1381.23	713.258	1504.74	672.125
SPBC354.08c.1	11.713	15.5693	15.0491	10.258	13.7349	26.0918	20.2292	28.0426	45.1967	11.3164	25.2422	19.0499	11.8575	30.0833	44.9896	18.6433	33.1276	58.2745	8.58035	30.4064	17.9283	12.7108	13.6646	34.3334	37.4846	5.6846	9.08648	9.02304	19.2199	18.9527	19.5323	20.9422	21.6875	23.5598	23.2688	22.4063	20.7306	14.6932	19.6984	17.6248	17.3721	19.6186	22.1833	19.8525	17.0514	12.5541	31.1225	24.8095	22.1339
SPAP27G11.02.1	50.6653	59.7587	56.6696	44.5502	27.5056	34.591	42.6676	56.6308	52.2353	49.3682	79.733	81.7246	68.8182	94.1093	90.5409	54.7353	41.2781	43.9023	49.5722	56.9702	62.3795	63.694	66.5529	91.348	112.999	39.1615	34.1141	36.7203	69.2467	62.5993	54.6317	42.8763	43.9205	62.9881	47.2666	48.2596	60.1769	51.8004	37.0929	49.4987	58.1701	55.8624	45.9583	49.6689	56.8513	55.0429	58.8475	52.1946	61.6619
SPAP27G11.03.1	34.4948	54.39	48.4495	34.3882	23.4597	25.1157	38.9712	43.7309	44.2402	31.5972	43.4711	38.5455	38.404	69.7924	52.4565	46.4911	35.123	32.7887	22.9916	33.0531	34.6705	42.932	42.6646	71.2324	48.3985	37.2247	39.1977	42.9351	96.4448	90.3799	29.8341	21.6041	35.2129	30.4834	26.6457	24.1729	37.1001	34.7846	19.3995	27.2982	39.3298	32.796	24.0983	21.1821	34.7699	36.4534	35.7609	32.1553	43.0319
SPAP27G11.05c.1	30.5741	74.2987	70.2563	27.9759	51.014	39.5983	32.3487	39.6778	49.3666	31.2895	65.8832	37.8542	53.5255	58.5121	34.2556	35.3518	36.1247	45.9613	23.4202	36.1639	34.0194	55.4208	69.8909	63.9814	23.3524	19.6562	12.1381	12.7072	25.0349	24.2318	55.6909	24.8606	39.265	53.8269	30.2334	30.2186	53.7489	44.7917	23.1121	40.7576	79.3743	52.1538	32.872	32.3021	51.4235	48.982	57.3982	38.5397	52.0118
SPAP27G11.09c.1	89.0936	163.797	153.809	77.0728	100.997	149.501	95.1564	113.484	98.7667	89.2703	97.5136	107.945	171.416	154.214	155.034	73.8393	89.779	81.3002	92.1291	68.3517	72.7941	112.804	119.342	121.117	157.811	68.6221	72.0985	68.9405	91.2702	84.3394	105.574	72.997	215.691	255.158	83.2907	89.8582	233.414	162.529	83.9572	95.5595	230.421	214.497	86.1368	82.6614	200.619	155.115	176.828	109.831	172.967
SPBC354.12.1	488.497	1632.96	2054.91	223.036	1108.71	11070	108.001	76.5644	1089.81	465.919	961.254	296.814	942.004	1873.17	3594.31	303.38	110.568	4363.14	353.685	179.575	543.032	1791.87	374.566	2277.06	4413.35	406.089	221.833	238.73	2095.23	2607.67	227.332	923.266	274.334	298.88	473.944	986.245	353.02	138.4	559.892	1362.04	191.562	272.407	161.216	994.598	131.891	105.235	179.794	336.445	125.264
SPAP27G11.11c.1	0	5.91644	5.50606	1.16635	1.39245	2.58283	9.67311	12.8387	17.7633	0	20.117	0	55.9229	26.1548	0	0	0	0	0	0	0	39.0728	78.7844	5.40244	0	0	0	0	9.06458	9.21631	20.014	8.9827	2.16051	11.4405	1.69584	0	5.17694	6.5612	0	26.3368	18.7296	0	1.79282	8.76276	9.09323	0	3.60291	1.33629	0
SPBC354.14c.1	51.4141	95.6078	85.6251	43.777	45.4568	38.9155	36.7144	43.315	77.2955	47.2117	85.6094	45.6605	62.98	44.5501	69.3489	37.6468	38.7265	50.5428	43.1788	41.7349	45.365	63.6647	48.9749	53.5409	72.3742	35.458	27.4479	26.5164	66.7678	64.5728	83.5597	44.5403	52.2248	78.3472	49.8347	44.9272	64.1409	50.6552	33.8786	70.9829	88.6214	61.6891	47.9076	52.5204	58.9867	50.6598	96.4495	73.7221	58.5807
SPBC839.20.1	0.737696	0	0.857151	2.17884	0	0	0	0	0	0	0	0	0	0	0	0	0	0	0	0	0	0	0	0	10.6864	0	0	0	79.0227	98.9971	0	0	0	0	1.05599	0	0	0	0	0	0	0	0	0	0	0	0	1.66421	3.74227
SPBC839.19.1	40.5542	75.5347	49.181	35.9994	42.1966	51.9382	54.2839	28.8194	43.1966	39.0433	26.3418	32.7082	31.383	103.442	23.8147	60.482	21.5264	48.1747	13.8149	12.6611	19.4055	21.927	49.4759	81.8575	118.779	8.92936	15.3998	20.284	27.9779	24.5672	36.3152	34.1664	47.2853	41.7315	33.9431	40.8215	37.7678	58.2989	59.2491	39.9054	69.4878	36.5613	27.8354	34.969	27.8962	54.6186	64.7006	53.9932	43.8436
SPAP27G11.13c.1	88.4602	33.1336	33.405	102.332	59.7852	31.3398	3954.55	2971.86	2453.82	3039.09	1802.57	1946.13	2009.59	1485.66	1564.57	2481.35	2530.1	1533.83	1723.31	2000.54	1694.48	1094.09	997.982	1583.35	1633.85	7.42579	0	5.47085	33.8427	0	556.682	961.394	1097.01	929.014	743.942	722.012	769.904	1580.01	958.95	678.468	670.136	895.178	823.3	741.558	791.026	1623.24	995.411	261.926	1093.83
SPBC839.10.1	56.6348	63.6612	50.0855	53.9171	44.9741	54.9539	80.7831	87.3291	103.528	63.4407	94.9841	91.5639	113.25	97.0846	79.3644	55.4812	58.6737	77.4457	32.6907	58.0899	63.6183	92.8193	59.7836	72.5386	73.6863	85.6638	103.423	101.316	127.562	124.699	56.8463	52.2205	144.377	134.115	65.5827	59.9217	143.477	136.696	72.5757	50.4012	129.887	110.929	53.8582	47.0199	115.064	126.95	150.126	80.6422	140.637
SPAP27G11.15.1	18.5166	15.8356	15.0481	15.3849	5.03215	5.48375	30.1509	30.1584	19.2583	24.5144	12.7226	23.6962	13.2627	29.7064	22.0456	31.9165	17.9057	19.9436	10.0086	22.422	20.2095	19.4157	24.4044	23.9167	19.3812	19.3174	21.1182	22.5061	43.3025	41.6334	14.5561	20.1538	38.0632	24.5484	20.8371	18.4337	24.6334	32.2327	15.9914	15.3475	21.9982	33.8796	16.7645	16.7574	24.8107	35.3335	30.4355	21.6711	34.3426
SPCC306.04c.1	28.6538	34.2638	26.5602	25.4465	32.3774	30.8002	66.5613	61.5475	78.3973	41.8989	50.5158	58.0626	52.4325	71.7291	41.7485	53.2419	56.9877	65.056	34.1198	41.3256	45.39	49.2702	59.7054	55.7324	46.2657	20.086	18.6016	19.9113	29.7828	30.4066	52.0411	45.6337	98.6645	87.3974	47.156	50.0291	98.5397	89.0657	44.7314	52.2776	94.9123	78.7114	45.0974	43.786	75.8958	92.4634	116.146	76.8148	97.3738
SPAC343.05.1	212.828	310.845	230.429	176.458	127.974	130.91	206.468	248.183	199.709	220.183	206.593	219.337	280.348	204.082	148.473	202.754	230.221	195.703	211.915	206.331	210.634	312.747	252.413	190.647	153.203	188.737	169.967	166.909	149.673	145.296	285.633	164.901	158.902	214.389	192.51	171.543	193.316	155.487	109.157	244.172	262.117	196.059	214.198	214.534	226.134	169.768	222.667	217.081	261.796
SPCC306.06c.1	143.01	225.54	199.328	112.567	103.424	83.0264	80.1147	102.448	153.837	71.567	111.075	89.458	81.9528	124.63	96.694	93.2928	91.3923	166.036	80.9964	103.242	81.8976	76.8388	86.6181	103.586	77.2334	120.877	114.973	118.591	182.545	172.094	118.833	110.746	154.508	174.471	114.479	99.3707	165.502	139.761	96.7336	113.048	164.213	148.434	103.261	107.371	147.529	120.74	172.092	112.544	201.824
SPCC306.08c.1	230.937	1956.36	1109.98	185.657	574.085	1081.4	74.6562	112.069	295.743	99.4195	469.851	268.522	366.113	113.082	360.417	105.338	123.247	335.198	145.608	251.686	318.162	541.229	639.534	157.132	334.309	174.487	148.737	142.824	543.944	580.305	485.32	109.592	69.5383	97.2616	115.966	113.312	184.015	91.3819	50.5935	521.211	482.898	172.11	177.462	232.62	211.216	96.3229	126.953	181.002	126.996
SPAC343.07.1	17.1272	15.7472	13.6435	16.7227	9.73236	9.55584	41.9871	35.5427	51.9081	24.0164	35.0654	38.2246	57.8177	74.3866	40.2484	37.4495	31.9017	46.5248	12.6206	33.9286	27.3675	52.7494	55.7771	56.7781	42.8178	36.4025	38.8894	35.7587	46.0066	43.3511	24.4543	27.3751	57.8181	49.3166	28.6324	31.8957	44.6766	57.856	25.3806	23.4036	37.3415	45.1685	30.2697	25.8063	37.9161	50.1518	56.3674	39.8257	55.8179
SPCC4G3.18.1	66.472	67.857	53.7934	71.9366	76.0943	64.642	73.6478	77.8867	66.6481	56.615	61.0206	76.4804	46.6653	75.0108	34.6361	62.1444	70.8713	58.8607	63.4262	60.4649	41.6243	40.9343	52.7172	47.8452	33.6585	32.9759	36.6049	35.1655	44.059	37.9198	77.3845	62.154	142.07	109.717	75.1349	73.9812	107.862	138.255	59.9194	53.1618	119.024	103.572	71.8531	59.2088	105.19	137.213	162.811	89.7435	167.908
SPAC343.09.1	187.994	161.834	138.067	177.382	117.783	141.993	62.8394	68.8688	61.7678	64.1382	47.7194	96.3998	203.504	160.744	98.3757	71.0151	73.0686	67.106	134.375	61.1199	134.225	251.722	224.503	194.993	202.156	187.272	125.777	127.187	135.365	129.433	69.756	66.2641	123.057	105.237	64.2259	57.198	117.871	165.365	45.9178	59.8467	113.764	150.581	88.0509	76.1369	171.481	159.48	195.791	95.0223	191.886
SPAC343.10.1	63.3814	89.0881	62.0704	56.5653	48.0018	50.0212	49.9567	59.8819	43.5757	43.3417	57.1417	60.4858	76.4904	51.1963	38.0111	45.2243	55.3041	37.6051	66.7469	51.1589	59.7497	88.2836	104.172	45.6005	50.6856	47.3794	39.0053	43.3252	81.9975	77.2716	78.2967	57.4573	72.3523	87.7958	66.1239	54.6046	70.5169	73.2239	46.9085	72.7262	91.0865	80.3637	65.3916	62.8387	89.4624	65.9724	116.702	83.3544	118.33
SPAC343.12.1	330.882	14331	9587.72	315.687	10616.1	8108.15	76.8789	72.9854	75.0003	218.106	523.508	203.026	442.914	261.694	185.324	196.627	93.8589	222.346	102.921	76.2696	781.186	704.103	679.731	534.774	109.873	224.435	480.173	486.788	4020.93	4583.49	350.274	98.5768	185.781	336.078	55.9711	74.3226	672.459	137.699	81.2372	501.197	863.338	230.675	48.0401	219.571	451.136	149.565	132.933	59.8875	132.926
SPAC343.17c.1	39.6579	78.6037	61.3561	36.604	47.7531	46.4732	36.605	35.9709	49.1222	35.1882	80.1527	46.6969	40.4425	56.829	61.1858	48.1484	35.359	46.1846	23.5134	47.6142	38.8087	46.2061	57.3338	63.789	69.0016	39.4424	43.7561	45.0542	43.5374	39.0263	51.4137	39.7667	73.8181	55.4695	36.9309	38.5727	51.2369	48.7625	46.9231	59.5587	64.5728	55.4885	34.0198	44.1602	46.7521	55.2538	58.3385	47.8694	53.5754
SPAC343.16.1	197.597	366.024	266.887	211.76	284.735	228.026	251.791	269.063	103.198	212.153	251.418	165.348	105.788	200.341	122.82	222.627	250.753	106.175	200.401	295.076	137.258	102.426	201.105	184.796	91.9206	289.921	210.435	204.895	153.009	139.899	306.198	146.206	149.703	167.176	139.421	131.759	102.601	146.43	147.882	265.934	256.859	224.266	233.843	204.213	173.844	161.598	206.381	186.832	203.101
SPBC839.13c.1	2470.11	869.606	953.234	2500.86	2628.79	1694.2	827.259	745.577	367.251	1157.6	464.177	868.319	410.389	591.1	315.163	1101.87	1138.62	700.928	1344.49	1063.45	1123.63	692.024	980.406	920.238	426.257	886.702	1014.72	1018.67	689.508	675.199	1288.8	2331.26	1635.34	1289.21	1864.1	2208.62	1083.47	1460.45	2348.03	1312.58	793.404	1224.4	1717.31	1810.65	1089.12	1353.18	1138.19	1534.03	974.922
SPAC824.06.1	77.3895	81.7156	79.1306	66.7587	85.7642	79.5412	143.23	118.215	172.401	51.9415	130.163	116.584	139.169	146.449	109.567	87.9128	106.596	111.394	82.7046	102.466	78.2557	121.545	107.834	123.689	121.717	60.3861	45.3647	59.8044	90.2317	77.1207	92.889	95.7504	241.678	187.906	103.607	132.015	222.451	175.527	127.507	84.2206	220.622	163.169	80.3083	79.9584	172.208	194.12	209.808	154.302	208.634
SPBC839.14c.1	19.7607	10.1871	10.1471	16.7563	5.24466	5.21155	30.7085	27.6325	30.5853	14.9741	23.8136	24.3197	30.8428	38.6006	35.9634	22.5521	22.7038	26.3946	3.9738	13.9606	17.0946	21.024	9.08392	20.639	52.6345	23.7585	28.3183	26.8075	39.9946	32.4817	11.9535	15.95	21.0414	22.1609	16.2422	16.5153	17.7348	21.8002	15.3241	12.1871	10.2458	18.4653	16.4958	11.316	12.917	25.2289	21.8095	15.6028	23.7676
SPAC824.07.1	94.8445	275.896	305.925	87.1821	106.457	164.555	85.785	90.0858	241.491	68.4804	176.445	155.613	337.216	189.712	210.918	90.4449	77.8806	152.381	93.5648	79.1541	214.835	356.033	368.266	315.633	232.474	236.865	193.125	195.642	225.595	217.022	197.192	79.8081	68.9559	124.037	83.047	102.1	146.478	105.584	51.7486	145.272	196.219	112.514	80.9822	96.926	141.346	96.2698	103.756	105.485	110.108
SPCC4G3.11.1	81.2315	92.3745	102.599	61.6452	42.1135	42.7434	24.0211	24.2685	23.0432	11.8618	28.3334	20.5428	17.1	40.5763	32.637	27.5183	19.4304	15.4542	12.3177	31.7763	18.0234	28.9639	15.8518	36.2427	15.9018	36.7119	31.3848	31.8264	49.3875	45.4319	43.6177	28.4104	57.3352	78.8698	36.5813	24.6595	66.7735	60.796	24.3669	39.7292	79.0225	65.282	29.5033	33.5609	61.0026	64.4583	77.7193	37.1958	84.4208
SPBC839.15c.1	6617.36	10171.5	7902.69	6903.51	14694.7	19156.2	3119.5	2744.82	2453.76	3759.98	3746.47	5536.24	3166	2679.68	3774.94	4678.61	3806.49	6483.65	3747.64	5185.81	5329.72	4067.9	2442.48	2264.12	4529.03	7329.96	7789.04	7736.71	5894.71	6097.99	9336.27	11344.4	5291.28	4519.82	8861.34	10918.1	3996.98	4065.95	11474.3	9170.53	4661.39	4176.75	7557.78	8534.64	3226.8	4016.94	3566.56	7633.02	2720.89
SPAC664.04c.1	1404.17	551.047	581.923	1810.41	1384.97	1059.91	1988.86	1629.01	764.753	1501.23	730.916	2208.82	807.197	1459.14	1122.73	2091.22	1893.28	938.404	2595.81	1766.34	1930.12	1161.97	1106.91	1409.31	892.593	1459.5	1479.35	1511.88	572.182	629.144	917.272	1737.05	1705.17	1599.7	1759.15	1710.16	1494.01	2623.91	1804.4	948.738	879.373	1776.7	1684.43	1398.79	1635.31	2430.76	1325.08	2041.58	1245.66
SPBC115.03.1	36.8378	25.6527	30.4227	39.7049	32.3136	22.3578	70.9656	58.3265	51.8001	78.591	33.3458	97.0169	92.2682	76.7296	61.8753	67.6364	49.0613	40.6559	48.7403	45.0157	69.6585	93.552	54.759	63.1828	71.117	59.3438	70.4871	59.014	100.726	95.3391	61.6195	49.9079	67.1152	102.106	60.0723	51.4111	68.4382	71.1458	39.3806	48.668	56.6304	97.3888	54.9776	42.051	63.306	70.3281	52.3117	51.725	67.5186
SPAC664.12c.1	13.3495	13.726	7.29937	9.27735	5.53789	7.7041	32.059	25.5303	35.3231	18.4466	13.3345	34.989	27.8013	59.44	91.4193	71.439	42.377	24.3866	24.4765	44.8645	17.1908	77.6981	55.9523	121.754	34.1265	38.2329	25.3357	23.3111	73.6034	80.9445	34.4922	17.8625	0	22.75	28.1021	51.7449	0	0	26.4641	52.372	6.20746	3.0129	34.4626	29.0419	3.61646	4.23811	4.77637	2.65728	7.96714
SPCC4G3.05c.1	20.9313	48.367	32.569	21.0467	35.7352	45.391	21.529	21.321	28.5869	10.0054	22.3868	27.8458	49.5468	21.4935	17.6184	15.3764	19.4828	17.4265	5.68975	15.4505	20.5357	39.4677	28.9997	17.851	20.8607	20.8738	21.7961	22.6287	42.4056	42.4054	31.695	20.1462	52.7832	59.0049	22.559	23.1457	64.6124	44.7919	27.5235	26.0619	61.1926	54.7845	18.9995	18.0027	52.869	43.202	45.2449	26.7672	42.3393
SPBC947.15c.1	146.491	326.27	276.833	119.124	147.304	244.154	74.0178	88.662	225.293	37.7981	494.127	118.965	134.794	44.3869	145.313	85.2181	73.8691	258.528	60.0433	167.675	139.412	131.552	126.276	47.7466	155.941	127.728	80.5993	87.1222	331.678	327.136	158.161	80.4771	90.4303	141.107	81.3621	96.3215	201.831	96.7716	55.6522	178.2	240.953	104.082	85.2947	109.742	160.522	82.9273	111.242	104.476	120.369
SPAC17A5.05c.1	17.5094	18.0032	15.9801	11.5719	11.3939	11.4257	45.5121	34.1426	37.246	19.9252	17.4898	43.024	42.8997	67.0708	32.554	25.1094	20.9252	25.7142	5.66539	27.1149	20.2267	13.9877	24.1749	35.9176	17.5533	14.1388	11.8789	13.4891	136.291	133.859	22.6203	17.1505	23.7557	36.2753	21.5952	18.9636	34.4183	35.0649	17.2874	20.877	38.1548	30.6844	22.3717	16.7306	26.2283	30.8458	30.9554	27.4043	22.1291
SPBC947.13.1	24.3377	26.5125	22.8214	21.0185	20.8104	25.6305	22.7774	23.4447	31.1572	19.3915	29.0019	30.2019	29.8973	30.7037	31.8641	21.8677	27.9575	29.1718	24.8431	24.6655	25.8608	31.9202	21.7696	24.2741	53.1933	14.9105	15.6127	15.2101	43.5057	39.7497	30.7288	30.4325	71.2753	85.9716	32.4347	38.9209	89.5607	79.0616	31.4011	25.1227	75.08	73.0647	31.3172	27.5117	72.8006	77.0187	134.399	64.1839	89.312
SPBC947.11c.1	29.2205	18.7317	20.8591	24.6857	11.5796	13.7997	26.288	24.5632	38.4262	10.8907	28.8661	31.4879	25.2284	36.555	30.9077	21.2187	16.2623	27.7288	14.0493	20.4788	24.3865	27.6083	12.2347	24.8418	31.3413	23.4589	25.4093	25.4864	38.2816	35.1654	22.3002	22.7843	46.5492	46.7612	27.2096	21.5816	51.0613	45.8969	20.7454	19.6685	35.6642	42.3203	23.8739	23.2425	42.7421	45.5946	60.3935	32.4952	70.1967
SPBC947.04.1	41.8716	9.79551	9.52466	26.7423	7.98158	7.81223	48.2189	60.9762	20.9095	62.8105	14.6199	75.5753	13.1656	37.4419	18.7866	51.6039	71.8522	16.8206	36.2852	17.3201	121.649	21.9968	14.746	33.1237	13.8773	15.3097	33.1047	35.1574	21.4097	21.32	28.1477	36.5329	109.534	37.8243	77.3137	47.1986	56.4345	68.7038	105.435	52.3791	32.08	44.7344	50.9422	84.5813	58.0798	83.2903	47.5551	76.5696	36.3246
SPAC17A5.07c.1	53.6615	68.1019	59.3808	53.9854	45.0228	49.3404	42.0579	34.9926	83.5733	23.2517	57.1147	43.1935	37.6517	57.7687	39.7593	30.5018	30.2862	63.6667	20.3686	28.3671	27.5594	31.0611	24.7416	41.8076	45.9395	37.4309	36.3953	34.8988	52.6842	43.8098	37.5351	35.3156	79.4261	84.7756	38.8752	36.7569	87.236	79.8878	34.9771	37.1304	78.3457	78.1668	34.3214	37.9576	71.5495	77.2443	97.3228	51.7271	101.498
SPBC947.03c.1	82.766	161.649	89.3532	74.2136	139.667	122.902	129.484	131.836	87.9454	117.37	103.287	92.5583	148.691	106.197	136.177	83.4427	96.1292	94.4477	54.1691	88.9471	70.1456	114.636	86.6797	82.2232	103.847	25.1652	17.7916	13.4349	63.5778	58.727	124.778	79.6123	107.759	98.5984	91.4235	98.2503	90.4991	109.785	123.48	117.353	195.763	107.102	84.8168	100.694	87.0392	80.1155	110.661	94.5834	72.7325
SPBPJ4664.05.1	100.245	143.55	123.778	82.1305	46.6054	45.9633	80.94	97.593	133.981	54.9357	90.0918	75.2346	106.274	132.103	127.532	81.1493	81.3725	85.272	47.8704	93.727	56.1628	75.9797	96.1654	107.601	99.1038	76.8843	51.8029	61.1335	150.761	145.139	91.0457	51.6966	70.6575	81.0661	75.7464	51.8551	77.1796	71.8159	48.4639	84.1145	89.581	70.4424	71.6266	73.6668	77.8025	66.31	96.4931	85.9082	105.355
SPAC17A5.08.1	344.118	502.785	372.79	291.678	193.516	214.971	134.184	159.132	156.287	83.1064	162.785	150.219	131.986	159.331	143.762	167.654	148.629	147.278	135.173	145.617	132.413	150.559	185.4	162.374	121.235	293.404	199.019	210.233	254.686	272.563	325.959	157.873	516.432	587.23	168.265	209.994	677.686	512.807	133.5	284.491	949.646	581.924	170.173	213.472	682.089	490.414	639.662	249.131	833.473
SPCC970.07c.1	23.0288	49.919	39.9799	24.2295	28.4278	33.7448	23.6224	24.8733	41.0655	18.1229	25.2185	27.876	27.3135	37.7147	39.5532	26.7095	24.5637	18.7676	12.6247	20.0184	21.7448	22.2643	26.9355	38.5239	47.7769	13.9886	11.8233	11.8327	44.4571	41.1125	23.5254	16.4766	30.4959	35.2025	18.8017	21.6057	31.7184	31.2179	14.9065	18.6946	36.4896	32.5233	19.3224	17.4047	27.0028	33.3446	42.1451	23.7787	51.9051
SPCC970.06.1	66.7366	89.8841	61.116	52.1053	66.6884	62.0016	85.06	83.6642	89.2575	80.2971	133.463	102.185	96.046	103.555	100.788	89.789	82.3191	98.2104	73.9294	114.253	102.574	136.514	186.672	109.222	116.55	97.3651	93.3758	91.8083	101.682	89.2742	103.238	94.9748	107.12	106.777	111.376	96.5329	112.86	72.1839	92.6801	91.2925	82.3491	70.3036	86.004	73.9589	74.8919	77.7255	85.5698	91.5395	73.7259
SPAC17A5.13.1	72.5261	44.5467	36.1051	60.0993	45.3678	31.8929	148.842	149.042	105.051	124.959	59.4852	104.057	111.007	114.78	88.884	88.5247	132.33	60.438	58.6389	90.1866	68.5223	66.3267	110.934	70.4075	70.4805	24.5053	18.676	19.5785	48.5195	43.0233	73.647	59.6814	189.527	174.158	62.7745	65.5778	196.075	198.593	53.0524	63.0226	169.054	247.529	70.3894	66.0574	209.331	227.691	233.099	119.639	267.877
SPAC17A5.15c.1	479.612	263.787	213.197	460.716	247.178	186.5	349.443	330.71	176.785	357.431	146.782	337.241	208.61	258.326	151.334	318.211	269.842	155.846	335.338	264.646	322.638	202.522	241.621	231.343	114.191	316.26	319.526	321.296	348.687	347.581	276.63	312.83	528.666	480.88	322.73	277.146	457.714	665.028	279.717	260.946	383.859	533.983	358.824	316.431	527.461	662.955	487.571	358.696	591.588
SPCC970.12.1	16.8519	25.4191	28.0293	17.3491	10.8589	16.3187	64.2594	51.9147	94.9155	20.0948	42.1254	42.8798	57.5423	104.141	64.349	30.2642	21.2352	27.4511	18.6645	22.8075	20.1314	19.7495	32.9139	62.4155	54.5244	15.2235	14.4366	14.1783	21.9268	17.469	24.1342	23.1341	82.3707	73.9352	27.4293	22.6755	83.1113	94.6351	19.7957	27.7651	92.19	87.1399	25.7615	23.6222	65.6599	86.7957	94.4372	41.8768	126.714
SPBC577.02.1	1105.16	442.039	634.368	1602.76	1703.45	854.85	14616.4	12861.4	7987.76	22528.2	5768.58	9638.42	5440.78	6501.56	4731.19	6143.06	6106.86	4155.97	9282.27	6322.5	6416.68	3346.71	3656.98	4139.47	2412.61	2548	2660.7	2417.44	1141.41	969.595	2414.87	3913.88	732.171	881.391	4577.07	3042.6	644.245	1611.13	5553.26	3001.23	476.625	1064.3	5411.33	3652.16	724.681	1452.45	531.665	4370.53	397.257
SPBC577.05c.1	3.04549	2.00126	3.72489	2.20932	0.942001	0.52419	6.54393	10.4225	14.4204	3.76534	0	6.24926	7.56645	15.6717	10.048	1.62025	3.46001	6.6371	4.99618	4.5789	8.77253	15.8598	11.421	7.30958	6.96594	1.88376	11.5365	9.12006	23.3026	28.0571	4.60347	2.83587	4.38481	5.8047	11.0136	3.60076	9.3393	7.54579	3.96138	7.12682	3.80122	5.22747	7.27713	7.11368	9.59655	6.9207	8.04341	2.16963	17.8889
SPCP31B10.05.1	16.1356	22.3648	21.4384	13.6527	10.3623	13.944	20.0489	19.0071	35.4144	6.04267	22.6346	24.942	17.3862	39.2374	32.2505	21.5107	15.6485	32.4381	5.10233	19.3728	15.6141	17.7393	10.9972	26.447	22.0193	13.8984	14.3353	13.5369	34.6677	31.4275	16.7903	13.6531	30.4928	33.084	16.3692	16.25	28.9879	26.7771	12.2417	16.584	27.2355	29.4292	14.2619	17.0666	25.6678	27.1772	31.2926	20.047	30.5471
SPBC577.06c.1	38.9308	53.3927	44.176	32.4189	21.5582	22.4245	61.5613	66.8277	100.751	82.6324	83.2543	63.6145	70.1195	84.1561	59.1942	57.3582	63.0143	75.0285	43.3652	66.4703	56.0596	70.1315	62.8839	80.1787	56.2376	27.2949	21.6822	22.7994	42.2437	37.3737	59.5192	57.5974	92.0277	104.682	54.8153	52.6077	94.5045	84.1189	41.5769	59.6569	89.327	81.6545	55.0815	56.4418	83.4628	76.9776	105.64	61.4085	117.516
SPCC962.04.1	1123.35	361.546	344.013	1214.24	954.185	717.328	2648.72	2362.65	785.117	2339.96	863.342	2318.46	777.714	1439.68	1146.92	2984.39	2697.47	1185.61	3290.04	2729.78	2578.39	815.642	1310.58	1520.9	884.606	2411.6	3020.12	2962.5	958.797	844.258	1232.83	2173.69	651.06	711.79	2105.83	2070.71	555.233	785.824	1918.59	1194.77	322.54	697.321	2100.6	1810.14	618.666	855.995	606.726	1434.18	457.66
SPBC577.07.1	29.894	35.0578	36.4041	25.3865	17.0944	25.883	21.61	25.6771	34.7704	14.2106	21.4009	20.0753	30.0434	39.1126	25.2811	18.0899	22.0358	21.1349	18.0702	17.281	13.9329	21.6146	21.3123	33.3339	30.3063	10.1986	11.6981	12.5956	34.1847	28.237	27.1251	19.1757	36.4066	46.9788	23.9941	21.3656	46.4085	43.9387	12.8551	22.19	50.2774	42.9389	21.361	17.7739	38.6943	42.8969	59.4476	35.6531	49.2925
SPCC962.06c.1	183.643	223.858	202.496	151.367	255.827	323.559	36.6945	36.813	41.1265	39.1547	63.0567	52.763	55.2762	38.9282	44.4021	33.9103	40.9896	68.5805	32.2246	56.0527	57.9671	84.2007	41.3921	45.0289	55.0153	123.625	127.924	133.356	155.343	161.8	54.8564	60.7386	95.8871	99.8383	56.8709	43.9209	89.0647	61.8443	49.2519	63.7907	83.948	68.5255	53.9288	56.8585	72.9734	57.9983	113.928	60.949	98.0413
SPAC1610.02c.1	157.766	207.74	172.683	149.147	123.601	149.092	68.9588	64.8309	66.8341	28.9322	65.7307	80.1938	63.6764	78.9846	55.1481	72.9197	72.7955	60.7124	51.1865	73.1593	72.5425	83.1773	64.3555	80.5041	52.6755	30.426	27.3649	29.7429	40.1635	48.022	107.108	89.5332	204.827	179.259	82.5276	93.4553	222.29	188.802	67.9928	89.8346	239.227	174.957	70.1172	82.1352	171.966	183.062	207.174	86.5969	224.778
SPCC1672.01.1	46.0535	49.7908	54.8926	46.3765	45.3147	36.6425	65.3487	59.4749	143.318	30.6181	110.277	63.0428	56.1301	74.7163	39.3173	31.4355	47.8795	96.1047	42.7651	55.3062	59.8209	33.1841	44.7519	60.8984	52.3378	38.2373	45.8552	41.5208	60.8002	57.1927	56.4785	48.6632	93.4964	75.3014	58.7886	59.0392	68.8153	75.8599	43.1552	40.9733	96.0437	79.6633	53.2917	40.8188	76.315	77.1741	77.6105	63.5027	68.9045
SPAC1610.04.1	57.8678	179.7	137.614	42.694	65.7138	97.7475	25.9465	34.1787	37.9744	14.3121	69.3779	27.2799	48.4975	32.7043	50.0677	30.6721	31.7185	29.6796	26.8102	31.3963	30.9908	50.4332	43.4683	45.1079	61.2619	25.3916	15.0616	15.4266	65.0818	67.0076	67.408	25.6647	51.2855	62.0092	29.858	26.4428	71.3108	44.4615	17.3924	56.6747	117.603	51.2899	33.4095	30.2203	72.8432	43.284	75.6063	38.8892	68.9656
SPCC1672.02c.1	185.458	351.95	242.332	128.196	217.092	330.055	181.963	178.288	202.064	105.523	257.567	120.384	196.213	113.157	142.103	288.364	204.636	374.422	98.1935	232.758	196.04	329.021	239.985	148.715	171.556	117.337	108.155	109.682	133.132	134.906	334.995	215.422	455.146	461.688	221.385	142.41	508.252	302.098	351.531	375.591	567.228	385.663	209.678	291.415	396.202	296.279	378.264	226.894	462.859
SPBC577.08c.1	209.287	273.535	241.981	183.572	129.387	196.314	104.004	121.05	144.71	207.149	115.635	135.474	129.505	140.297	170.224	123.307	108.395	118.67	131.324	105.428	138.887	153.5	178.259	162.195	128.453	44.9907	35.6248	33.4492	87.4338	96.9962	152.452	101.162	160.909	177.768	106.455	116.069	186.038	162.389	102.253	141.911	226.034	167.478	104.165	112.938	186.062	165.869	170.373	140.471	173.594
SPAC1002.01.1	28.2748	34.093	29.2529	20.6873	15.0234	36.9444	25.3006	19.9383	43.5572	28.4333	11.51	18.3367	31.9965	67.4933	36.4204	20.5548	19.857	19.0452	6.03644	12.9086	10.0691	19.162	11.0392	57.4049	42.0816	5.36482	16.8224	11.9771	34.4521	31.2623	14.0685	14.929	24.5463	24.079	15.8017	10.1511	18.3363	27.2166	11.5304	15.4993	17.095	20.248	16.8519	14.3247	15.9055	24.3882	27.5347	16.602	33.4028
SPBC530.02.1	8.97797	3.98681	2.23154	8.42899	7.77841	2.49716	9.44674	10.2813	21.164	1.90246	1.5717	8.11922	7.37291	12.2605	7.04539	4.44404	3.49639	10.0603	0	1.54234	2.40615	6.86852	1.53881	5.17049	9.72074	4.50639	10.9687	9.15869	49.5737	49.2335	9.85099	3.68444	6.83624	4.41325	11.8249	2.63366	3.80869	4.51739	11.1253	2.72637	4.08506	3.95071	13.7618	3.02372	4.36917	3.99626	4.96122	7.51692	2.87588
SPAC1002.02.1	182.986	126.113	109.786	136.457	65.8434	117.44	37.8882	37.8976	34.2839	25.2761	29.691	36.3319	46.8241	61.5091	91.5402	32.6293	23.9523	28.5422	25.1539	29.4566	36.4373	44.3601	33.8615	54.5882	82.8062	82.3078	76.7752	81.684	120.793	116.929	41.2409	38.5833	107.558	97.7396	42.7421	27.3942	92.6683	101.028	32.6358	34.5353	90.3726	87.0827	35.6199	32.3327	88.0613	91.5842	139.28	63.8707	162.558
SPBC530.05.1	36.3847	125.177	113.979	33.7374	67.909	83.476	39.99	50.5086	106.837	42.1231	90.41	37.0453	48.1031	41.5568	33.6729	33.6965	49.109	91.7492	25.6072	54.6094	33.0301	58.8812	84.3532	36.5997	47.6039	26.5511	25.0161	24.427	48.7165	42.096	60.2672	35.4986	62.2925	74.5305	36.2076	34.1658	48.4426	40.8624	33.3304	57.8469	84.9243	56.0403	37.0349	40.5892	53.3331	47.8064	134.127	64.6357	84.5941
SPAC1002.20.1	1.85156	15.4116	16.1354	1.21527	18.1357	31.9576	0	3.34431	0	3.62458	0	2.57813	3.6418	3.89313	8.29063	6.23871	0	19.167	0	0	0	10.178	0	8.44359	8.9407	0	0.76588	0	4.13211	4.80146	6.25606	0	0.562785	5.96021	1.76697	2.31077	1.79803	0.854553	0.693326	5.48832	4.06569	0.592006	1.40102	3.80431	2.36867	2.77583	1.40777	1.04426	0.782734
SPCC1672.06c.1	35.1959	72.5473	59.6145	27.6779	29.2289	38.1844	59.4109	70.7587	113.927	55.6636	106.936	68.4988	102.433	84.2391	71.6182	51.81	54.3468	94.6512	39.3381	69.1621	51.0285	77.3033	63.3758	64.0718	70.3313	28.4749	19.8161	19.3697	37.7397	29.8806	64.9644	38.4729	84.0562	80.1531	46.7504	45.4389	84.3205	70.9851	42.2431	57.4023	107.468	71.275	52.6396	50.1364	86.2947	67.6968	120.65	73.0234	110.113
SPAC1002.17c.1	12.5411	85.9203	61.8842	9.53376	27.6151	56.2413	21.3873	22.3651	214.226	33.5622	82.2185	39.1244	414.963	29.0394	230.304	10.4303	22.2738	169.262	37.1111	30.9883	53.8667	185.87	19.2291	48.8653	19.547	42.3769	231.27	233.663	164.586	145.729	37.5464	33.9038	22.2922	40.2422	37.4951	31.5009	52.0284	214.196	15.1582	380.265	38.065	24.6679	17.177	446.201	26.8069	162.072	13.3975	21.9353	11.0731
SPCC1672.07.1	78.7469	49.5861	42.2794	83.0329	65.0655	52.7297	80.4533	71.7107	59.3725	54.0798	49.1453	71.5478	42.8484	63.2731	36.0494	64.8925	58.0717	58.1487	47.1552	61.1298	52.4143	46.8592	30.7449	41.2738	48.0233	44.9013	55.9931	56.0398	51.8886	38.327	54.6053	68.5932	153.76	98.107	78.4136	76.6581	92.4007	128.285	92.2743	43.8975	78.5478	82.5751	68.9819	54.6856	72.6616	120.415	139.289	97.8913	128.432
SPAC1002.19.1	10.8101	82.0473	83.4066	5.48093	25.2389	74.3007	5.7722	7.98039	226.571	16.6064	35.5129	17.9641	754.664	33.9086	326.298	2.67969	5.40454	213.441	20.1987	7.01199	18.5389	494.489	16.6503	36.4019	67.4182	23.3911	295.119	286.003	443.882	405.139	15.6253	15.4106	7.89656	16.0005	17.161	14.6896	20.7235	73.9817	4.8972	273.26	30.2696	5.59422	6.86469	336.833	13.7915	55.0575	6.04675	10.0007	5.67814
SPCC1672.12c.1	121.89	125.644	144.748	121.873	77.0222	82.7417	96.0462	113.425	111.797	78.8714	76.2808	120.197	145.376	135.982	142.251	87.0706	90.9698	104.988	75.0618	74.0844	104.931	122.193	152.449	146.776	144.236	61.501	39.6528	42.6178	208.71	214.726	122.441	79.3589	90.2848	110.353	84.3241	81.0766	115.353	105.929	56.1857	97.8063	134.841	127.045	86.2729	83.4674	127.399	105.392	119.646	95.7512	132.148
SPCC1183.06.1	39.1088	47.383	58.9447	37.6593	20.6653	22.6251	40.6166	41.3608	41.7941	20.147	33.4965	48.9622	36.4369	59.2388	38.0184	42.4799	32.3983	35.0689	26.7328	41.2418	37.551	42.4302	29.9439	53.3865	23.6058	11.3753	11.2813	10.2901	19.0307	16.0132	34.7015	35.008	36.7564	43.1719	35.7876	33.4594	39.1026	38.3561	17.1495	36.6078	44.1808	44.588	35.3032	36.054	40.0249	43.6648	47.5369	44.5492	50.034
SPAPB1A10.08.1	32.5487	326.515	181.693	33.8991	314.247	273.003	24.3469	38.4373	110.127	20.2763	78.3492	30.9425	25.9288	22.4715	53.1246	34.9	38.2805	104.623	19.5668	12.2539	38.1355	23.8098	55.3146	25.1917	114.58	22.9756	15.1902	14.8305	70.5472	67.2718	102.499	25.4651	32.3987	31.5992	17.9272	19.8366	29.8551	24.1631	14.5269	95.456	160.034	56.6007	23.0848	39.3131	55.1224	22.6995	44.0534	24.9246	34.2335
SPCC1183.07.1	68.9792	45.9372	33.4466	75.8222	80.0973	57.5438	198.474	143.973	137.234	179.512	114.004	145.061	94.1001	108.457	86.9382	148.327	120.646	121.043	79.3977	140.501	92.9896	80.6615	52.7121	61.1702	62.8087	89.9107	114.803	115.437	76.3934	65.9456	81.7863	119.91	246.728	159.599	117.42	124.062	132.786	216.052	148.828	67.2163	117.781	131.173	104.912	82.6983	101.088	199.963	206.806	132.162	189.586
SPAPB1A10.10c.1	78.9999	205.359	172.2	62.6626	54.4072	53.2347	51.6542	84.4438	163.105	38.9642	153.276	48.34	75.5673	71.5363	78.0701	58.4879	61.6174	136.565	40.88	78.6044	37.1562	78.8792	68.5298	58.0497	78.2312	57.7679	47.4845	43.7048	92.6773	87.6266	110.524	62.5917	161.238	180.11	80.8391	88.5025	194.75	113.976	38.3063	101.362	245.568	158.806	74.1371	76.4665	172.557	111.588	176.088	91.4598	203.707
SPCC1183.08c.1	3032.53	906.149	878.352	3236.9	2527.23	2036.47	2799.29	2596.72	1012.11	3124.09	1079.23	2477.45	893.142	1607.28	1304.48	2721.86	2652.36	1266.67	3477.01	2374.13	2670.33	970.982	1987.33	1540.09	757.705	2784.82	3043.36	3019.96	887.904	933.598	1680.16	3528.4	2136.94	2359.44	3028.3	3198.53	1642.12	2248	2746.36	1860.49	859.278	2109.43	2796.31	2866.9	1869.34	2471.13	2097.62	2829.82	1659.86
SPCC31H12.06.1	73.1459	70.0636	58.8835	64.2636	42.2481	54.1406	8.70429	53.9131	12.7054	3.53156	46.88	6.85083	7.41925	15.9488	10.2809	6.07861	47.4979	6.22503	2.55599	29.4116	5.83432	6.31067	5.45336	10.5953	12.6709	6.56242	6.71603	3.8543	25.0453	19.3509	34.726	34.1975	54.4355	8.24895	55.7182	35.5732	45.0714	5.22282	34.9435	14.2802	33.0593	5.13888	42.8134	13.4114	28.2401	5.85176	64.0515	46.7724	50.8201
SPBC530.14c.1	41.0674	31.5797	29.1755	30.2221	13.3242	18.3732	40.3664	34.6378	57.5778	26.7376	53.8837	47.7696	41.518	34.2303	64.4525	33.2376	29.2848	42.3693	30.8191	37.879	39.893	46.2615	29.0542	29.3605	102.594	30.6522	28.0202	27.0763	42.8412	41.9931	49.1793	36.7298	70.2403	70.225	46.0158	45.1804	95.7259	73.0351	36.9896	46.1601	76.7662	58.7129	38.208	37.4178	74.7987	66.5178	92.134	65.0236	83.8109
SPAPB1A10.13.1	180.266	185.294	169.022	114.867	115.092	195.187	28.8799	28.5552	22.0677	19.7958	60.8671	32.8546	29.6946	43.4234	37.8393	23.0352	31.5132	36.1223	21.4574	48.598	36.5066	29.751	13.5312	43.7335	37.1383	92.3409	63.7448	64.1845	113.247	130.609	46.2788	39.5379	160.87	158.805	41.5239	40.5629	165.869	108.002	46.7728	54.3027	171.51	121.999	36.4983	46.8808	131.771	99.3319	123.487	44.1802	149.201
SPAC110.05.1	0	0	0	0	0	0	0	0	0	0	0	0	0	0	0	0	0	0	0	0	0	0	0	0	0	0	0	0	0	0	0	0	0	0	0	0	0	0	0	0	0	0	0	0	0	0	0	0	0
SPBC36.01c.1	10.5004	7.90341	4.47276	8.42191	5.50485	5.47842	26.1927	6.25758	10.2611	10.801	7.62614	14.8888	11.8618	19.7626	15.7042	20.1041	6.23206	8.19106	5.9993	3.86913	13.4599	7.75872	6.6031	15.7014	16.1095	14.6131	17.4089	17.8816	19.5132	19.5487	7.04516	9.35092	16.6926	16.78	11.1432	8.10296	14.6411	24.5175	9.99396	5.61006	9.24154	15.3849	8.22039	7.90921	12.1471	22.3914	16.7476	9.7214	16.7071
SPCC5E4.04.1	11.7891	17.9779	15.2653	10.6354	8.57235	8.06607	31.203	30.384	42.9748	21.1223	40.9288	31.7524	30.9498	34.3067	26.6733	30.2969	28.1035	24.886	14.5974	29.6699	25.4599	26.9789	22.6909	25.9125	34.6444	8.91092	7.88807	8.09426	18.7289	18.9695	21.6571	21.1006	38.3537	39.678	20.7015	22.3313	33.1625	31.0382	18.7429	22.0163	35.0623	35.3259	20.2411	20.9381	28.6422	31.6897	48.0455	30.1033	45.9467
SPAC110.01.1	38.5477	32.8028	31.5825	34.6358	19.2229	18.0411	37.9124	27.2771	263.835	14.714	56.7924	21.22	19.5311	23.0901	13.7917	33.4584	27.0418	194.878	8.95591	68.7276	15.3478	19.3321	6.93346	20.3356	13.4857	14.7226	13.4918	12.7942	5.45222	5.61054	24.8141	51.0087	98.4071	190.457	48.3524	35.0611	92.9638	60.6452	41.289	42.6947	49.0903	93.4846	28.2286	49.0513	46.1198	56.9009	112.078	49.0035	113.429
SPCC5E4.10c.1	13.606	33.9751	41.5475	13.0688	10.824	14.4701	25.0642	25.1747	79.6141	5.84668	30.9936	23.3349	46.9956	57.3039	44.5777	16.7724	12.536	43.7999	7.75789	19.7499	19.0703	54.7257	17.3401	37.4552	48.0731	25.3503	37.886	32.6326	67.9232	62.6059	20.6033	16.1459	48.4165	62.4924	19.3579	18.8856	73.2337	57.4354	15.2845	23.9769	71.266	59.5248	14.4385	15.7506	53.1093	50.8953	66.6108	28.1679	70.4953
SPBC36.02c.1	2.23715	6.25774	4.72394	1.96957	3.91897	3.51737	13.7	2.09809	41.2852	19.202	12.7848	18.211	15.9931	18.7251	63.9557	33.4858	3.25039	44.5356	13.4099	3.89181	25.0763	26.96	30.0414	29.1345	73.2293	7.36745	2.29564	1.38357	11.5214	10.501	3.88847	4.62132	4.82529	10.3348	5.91217	4.54236	9.87015	14.3857	5.17126	3.73009	4.47782	7.92323	4.06919	4.03083	7.06681	17.3371	7.45796	4.36752	5.89269
SPCC16C4.19.1	40.0686	50.9534	47.958	37.1657	25.8373	25.7825	58.3145	36.1862	87.616	18.52	39.3752	49.8511	41.5942	64.357	34.8858	45.0028	24.0257	48.9673	17.3463	27.3791	41.6252	30.5911	14.98	49.0646	33.5904	35.9714	36.1405	29.1401	46.8394	51.9529	31.9656	29.3032	76.1183	85.9878	31.9979	37.6435	83.4949	88.7403	22.0891	36.2907	86.5169	75.4441	32.4241	35.4463	68.9149	86.4343	84.3422	48.9629	92.2219
SPBC36.06c.1	18.8793	18.1837	15.3107	19.3079	11.5933	15.6242	33.0327	31.3163	26.5748	14.9339	18.9736	29.3993	38.6489	34.5112	10.0062	24.9257	22.0399	15.1561	18.0142	27.5161	23.4064	25.4152	19.9493	25.4769	16.7443	28.4621	21.7065	21.5409	41.8625	38.9663	28.1194	18.6972	29.3712	24.4642	26.2531	22.6191	33.5054	34.7291	21.2083	22.099	35.2287	26.757	24.1393	18.9993	29.3963	35.3505	40.6019	29.7701	29.8069
SPCC16C4.20c.1	45.6599	54.7722	58.255	47.5977	47.3539	51.7256	182.755	232.86	241.635	84.1251	197.638	147.1	221.877	194.835	240.528	126.698	231.911	139.018	83.7184	170.503	146.997	88.585	127.584	228.635	220.48	105.217	77.769	75.3027	101.042	85.3213	149.738	113.141	475.131	505.785	176.859	194.416	688.573	737.571	201.148	183.111	533.151	479.19	193.748	116.993	545.635	666.808	472.408	274.685	522.3
SPBC36.11.1	52.8391	78.1956	77.8381	39.7284	35.8752	37.7228	45.6362	48.9722	153.344	10.7084	94.9089	30.2464	55.6675	43.2568	62.4766	26.8459	38.0768	82.8881	8.64885	27.1766	24.9485	47.0654	17.3231	26.0302	34.4534	37.8671	31.5794	34.1249	54.4423	46.8733	39.1755	26.6497	46.1213	54.2617	32.854	24.8143	80.5473	53.3475	26.5395	52.7855	71.9651	46.2347	29.8138	33.5226	57.9308	55.8371	70.8853	56.6951	49.5678
SPCC16C4.02c.1	25.1979	39.3184	33.0671	21.1485	20.933	29.4319	47.4796	48.9313	143.948	24.909	112.683	52.3905	64.5865	50.9918	50.4404	44.4874	53.1619	103.393	27.7205	56.6733	45.9274	62.4244	42.2452	42.3239	42.2831	23.8132	23.2604	25.9493	35.725	29.9366	49.889	47.8948	68.8265	75.6439	50.1391	52.4558	77.1618	55.759	41.0379	49.681	80.8168	49.477	41.8254	37.5575	49.9543	54.1516	91.1624	60.8322	60.2695
SPBC36.12c.1	40.5287	104.226	71.147	40.6962	69.2484	64.2238	36.6738	34.225	50.5097	22.6681	40.5184	38.1103	46.3797	55.3354	37.0802	26.957	23.1023	38.8669	32.8123	28.067	29.3829	19.6745	77.6744	52.6461	41.1738	41.8866	40.0602	37.1528	49.9391	49.2054	56.9095	27.316	64.3136	62.1816	27.4759	28.0622	63.5847	53.0064	23.9665	38.6143	116.778	65.768	29.1003	25.5224	72.0749	51.7643	84.0397	46.4675	85.7997
SPAP14E8.02.1	200.865	87.6119	45.5185	145.877	33.6943	33.3344	178.424	128.175	38.896	38.4731	100.792	141.971	282.266	41.185	52.7612	155.775	83.2822	35.0458	75.3751	80.8024	68.3393	215.343	43.3371	31.6794	51.2721	277.256	148.24	140.636	143.566	127.926	218.602	98.9577	176.204	240.693	131.635	114.408	680.633	374.058	67.3205	213.181	353.816	361.933	144.286	167.269	562.343	335.02	314.835	200.212	300.494
SPCC16C4.07.1	55.6913	39.5902	41.9785	42.7399	14.4854	14.33	70.7114	77.7287	116.2	48.2505	98.4153	81.1935	53.7208	49.3743	86.9001	57.9105	66.6268	105.279	44.9892	90.7096	84.0983	44.6749	35.3359	44.8593	92.3201	30.1601	30.5312	32.4099	22.8098	26.0419	35.9008	33.169	74.5132	98.9102	35.9188	22.68	80.2809	57.1252	38.1157	39.7391	64.1865	68.2861	33.9403	44.5111	72.6424	64.0766	129.932	72.3114	83.6962
SPAP14E8.03.1	51.6376	85.5296	70.2504	42.7274	53.8314	47.804	55.617	48.5089	90.4603	41.145	52.8757	52.7512	67.3696	76.5203	44.7325	49.1804	42.7098	69.8395	24.2644	61.1539	43.3146	49.2101	76.7297	78.6908	47.9267	60.3375	64.2391	68.0433	117.762	88.1914	55.3448	42.7935	99.3774	106.969	51.7239	55.0853	96.9508	67.3653	49.5544	46.2935	96.5781	68.3226	42.5085	38.7068	75.9844	80.9931	89.9644	59.6364	80.4617
SPBC713.06.1	66.1167	163.721	112.266	41.9125	118.713	108.576	34.8743	47.2969	88.7268	22.6204	89.4065	32.8281	58.6524	67.0599	46.0378	34.2249	37.8844	70.2593	14.0391	35.3461	22.2705	70.1781	90.819	67.1437	41.1731	17.7835	13.0286	12.487	30.4224	31.264	87.1907	33.445	133.21	107.09	41.6195	38.5416	121.103	76.6421	46.0958	61.356	207.488	91.3223	49.0764	42.1612	135.355	83.8511	157.244	66.2216	148.714
SPAP14E8.05c.1	94.7382	99.0192	113.306	65.321	28.6544	47.7683	138.585	157.182	231.355	221.099	110.045	185.625	233.075	283.225	212.793	112.297	173.195	214.031	144.282	108.724	214.493	264.627	189.098	325.078	160.933	88.0766	84.2468	82.4474	146.395	144.044	104.268	49.9174	54.5901	56.622	95.8584	76.2554	107.433	78.6189	70.7193	109.08	55.2934	38.4804	94.3351	87.499	62.5328	78.2783	37.0712	66.8326	41.4849
SPBC713.08.1	131.32	387.691	278.15	105.047	159.175	184.904	335.079	400.261	615.324	144.602	487.8	205.708	532.725	358.089	588.005	207.41	383.865	382.331	170.551	208.409	314.435	406.047	552.32	336.855	455.767	73.4911	61.1092	27.0718	141.3	95.7766	501.479	238.558	421.602	353.37	315.261	258.126	354.676	259.48	205.914	331.474	576.71	278.167	215.293	273.19	281.392	290.388	291.214	273.108	503.102
SPBC713.10.1	142.265	111.617	97.5485	135.913	115.193	107.983	100.387	106.591	76.3718	35.0697	38.772	92.4425	103.636	134.054	62.9147	71.0151	90.991	49.0898	43.7963	73.5871	58.636	52.135	60.0698	76.8906	48.3416	64.8724	66.2567	57.7871	51.0673	45.7735	86.9387	59.9282	189.302	159.012	68.3857	69.7041	127.663	212.786	46.5635	54.2738	165.218	204.522	68.8411	70.5861	164.471	222.76	216.866	89.7453	253.485
SPAC3H1.04c.1	33.3894	55.079	39.4885	29.5753	40.4044	29.566	46.4729	45.426	76.7143	23.1684	70.1315	51.3268	67.1681	64.2863	52.442	42.5781	38.1441	47.4323	25.6183	39.131	41.7206	64.3802	50.6563	51.067	41.3737	27.8045	23.6107	24.551	39.1472	34.1279	39.8501	24.1486	51.4495	50.4995	32.5013	29.3564	67.941	58.1511	23.2206	32.9803	74.6073	52.7018	30.5042	29.3834	54.0646	55.928	60.115	43.6885	49.5636
SPBC713.11c.1	0	0	0	0	0	0	1618.2	1539.23	1634.37	1319.06	1233.96	1453.34	2845.55	1448.04	4141.16	3004.93	1319.05	1709.62	823.643	1226.63	1934.28	4139.73	4455.99	4217.56	3062.31	0	0	0	0	0	2098.14	1043.54	0	0	1867.65	1424.65	0	0	2011.1	1343.78	0	0	1464.59	1083.14	0	0	0	0	0
SPAC3H1.08c.1	45.6379	73.301	82.0882	41.8074	42.3629	53.9504	42.57	35.2109	80.4396	23.962	69.286	49.0278	60.6355	77.6889	77.1389	54.2282	43.2225	71.178	35.3277	53.9618	35.9774	57.318	60.2989	77.5284	59.1068	52.1381	52.695	48.7861	77.7604	78.0333	55.5279	46.2157	118.782	129.336	41.8585	51.7137	134.056	130.146	38.3662	63.1596	152.708	110.889	39.6784	52.536	97.3192	121.796	129.72	49.8592	137.224
SPBC713.14c.1	2.05526	39.774	21.4927	4.04692	26.5729	29.1256	8.39079	0	15.4085	12.07	0	8.5853	36.3821	12.9643	46.0137	0	0	0	0	19.5706	5.62418	0	0	14.0588	29.773	1.72529	0	0	11.7944	11.9918	6.94433	7.79191	1.8741	7.44293	5.88411	3.07799	1.49689	9.95997	11.5441	22.8455	10.8312	9.85704	7.77576	7.60112	3.15511	7.39491	3.12529	0	0
SPBC713.13.1	2.32168	13.5273	6.89396	2.03179	9.70261	5.62413	0	5.59126	3.86797	0	8.76098	2.15516	3.04431	1.62721	6.93045	2.60758	2.78423	2.6704	0	0	4.23549	0	0	2.35277	0	0.866194	1.92068	1.91447	8.38873	13.5463	4.35806	1.30399	15.525	26.7802	1.47708	3.09066	10.1455	12.8584	0	8.60229	7.47706	8.41296	0.390387	3.81619	10.2963	12.0662	11.3758	0.581957	9.81475
SPCC16C4.10.1	222.465	256.748	282.71	188.437	142.08	177.468	123.317	145.003	163.598	96.4516	138.469	222.927	330.035	212.086	153.763	152.083	149.37	168.825	130.665	160.763	213.086	373.115	279.055	226.259	207.969	118.489	97.9114	89.3552	201.24	202.152	202.081	141.076	117.713	170.25	165.885	165.724	195.15	122.287	93.4097	155.366	180.518	162.052	157.904	135.923	173.49	129.653	138.93	146.066	142.452
SPAC3H1.13.1	40.9189	53.1597	55.9433	36.6305	32.7289	39.9125	34.185	37.6675	72.8436	38.0407	36.2177	35.1975	48.476	60.1677	26.1743	30.742	41.7768	48.246	20.929	32.3444	26.8045	26.0536	33.0208	44.1286	30.8968	11.273	11.8611	12.3112	28.2568	27.9616	28.0918	29.6487	68.4295	64.4608	29.8526	31.8826	68.9243	54.1951	21.4749	30.8201	56.6162	54.2521	26.7182	29.1175	51.9021	50.3786	58.4987	36.2206	69.2261
SPCC16C4.12.1	70.9343	87.3654	81.9746	65.1116	54.4926	60.7929	80.7262	87.3797	139.607	59.7528	84.7574	74.0438	111.011	80.5278	78.2227	94.1156	87.0234	128.179	62.8299	63.9803	79.3251	88.6429	122.652	88.8582	107.068	127.633	102.675	109.941	151.846	145.427	115.945	84.1834	131.114	128.151	88.6248	81.3633	128.772	144.2	81.5182	89.1971	169.459	128.346	81.0553	74.3122	116.262	149.37	163.184	148.981	132.446
SPBC216.02.1	3.8287	8.19038	6.85721	2.62902	5.13078	8.93214	9.95605	5.81425	17.0031	7.0176	11.595	7.53827	6.90704	19.3054	4.1494	5.54641	3.81649	14.0107	4.1807	5.80535	4.67134	4.82589	6.37127	13.79	6.71213	5.67056	10.0167	10.7685	11.3123	10.8139	8.09557	4.90009	15.1879	16.6324	7.87194	4.51044	14.2267	11.4803	6.73919	5.52986	15.6469	10.8537	6.82746	4.68992	13.0842	12.35	13.9432	6.46428	16.9794
SPAC9G1.14.1	51.3978	189.914	83.1246	44.4481	107.762	128.714	419.671	451.63	1093.51	179.476	601.513	274.661	483.608	378.975	410.521	84.2503	112.447	237.269	129.897	171.958	129.245	183.264	98.9794	177.374	231.417	4.66441	5.17139	8.59111	74.4025	58.0868	145.501	101.818	100.068	207.931	125.276	53.0497	134.56	138.483	134.203	152.866	144.583	141.24	161.871	94.1876	104.493	117.456	135.19	94.0144	137.415
SPCC16C4.13c.1	2885.5	52.2424	1317.65	3087.93	2391.75	2289.27	2205.73	1534.41	1186.96	2455.82	732.645	3082.65	664.131	1516.32	1593.12	3192.67	2881.09	2100.87	3557.5	2579.2	3347.73	1628.69	2318.89	2279.52	1465.91	3018.05	3207.51	3128.2	1438.89	1350.64	2332.78	4264.19	1066.87	609.543	3545.61	3861.32	891.658	845.717	3495.29	2855.17	627.233	763.463	2937.54	3679.68	640.095	605.559	342.996	1721.99	478.153
SPBC216.03.1	37.6241	157.869	161.772	29.7647	59.2483	78.197	43.0386	57.1232	171.695	61.1988	204.734	98.8709	175.174	134.906	127.503	60.6299	58.852	191.916	69.8732	58.2682	119.702	227.8	244.339	163.839	97.4209	34.8893	29.0205	31.4746	147.185	151.181	85.5683	37.2105	37.6777	51.4875	47.1799	47.1821	85.9576	40.5176	36.6165	80.5448	106.482	35.2173	39.0588	40.1832	56.828	42.9443	37.3123	39.2271	34.2694
SPCC16C4.14c.1	34.2247	0	48.4814	29.5365	56.5929	64.4762	40.6994	38.802	56.6681	18.5532	36.3603	43.989	51.6433	62.994	45.5808	32.0524	25.2574	44.089	14.9531	31.4195	26.6397	35.8898	30.5139	41.1927	44.9174	33.7687	37.1994	36.2397	59.3573	52.7956	35.3043	29.6619	77.4384	82.119	33.3646	39.2695	94.3711	86.8038	26.4987	30.2521	79.5754	80.6959	32.351	28.1279	80.5607	72.2431	110.011	38.6179	89.0353
SPCC16C4.16c.1	105.005	0	114.372	85.2772	54.9968	70.1976	59.4164	72.077	116.149	47.7894	82.3782	50.9883	87.7224	80.4504	87.5886	59.3195	52.3594	81.8078	70.7279	47.6842	42.8233	85.162	44.2299	74.9319	73.6761	80.3959	81.3666	89.0395	170.029	161.614	91.3417	54.9779	119.723	121.655	61.7154	83.6674	168.683	119.063	51.3324	82.7995	144.116	134.645	62.4028	61.9272	148.585	111.626	164.195	92.6719	161.551
SPAC9G1.03c.1	2608.29	826.406	902.049	2812.61	2003.03	1855.77	4138.82	4031.86	2063.55	4807.9	1789.11	4245.3	1888.87	2877.8	3212.06	5167.08	4711.85	2611.85	5892.44	4341.84	4177.12	1837.24	2654.46	3244.89	2625.32	3376.54	3979.22	4051.78	1033.74	1138.79	1322.62	2353.32	1715.06	1762.92	2306.32	2130.15	1401.43	2177.74	2320.15	1628.95	899.281	1906.14	2409.98	2241.63	1655.34	2223.75	1333.45	2741.65	1479.42
SPBC216.07c.1	36.4062	50.9532	39.2896	29.8277	22.4719	22.7005	55.8209	58.7038	128.37	65.1599	104.078	61.1898	63.1824	61.629	46.5135	51.7186	59.6148	98.8066	37.3024	77.97	51.9736	58.4871	53.1653	59.7007	52.2195	39.5498	32.5752	31.7387	48.5093	48.9161	56.5526	42.9095	72.0495	77.858	45.4286	41.3309	77.7392	68.91	36.6085	59.6836	82.9842	70.9106	51.8173	54.9278	74.9446	66.1057	90.2093	57.9638	92.2937
SPCC16C4.17.1	39.3769	0	51.4064	32.6363	19.3671	23.7606	29.6624	17.5757	28.2081	9.14333	36.3521	29.0854	16.0768	20.2554	20.3329	13.1148	16.8038	28.2044	2.02203	15.4429	28.7581	29.954	16.0239	21.2998	57.3241	26.139	52.6471	50.0696	58.819	64.9765	36.0563	23.9381	85.0624	78.7782	23.4011	27.7855	83.7216	75.7186	16.9068	29.1317	141.876	82.012	21.9905	26.7109	80.0675	81.2265	116.401	45.0017	67.9564
SPAC9G1.04.1	71.3877	94.3833	83.942	67.7554	47.4024	34.2841	71.3331	79.2196	72.7145	50.2587	86.588	62.2621	68.5924	80.299	59.3953	66.6821	57.7292	44.2951	63.3533	64.8529	52.4969	57.6275	68.7696	91.3872	64.5691	28.9754	17.0801	15.1724	39.6299	38.2127	62.8916	39.1142	57.8119	64.8246	40.5288	36.8476	58.2779	70.1084	33.7281	55.2529	79.489	63.755	45.5986	48.7066	67.8779	61.1989	81.1174	62.5849	62.6788
SPBC646.07c.1	268.325	111.531	87.4241	231.759	61.1729	62.7421	144.783	199.955	94.8522	178.435	139.972	170.694	111.416	187.424	163.085	166.159	202.76	85.8247	164.316	203.071	182.812	172.287	228.786	186.419	138.153	157.942	144.868	143.214	214.422	218.943	163.14	148.621	109.948	129.122	197.024	161.557	153.507	117.714	108.964	145.321	106.831	129.723	189.797	147.936	153.319	100.614	114.923	197.524	110.009
SPCC18B5.08c.1	25.8772	0	26.4324	22.6235	19.3126	23.2252	30.0997	29.6996	29.0914	16.0943	34.5935	28.9064	18.6035	34.2676	27.6912	22.6763	24.736	18.8291	10.9611	27.9431	22.498	13.598	17.7413	31.0777	23.7144	19.0964	18.2076	19.7086	36.371	31.7442	26.14	20.3199	29.1249	26.6995	23.9371	18.7959	25.6119	24.4459	17.2456	22.1863	27.8623	22.7278	23.6911	17.0717	25.261	23.5822	39.7737	30.7072	33.6794
SPAC9G1.06c.1	51.769	113.614	93.6719	40.4178	50.6333	49.0793	29.5673	35.9004	60.5301	33.238	53.5196	29.6551	39.2521	45.8526	31.2274	24.9447	27.3583	46.7872	27.1726	31.2885	31.0488	34.9449	34.4023	45.32	31.2798	26.5023	20.7369	21.1012	34.6597	28.8231	46.0177	35.6602	77.2904	99.9225	38.0513	34.3663	77.6552	64.9197	29.1079	51.3426	96.7948	81.3806	35.4171	41.8965	79.1225	67.2442	97.4229	51.2992	89.8758
SPBC646.08c.1	142.042	229.975	212.065	110.75	115.915	165.489	96.7166	102.165	265.494	105.85	167.962	154.049	165.15	121.549	114.605	86.4052	87.5138	209.587	91.3503	116.744	147.966	149.824	123.205	114.047	89.5095	78.1522	86.7982	83.4965	171.127	156.416	109.173	85.2457	143.285	217.75	91.2469	87.3064	194.738	162.112	73.1982	117.222	215.069	172.558	82.7159	98.7544	176.738	166.389	172.877	105.868	189.806
SPBC646.15c.1	19.7159	39.4775	34.0416	17.9958	25.1662	25.7906	29.4886	27.5569	28.1809	13.4182	36.9213	24.8356	41.3157	38.7043	19.8013	20.8607	22.6716	24.415	11.4868	20.002	19.3622	38.8943	31.1597	36.468	29.8955	20.1699	12.8046	13.219	37.4321	41.0689	38.9735	22.0748	32.2596	27.8479	29.2778	22.4624	31.0808	19.5937	21.0304	28.9201	34.4721	26.7942	22.3636	20.7165	22.4029	17.5689	31.9979	29.5136	31.7811
SPAC9G1.11c.1	46.8359	48.8684	38.8541	39.1205	16.9796	18.1116	57.1207	75.8137	62.9364	14.7901	68.8999	61.3672	78.4298	47.8785	47.6126	50.207	65.689	39.4675	38.1594	52.2919	51.8788	55.375	56.3261	43.0677	59.2842	69.0606	70.0561	62.6475	81.2277	66.4645	46.683	44.822	84.9048	105.305	44.5628	42.0643	88.3994	85.5771	32.142	47.7452	89.7708	96.4261	39.4358	42.8621	87.8474	83.8811	96.9635	61.7072	97.7705
SPBC646.17c.1	2.55234	7.32076	7.37404	2.19591	2.43241	4.63716	2.62851	2.49193	5.86121	0.270076	3.12369	3.71399	2.98495	7.75983	13.5906	1.39459	1.24088	4.0465	2.15017	2.18954	2.89445	2.27516	1.31072	5.03323	26.3147	1.69861	18.2616	15.8704	19.5733	19.7667	5.82693	2.15032	6.20631	5.66241	6.02353	1.96287	5.56001	5.03032	5.94107	4.29396	7.21009	4.89641	4.94128	1.98428	6.81272	5.62588	7.97212	3.96833	11.3731
SPBP35G2.02.1	55.3174	108.545	123.043	51.7842	59.6311	105.442	53.2876	79.146	62.9068	96.7293	63.3265	47.5994	57.7632	72.7764	76.5339	59.6861	78.8232	51.4727	82.3371	56.9651	86.7428	84.5609	145.039	127.902	128.304	123.917	97.3749	93.0237	100.019	97.0092	115.11	100.736	59.7929	74.841	70.9555	76.4446	84.8778	78.8511	51.6683	89.2965	85.7774	70.6479	54.2023	69.5355	82.2959	75.7559	61.0795	59.5924	59.1195
SPBP35G2.05c.1	40.8203	56.9505	64.4859	37.9022	36.9207	48.5876	48.3791	57.7579	146.432	37.7688	74.3222	61.3575	60.0847	69.8657	70.3918	39.4265	47.8817	108.184	31.5539	50.4656	37.9679	58.9202	31.5395	53.768	71.1669	40.3901	46.9231	45.4455	77.7425	66.9412	47.6848	40.0346	78.4083	63.6161	43.7717	45.0361	73.2954	54.0873	39.3339	46.8635	78.2189	49.0078	36.362	37.2925	46.1187	50.7253	79.7752	56.3549	63.0599
SPAC17H9.02.1	42.1358	30.7129	23.4387	36.0919	23.643	21.6912	66.8901	65.0395	64.6675	48.9143	41.6555	51.7277	47.5308	62.9742	39.1336	52.9374	47.6571	45.4724	34.4968	47.8037	38.216	49.6729	46.0141	44.0181	25.9494	34.6526	33.0175	32.8825	59.1246	58.6719	40.093	43.6599	92.4286	85.778	48.2139	44.7857	77.0822	80.8527	38.1183	42.9936	68.2156	75.9085	44.6515	46.9794	63.1079	75.1873	93.7064	50.1022	100.885
SPBP35G2.11c.1	54.2582	129.893	105.536	45.3813	48.1328	61.4256	28.4513	33.4464	122.407	24.9458	75.5118	26.0611	35.2467	45.4244	90.6414	25.8295	28.6538	59.0869	17.5845	33.4957	39.412	37.2135	38.7787	52.5129	95.6655	33.2619	38.1331	36.8604	51.9263	53.9573	50.4011	33.55	57.2525	116.092	40.996	22.613	75.8924	49.0728	22.5167	73.2587	86.7434	72.6394	35.2047	48.2745	81.7654	49.7908	96.8379	44.0206	102.187
SPAC17H9.03c.1	26.6696	47.2345	47.5308	25.9279	15.7913	24.6278	19.6477	21.7312	42.0935	18.8419	20.4305	19.1725	18.1426	44.6922	32.922	17.5669	17.3141	47.0509	8.33371	20.3671	18.6567	17.6363	20.3205	50.2941	36.7944	16.7207	15.4277	14.7164	46.7963	48.8796	19.5354	14.5287	20.1133	23.0762	21.624	18.8192	25.2171	20.268	16.5191	20.5062	23.953	26.0303	17.9041	19.7762	22.2664	23.0877	28.3577	25.0312	24.7528
SPAC17H9.07.1	168.52	213.671	245.638	174.238	118.798	109.739	139.737	172.375	205.285	75.6741	174.365	145.78	144.939	179.072	158.668	124.146	115.172	141.726	81.584	149.54	93.6628	126.169	86.0757	130.378	102.082	90.2532	47.9702	53.2939	160.216	167.597	163.608	127.728	171.474	146.311	200.883	198.405	144.586	140.78	150.634	128.909	155.443	137.504	172.761	140.486	147.123	152.491	123.383	181.684	154.227
SPAC17H9.11.1	235.064	262.429	240.846	204.36	100.36	104.653	104.518	102.465	74.1559	78.591	116.093	109.777	109.864	129.832	85.9742	92.6324	109.897	49.6905	72.5437	94.1868	129.764	91.1533	176.887	147.924	65.3223	120.886	99.6386	103.994	224.268	207.37	204.702	142.279	71.3596	117.645	150.962	112.625	73.7352	92.2428	92.1605	166.538	96.2046	97.1098	127.235	157.445	83.2915	75.3655	65.915	85.1555	87.4421
SPBP35G2.14.1	108.803	167.406	131.589	94.3171	72.1856	88.7078	75.7856	94.1435	182.423	94.2741	171.819	81.6205	96.8009	91.5707	99.6838	95.8242	96.1363	162.528	65.2052	100.857	110.333	132.544	144.349	144.1	130.308	73.9768	79.0526	80.8669	127.672	124.799	95.8303	79.4206	109.493	141.626	85.9751	62.2789	140.459	108.222	70.8959	112.985	145.116	109.411	72.4634	90.8591	125.735	117.142	138.895	116.567	112.964
SPBC146.01.1	50.7483	163.306	115.778	43.3484	90.0434	96.9191	25.4927	32.8788	150.201	16.8453	89.9223	32.6891	56.1138	35.9084	42.4827	20.5192	27.6246	126.766	17.1937	31.0951	28.2573	45.119	52.8769	37.2293	43.4698	21.0781	18.7555	18.995	51.1966	43.6212	44.8987	27.6048	81.7661	114.45	33.6851	23.1309	99.0392	58.9163	35.3455	49.0519	108.924	76.3818	32.239	35.7147	85.5607	55.1951	129.879	55.5008	119.375
SPAC17H9.18c.1	3.05222	9.00734	2.57925	4.09772	0	0.604948	4.53126	0	12.4815	3.25907	4.71179	1.54543	0	8.75137	2.48487	0	0	2.87236	0	0	0	0	7.90835	2.53071	12.0587	23.7585	10.3297	18.5334	20.7002	23.745	2.34383	0.701308	5.56637	4.68929	1.58879	1.24665	8.0836	2.68933	4.98729	1.85058	10.236	4.79077	0.419913	0	5.53751	2.49591	9.28259	1.25194	3.51902
SPCC1020.12c.1	22.6391	0	32.7952	20.3422	35.3245	35.9944	29.0597	19.2848	21.4939	8.70875	28.5388	20.7859	18.6669	29.3092	39.8397	19.4866	16.5387	22.5145	4.62222	24.9463	16.5023	9.78181	18.3147	20.5128	20.0497	9.62668	12.2678	11.3722	29.8791	29.9947	21.4615	14.6172	72.3878	54.8955	19.2463	14.7315	55.6576	50.6463	17.4359	17.4724	61.3469	57.655	19.0004	16.6968	57.3671	43.9295	135.899	35.2938	90.1469
SPAC607.05.1	213.354	178.442	166.349	172.67	96.4319	110.302	108.47	140.945	139.59	132.689	117.825	151.767	223.434	162.205	177.981	128.292	130.962	110.448	145.633	114.545	168.12	224.248	197.593	167.75	181.33	140.494	116.39	121.879	196.623	200.389	150.797	96.322	155.664	201.694	125.179	115.245	216.515	207.158	60.0068	115.342	211.129	198.997	128.644	110.298	261.637	205.808	259.217	162.511	305.294
SPAC607.06c.1	27.7646	32.3774	29.8509	23.5489	13.844	16.3292	37.4824	45.3847	45.8873	39.2559	32.4797	50.2379	37.0664	75.1849	52.8292	29.1032	34.7689	33.139	25.1028	31.8252	35.1511	39.1789	29.0744	55.2729	33.8329	27.3464	25.0844	25.4515	48.4115	47.9688	33.0277	22.1361	35.4331	48.171	27.2071	28.7657	45.194	41.091	14.9729	31.3319	47.0574	46.6201	30.2255	30.7778	45.4969	37.8511	48.6796	39.0848	45.2979
SPCC1020.10.1	19.1265	0	84.826	14.438	150.573	182.886	46.5746	42.0269	171.337	43.3379	319.032	77.851	47.0983	49.4582	114.47	65.2699	54.4528	297.379	21.7109	25.2753	101.793	80.0949	274.441	68.936	134.717	33.6601	24.0615	23.7973	78.5747	121.409	52.8573	38.5875	123.835	56.5842	19.7258	25.1481	60.492	27.6293	52.2347	89.6025	164.934	37.7395	13.7886	46.8793	27.281	30.548	50.697	21.8078	28.9362
SPBC146.03c.1	31.1919	36.0508	30.9898	26.8265	19.3538	21.5242	47.4816	51.1743	45.76	33.9967	45.8838	52.6978	49.3282	83.2634	49.8052	33.1473	35.6759	33.8552	16.6266	38.7193	33.836	37.2051	25.0061	64.8009	36.4826	23.0789	24.1116	22.8438	37.3186	32.4839	36.3713	28.5332	80.0727	83.3913	30.9686	30.6184	86.1958	82.7439	21.1791	34.3897	87.6739	80.1705	32.1044	29.624	78.7996	81.7259	98.3464	49.6341	108.572
SPCC1020.01c.1	11.325	0	19.1561	9.3488	13.8178	15.1395	15.8874	11.9954	35.4641	9.16888	27.8967	22.1285	20.3499	15.2868	23.8938	16.4883	13.204	30.3939	2.54216	17.1964	16.7068	22.6724	20.5885	12.6987	35.4442	8.88078	11.3642	11.2121	28.3272	22.1618	13.0502	14.5768	33.8275	39.0994	15.3274	15.0934	27.9861	26.1664	19.7114	24.2443	22.3808	31.5605	14.0528	23.1826	24.1106	23.6018	47.4111	22.5259	38.5368
SPBC146.08c.1	69.0732	74.2066	49.3578	55.5282	29.9994	30.5466	103.472	119.925	139.163	73.3732	103.048	114.817	84.2534	168.315	59.1398	111.858	105.951	133.029	61.1965	101.973	49.8185	23.5468	67.8266	112.323	33.6122	97.0887	49.1695	52.5427	80.9159	68.3851	89.5546	62.2534	295.556	197.786	67.1952	85.536	247.247	256.766	74.9879	55.9475	314.632	218.796	69.4172	48.4072	206.868	255.913	251.323	108.917	306.942
SPBC146.14c.1	181.167	179.499	120.202	148.754	136.251	135.034	157.204	189.421	113.775	185.786	173.724	204.722	217.854	169.071	100.632	156.201	162.436	81.675	154.931	173.145	197.863	218.306	145.85	171.58	114.478	171.95	140.725	136.69	142.139	129.736	175.492	144.171	214.779	242.89	159.074	141.039	237.499	216.449	110.911	162.702	226.633	217.94	160.763	154.789	255.611	210.875	237.064	174.346	245.321
SPCC1393.02c.1	42.9383	0	166.079	37.8843	189.078	216.671	50.1232	43.067	89.1374	17.4561	64.7387	49.3957	58.3364	44.4282	41.664	41.1498	50.9116	78.5964	26.1835	50.4545	43.1451	52.2143	67.5279	40.9594	65.0563	53.104	27.6638	25.8959	56.4875	50.2068	70.0838	44.9125	120.613	135.411	43.6591	48.4828	126.362	94.0765	57.7082	64.0688	177.587	107.289	44.7379	48.672	110.902	108.052	210.373	95.8829	136.692
SPAC3C7.06c.1	14.6272	15.0895	16.9302	9.80447	9.00562	11.5125	15.6786	20.6054	37.5418	9.28669	25.8934	20.9176	13.5519	18.6433	16.1842	15.4136	15.645	38.0006	5.86781	20.9731	21.1211	12.4178	12.7876	15.796	16.3624	3.60305	3.41065	3.39962	20.4899	19.9176	21.4037	20.7925	64.6468	54.0845	25.4118	17.2823	50.4831	42.7993	32.1867	24.6082	49.505	38.3535	22.3353	26.1781	38.0605	40.8097	72.3957	36.8418	61.6923
SPBC337.11.1	14.0301	70.6503	55.8996	14.439	30.042	36.7337	15.9205	15.1589	30.5068	8.46355	17.9943	21.9555	17.0075	26.0687	19.359	9.85459	10.9797	21.0615	6.60599	9.28319	15.5428	12.582	15.3023	18.5564	23.9471	10.9592	17.8836	21.6007	66.5676	59.4381	19.9072	10.8203	16.156	20.9784	11.043	13.775	17.6584	17.3132	11.0469	19.6944	29.4859	23.0122	10.8406	12.6455	18.2847	18.6062	17.2739	19.1725	11.9339
SPBC337.15c.1	104.391	193.634	191.577	78.2507	52.2052	73.1833	61.4377	72.8349	120.489	68.6424	73.1891	70.5925	82.7622	152.986	155.7	81.2274	81.2108	104.358	88.8038	64.6921	65.9687	127.697	170.729	158.24	110.058	113.939	117.122	124.695	213.662	204.735	102.557	76.8087	79.5357	111.64	74.037	84.6785	103.324	97.6072	44.9711	99.7156	129.546	111.834	69.0951	74.7479	89.7159	103.56	85.7576	77.7866	93.5731
SPBC1734.01c.1	66.5031	39.4654	31.9996	74.0668	51.3557	53.155	111.487	93.0386	81.357	46.5396	50.6148	95.2835	66.5602	81.4553	33.0863	60.4396	66.8456	68.7317	31.1546	62.0338	48.5486	57.1011	23.485	40.8594	26.8898	48.1847	72.381	76.5622	50.3591	34.4355	51.411	59.0956	181.793	90.4905	64.6147	66.8784	109.844	174.966	83.7298	39.7584	111.226	96.8659	61.8002	45.6788	95.5154	160.163	157.226	97.7638	133.642
SPBC1734.08.1	42.5354	121.623	116.471	36.0306	54.2842	75.6155	40.6021	48.4617	134.101	33.6147	94.1592	55.5904	96.257	71.308	102.197	36.1615	37.839	84.8046	54.6386	38.4932	43.4654	83.7724	117.084	79.2856	114.011	42.4632	40.9302	39.2048	105.863	103.53	78.0844	30.4708	41.037	65.6398	35.7444	38.7353	67.5865	44.2822	31.1854	70.7022	118.678	63.0015	35.8937	39.4271	62.2772	52.0015	65.4422	54.0319	60.3418
SPCC1393.05.1	13.9394	0	34.4608	12.8112	17.212	20.8396	16.0434	14.1958	38.726	5.80583	27.9092	16.9659	17.0627	26.464	18.8132	10.243	12.9375	34.0276	5.39258	14.7089	10.483	13.45	10.2727	22.8233	21.6608	5.04156	4.78446	3.88244	19.1	16.9922	17.6828	11.775	24.6551	29.5959	13.4264	12.4552	31.9329	22.1407	10.6337	15.9065	36.6648	27.5473	12.8851	12.6445	26.6537	22.5206	33.1479	17.3263	42.2211
SPBC1734.13.1	531.068	609.992	523.074	379.665	276.175	281.388	246.348	298.623	375.352	197.48	448.88	288.086	370.933	220.067	367.219	212.443	219.273	316.67	238.743	329.093	267.621	345.043	302.827	177.413	348.428	337.245	271	263.769	803.599	739.932	298.247	250.957	451.763	523.296	256.055	286.071	583.224	389.028	158.655	309.926	575.198	395.478	251.332	261.049	503.023	355.156	492.801	313.292	628.677
SPCC1393.06c.1	57.8079	0	57.3104	54.5446	36.6895	36.8917	51.1819	58.325	53.6398	33.0938	49.9956	48.5775	33.6246	52.8195	27.2168	35.8412	42.3694	48.1747	22.696	45.8212	29.8014	33.4126	21.6551	32.1944	21.5546	33.5382	36.8496	35.399	46.1454	39.8986	46.0492	44.7284	110.621	92.0233	53.5204	56.7045	96.7943	97.5739	44.668	34.2046	98.6844	75.2483	40.5314	34.0323	72.0733	89.4173	123.48	73.7049	109.288
SPCC2H8.02.1	26.8961	0	18.9732	25.1821	26.5151	37.3155	40.4502	26.0374	51.3272	22.4756	58.1283	50.8615	25.0916	34.4679	42.2699	40.6199	25.7017	55.2443	10.6036	35.4302	41.4258	35.0625	30.5012	23.4641	36.6523	25.0945	31.4499	31.2956	50.4728	46.6863	22.809	43.4206	66.771	72.2748	47.0535	46.4892	37.8152	41.2733	52.9285	36.2068	23.4182	36.1794	29.216	41.571	25.6222	33.3543	47.7532	32.089	46.3794
SPCC2H8.05c.1	48.6221	0	37.3545	44.869	33.9485	21.9922	54.5145	40.1096	53.3185	16.1951	32.0402	55.5762	64.2317	83.313	57.84	37.4117	29.7637	39.8153	42.9781	33.8604	29.7881	26.3285	35.5065	62.8785	43.102	74.0777	111.847	106.099	75.517	77.9103	45.3622	30.4475	102.569	89.3541	41.8647	33.1481	116.174	134.945	28.0439	40.8171	99.6264	97.5925	43.3802	37.7538	88.7901	125.594	121.829	61.8845	140.078
SPBC1734.14c.1	126.305	87.0645	96.8549	129.352	110.732	102.697	135.748	130.124	152.338	86.7871	54.894	119.604	114.449	111.424	93.0521	93.3625	99.6871	71.7085	57.5784	83.5515	75.8241	45.6941	123.944	83.1861	93.6586	97.3045	73.3531	91.9659	121.466	117.212	96.3528	86.3736	453.951	330.578	111.39	134.173	489.383	473.811	109.982	82.6462	365.667	356.147	100.638	89.9519	333.204	392.556	368.327	151.586	528.871
SPAC3C7.12.1	116.417	148.545	113.58	93.9106	73.7954	67.2886	65.1879	75.9696	98.8531	32.3464	145.49	87.6927	110.303	87.5594	84.9481	56.5189	55.2436	82.0691	54.6255	64.6318	81.1463	104.592	122.229	80.5532	101.146	93.6395	66.8296	65.9941	93.9186	93.3266	73.1714	57.7229	110.949	138.079	64.8273	68.4475	134.77	132.457	41.3116	77.426	152.315	133.733	63.5671	72.3587	155.271	135.47	148.474	78.6952	146.126
SPCC63.12c.1	391.472	0	448.684	320.241	204.688	267.449	121.843	130.75	169	186.457	115.915	171.086	257.596	170.231	214.666	187.746	152.49	115.032	222.666	116.395	217.205	308.911	297.862	211.75	352.997	119.402	85.692	82.4695	170.963	169.811	299.701	183.562	271.85	303.158	214.29	213.136	335.757	251.782	125.367	235.923	313.723	258.556	205.644	194.919	332.772	250.605	281.951	239.677	264.143
SPBC1709.01.1	10.2435	7.185	7.60789	8.87628	3.38201	5.22769	23.3899	12.196	9.97103	8.7119	14.9839	37.1446	21.1286	15.6898	14.3154	22.2342	12.5603	8.20769	7.175	11.812	25.2664	21.0891	8.32235	15.0461	14.2646	14.836	5.26861	4.80867	28.6701	27.3592	22.2528	6.56138	11.2646	26.7373	9.28124	8.36943	20.0064	27.0204	6.2061	27.4634	27.5305	46.0487	16.8178	19.9904	41.2465	24.5709	33.6227	29.4125	24.1332
SPBC1709.02c.1	184.086	242.968	199.284	198.558	191.337	201.039	367.373	343.105	174.295	466.555	213.942	281.959	178.079	255.609	131.901	320.147	314.172	154.587	343.571	283.251	253.685	175.421	168.796	208.141	101.279	288.273	244.713	238.592	213.817	195.397	274.464	202.343	183.726	199.672	211.115	195.675	163.416	293.589	163.323	239.587	235.524	262.82	285.049	233.14	237.21	293.701	245.343	260.473	260.689
SPCC16A11.05c.1	73.7914	0	57.7164	72.3669	50.4536	40.6893	120.738	126.022	94.7148	84.3108	51.1946	96.3511	77.9344	163.004	70.7106	97.2289	102.266	81.7373	62.6478	84.7561	64.4285	66.2895	79.7884	122.426	83.1874	131.601	90.8566	93.4039	134.838	124.53	77.3689	88.1727	134.836	152.157	97.4103	104.921	149.729	168.761	62.2516	66.7039	97.5977	124.761	86.6864	67.9614	124.079	169.169	181.849	93.9229	213.751
SPAC631.01c.1	177.154	209.791	213.602	148	74.9399	84.3619	106.868	163.029	115.632	89.9408	114.354	155.927	116.004	152.957	105.051	118.028	129.54	102.881	113.417	142.729	157.53	121.801	167.168	165.932	75.5254	183.633	152.846	153.292	368.481	406.336	163.771	104.32	157.577	169.007	144.909	96.217	181.156	128.734	92.6104	157.558	201.487	155.861	131.17	146.087	167.075	139.42	127.508	125.58	136.098
SPBC1709.05.1	4186.32	2765.32	2575.28	4556.65	4860.34	4210.85	2606.34	2135.72	660.836	2210.37	929.272	2241.94	864.489	1067.64	866.76	2556.81	2141.76	835.907	2321.52	1872.06	2375.24	1044.63	1330.59	1042.42	581.097	3664.84	4883.85	4858.06	2535.26	2452.04	2556.35	3396.54	3321.58	3661.34	2968.53	2868.94	2394.07	4255.29	3408.02	2316.61	2192.04	3547.91	3095.26	2963.99	2716.9	4166.89	2529.57	2954.15	2776.68
SPBC1709.07.1	34.7956	30.7934	23.3106	35.1713	18.9308	17.1171	58.6682	62.5565	59.3151	65.4285	34.2728	66.2109	82.4123	100.831	65.4297	46.9238	54.0236	51.8148	59.1357	46.5092	58.9862	75.8868	84.9439	84.8609	49.704	82.0025	78.6431	83.082	132.579	117.605	76.378	61.0103	61.7639	68.1208	65.6994	64.7451	74.6157	67.4042	41.2648	63.4452	73.1784	67.2165	53.024	48.9667	62.7732	63.7599	69.6685	61.1041	66.142
SPCC16A11.07.1	17.4022	0	15.1651	19.4392	17.1762	22.8613	70.135	77.371	25.0895	43.2378	37.8853	72.6928	65.823	106.252	65.9329	28.1901	39.7317	13.8572	24.3395	33.9911	49.4522	44.1503	50.3401	60.5362	30.7035	25.8454	27.9624	29.8036	48.4386	43.1746	39.0105	27.3486	42.5188	46.0532	31.4578	33.4125	39.8104	39.8493	32.8323	32.9832	44.6786	44.2984	29.8805	28.3292	44.867	40.9397	38.6756	46.0533	39.3298
SPBC1709.20.1	13.1562	17.0701	20.3821	9.39701	5.76093	10.967	44.2329	33.5476	58.0195	27.2693	26.283	48.1318	27.3988	58.5795	36.9624	54.7593	55.6846	24.0336	16.0815	19.6511	25.4129	25.5244	25.733	55.2902	22.4216	11.6936	5.12182	8.29603	24.1793	18.0617	23.0977	13.0399	9.87951	9.96473	22.5255	15.8396	13.5274	8.92941	8.69366	17.7781	4.75813	13.8566	18.7386	9.54049	8.31624	14.3866	9.41445	18.6226	11.7777
SPCC16A11.08.1	20.1029	0	89.8853	14.6589	23.7666	38.8361	6.90324	9.16236	30.6356	6.3443	26.7191	7.91348	19.1233	15.1101	29.0231	10.2078	7.85763	20.178	5.85612	10.2868	7.9689	22.4625	28.5586	19.8128	26.1958	9.81769	9.61707	9.17929	36.5676	36.723	24.8366	10.4468	18.6307	29.5965	12.8756	10.7623	29.1116	18.6971	9.33919	28.193	43.3172	20.5442	10.8042	16.6762	25.4168	18.5475	35.1401	17.1657	25.0185
SPBC1709.09.1	27.5984	43.2257	35.7895	23.1684	21.8671	24.1082	29.1742	23.3665	32.3293	14.4713	30.3365	33.2816	21.81	37.4986	37.5141	19.3039	25.2659	23.5951	34.5631	22.2908	21.2407	10.159	22.5324	43.2629	23.2025	11.9974	12.2312	11.1249	35.7055	36.7824	23.0002	18.9955	39.7708	33.0175	21.2523	25.3711	37.5985	34.3742	22.8371	25.3361	40.2564	30.136	17.8996	18.2266	31.0189	32.1395	37.3768	26.1273	37.3449
SPCC16A11.14.1	66.039	0	66.6153	56.0143	39.8376	57.6999	40.5179	58.1745	63.6423	30.4252	61.4759	54.8417	50.0902	60.0436	56.1772	30.6009	41.095	66.876	26.2654	42.4969	42.7018	44.2616	40.9171	48.8167	52.8963	94.3153	115.72	117.044	171.935	171.596	49.1925	39.5191	99.3198	84.0127	40.4312	44.7298	112.288	96.3634	44.806	51.1346	115.13	92.7418	40.1929	38.3976	114.315	89.2163	114.563	68.8228	103.385
SPBC1709.10c.1	145.548	173.269	133.72	108.305	91.5046	95.9345	248.739	348.482	507.527	159.026	431.083	235.653	259.644	117.431	257.653	359.256	328.794	332.871	52.7523	225.617	324.188	614.007	329.611	162.075	416.784	62.5107	264.619	188.402	152.157	121.788	391.706	509.025	379.636	196.125	336.748	311.754	194.753	213.241	205.33	515.454	280.947	165.583	338.077	425.624	207.847	203.994	195.589	164.175	197.466
SPCC16A11.15c.1	63.2696	0	1660.64	51.1748	240.374	582.645	26.0913	48.4817	178.875	47.5404	253.221	90.1736	226.261	60.4691	213.666	47.3739	41.3862	149.956	66.4009	52.741	160.894	351.304	1202.17	143.777	327.114	66.5237	44.4111	48.4834	248.574	260.193	165.91	67.3029	73.4271	115.719	37.2034	85.8205	115.744	60.1716	59.3487	196.539	348.584	104.621	35.7847	109.775	86.3356	72.433	75.1536	45.8958	79.4299
SPAC20H4.03c.1	134.447	105.268	94.2588	119.563	60.858	68.4052	88.0278	83.828	92.7859	44.8588	53.3612	69.6045	69.6047	79.2876	49.7883	66.4609	74.6158	73.0664	67.8105	60.3056	70.116	79.7249	99.4372	77.3831	63.03	90.1755	72.8303	77.6178	73.1498	77.3831	84.6957	72.092	133.749	132.707	75.4328	77.3976	124.997	132.269	59.088	68.1399	139.489	129.379	68.1869	66.87	120.527	126.546	140.339	93.7403	157.082
SPCC24B10.03.1	9.8356	0	42.856	10.548	18.373	16.2741	24.3796	34.2614	107.974	8.2517	71.5791	20.0537	12.4363	49.3009	18.8744	14.203	24.6434	81.8164	16.4236	15.0519	9.61246	17.3783	15.0175	18.4217	12.7215	16.513	22.2309	23.0279	28.2214	25.2779	13.3524	4.43913	9.28895	11.4488	9.55388	7.89104	6.39593	6.80915	5.12988	15.2279	14.8095	10.7821	8.23967	6.49565	4.85325	6.95138	9.34768	9.11321	18.2652
SPCC24B10.06.1	86.312	0	122.857	91.0718	87.4662	94.2206	71.3673	74.9887	101.932	58.4596	70.0879	82.4876	101.716	91.8893	146.762	95.7137	69.442	113.099	98.3807	99.4115	114.94	100.096	164.345	107.951	123.099	63.1812	56.0387	53.1547	98.4588	95.621	89.6223	87.7511	168.92	203.398	95.5758	90.9016	159.323	157.83	119.188	110.109	141.064	138.101	78.8123	107.751	130.264	163.794	161.338	98.7274	179.822
SPCC24B10.07.1	62.4989	0	112.611	52.8184	64.393	94.9766	44.7863	49.2594	110.423	52.8742	115.406	65.907	68.3409	59.7554	80.4317	40.8654	43.6337	92.0694	29.9705	48.484	62.6699	78.5609	85.7427	67.9641	111.114	72.4232	65.4074	66.8717	124.611	117.814	70.9934	42.6944	76.757	91.7468	50.2383	41.3669	89.0009	69.0771	45.6113	67.4793	103.301	74.999	50.0688	50.4852	75.6149	69.349	121.655	78.7549	88.5194
SPAC20H4.04.1	22.1459	34.0454	28.9931	20.0819	19.5404	23.4891	24.5441	20.9419	37.4832	11.8889	27.8659	21.312	17.0131	42.711	29.254	20.3084	17.2149	30.0057	12.907	17.9626	15.9478	17.7039	18.5042	37.9766	29.5483	16.685	14.1213	12.8615	35.4682	31.4685	18.7844	16.1252	36.9755	39.7664	18.2217	19.1095	34.2244	38.8385	17.2285	18.5476	39.8456	37.7773	19.4726	17.5454	35.3861	38.1579	53.5686	28.8897	50.7261
SPAC20H4.06c.1	24.3771	26.7411	26.2507	20.6242	17.611	20.1477	26.8459	23.6694	31.692	9.65437	27.9155	35.7088	28.8235	54.8853	18.5075	27.5373	26.3611	34.7645	13.9083	29.0713	24.4208	19.3642	20.638	50.3353	20.7525	14.7068	12.5313	14.408	33.5128	30.8308	24.1621	21.962	46.9837	55.5644	24.2384	25.5342	52.0998	52.6447	22.3719	18.8998	47.6489	49.1979	22.4259	20.5557	42.6859	55.2623	57.9241	31.7353	51.0498
SPBC1709.11c.1	85.9701	235.716	167.499	65.0171	124.744	164.353	38.9978	42.8016	88.1402	29.6671	100.599	40.2855	76.4169	63.8752	67.0361	28.3171	42.1313	57.0477	34.3548	33.672	39.2092	59.0718	46.4657	58.0111	75.8405	37.2403	34.6489	34.764	113.85	112.898	79.6792	41.9019	79.2298	119.743	53.4461	50.7572	142.419	79.2922	41.7876	70.3434	162.637	92.6822	41.5602	45.7448	117.1	74.3566	109.01	49.6258	102.623
SPCC24B10.09.1	3822.5	0	1532.16	3881.04	3751.61	3252.45	2853.82	2660.55	1344.2	2757.47	1169.07	2830.32	1252.8	1682.92	1193.15	3172.49	3239.51	1697.09	3175.12	3045.13	3353.15	1236.06	2085.31	2088.51	968.613	1212.67	1405.02	1400.47	516.667	509.903	2784.98	4958.51	3690.76	3573.75	4554.37	5024.66	3266.05	3914.88	4763.48	2789.8	2063.34	3491.87	3523.61	3537.76	2930.36	3665.44	2167.08	3848.74	2116.85
SPBC1709.14.1	27.8795	36.1433	50.1199	24.7761	19.2844	27.6121	24.51	27.1834	41.9263	15.9382	30.0252	28.8571	29.1162	38.9071	27.25	19.1201	20.8592	27.2427	6.40855	28.1919	22.7299	28.4805	20.5095	29.8155	16.0832	28.5812	29.5956	34.0774	45.5429	43.746	37.0267	29.62	64.0425	63.6353	27.2533	35.964	68.2827	57.1625	24.1127	35.6518	78.5544	68.7877	28.1896	31.8349	58.7064	58.367	71.4076	49.3975	66.6474
SPCC24B10.14c.1	7.03563	0	28.7051	5.27379	18.8884	44.7098	7.8337	8.66443	37.1625	8.4515	6.78817	11.1324	11.3222	33.2849	26.4912	4.04081	5.17746	21.5183	2.49204	2.28391	7.4386	10.5476	6.07647	22.6048	13.8981	2.95303	2.77794	1.78004	21.4109	17.7264	8.5093	5.86008	10.3522	10.2301	5.49345	6.22621	15.2561	8.08101	5.38881	11.0198	13.6934	10.1229	7.25951	7.49071	12.519	8.4861	13.3732	7.93604	14.3981
SPBC1709.17.1	60.7319	113.77	124.349	54.0742	52.0219	67.4042	78.4914	77.3197	95.7168	53.22	68.0155	78.847	66.7672	94.3509	48.1996	50.6097	61.3333	77.2248	53.8406	66.0301	47.6789	45.4111	51.7281	66.4413	33.3633	50.6871	47.0322	47.809	106.356	100.297	65.9756	39.4184	64.4638	70.6521	42.823	51.6999	65.8194	74.973	33.2402	56.1538	94.2617	92.4956	53.114	46.2302	75.6307	80.5697	81.1208	66.7817	85.213
SPCC24B10.17.1	181.237	0	186.857	165.542	156.5	158.788	193.635	206.138	165.445	116.059	184.571	213.029	219.616	193.22	194.675	176.457	187.522	103.992	151.43	165.442	168.546	190.107	184.229	173.483	163.419	50.1831	34.3328	33.4069	61.7446	59.7353	198.093	146.932	234.265	280.106	175.275	162.533	308.375	263.823	138.752	184.705	272.734	227.314	158.133	160.794	245.989	246.795	240.284	216.784	235.593
SPCC24B10.21.1	3922.85	0	1339.48	2965.65	1240.17	974.397	3549.95	3696.61	2908.6	3711.48	1371.74	4347.01	3272.26	4060.37	3304.75	4228.17	3723.57	3392.05	5639.19	2138.72	5140.68	3794.85	4856.91	4152.49	3323.99	8074	8300.36	8378.17	7350.66	8263.34	2034.11	2830.83	1873.97	1582.49	2727.22	2963.71	2204.45	2737.14	2380.82	3301.42	1534.36	2549.88	3372	4203.14	2830.15	2848.63	2231.49	4262.73	2776.15
SPCC24B10.22.1	19.8602	0	13.1826	20.7927	15.9968	18.4128	38.9604	40.3166	26.1582	33.1107	22.1692	42.2123	22.9059	36.3292	34.0395	31.4151	26.685	25.5939	16.2052	23.3228	25.5453	28.9598	18.1655	24.3938	45.3558	20.522	40.4871	41.6709	227.521	215.668	22.2508	24.5578	40.2015	32.021	28.479	28.6529	38.1683	46.2465	28.0598	26.4807	36.1966	36.1273	27.4675	32.6446	34.2127	42.8165	49.1563	35.1211	41.4953
SPBC1709.18.1	163.239	174.185	161.455	133.084	84.9024	82.7939	136.07	158.444	156.054	108.418	154.64	139.396	161.571	149.471	87.6556	112.092	120.354	103.89	137.1	120.34	106.123	145.069	150.963	145.492	90.6399	98.3918	88.5604	87.3544	158.913	153.982	170.385	101.149	214.661	198.173	115.462	128.311	250.684	241.459	91.4449	137.034	321.742	217.131	111.658	109.364	263.718	243.963	239.088	163.306	283.942
SPCPB16A4.05c.1	76.5135	0	73.777	58.3878	34.8825	45.727	99.3728	182.704	164.535	93.1494	125.354	140.708	163.05	129.626	131.323	112.938	181.421	128.05	143.033	101.165	130.758	159.573	144.765	129.196	135.117	65.5691	83.6822	82.4244	105.525	104.284	126.313	84.9684	70.9517	89.231	103.815	73.9516	100.699	92.6803	56.9282	80.5029	117.103	82.3863	79.9363	69.3602	97.7036	89.463	57.9467	82.3109	62.4981
SPBC1709.19c.1	49.6989	99.1116	73.4479	50.0988	48.1808	69.1536	69.2491	86.3965	140.73	35.861	91.2102	77.625	107.427	111.453	90.1274	68.0115	68.3471	81.3556	47.5835	62.9912	64.6734	70.8623	70.9043	83.5395	99.1055	114.195	129.8	126.303	163.962	130.088	77.1795	39.5843	93.5235	88.7271	44.6766	51.0593	92.4063	100.362	44.5878	50.781	145.258	80.5908	46.3759	44.1912	82.0232	96.8345	95.2622	59.9496	105.264
SPCC1742.01.1	33.9014	0	42.5335	25.8375	16.5504	14.8047	32.7036	26.6011	71.1851	51.2733	41.4319	52.536	18.4732	37.6883	19.744	40.3378	35.6144	76.4566	19.7001	50.5951	76.702	29.8135	20.2825	46.7182	29.809	31.1791	40.8925	42.051	46.2927	42.2079	15.4574	18.2217	29.8879	37.4725	12.319	10.2577	24.5465	27.2806	22.1749	24.9317	33.0169	30.6361	11.244	31.0754	21.1648	33.6875	24.1609	17.8227	26.4698
SPCC1795.12c.1	125.474	0	93.4495	108.672	69.5816	48.5924	67.4025	66.4562	102.556	60.9447	96.1205	53.2016	58.4508	66.948	50.6913	61.986	48.3661	75.6866	51.4607	78.6044	65.8316	54.4521	38.0919	31.191	40.9995	51.4767	67.9007	65.9307	34.2881	27.0639	90.05	56.6306	91.1872	91.6755	78.3275	64.2856	72.1461	72.4966	125.586	117.45	78.3052	102.256	88.5176	130.259	82.5514	79.7693	128.395	109.341	117.254
SPBC409.03.1	48.5985	60.6768	68.8002	32.9976	40.7074	40.7984	68.4164	66.591	175.892	39.3664	113.828	91.781	138.437	109.231	90.0442	56.4653	96.4647	144.564	34.8232	85.106	70.3159	92.1187	63.6834	101.895	226.577	164.122	109.523	103.641	143.184	139.063	102.864	46.5911	95.7607	98.4491	78.3634	70.2721	111.474	81.9845	66.5167	95.6218	116.281	63.2259	63.4016	63.3549	82.3232	83.4099	76.4486	80.6519	83.5956
SPCC1795.09.1	30.604	0	29.722	25.2316	13.6277	18.7476	20.9061	27.4859	42.375	12.1995	30.7628	22.1307	20.5241	25.2164	30.7164	19.7772	21.117	35.2563	10.5406	26.4506	21.6804	10.3567	11.1297	21.1491	23.7939	13.0987	12.0496	13.4447	48.5152	42.2806	17.7919	16.7888	24.6687	22.5099	20.3658	14.6507	23.433	21.8392	14.5441	19.1705	21.0036	20.945	20.0317	18.7004	19.7641	21.4667	39.6688	33.7033	31.7978
SPCC1795.08c.1	46.0803	0	72.5325	39.2763	46.9041	68.1904	39.8705	38.019	83.7014	25.1964	53.7357	39.8046	49.6531	53.4537	39.377	30.4299	34.2822	75.6989	24.3819	43.1111	34.5731	41.8261	50.7817	48.481	44.296	48.8103	40.2392	41.2232	77.2864	74.5232	42.2879	36.7552	106.473	103.868	38.8685	38.712	94.1749	89.0249	40.2084	42.7896	94.5945	88.9235	36.2665	39.0696	79.6003	86.5881	147.477	54.023	135.158
SPCC1795.06.1	3.56968	0	0.75413	2.39621	0.667502	0.353753	1.32486	0	0	0.952899	0	3.8408	0.957425	4.86163	9.44493	2.46023	1.75126	0.83983	0	0	1.77606	0	0.770757	5.17957	12.9278	1.08966	2.21484	1.60558	7.75949	8.20495	0.822357	4.10101	3.40298	2.54627	1.39361	7.8975	1.29993	3.25759	0.911375	1.44287	1.06887	4.20222	1.10498	3.40051	1.36999	2.91905	1.4804	0.823606	1.23468
SPBC409.05.1	66.6143	118.65	81.5452	56.0688	62.2049	72.6159	120.244	150.867	234.612	109.457	136.757	157.314	270.191	262.712	311.154	96.526	105.549	120.289	53.7916	98.5979	128.452	182.139	183.628	172.613	328.329	112.418	82.2347	85.384	214.355	190.645	119.73	51.1783	172.681	173.324	74.6054	67.8867	215.181	218.239	67.4652	90.2871	287.998	207.912	82.7023	66.9452	227.661	214.222	255.951	136.653	256.802
SPCC825.02.1	89.0178	0	75.4848	82.1567	41.3939	46.0413	111.352	117.476	136.696	88.3031	102.64	110.386	100.218	128.562	102.667	85.5887	101.631	100.578	61.5037	83.0044	75.5937	69.1978	95.7467	107.751	50.2931	95.4412	85.1726	83.3523	110.176	98.9039	79.5818	73.6076	138.565	156.903	76.1557	85.0234	165.685	149.018	53.5912	83.7342	154.333	146.622	79.0366	82.0896	150.305	150.304	147.783	97.7618	184.547
SPCC825.04c.1	18.4147	0	22.8723	13.5192	11.9417	13.2383	22.6835	18.9243	21.4226	9.32283	20.2177	20.3358	21.5444	64.3373	17.7704	15.2443	13.707	13.1466	12.3704	12.8488	7.81936	18.3252	6.40969	22.8038	12.6481	10.3943	8.6677	8.24695	14.8796	14.6655	12.3367	9.22826	47.7691	39.284	9.88508	11.8871	43.5883	61.2146	8.73824	8.64641	42.248	53.1425	11.8918	12.5249	42.8911	58.6887	51.6588	13.6984	56.5732
SPBC409.10.1	214.132	971.602	563.072	230.064	565.437	586.077	146.151	203.168	168.094	100.692	164.771	121.336	147.308	196.249	107.987	150.459	169.802	144.331	155.63	159.676	104.149	170.891	238.294	204.708	146.023	211.623	135.14	134.586	148.129	134.394	498.547	85.5985	125.161	192.415	116.919	109.906	162.543	179.613	68.577	371.01	775.356	385.309	185.479	212.066	291.989	225.408	218.104	172.465	270.971
SPCC1259.01c.1	1495.29	0.158627	860.688	1670.1	2120.69	1696.38	2826.76	2530.63	1471.97	2949	1606.63	2590.68	1134.55	2008.21	1332.92	2719.82	2550.87	1875.72	3174.73	2447.73	2523.33	1150.53	1891.63	1795.35	930.899	2155.79	2475.6	2481.86	752.501	706.662	2369.87	3416.78	3034.89	3308.72	3431.4	3405.81	3056.06	4082.54	3756.18	2280.11	2316.47	3324.97	3165.92	2869.15	3019.22	4374.26	2321.56	3324.5	2325.15
SPAC20H4.07.1	34.354	49.1759	39.1195	29.543	30.161	27.8063	35.8027	37.6022	44.0216	18.8093	32.3732	34.7214	42.297	60.9695	40.633	35.0729	28.8068	41.8383	22.5809	23.5995	29.2148	42.7568	38.035	53.9019	60.2052	28.8705	22.8057	20.6568	53.5347	51.9095	35.3637	27.5616	53.0558	58.2695	31.4383	31.1778	48.875	46.3521	31.6104	33.143	44.3066	50.1783	28.4469	28.2968	47.5287	50.0739	52.6455	35.4389	59.768
SPBC409.12c.1	21.3631	92.8774	61.7605	17.8192	49.7212	56.2788	23.5346	20.6712	76.267	10.9528	35.9886	22.4276	37.0164	60.426	50.4852	19.2807	16.012	57.0416	18.4968	16.1447	19.0225	37.746	30.4033	54.896	60.7887	8.75312	7.88984	6.9206	27.3244	24.4842	28.5719	12.8558	29.6065	29.0627	18.7489	17.5203	29.019	24.2972	12.1897	24.5944	48.0263	20.9793	15.0743	16.6169	24.1409	24.7066	30.5516	22.328	30.3186
SPBC409.14c.1	161.954	270.72	194.918	150.223	123.234	155.146	87.4301	101.537	86.9661	57.6431	68.185	113.064	121.099	160.414	135.845	144.315	144.461	101.607	41.7196	144.444	83.0204	103.005	133.517	199.388	109.872	56.9275	74.1879	92.7108	96.4383	88.5076	163.56	116.147	229.451	177.727	180.74	170.382	172.219	200.766	185.441	144.81	212.785	137.8	109.379	115.503	128.078	207.081	204.209	164.563	196.907
SPAC20H4.08.1	75.0737	46.3288	40.6159	81.2185	49.8721	39.2773	69.3784	60.6115	35.4795	37.8987	24.6563	62.7499	52.6756	90.0635	67.4232	56.5345	51.0775	30.0615	41.9061	27.1403	42.6768	51.4368	69.4836	70.8744	89.589	50.6512	44.7117	46.5626	61.3106	62.546	34.4329	48.5239	166.041	101.66	61.0462	69.0213	112.332	158.749	56.0623	32.0405	75.1027	108.738	50.5393	39.115	99.9755	144.443	117.348	72.1248	141.452
SPBC409.16c.1	15.1004	22.3726	17.7795	13.2809	4.73298	3.95061	32.8793	19.6376	30.189	16.5537	17.0946	31.9594	42.7689	117.476	133.425	32.563	17.3845	12.5053	6.27569	17.2546	16.5287	19.9215	35.3867	72.5343	72.9158	7.43659	9.49411	10.4595	100.906	106.51	9.8641	9.66864	9.91394	10.6939	13.2577	18.0916	14.6638	18.6777	1.35706	13.8756	14.8546	13.1324	15.844	14.8925	16.3814	17.3862	10.1033	15.2161	4.59618
SPAC20H4.11c.1	17.8992	30.7153	51.2818	12.2309	2.40164	8.19675	13.347	8.85745	101.716	7.6798	79.1091	18.4362	35.6878	23.1998	109.057	12.3925	10.5856	58.3785	5.09512	20.2348	22.3656	26.9565	11.6472	32.0536	151.549	13.9963	34.6864	33.3611	120.071	127.167	19.1927	11.9812	17.1413	27.625	17.4325	17.2587	32.5015	20.7092	6.79425	27.4365	28.8583	26.3413	12.3687	19.7485	20.4514	16.6151	14.6654	15.0272	15.9627
SPBC409.17c.1	36.6025	105.521	80.0796	35.3444	42.4438	42.8104	42.4492	41.1136	43.1896	24.7551	60.8422	55.3677	87.0544	70.0184	22.6493	31.2466	33.3634	15.2724	28.4676	28.7659	54.9832	92.6844	104.788	75.6091	23.4075	14.5078	12.7283	13.9037	43.1385	40.8545	68.7201	42.0829	43.562	50.5445	42.2382	33.9841	62.2196	40.9522	30.3057	50.6034	71.4558	49.1931	40.401	29.1005	48.1011	49.1652	47.5396	40.8906	53.6373
SPAC23C11.03.1	111.601	74.7639	81.8706	113.048	75.7265	73.0024	105.786	93.1551	103.172	49.5102	76.1405	96.7294	75.3496	83.6128	66.2455	64.749	73.1497	89.6237	32.8472	74.3741	51.9073	51.7942	31.4091	57.291	51.4846	98.5922	95.6415	100.29	107.352	100.79	69.4672	65.0724	237.405	162.13	66.7293	82.1287	173.157	296.656	79.9425	54.5264	174.175	193.007	72.1714	60.3204	170.974	268.613	306.761	135.113	261.53
SPBC409.18.1	179.366	301.766	323.032	142.612	121.517	138.643	75.2889	92.6702	144.436	64.1341	108.467	101.852	95.4423	138.909	107.024	79.6676	72.833	135.978	86.7044	84.3679	103.749	130.821	115.496	160.444	95.5163	107.241	79.6479	72.6363	193.527	193.961	163.259	115.093	147.962	169.385	130.518	115.719	171.455	128.668	115.04	156.776	199.258	133.014	113.27	127.643	139.89	131.594	158.934	126.088	132.096
SPBC409.21.1	67.1686	53.5937	42.4049	64.7605	43.9171	44.4247	70.2405	62.1513	52.1158	50.0096	32.4618	65.0933	61.5272	74.5432	78.5937	69.3892	55.3329	59.3671	73.1283	35.5788	51.3609	71.6475	64.3906	69.7411	66.7141	44.0574	66.8532	61.263	84.6041	73.8524	39.929	46.3398	61.9611	59.5786	50.3762	57.6489	57.7169	61.7201	48.2208	41.9188	46.0215	53.0094	46.8136	39.2064	49.3555	60.3406	70.9552	56.456	73.3937
SPBC1306.02.1	14.4011	11.8771	11.2482	13.2936	8.11133	8.29334	33.261	26.3577	31.4378	13.9315	25.0241	28.994	24.1778	31.4767	16.5231	23.6159	21.3363	23.9367	14.5643	27.9508	16.3272	20.548	15.5938	16.3909	16.3145	10.862	10.0206	9.54364	11.7341	9.15757	21.9813	19.3498	50.757	46.4249	21.7296	21.2084	52.949	47.4272	14.2127	19.7099	44.6394	45.7616	20.6877	16.9855	49.1813	39.3144	59.7934	25.5014	57.5267
SPBC4.01.1	5.18189	13.0147	19.8833	5.10171	3.32863	3.61258	2.95193	6.52994	18.9728	4.24631	5.1159	5.20174	3.5554	32.4966	7.01476	5.48164	1.95099	9.35613	5.63438	6.88506	1.97862	5.96191	7.15552	23.356	9.60147	3.64181	5.98169	4.3227	4.61038	6.21101	4.88612	3.80728	6.04378	8.72823	5.95145	4.06072	8.51359	9.59423	4.73815	5.75998	11.2726	8.66943	5.92705	4.30831	8.78741	12.6827	11.4531	5.98099	9.62849
SPCC1259.03.1	63.783	0	44.8005	77.1321	72.3176	67.9646	195.928	140.025	132.232	105.991	100.996	126.222	77.4504	152.007	88.1587	124.387	90.7555	72.1836	76.7116	103.504	78.5714	135.285	34.0976	69.2095	80.2164	95.0339	148.628	155.758	132.601	105.304	55.4367	74.1252	204.592	105.465	95.1203	78.3222	103.365	190.541	130.401	41.4905	95.6523	128.656	81.9377	53.6005	73.0432	195.18	106.658	111.273	95.197
SPBC4.03c.1	62.7731	58.0525	44.8408	53.4547	36.6639	38.4357	53.9873	56.9194	44.3731	51.8255	55.6855	62.0694	60.724	59.239	41.1854	48.7788	44.7455	41.2601	34.9027	52.9318	46.1087	53.199	42.8058	48.0243	36.3042	36.5921	25.8386	25.7221	61.4793	54.2119	59.4765	47.6408	56.0851	61.6631	55.3383	48.1928	63.0878	62.6993	35.7302	46.6457	53.4961	69.8657	62.2552	55.3484	72.7088	57.4602	91.6841	73.3328	73.5413
SPCC1259.16.1	35.2686	0	58.0545	15.9146	34.545	49.6596	47.9957	31.8512	66.1029	34.5205	124.77	53.2007	52.0268	18.5391	78.96	29.7088	31.7213	45.6366	0	27.9861	48.2558	48.4675	76.7857	53.6113	127.727	155.433	193.298	119.966	281.102	254.368	74.4785	55.7125	48.2397	46.1217	52.5897	63.8226	23.5462	32.5551	62.7308	32.6692	81.3155	47.9253	48.9254	28.9858	24.8151	60.8051	40.2228	48.0701	63.3656
SPCC1259.08.1	233.079	0	274.635	222.021	310.247	275.215	147.383	167.307	147.124	97.9408	189.934	177.752	133.975	153.149	203.63	134.388	143.854	142.132	86.6376	186.227	193.727	140.272	62.0397	150.883	158.634	231.697	247.925	260.295	214.534	207.704	143.249	134.917	232.322	239.962	153.784	131.099	211.707	193.4	143.933	142.941	204.984	203.075	135.161	138.549	167.748	192.667	211.739	181.391	190.864
SPCC1259.09c.1	73.2515	0	177.363	88.927	163.785	146.281	108.35	157.853	137.716	99.9356	177.014	65.0421	96.0881	91.2569	56.7682	97.3973	138.052	125.408	110.649	106.505	61.9856	93.8509	318.248	99.3143	89.7885	79.5125	71.4608	72.7629	98.8931	91.0142	251.976	40.5885	55.0799	45.5045	46.7423	45.6953	45.553	41.5056	46.9042	202.055	239.043	98.5841	102.455	102.39	99.9949	56.8685	88.8107	97.8165	109.55
SPCC1259.12c.1	61.0227	0	98.7851	47.4773	38.4154	58.1491	31.2469	33.3462	91.4985	32.4963	68.9353	45.7246	61.0293	58.3909	48.8586	33.7169	27.9077	67.7197	27.4027	33.9778	39.6241	46.9047	44.3402	49.1705	45.6977	29.3461	20.9846	22.7717	75.3297	69.0473	45.8235	27.5789	62.953	97.5092	35.1631	38.1431	102.635	59.896	20.9719	38.6288	90.4805	71.1325	33.3	31.9401	76.8083	55.4952	79.1492	49.9326	84.474
SPBC4.04c.1	41.2096	54.0034	34.3357	34.7901	28.6088	32.1188	35.9637	37.1256	22.4457	21.471	36.6632	39.483	34.3129	36.6356	27.327	28.663	25.6334	17.1352	23.33	45.9154	30.8018	40.8272	21.5377	28.422	25.8555	29.1198	25.2563	25.139	61.7029	54.3654	41.7766	30.4864	56.543	49.0678	36.3462	30.9766	47.2797	43.1078	29.2022	36.6391	60.4944	45.6446	38.6426	30.2723	49.8277	42.597	68.4647	56.014	59.3278
SPCC1259.15c.1	212.14	0	286.708	174.685	85.4531	92.6964	78.7716	111.017	204.303	63.0807	111.465	110.233	140.845	147.429	135.38	94.5014	59.0391	181.201	55.8007	92.81	92.5344	183.694	141.259	137.425	128.226	43.4141	32.0885	30.2625	102.353	105.227	158.444	120.91	483.558	462.7	125.285	128.244	496.33	409.815	105.469	117.627	524.393	396.667	108.518	104.708	498.65	407.231	542.938	140.679	813.56
SPAC23C11.04c.1	16.5419	22.2973	27.2446	13.0604	10.1179	7.493	18.8832	18.449	32.2682	11.6953	33.2713	21.6466	20.8482	39.6101	19.8475	10.7144	14.907	28.9276	10.0118	18.0454	15.6455	20.1282	15.1051	29.5882	12.5631	5.55443	4.94246	5.24431	34.899	30.8603	18.3954	7.95588	23.0211	22.9538	13.7937	10.7271	24.0019	21.3027	9.02066	16.3522	31.4846	26.1882	13.4646	12.5128	22.5834	23.0561	30.8198	17.7531	32.5885
SPBC725.08.1	76.5664	69.1058	62.9716	62.5257	33.1233	38.7972	61.4929	74.3765	92.8882	68.0069	64.2866	82.8764	83.3817	88.4339	81.0407	45.4305	67.955	78.5892	58.686	67.086	66.1474	81.4611	40.2941	80.9665	81.8231	74.6743	71.448	68.863	117.96	109.185	58.964	51.4754	108.954	111.585	58.7427	63.1547	120.376	118.823	36.7063	53.8732	126.428	113.834	60.9991	56.0551	128.79	105.621	155.649	89.0142	146.657
SPBC725.11c.1	53.9947	234.722	194.831	35.8966	78.8729	101.954	25.7568	26.6383	100.74	42.8249	145.393	138.615	149.874	105.304	95.7537	42.239	32.7199	184.052	42.139	72.5579	103.586	206.729	193.434	160.105	112.164	31.1572	27.0452	25.1335	306.015	293.848	93.7102	60.3655	98.9936	131.149	54.0692	60.3713	144.531	79.9792	52.1878	103.916	181.892	86.6862	44.5759	65.2509	108.36	87.4826	130.51	65.6182	83.5447
SPAC23C11.14.1	423.847	577.846	575.376	371.541	287.72	295.229	101.697	153.148	114.925	50.237	133.639	87.7607	73.0888	81.0467	50.8664	115.869	139.598	102.012	78.9241	169.753	84.4581	86.8976	177.166	82.8566	61.9595	165.965	154.132	152.195	131.299	119.721	244.868	144.166	248.111	286.654	145.326	107.664	245.621	257.445	96.557	232.39	485.158	406.259	180.149	194.124	357.085	251.03	342.159	178.777	371.636
SPAC23C11.17.1	86.8368	171.322	137.863	77.7469	78.6382	105.21	86.3009	116.533	162.018	66.2299	187.94	125.623	84.1865	77.5062	152.899	68.3978	73.3144	116.742	49.0491	77.4182	118.562	80.4455	78.113	75.4681	107.899	81.6796	69.5819	64.6854	207.096	185.007	139.702	82.9916	130.576	130.246	85.26	83.7398	139.402	92.6355	91.7454	119.118	190.39	113.809	85.6508	93.8277	109.311	86.3911	127.341	114.872	123.467
SPAC1783.02c.1	39.5859	44.6809	58.803	42.2057	13.8924	18.4062	50.9348	57.4375	56.2614	43.5207	28.6723	53.1605	78.5986	88.0171	50.4032	43.1437	40.4979	38.3566	30.701	48.2345	40.8147	61.8774	46.5645	72.9359	29.8955	29.2144	28.5192	27.4987	44.9493	38.3128	68.6989	50.263	105.125	91.1546	55.122	66.7301	93.9403	92.5412	43.8371	61.6237	108.016	102.485	59.9777	55.6239	91.5867	103.702	118.18	76.3951	119.918
SPAC1783.06c.1	12.5474	33.5991	30.8849	11.5405	12.2253	17.6373	36.3973	42.9409	94.069	34.9047	47.6598	27.586	15.5869	67.1711	45.8333	26.7017	21.3829	51.2716	10.2921	18.8651	21.6857	21.7808	15.6849	46.679	14.3498	27.7182	37.6966	35.5326	70.1101	55.871	38.7693	14.1875	13.248	13.552	25.524	15.5769	16.1126	10.5153	19.2883	31.1977	17.4011	9.81841	20.9872	28.0872	10.8982	14.2566	10.5442	18.2502	4.60639
SPBC725.15.1	157.596	96.0408	88.1828	184.119	88.512	77.3599	287.023	285.316	199.584	189.164	107.395	199.471	131.916	215.705	121.836	231.93	197.637	164.435	148.995	133.75	144.491	113.998	99.2096	126.767	109.728	157.42	150.757	158.092	111.132	113.278	148.093	162.822	275.072	228.501	171.907	153.087	208.993	298.953	190.174	110.682	175.949	221.494	150.91	108.791	193.501	272.803	244.119	180.835	244.17
SPAC18G6.03.1	449.465	363.084	337.469	405.045	246.264	181.505	256.915	259.154	407.403	169.567	266.522	274.004	307.544	189.135	268.516	251.451	268.485	315.753	198.458	263.66	245.95	336.968	264.463	167.796	363.572	345.297	336.432	335.344	337.62	296.763	449.392	360.019	581.657	610.396	394.347	415.451	648.129	491.116	265.971	438.298	572.365	479.487	352.364	379.862	592.249	463.235	547.248	425.481	605.61
SPCC4B3.15.1	64.2103	0	90.0652	51.1845	48.7553	47.0145	56.4667	65.0366	135.168	39.3275	92.7216	58.1343	64.1348	66.4896	52.3586	45.0408	55.8757	98.5172	33.317	61.1913	48.4207	68.3837	40.3745	56.7308	46.4523	41.2098	41.0705	39.1217	57.8166	50.6943	80.4113	55.5937	105.147	135.527	62.2356	64.4361	123.601	100.246	51.7623	79.3039	144.252	104.01	59.9674	62.1704	108.397	105.53	142.798	90.2661	122.852
SPAC18G6.04c.1	128.849	118.183	105.175	105.217	58.6136	64.7502	105.675	145.902	157.745	84.1113	118.066	87.8923	86.9694	97.4887	67.1619	105.29	130.411	118.609	107.142	112.575	67.9816	73.8624	103.783	83.7201	50.5488	95.0026	70.2513	66.6743	94.4943	97.1396	109.455	67.3963	74.1327	113.919	78.2061	78.7386	136.023	118.912	41.832	119.372	178.472	146.822	100.609	92.006	157.265	117.681	119.072	118.374	135.867
SPCC4B3.13.1	27.0709	0	51.1641	31.1817	54.0233	60.1595	32.4443	36.2626	46.3394	29.2032	56.0308	52.2859	72.9436	55.4052	39.1213	28.6559	28.8416	40.6517	28.9715	31.6409	38.6609	74.3399	46.3593	50.1218	35.3444	31.4049	26.4706	27.9945	44.138	40.945	42.5931	29.3064	43.5638	36.521	33.4957	34.2082	41.1925	32.4631	28.8704	32.9062	48.4318	26.5682	31.7892	25.6096	32.2829	35.9092	56.4646	47.0743	38.8409
SPAC18G6.11c.1	36.01	23.6386	27.6545	34.5188	27.7079	34.7579	90.5997	69.5119	111.328	42.6346	73.8965	69.8983	58.6577	65.6981	47.6517	60.0412	51.8656	89.2423	44.3571	70.1106	42.3284	46.2554	31.3502	32.7301	69.3142	46.9184	64.8018	65.9697	40.6747	38.3873	32.5779	56.5059	110.995	84.6971	66.309	60.7552	81.2939	83.7841	64.3624	35.9007	44.3452	60.852	49.6263	47.7489	42.046	81.2938	88.7228	67.3718	68.8958
SPCC4B3.07.1	239.098	0	85.4364	200.277	69.8825	62.7247	195.831	181.287	116.346	176.358	115.791	189.145	153.015	216.122	146.496	179.958	153.719	103.621	171.71	129.541	182.369	145.132	176.954	194.081	132.842	264.662	253.434	256.769	243.075	239.5	141.7	166.826	373.56	365.421	166.515	169.077	323.862	399.561	154.711	119.556	255.972	339.664	161.397	138.31	327.135	375.512	372.568	186.113	364.575
SPCC4B3.06c.1	48.7119	0	55.0804	47.3145	21.3265	40.6273	35.3696	30.1153	53.9218	70.0781	23.5939	37.3276	16.3971	35.3152	123.696	39.6559	21.1712	32.9966	63.6889	21.7913	31.3119	29.6521	26.0121	42.4897	285.339	59.2786	56.5936	54.1864	62.3805	67.2397	23.8874	26.2348	32.792	48.3437	33.344	28.0301	32.5015	41.871	31.5841	24.711	31.0119	58.7976	39.3325	30.8318	39.8991	37.2002	40.0192	44.6206	42.0836
SPCC4B3.05c.1	128.105	0	154.162	126.271	110.616	106.839	95.1744	108.449	93.2878	90.6844	51.5516	104.687	98.6344	108.751	86.2595	92.0616	95.8711	73.7163	123.833	77.4445	92.716	89.0023	127.295	96.226	92.2993	97.9104	67.9964	71.1142	64.0942	59.6272	114.289	81.0874	144.086	181.514	91.2604	100.304	171.153	169.797	66.7757	98.5693	210.749	185.145	92.2254	95.3659	186.475	181.31	165.278	124.419	162.657
SPCC4B3.03c.1	164.864	0	287.091	144.849	218.085	256.164	169.733	204.286	463.366	108.913	252.484	153.189	160.441	171.4	276.585	124.552	173.642	360.934	95.5978	137.654	123.585	157.944	257.553	145.915	521.458	259.506	267.703	265.95	392.251	357.097	223.405	123.529	295.497	388.89	129.784	133.9	294.567	257.499	115.651	267.867	544.152	431.954	157.02	181.574	353.89	294.723	414.911	176.435	439.599
SPCC550.09.1	96.8322	0	131.927	77.2454	79.3562	99.1954	34.8254	31.2381	56.2214	24.2222	51.7327	40.2663	43.9729	57.2814	67.3665	29.3737	26.5579	55.0681	20.4528	35.7039	34.8859	44.8293	44.5278	59.9531	65.8592	57.7577	61.5927	56.8136	135.962	127.573	38.6404	29.556	66.6714	80.3402	33.0765	30.0072	82.1308	67.8154	40.6469	43.4498	90.2785	65.3227	29.8257	36.517	66.7705	62.9863	95.1824	44.6468	80.0672
SPCC550.15c.1	104.456	0	82.2642	112.513	134.942	144.521	106.669	118.18	120.766	75.0953	92.5888	104.44	102.562	75.5963	54.2817	77.2177	92.6054	101.999	64.7033	88.8171	76.4968	76.6802	74.0201	45.8169	85.8023	76.1147	105.373	101.129	92.5991	78.5922	85.9426	120.671	240.216	171.464	119.414	119.253	160.298	168.274	128.535	68.3607	148.559	117.928	86.0332	69.6746	100.444	154.059	182.071	126.784	153.675
SPCC645.06c.1	19.2894	0	10.3713	13.4728	5.73227	6.58591	42.57	41.0201	51.7065	13.9999	71.2274	37.1716	43.8099	40.1757	51.6597	41.296	29.2647	37.0161	19.569	37.6019	28.0358	30.6096	22.0427	29.4599	50.8775	18.3617	14.6104	14.1355	15.1422	12.989	31.2964	13.6371	30.8308	31.1491	15.4733	10.833	50.9204	26.0907	15.1888	38.3314	40.5419	30.4766	18.3961	24.4079	44.9766	26.5831	50.7638	28.501	44.7727
SPCC645.09.1	80.8306	0	55.2059	70.1656	34.7714	50.0013	42.6984	37.2414	33.6041	24.5684	38.0568	37.031	40.5541	47.594	61.5482	31.7158	35.4769	20.1065	18.6283	34.1449	42.521	44.3501	70.9724	49.0569	58.4382	27.8436	18.9113	21.807	41.7271	37.7762	76.7334	47.9586	76.5668	82.6036	65.6599	41.3952	80.0898	78.818	44.9815	52.4805	72.4392	83.4085	51.3262	49.7314	77.0664	68.004	84.2899	49.7165	72.7624
SPAC18G6.15.1	117.11	102.159	84.9014	103.42	92.0149	91.1726	112.584	117.97	60.5273	57.5352	71.6283	105.09	124.181	121.021	74.7371	77.024	83.221	48.3606	69.274	98.0396	82.1654	106.211	118.929	113.14	70.9607	86.5813	83.2999	79.6644	128.58	107.532	102.678	88.8435	205.635	207.507	99.987	96.3877	234.739	195.183	95.5857	84.0945	184.409	191.078	90.261	85.8853	210.487	189.958	211.118	129.131	245.045
SPCC645.10.1	50.3968	0	38.8551	47.0287	35.9677	34.4755	42.7169	45.5848	33.9002	20.6884	33.9279	41.0715	45.9168	50.1636	31.3121	38.001	39.4403	31.2964	21.3054	28.2876	33.9558	37.2841	46.705	45.7966	36.9409	35.8836	32.1011	34.9238	80.562	64.1684	38.0178	35.8806	81.745	75.2115	41.7722	32.9932	88.5743	82.7376	31.5999	30.2158	68.0252	63.6976	38.5514	28.2609	73.4917	74.9628	86.7888	49.8185	94.7551
SPAC13D6.04c.1	39.2482	66.628	65.8627	33.1479	39.8281	54.3717	25.9203	24.2383	50.4836	10.1689	26.9529	36.567	40.3011	55.6735	43.9349	32.818	18.4291	34.8532	18.7402	21.984	31.852	38.866	29.1307	53.2998	42.8509	20.3899	19.2786	19.9302	50.3274	53.7423	33.2749	20.2409	43.771	51.0937	25.062	22.3302	53.7024	41.5563	14.5886	25.9836	61.2145	39.0771	22.237	18.7372	44.6348	43.8706	62.8636	32.2268	67.5267
SPCC645.13.1	78.8641	0	95.9257	62.8191	78.3509	66.7919	45.369	78.0446	66.953	34.7016	83.5211	40.7643	75.4779	62.0506	39.8374	35.1248	64.8625	59.604	39.7663	54.8273	36.2898	71.9753	68.5766	59.1746	61.5236	36.5255	25.7471	22.923	47.0104	41.4309	84.8801	48.1981	115.262	76.962	65.6734	56.6908	122.481	77.445	51.1796	63.7406	156.097	79.6397	68.7939	49.6668	123.67	77.7641	148.487	100.962	120.285
SPCC23B6.02c.1	109.181	0	78.9731	107.255	169.973	135.045	155.468	190.674	256.585	36.8014	147.338	118.801	159.282	91.9788	92.8106	82.8336	91.0464	154.688	22.5375	89.5058	51.4442	71.5429	28.6221	46.1624	76.8117	68.3851	73.5748	76.3179	42.8765	48.2818	58.6334	55.434	249.663	131.505	72.1074	71.1076	190.634	158.847	109.384	35.3636	215.927	111.893	60.1824	35.655	135.789	147.856	156.862	94.0647	168.728
SPAC4G9.02.1	29.2193	24.8304	26.6896	23.3629	8.08965	6.35195	26.5473	34.7774	36.721	20.8297	22.9444	28.8089	33.8845	44.2134	30.2505	26.8895	31.4454	32.7823	32.9032	29.351	19.1807	19.4969	18.2522	39.8587	19.5735	42.8888	46.1095	47.1093	68.5738	65.9441	25.8942	15.9014	34.7293	38.3298	18.7374	18.8443	43.1155	44.1985	12.3327	19.3372	54.0726	38.3146	19.2977	17.386	39.7348	41.1717	50.8525	32.4825	44.0183
SPAC4G9.05.1	56.5195	64.677	48.1874	45.18	36.9791	42.6954	40.0842	34.2343	47.3657	31.5879	33.345	32.6919	48.8664	26.86	26.7601	32.5788	32.9428	34.0264	9.31415	31.2995	23.5968	49.9819	39.0348	27.4485	35.8668	40.995	38.1935	38.4923	81.1269	74.473	32.1646	28.6457	55.5469	43.5949	31.5009	27.6501	46.1387	55.4711	27.1903	33.2629	39.7066	44.5091	33.1731	34.6278	42.203	46.5008	47.3867	36.7638	44.8268
SPCC1322.02.1	59.412	0	60.0789	52.4613	44.9241	45.9905	42.7852	45.513	50.261	37.5611	41.8728	35.9444	48.6522	43.8681	47.6155	38.557	30.7727	34.3007	19.2152	28.9837	31.8411	36.8521	30.0154	42.6958	101.024	37.5182	31.4601	34.5036	38.3248	38.5167	43.1555	34.1808	48.2728	55.7188	40.7033	29.601	49.1076	46.8389	33.6736	36.3177	39.5942	45.2356	38.3664	34.6738	37.5587	40.5491	52.2024	49.2403	50.7206
SPAC4G9.06c.1	206.43	242.454	311.492	206.873	358.25	247.682	231.902	267.755	263.13	170.862	184.287	154.327	253.423	303.685	200.579	109.701	132.085	121.904	115.157	107.738	93.5164	213.239	145.881	187.432	127.108	94.5908	90.5452	88.5386	139.575	125.744	183.733	82.872	393.312	332.251	121.968	140.052	408.323	424.895	145.778	148.352	471.535	430.123	161.79	140.621	431.038	468.575	426.613	269.572	399.435
SPCC1322.09.1	71.4905	0	85.6269	60.234	49.6004	96.0672	50.278	63.0584	84.2813	45.4514	47.005	60.9614	115.668	95.6781	100.927	54.534	44.2047	57.3096	41.3798	41.1513	62.9176	95.9549	62.2566	124.043	112.524	106.795	91.2727	88.392	157.716	135.416	65.9473	46.5467	87.9832	105.427	49.5308	46.5317	137.627	105.477	34.7766	58.0845	124.517	111.083	50.2261	54.3908	147.949	110.827	140.065	77.5492	148.734
SPAC4G9.13c.1	37.1824	67.0364	53.7569	25.8951	20.7953	30.3219	31.2871	38.45	68.8033	23.8921	40.9683	40.4437	63.6427	58.337	43.6347	40.1673	38.8037	43.5833	32.4394	43.2437	35.9875	67.09	52.3579	69.8955	58.2491	38.9961	43.9097	38.5015	70.4919	57.4111	50.5086	27.2606	74.5392	95.5929	33.994	41.5866	106.186	82.6603	22.9572	48.1663	120.163	90.6608	29.9961	33.2413	101.742	81.0192	110.636	64.9391	112.07
SPCC132.04c.1	67.2765	0	1129.9	96.8281	670.581	604.203	44.3017	69.9177	71.6801	50.4353	158.046	72.2196	61.0345	87.5294	71.1307	45.6503	111.526	65.2528	36.9225	158.82	62.8043	64.5332	76.1637	98.8737	54.5434	19.8342	13.0982	13.5006	155.599	134.075	634.824	18.2041	30.0511	39.3482	21.1504	24.9312	59.4054	30.0934	14.1386	263.294	784.919	351.337	80.5404	131.506	146.581	39.3291	90.1922	49.8075	116.964
SPCC338.17c.1	45.8909	0	21.9788	33.5485	4.96627	8.70007	43.9234	34.1306	26.9841	23.8947	32.2205	44.0701	66.0227	26.7757	29.2546	38.9531	21.746	16.4021	29.8765	27.0086	39.1833	72.2587	66.1591	25.4233	54.9737	53.0062	42.9165	42.1486	59.4952	57.5997	51.7515	29.0216	39.5627	62.1025	28.3935	25.4576	83.971	64.4069	20.1286	68.1878	68.8108	71.713	31.7046	47.8923	84.7727	54.7927	63.4769	43.4455	58.0512
SPBC725.16.1	50.3283	82.1393	54.1603	51.7294	55.8961	46.8242	28.14	32.55	30.0236	11.307	34.0018	30.4009	32.0372	32.1836	21.5524	28.2197	27.0143	24.1161	17.4036	27.3168	25.1841	29.2104	24.6934	27.5693	16.7345	36.6882	34.2132	38.913	41.5066	37.633	26.2815	19.9515	47.5775	51.9677	26.2929	18.5115	43.4139	44.2791	27.2087	26.0239	56.2113	54.9972	25.0868	25.2069	36.2068	49.2887	57.8225	32.7064	55.7211
SPCC338.15.1	420.991	0	310.613	366.487	462.28	463.924	83.4219	109.117	30.1944	97.3922	104.598	94.5099	77.9344	85.181	94.1463	106.567	100.043	41.6917	67.3835	102.644	122.367	97.6719	113.1	111.684	103.816	118.182	86.212	89.1565	140.826	134.371	178.806	101.419	150.248	134.984	110.048	75.7502	124.191	108.741	87.2932	152.343	165.896	130.609	142.469	130.04	161.706	115.129	228.311	128.772	239.915
SPAC4G9.16c.1	3407.28	1235.67	1173.46	3343.25	2920.43	2342.23	1838.25	1797.82	890.915	1634.28	740.608	1577.71	744.961	1067.31	913.188	2495.25	2400.33	1246.6	2551.02	2056.33	1851.11	1094.87	1461.55	1405.52	707.26	3988.75	4213.59	4167.85	1369.3	1268.94	1746.43	2862.48	1849.53	1978.03	2774.07	2716.6	1558.54	1930.82	2424.13	1833.39	895.415	1932.52	2456.26	2428.65	1563.24	1849.58	1408.17	2326.34	1425.81
SPBC651.01c.1	221.937	256.554	183.87	245.318	385.57	292.096	256.207	212.429	241.254	119.039	193.167	201.606	139.426	169.576	102.725	174.41	203.941	279.969	126.123	225.908	136.528	117.717	65.1875	89.4761	103.684	175.153	269.769	265.874	150.421	115.335	188.696	241.056	414.912	233.9	248.218	246.824	211.74	291.568	415.741	140.066	244.722	186.482	189.307	159.907	145.74	275.21	282.571	257.703	228.843
SPAC4G9.17c.1	75.2776	54.7258	51.6455	66.1288	35.9952	45.4686	59.2304	56.3646	52.3318	16.8796	45.9021	51.6463	40.7843	47.592	48.415	40.8134	53.1803	24.0861	34.1294	43.6601	41.5736	34.9848	35.1082	39.3218	48.0806	45.4406	37.0257	35.5516	73.1765	72.6712	65.6103	46.8735	83.7436	78.3135	54.4178	46.6833	85.3791	85.6572	37.2083	46.3258	87.4565	81.2649	55.4585	43.7854	82.0487	88.0884	114.625	79.0835	104.409
SPCC338.14.1	714.207	0	247.519	584.957	147.612	135.678	368.423	451.21	170.04	401.479	115.679	387.119	314.953	303.071	215.674	337.011	365.032	157.216	373.465	301.444	344.98	268.295	325.88	272.647	184.597	337.933	354.152	353.402	364.792	364.274	436.449	356.104	397.483	395.203	387.655	380.661	458.968	471.334	361.206	388.144	464.488	516.904	463.007	396.785	579.669	498.651	400.038	437.994	422.32
SPCC338.10c.1	386.018	0	412.915	331.103	255.377	263.893	296.422	307.427	393.892	206.771	494.1	287.799	356.302	178.076	413.325	264.619	261.872	392.799	258.725	429.936	347.45	394.101	286.401	185.102	396.404	255.436	262.373	280.704	161.046	130.036	373.069	393.532	474.425	472.802	351.757	401.478	465.695	363.602	310.884	402.518	454.737	338.246	311.827	351.062	386.332	302.921	426.234	408.361	418.3
SPAC4G9.20c.1	180.094	163.545	243.335	139.023	120.046	153.054	63.733	74.8492	116.327	18.8914	39.3617	53.2223	42.4285	44.4615	19.4873	53.0782	81.1815	169.926	33.9139	74.7755	46.6025	35.8853	22.9206	33.222	36.32	43.2849	51.0715	43.1825	108.769	119.054	100.378	218.563	360.618	367.068	198.344	188.663	242.141	70.9359	158.15	82.9764	107.324	124.693	142.607	83.0451	179.447	59.9984	238.967	108.908	287.974
SPBC651.03c.1	26.0436	39.7073	40.1953	19.0191	23.3788	23.0473	67.4755	72.8863	120.691	31.0936	94.1592	53.0002	46.4398	89.135	80.7326	67.2604	82.2419	148.871	43.4879	88.909	53.8423	50.7354	46.222	84.1798	107.792	22.1025	18.7338	18.5847	41.5379	41.5374	81.4688	69.4408	111.563	98.7189	71.9497	66.5412	87.4404	84.6017	65.6662	83.8247	107.65	88.3256	72.7077	76.8255	83.0363	87.5273	131.537	92.1246	96.6376
SPAC13G7.01c.1	52.1732	50.2172	45.0566	43.5486	30.9773	27.3023	64.4213	71.3135	73.749	44.1657	51.0248	62.2684	49.9224	60.5682	62.8379	61.7654	69.7544	77.8501	51.2775	51.7902	43.6397	40.9706	42.1028	47.5387	63.469	75.4183	67.9924	65.7791	95.3695	98.533	68.233	56.0472	126.467	128.473	65.6253	64.4842	145.466	103.5	48.2755	61.6135	123.63	98.1568	51.6209	47.2248	111.842	95.7631	119.412	64.7958	111.557
SPCC338.08.1	40.7209	0	37.2478	33.3142	22.0643	40.0871	47.5551	27.6466	77.9458	19.2219	46.589	65.815	91.4537	65.4299	146.125	48.6546	31.6899	74.2417	22.5047	27.9584	42.9394	71.4386	63.1054	64.5332	164.556	46.224	43.6027	46.4384	198.51	181.706	47.6515	38.6864	100.422	133.754	49.4025	56.7311	199.962	122.294	46.6095	42.8025	99.6888	120.964	38.3149	42.1302	122.142	105.557	78.9752	43.489	98.6473
SPBC651.04.1	26.7362	4.32272	4.17188	18.4952	2.78832	2.44622	29.8403	23.6244	2.88408	12.0491	25.0411	23.2115	27.2392	12.5374	9.76094	18.7949	14.5321	5.30968	7.99389	9.76832	12.6324	19.0318	8.52771	10.8182	13.9319	13.6707	6.52411	6.503	19.9912	15.2132	43.5434	15.7188	28.0628	33.8994	22.8532	14.8832	101.892	40.7473	11.6681	45.0415	61.6643	41.5737	25.0333	30.5098	69.4889	38.6406	24.4715	23.3597	46.3485
SPAC13G7.05.1	31.6194	82.1605	68.4087	28.0745	45.2834	46.9581	21.5307	25.0362	28.3414	20.5563	49.5321	25.0841	47.3665	37.4614	17.9718	29.2492	29.4676	38.65	16.0019	17.1097	26.1812	79.273	94.1094	34.2657	29.0715	24.1726	17.1427	16.0482	26.1576	23.4639	49.9092	22.2941	22.7679	36.0561	23.6834	21.877	36.0985	22.4231	16.777	33.2533	56.0157	31.4261	22.5658	18.7564	32.3481	25.6502	31.7585	23.1895	25.6289
SPCC1281.01.1	80.9715	0	45.7189	67.4666	17.8382	17.3064	126.602	114.617	190.044	183.825	113.432	167.03	94.9528	90.5203	122.458	129.019	141.458	156.036	107.691	195.606	153.044	97.54	73.3181	87.5122	117.644	69.7329	55.6308	54.3709	56.0414	52.3233	77.1163	88.415	115.676	126.229	70.4228	70.3513	93.1725	79.8808	73.9433	86.8999	77.0979	103.266	79.437	90.139	90.1226	74.1056	160.589	84.6094	142.882
SPAC6C3.02c.1	425.642	675.074	773.802	376.287	458.085	629.002	164.294	183.393	216.606	146.648	259.325	312.929	342.181	130.502	737.399	214.865	206.033	292.675	308.764	234.831	303.261	384.568	273.996	143.519	1025.41	438.467	312.431	335.16	426.345	446.125	341.846	262.103	219.607	267.304	248.297	223.918	209.975	158.015	296.28	492.051	232.74	249.617	238.761	374.496	182.324	131.8	195.821	329.854	159.392
SPCC1281.06c.1	506.122	0	677.672	449.016	340.287	342.57	809.047	814.585	929.16	1252.56	1508.61	787.346	665.991	1163.93	1559.75	906.641	1062.54	1516.25	699.135	1614.15	1123.46	1022.35	963.465	1357.87	1777.64	368.132	481.261	486.55	340.75	522.398	913.478	1225.2	1335.47	1549.33	1214.46	856.796	1307.7	983.116	1299.24	998.053	967.86	1345.8	1030.24	1023	1033.6	858.252	900.712	937.405	766.866
SPBC31A8.01c.1	1156.41	1065.81	939.923	881.393	562.645	619.915	326.643	260.516	412.81	235.468	327.333	359.73	398.236	421.715	351.752	459.393	270.713	426.794	163.996	325.647	558.029	553.496	552.419	589.072	339.034	1424.44	1517.18	1509.02	680.469	725.292	363.97	327.632	334.425	313.396	369.108	207.448	386.497	297.422	320.181	445.479	321.85	264.429	327.342	429.091	307.131	290.323	277.468	261.484	269.09
SPCC622.21.1	3.67812	0.939324	21.1743	4.36191	5.30573	7.92788	6.82557	9.05926	17.5478	17.6733	15.6145	11.6397	23.6763	29.7923	16.4693	11.8299	3.60893	9.51878	7.81681	3.97997	5.03255	5.51414	17.8689	15.2483	38.7506	1.12276	6.96466	5.79026	20.4678	21.4607	5.50771	3.38048	2.43921	4.84362	3.4702	4.63207	3.5312	2.89358	3.38062	4.08845	5.94723	4.49025	5.43973	3.70992	4.36314	2.70696	3.05076	3.86597	2.75641
SPAC6C3.03c.1	1.90497	48.7576	29.8815	3.75099	16.0466	18.3433	0	3.44078	0	0	16.1741	0	0	6.00815	8.52978	3.20933	3.42675	9.85992	0	0	3.47527	41.8862	10.5571	2.89572	18.3972	1.59913	4.72783	2.35627	15.1832	9.87992	6.43652	0	0.579019	6.13214	0	0	0.462475	2.63761	1.42665	22.5865	22.588	9.13624	0.960954	6.26247	5.36139	0	0.965584	1.07438	2.41594
SPCC622.02.1	38.5525	0	111.574	30.7514	25.1743	35.9944	46.6352	17.4085	80.2865	33.542	66.6782	35.7872	33.7014	56.8555	116.681	21.65	28.8958	83.1431	50.0698	33.9911	54.7027	58.8671	39.0003	72.44	328.365	43.1505	43.4109	41.9459	59.4066	63.1781	55.4817	31.1267	36.1308	40.9362	38.0688	35.8182	44.9776	38.5519	26.0653	73.4062	66.7828	42.458	29.1714	48.4072	33.4277	43.3479	39.6255	43.2851	35.7646
SPAC6C3.05.1	8.86285	10.2559	13.6888	8.03403	6.28844	7.48165	16.3266	11.7133	20.2578	12.0602	8.25913	9.18029	10.8419	11.2493	4.83959	13.6567	11.0822	17.3423	5.05342	10.8065	7.98573	21.3887	14.119	11.09	11.7429	8.8916	20.3867	17.9143	24.9134	27.7479	11.1384	8.3319	11.7282	11.2205	10.2114	8.33617	8.50167	10.4008	10.5633	11.4134	9.11353	7.04981	10.0593	12.3917	6.63692	9.81943	11.6692	10.2409	15.0782
SPBC3D6.02.1	1544.53	1076.57	875.848	1053.56	956.395	773.917	834.85	527.944	403.095	487.375	794.425	568.43	275.251	511.083	416.529	907.761	630.437	645.369	421.618	546.196	849.95	368.977	466.199	541.244	360.465	1038.84	980.95	975.177	852.431	865.051	601.359	819.39	1816.93	1704.11	713.172	500.09	1182.49	1178.69	1062.52	687.26	905.074	1181.24	571.572	801.082	823.366	1150.73	1180.1	636.382	967.196
SPCC622.03c.1	10.8964	0	22.6362	6.98934	6.79183	12.2381	13.4805	3.57841	27.2305	9.69574	11.2141	13.3332	19.4836	44.26	16.2634	3.33771	3.56382	15.3815	20.5843	14.1488	8.13214	5.44521	7.05821	19.5751	33.4829	4.43491	6.96568	8.1684	20.8435	17.3393	6.41507	5.42461	13.248	15.545	7.08999	5.43955	17.3151	10.0581	10.386	9.54281	15.226	10.7686	8.24498	6.10591	8.61721	11.2865	13.5568	9.12509	12.9816
SPAC6C3.07.1	16.4486	66.591	65.8969	12.6998	27.6478	43.5188	11.7917	11.1411	92.8542	9.19982	30.7576	12.5422	34.6632	42.3822	31.3454	15.5875	12.9449	56.2505	3.05178	10.9545	12.0565	40.3648	38.8344	37.0583	36.1671	13.8488	10.6309	9.8699	68.5935	66.1237	20.9652	12.3111	32.6757	30.7289	17.2738	14.003	28.0598	16.9454	15.948	22.8544	27.7335	16.4818	13.9648	17.1394	16.1199	15.8525	26.166	16.3725	25.579
SPCC622.05.1	11.5236	0	28.0667	11.3453	7.81419	14.4944	5.42839	9.60647	3.32282	5.20577	7.52621	9.87418	18.3067	16.0755	11.9073	6.72022	14.3509	9.17612	6.90747	12.6611	1.21285	7.309	5.26339	33.3494	22.4718	12.2779	23.6498	20.8322	11.8694	12.4991	13.4778	5.04094	10.912	9.09533	11.4201	2.32318	9.36124	12.8871	5.47681	6.89723	10.5108	12.3288	7.37806	6.01029	7.82455	11.5616	13.8163	10.7486	21.3597
SPAC6C3.09.1	72.4878	108.594	96.6036	75.9069	77.6689	90.8981	55.9882	70.772	92.4105	32.5988	62.3773	47.7384	58.2822	77.237	31.0685	52.8092	53.303	68.0241	38.1661	27.2055	51.6007	57.8848	95.0013	79.8489	36.0667	103.404	69.0844	70.6784	116.799	112.801	72.8146	50.7542	79.6456	92.922	67.6572	46.3331	92.5087	67.0803	47.0425	60.0679	81.5208	75.716	53.8609	49.2096	88.9729	71.3714	92.2282	58.4231	116.467
SPCC622.07.1	9.30869	0	16.9383	9.85632	4.33521	7.27546	28.6819	34.2614	34.2356	22.6922	26.8422	27.8795	29.0181	74.2283	34.6031	35.5075	17.0608	9.09071	5.47454	15.0519	19.2249	5.79277	8.34303	48.0566	40.7087	4.42312	1.7436	3.47592	15.1186	12.2974	21.3638	15.9809	34.5933	28.4101	22.6276	21.5688	17.9086	25.5343	12.2328	15.2279	18.9747	24.5966	13.8214	13.4243	10.5154	29.0694	30.4467	18.0283	32.5209
SPBC3D6.05.1	119.245	78.8513	71.1202	124.995	87.3659	67.6663	154.82	150.012	81.0753	161.737	80.8	155.799	117.412	185.317	123.316	145.751	130.725	81.3479	146.067	133.868	98.6431	104.624	87.6711	136.111	150.391	135.807	126.86	132.692	195.003	174.851	105.842	118.624	182.363	167.616	126.319	157.529	128.54	186.069	133.794	113.635	125.759	147.435	125.36	111.808	123.625	183.526	155.236	152.153	165.494
SPAC17G8.01c.1	27.6205	30.6766	24.9869	28.2592	28.5028	28.6126	42.3406	51.5688	41.6204	28.8409	33.9271	38.0555	37.7973	47.1883	24.1749	34.9958	33.0867	36.1546	28.9986	32.9667	29.7156	21.1269	42.3094	33.593	18.3377	28.0895	26.6855	30.108	41.6608	35.0612	35.995	27.0219	57.2697	47.0943	33.3813	31.7031	44.9428	52.4338	27.6184	28.4131	62.1297	47.5158	35.3365	27.5636	42.4949	54.3816	79.177	58.5258	62.4373
SPBC3D6.06c.1	186.099	143.219	132.496	175.318	111.879	90.5301	120.624	106.444	220.31	92.854	97.6315	108.965	147.011	87.0152	80.4502	101.302	107.733	186.405	102.05	92.0061	108.603	146.171	102.606	85.9402	70.5634	123.609	120.298	125.736	123.88	119.819	127.62	154.499	195.654	222.188	140.599	155.646	166.8	237.162	127.201	139.001	137.294	167.132	117.16	152.094	143.242	198.895	179.652	137.767	169.024
SPAC17G8.03c.1	145.829	137.248	126.867	115.604	88.6543	84.9145	55.8045	48.188	61.7332	45.4564	62.9218	70.6275	72.8813	46.487	44.9816	49.1084	37.3267	46.0294	51.3323	50.9655	68.0495	67.8954	68.4503	59.3298	53.6777	36.7733	40.2593	40.7402	71.3528	62.7782	68.7204	59.1057	115.631	128.026	59.1716	63.632	134.577	134.191	58.8307	69.7451	128.447	136.641	55.3279	70.2459	124.132	118.361	109.436	68.0818	148.499
SPCC11E10.04.1	20.2255	0	15.035	20.5725	24.4235	20.8723	39.9775	43.2694	29.2778	26.0151	45.0344	49.5071	51.5894	48.348	28.1867	41.2426	46.2384	23.5315	33.6107	44.4014	40.8322	51.9049	46.0995	42.6614	28.7081	27.4002	24.9536	22.2054	37.128	31.2879	27.2269	20.9191	41.5626	35.4614	28.41	26.8421	38.843	37.8903	23.8993	21.5748	41.8518	35.7257	23.6396	23.7123	32.8833	36.2288	48.1275	36.5878	37.3301
SPBC30B4.02c.1	41.0603	176.427	90.5235	37.396	100.837	122.008	32.3989	36.9396	90.9474	18.6832	70.3476	38.4559	44.3513	48.6801	47.4308	22.9699	23.5827	64.4175	11.4418	30.7926	26.7866	33.438	41.3503	30.4503	54.695	40.7629	41.9941	39.8258	71.8224	70.4749	47.6328	29.3796	97.643	96.0497	30.3267	33.4818	111.166	87.1291	27.6872	36.7614	153.331	82.291	30.7119	29.2205	101.701	86.1952	178.647	58.0861	137.445
SPBC27B12.01c.1	13.11	29.7404	38.2114	10.3257	8.61874	10.8516	14.5147	14.4485	33.3176	10.4396	42.2603	21.0391	26.7473	29.0138	35.8182	12.129	12.9506	28.5226	11.0817	20.3123	12.6476	23.4518	21.5324	34.0471	16.0945	13.8778	15.8825	13.6323	39.6995	35.6967	20.5715	13.1417	17.1009	23.2823	15.904	15.5739	23.8869	17.7213	9.98464	24.9957	24.7082	20.8875	13.787	14.354	19.9893	20.2273	24.7335	21.0539	21.5299
SPBC27B12.04c.1	18.1424	26.9294	26.1334	13.8107	11.996	16.5367	18.2928	21.2642	34.0313	16.1667	31.827	22.6315	25.2293	33.2513	18.4894	15.2454	17.2264	21.5242	10.0411	20.9147	16.7491	22.2155	16.2761	30.9836	14.6362	11.8002	7.44992	7.53449	21.5396	17.1727	18.4295	13.7674	33.1666	34.6092	16.1817	13.5523	34.788	30.3101	10.9881	15.5602	40.2811	29.6357	15.4673	13.3942	31.1105	26.7641	47.6498	24.0814	47.6145
SPBC27B12.07.1	54.8202	108.631	68.8204	54.0202	68.7532	54.8995	60.8022	49.9066	62.4384	25.8937	64.8885	46.386	57.8149	66.5948	50.8918	59.9203	40.7142	54.7708	24.4324	55.9794	31.3703	51.7052	53.9896	51.6074	36.9036	52.3109	74.2892	63.5051	77.1254	67.2685	66.5426	42.8422	148.49	145.952	47.7575	49.4505	150.001	132.95	45.6783	55.4359	170.913	132.422	44.1868	49.6445	142.592	133.612	200.767	64.599	239.08
SPAC17G8.05.1	62.5905	52.528	50.4873	45.7497	25.7385	33.7389	28.1577	30.8322	19.3903	13.1639	26.3516	31.6915	28.4878	55.7414	25.478	32.2442	29.776	24.9888	13.4362	24.628	24.5356	28.4345	15.1525	51.8961	32.4713	23.8825	26.5318	24.1	73.222	61.369	27.3818	20.0468	47.9543	49.1212	26.0398	25.4354	64.7996	56.3425	24.0184	27.0242	60.427	47.1363	26.3547	19.7685	57.9686	58.7823	64.7622	35.8838	67.7893
SPAC17G8.11c.1	31.5806	30.7303	33.3066	25.9099	20.963	43.5896	56.2718	47.6027	91.9796	26.6855	93.8792	48.2966	58.5402	94.1093	179.047	46.6973	53.539	74.4771	22.4255	54.4462	34.8165	44.9604	70.1504	91.8661	165.111	16.4656	16.1643	13.6765	28.2492	34.9083	47.0191	41.1536	47.9948	59.697	58.3786	45.254	56.9778	42.5204	42.0273	41.3331	41.4075	52.2302	46.1302	42.1065	37.2614	38.6254	60.0567	62.1039	49.8481
SPBC8D2.03c.1	225.599	536.114	339.627	156.752	194.251	362.492	737.577	935.173	3176.06	378.378	1230.53	471.203	740.616	502.373	2648.07	747.023	779.33	3162.07	492.154	1066.53	607.578	999.406	457.728	341.131	4891.15	549.139	674.642	669.3	851.749	859.906	643.868	533.716	258.203	176.466	656.847	649.551	225.725	144.394	600.055	788.496	204.301	176.486	539.917	576.597	255.267	133.401	214.294	420.157	139.767
SPAC22H10.02.1	170.399	308.249	382.08	123.771	145.806	141.171	54.4167	62.3759	243.008	88.9518	133.746	59.4744	92.9493	49.6821	78.6722	32.1522	55.5824	136.411	51.9328	59.1336	59.6854	124.89	74.1076	69.0722	160.174	37.1271	41.7264	35.2216	85.7616	91.6159	99.2838	39.4309	50.8262	61.0683	68.0812	52.3994	50.3037	29.5703	50.3647	79.804	97.7817	38.646	52.9494	49.6689	47.6667	35.9686	60.5749	49.3756	43.0288
SPBC8D2.07c.1	55.0989	77.1827	61.4535	46.8102	52.4356	51.5926	33.5718	33.7623	30.146	20.636	29.5269	34.7032	30.5667	45.9867	22.0598	31.1251	34.4066	37.3123	15.808	37.0816	32.9112	33.4538	36.1364	41.1342	30.4366	42.2691	39.3787	39.3858	85.3712	80.0014	41.2177	36.0283	58.5003	50.0259	42.0551	31.9814	44.7203	42.2828	33.7357	35.5958	49.6357	35.7204	38.9779	37.6916	39.317	42.0348	81.3061	48.4005	74.4263
SPCC11E10.08.1	19.0054	0	17.0051	17.1215	22.6306	21.1239	35.2226	30.7175	43.1773	17.3754	29.9144	34.7184	25.987	63.9308	40.7547	30.1353	28.764	29.3415	14.0795	27.8503	21.1987	19.7398	15.7707	44.9569	36.3163	17.632	13.9571	13.8002	28.6649	23.7858	25.4496	22.5764	56.3257	51.7185	27.7392	26.5856	48.6238	48.7675	22.9611	21.6403	44.1277	46.1653	26.2665	23.9726	42.9924	47.1321	56.7013	33.4494	65.3064
SPAC22H10.10.1	16.7938	50.1988	53.2021	17.4092	24.0062	22.3989	22.7868	19.2704	42.215	8.12209	23.0656	11.0041	12.241	41.8279	16.8086	13.7303	17.5925	30.4229	6.15834	14.5803	6.89336	13.0327	17.3625	31.5345	18.6036	13.1024	15.2007	14.7239	45.1631	37.1292	21.1117	15.2305	27.1589	26.2347	14.7421	16.2739	25.7215	21.5086	13.2059	23.1145	37.4183	33.2121	17.7528	15.4056	29.6858	22.6592	33.4611	17.6894	37.9611
SPBC8D2.10c.1	115.303	39.1833	42.3824	143.782	48.8855	44.5095	181.182	150.078	68.4088	97.4311	62.9959	131.224	84.2975	92.6588	49.3176	120.884	106.193	51.045	96.9601	103.782	81.8447	77.5173	42.3591	55.9017	48.0664	134.316	146.914	144.101	93.9279	85.148	61.1941	89.4542	133.715	98.5764	91.4656	89.2386	80.0505	176.781	96.9645	46.4616	65.2695	102.598	85.3284	60.9597	78.4219	168.674	118.255	95.5174	121.275
SPCC188.09c.1	22.7148	0	24.817	18.5564	8.51879	14.3448	19.5058	19.9654	26.4094	10.7004	28.1899	24.0172	15.7685	33.7773	27.7388	19.6456	20.9765	34.7888	12.6206	24.2898	19.9439	21.3669	18.7526	32.2204	24.3416	25.4579	29.5941	29.248	72.0305	61.8964	22.2996	32.4919	71.2573	60.8026	30.1973	28.5909	78.9434	50.0073	32.9766	26.7791	48.1172	54.5672	25.092	28.2522	65.2343	45.3078	77.4244	33.9341	75.0743
SPBC8D2.12c.1	42.9785	49.9781	45.1633	37.2206	36.9921	38.8929	40.2638	34.0551	53.6419	13.0602	48.4355	44.1591	47.9245	48.335	50.6542	31.2757	24.0023	35.0318	27.1242	32.6847	36.7778	44.6459	41.1068	51.8092	63.7303	25.892	25.1967	25.2347	111.251	114.711	41.6536	31.2806	58.1902	61.7434	33.7025	32.6532	51.9001	57.4997	24.3304	40.3036	71.7192	48.6909	29.2648	31.4682	57.8884	49.4008	73.588	47.4973	78.3571
SPCC188.11.1	37.2281	0	37.8461	33.6546	39.1525	42.8272	32.9015	40.5149	45.6499	30.5005	41.8151	43.3895	45.4397	43.4216	37.2881	31.0011	31.1683	37.5412	42.5641	38.3696	38.4707	46.515	43.4924	39.9158	41.8334	32.6981	40.5023	37.7685	54.5979	53.8573	40.2017	32.3638	71.2818	63.2879	36.4353	36.2078	80.9015	63.3241	38.0737	35.9815	69.3097	59.3077	35.0295	29.0876	68.1473	60.0068	94.736	60.4762	70.0115
SPCC188.12.1	16.2999	0	32.5952	15.049	12.2927	13.9936	17.1362	14.7837	78.1461	10.6818	26.7284	22.8909	18.9883	28.4623	56.6965	18.7393	17.366	60.1065	7.63188	12.6566	20.6749	23.0729	29.0769	32.0615	34.9625	23.3726	24.0465	21.8055	37.8706	39.3889	19.9732	16.532	17.9251	20.4361	15.5719	16.1343	16.508	16.3696	13.9884	21.8508	17.3274	24.0226	15.5096	21.3017	16.6996	17.0531	16.5418	18.5437	15.0826
SPBC8D2.17.1	122.315	114.208	92.6538	102.229	70.0854	60.889	59.5331	70.3875	66.5997	25.5928	52.6548	72.4658	54.3959	66.2116	68.296	56.758	70.1004	45.1121	53.5504	69.8263	64.6718	48.3711	44.9846	53.3136	58.2734	76.1899	63.1258	63.6472	195.098	189.725	60.8093	37.1738	54.2573	53.1115	50.4457	28.7415	54.3843	53.203	38.5993	48.3475	52.4464	54.1805	57.2621	51.5541	54.935	51.5628	90.5444	65.321	68.979
SPCC584.13.1	24.6037	0	25.2748	23.7249	14.4864	9.72551	25.3463	20.4338	74.4719	15.1243	24.5991	18.7621	11.1257	25.8177	24.7102	16.735	21.3432	54.7468	11.4676	29.3398	11.9553	9.85901	3.7137	20.1329	28.9795	14.2452	14.324	17.2924	22.9161	22.8078	18.4908	22.0844	26.6284	30.9767	25.9045	14.5665	19.326	24.0691	26.5023	17.9937	20.0549	25.0555	21.5746	19.2192	14.4726	22.0485	30.8745	28.5824	19.0718
SPBC8D2.20c.1	276.524	293.029	241.203	203.244	160.076	158.806	75.2364	81.6363	78.481	99.4121	120.819	89.0699	107.956	74.6605	91.3638	95.3494	77.92	81.2243	63.3635	94.6147	131.636	131.901	83.4783	86.6383	86.5558	139.085	123.136	125.158	155.543	155.191	68.1081	51.3795	83.0163	98.042	54.2559	31.0844	88.8059	81.4017	53.5692	79.7628	87.4062	89.0761	61.3407	72.0905	101.277	78.8333	116.238	71.1261	110.232
SPBC17A3.02.1	29.7381	54.5411	51.7112	25.4415	16.1509	24.3689	38.5157	31.1166	52.2776	16.8622	52.2394	49.6891	72.6097	78.9145	44.0794	62.1933	33.2032	36.0918	31.9631	35.1523	70.7142	87.935	89.628	84.1737	59.4196	39.5974	21.378	16.7427	47.8621	51.0565	66.1776	35.2483	58.3479	44.5628	49.9088	44.229	86.9338	52.5338	37.7841	54.7127	59.4449	41.3117	45.0037	41.9702	50.3746	62.3544	58.3189	37.4766	72.8283
SPCC584.03c.1	22.4587	0	47.4247	22.7136	59.401	59.6613	18.6895	17.1921	41.7964	8.2517	22.3204	21.2686	29.6868	38.7403	52.3613	14.203	13.6976	27.2135	7.77031	13.8111	18.4807	29.1507	20.5615	40.6156	52.1991	8.40868	7.53685	7.90491	36.9349	33.9389	28.1405	17.3556	33.1468	40.7617	20.5676	18.1918	38.7552	28.6173	13.6457	23.881	51.6541	32.5201	17.6283	20.5067	30.859	30.1702	42.4221	24.157	38.9159
SPCC584.02.1	8.87091	0	28.1735	9.70405	28.3838	27.3987	20.1201	20.2955	44.3373	15.0501	50.2122	20.8611	34.896	46.0087	59.1398	21.9193	14.8936	42.8539	12.2891	22.5254	23.1961	16.2544	19.1964	49.8928	59.9694	11.5837	7.58335	8.53415	27.716	27.0297	15.4861	8.71924	13.6614	12.3741	12.8396	10.9234	19.239	14.4662	8.85802	15.5577	16.1026	17.5852	9.39727	11.665	11.651	14.7177	17.8359	11.118	15.2505
SPBC17A3.03c.1	87.2907	183.44	161.6	68.5369	67.466	93.7478	51.4894	65.649	150.391	29.1601	107.925	63.0537	55.0815	70.0017	54.2485	37.6433	55.7349	111.024	41.7876	42.08	50.2739	72.0569	47.4085	58.4195	72.6483	42.6819	40.7897	39.4294	71.3306	59.9704	87.8271	50.1989	74.616	76.9607	62.335	48.4094	77.0282	56.9936	46.8543	71.3089	112.388	70.2982	60.2641	54.7237	70.6604	60.2066	95.513	67.7136	77.4554
SPCC584.04.1	345.985	0	158.159	355.324	331.645	279.349	287.986	248.49	152.402	251.981	154.741	266.922	217.259	187.745	131.826	247.624	215.621	150.855	216.767	213.418	201.209	207.465	152.818	159.494	142.697	238.779	271.439	274.303	172.514	142.431	191.844	266.871	453.384	369.374	249.087	265.292	349.768	549.236	300.681	173.509	295.674	360.286	246.861	211.171	338.77	530.443	396.606	303.768	392.561
SPBC17A3.05c.1	91.5941	102.515	80.1793	76.6984	86.3944	90.6078	58.553	68.5302	76.7332	55.8965	72.5095	47.0206	88.8591	76.2812	69.4732	41.1859	60.1592	83.6812	56.8963	58.3519	47.6315	77.4047	83.9212	80.7143	110.492	47.9938	49.0239	44.3497	67.5892	64.9169	71.6426	74.6405	158.956	144.326	68.6835	75.8599	164.091	115.131	72.2086	63.4062	136.821	128.315	64.8174	58.3467	135.706	113.586	172.044	81.6234	193.549
SPBC17A3.08.1	49.1723	44.5128	43.9658	51.3108	39.3874	33.8056	61.2087	61.8968	54.1934	29.8734	35.6122	53.3081	50.0255	71.2101	45.9532	47.3594	68.3867	48.9621	36.1616	39.9395	36.6313	35.3203	51.2939	59.417	28.4411	44.4241	44.4076	43.0497	64.6986	58.2315	39.9528	38.3445	88.6181	91.3524	44.2006	43.7035	102.824	115.161	29.5741	35.0168	89.5924	99.4681	43.5546	41.4762	101.516	104.597	109.513	60.8507	136.494
SPBC17A3.09c.1	31.6884	34.1164	24.8758	28.4678	25.9461	23.7813	32.6068	24.8445	29.9389	24.7551	20.0924	36.7607	33.6	51.3126	30.1328	35.8813	33.1239	25.6454	20.7456	26.0548	27.7243	28.0492	37.4119	44.347	27.8533	30.4807	39.7357	38.7839	73.8425	67.959	25.5491	17.2892	37.8976	39.0109	21.4367	18.8277	33.0165	40.5477	13.4581	17.4268	40.3364	48.803	24.2294	22.0624	38.5989	42.3735	37.7843	25.859	50.833
SPCC162.08c.1	33.7153	0	39.8245	31.1569	43.4984	40.9449	50.219	62.3444	91.1021	56.0401	69.2044	53.0267	72.8757	83.9596	58.3609	33.2829	42.8462	63.2816	13.3614	41.4688	32.2667	54.9131	53.1782	70.6283	63.807	28.8186	28.4933	26.4186	45.3841	40.1991	54.02	33.3665	85.9367	97.0413	36.4704	37.4391	102.357	83.9622	28.2507	51.488	119.025	92.2698	41.4987	39.6262	97.65	85.8908	113.845	55.3739	128.347
SPBP22H7.02c.1	44.9627	40.4741	33.985	49.758	43.3605	45.9659	52.3298	52.5185	52.8852	39.4061	60.1362	47.5538	33.3328	44.3606	38.3908	33.6235	35.7465	56.8448	29.0486	41.3672	29.3474	34.0473	24.9269	24.8456	52.9629	24.625	39.4623	40.0085	36.6686	29.614	38.3192	34.7883	124.724	62.6181	40.35	43.8248	68.0632	83.298	66.777	29.643	86.099	62.602	37.4067	30.3307	53.7489	80.992	118.822	60.7924	90.444
SPCC162.07.1	354.173	0	447.862	249.363	246.538	318.711	112.926	105.291	333.35	92.1857	243.363	150.399	171.17	135.384	157.913	101.005	115.311	357.738	108.849	149.636	166.522	193.291	77.9318	154.204	146.503	188.919	217.358	227.304	257.51	232.939	216.853	194.395	396.997	569.628	199.98	188.559	473.067	343.392	196.496	255.807	511.466	420.96	166.94	216.318	399.067	308.117	425.264	231.35	410.651
SPCC777.07.1	34.8852	0	55.1772	28.7656	27.0184	33.385	23.5693	16.4042	67.0338	7.0289	34.0726	27.8409	22.0177	41.9674	39.4055	28.1108	19.7568	45.5505	16.4586	18.1008	18.3026	20.8985	8.02639	42.8616	45.895	16.43	8.82395	10.7983	29.8977	25.948	30.2704	23.9334	49.3685	55.6665	31.3935	28.0465	58.3527	44.4513	23.3314	28.799	52.593	46.7318	24.0259	23.955	45.1774	42.6838	60.8627	37.007	59.3768
SPBP22H7.06.1	56.6144	52.2417	75.8007	66.0701	47.2953	37.8888	56.76	33.3212	126.281	28.2629	55.6163	44.8598	39.4405	44.2706	46.0907	45.2685	41.8424	110.016	37.5017	51.5543	45.3615	28.659	30.4808	49.6845	37.7627	84.0524	44.79	44.1491	60.9886	53.5596	42.4585	48.1475	79.1123	88.9161	47.0752	47.048	83.4402	96.5273	34.2396	50.5225	73.268	79.5013	36.4151	58.0103	69.2619	76.7185	72.7746	52.1735	64.5946
SPCC777.10c.1	19.4174	0	75.3584	31.247	74.7246	62.2112	28.1682	40.5909	41.3815	19.6809	48.5385	30.7426	76.7712	49.4282	33.542	37.8606	27.6595	28.5692	21.506	24.4026	30.7484	48.7631	86.1499	58.433	29.9847	16.7137	21.2823	21.945	51.661	42.5574	64.2756	19.9297	28.0418	43.7853	26.8079	27.4561	46.3745	35.6196	21.4807	47.5497	82.3308	44.4358	37.7382	28.6765	53.1105	42.7345	32.974	29.9074	44.2514
SPBC32H8.05.1	161.476	127.135	162.376	195.471	153.99	123.31	248.737	133.902	194.846	112.596	90.436	147.719	138.271	112.876	116.372	139.968	165.545	167.597	79.681	168.366	127.083	91.339	45.5368	54.4022	132.697	44.3491	78.2482	86.427	27.7099	32.7312	136.759	153.451	581.589	265.898	174.429	206.416	252.279	364.569	250.318	97.0857	238.564	231.719	130.243	103.472	185.098	322.691	370.909	170.607	344.196
SPCC777.11.1	25.6428	0	31.6318	26.2835	13.6249	18.9545	43.0229	30.4545	23.7016	33.0068	50.7019	40.1073	37.309	74.2283	48.7589	39.0583	26.5391	36.3628	27.3727	18.3968	32.6824	46.3422	20.0233	58.4689	48.3416	30.9618	44.8977	33.4557	95.7512	104.186	25.2211	27.0787	34.273	40.283	34.4443	26.3035	42.2132	45.9618	29.2008	33.5794	35.6353	43.4652	28.9717	32.9113	36.1297	51.5034	41.1298	34.8679	56.5775
SPBC32H8.06.1	4.50424	15.3137	14.3723	3.58174	8.22635	15.1834	2.54616	5.63233	28.0539	0.813913	5.88356	3.57007	9.81336	4.26181	8.37762	4.20278	5.98332	29.7694	0	3.29924	3.22365	12.5703	24.1939	3.47608	24.594	3.83925	4.47152	4.45705	100.94	90.5003	7.02412	6.48029	23.8218	17.0645	5.70373	7.83528	15.5951	8.39533	6.92817	9.16615	14.4249	9.70442	4.14229	8.20101	12.7123	8.53953	10.5373	4.53353	13.7976
SPBC32H8.11.1	7.52991	7.94093	6.93709	5.32613	3.09338	4.80811	7.36204	6.07405	25.5771	5.72442	13.6555	4.61463	8.62743	4.07342	3.27342	5.17283	5.52326	23.2078	6.8361	6.49719	4.66789	12.8595	5.55627	4.77847	7.06019	1.88197	7.4994	6.81203	8.71685	7.82009	10.7861	8.99226	21.1096	14.8846	8.8603	7.40845	25.6993	12.619	9.30746	10.4015	21.1254	11.7807	8.62944	6.6091	15.263	12.0121	12.2654	7.03675	18.2958
SPAC6B12.12.1	183.033	212.342	139.778	168.235	235.683	220.747	282.617	290.493	241.8	277.648	299.888	288.785	308.906	249.778	300.454	261.212	221.81	178.132	213.321	242.695	253.581	265.936	295.295	208.782	252.981	240.302	198.845	191.926	206.152	196.407	214.627	142.804	264.113	258.193	175.216	163.578	268.045	272.814	148.769	169.984	330.093	233.194	178.48	152.884	246.836	269.594	274.737	200.401	298.097
SPCC777.13.1	38.9465	0	79.7197	33.0007	49.7553	53.5868	40.698	63.7675	82.6594	36.9042	90.702	43.7892	67.5859	57.1606	43.1015	43.7425	50.8676	61.5023	29.8258	43.382	40.4106	60.293	82.3593	65.324	58.1358	41.8171	35.6932	35.1185	72.6967	66.7194	89.2965	32.487	55.8944	70.4082	36.7788	35.4409	72.7286	56.4957	25.1244	76.232	155.797	75.7834	44.8689	49.1572	98.9892	66.2371	109.694	63.1817	98.1702
SPAC6B12.15.1	4462.02	1994.54	2110.92	5101.1	6042.73	4836.95	1918.35	1970.04	544.212	1827.37	918.471	2164.85	810.163	1129.22	755.103	2421.85	2227.15	943.874	1970.13	2140.23	2626.41	1115.32	1389.98	1250.64	598.871	4566.15	4745.36	4785.52	2390.6	2483.9	2588.31	4340.81	5439.64	4946.78	3583.07	3830.69	3646.57	4232.77	3580.71	2575.02	2500.19	4306.92	3617.24	3542.85	3878.76	4151.58	4108.57	3156.31	3407.92
SPCC777.15.1	20.9433	0	38.4154	17.4183	16.7252	24.9936	21.7205	24.7102	43.6853	15.3743	35.1336	25.5165	21.9253	26.5014	34.7881	17.9263	13.6719	35.842	26.3226	12.0621	17.563	16.7116	29.685	31.1938	29.3603	21.2672	26.513	22.9802	55.0852	49.766	33.0276	14.514	17.1721	24.262	13.0557	12.8369	25.4633	21.0469	7.49448	28.8181	55.1852	27.5411	16.6139	19.8846	28.132	20.5858	31.7828	26.5289	29.881
SPCC663.08c.1	33.3461	0	372.794	71.8558	73.3405	412.284	22.9705	14.9171	75.0174	94.1355	6.47348	42.7146	181.518	47.9236	388.565	25.7157	13.6866	35.675	73.1888	13.879	27.0393	162.486	124.414	32.9249	1477.48	18.2121	15.7909	13.8215	45.1493	42.1021	30.4207	13.9807	23.2144	146.927	13.71	15.7228	21.5433	24.054	9.83713	22.8628	41.8384	192.811	32.0643	22.3199	49.3287	22.5011	50.8418	19.007	53.5405
SPBC11B10.09.1	55.6818	65.9615	72.2612	57.7203	39.9273	43.504	57.4133	84.4401	88.3344	36.2718	82.2902	67.2119	90.8301	78.3682	48.9286	60.0307	59.4824	60.9849	51.8309	77.8127	54.0842	83.0492	87.5646	67.164	90.8478	40.0418	34.7842	32.5561	35.898	35.39	59.074	51.5143	87.3378	95.6614	57.808	52.8658	81.5234	74.7943	35.1182	48.5854	77.3663	80.8441	54.4992	37.6019	67.975	70.4285	109.307	61.1466	113.759
SPAC32A11.01.1	14.341	69.4585	57.3542	10.0472	36.4787	50.2162	8.92293	10.3854	40.5861	16.1925	33.1169	6.69518	13.8885	29.0577	9.63581	7.98739	8.89139	45.772	20.9616	18.2503	3.86456	7.76303	16.8509	27.5241	15.3435	6.26624	28.1231	25.4951	14.1182	15.0412	41.8374	14.5325	27.2882	23.9884	22.5022	15.5351	25.2732	14.8516	18.4332	20.9679	71.6778	24.7379	23.4073	9.57546	30.5582	19.6598	24.4916	15.6832	34.968
SPCC663.11.1	59.8802	0	56.1063	51.3615	39.9663	60.4232	37.1876	35.3354	46.5611	11.5498	41.3057	36.176	45.1971	48.806	19.9296	19.3566	17.3163	43.9318	4.83956	14.2917	16.9951	23.8975	11.5547	26.1976	16.4941	54.1331	62.1683	64.5278	65.3402	55.3616	31.389	20.1445	129.686	121.326	31.7827	30.1508	137.884	132.14	34.186	24.277	140.055	107.527	25.1414	21.3101	105.272	123.647	166.529	51.7814	158.71
SPAC32A11.02c.1	24.572	722.232	1052.32	25.171	456.472	785.967	25.0507	36.8924	151.66	42.1232	458.887	115.985	837.374	129.591	140.385	31.437	32.2059	233.481	30.5664	38.4184	167.143	891.748	1082.44	231.328	46.2701	19.5921	17.0018	15.8031	511.515	512.203	42.3876	31.6544	62.8239	74.9828	24.5858	33.6314	77.3599	42.8478	31.0341	55.0625	152.934	50.9283	19.3561	35.6113	49.5066	43.0714	66.8265	27.4639	56.3917
SPCC1902.01.1	93.0791	0	154.939	64.3859	65.7926	81.4546	71.1297	65.5563	284.019	40.2727	115.265	58.0288	50.8268	71.6548	67.5277	67.3459	65.1385	275.295	36.9283	95.9578	63.4674	56.5437	40.3875	66.9304	61.7848	57.5659	60.7787	57.7891	36.1003	36.2167	62.8944	60.3459	177.604	199.244	50.02	44.0232	140.313	134.647	68.2673	79.9133	176.839	140.834	50.961	67.1848	124.916	139.618	226.169	89.0334	180.869
SPCC417.02.1	5.75916	0	6.69174	3.02402	1.80512	2.92975	21.9448	8.3218	230.277	9.01921	39.1184	23.5227	22.6551	27.8515	34.3833	38.8102	12.4318	198.725	11.9675	18.2799	21.0131	12.6631	3.64761	21.0106	44.4951	10.3137	11.4346	3.79922	16.8921	18.6683	18.1618	18.4377	16.1047	21.3197	18.6866	10.925	21.2521	12.7586	12.0767	26.4601	18.2103	12.5215	15.1069	17.9862	8.25169	12.433	17.5151	10.827	4.86929
SPAC19A8.15.1	305.87	630.702	359.146	311.739	351.301	371.512	329.081	435.829	185.499	340.758	311.863	319.047	317.084	238.288	143.246	312.635	361.647	161.075	284.052	405.839	264.253	289.07	402.841	215.02	169.118	290.551	258.994	253.932	397.572	373.558	542.642	157.575	126.029	155.313	161.355	170.011	146.45	176.288	95.1694	455.39	443.89	283.53	294.175	299.442	275.783	202.502	213.374	262.27	232.209
SPCC417.03.1	0	0	0	0	0	0	0	0	0	0	0	0	0	0	0	0	0	0	0	0	0	0	0	0	0	0	0	0	0	0	0	0	0	0	0	0	0	0	0	0	0	0	0	0	0	0	0	0	0
SPAC19A8.13.1	65.6453	173.753	121.047	60.9743	94.8773	119.511	40.4185	57.3033	58.1974	25.7672	37.2528	50.9111	52.4431	47.3692	52.8934	34.1163	33.9989	31.4442	45.587	46.6002	45.8712	55.658	69.4732	42.5824	98.599	122.583	174.229	171.439	146.661	142.552	67.567	46.2063	157.777	139.201	52.9837	58.0432	149.864	145.957	55.987	67.2786	155.187	144.387	61.1212	56.1702	141.62	126.092	180.655	88.1958	179.918
SPCC417.06c.1	12.1557	0	43.7688	8.76723	119.21	153.277	4.82595	13.2376	33.9717	11.8015	29.4403	23.0981	33.0152	62.0125	104.8	8.76248	16.3731	25.0851	6.75498	4.1272	14.772	42.2361	59.5203	58.3083	105.027	4.13458	2.00472	2.19319	49.4444	55.1383	24.0973	14.9384	29.1389	19.0257	17.5135	13.3658	25.5123	6.79232	22.1761	21.3299	26.5793	9.63775	10.3159	15.2526	15.3036	6.34432	19.0536	9.68911	14.8416
SPBC83.02c.1	1837.17	1299.08	1291.06	2049.53	1969.84	1811.42	3225.88	3237.18	2187.63	4090.21	2307.99	4218.05	1934.75	2421.87	3909.38	5320.87	5499	4419.65	6175.22	5374.29	4830.9	3140.46	4240.35	3946.49	3387.19	2054.35	3189.31	3264.48	492.807	492.096	1707.86	2226.11	528.653	685.011	2567.76	2176.95	497.188	558.187	3016.58	1889.77	305.529	676.16	2465.92	2069.36	456.79	477.98	352.053	1157.62	283.392
SPAC19A8.12.1	78.5333	153.718	117.276	60.6549	96.0975	110.984	43.228	49.0773	74.0085	24.4905	55.0468	38.2421	49.7904	47.5238	39.6794	32.9325	43.7785	52.9495	24.3721	38.0031	31.917	52.6522	44.0291	46.5772	35.3967	32.4906	22.721	24.9445	53.1597	50.5645	46.3988	32.9376	83.6873	97.7694	35.6073	29.0067	97.0253	79.1674	22.7279	46.9336	116.365	83.5324	37.545	37.3122	98.9783	76.9275	138.741	51.5591	146.515
SPBC83.04.1	16.354	14.5846	17.7354	13.0341	8.055	10.6965	52.1415	28.6948	39.7014	16.4645	7.93448	32.9644	58.8184	49.6145	57.1871	31.4878	26.8967	17.7355	9.70956	19.2803	27.2776	30.8219	11.0978	35.5135	45.1252	23.7958	25.899	19.6504	25.9203	23.9309	22.1028	13.3844	19.3152	31.2103	13.3773	12.8291	39.4762	31.7011	9.09827	16.9665	22.9826	37.3494	13.6709	16.8969	31.5614	34.745	32.921	25.2987	31.6047
SPCC417.09c.1	19.7019	0	27.3941	18.5785	17.5892	19.6986	19.3402	15.8096	49.6276	9.94908	28.2349	21.7543	14.8094	28.3977	28.3759	18.2345	14.2214	47.5774	10.7566	19.4177	17.8568	18.1076	11.5495	25.752	26.5864	13.5365	15.6891	14.513	50.7998	44.6638	15.1582	16.6118	25.9467	35.6363	20.6805	18.3942	28.3101	18.1354	17.0222	19.0054	18.2691	25.7892	16.7119	20.6914	20.0831	20.544	23.2566	20.7017	24.0714
SPCC417.10.1	9.72186	0	19.5876	8.64121	9.26424	10.8688	17.0536	19.1316	164.039	10.2214	21.9552	14.5408	10.27	23.369	22.0438	10.8073	19.8586	118.141	9.30012	15.6262	10.8864	15.5812	7.32277	21.6568	19.4501	8.84979	10.9224	11.2562	25.1127	22.148	14.6599	18.7272	17.1857	21.6103	26.6942	21.2995	28.6846	11.6018	14.8595	26.3665	12.1205	17.9826	15.9918	18.6365	12.9396	10.2881	13.0441	15.5937	11.6673
[truncated: 4,145 more rows]
[truncated: 759 more columns]
