# Supplementary material for: Fungi.guru: Comparative genomic and transcriptomic resource for the fungi kingdom
Source: Comput Struct Biotechnol J. 2020 Nov 20;18:3788–95. doi: 10.1016/j.csbj.2020.11.019 (PMC7718472; doi:10.1016/j.csbj.2020.11.019)
Supplement: Supplementary data 10 [file mmc10.zip › Supplementary Data 18.txt]

gene	SRR10129662	SRR10436181	SRR10436182	SRR10436183	SRR10590602	SRR10590603	SRR10590604	SRR10590605	SRR10590606	SRR10590607	SRR10590608	SRR10590609	SRR10590610	SRR10590611	SRR10590612	SRR10590613	SRR10881942	SRR10881943	SRR10881944	SRR10897983	SRR10897987	SRR1582469	SRR1582470	SRR1582471	SRR1582472	SRR1582473	SRR1582474	SRR1975573	SRR1975580	SRR1975581	SRR1975582	SRR1975589	SRR1975595	SRR1975596	SRR1975597	SRR1975603	SRR1975605	SRR1975611	SRR1975613	SRR3485027	SRR3734859	SRR3734873	SRR4240590	SRR4240591	SRR4240592	SRR4240593	SRR4240594	SRR4240595	SRR4240596
EDN97685	3.43794	23.2433	14.9908	27.4357	11.9054	11.488	13.3324	14.3102	14.8636	15.5104	15.2571	9.35745	11.3162	13.1946	9.69794	10.095	28.2652	15.3076	21.0813	18.7884	17.6338	24.061	23.6131	29.1279	30.0013	29.9176	30.3143	8.11591	7.31351	8.85543	8.13822	6.44769	8.36879	10.2404	9.48022	10.5133	11.4453	7.02232	10.0177	12.0029	27.4318	28.5433	27.7959	37.8509	33.7237	17.1946	12.4859	13.8774	15.0438
EDN97527	13.8644	57.5232	78.2666	69.5984	19.8778	16.7541	21.9109	15.7643	13.0896	13.5369	11.399	27.7734	24.2628	18.4635	16.9184	33.4056	19.2514	25.4071	34.3996	8.5123	11.9057	11.1311	11.5974	15.8099	17.0196	12.2853	20.0705	25.2669	19.8491	13.0996	17.9219	22.1928	28.2966	29.8136	27.8473	66.9934	86.1291	107.744	124.871	24.4504	36.7601	22.1278	33.4713	15.7875	4.53332	11.743	8.53935	5.91931	6.84087
EDN97556	0.182426	2.25305	0.549239	0.993376	0.371983	0.209951	0.219658	0.134546	0.590506	0.712466	0.959915	0.654518	0.417925	0.77741	0.180343	0.133533	0.296556	0.617177	0	0.119471	0.108976	0.234338	0.287242	0.887575	0.689052	1.03456	1.52114	0.693827	0.284915	0	0.160554	0.629956	0.262817	0.356116	0.227232	0.0691367	0.0743133	0.0973519	0	0	0	0	0	0.607991	0.119298	0.0668164	0.0561799	0	0
EDN97560	0	0	7.06168	0	0	2.15951	1.12968	2.30652	3.03691	2.03563	6.17091	1.12204	2.38815	0	0	0	10.1677	0	0	0	0	0	0	5.70587	0	0	0	7.43391	1.22107	0	1.03214	2.69983	6.75819	4.57866	4.67452	5.33343	1.91092	2.50335	3.53925	0	0	17.1129	1.81199	3.12683	3.06768	1.71814	0	1.45657	0
EDN97785	2.9913	30.2348	26.2535	22.9732	19.2624	14.602	16.31	17.4275	23.6892	20.2179	22.286	16.8207	18.8776	17.9115	18.1334	18.4944	26.1486	16.8668	14.3335	16.0047	14.7674	24.5051	25.4607	25.3319	25.0701	29.1801	27.2956	7.42361	5.81776	6.62503	5.58819	6.26921	6.77593	6.6519	7.91599	6.84471	6.66748	5.96357	7.19645	35.3792	23.9431	17.501	12.819	12.8286	11.6078	21.8295	12.7577	12.6353	10.9577
EDN97715	0	0	0	0	0	0	0	0	0	0	0	0	0	0	0	0	0	0	0	0	0	0	0	0	0	0	0	0	0	0	0	0	0	0	0	0	0	0	35.6371	0	0	0	0	0	0	0	0	0	0
EDN97716	1503.09	0	0	0	161.312	191.197	142.884	106.969	153.646	128.735	138.757	132.456	241.647	247.888	303.05	270.234	0	0	0	0	0	0	0	0	0	0	0	125.367	0	105.524	17.4063	45.5306	75.9813	106.172	98.5404	104.935	96.6791	21.1086	0	21.8845	0	0	106.953	175.772	129.335	115.901	85.2695	122.82	219.747
EDN97536	36.4473	0	0	0	0	0	0	0	1.1236	4.51888	1.14157	0	2.65073	0	0	0	0	11.7435	8.49451	0	0	0	4.09919	0	0	0	0	0	1.35533	0	0	0	0	0	0	3.94655	2.12103	0	0	5.76144	0	0	15.0841	11.5687	5.10744	9.53526	3.20694	4.85016	4.56725
EDN97539	2.65816	14.0389	14.3212	6.8564	16.2963	10.5302	11.2529	11.0406	10.4158	11.2617	9.41672	18.6391	20.2988	18.8679	22.5783	19.6621	13.4942	12.9373	13.6185	7.05493	6.60237	17.2526	16.6316	28.4185	26.4218	33.4551	35.9042	10.4202	6.99206	7.83786	5.78708	8.8571	7.25598	7.20318	9.48001	5.88534	4.78725	5.07684	5.69992	24.0725	22.1215	12.2489	9.97046	6.90079	9.8809	19.728	14.2179	13.0756	12.1902
EDN97723	0	0	0	0	4.43766	0	4.19274	0	18.7856	0	19.0859	4.16439	0	0	0	16.9922	18.8685	0	0	0	0	0	0	0	0	0	0	11.0362	0	0	0	0	0	0	4.33731	13.1965	0	0	0	0	0	0	26.9005	11.6051	0	0	0	0	0
EDN97661	0	0	0	0	0	0	0	0	0	0	0	0	0	0	0	0	0	0	0	0	0	0	0	0	0	0	0	0	0	14.9124	0	0	0	0	0	0	0	0	0	0	0	0	0	0	0	12.2841	0	0	0
EDN97768	28.6695	207.124	102.164	229.6	77.2992	68.7744	87.92	63.1591	37.3141	34.4557	35.8482	96.3795	64.8244	66.197	83.4762	54.814	56.0726	79.1862	87.5768	70.7021	59.2734	78.6906	68.5948	126.684	108.797	154.754	163.106	61.4768	138.818	165.716	164.896	67.677	73.8945	78.8662	83.4188	63.0696	45.9854	62.9909	70.9753	24.2885	86.38	111.941	28.2478	54.991	48.5556	44.0535	46.6284	35.1907	37.7879
EDN97627	0	0.904076	0	1.19583	0.895588	0.404383	0.282053	0.575882	0.821429	0.508247	0.577773	0.140073	0.223599	0.733998	0.434193	0.21433	0.951986	0	0	0.767036	1.39932	0.564193	0.461044	0.712309	1.10598	1.38378	1.3564	1.29925	0.609744	1.17172	0.515401	1.76946	0.421839	1.14318	1.60478	0.887753	0.954224	0.937539	2.43008	1.134	0	1.06817	0.395859	1.49633	0.0957407	0.428979	0.0901726	0.636424	0.513687
EDN97751	1.10473	0.852749	0.415759	0	1.26711	0.444996	0.33255	0.40739	0.119199	0.29962	0.302762	14.8636	0.562413	0.76156	0.273029	0.539098	1.49657	0	1.50192	0.180872	0.329969	0.354775	0.217434	0.335935	0	0.261043	1.53528	95.6754	196.622	55.3826	53.9008	209.739	87.2706	69.1447	106.301	9.31555	32.0643	9.72743	5.00099	1.06962	0	0	0.213363	1.22729	1.98671	0	0	0.171512	0.080754
EDN97669	16.9282	32.3913	19.7405	29.5365	26.3747	23.2141	28.3066	29.9526	31.5912	31.4528	29.5348	19.4468	31.741	30.4217	21.0953	25.3059	31.7823	54.7163	51.0855	51.8399	47.7135	28.3301	29.0947	48.4312	44.488	59.7189	69.1407	24.1815	19.2393	16.3257	19.3576	24.0138	29.3114	22.8061	25.4219	22.4994	23.4071	25.4471	26.4433	51.0501	46.8948	33.9215	21.2743	20.2364	40.071	51.9593	40.1636	43.9749	29.5586
EDN97517	30.8481	22.8363	10.3531	10.6843	1.38543	0.347525	0	0	0.106284	0.106863	0.107983	1.98882	1.49557	1.24899	0.771981	1.19446	21.9884	2.94254	2.04796	4.45908	6.43896	9.11463	7.14253	16.7163	16.1366	26.8352	19.7724	12.7044	5.27987	8.25635	8.38146	11.608	9.72385	8.52783	8.0292	10.4463	8.36415	6.56478	3.20488	4.09421	4.53619	9.83679	5.39127	2.73855	2.61628	2.3451	3.34394	3.3729	3.07215
EDN97655	1.45304	1.12161	0	0.329679	22.9005	0.44594	0.991435	0.893057	0.0522602	0.0525448	0.318574	37.0143	35.7537	42.5557	61.4677	11.286	6.03645	45.6082	42.2747	0	0	0	0.190659	0.883699	0.73178	134.82	146.065	3.83776	10.4643	10.337	1.81167	4.80857	0.46519	0.886403	0.542976	0.367119	0.295955	0.387707	0.730858	1.60783	7.47168	7.9511	0.374177	0.91473	0	0	0	0	0
EDN97690	16.9307	5.80841	6.79655	1.53657	6.04157	4.58987	6.16116	6.65975	5.35862	4.73473	5.44429	3.41972	5.842	6.69631	3.99837	3.67201	6.72784	3.39434	1.63683	3.94238	2.4723	1.44991	2.07345	4.11873	4.54756	4.97859	7.32017	6.79706	4.21123	4.51676	3.89077	3.89769	5.42038	7.3446	5.43631	6.70166	3.21856	7.0273	8.23207	6.86929	5.80399	5.49013	3.92391	4.59774	2.82948	3.99629	3.47599	3.15424	3.5203
EDN97695	15.0443	159.164	156.977	341.341	66.9174	64.4023	64.1476	62.7309	58.151	59.1717	60.1479	67.2065	68.0674	66.3669	72.3212	68.0527	86.9562	119.343	112.934	105.673	132.251	168.529	162.683	147.111	144.959	88.2454	88.0029	36.2291	36.9723	43.3485	38.9754	38.539	45.9687	41.0651	39.6834	39.2402	39.3544	33.924	42.2867	160.677	126.278	95.237	66.031	48.0098	75.7161	84.382	75.4915	75.1535	61.5409
EDN97799	29.414	54.3969	63.1898	64.6518	46.1547	74.5449	75.1876	80.2221	48.4654	48.9953	42.9257	78.9298	46.3273	51.1529	64.3653	50.6118	98.6205	56.8394	62.15	60.5988	58.5704	34.045	29.9113	77.8908	81.4742	225.019	217.729	42.1459	40.1169	39.0988	37.0108	40.2058	47.8201	45.756	54.5759	32.7456	35.6967	36.2988	44.3845	148.837	219.785	228.019	56.8679	63.7202	45.0827	65.0887	53.595	57.5579	48.1087
EDN97726	0	0	0	0	13.6237	0	5.14873	0	11.5344	6.95834	23.4377	0	0	2.67975	5.28398	15.6499	5.79267	0	0	0	0	0	0	13.0028	8.0756	0	9.90418	10.1645	0	0	0	0	10.2673	2.60852	0	0	0	28.5238	0	5.91445	0	0	28.9048	47.5039	0	3.9154	0	0	0
EDN97701	2.89496	0.93003	0	0	0	0	0	0	0.205544	0.322734	0.107468	0	0	0	0	0	0.255903	0	0	0	0.285896	0.301859	0.371163	0	0	0	0	0	0	0	0	0	0	0	0.118202	0	0	0	0	0	0	0	0.181539	0.208847	0	0.172137	0	0	0
EDN97619	0	0	0	0	0	15.003	0	0	7.03287	0	0	0	0	4.0848	0	0	0	0	0	0	0	0	0	0	0	0	0	0	0	0	0	0	7.82531	0	0	0	0	0	0	0	0	0	0	0	0	0	0	0	0
EDN97530	3.52213	3.46023	0.482011	0.435893	7.34516	0.442207	1.31085	1.88924	1.24375	2.29262	1.19343	22.9762	7.49841	16.2938	11.791	4.60941	14.2274	5.95797	4.70139	1.04847	1.5302	0.822619	0.75625	1.1684	1.93508	46.0015	49.5413	5.07418	27.8379	9.53866	7.32691	6.63418	5.38178	4.37538	7.0993	5.21798	3.13043	5.12615	9.18003	3.01159	32.1062	18.6893	1.29866	3.05915	0.837565	0.820931	1.97214	1.3919	0.936224
EDN97719	0	0	13.9431	0	37.773	17.0556	53.5324	34.1562	0	0	0	39.8778	49.5112	78.9422	61.806	67.7982	60.2276	0	10.0739	12.1317	16.599	53.5407	80.2121	90.1288	83.9638	122.563	145.883	29.3561	19.2878	37.0645	14.2655	21.323	44.4796	49.7225	34.6115	35.1024	45.2769	14.8284	20.9645	92.2408	0	0	7.15546	6.17385	0	0	2.8524	0	0
EDN97682	145.518	94.4819	71.6156	120.251	159.093	33.4389	42.6324	40.1422	43.034	44.1659	42.9217	113.529	133.733	180.987	149.509	119.52	428.547	230.72	198.565	107.969	111.859	106.514	108.338	206.6	208.92	522.22	521.81	108.709	55.7412	60.7527	53.7289	127.832	113.937	120.242	122.668	84.9371	100.615	73.5005	78.3957	135.71	301.248	298.274	32.499	53.5808	43.8413	61.5426	42.5281	41.7839	40.2361
EDN97597	0.497824	0	0	0	0.126888	0.229175	0.23977	0.122388	0	0.324042	0.218293	0.238149	0.253439	0.249586	0.246069	0	0.269758	0	0	0	0	0	0	0.605527	0	1.4116	0.922452	0.788912	0.777506	0	0	0.429772	0.239068	0.121476	0.248038	0	0	0.531328	0.375598	0.826288	1.9199	0	0.0961474	0	0	0	0	0	0
EDN97786	18.1919	28.9358	23.2362	26.2662	27.3996	20.9367	17.7892	22.3619	24.2683	21.0513	19.0965	26.6353	26.3809	33.5802	22.2076	24.7492	64.8218	39.4764	35.9744	158.129	181.122	39.3017	30.3803	59.007	61.2174	44.8102	46.9882	108.677	71.6045	100.495	85.5119	113.267	119.13	142.05	108.493	179.046	226.811	169.156	137.254	17.3849	31.8902	26.1436	14.7992	9.30883	184.758	187.777	371.453	457.027	439.557
EDN97533	299.562	0	0	0	6.36284	5.746	6.01166	12.2743	0	0	10.9463	29.8551	12.7088	6.25776	24.6783	6.09096	0	0	0	0	0	0	0	0	18.8582	47.19	0	63.2962	6.49803	44.3981	32.9557	93.3878	59.9404	42.64	55.9706	104.068	30.5074	13.3218	75.3377	27.6229	0	0	0	0	0	9.14325	0	0	0
EDN97566	14.7275	29.3043	23.4275	13.418	41.5632	9.08693	9.46995	14.3848	0.164909	0.153523	0.236754	35.0715	38.8399	40.0023	37.3812	23.7173	40.7655	61.8769	62.3631	15.0988	14.9908	23.8531	23.173	103.154	95.3244	122.14	108.699	23.5481	11.6303	12.0925	10.9811	27.7376	19.2543	20.582	20.3878	14.2446	14.0102	12.8209	15.7421	30.203	59.9766	78.7948	2.45056	1.38146	6.64794	9.09315	6.12265	5.02881	5.5333
EDN97513	1.17343	5.47537	1.61323	11.0206	1.60149	2.06318	2.17862	2.87295	0.582176	0.408483	0.294833	2.51903	2.11903	1.66153	0.965573	1.84452	4.45915	11.1997	6.6924	1.12983	1.87952	4.67576	5.87917	6.28418	6.22262	12.0973	6.73464	2.07203	1.27782	1.4448	0.973111	1.45796	0.587481	0.948294	1.93157	2.25013	0.770235	1.62597	1.23716	12.7962	8.06468	5.60095	1.91616	1.47789	0.94798	2.17765	0.717448	0.803769	0.905326
EDN97611	1.79358	0.55379	0.540002	1.465	0.914318	0.577977	0.691085	0.881889	1.08374	2.64627	1.8089	0.343206	0.913102	1.34883	0.709238	0.962775	2.13817	0.606798	1.75567	0.234923	0.428575	0.230397	1.12965	0.436324	0	0	0.664691	0.795852	0.0933745	0.159496	0.078927	0.722589	0.516794	0.525191	0.536186	0.271896	0.438381	0.191429	0.270644	0.595397	1.38342	2.61722	0.207842	0	0.351875	0	0.22094	0.111383	0.104886
EDN97645	3.36643	52.5184	80.0169	83.9387	9.57411	32.5855	32.3426	25.0465	30.894	33.0228	29.6786	35.0058	9.83198	9.19392	30.5211	20.189	18.3378	46.9554	48.6584	497.793	400.933	83.1878	77.9757	65.3006	67.727	18.7564	18.2212	17.7454	33.299	49.6314	41.2455	16.4688	16.8472	16.0833	13.9923	7.52066	10.3212	6.61869	9.89227	48.5239	3.41656	3.23181	32.5431	18.8569	236.718	366.593	332.353	365.907	369.172
EDN97810	168.591	106.164	43.4119	154.013	96.6858	65.8675	57.1603	71.4421	41.1685	57.7572	54.472	61.5491	93.1693	82.8555	53.7276	77.9406	104.578	48.7817	89.2694	95.8825	86.135	49.8671	57.6323	78.2486	90.4919	77.5778	76.0433	52.7309	53.7008	54.2479	56.1297	65.7506	46.8725	56.2949	50.8418	47.92	56.9299	59.19	41.8416	56.4564	59.8855	89.017	70.6914	42.8804	71.0825	95.8735	74.4631	77.8335	61.6185
EDN97756	1.48547	1.52886	4.47238	0	5.17455	7.18033	7.27382	3.89543	87.2993	77.4609	68.8282	4.50059	6.8062	6.20622	5.75164	12.9273	22.27	1.396	1.88491	1.94567	0.88738	0.954091	1.55932	0.602283	2.24434	4.21212	5.04631	2.19712	2.32002	0.440324	1.52526	0.99743	1.66451	2.65815	3.57728	1.87657	1.00854	3.17089	3.73586	4.93117	0	5.41905	5.16414	1.8703	0.809521	1.99495	2.13484	1.69123	0.868682
EDN97662	0	0	0	0	39.6249	11.9279	12.4793	12.7398	11.1827	0	0	12.3949	0	0	12.8071	0	0	0	0	0	0	0	0	0	0	0	0	0	0	0	0	0	0	0	0	0	0	0	0	0	0	0	0	0	0	0	0	0	0
EDN97673	18.7992	55.4702	39.711	50.3586	59.4319	40.0957	46.6228	45.0615	41.3533	37.993	39.455	55.9534	66.1834	63.3149	60.1747	68.8035	103.429	83.6041	76.7568	57.2885	51.5318	53.3609	50.7268	81.6918	76.7338	134.268	131.752	39.1133	27.1508	30.9407	27.3197	43.4092	41.9358	40.3235	43.9248	31.4286	28.7177	31.0674	35.0015	108.12	97.642	98.9987	36.5421	17.9204	55.768	74.2966	52.0111	43.7792	42.2451
EDN97540	47.2119	0	0	0	96.2692	21.7341	22.739	11.6068	50.941	61.462	62.1065	56.4631	144.212	165.689	70.009	57.5973	0	0	0	0	0	0	0	0	0	0	0	0	0	0	10.3879	0	0	0	0	0	0	0	0	26.1208	0	0	27.3549	10.4899	30.8743	51.8762	43.6181	58.638	13.8044
EDN97596	0.456817	0.352619	0.34384	0	0.291091	0.0525743	0.11001	0.336919	0.24645	0.198233	0.150234	1.36583	0.174422	0.51531	0.959648	0.222922	0.371306	0	0	0.149585	0	0	0	0.277824	0	1.07944	0.211617	1.59264	0.178365	0.304672	0.150768	0.525828	0.548437	0.501614	0.569016	0.952195	0.279134	0.731342	0.516989	0	0	0.833243	0.0441137	0.0507494	0.224052	1.33853	0	1.34751	0.066785
EDN97754	95.387	95.0338	25.8801	33.2185	189.131	31.402	41.134	63.6708	24.5336	17.2068	21.6429	115.405	146.812	222.57	131.578	98.1024	204.347	196.69	213.523	65.3745	44.3927	38.1127	28.3795	67.4557	52.368	171.405	186.512	208.287	104.37	108.003	112.259	216.083	124.638	109.071	114.67	138.295	134.192	74.2834	112.136	86.8324	757.124	1033.81	22.3856	14.4167	20.6719	29.0464	40.9889	40.1222	40.3763
EDN97573	4.26565	0.163416	1.1505	1.68954	2.31905	1.06799	0.813581	0.131742	0.0941141	0.954822	0	2.83303	3.12334	3.3283	2.61702	2.09556	4.0193	2.0758	8.26449	1.02147	1.53311	7.51453	10.4497	9.34169	9.21025	46.2158	40.4609	1.44223	1.35105	2.71237	0.665143	2.32535	1.61051	2.85914	1.4337	1.86899	1.24474	2.9413	1.56103	6.24283	1.8745	3.70362	9.39058	9.1395	1.20696	1.39021	1.47633	0.396124	2.23917
EDN97707	8.28621	43.7535	28.7441	41.8517	28.6503	14.2909	18.2195	13.3151	17.5186	17.3795	17.0351	21.2847	32.2804	25.5882	33.4192	34.517	91.1682	36.6333	27.8206	18.482	18.7238	19.36	17.6799	44.6978	41.3682	58.9101	54.9632	6.62276	6.47074	5.60655	4.09556	6.18588	12.9181	11.9266	9.72306	9.51206	9.24588	8.20303	6.5236	15.6138	36.5879	46.876	21.199	25.5885	13.5469	23.004	14.1644	14.7662	16.5033
EDN97704	17.1659	539.937	2119.61	3939.56	75.8306	46.1538	46.132	47.1727	162.901	100.974	116.348	62.4957	73.6924	67.8465	57.7548	43.1688	286.643	82.0059	87.5664	49.3819	52.6564	77.4482	72.547	100.556	96.2632	178.076	172.114	29.9736	30.0995	29.3594	27.4119	28.9418	94.1683	120.42	117.536	79.4644	98.8421	63.6747	89.1498	708.397	599.067	594.717	2612.25	7703.61	208.02	25.882	26.4321	30.738	39.4146
EDN97660	0	0	0	0	0	0	0	0	0	0	0	0	0	0	0	0	0	0	0	0	0	0	0	0	0	0	0	0	0	0	0	0	0	0	0	0	0	0	0	0	0	0	0	0	0	0	0	0	0
EDN97737	0	0	0	0	0	0	0	0	0	0	0	0	0	0	0	0	0	0	0	0	0	0	0	0	0	0	0	0	0	0	0	0	0	0	0	0	0	0	0	0	0	0	0	0	0	0	0	0	0
EDN97537	71.8221	124.915	119.068	167.083	104.509	60.0584	53.4208	62.8058	51.4018	45.3694	58.004	90.6797	86.3193	106.202	89.4262	114.462	113.8	193.773	211.604	97.6449	90.1539	65.3995	78.7327	162.557	165.517	484.647	464.952	43.7983	43.0704	60.2306	47.4082	69.3296	45.4056	45.4778	38.0498	37.2114	31.85	32.0208	48.7009	97.5814	424.248	447.738	74.2734	48.2778	90.6664	148.845	114.231	136.065	89.8492
EDN97743	0.345315	0.533101	0	1.88036	0.0880159	0.397417	0	0.169788	0.447108	0.224771	0.378547	0.0825959	0.175798	0.519374	0.170685	0.16851	0.561352	0.778837	0.375574	0.226147	0.206282	1.33074	0	0	0.521723	0	0.959787	0.656674	0.179772	0.153538	0.303913	0.596222	0.331658	0.0842616	0.172051	0.130869	0	0	0	0.382102	1.33174	0	0.200077	0.383623	0.11291	0.126477	0.212686	0.107222	0.100968
EDN97612	1.0289	0	0	0	0.393377	0.59207	0.247778	0.379425	0.33305	0	0	0.123051	0.261903	0.515841	0	0.125523	0.557533	0	0	0	0	0	0	0.625749	0.777261	0.972495	0.476629	1.63052	0.937383	0.686219	2.03746	2.51671	0.741154	0.878729	0.640803	1.55974	1.2574	1.64722	1.16442	0.284627	0	0	0	0	0	0	0	0	0
EDN97628	1.12262	0	0	0	1.00149	0.516803	0.540697	0.413988	0.484518	0.365367	0.61533	2.6852	1.71456	2.95486	2.49705	1.09566	0.30416	0	0	1.47041	0	0.72104	0.883823	0	0	1.06108	1.56014	27.5752	2.04554	4.2428	4.94013	20.1909	2.15645	1.23271	1.53819	0.638185	0.457313	2.09681	1.27049	2.17388	0	0	0.650454	0.997729	0.36707	0.411178	0.518584	0.17429	0.49237
EDN97745	4.42843	34.1833	34.8706	24.81	43.6303	19.3279	26.6202	26.0872	28.0812	27.2733	27.5219	20.8588	37.5025	33.8582	24.2044	27.844	63.4062	25.3543	35.29	27.9979	27.6752	20.3477	17.4322	31.4904	29.9797	38.6369	38.8195	24.5084	24.1186	22.6437	20.4618	20.8309	24.0474	19.3677	25.7135	18.1386	19.5661	14.4521	19.79	39.3901	35.471	45.3585	27.6981	16.6891	14.2571	24.3921	20.5616	22.9527	18.0282
EDN97516	19.0813	14.8511	5.79671	0.000825487	3.26966	0.687613	0.891598	0.812698	0	0	0.32395	3.46555	2.33785	3.42939	1.12691	4.77973	26.6419	2.04035	0.693872	1.53518	2.44538	1.31089	4.64394	6.78725	4.08189	5.20959	6.49599	7.38202	7.57766	5.20006	4.55999	7.41774	4.89376	5.05862	4.35543	7.89569	7.21727	7.0768	5.7903	11.0994	4.56712	8.96546	7.13523	4.16889	5.80605	3.0548	4.03554	3.6011	3.44436
EDN97549	60.9828	21.726	14.1234	44.7022	47.8267	23.7546	19.2045	17.2989	58.7135	42.7482	40.1109	23.5628	53.7334	49.3887	32.4618	42.3493	66.09	103.157	73.9796	21.5049	16.8136	3.01293	25.8519	17.1176	28.3497	31.0368	21.7306	32.7092	10.9896	14.6003	13.4178	28.3482	20.2746	14.8807	12.8549	21.3337	11.4655	22.5301	35.3925	54.5027	36.1824	34.2258	26.2739	37.5219	7.66919	6.87258	1.44463	4.36971	5.48644
EDN97515	0	0	0	0	0.764073	1.725	1.08285	1.79746	0.390507	0.975629	0.985858	0	1.14459	0	0.868746	0	0	0	0	0	0	1.37383	2.36005	2.60175	3.39684	0	0	0.475053	0	0	0	0	0	1.48649	0	1.13608	0	0	1.13085	8.28478	0	0	6.87181	6.05145	0.980177	0	0	0.4654	0
EDN97529	0	0	0	0	7.80028	7.04409	0	0	13.2081	6.64	0	14.6399	38.9495	30.6858	0	44.8019	0	0	0	0	0	0	0	0	0	0	0	19.3989	7.96601	0	0	17.6131	14.6963	22.4027	0	11.5981	12.4665	0	0	0	118.023	0	11.821	6.79959	0	0	0	0	0
EDN97688	39.089	11.3149	12.872	3.32584	15.2562	10.122	7.94253	13.5139	14.7618	13.2519	17.9438	12.8559	9.95	17.454	12.3777	10.1336	23.1671	5.51019	24.5786	13.5997	18.9725	23.537	15.3871	16.3439	18.4557	23.0914	22.6346	34.8442	18.1241	17.3802	23.1141	28.1214	16.4251	16.692	25.8664	20.8324	12.4401	22.8155	20.2757	19.5992	23.5547	31.1934	14.863	13.5704	15.9765	6.26367	7.89984	7.96511	18.5727
EDN97759	0	0	0	0	111.473	28.7618	15.0458	46.0795	26.965	13.5559	41.0942	74.7202	47.7105	62.6468	61.764	60.9769	0	0	0	0	0	0	0	0	0	0	0	0	0	0	0	0	0	0	0	0	0	0	0	0	0	0	0	0	0	0	0	0	0
EDN97708	0	12.0022	3.90114	7.05576	0.660531	0	0	0	2.79617	0	3.97722	0.619855	1.3193	0	0	0	1.40425	0	0	0	0	0	4.08045	6.30427	0	0	2.40096	0	0	0	0	0	0	0	0.645594	0	0	4.14883	0	0	0	0	1.00101	0	0	0	0	0	0
EDN97734	16.0254	34.1115	23.3932	41.9793	10.1497	13.5251	12.7471	16.8336	11.1083	11.6429	12.67	14.8098	10.2598	10.4082	14.2221	11.9673	18.6832	33.1323	22.5793	19.7179	18.7111	30.2546	24.2773	32.1921	29.5315	25.7038	19.5714	12.3901	12.2615	16.1941	11.6465	15.5117	11.1939	11.0795	10.4041	13.9872	14.9355	9.19984	11.9076	11.4187	27.156	22.1444	13.7871	12.1925	20.7215	21.1659	29.1624	19.6776	16.116
EDN97541	1.75499	7.34536e-05	0	14.4975	2.57933	0.406159	0.575899	0.431456	0.757443	0.385047	0.384776	0	1.41555	0.439934	2.95435	2.04648	4.35317	0	0	2.06168	0	1.88119	0	2.13467	0	1.74337	5.59288	0	0	0	0	1.44066	1.21559	2.46343	0.816161	1.3185	1.66855	5.33309	0	3.06776	0.221241	0	0.561244	1.73208	0	0	0	2.35719	1.02286
EDN97637	0	0	0	0	0	2.4606	0	0	0	2.31945	0	0	0	0	0	2.60832	0	0	0	0	0	0	8.41611	0	0	0	0	0	0	0	2.35209	0	0	0	0	4.05136	4.35471	0	0	0	0	0	0	0	0	3.9154	3.29211	0	0
EDN97665	0	0	0	0	0	0	0	0	0	0	0	0	0	0	0	0	0	0	0	0	0	0	0	0	0	0	0	0	0	0	0	0	0	0	0	0	0	0	0	0	0	0	0	0	0	0	0	0	0
EDN97564	0	0	0	0	0	0	0	0	0	0	0	0	0	0	0	0	0	0	0	0	0	0	0	0	0	0	0	0	0	0	0	0	0	0	0	0	0	0	0	0	0	0	0	0	0	0	0	0	0
EDN97757	0	0	0	0	11.2508	0	0	0	0	0	0	0	0	0	0	0	0	0	0	0	0	0	0	0	0	0	0	0	0	0	0	0	0	0	0	0	0	0	0	0	0	0	0	9.80743	0	0	0	0	0
EDN97528	0	0	0	0	0.497724	0.224736	0.470254	0.48007	0.421394	0.847377	1.71252	0.934148	0.248531	0.489504	0.241303	0.238228	1.5872	2.75267	0.530961	0.639422	0	0	0	1.1876	0.737577	1.84569	2.71376	0.618907	0.508299	0.434122	1.07413	1.96676	0	0.952987	1.21617	0.740054	0.397733	2.08415	1.4733	3.24114	0	0	1.88571	2.82017	0	0	0.300681	1.21266	0.570965
EDN97667	42.3978	64.0209	47.519	40.8659	73.9898	73.9403	99.1952	73.6479	110.66	108.443	119.486	39.8243	69.2436	58.9591	41.99	71.0548	349.477	136.808	115.451	83.907	77.4609	73.7433	66.5146	143.419	136.765	284.61	266.938	46.1003	40.1976	41.0052	34.9994	49.3372	56.3257	55.1265	44.2535	57.8217	51.5615	54.6648	70.9813	177.385	170.672	222.407	78.2989	29.9798	58.0832	59.395	54.9911	55.0611	55.288
EDN97630	8.28588	35.1032	29.2978	36.7252	17.6815	15.923	15.3135	12.2223	14.263	13.0027	12.7166	22.9071	22.1215	17.7276	23.8594	21.9567	19.4214	44.4391	45.5837	17.415	15.6551	16.9557	14.7154	22.0321	19.5061	30.5981	30.1714	11.5429	10.9346	12.6804	10.9811	12.8093	13.4179	13.0246	15.5535	11.6845	12.4024	14.1908	16.8646	11.7273	24.5238	21.7917	12.5791	11.1317	11.8452	11.5747	11.3344	12.0263	10.367
EDN97642	4.76372	2.75785	1.49399	4.59356	4.30031	1.87318	1.81639	2.14709	2.95549	2.45479	2.9157	1.51924	3.78934	3.58246	3.09048	4.45557	4.51733	2.90991	6.15261	4.15967	2.25286	2.93216	2.50026	3.1386	5.24804	8.62993	7.35585	1.19528	0.775002	0.44127	0.567743	1.25661	0.857871	1.01711	0.840613	1.12836	1.05113	0.847387	1.64731	1.86689	6.12389	13.7578	7.51367	9.57002	1.88212	1.09049	0.916895	1.10937	0.580365
EDN97621	16.7095	31.3739	16.3162	22.7473	11.7411	12.474	8.3742	6.77259	6.04227	4.70336	5.24774	26.681	11.0357	13.8114	32.3677	11.9005	19.5772	46.5999	43.224	9.46427	14.0285	20.0141	19.9105	21.9725	21.493	43.9658	42.6777	31.4897	21.3949	18.6743	21.1649	29.5005	14.0968	19.946	19.0135	16.2595	15.6373	16.8701	24.5325	39.7277	27.8667	26.3598	11.5133	10.6362	10.4842	10.917	15.5767	16.4065	15.8457
EDN97663	33.8624	9.86359	6.73261	7.82799	3.74554	2.05888	3.07724	2.82733	2.20601	1.80214	3.08175	6.87696	4.55373	4.96497	3.63178	6.85922	5.88557	0.360257	2.43214	5.02108	2.29001	4.10362	3.52104	33.417	41.5083	33.2138	21.9019	1.8225	51.3897	8.5224	20.3837	6.61889	8.59101	7.17156	9.39087	7.7484	6.76696	7.84199	16.3896	6.00931	24.6402	9.32311	1.35736	0.567832	5.64054	4.2122	5.90278	7.9354	6.35165
EDN97714	24.974	343.17	400.203	246.292	112.004	116.241	122.006	118.835	129.467	132.737	138.099	133.789	108.094	114.097	131.948	101.543	101.702	95.2944	91.4399	109.494	120.546	252.544	255.376	150.726	144.304	96.6723	98.7341	51.8427	57.8867	65.0572	59.7941	57.6034	70.9061	69.3368	76.9387	61.9183	65.4284	58.2947	67.4586	219.389	95.9469	55.6374	99.0263	92.2558	66.6986	141.082	107.057	77.1902	98.6636
EDN97632	5.49085	33.9073	4.13289	11.2124	23.0924	8.84705	8.59493	14.8489	2.96227	4.16977	3.61156	40.0574	27.9536	24.7757	23.0696	24.7852	7.43837	6.19214	8.95799	0	1.64004	1.76334	4.32285	10.0182	12.4439	2.59492	2.54359	75.7027	9.2903	6.1035	7.85285	59.2533	15.8211	13.3984	25.99	9.36425	12.3022	4.39529	2.07137	0	0	0	1.59071	0.609998	0.897687	0	0	0	0
EDN97742	9.6941	44.0504	34.9687	47.9324	27.2031	14.3143	17.2666	22.0788	17.7817	15.0409	16.9631	16.5811	22.8137	22.8795	19.8674	22.225	36.3744	39.9645	36.6538	31.0246	25.7317	23.4369	21.96	56.7322	56.7205	60.9405	66.1746	17.5654	22.2582	18.3798	17.2246	17.8958	18.1383	21.1779	16.4267	15.4928	15.3117	15.6174	22.149	19.3286	43.0293	52.0458	17.7336	12.0903	23.2946	28.0364	23.517	25.6991	29.8958
EDN97797	0.323557	0.49951	0	0	0.32988	0.2979	0.311674	0.238635	0	0.140406	0	0.0773915	0.247081	0.486648	0.0799652	0.552623	1.05196	1.45952	0	0	0	0.623443	0	0.393557	0.488849	3.66983	2.9977	0.717846	0.505334	0.287726	0.284764	0.651763	1.5538	0.631618	0.564236	0.245246	0	0.345332	0	1.79013	1.24782	1.18035	0.0624902	0.35945	0.105795	0.118507	0.0996423	0.100466	0
EDN97531	4.41615	7.53536	7.34774	1.58207	8.64946	3.15648	3.02255	3.65707	5.51733	4.63962	6.11513	11.3969	8.81546	7.28307	10.8568	7.03223	10.0758	11.1399	11.3758	7.15423	8.8862	11.7935	13.3581	14.1357	12.4665	14.9388	14.2126	8.32438	10.4063	8.4743	7.72221	8.42758	10.1573	8.62082	8.97501	14.0058	12.0247	14.3882	23.1479	5.52959	21.5132	11.8707	4.66859	3.71828	7.97986	8.17254	9.94945	9.95949	12.2329
EDN97692	0	0	0	2.93191	0.137236	0.495729	0.907636	0.264738	0.23238	0.233646	0	0.257571	0	0.13497	0	0.131372	0.875273	0	0.585603	0	0.321639	0	0.423892	0.65491	0	1.01781	0.498841	0.682601	0.140152	0	0.118467	0.154941	0	0.262765	0.670666	0.612162	0.438665	0	1.21869	0.893674	0	0	2.39174	7.53673	0.176051	0	0.165813	0.167183	0.314862
EDN97696	2.96565	13.0811	11.0016	6.34425	5.15633	4.58332	5.68795	5.59838	5.73695	6.8253	6.15377	4.9908	3.99017	4.80567	4.55472	4.05734	5.62452	5.85273	5.87505	4.99423	5.88423	7.00687	6.08717	9.2758	8.80134	9.61054	8.53727	2.81983	2.20561	3.01398	3.2626	3.04792	3.15354	2.24851	2.21643	2.72955	2.84764	1.63914	2.0777	7.14917	8.98643	5.4094	4.33669	3.31817	4.05194	5.89658	5.4798	5.22909	4.95505
EDN97543	6.36468	0.389163	1.81394	2.41313	0.973361	0.349727	0.408729	0.260788	0.412044	0.430896	0.511661	0.761184	1.24208	1.06365	0.524332	0.155295	2.59187	0.870953	3.23045	0.555764	0.760418	0.817583	1.50324	4.90305	5.28889	0.802103	2.55527	0.70648	0.459507	0.471655	0.326759	0.976825	4.89037	5.21612	4.22822	5.78907	5.44472	11.4349	16.3269	1.52592	5.72739	5.41767	0.942421	1.13132	0.416219	1.09522	0.71869	0.527003	0.744395
EDN97787	21.5586	68.86	64.3479	67.8052	41.7808	18.8224	24.4368	22.571	16.0424	15.8071	15.7284	31.5619	38.0352	46.7746	36.3779	49.5183	59.4172	45.6899	42.8527	97.6138	113.686	11.2206	12.5832	33.9087	28.0793	24.944	22.0399	173.06	107.687	127.918	122.348	177.345	113.347	132.785	115.934	185.383	191.693	140.239	124.235	36.6055	22.9359	35.2553	22.039	8.67162	93.9479	113.405	295.787	435.343	351.478
EDN97607	2382.88	769.29	761.417	561.053	790.717	777.879	733.542	933.075	820.647	806.418	754.908	779.663	845.934	870.639	775.96	761.501	515.676	1153.48	1140.99	794.995	852.737	842.244	905.553	683.587	775.515	626.806	725.486	1376.29	1131.3	1349.36	1326.4	1330.46	714.299	752.418	823.239	842.016	685.283	841.751	845.208	487.132	794.713	642.395	670.789	531.942	1165.04	664.18	1122.67	1027.24	901.594
EDN97740	4.41809	17.8637	18.6858	14.6067	10.3495	10.8716	11.4502	10.4996	13.8245	14.0595	14.2992	12.4296	12.7724	9.83577	16.9766	20.3535	45.829	33.7496	38.4419	12.6759	12.6307	15.0666	12.0084	25.2063	24.0781	33.2083	35.6701	9.73534	7.77644	10.0092	8.42483	9.98944	8.4362	9.9337	9.27687	6.53808	8.57028	5.95043	9.20643	29.0416	31.2377	31.851	14.4653	9.62945	14.4117	26.9314	13.5412	13.1631	11.4418
EDN97709	0.121192	0.935489	1.09464	0.659935	0.308902	0.278956	0.525336	0.357535	2.11839	1.86697	1.85997	0.260892	0.647832	0.394941	0.119808	0.443554	1.44476	0.683355	2.50443	0.238106	0.289588	1.40111	1.24036	2.80083	2.92968	2.17642	1.23511	0.614579	0.441652	0.64663	0.479978	0.523128	0.523796	0.266153	0.392492	1.01046	0.098738	0.776092	1.28012	3.75489	4.67388	0.884228	0.959667	0.861675	0.634031	0.088777	0.261256	0.413938	0.425229
EDN97748	0.876	0	1.17e-07	0	0.884247	8.113	14.7715	12.4156	4.94087	6.3968	2.68672	0.643389	1.47773	0	0	1.7986	6.50537	0	0	0	0	14.023	7.57968	0.00263852	4.94232	10.7613	1.76784	2.65435	0.472397	0	0.471981	1.30539	0.304496	0.268552	0.540441	0.560049	0	0.774102	0	2.96327	0	0	0.000288737	0	0	6.07122e-05	0.331844	0	0
EDN97552	6.54551	20.4963	19.9173	10.05	2.70042	5.65014	4.64988	5.93268	2.21712	1.98087	1.20752	3.56087	3.46608	3.06002	2.2404	2.70637	9.03873	3.64846	5.38696	3.18777	3.93475	12.7129	12.8091	14.339	16.8618	13.8937	10.4857	3.25921	4.01009	2.06103	3.54548	4.19788	3.78996	3.38219	2.11258	2.05345	1.13049	2.27089	0.928246	7.76329	4.77354	6.24378	3.34996	2.56181	3.07674	3.01904	2.06707	2.67222	2.65865
EDN97511	0	0	0	0	0.0904631	0.0658757	0.0580256	0.0585213	0.226055	0.498025	0.173182	0.151158	0	0.0986543	0.27173	0.229409	1.74521	0	0.510652	0.739717	0	0	0.563199	0	0.504427	0.597564	0	0	0.129266	0	0.12737	7.02216e-06	0.741622	0.0127569	0.127179	0.210681	0.172226	0	0	0.460819	0	0	1.85477	1.33156	0.000140709	0	0.359564	0	0.0841553
EDN97725	0	0	0	0	2.029	0.610767	0	0.326172	4.8672	2.30292	8.43562	0.317342	0.675434	0	0.327896	3.56088	8.62709	0	2.16449	0	0	0.852138	3.13355	1.61377	1.00226	1.25401	0	0.420502	0	0	0.291917	0	0	0.647484	0	0.502812	0	0	1.001	6.60635	0	0	6.91847	8.54873	0	0.485937	0	0.411957	0.387928
EDN97769	45.4926	163.874	362.798	2266.37	37.1329	26.1783	31.0404	39.0113	30.5033	33.7246	31.1097	22.2809	35.5671	34.2118	28.5096	33.0356	98.3115	61.991	64.7938	25.1822	32.0289	37.9152	46.9013	62.581	59.7322	76.2715	86.8051	38.7929	40.7414	33.7123	35.8676	40.2089	39.272	34.7561	37.2377	40.4341	35.2988	37.2827	37.1835	133.638	110.698	169.91	559.075	1537.6	131.395	14.0836	13.8431	14.1256	15.8353
EDN97691	12.3406	0	0	0	6.2909	5.68104	14.8593	12.1355	2.66307	16.0654	2.70565	2.95175	0	6.18701	3.04992	12.0442	6.68706	0	13.422	0	7.37195	0	0	0	9.32249	11.6641	0	3.91129	0	0	5.43052	0	0	0	0	0	5.02709	0	0	0	0	0	4.76682	5.48385	4.03508	0	3.80041	0	7.21662
EDN97679	0	0	0	0	0	0	0	0	0	0	0	0	0	0	0	0	0	0	0	0	0	0	0	0	0	0	0	0	0	0	0	0	0	0	0	0	0	0	0	0	0	0	0	0	0	0	0	0	0
EDN97727	0	0	0	0	0	0	0	0	0	0	0	0	6.28254	3.09351	0	0	0	0	0	0	0	0	0	0	0	0	0	0	3.21228	0	0	0	0	0	0	0	0	0	9.31075	6.82765	0	0	0	8.22578	0	0	0	0	0
EDN97598	0	0	0	0	0	0	0	0	0	0	0	0	0	0	0	0	0	0	0	0	0	0	0	0	0	0	0	0	0	0	0	0	0	0	0	0	0	0	0	0	0	0	0	0	0	0	0	0	0
EDN97683	2.58423	23.1395	22.9524	26.3851	24.6348	22.0087	22.5284	25.3493	25.4297	25.7925	25.9496	14.4641	22.2997	21.7663	16.2863	23.7713	39.4892	26.52	21.6422	18.7858	19.9144	16.2661	16.4796	21.0603	17.7651	10.7473	8.6193	9.17344	13.05	12.984	11.6563	10.2625	11.4173	8.82823	13.5196	11.5567	10.5271	11.1705	9.16382	15.4415	21.9259	19.7975	29.9464	16.881	10.7313	11.4528	16.3943	11.4745	10.6541
EDN97626	25.9917	290.764	308.888	371.615	103.901	102.307	106.754	116.656	98.3676	99.0449	99.9116	90.9424	104.96	99.959	99.9708	96.6253	128.881	131.459	121.103	159.527	192.094	234.135	229.615	208.595	209.867	135.673	133.473	63.4609	72.0765	89.6079	77.9372	69.4959	85.3031	85.223	84.0136	73.705	81.6179	64.7521	69.2762	153.775	166.729	117.213	119.872	94.1124	112.703	115.099	130.242	134.766	108.917
EDN97739	15.6183	0	0	0	24.8806	16.1774	15.0447	11.5191	33.704	42.3593	41.0913	21.4806	24.8475	18.597	19.2999	27.6283	19.0421	44.0328	8.49346	0	4.66499	7.52353	6.14803	23.7467	14.7482	29.5243	32.5578	12.3754	7.11459	8.68049	5.15466	4.49445	7.50032	7.62218	10.6999	4.43933	4.77173	4.16737	0	92.8918	15.0584	28.4882	15.8364	19.0861	14.0437	38.6131	8.41718	15.7611	6.85003
EDN97760	0	0	0	0	7.43259	0	0	0	0	0	0	6.97489	7.42271	14.6197	21.6205	14.23	0	0	0	0	0	0	0	0	0	0	0	0	0	0	0	0	0	7.11556	0	0	0	0	0	80.6675	0	0	0	6.47908	0	10.6805	17.9605	0	0
EDN97744	6.03509	83.8533	81.7655	112.135	54.3796	47.1931	48.1573	57.5836	64.449	64.6584	64.8357	47.5976	54.6809	56.7117	49.4223	52.5335	45.2533	49.2048	49.4068	52.9832	54.1754	57.2005	57.658	60.1149	64.197	70.7636	65.4347	22.7984	24.0736	26.5438	21.1025	22.3894	25.3005	25.3932	24.0556	23.4284	20.9966	20.1072	26.9509	34.2926	76.7441	73.7842	57.4289	52.5133	33.5466	58.1287	43.5004	55.6605	45.117
EDN97671	3.74666	0	0	0	0	0.862394	1.80453	0	0	0	0	0	0	0	1.85193	0	0	0	0	0	0	0	0	0	0	0	0	0	0	0	1.64873	0	3.59848	0	0	0	1.52624	0	0	0	0	0	1.44723	0	0	0	0	0	0
EDN97646	194.409	428.377	519.606	417.535	245.555	181.871	214.128	261.334	355.335	374	393.689	238.299	252.081	250.948	236.149	200.484	356.882	207.529	167.315	960.115	726.446	226.018	215.882	523.46	545.179	671.94	646.533	332.341	299.275	401.849	414.593	390.174	708.466	607.364	541.563	365.256	353.752	561.217	542.316	609.826	650.382	1060.66	165.713	115.273	499.608	350.322	268.616	305.825	362.935
EDN97555	2.77891	72.1208	50.5944	41.7092	0.572197	8.52591	7.72411	8.3911	5.28481	4.21176	4.99492	0.176395	0.570213	0.749135	0.637914	0.539815	4.09477	2.98072	1.98448	2.22628	1.55602	0.545776	3.03399	3.39328	2.58187	3.04009	4.46253	1.25656	1.09391	1.06141	1.94681	3.01586	0.649331	0.75509	1.11669	1.92182	1.42611	0.862397	3.73652	2.90922	0	4.03547	0.834698	0.75715	1.56131	1.41452	1.57756	0.825891	1.23899
EDN97652	3.96834	4.59478	0.746729	1.01292	12.0113	1.08468	2.68777	4.45117	14.5046	16.0903	23.1107	11.5089	11.869	15.5433	7.60084	5.74901	4.03189	4.05563	4.31608	0.487287	0.592645	0.796498	0.585789	1.81008	2.24836	49.9326	53.7704	10.9266	13.7514	9.15307	9.49539	10.4204	9.17117	9.56226	8.40312	14.7574	11.3158	13.2357	17.7771	24.1511	8.60864	14.4767	6.65833	8.87225	0.567679	0.999257	0.916567	0.539082	0.725197
EDN97590	0	0	0	0	0	0	0	0	0	0.34184	0	0	0	0	0	0	0	0	0	0	0	0	0	0	0	0	0	0	0	0	0	0	0	0	0	0	1.28359	0	1.18868	0	0	0	0	0	0	0.57705	0	0	0
EDN97510	4953.51	538.59	679.445	838.053	2444.3	2101.03	1607.71	701.521	250.572	213.026	199.069	1215.83	3078.41	1378.48	608.578	5228.33	3332.15	946.182	990.808	12495.6	9284.63	179.065	214.745	2642.32	2735.66	612.487	686.238	131.827	115.917	55.6148	40.95	194.933	1617.83	2004.67	1608.33	2284.8	3316.25	4961.58	2386	1344.46	299.312	365.59	2471.93	259.498	13284.6	31006.7	9352.91	13616.3	12244.8
EDN97520	1.98063	25.3312	5.76247	0	0	0	0.238486	0	0	0	0	0	0.252081	0	0.244751	0	6.27128	0	0	0	0	3.81636	0	4.37773	1.613	4.05556	1.30349	0	0.25778	0	0	0	0.475574	0	0	0.375313	0.80683	0	0	0.547907	0	0	0.191265	0.220035	0.323809	0	0	0	0.289561
EDN97802	26.6111	34.5093	34.4513	35.5022	51.6849	37.4866	39.7324	38.4683	36.1784	38.685	37.3403	26.7335	33.4625	46.0284	29.464	38.0488	61.1403	46.5154	38.4941	56.1169	48.0082	19.8265	20.5315	28.4842	30.1543	27.1645	30.572	26.3148	33.2492	26.9772	28.3389	19.7572	42.4274	44.4154	40.9698	65.5538	54.4185	71.2892	88.7428	34.7464	55.4192	40.7729	33.5098	43.8718	47.6825	18.5188	21.963	21.1529	29.8787
EDN97548	968.403	0	0	0	295.432	0.553797	0.724252	0.295748	0.908603	1.04406	1.84626	296.806	426.1	396.702	233.389	153.072	177.308	33.2374	17.9905	1.57567	1.43726	0.386327	0.473545	177.785	172.667	93.8057	98.0801	11.2477	10.177	7.48837	4.36735	17.309	4.91048	6.75153	5.39442	7.06664	6.61566	14.4444	7.71483	500.176	1656.27	1353.86	8.59653	17.1064	0.59002	0.881222	0.185235	0	0
EDN97525	0.38089	0	0	0	0.291251	1.92878	1.65106	1.68552	0.32878	0.66114	0.250527	0.728841	0.290863	0.381921	0.941348	0.743481	0.825578	0	0.621399	1.49667	0.227533	0.489277	1.19947	8.3393	5.75472	3.6001	2.11733	0.362163	0.198293	0	0.167612	0.328823	0	0.185885	0.474441	0.433054	0.620639	0.203262	0.287374	0.842934	1.46894	2.779	0.956323	0.592402	2.11721	3.20865	1.05569	0.946144	0.668217
EDN97649	869.089	4211.6	4698	2215.26	1244.88	2293.86	2074.63	1937.15	2043.18	2115.79	1864.15	1479.31	1178.44	1278.22	1476.12	1342.2	1686.56	2346.56	2330.47	2685.63	3040.59	3353.1	3181.26	1681.77	1666.02	636.19	647.536	2099.36	3191.48	3534.9	3663.64	2165.82	2445.05	2562.45	2503.48	2685.64	3074.27	2441.79	2380.39	2283.98	2068.45	1399.55	2262.18	2395.52	2656.4	3168.7	3975.83	3783.17	3861.04
EDN97795	5.45347	4.20956	3.1575	3.42647	37.958	0.434513	0.858694	3.09395	0.0905264	0.227548	0.229934	22.4761	31.2871	37.6992	28.7184	24.0535	10.5701	6.62306	5.13289	3.15938	0.250596	0.943025	0.660527	7.14357	12.3592	29.3411	29.7323	38.2917	20.9656	16.6937	18.4139	38.2675	19.8431	17.197	18.2886	13.8315	10.1678	17.1257	20.8892	4.06164	9.70697	22.19	0.445609	0.699052	1.23449	1.38283	0.322971	0.390767	0.367974
EDN97738	0	0	18.5772	16.7998	0	2.84052	0	0	0	5.35515	0	5.90351	0	0	6.09983	0	0	0	0	0	0	0	0	0	9.32249	0	0	0	0	0	2.71526	0	0	0	0	0	0	0	0	0	0	0	4.76682	10.9677	0	0	0	0	0
EDN97585	0	0	0	0	0	0	0	0	0	0	0	0	0	0	0	0	0	0	0	0	0	0	0	0	0	0	0	0	0	0	0	0	0	0	0	0	0	0	0	0	0	0	0	0	0	0	0	0	0
EDN97577	0	0	0	0.599496	0.0748298	0.168939	0.0706999	0.108264	0.0633541	0.0955486	0.128734	0	0	0.110391	0.0362785	0.107449	0	0	0.159654	0	0.0876889	0.0942811	0	0	0.221781	0.138744	0.271999	0.093049	0	0	0	0.0422416	0.0704926	0	0	0	0	0.235005	0.332252	0.243643	0	0	0.0283505	0	0	0	0	0	0
EDN97521	0	0	0	0	0	0.423618	0	0	0	0.133106	0	0	0.156157	0	0	0	0.332423	0	0	0	0	0	0	0	0	0	0	0	0.159687	0	0.134979	0.353073	0	0	0	0	0	0	0	0	0	0	1.18482	4.90697	0	0	0	0	0
EDN97678	6.09018	33.6196	15.28	37.4342	26.0599	17.5652	17.4662	20.916	17.2047	16.6176	19.9681	41.6928	32.3201	27.6188	47.5264	39.8286	48.0016	38.5026	40.0943	8.46037	9.20552	19.6766	19.0335	42.5386	41.6853	90.0952	80.9608	10.7918	7.25388	7.87748	6.55788	10.4091	7.00146	7.31786	7.60899	5.38553	5.22493	4.72732	5.2215	31.7549	43.7718	40.0583	10.4791	15.1718	9.95671	15.0398	7.07587	8.2231	6.66423
EDN97616	0	0	0	8.43342	3.15801	5.70372	7.45929	6.092	4.01056	1.34413	1.35822	7.40885	0	0	6.12419	1.51153	0	17.4654	0	0	0	0	0	0	0	0	11.479	0	0	0	0	10.6962	2.97497	1.51165	0	4.69557	0	3.30594	4.67396	13.7098	0	0	0	0	0	0	0	1.92356	0
EDN97766	14.9401	54.2019	61.1739	46.7786	37.9278	32.4284	33.1722	36.8397	40.2036	42.3999	41.2394	38.3439	40.6536	41.3837	42.4621	39.6973	78.8516	65.4554	55.0037	55.3789	45.5165	50.3776	55.1641	62.6945	62.977	68.0636	64.7794	29.216	22.7113	27.0363	24.2596	27.0854	33.2184	26.8315	33.4599	24.2902	22.8225	23.3603	24.5729	140.519	74.903	61.5872	53.7272	67.5517	44.9424	65.2813	28.2958	22.4526	26.8655
EDN97609	78.7672	340.06	147.528	345.688	31.4573	37.5783	40.4737	42.2755	43.8285	41.5831	43.3243	48.5795	38.3514	37.4238	43.9136	53.131	53.6005	74.7544	80.1904	69.2793	60.3213	184.421	179.907	341.735	348.197	446.695	399.674	19.5945	25.927	35.735	31.9411	24.3139	31.6683	32.4622	25.2699	30.2854	25.091	37.6352	37.1426	16.4689	83.8906	89.3779	57.9322	61.8642	42.9	32.8752	38.3601	34.8378	40.1033
EDN97653	19.9217	3.32489	5.67369	0.732977	14.2726	0.619662	1.81527	1.45606	3.02095	3.38786	3.89558	9.65891	14.1166	21.4603	10.9116	5.51764	13.4208	7.58988	5.56323	2.11568	2.57312	2.76655	3.39113	5.89419	6.50787	21.883	21.4502	41.1267	24.807	20.1096	17.8885	43.3834	18.6166	16.5542	17.7056	26.9351	25.8812	15.2285	21.5302	18.1714	18.6883	13.7493	12.1667	10.049	1.76051	2.16926	2.653	0.835913	1.57431
EDN97702	3.13911	11.3078	1.57518	4.27339	0.400057	11.3199	7.43356	6.94562	16.5966	12.1463	15.9442	1.62683	0.665876	1.18035	0.905115	0.510617	1.4175	0.885009	2.56063	6.1674	7.81341	5.37651	9.47358	7.00012	3.16184	0.494504	0.484723	0.497461	0.680929	0.465248	0.345343	0.150556	1.00499	0	0.391011	0.396557	1.27875	0	0	0.578921	2.01771	0	3.03136	3.48735	5.64527	1.91624	3.06128	2.59922	2.75356
EDN97617	24.9036	96.2776	32.4486	24.2159	103.855	38.7286	34.1692	50.9346	22.0836	23.1574	21.2896	100.763	123.054	112.527	131.112	126.123	179.286	144.079	135.884	13.4312	11.6264	23.9255	15.8168	86.5469	83.7888	203.934	186.134	89.8747	30.5056	42.9889	37.0668	87.4426	25.3256	24.5116	23.8777	25.3797	19.6075	16.1935	24.9471	192.202	272.794	267.967	19.4007	12.136	14.4382	16.7863	13.5985	14.4257	9.72924
EDN97705	80.0327	155.707	155.413	495.345	44.2109	67.3177	70.7167	78.337	76.4026	82.5638	78.9939	51.8071	50.8166	57.4275	51.177	48.1293	62.5526	80.0212	76.3672	67.2216	81.4003	102.425	99.3143	63.3302	66.078	45.5559	42.7253	47.7143	49.2548	59.5288	53.8752	52.3116	64.0085	63.5966	67.8927	61.5643	81.0813	57.634	75.4227	53.0036	94.0875	73.8046	429.582	1178.65	121.602	53.8316	74.7651	60.9714	51.5865
EDN97777	0	0	0	0	0	0	0	0	0	0	0	0	0	0	0	0	0	0	0	0	0	0	0	0	0	0	0	0	0	0	0	0	0	0	0	0	0	0	0	0	0	0	0	0	0	0	0	0	0
EDN97741	630.604	0	0	0	85.7237	77.4134	30.3722	41.3416	49.8969	59.2902	82.9549	60.3336	37.4543	79.0388	46.7551	56.4168	0	154.081	160.034	0	0	40.5025	82.744	102.271	79.3963	79.4713	155.799	39.9732	27.3579	46.731	4.62498	54.4402	50.4719	56.4212	15.7097	15.9326	25.6883	11.2174	79.2963	23.2595	243.198	0	24.3584	9.3408	0	15.3979	0	0	12.2923
EDN97697	1.80956	21.6916	26.1189	8.83933	4.91075	7.63207	7.48507	6.58148	7.82143	8.56843	8.85664	10.9862	4.68746	5.0698	10.102	4.24641	9.92088	9.87326	9.69589	12.3388	11.6046	28.7143	27.4032	10.4226	11.1772	13.1295	12.8698	5.76902	4.11459	6.64965	4.76609	6.92266	5.85293	6.15582	5.11791	4.55851	5.02991	4.40232	3.85489	31.0362	13.7522	4.46561	15.5214	12.3338	13.2258	35.0687	35.8948	34.4892	35.621
EDN97580	28.4746	78.4988	63.2766	61.8371	24.5382	34.7215	30.1227	23.0011	26.7735	25.154	26.161	34.2974	23.9878	27.192	31.8355	22.1663	26.2671	66.8986	67.2853	43.7339	45.9673	89.0485	80.8633	57.7249	48.1427	70.8084	60.3	36.6366	31.8538	28.0343	32.4445	35.41	32.232	33.0866	31.1614	35.2005	30.2413	26.4112	35.2943	18.3797	45.7561	33.3888	27.4972	16.2686	31.9217	36.3782	65.1412	52.9436	41.5297
EDN97676	0	0	0	0	0	0	0	0	0	0	0	0	0	0	0	0	0.552409	0	0	0.667631	0	0	0	0	0	0	0	0	0	0	0	0	0	0	0	0	0	0	0	0.564022	0	0	0	0	0	0	0	0	0
EDN97732	56.4116	0	0	0	43.1355	0	0	0	12.1735	36.7192	0	0	14.3594	0	0	0	0	0	0	0	0	0	0	0	0	0	0	0	0	0	0	0	0	0	0	0	0	0	0	0	0	0	0	0	0	0	0	0	0
EDN97589	0.707367	0	0	0	0	0	0	0	0	0	0	0	0	0	0	0	0	0	0	0	0	0	0.556898	0	0	0	0	2.01776	0.736515	0	0.622557	0.407114	1.01909	0.517822	0.352442	0.804243	0	2.26492	2.13478	0	0	0	0	0	0	0	0.217841	0	0
EDN97514	1.63111	1.00725	0	5.32917	0	0.321807	0	0	0	0	0.228874	0.468173	0	0	0	1.11435	4.47819	0	0	0	0	0	1.84916	2.38079	0	3.08338	0	0	0	0	0	1.77364e-06	0	0.530683	0	0	0	0	0	3.36909	0	2.38013	6.92083	5.20436	6.03082e-09	4.09657	0	0.405172	0
EDN97800	1.42932	4.4132	4.30332	1.94579	1.09294	3.94795	2.75365	2.10835	3.08443	4.34172	2.82037	0.341879	2.91063	3.58297	2.47274	3.48746	3.09804	4.02968	3.88641	4.6803	2.56151	0.918025	3.37584	6.9542	2.1595	2.70193	1.32424	2.26507	2.23232	1.27104	2.20141	1.64525	0.686395	1.04632	2.8486	2.70845	2.91124	1.52551	1.07839	6.32635	5.51229	0	4.96893	5.08122	2.80412	2.61755	0.880345	0.887619	1.67169
EDN97587	0	0	0	0	0	0	0	0	0	0	0	0.176395	0.28158	0	0	0	0	0	0	0	0	0	0	0	0	0	0	0.233736	0	0	0	0.212219	0	0.0899762	0	0.419233	0	0.196775	0	0	0	0	0	0	0	0	0	0	0
EDN97608	3.6528	9.77466	5.62102	24.09	5.15179	2.31684	2.75627	3.01337	4.134	3.46963	3.71958	5.37819	4.21513	5.55507	5.07557	4.13942	8.79714	5.03474	4.85574	2.92382	2.81246	5.99565	7.09361	13.1317	13.9811	15.9585	14.8155	3.24165	3.12717	2.743	2.17895	4.18127	2.65074	3.01073	2.81087	2.98405	2.38081	2.90232	3.67462	6.19764	8.4524	8.29145	4.67187	6.87158	5.67992	4.19206	3.27475	3.35222	3.3703
EDN97659	48.44	94.9158	42.0694	17.3312	25.4057	77.6909	89.2092	196.571	9.58212	10.7123	12.4585	24.6582	39.1249	24.9861	22.4085	12.3495	4.03821	18.2089	19.419	0.406709	0.370984	0.199437	0	1.88846	1.17286	5.57633	5.46602	0.787322	3.15225	1.93289	1.70802	1.87646	0.447348	0.606155	1.54711	0.941435	0.632454	0.497116	1.8742	12.3693	43.1107	44.1777	0.179913	0	0	0.45492	0.286876	0.674909	0.181583
EDN97599	0	0	0	2.88155	0	0	0	0	0	0	0.11602	0	0	0	0	0	0	0	0	0	0	0	0	0	0	0	0	0	0	0	0	0	0	0.258252	0	0	0	0	0	0.58555	0	0	0	0	0	0	0	0	0
EDN97791	14.7289	50.4205	28.9207	41.4098	31.5026	49.4534	42.6411	40.8548	38.2797	36.9597	41.9806	35.3067	34.3134	35.6377	37.0348	30.2346	41.8147	60.1213	63.3818	23.2761	23.3356	32.2878	32.5188	47.9045	53.6983	114.701	105.609	16.8463	20.5034	13.8097	17.1196	22.4825	16.1453	16.7202	18.187	14.5618	22.1739	15.7202	20.0511	55.0944	67.917	43.2189	26.3442	14.0863	21.2532	18.0605	16.7632	19.7849	14.6987
EDN97584	30.5913	0	0	0	0	0	0	7.50477	0	0	0	0	0	15.2711	0	24.0524	0	0	0	0	0	0	0	0	0	0	0	7.8339	0	0	2.8482	0	0	6.03128	6.15754	11.5977	0	0	0	13.6751	0	0	0	0	0	0	0	0	0
EDN97574	10.8883	108.141	72.12	206.035	12.6737	33.6669	42.478	43.1862	12.3749	11.6548	14.005	7.63947	13.9503	12.1005	7.89353	7.61582	7.67009	6.95806	4.93432	0.237691	1.7345	0.466222	0.285738	8.82928	6.03191	32.9324	33.9623	15.6444	27.1142	12.7487	15.4124	21.3064	7.84323	8.41348	11.0309	11.1415	10.9408	17.819	20.8113	20.2812	9.79803	23.8325	2.80388	1.93539	0.35602	0	0	0.112695	0.212243
EDN97675	0	1.03235	1.67774	1.82066	0.454513	0.102613	0.429428	0.493191	0.336709	0.290179	0.146611	0.47984	0.0567386	0.558759	0.605974	0.271933	1.08705	0.879792	0	1.02184	0.932082	1.14532	1.05291	0.542248	0.168386	0.421362	0.826055	0.494529	0.290106	0.0991083	0.392351	0.384861	0.428169	0.761471	0.388706	0.168951	0.272403	0.594754	1.17722	2.95976	2.5789	0.813149	1.8942	1.04004	0.655947	1.38789	1.16695	1.24581	1.10797
EDN97693	0	0	0	0	5.04057	0	0	0	4.26756	0	0	0	0	0	0	0	0	33.4523	0	0	0	0	0	0	0	0	0	0	0	0	0	0	0	0	0	0	0	0	0	10.9413	0	0	0	13.1818	0	0	0	0	0
EDN97620	0	0	0	0	0	9.80733	30.7823	62.8497	91.9466	92.4472	37.3666	0	0	0	0	0	0	0	0	0	0	0	0	0	0	0	0	0	0	0	0	0	0	0	0	0	0	0	0	0	0	0	0	0	0	0	0	0	0
EDN97602	0	0.513902	0	0	0	0.0766208	0	0.0818367	0	0	0	0	0	0	0	0	0.180378	0	0	0	0	0	0	0	0.251467	0	0	0	0.0866488	0	0	0	0	0	0	0.126156	0	0	0	0.368341	0	0	0.128581	0.0739613	0	0	0	0	0
EDN97593	0	0.192395	0	0	0.0635297	0.286855	0.210082	0.122553	0.215148	0.10816	0.163941	0	0.0634452	0.0937208	0	0	0.405182	0	0	0	0.148894	0	0.0981142	0.303172	0.282434	0.353376	0	0.118496	0.0648795	0.277058	0.054841	0.286901	0.119695	0.0608199	0.0931397	0.566765	0.101534	1.13059	0.752209	0.1379	0	0	0.240692	0.636865	0.0407489	0.0456453	0	0.0773924	0
EDN97572	46.508	25.8403	20.38	23.4197	2.69716	8.68472	10.8039	10.7334	2.38811	2.21683	2.38399	1.48256	1.72313	2.53136	1.4846	1.26883	8.01489	4.89146	5.8561	8.3467	6.80128	6.22857	7.98375	8.73215	7.50529	8.80915	10.7547	7.73968	5.41426	6.19682	4.38633	7.53849	9.47015	11.2709	6.50046	13.5376	7.38953	9.11238	10.13	8.21854	4.89802	4.61325	4.82268	8.58072	9.41304	4.55161	3.69439	2.6842	3.80549
EDN97594	12.7102	69.0161	62.2394	82.3382	32.1732	43.3796	43.5909	44.7523	43.7277	46.1847	45.3237	37.2857	31.0892	33.6928	33.8318	26.9843	47.1032	32.9508	32.5738	43.1505	40.9311	39.3164	42.2116	68.593	70.7437	79.2614	77.9642	38.1544	45.9006	40.0792	35.8413	41.4107	75.4203	63.9902	66.4945	44.8478	47.6106	42.2563	48.4992	83.1734	88.4581	82.0757	34.9879	31.3892	41.7983	34.139	30.6391	35.7914	34.1736
EDN97641	11.848	101.656	123.134	17.68	16.7255	37.5504	36.2138	27.3352	33.9754	35.4951	33.2697	30.0831	16.1813	18.5054	24.4389	29.8535	25.557	34.3023	27.7548	37.304	43.5548	71.1217	74.6216	41.5709	37.1783	13.5674	17.0987	19.3534	23.6641	37.4836	32.5858	26.161	42.5633	50.1489	36.9517	30.4815	32.5782	24.6827	24.9262	82.8209	12.3019	14.1302	87.4379	52.8012	59.5254	71.101	81.4641	74.921	73.2158
EDN97614	0	0	0	0	0	0	0	0	0	0	0	0	0	0	0	0	0	0	0	0	0	0	0	0	0	0	0	0	0	0	0	0	0	0	0	0	0	0	0	0	0	0	0	0	0	0	0	0	0
EDN97804	66.6111	100.443	39.6434	42.1769	67.5181	46.3535	64.1647	63.2191	41.1177	37.9805	44.8318	47.057	54.8101	79.606	45.5592	49.5142	36.0948	53.2818	52.2299	39.5656	36.0901	22.884	19.5132	30.1478	38.6177	103.956	94.724	119.307	64.9203	70.9438	56.2388	127.939	49.0983	45.7381	39.7491	66.3403	61.842	41.3338	40.9066	141.415	107.536	192.139	19.7462	14.1117	28.8714	41.4187	46.7517	35.594	55.2592
EDN97764	20.6034	60.9649	69.1395	40.0272	45.9509	29.6402	36.4374	32.8714	30.8916	28.2192	29.7385	39.6304	47.2009	46.3218	38.1371	38.8032	67.6846	41.7502	51.1202	34.2952	37.5648	52.1058	49.0002	69.4397	73.1206	98.7899	96.8357	40.8814	28.6591	39.6019	31.4025	47.8643	46.9979	41.4247	36.8918	37.4151	35.4081	33.5578	38.2145	43.6969	57.1111	68.1157	29.3055	14.1149	23.7192	17.6081	21.6127	18.526	19.2652
EDN97684	8.73921	24.1726	29.3264	51.8017	17.9128	18.8584	21.7033	24.7525	23.4951	22.675	25.9864	11.5839	19.4647	17.1606	13.4091	18.4801	53.1763	36.7524	31.8814	27.6626	27.0817	32.8596	31.9644	41.4124	45.663	53.1746	43.1826	13.2145	11.2794	17	11.7775	13.9365	14.2516	13.8168	12.5639	13.1101	13.7951	12.3393	16.0718	59.1294	56.8747	53.135	50.6355	45.0241	26.7892	31.6086	20.4092	20.1256	21.0811
EDN97710	2.14536	0	0.403696	1.09521	0.136706	0.123453	0.129161	0.0659284	0.0578704	0.407298	0.117591	0.192431	0	0.33612	0.132554	0.0654321	0.726572	0.15121	0	0	0.480593	0.172241	0	0	0.202584	0.506939	0.248456	0.424975	0.0698051	0	0.0590044	0.154341	0.386346	0.0654372	0.46765	0.609793	0.218484	0.286218	0.202329	1.03859	0	0	0	0.417087	0.17537	0.196443	0.330342	0.249804	0.313644
EDN97681	21.9876	50.917	38.6161	18.2921	70.9881	14.0584	6.47169	6.90709	8.43531	9.54139	8.83798	35.6458	51.6156	59.4047	56.7563	48.8798	90.0207	19.2857	32.55	19.1995	7.2971	8.63025	13.4637	34.1736	29.5291	76.2016	82.6164	64.2682	29.253	26.6134	22.0391	53.7821	49.2753	46.4991	46.8639	37.0353	27.3683	20.8599	26.727	17.5717	37.6876	31.1934	11.5601	15.7417	6.78999	4.92145	4.13801	1.13787	2.85734
EDN97796	14.073	0	0	0	2.39133	0	2.25935	5.76629	3.03691	1.01781	0	3.36611	3.58223	0	0	3.43373	0	0	0	0	0	3.01293	0	0	0	8.86766	0	4.46034	1.22107	2.08576	1.03214	2.69983	0	1.14467	2.33726	1.77781	0	0	0	5.19073	0	0	0	2.08455	1.53384	0	0	0	0
EDN97553	85.059	155.349	202.767	325.575	54.2871	70.3167	59.2237	58.7405	30.8197	31.3302	34.3299	92.0124	87.6973	59.7251	91.0576	128.322	177.519	262.579	260.237	211.443	178.987	254.755	239.619	278.001	272.365	389.186	396.329	153.888	90.4433	108.444	97.8949	159.069	281.057	289.862	302.17	120.992	114.335	104.63	113.711	255.024	185.337	260.091	97.8702	58.7022	115.749	165.357	96.1632	69.6359	50.5329
EDN97559	0.686923	3.53493	1.03408	0.311712	4.027	1.89736	1.98508	2.02652	1.03765	0.397449	0.602424	1.86212	2.97252	3.44391	3.11244	4.9723	5.21116	2.45308	2.24135	5.84825	6.97594	1.32359	0.360535	1.39256	2.24867	5.62698	6.57638	1.37887	1.72847	2.03618	1.41065	1.71318	1.09959	1.2292	1.54015	2.86366	2.51843	2.19946	1.72756	0.380051	0.883059	1.67061	0.309561	0.712252	3.29424	3.43848	1.69236	2.06183	2.20936
EDN97538	22.3228	0	0	2.98877e-08	2.62584	0	0	0	0	0	2.09847e-05	1.32026	2.87803	1.44591	1.37813	2.3703	6.0585	0.0010579	10.5152	11.4401	4.30429	0	2.77415	0	0	0	2.47082e-08	5.59905	10.4258	12.4791	9.47772	7.59044	7.79074	10.2908	11.0783	8.58478	2.31879	11.0111	0.000185519	3.90125	0	0.00665869	17.9364	9.33948	18.5513	10.713	10.6175	9.5426	4.20596
EDN97735	0	0	0	10.2351	1.91633	0	0	0	1.62245	0	0	0	0	0	0	0	0	0	0	0	0	9.65785	0	0	0	0	6.96568	4.76583	0	0	0	4.3271	0	5.50378	1.873	0	3.0627	8.02439	0	0	0	0	2.90413	0	0	0	0	0	0
EDN97808	31.2367	84.3912	117.557	127.571	234.873	223.787	196.522	192.945	199.696	245.684	238.843	207.334	213.689	226.1	216.159	247.702	222.158	277.407	305.765	342.653	282.232	243.261	258.217	232.717	274.317	166.074	170.024	393.536	432.973	569.44	516.326	425.849	264.386	228.666	190.653	244.163	233.815	256.293	253.35	142.578	225.876	170.929	290.334	173.51	297.472	200.216	256.123	244.903	220.343
EDN97782	0	0	0	0	0	0	0	0	0	0	0	0	0	0	0.0794092	0	0.174108	0	0	0	0	0	0	0	0	0	0	0	0	0	0	0	0	0	0	0.12177	0	0	0	0	0	0	0.0620557	0	0	0	0	0	0
EDN97622	7.59693	41.0488	43.4576	16.5472	55.3796	51.0601	41.7122	49.3065	32.1322	32.1423	28.815	141.916	76.7709	60.5591	152.456	82.3003	76.1567	58.257	71.4717	37.8117	32.2212	27.8124	31.1009	69.3038	52.2245	175.922	132.323	50.3231	31.8376	27.6982	30.0874	50.7186	43.7788	53.3882	43.9075	20.4417	26.3049	29.595	34.3904	218.983	108.403	127.484	11.5912	9.11487	45.9542	84.0312	65.0394	71.7099	57.7535
EDN97664	0	0	0	0	49.4901	31.9231	6.67982	20.4578	29.9289	6.01837	0	39.8079	14.1212	34.7663	47.987	60.9113	0	46.921	0	0	0	0	21.8376	33.739	83.8165	0	51.3976	0	122.744	0	42.7216	0	0	6.76845	13.8203	0	0	14.8024	20.9277	0	0	0	0	6.16302	99.7661	40.6378	76.8796	17.2255	48.6623
EDN97657	110.37	113.594	81.0229	59.3585	37.5091	37.6364	45.7752	52.4256	24.2586	24.0951	27.3352	29.8216	33.8173	30.3998	20.879	23.7713	28.0575	41.873	32.6039	17.8472	18.7215	21.0041	27.3551	56.3512	55.5847	114.623	136.342	31.0944	71.4691	43.0154	32.2292	28.624	20.2849	24.1057	26.4773	27.6275	21.0926	26.1774	40.0939	55.7869	73.5695	79.5327	29.8692	15.5917	10.4701	18.4656	27.2756	24.9624	27.8889
EDN97694	1.38644	45.8657	34.5864	43.6802	33.2181	33.417	38.8255	45.9174	34.9197	34.9809	35.9122	32.0726	38.7701	35.2017	30.2512	32.3303	32.6268	54.7231	58.5938	15.5653	16.8011	16.792	17.7762	35.6552	33.3659	46.4269	49.7291	16.8237	20.1584	17.3488	16.8651	17.3838	15.789	13.8707	17.9604	16.5138	13.3934	9.51267	14.1963	18.1905	64.9269	33.9594	16.6018	19.4511	15.6723	19.0789	15.4318	20.6023	12.0457
EDN97703	46.2605	70.5673	69.2249	86.9673	44.4976	30.233	32.3602	32.4264	27.6907	30.8885	31.4538	35.5004	45.5599	47.3521	41.0364	35.4073	61.4748	50.6163	48.3675	46.3457	44.2486	44.3916	48.777	63.9724	73.4296	121.544	125.263	32.0295	26.4487	22.5278	29.5056	32.1713	37.687	38.9712	38.4151	38.9252	33.7635	33.0629	42.7973	35.954	93.4517	90.4073	37.7591	31.9367	30.7023	23.7009	25.7792	24.0257	34.2182
EDN97605	3.89328	8.01398	9.11685	4.71118	6.28483	12.4464	10.3133	8.29526	9.05504	9.6675	9.76887	18.7281	7.81807	7.80763	13.6846	9.2883	6.79781	25.3675	21.6427	13.0318	8.52771	17.5041	21.7964	13.1544	7.84294	14.3105	16.0314	5.48423	5.74275	7.50131	7.13852	12.4484	8.51729	8.97235	8.51359	6.06591	10.3969	5.5404	9.13858	17.9502	16.6831	6.31237	13.5347	12.1105	16.1248	17.9039	19.0503	21.8941	16.0636
EDN97666	0	0	0	0	69.7932	110.298	164.853	50.4883	29.5449	133.676	150.086	81.8692	87.1255	188.762	101.51	133.622	0	0	0	0	0	0	0	0	0	0	0	0	0	0	0	0	0	0	0	0	0	0	0	0	0	0	0	0	0	0	0	0	0
EDN97746	33.0266	25.4934	24.8587	22.4802	16.836	8.86894	15.9068	6.7662	8.31489	8.36017	7.24099	11.8495	11.2091	16.558	4.08117	10.7444	11.9308	40.3485	26.9405	10.8146	16.441	17.677	8.6671	20.0859	12.4747	31.2161	20.3991	29.6582	24.3578	36.7116	25.4335	19.008	29.077	29.5495	30.1681	27.1192	24.6652	38.1868	29.0709	6.09084	21.2283	0	11.6941	8.5611	61.1938	22.1769	8.47572	10.2549	27.3608
EDN97781	0	0	0	0	0	0	0	23.2137	40.7528	10.2437	0	11.2926	12.0177	0	11.6682	11.5195	0	0	0	0	0	0	0	0	0	0	0	0	0	0	0	0	0	0	0	0	0	0	0	0	0	0	0	0	0	0	0	0	0
EDN97561	10.5229	98.0423	35.2946	35.6875	184.974	15.8501	37.2114	53.3741	15.577	15.5016	17.4046	72.7715	166.777	125.876	89.0618	121.035	51.4189	21.6519	21.5849	210.129	235.674	41.1449	39.5331	47.1561	58.2951	139.07	135.293	79.8102	97.0709	108.598	80.0205	82.7163	124.118	143.838	110.563	120.34	269.756	109.553	106.275	44.6351	22.7832	44.4492	3.03069	15.3409	78.4729	104.401	73.966	82.0291	159.509
EDN97523	3.50008e-05	0.00283344	0.0013302	0.00249698	4.12313	0.353198	4.68842e-09	1.01861e-07	0	0	0.311282	3.2839	2.10266	5.19528	5.10961	4.23267	36.0245	24.1831	2.95519	8.45706	26.2208	8.86287e-06	1.47209	0.000780249	0.00117588	3.69777e-07	0.000260464	10.3598	5.24956	1.71008	13.4862	6.28052	0.00090523	3.30814	1.06951	8.54898	5.05347	0.00099804	9.22028	8.5743	0.00731221	24.9014	18.5431	32.6921	16.0348	11.4064	9.56871	9.57418	8.87317
EDN97761	15.0604	28.721	27.3391	19.2963	89.3057	33.238	25.7077	21.4529	18.0661	15.2812	13.2078	128.623	113.429	118.144	211.83	89.3805	114.732	60.9422	51.0672	17.1153	11.1135	14.225	11.508	31.2494	28.1081	105.923	90.6958	28.359	77.4823	27.77	40.0565	38.4951	44.4578	38.4788	45.3535	24.1735	22.5552	23.8745	22.0571	126.946	52.9568	46.8613	32.3378	12.3023	14.7731	24.6601	15.2781	11.2782	9.06612
EDN97567	6.56018	23.2203	30.8451	36.889	13.0276	33.3009	33.3783	34.2614	6.95582	6.51153	6.82538	8.31324	10.0298	9.43781	9.05417	7.22716	16.0126	6.90942	8.65737	6.53788	3.92779	2.97392	2.60759	13.1797	9.21285	13.1753	12.5708	6.39318	7.26153	3.38909	2.93877	4.98919	4.81829	4.83999	4.67318	3.74639	4.93978	3.8441	5.12188	11.0345	32.4115	36.2922	24.1962	26.2333	5.80812	5.05783	4.68291	3.74264	2.82399
EDN97603	27.7462	72.4692	48.0731	41.573	76.9483	29.7235	34.7118	32.2617	23.7996	26.0495	23.6827	91.9945	63.9643	81.1018	69.7377	48.6669	72.0544	48.3125	52.5735	11.9997	10.2159	21.7437	20.3329	39.6923	37.966	166.588	155.532	126.932	63.3208	63.0808	64.351	140.055	151.765	151.037	156.633	106.609	98.5968	89.9583	99.6668	202.75	80.7591	70.026	30.4338	25.8614	11.0123	8.56461	4.03053	4.1722	3.67372
EDN97644	0.880629	2.03929	2.48564	0.899126	3.89999	0.988162	1.43148	0.893057	2.01915	1.60023	1.68941	6.60875	3.7547	3.89077	7.56307	3.84078	6.32277	9.62068	10.7153	3.82079	4.27427	5.51471	5.37311	10.8454	10.062	8.53162	8.46485	1.63977	2.20633	1.762	1.79229	1.83727	1.79732	2.122	0.932383	1.04295	1.74883	1.76231	1.57799	1.21806	2.97169	3.61414	4.23075	2.17676	1.36773	3.91084	8.74614	6.80179	5.85788
EDN97750	0	0	0	0	0	7.04409	22.1093	0	0	0	6.70962	0	7.7899	0	0	7.46698	0	34.5116	33.2846	0	0	0	0	0	0	0	0	0	0	0	0	0	0	14.9351	0	0	0	16.3313	23.0893	16.9316	0	0	11.821	6.79959	0	0	0	0	8.9481
EDN97601	0	0	0	0	0	0	0	0	0	0	0	0	0	0	0	0	0	0	0	0	0	0	0	0	0	0	0	0	0	0	0	0	0	0	0	0	0	0	0	0	0	0	0	0	0	0	0	0	0
EDN97650	0	0	0	0	6.71321	12.1248	0	12.9502	0	22.8585	0	0	26.8171	46.2164	6.50931	25.7054	0	14.851	0	0	0	0	0	0	0	0	0	8.3477	0	0	5.79506	7.57924	0	0	0	0	0	0	0	0	0	96.0823	15.2604	11.704	51.6715	9.64672	8.11106	0	7.70106
EDN97753	0	0	0	0	0	0.0655962	0	0	0.0614984	0	0	0	0	0.0357192	0.0704318	0	0	0	0	0	0	0	0	0.346638	0	0.13468	0.132016	0.0903236	0	0	0	0	0.0684279	0	0	0.0540019	0	0.380203	0	0	0	0	0.0275201	0.0316597	0	0.0521896	0	0	0.0416634
EDN97615	48.8585	4.89794	0	0	7.1162	0.876318	0.916834	1.24796	0.410787	0.826047	0.556472	5.76735	7.59129	6.83962	5.48869	7.12177	17.8793	5.36676	8.97166	2.49331	3.41144	10.1886	9.49149	21.6105	41.2233	16.193	21.1636	8.6477	3.30336	4.51408	2.93186	8.03422	5.78959	3.56116	6.16491	3.60713	2.32633	8.46538	5.74484	1.75531	12.2355	4.62955	0.612747	0.140983	0.622424	3.95088	1.17245	1.57618	0.371062
EDN97736	1.23514	0	0	0.840719	0	0	0	0	0	0	0	0	0	0	0	0	0	0	0	0	0	0	0.486201	0.751177	0.93306	0	1.14433	0.978673	0.482262	0.27459	0.679405	0.533148	0	0.150695	0.769249	0.234048	0.754719	0	3.2616	0	0	0	0.357822	0.137216	0.20193	0	0	0.191757	0
EDN97674	5.54576	24.0097	30.6714	12.6375	4.60936	7.71452	7.5486	7.05411	6.40006	7.27197	6.58168	5.42131	4.78736	4.65412	6.52526	6.38327	10.0606	7.47769	9.76876	11.2905	10.1547	32.0574	30.7524	16.5706	17.6685	11.9649	11.9516	5.46414	5.93119	6.11093	5.65011	5.72438	6.71593	7.94294	7.71878	8.13288	6.63004	7.39874	8.27736	15.0079	7.90415	6.1573	7.91669	5.22344	13.6788	19.9148	24.0216	21.6745	25.2396
EDN97801	1.22288	5.4277	6.44311	1.66475	2.4546	2.63886	3.38666	2.93123	3.62854	3.05131	3.3179	2.96157	2.95716	2.87388	3.21117	3.02106	8.03459	8.96393	7.23207	4.80518	7.12252	13.7451	16.6075	9.48247	9.23801	6.79058	7.93085	2.32551	3.34233	4.89357	2.89245	4.53078	4.33102	4.81169	3.77	4.0552	4.17203	4.81285	4.2672	3.63661	8.25325	5.57639	8.00064	9.37392	6.14772	6.6065	9.50909	7.68911	11.3526
EDN97579	36.2286	243.081	186.686	257.978	64.9942	70.4001	74.1583	85.4694	66.4532	74.3733	69.5014	78.4896	71.6469	74.2251	78.6892	65.6169	49.0783	105.282	89.7937	77.566	76.5793	90.8384	87.7605	70.337	76.3151	63.217	83.2676	61.1661	85.9613	78.9928	91.5159	74.3812	65.9112	64.772	63.351	70.4986	61.5867	62.8336	80.4242	44.3282	131.658	94.0392	85.0406	93.9627	79.9596	57.6702	89.2555	84.3684	68.8543
EDN97780	2.1167	1.40048	0.455204	0.41165	0.38537	0.487215	1.01948	0.669062	0.913557	1.11536	0.994459	0.506294	1.92429	1.44022	0.822063	0.221342	3.76867	0	0.164442	1.38623	1.08382	0.582651	0	0.735613	0.228432	2.57229	1.96109	1.62927	1.57423	0.672251	1.33066	1.91437	2.03299	1.99223	1.43129	2.52119	2.09406	1.12958	2.50958	4.3498	0	0	0.584014	0.134372	2.57069	2.99034	1.21059	1.59617	1.06099
EDN97712	153.511	85.4025	52.0476	63.0707	24.3227	10.3457	13.8215	18.53	17.6082	13.8032	11.0673	21.8325	23.4103	30.3346	16.0644	21.4275	206.835	33.9217	34.2198	24.9071	22.7193	30.201	25.0424	79.9039	75.2218	99.3448	105.068	22.5739	12.4197	12.9132	15.9753	24.0776	12.9508	16.5359	14.8149	19.1307	14.9294	14.7606	11.4778	24.1025	42.6687	45.4065	32.0523	23.6606	19.8969	13.17	17.675	14.6003	10.9181
EDN97772	5.99541	0	2.25633	4.0809	0	0	0.721903	1.10546	0.970345	0.650419	0.657239	0.358511	0.763057	0.375728	0.370433	0	2.43657	2.53543	0	0	0	0	0	0	1.13228	4.25006	6.94332	0.475053	0.780308	1.33287	0	0.431321	0.719787	0.365741	0	1.13608	0	1.59973	2.26171	0.829265	0	5.46788	6.36859	8.32565	0	0	0.461586	0	0
EDN97569	0	0	0	0	17.0698	0	0	0	14.452	7.26536	0	0	17.0471	8.39396	0	8.17021	0	0	0	0	0	0	0	0	0	0	0	0	0	0	0	0	0	0	0	0	0	0	0	0	0	0	0	0	0	0	0	0	0
EDN97809	6.76991	52.2573	58.6345	50.3731	35.7639	37.4199	41.6959	39.306	61.9993	61.1296	58.741	38.73	37.534	40.0552	34.9298	37.8109	113.47	43.9249	41.8085	38.0197	38.1148	36.2746	37.5279	61.1388	62.8416	89.4954	82.9994	23.9846	25.7332	28.6166	20.813	22.3371	23.6037	25.0734	27.0076	22.9506	20.9668	22.6664	20.501	55.0546	49.3562	62.2497	77.5191	54.0064	19.1036	35.9709	21.8767	28.3349	22.3979
EDN97722	66.2137	200.872	205.446	160.204	92.2704	83.2589	102.984	115.228	94.5303	99.7502	101.557	82.508	102.452	100.532	81.1071	92.8429	82.4131	90.9741	106.766	89.9458	91.7175	146.712	129.298	97.4204	100.913	97.0188	92.9566	76.063	83.3929	94.2358	90.657	81.8746	84.0064	83.0431	80.9639	82.6237	88.3391	74.5275	83.7705	119.18	80.2875	73.8363	162.449	104.396	67.7871	81.1216	104.538	99.3865	87.4177
EDN97518	15.6832	0	0	1.8772e-05	1.40257	0.195783	0.415284	0.420233	0	0	0	2.72036	1.17503	1.13967	0.667402	0.225717	2.74495	0.669304	1.11561	2.64675	3.29061	4.4961	7.44314	2.48126	3.90483	5.4641	6.04297e-08	4.79236	2.29347	5.21117	3.15648	5.06749	2.86887	4.34398	3.03085	4.40517	2.42632	4.14229	6.72489	4.13315	0	0	5.41547	5.76602	2.09261	3.9273	0.707914	1.28978	2.39423
EDN97625	761.383	3264.29	3897.8	2182.84	1317.09	2305.6	2102.44	2069.04	1910.41	1923.63	1770.36	1464.02	1226.35	1419.25	1470.3	1263.08	1661.35	3251.49	3309.37	3475.83	3841.95	4914.64	5015.89	2271.84	2487.74	782.756	831.713	2125.4	3010.49	3475.23	3467.81	2205.42	2652.97	2663.71	2467.88	2802.93	3216.04	2490.83	2358.66	2864.07	2153.08	1069.07	2177.45	2477.58	1507.97	2587.25	2768.29	2697.58	3191.02
EDN97733	0.887605	0	0.267235	2.175	0.9502	0.245167	0.427504	0.218214	0.26816	0.385171	0.272447	0.636919	0.316312	0.712006	0.350987	0.563085	2.21246	2.50243	0.482692	0.930068	0.742324	1.2542	1.25783	2.15927	1.87747	3.35579	3.61835	0.618907	0.554508	0.315725	0.585889	0.459763	0.682001	0.389858	0.619142	0.740054	1.22936	0.852608	0.535744	0.196433	1.36925	0.647604	0.582855	0.512757	0.580451	0.715217	0.76537	0.771695	0.467153
EDN97789	15.1955	121.295	96.8191	83.2258	85.5688	92.1587	90.8029	88.007	84.2409	91.3958	95.4274	87.5968	92.3813	91.9511	94.8476	91.8569	121.213	161.333	177.377	86.1693	73.1818	64.9895	63.5252	166.49	165.958	295.154	276.002	61.5268	49.2126	52.4797	47.7925	61.7949	53.796	49.3813	58.8958	38.6601	35.3168	35.2022	49.0581	103.102	119.931	137.94	62.5177	35.5944	76.9933	110.966	71.8263	77.5769	52.9721
EDN97592	76.9965	184.906	149.242	361.726	75.1662	77.1462	87.9844	92.1718	69.9377	67.3703	72.3798	82.0931	75.5787	80.1064	84.5744	77.7255	80.7178	161.459	154.351	121.943	142.196	130.583	137.876	141.4	129.637	133.184	129.151	62.2052	65.4977	73.3927	79.502	72.5536	55.1009	61.5222	55.4133	64.0825	64.1657	52.3686	75.1782	99.3989	118.389	123.002	64.8286	51.0992	146.942	64.6967	87.4082	85.7865	55.768
EDN97747	41.5718	31.7586	23.8711	46.6749	26.217	20.8147	22.0867	20.1244	12.2081	13.2044	11.7455	21.2197	22.2549	26.3213	18.0064	15.7901	24.3845	30.4487	45.2146	34.5228	44.8033	65.7885	68.8316	70.8963	90.9762	92.7635	87.752	30.5627	20.5268	32.9665	30.9296	32.8057	23.4626	20.8111	22.2076	27.2871	23.2198	26.9877	27.1615	14.7012	33.0567	29.7057	12.6643	15.7119	40.919	18.2088	20.0615	16.6343	19.9246
EDN97524	0	0	3.24842	2.93761	0	15.1492	16.6291	23.8728	1.16416	0.702301	2.36555	0.516144	0.274641	0.540931	0.266654	0.789768	2.3386	0	0	0	0.64453	0	1.69887	3.9371	6.52053	0	4.99811	0	0.28085	0	0	0	0	0	0	0	0	0.575778	0	0.596942	0	0	1.04191	0.71918	2.11673	3.16143	0.996811	2.01009	0.315475
EDN97713	109.624	253.859	199.001	241.411	296.675	252.329	295.83	257.617	262.31	269.335	291.953	299.228	315.978	297.434	295.633	348.508	361.657	199.983	184.106	206.933	221.499	136.678	124.381	188.247	189.984	280.37	304.696	258.542	224.926	219.341	207.15	294.123	198.191	129.816	153.417	145.411	162.866	117.002	172.717	379.964	186.519	247.006	365.534	373.237	193.982	292.87	196.602	186.212	204.576
EDN97570	1.72229	0	0	21.1015	4.25124	1.98215	2.07379	3.55669	3.34498	1.64423	1.88803	0	0	0.863474	1.27696	1.68091	0	0	1.4049	1.69189	0	6.63715	9.49149	0	11.7096	6.51149	0	0	1.00871	0	0	0	2.75695	1.05065	3.93305	0	5.96353	0	3.032	14.0767	19.9264	0	19.3174	33.6749	3.8857	1.26163	0.88399	0.601624	0.595144
EDN97792	14.9814	53.5607	84.6713	97.6804	41.7362	52.0281	39.7492	44.0682	27.395	29.9963	30.4261	95.9348	61.1495	42.0352	91.8499	70.9916	86.735	100.628	93.1914	30.811	31.2448	92.6779	82.7694	126.919	124.492	181.101	171.918	46.4832	41.5967	42.8888	39.6713	56.4234	33.1955	32.5804	36.7983	36.457	33.298	28.0521	39.6603	65.4373	125.691	95.8822	64.3664	28.8486	33.0868	37.8326	21.3686	18.9336	22.2866
EDN97752	211.654	55.3182	49.0181	20.5963	62.2846	53.6175	50.1281	53.7087	82.6493	89.387	76.3807	81.2884	76.8882	66.6043	75.6011	78.806	233.726	95.3476	64.3066	78.9262	80.4312	331.453	318.26	229.023	175.597	144.614	244.131	309.556	365.67	442.93	394.781	326.111	230.456	198.523	241.936	281.921	234.556	151.181	198.685	429.017	145.903	57.5141	388.237	272.785	223.124	189.251	227.585	215.587	166.848
EDN97806	80.9474	15.9533	7.77804	2.34461	0.877973	7.92859	11.6132	3.38733	7.80495	5.23163	3.77606	1.64781	2.19201	4.31737	2.55392	6.72366	17.732	7.76902	13.1124	1.12792	2.05769	3.31858	1.35593	18.8541	16.9139	9.76723	20.7437	5.45868	0.448314	3.06312	3.41053	3.46932	0.827085	2.52157	0.42906	3.26359	0	1.8382	6.49715	28.5865	13.2843	25.1318	21.2886	9.94941	2.25258	3.78488	5.30394	4.27821	3.52509
EDN97613	0.688059	0	0	0	0.263065	0	0.0828487	0.0845781	0	0	0	0.411442	0.700574	0.17248	0.425125	0.251824	0.559262	0	0	0	0	0	0	1.25538	1.03956	0	1.59369	0.436153	0.358206	0.458899	0.529869	0.891005	0.495635	0.083948	0.171411	0	0	0.367183	1.29782	0.38068	0	0	0	0	0	0	0	0	0
EDN97698	2.1191	7.26997	5.31672	8.22706	6.16146	4.11892	4.76297	5.94293	5.11494	4.22321	4.97301	3.77334	6.3131	5.43013	4.17039	4.21299	8.67593	11.2849	10.4569	3.23819	3.51637	6.90611	8.34165	7.63721	6.69978	8.01173	9.16212	1.91541	1.3688	1.91933	1.27789	1.5584	1.92222	1.9726	2.4245	1.6657	1.6945	1.63346	1.89489	7.85959	6.35638	8.30318	5.47213	6.27782	4.1317	4.11073	2.17532	1.77901	2.34074
EDN97554	1.18162	0	1.18586	0	0.501966	0.0906607	0.0948523	0.193665	0.0849971	0	0.086356	0.847898	0.300779	0.592412	1.46016	0.672724	1.92088	4.44181	2.99872	1.28974	0.941161	9.61319	6.20182	7.18633	7.43863	3.72283	5.8387	0.124836	0.307579	0.875644	0.173326	0.340033	1.13489	1.53777	0.588738	0.298545	0	0	0	0.435835	0	0	0.304285	0	0.51515	2.16394	0.242595	0.489199	0.345498
EDN97775	0	0	0	0	0	0	0	0	0	0	0	0	0	0	0	0	0	0	0	0	0	0	0	0	0	0	0	0	0	0	0	0	0.231584	0	0	0	0	0	0	0	0	0	0	0	0	0	0	0	0
EDN97547	31.3598	0.493854	0	2.03488	8.43311	0	0.0419167	0.123088	0.1093	0.142257	0.137471	8.45483	14.4416	10.2001	4.69681	3.64172	12.4867	2.54313	3.21174	0.108476	0.155455	0.546962	0.641366	7.0291	11.2295	8.61751	8.7243	0.596481	0.577703	0.0774406	0.245893	0.626007	0.245487	0.486363	0.325115	0.0637107	0.0673895	0.477353	1.72802	26.4223	120.985	85.7528	0.344696	0.232068	0.260213	0.230312	0.143813	0.0780605	0
EDN97575	4.15554	3.49929	5.68694	4.11426	0.48145	1.39128	1.36463	2.32187	0.489139	0.163934	0.331306	0.542162	1.34627	0.473499	0.280096	1.10611	9.82595	0.426026	1.43808	0.247406	0.67702	0.727917	0.297417	0.919015	1.14154	3.92774	6.30007	1.67628	1.3767	1.1758	1.41305	2.06552	1.81418	1.47492	1.5058	1.71806	2.15448	3.83041	0.855074	1.67209	4.37078	11.0251	0.72962	1.25906	0	0.553465	0.23268	0.234602	0.110459
EDN97803	0.91615	4.71454	2.29858	4.98876	3.11352	2.46022	2.05917	2.47754	4.01995	3.4455	2.74513	2.19134	3.96445	2.52623	3.1699	1.8628	4.96438	3.44387	2.15893	0.399991	1.27699	1.76528	0.480846	3.34307	1.84557	1.15457	1.13173	2.03258	3.25916	1.22204	1.27665	2.9879	2.63975	1.78843	1.3694	2.77765	2.86123	2.44452	5.52973	4.56187	4.71095	2.2281	4.01066	9.56716	1.39794	1.11851	0.846411	1.13787	0.892918
EDN97558	9.79511	58.041	47.0548	50.5925	22.1393	21.8166	26.537	21.8852	27.5099	25.1594	26.0232	19.4667	24.2732	22.3875	23.4961	21.1933	36.6076	40.6108	34.5453	39.9982	39.6686	35.9895	30.8461	53.2637	46.7911	68.8915	65.5269	22.2337	20.6974	22.7367	22.154	24.0005	17.1552	19.8593	19.3779	21.891	17.6622	16.2196	18.2582	43.8326	39.9978	36.2584	24.2315	25.22	35.1833	27.7512	27.459	33.5451	28.5559
EDN97784	4.49215	17.6528	19.9797	21.6816	26.4387	22.2777	23.7502	27.7599	24.4551	25.1642	24.2641	23.1012	33.5762	24.1083	23.7181	35.4227	44.5897	30.5104	28.2043	8.02338	6.95267	20.0654	19.612	64.823	68.6414	54.4246	53.5372	19.5443	15.7326	21.2445	17.4765	20.5656	15.689	13.4527	14.7517	12.9232	9.31598	7.40964	12.6326	24.7406	45.6733	30.5404	26.5799	15.7427	7.14382	8.37615	4.21308	3.61388	4.29863
EDN97656	0.189663	1.02482	0.428271	0.129098	4.18163	0.414732	0.251209	0.582849	0.36836	0.205758	0.207916	5.82948	4.92438	6.39469	11.3904	1.06437	2.15825	2.24582	1.65026	0.0621052	0.0566499	0.0609087	0.0746594	0.807438	0.716388	60.6816	58.3391	0.751409	1.3083	1.47578	0.312982	0.982421	0.273243	0.161982	0.118123	0.143759	0	0.151821	0.143097	2.67583	1.46291	1.72975	0.641037	1.01138	0.0310077	0.173668	0.0584087	0.147228	0.0277281
EDN97807	1.82067	43.848	40.5636	34.9475	17.2631	17.0983	19.4672	18.0384	24.6738	24.3341	21.5555	18.6388	20.577	20.4467	19.8436	19.9905	33.1489	22.1746	36.6339	16.9314	16.6406	40.9284	40.5647	36.9833	32.0466	39.0636	40.9898	10.9063	10.9002	13.9238	12.4986	13.0982	13.4647	11.5954	12.3371	11.5921	9.93837	8.45293	11.9508	71.5194	23.1712	15.9405	29.7132	20.3478	18.6333	39.6107	22.5398	28.9447	23.9558
EDN97643	7.95004	30.1255	19.5836	45.2586	12.6494	14.7502	13.5757	15.7543	11.2814	9.98374	9.29613	17.2294	17.2318	15.5204	19.6481	19.1626	31.722	20.9193	23.1888	17.5127	22.5944	23.5193	21.2425	35.4567	41.858	31.4232	25.8912	19.2415	14.4232	13.7109	14.2058	17.4009	19.8989	18.3999	18.545	16.4342	14.7206	18.6415	25.8102	35.7211	43.6673	29.8809	18.7974	23.2843	27.0187	16.5886	15.1349	13.0158	13.5246
EDN97522	80.8554	279.639	316.173	164.612	64.2404	82.7156	96.3049	85.1826	83.3121	85.7676	79.9593	76.5461	77.0725	66.162	82.3322	84.4229	142.098	78.4496	82.9229	76.6455	86.0132	90.2961	86.5953	108.685	106.754	97.0779	93.8078	69.9539	94.5525	114.006	110.214	81.122	70.3116	71.217	63.5741	63.0342	65.6768	55.5878	66.4996	79.7968	178.855	221.444	156.629	87.4514	57.7185	62.2527	80.6079	70.0403	101.453
EDN97519	0	0.130234	0	0.23596	0	0	0	0	0	0	0.0249124	0	4.11139e-09	0	0	0	0	2.30355e-08	5.97455e-10	0	0	0	0.59773	0.671275	0	0	1.1325	0	0	0	0	0	0	0	0	0	0	0	0	0.000120405	2.27736	0	0	0.0752428	7.42476e-06	0	9.2629e-08	0	0
EDN97794	3.05832	1.57382	4.60392	0	3.89762	3.51977	2.946	5.26312	2.8599	4.20262	3.35264	1.46304	5.7089	4.85545	2.26754	8.70584	5.52409	3.44893	0	3.33816	0.608986	0.654768	0.802589	1.23999	1.54023	0.963556	2.83349	1.93864	3.18434	0.453275	2.69164	1.46681	3.42693	1.7413	1.52379	1.15906	0.830561	2.1761	3.07659	5.0762	7.86312	11.1569	1.9689	2.26507	0.333332	0.746771	0.94184	1.5827	0.894231
EDN97755	7.45869	2.70937	2.64191	4.77827	6.59799	1.21187	1.58487	2.37301	1.04148	1.61833	2.21246	4.82742	6.14249	7.58887	4.98795	5.5667	27.3407	22.0179	23.3824	8.04538	6.29029	3.66339	4.83585	5.87035	7.29174	4.56165	2.84544	6.95291	5.2535	5.85241	4.24757	6.94414	4.00325	3.21181	5.13717	4.65579	4.11075	3.98034	0.662051	3.39841	6.76826	8.00282	22.6249	9.26096	10.9029	8.19558	5.26953	5.85801	5.38803
EDN97551	0	0	0	4.60345	0.517147	0.311342	0.162868	0.498805	0	0.146741	0	0.323534	0.51646	0	0.50144	0	1.09943	0	0	0	0.40401	0.868765	2.1298	0.82263	0.510907	0.639237	0	0.64306	0.528135	0.300709	0.148806	1.55696	1.94869	1.48527	1.51636	1.79418	0.551006	1.80457	0	2.24508	0	0	0.13062	0.450803	0	0	0.416554	0.419995	0.593246
EDN97571	22.5784	32.8555	39.509	53.5355	16.731	20.9234	24.0829	27.3606	26.3307	25.7959	25.6527	9.66414	13.7929	20.5244	12.8544	12.6682	30.3239	14.8586	19.6001	14.1203	14.8245	22.901	20.604	33.8586	33.0117	47.1394	51.4383	9.90467	13.4882	11.3746	8.29689	8.39164	18.5973	21.147	19.4236	20.9229	32.1976	19.4836	21.9934	70.0298	45.9056	49.2101	46.1204	40.5528	30.4302	11.0522	8.86873	12.4724	11.2285
EDN97576	26.545	12.1834	13.5001	6.34835	13.1662	14.532	13.7353	22.3118	16.4883	15.255	15.4149	9.69556	13.0574	13.5782	9.13144	10.1529	29.3513	9.5065	12.8749	3.28893	4.71433	9.67668	9.60199	26.1794	29.2665	27.4632	21.2701	15.3486	14.0995	10.3673	11.8391	16.826	15.3316	17.0687	15.1026	18.353	15.0511	21.8229	20.2983	12.5033	23.5182	20.9378	6.30455	3.10838	4.57437	3.81018	2.87223	1.67075	2.62215
EDN97550	0	0	0	0	0	0	0	0	0	0	0	14.2208	0	74.5188	0	0	0	0	0	0	0	0	0	0	0	0	0	0	0	0	0	0	0	0	0	0	0	0	0	0	0	0	0	0	0	0	0	0	0
EDN97699	32.848	206.796	300.544	139.378	171.473	124.901	138.586	122.182	169.111	171.513	165.642	142.139	167.01	148.323	152.664	156.339	254.047	127.006	128.986	137.454	120.793	167.411	159.53	177.46	161.455	187.896	192.48	117.495	112.821	130.309	113.104	141.298	137.872	133.45	129.443	126.752	114.694	121.339	129.065	200.618	210.587	211.649	155.224	107.58	123.446	205.934	153.971	156.303	181.612
EDN97749	8.43364	21.6999	13.8499	7.65403	13.7445	6.70605	10.955	12.1261	8.16223	8.70573	8.62891	11.9201	15.4176	12.1722	12.9481	12.5337	8.44752	8.93438	5.97612	6.5274	4.58003	5.90921	6.43846	13.3668	14.6727	15.7011	20.5996	9.88198	6.1202	8.40877	5.6231	7.35433	7.73191	8.60587	8.0857	6.97356	6.24643	6.13721	7.71274	12.7256	10.8417	13.0523	1.77691	1.53315	2.84116	2.80813	3.46296	2.69804	3.73627
EDN97588	0	0	0	0	0	0	0	0	0	0	0	0	0	0	0	0	0	0	0	0	0	0	0	0	0	0	0	0	0	0	0	0	0	0	0	0	0	0	0	0	0	0	0	0	0	0	0	0	0
EDN97586	0	0	0	0	0	0	0	0	0	0	0	0	0	0	0	0	0	0	0	0	0	0	0	0	0	0	0	0	0	0	0	0	0	0	0	0	0	0	0	0	0	0	0	0	0	0	0	0	0
EDN97595	22.9468	80.8565	86.4904	115.176	37.3252	41.0045	43.4487	46.1213	41.7316	41.5027	38.1358	44.4119	44.5434	43.427	45.7156	46.7571	65.2086	41.3843	42.1991	26.8436	26.1599	37.0145	38.0619	72.6544	67.3539	128.643	116.848	29.3134	22.6156	21.1066	23.2788	28.2784	24.6469	24.6199	26.2699	23.3012	26.0449	24.1172	27.0926	126.472	106.736	103.52	31.4964	29.4232	17.0107	13.858	15.6438	16.3713	17.67
EDN97677	0	1.86122	0	0	0	0	0	0	0	0.261582	0	0	0	0.302216	0	0	0	0	0	0	0	0	0	0	0	0	0	0	0	0	0	0.346932	0	0.294183	0	0	0	0	0	0	0	0	0	0	0	0	0	0.374344	0.705017
EDN97770	0	0	0	0	0	0	0	7.52361	13.2081	0	0	0	0	0	0	0	0	0	0	0	0	0	0	0	0	0	0	0	0	0	0	0	0	0	0	11.5981	0	0	0	0	0	0	130.031	108.793	0	0	0	0	0
EDN97717	0	0	0	0	129.407	38.9538	54.3398	0	60.8673	122.397	86.5765	80.9585	100.516	113.128	55.7672	55.0565	0	0	0	0	0	0	0	0	0	0	0	0	0	0	0	0	0	0	0	0	0	0	0	0	0	0	0	0	0	0	0	0	0
EDN97600	0	0	0	0	0	0	0	0	0	0	0	0	0	0	0	0	0	0	0	0	0	0	0	0	0	0	0	0	0	0	0	0	0.261612	0	0	0.206459	0	0	0	0	0	0	0	0	0	0	0	0	0
EDN97582	23.3015	59.2173	63.4092	54.6582	11.7871	30.2829	29.05	28.2022	23.4401	25.94	24.5615	19.3786	13.9158	13.9289	20.7318	12.5517	32.7317	29.6128	33.8236	38.3851	40.5812	65.7358	69.5695	36.4095	36.9656	31.6809	33.2131	14.3161	15.1169	18.4896	15.3019	15.9898	13.9444	18.2386	14.423	17.5259	22.197	14.9218	15.0111	29.1556	35.2544	20.9243	49.8153	48.3878	44.249	46.2834	57.1866	52.5388	55.3441
EDN97631	1.0289	7.62443	5.03384	3.85187	10.2016	4.52341	5.99622	6.26051	8.60379	8.09253	8.54959	12.5881	9.58564	10.2652	14.4053	10.5439	21.1863	19.7833	20.4228	6.83932	7.06831	10.7387	10.1659	17.8338	17.4495	24.3124	23.7361	2.70666	2.55772	3.77421	2.09406	2.69436	3.50813	2.66129	3.79356	2.71005	2.32619	1.8943	2.09596	15.2845	20.6338	20.4563	7.08424	7.65836	6.12293	9.51544	6.02032	5.36721	5.77617
EDN97581	62.0794	173.308	118.373	148.599	69.3582	60.6101	72.5068	87.629	60.2845	58.0311	60.2275	62.1174	69.5293	77.1609	59.0689	53.8982	71.203	58.6319	59.0793	86.7323	76.3323	71.4381	66.3873	148.503	111.77	116.375	106.883	142.321	90.6271	127.201	105.289	168.372	138.875	128.381	128.105	147.633	155.315	131.411	131.926	86.1523	73.8195	41.5191	44.1621	44.5981	102	83.1814	71.3737	80.9588	77.4467
EDN97776	0	0	0	0	0	0	0	0.439806	0	0	0	0	0	0	0	0	0	0	0	0	0	0	0	0	0	0	0	0	0	0	0	0	0	0	0	0	0	0	0	0	0	0	0	0	0	0	0	0	0
EDN97718	7.41999	57.2753	44.0589	31.4257	18.5273	12.8726	18.0673	18.1742	27.4579	29.9328	21.3293	26.2932	24.0289	25.0758	27.2355	24.4074	67.3095	38.2744	39.9773	41.8444	45.7204	22.4166	22.6093	31.5885	33.528	79.3535	75.365	26.6529	17.2041	19.3062	15.4492	31.04	38.4701	37.0834	40.9405	27.1312	28.7148	27.4245	34.4188	97.3852	61.4711	70.6787	21.7082	21.0658	21.476	27.0762	28.1824	30.6765	24.066
EDN97623	525.28	3130.14	3397.83	2250.99	1223.21	2025	1901.72	1695.37	1965.98	1931.89	1676.86	1407.15	1167.48	1175	1289.78	1442.07	1702.28	2815.48	2903.97	3169.67	3405.68	3628.45	3661.82	1669.82	1856.94	446.901	499.288	2075.55	2780.02	3307.65	3263.09	2083.09	2715.56	2587.62	2438.29	2710.59	2957.95	2407.59	2435.96	1074.28	1468.76	874.86	1752.28	1899.61	1968.6	2478.38	2942.4	2883.37	3177.94
EDN97629	25.4689	237.022	400.682	153.826	78.2656	166.375	141.845	116.762	122.308	138.774	135.038	138.913	69.4871	75.3545	141.404	93.8268	152.976	276.902	313.68	233.984	251.788	366.562	390.858	145.296	143.08	129.518	134.932	132.907	179.746	192.991	189.425	173.628	139.879	155.807	154.6	130.51	163.808	98.2033	108.258	149.842	242.099	98.1459	229.804	218.225	176.524	350.405	437.904	439.517	448.388
EDN97639	40.0259	90.8274	101.633	51.8629	57.8935	32.6341	33.4461	33.0773	45.9972	46.3523	44.5122	52.5982	60.2716	51.2558	59.5914	53.0665	47.559	30.7265	36.7148	31.266	46.3804	64.4246	63.0235	79.1871	70.3097	45.1246	42.8916	160.638	82.4718	95.8452	91.7811	160.005	99.581	105.082	116.172	92.66	86.0432	87.4982	70.585	19.7437	55.794	40.4623	31.7599	15.0006	17.6602	23.3148	15.1481	9.13399	14.9464
EDN97634	6.90083	48.4253	46.7475	69.6038	44.5328	63.0309	25.7586	18.045	8.1228	7.69062	7.01476	93.1844	82.2402	43.7187	128.765	125.9	86.5157	72.6929	79.8315	23.6239	10.8681	56.0079	55.8108	89.6611	90.2814	62.8535	61.029	122.88	82.2214	117.154	86.5467	132.148	137.981	111.367	135.266	70.6133	79.7338	52.5612	49.4621	34.0149	67.7438	30.896	28.2916	20.4901	22.3589	19.7607	6.85853	6.03862	5.50296
EDN97591	0	0	0	0.545496	0.204268	0.368931	0.192994	0.492558	0.172942	0.173884	0.0878535	0	0.101998	0	0.49516	0.19554	1.08566	0	0.435818	0.524843	0.957481	0	0.315468	0.974793	0.302705	0	0.742494	0.381004	0	0	0.176331	0.576549	0.577286	0.684443	0.299474	0	0.652926	0.213837	1.2093	0.443393	3.09071	0	0.696513	2.13676	0.131021	0.293529	0	0.124421	0.585816
EDN97545	7.61297	61.0251	64.7951	27.1054	37.2415	44.3474	43.4362	50.3896	32.6044	34.5608	33.8318	37.1893	39.5025	38.7551	26.92	20.9329	43.3154	30.2137	26.5918	6.71156	5.9471	1.50451	0.461044	5.34232	3.31793	6.08862	4.34049	13.2709	14.0241	12.3681	13.5293	13.3131	6.60882	8.07372	8.75336	7.43493	7.75307	6.56277	4.19742	93.636	149.059	112.158	3.44963	2.9276	3.0637	4.18255	3.60691	4.00038	2.48282
EDN97610	32.4275	18.3901	2.9887	19.8201	34.4107	20.2595	17.8494	20.8252	9.28274	12.2051	15.2349	31.5002	31.5012	30.6904	38.5993	27.7732	25.1023	48.1369	61.1809	4.33403	2.76733	7.65094	7.29417	30.5885	32.4956	50.0405	47.2113	31.6721	20.8439	31.779	15.289	36.1836	22.882	23.4153	21.2676	23.0742	21.5668	36.0225	30.4575	14.2796	71.4625	38.6275	2.93972	2.9408	2.81304	1.93911	1.01902	1.02744	0.774005
EDN97771	0	0	0.515972	1.39981	0.349453	0.315575	0.247624	0.0842645	0.665688	0.594945	0.150296	0	0.261741	0.171841	0.0847097	0.16726	4.64324	0	0.372788	0	0.204752	0.220145	0	0	0.258927	0.323965	0.952669	0.434536	0.356878	0	0.0754148	0	0.164599	0.418184	0.170775	0.129898	0	0	0	0.189634	0	2.50076	3.57468	5.94013	0	0	0	0.106427	0.100219
EDN97731	3.70166	0.519515	0.50658	1.37433	3.85978	0.619662	1.86389	2.64738	3.04999	1.82536	3.46765	1.85129	3.42635	2.36198	1.99602	2.05269	9.11742	2.46671	1.83001	0	0.201025	0.216137	1.05973	5.32114	4.32163	18.4479	11.2239	5.75944	3.06583	1.49625	1.11063	7.26284	4.04007	4.92685	4.2755	3.44341	3.56415	3.41204	4.57008	4.65455	16.8714	17.1866	0.584935	0.598153	0.110032	0.493014	0.103633	0.104489	0
EDN97542	0	2.76181	0	2.43537	0	0	0	0	0	0.388153	0	0	0	0	0	0	0	0	0	0	0	0	0	0	0	0	0	0	0	0	0	0	0	0	0	0	0.72875	0	0	0.989768	0	0	0.34551	0	0	0	0	0	0
EDN97568	0	0	0	0	0	0	16.4853	31.4397	0	0	0	16.2269	0	0	0	0	0	0	0	0	0	0	0	0	0	0	0	0	0	0	0	0	0	0	0	0	0	0	0	0	0	0	0	0	0	0	0	0	0
EDN97711	0	0	0	0	0	0	0	0	0	0	0	0	0	0	0	0	0	0	0	0	0	0	0	0	0	0	0	0	0	0	0	0	0	0	0	0	0	0	0	0	0	0	0	0	0	0	0	0	0
EDN97546	0	0	0	0	0	0	0	0	0	0	0	0	0	0	0	0	0	0	0	0	0	0	0	0	0	0	0	0	0	0	0	0	0	0	0	0	0	0	0	0	0	0	0	0	0	0	0	0	0
EDN97563	0.650856	0.133008	0	3.6688	0.762345	0.623114	1.21751	1.8523	1.1533	1.10634	0.426064	0.258268	0.589157	0.471021	0.114227	0.529435	2.79321	0.380801	0	2.27916	2.43217	0.234933	0.489896	0	0	0	0.457259	1.30095	1.7013	1.88533	1.53916	1.96296	1.43209	1.63952	1.90457	1.2709	2.38872	1.96301	2.23053	0.391604	0.0744014	0	4.17467	5.87033	5.31326	4.39815	3.09686	1.5949	2.05682
EDN97762	0	0	2.91903	7.91922	3.4597	1.78532	1.4009	1.90685	4.18447	1.6829	3.82623	2.78285	4.44228	1.45824	2.39616	3.31187	8.40588	13.1204	7.38147	2.5398	2.3167	7.4726	7.63301	14.1515	7.32419	3.66556	14.3722	3.68747	3.02847	0.862173	5.11977	2.23201	1.86239	4.73162	1.93227	6.61391	2.36971	1.03479	2.92599	6.43695	7.47822	0	9.3626	3.01586	2.53612	0	1.79147	1.20418	1.13394
EDN97640	0	1.36476	0	0.401151	0.0751082	0.0678269	0	0	0.0635898	0.063936	0.323032	0.070483	0.225025	0.443207	0.801096	0.215697	0.159676	1.16308	0	0	0.17603	0.189263	0	1.4337	0	1.3926	0.546021	0.373581	0.613632	0.131021	0.453851	0.33919	0.283019	0.287618	0.14682	0.223353	0.120039	0	1.11163	1.14123	4.54574	2.14996	0.0569119	0.589254	0	0.107929	0	0.0914974	0
EDN97651	0.751865	10.4466	14.9403	13.1014	10.3869	6.64557	9.70498	9.39001	10.0271	9.26601	11.605	6.83387	10.4496	10.6677	8.47336	10.6402	20.0449	16.6187	14.9648	5.2194	8.53373	14.777	12.5489	16.6444	17.2667	27.1468	22.1516	5.62387	4.46223	6.0843	4.03649	3.54834	10.3987	9.6136	11.9876	7.06664	7.10571	10.5926	11.9126	51.2489	38.2752	26.8798	19.0808	16.9393	6.8344	11.6211	10.2806	11.346	12.0033
EDN97765	22.5655	43.1032	37.9998	70.2899	28.3682	36.7105	32.6972	35.0723	26.7414	21.1611	23.647	24.2427	24.2415	29.6255	32.0438	24.7297	33.1598	79.5776	77.3723	26.801	25.1322	40.0411	40.9509	41.4038	49.6954	53.8635	57.4045	32.3659	23.6945	25.1683	27.8545	34.119	38.0197	43.7704	34.5869	40.8755	44.0919	63.272	64.6381	60.3076	44.2504	55.81	42.1046	22.6044	18.3834	18.2109	17.0787	13.5383	17.781
EDN97535	18.9923	0	0	0	0	1.31148	3.20159	4.20226	2.45909	2.88456	3.74761	0.454277	0	0	1.40815	1.39021	4.11658	6.42541	7.2298	0	0	1.21984	0	0	0	1.79512	3.51922	2.4078	1.97749	0.844457	0.417881	0.546537	2.73618	0.463439	0.946282	0	0	0	2.86586	11.5586	0	0	8.4366	5.06382	6.83103	4.17373	1.16977	2.9486	0.555322
EDN97790	26.3381	0	0	0	33.566	0	0	19.4253	11.3674	5.71463	0	18.8994	20.1128	0	19.5279	19.2791	0	0	14.323	0	0	0	0	0	0	0	24.4018	25.0431	6.85584	0	11.5901	30.317	0	6.42686	26.2456	19.9634	42.9164	0	0	0	0	0	35.6077	11.704	0	28.9402	16.2221	8.17808	7.70106
EDN97638	0	0	0	0	4.55461	0	3.22742	1.09827	3.85612	0.96928	1.95889	0	1.13714	4.47939	2.20814	5.44999	2.42071	0	0	0	0	0	0	0	6.74947	16.8896	4.13888	12.743	0	1.9863	2.94877	8.9988	0	5.45042	5.56452	5.07911	0	9.53591	0	2.47161	0	0	2.58838	0.992576	0	0	0	0	0
EDN97720	8.48841	1.09204	5.32426	0.962967	1.62268	1.62819	4.59937	2.08684	3.8162	3.6835	4.0323	1.86115	1.98064	3.01445	1.39857	1.72594	16.4821	5.98284	1.92338	1.38976	3.3805	1.81732	0.556898	4.30202	3.2062	7.35449	5.89828	4.48392	1.65716	2.83065	1.71203	5.29249	9.85117	12.6003	11.2781	14.4764	9.22092	7.54974	8.53911	15.6545	5.45604	5.161	9.01676	6.28671	6.93875	5.44076	1.52488	1.97676	3.72292
EDN97544	0	0	0	0	0	0	0	0	0	0	0	0	0	0	0	0	0	0	0	0	0	0	0	0	0	0	0	0	0	0	0	0	0	0	0	0	0	0	0	0	0	0	0	0	0	0	0	0	0
EDN97557	13.6429	43.7654	44.276	45.3462	16.6644	15.783	16.1287	18.9482	15.4852	17.261	16.7428	16.401	18.1305	18.4323	20.7561	16.5143	27.4588	23.4777	22.2576	17.2893	14.7122	23.7842	25.248	36.2063	33.8635	54.0921	54.6637	19.8232	19.8779	18.1982	17.504	18.2023	19.5699	21.4443	21.496	18.533	21.653	18.4378	21.5224	44.8969	32.799	36.1963	28.9842	35.3912	20.5665	20.8962	15.8783	16.3946	18.2358
EDN97778	0	0	0	0	0	0	0	0	0	0	21.3761	0	0	0	0	0	0	0	0	0	0	0	0	0	0	0	0	0	0	0	0	0	0	0	0	0	0	0	0	0	0	0	0	0	0	0	0	0	0
EDN97526	19.7832	122.166	39.7081	8.97722	77.3178	42.5005	41.2894	58.3634	27.038	31.4777	28.9161	52.0514	41.9646	42.9796	78.229	102.976	42.88	29.7466	68.1364	8.63734	11.818	42.3546	20.7667	80.2109	59.7794	31.1645	42.7673	18.8105	44.6299	35.1849	17.4113	39.8507	57.0024	43.4464	55.8556	139.954	166.551	204.108	333.348	25.5392	50.8638	48.1133	73.8695	32.2342	17.2497	28.9836	26.4005	12.2855	26.9942
EDN97509	0	0	0	0	0	0	0	0	0	0	0	0	0	0	0	0	0	0	0	0	0	0	0	0	0	0	0	0	0	0	0	0	0	0	0	0	0	0	0	0	0	0	0	0	0	0.308696	0	0	0
EDN97636	12.4623	0	0	0	0	0	0.750289	0.765951	0	0	0.683082	0	0.793061	0	2.30999	0	1.68825	0	0	0	0	0	2.45284	0	2.35361	2.94479	0	1.97493	0.81099	0	1.37102	0.896562	2.99236	2.28073	0.77616	0	2.53833	0	4.70128	0	0	0	0.601728	0	1.01872	0	0.959472	1.9348	0
EDN97783	0.172229	0.265888	0.777804	0	0.0438986	0.118929	0.124427	0.169366	0.185832	0.29895	0.0377606	0.247172	0.131521	0.345389	0.340523	0.714389	2.61313	0	0	0.225585	0.205769	0.110619	0.135593	0.20949	0.650534	0.651149	0.478701	0.382108	0.268988	0	0.189474	0.0991235	0.165417	0.126078	0.128718	0.652719	0.0701592	1.56247	1.16949	0.952882	0	1.25659	0.299371	0.306136	0.168944	0.252325	0.0530394	0.160433	0.251792
EDN97648	794.144	3958.17	4507.23	2486.95	1766.92	2664.93	2446.16	2200.99	2671.37	2612.92	2430.22	2028.75	1635.6	1813.64	1900.2	1734.7	1912.44	3454.68	3253.69	3511.07	4063.16	5583.21	5381.36	2637.47	2661.53	934.65	996.444	3118.62	4152.65	4489.23	4808.62	3239.6	3710.38	3748.53	3571.01	3860.04	4178.55	3545.41	3632.68	2511.03	2543.72	1376.01	2865.93	3213.45	2414.99	3603.17	3733.45	3758.92	4472.05
EDN97689	3.5762	52.8582	47.7538	53.8231	29.3375	18.8411	24.3692	24.3895	30.1548	31.6266	32.4809	30.6357	32.08	28.9361	31.1144	29.3605	47.2261	41.2257	50.0962	53.3467	52.0235	41.8551	42.6493	44.6268	45.5265	59.2153	56.5101	13.6015	10.688	13.9574	9.92315	11.3012	16.665	15.6591	20.326	7.83076	8.74082	8.80004	9.94326	33.5261	37.0339	24.6427	19.8893	9.12302	37.1371	69.8822	35.6707	38.3714	27.2645
EDN97658	0.41079	0	0	2.09641	0	0	0	0.0997574	0	0	0	0	0	0.203046	0.192544	0.677877	0	0.300322	0.252115	0.636303	0.258802	0.262509	0	0.529017	0	2.36837	0.849981	0.25321	0	0	0	0.458022	0.19443	0	0.0962253	0.279489	0	0.210531	0	0.660116	0	1.46497	0.0755684	0.0888445	0	0	0	0	0
EDN97811	3.6168	37.2243	27.2232	19.6948	62.0727	35.7976	54.2918	56.3143	56.4558	49.1774	50.7503	36.911	61.3764	51.6789	46.4813	60.597	150.255	87.0131	73.4296	42.6355	38.1702	20.907	24.6779	32.2614	36.4299	33.0458	27.9242	46.2351	48.3282	40.2035	32.6274	63.4886	43.4219	47.9518	38.7441	32.4401	30.9402	25.0914	40.0224	35.3519	37.196	52.7769	65.8948	34.5551	43.3622	49.0142	57.5478	65.1358	28.5532
EDN97534	70.7831	19.5493	3.42149	0.442017	1.90347	0.0747367	0.469153	0.239473	0.280272	0.211348	0.0711881	1.86392	2.06624	2.52318	1.12345	0.792234	2.28726	2.9293	0.882862	2.76434	1.93963	9.17595	11.7588	48.1826	57.8869	78.8717	85.4338	10.291	10.2267	14.87	15.2169	8.87643	5.76925	3.32764	4.61063	6.52184	4.76162	6.41109	7.10426	2.1557	3.75662	3.55348	0.689807	0.721426	1.80483	5.11372	1.79986	1.20982	1.13925
EDN97647	10.289	48.4469	21.6842	38.5187	41.5669	60.628	60.0861	53.8783	45.7389	49.1133	52.7864	76.9069	45.9639	58.419	60.2659	44.3096	34.567	68.1681	83.09	44.8093	39.3367	36.0159	39.2867	43.8024	43.5266	84.1208	74.8307	27.8818	23.0328	26.5338	25.1287	28.572	33.1049	33.6428	33.3218	21.6414	26.4054	24.4337	29.1106	141.744	115.073	86.3295	26.5286	45.7215	41.5484	29.2058	30.26	34.5035	23.6161
EDN97687	0.168104	0.648803	0.506119	0.228847	0.342779	0.174121	0.404826	0.289294	0.417179	0.145896	0.331707	0.18094	0.213952	0.568887	0.166184	0.307624	0.865368	0.379149	0.594213	0.220183	0.251052	0.377896	0.46321	0.408946	0.317478	0.476667	0.77873	0.239759	0.218789	0.224233	0.295899	0.29025	0.565095	0.430708	0.56536	0.828215	0.239677	0.941944	0.634156	1.58111	0.324154	0	0.730504	1.02714	0.192381	0.307854	0.181193	0.18269	0.245762
EDN97728	0	0	0	0	0	0	0	0	12.83	0	0	0	0	14.9038	0	14.5065	0	0	0	0	0	0	0	0	0	0	0	0	0	0	0	0	0	0	0	0	0	0	0	0	0	0	0	0	0	0	0	0	0
EDN97700	3.46597	16.0524	10.4352	0	5.30056	11.9668	7.51203	4.26047	12.7151	7.52019	10.6387	7.46123	2.64676	1.73768	4.28298	1.69136	67.6123	0	3.76968	2.26986	2.07048	0	0	4.21583	7.85491	9.82791	9.63351	2.19704	0	3.08215	2.28781	6.98175	1.66445	5.07447	2.59035	0	4.2357	5.54885	0	7.67042	26.7336	12.644	36.1477	12.3215	1.13329	2.53893	0	1.0762	4.0537
EDN97798	8.9346	6.89666	0	0	5.69326	3.0848	3.22742	2.19653	2.89209	1.93856	1.95889	8.54827	9.0971	6.71909	11.0407	9.80998	12.1036	15.1136	4.85875	0	0	0	0	10.8676	0	0	8.27777	16.9906	8.13991	1.9863	3.93169	8.9988	6.43593	4.36033	11.129	3.38607	9.09901	11.9199	0	14.8296	17.2285	0	6.03955	9.92576	0	0	4.12724	1.38712	3.91862
EDN97532	63.6105	51.8675	12.1383	2.74422	8.56342	1.90754	2.15755	2.6431	1.5467	3.59622	2.45536	10.5541	7.52579	9.15191	9.07831	6.77661	5.82572	3.9151	2.07066	2.78701	1.8732	15.8244	13.5779	64.8403	68.0192	172.326	161.654	19.3091	19.2398	17.7268	19.4169	17.7894	14.4132	14.2101	13.8938	11.1199	11.4051	8.96455	14.0261	5.57644	6.0466	5.71963	0.648878	0.995311	1.02531	1.55869	0.758747	1.32139	0.916864
EDN97788	4.25234	12.0355	7.73497	11.0953	8.62573	12.8058	12.2458	14.9843	15.3323	14.9929	17.0147	16.5282	10.5536	10.4375	14.8008	13.5314	14.7855	45.5568	41.8173	13.6922	16.194	43.244	43.1029	35.7752	28.5096	30.6466	30.697	7.24418	7.05643	9.53238	9.43422	9.02467	6.04115	7.86869	7.94514	4.09607	8.3003	4.25487	6.68396	6.2738	19.8161	12.2809	14.8172	13.0306	19.0023	25.2442	19.9706	19.2554	15.8009
EDN97654	0	0	0	0.32626	0.122172	0.330986	0.519433	0.235678	1.55155	2.59999	1.68144	0.0573245	0.24402	0.0600775	0.0592309	0.0584761	0	0.405406	0	0.156954	0.143167	0.15393	0	0.291511	0.72419	1.35914	0.666127	0.0759592	0.249537	0	0.31639	0	0	0.0584806	0	0	0	0	1.26574	0.662982	0.924274	0	0.092574	0.372747	0.0783634	0.263338	0	0	0.0700752
EDN97606	6.45356	102.288	107.837	149.06	44.9064	41.7413	41.9617	46.381	48.9288	52.4158	46.8812	43.2216	46.7084	52.1457	51.7299	48.7612	55.9523	64.5299	84.3457	44.2367	47.4187	58.4445	52.1627	63.5831	63.8654	76.2473	77.1307	31.9767	36.8452	33.2856	36.0194	35.2854	34.9172	35.0646	38.639	35.7086	34.7895	32.1435	37.6542	100.451	73.0069	72.198	55.2575	36.9945	60.2098	53.026	59.6231	61.652	49.7532
EDN97670	0	0	0	0	0	0	0	0	0	0	0	0	0	0	0	0	0	0	0	0	0	0	0	0	0	0	0	0	0	0	0	0	0	0	0	0	0	0	0	0	0	0	0	0	0	0	0	0	0
EDN97562	182.076	262.282	79.1369	48.222	157.571	3.11595	8.42172	58.0194	1.89885	1.3707	2.0776	277.818	148.23	271.987	191.26	137.075	406.875	176.707	176.682	1295.25	1802.54	368.511	381.899	415.766	394.741	160.366	164.301	942.062	1190.21	1481.6	1250.94	932.407	673.279	598.939	708.323	459.085	641.158	251.28	207.846	129.447	130.519	65.0228	82.6624	44.5656	640.567	211.716	789.039	595.618	660.754
EDN97779	7.01995	26.4163	22.4562	24.4886	13.7551	24.7423	23.5618	13.3751	20.735	21.5143	25.299	10.2845	11.9499	11.3283	15.6145	9.84878	43.7452	8.16393	16.7017	10.6314	12.0564	10.7084	8.29003	13.8754	17.8979	14.5143	18.2921	15.5745	9.59334	7.80321	7.43325	14.267	14.3274	16.3802	17.1603	11.6395	7.32786	6.08757	3.64128	12.3799	6.76826	6.40226	3.64371	2.4371	11.1898	6.5886	5.94512	4.63191	4.61831
EDN97706	18.503	57.9237	24.759	55.6254	18.5371	18.5146	21.8461	12.0672	14.2524	12.49	12.9027	13.8304	20.8674	13.2062	15.4336	32.0414	69.07	34.1974	30.466	8.7516	12.1278	30.2055	33.5853	117.844	128.906	207.435	203.808	11.6474	7.55901	6.28451	5.25856	15.8258	32.7039	45.9024	35.6597	26.3937	64.696	28.1139	30.0531	29.8582	57.4831	81.5621	37.9197	34.602	30.9224	24.849	11.0798	10.7724	18.6349
EDN97604	25.6396	41.0488	34.3086	28.4405	7.7454	12.5683	12.692	13.5406	9.63145	9.1688	11.5551	8.06342	5.68047	7.1414	10.5612	7.9937	13.3789	17.9376	14.4596	20.2119	20.7055	32.3258	35.8856	25.9889	22.2385	23.7853	25.0744	31.6024	22.494	28.0782	27.998	29.6496	14.821	23.172	19.8719	28.2513	36.9429	23.8179	36.5398	12.3467	20.1425	10.3927	21.3666	19.8333	17.3881	16.1732	22.9568	21.2299	35.2629
EDN97633	0	0	0	0	0	0	0	0	0	0	0	0	0	11.8349	0	0	0	0	0	0	0	0	0	0	0	0	0	0	0	0	0	0	0	0	0	0	0	0	0	0	0	0	0	0	0	0	0	0	0
EDN97763	22.9919	38.9164	54.6276	25.2661	26.5479	20.85	13.9423	13.7566	38.9156	40.3296	41.299	58.7711	36.0318	32.6369	76.9509	30.9559	219.003	31.0829	33.8945	31.5661	30.7791	23.8411	25.7342	39.7591	38.0858	32.99	25.1513	27.9195	20.6224	24.8799	19.9305	29.5742	18.3578	22.509	22.7732	23.9361	19.9733	16.7045	22.7809	81.2282	87.602	76.8015	63.2377	20.8649	31.9733	39.3663	20.474	25.0298	22.5169
EDN97565	10.108	7.7057	10.6611	0	15.9034	5.32157	5.66242	5.41136	20.6175	21.6338	20.256	21.9018	11.7197	13.7649	18.0037	14.2462	54.9348	80.9429	85.3373	29.6048	46.5709	64.5439	71.7248	58.2455	50.927	58.2086	54.0398	17.8849	12.415	22.5855	16.8813	20.5007	24.4005	24.972	26.8447	22.6423	24.2447	19.9209	19.4892	61.37	107.629	95.8008	74.9909	121.725	39.1267	54.585	47.776	47.1424	47.3979
EDN97773	0	0	0	0	0	0	0	0	0	0	0	0	0	0	0	0	0	7.21135	0	0	0	0	0	0	0	0	0	0	0	0	0	0	2.04724	3.12075	0	0	0	0	0	0	0	0	1.6467	2.84161	0	0	0	0	0
EDN97583	55.3145	116.682	81.1155	71.4069	27.4685	21.3482	24.8616	24.9116	25.0054	20.5892	22.1119	22.1272	26.7037	27.3138	28.7556	25.8876	36.4333	53.1031	56.4015	33.2587	29.0554	56.354	56.8755	69.0217	72.0454	110.198	98.9618	43.4512	39.3475	39.5421	38.348	46.9298	39.2726	33.8601	39.3801	39.758	34.0908	31.9361	35.6175	21.2379	59.7679	44.3589	21.4585	16.5282	40.6167	36.8518	40.3104	40.8656	37.5757
EDN97805	15.6351	75.0303	74.2965	61.8026	49.3585	84.8111	79.2058	64.6967	88.8626	84.074	77.5214	48.2565	49.4367	47.0323	50.7458	77.263	131.473	123.955	120.573	29.7314	29.8205	27.5857	26.6948	65.7601	61.3331	67.6584	71.5559	17.5531	19.0743	16.7515	13.2217	14.3652	19.6303	16.4099	20.4138	31.6263	36.8336	28.0469	28.425	71.8086	110.426	94.8335	139.415	88.9826	27.7789	19.3876	20.8263	19.4191	17.5704
EDN97672	20.1055	78.8909	95.8431	133.431	34.9113	112.706	83.7222	84.1312	54.5954	49.258	53.5397	47.2888	30.7067	40.8448	45.0311	34.2372	50.1607	41.0954	42.14	69.6757	65.3069	59.1863	59.6874	105.463	117.393	46.7165	55.1061	32.2598	56.26	62.9491	60.7341	45.5624	59.9424	45.1762	46.5394	41.5906	39.7565	30.6232	35.3947	154.573	56.5385	24.4485	22.2468	29.6881	44.9223	41.5755	42.5677	40.3183	42.8655
EDN97624	2.43449	12.4966	8.70392	5.88264	18.5534	9.16191	11.0951	14.2894	10.9143	9.45506	11.369	34.487	21.8286	20.6881	32.3247	19.6763	26.7465	38.8134	38.9559	5.54034	6.32619	13.8772	12.9852	54.4857	50.9887	101.418	91.0664	7.96673	5.19634	5.19575	3.89686	9.30001	7.24843	8.28697	8.27851	5.35126	5.30567	4.38468	6.15318	46.6371	61.2619	55.5069	6.44154	4.90877	4.3781	8.09188	5.77287	6.17963	7.47417
EDN97618	0	0	0	0	0	9.10713	30.1529	14.1337	0	0	0	18.5425	0	0	0	0	0	0	0	0	5.6167	119.351	120.012	133.706	206.943	155.701	24.6541	10.4239	15.4406	19.7855	33.5256	5.17172	30.5183	32.5642	10.6454	25.6877	0	22.5759	40.5511	0	0	0	0	3.27462	0	0	0	0	0
EDN97721	35.0786	86.6475	78.9581	98.6913	35.0829	49.9835	52.6163	51.8256	45.275	48.3485	48.8554	31.644	34.1859	38.6909	39.797	33.7469	56.1194	82.1317	83.9353	91.2354	89.8071	128.316	124.407	65.4239	68.1415	52.1017	50.7616	56.0133	47.1334	71.1521	55.2771	55.5677	53.7455	52.2547	48.6047	59.2543	53.2119	44.0359	54.4445	62.6595	88.9007	62.1559	78.2019	59.4572	67.6175	72.4386	115.641	99.6882	88.2078
EDN97680	54.8849	8.10478	2.15536	14.9434	68.7304	6.9208	6.78104	9.97323	3.81068	5.28116	4.08088	48.0596	63.2937	78.4825	74.0739	51.9362	36.4647	24.2197	24.6563	25.0046	19.3869	4.90456	5.63608	18.5764	11.8977	28.8702	37.1426	60.3546	44.3506	39.47	34.4432	59.4681	49.9639	37.1501	48.8663	49.9212	43.355	31.5816	43.57	7.1294	14.7247	17.4106	2.85745	9.43764	24.6563	23.0741	13.6688	15.1155	14.2338
EDN97729	53.3476	105.868	85.7018	65.8495	64.6391	30.3547	33.9393	31.5647	28.6303	27.2745	26.9059	52.8501	66.3012	60.9769	60.339	65.5198	101.662	79.1299	77.3449	49.7987	44.9487	56.766	57.0443	92.6124	87.5181	125.493	129.927	42.3651	29.5864	29.0304	25.8408	42.0739	40.4357	34.4382	35.3823	33.1558	31.1785	35.5862	39.1984	182.654	58.344	56.6414	31.5442	23.9938	52.3626	69.6272	57.5011	51.2082	46.0678
EDN97767	1.7155	14.9274	11.269	17.4092	7.83089	7.96917	8.60051	8.74171	6.93286	7.74888	8.06948	10.221	9.20991	8.28799	11.9485	10.0838	17.2396	29.8106	31.7191	8.57933	10.1548	12.02	10.6819	15.7447	16.376	25.059	21.529	6.87064	6.82001	7.48898	6.69126	7.71915	6.81531	5.63217	6.95448	5.37851	5.78123	5.40966	6.82456	17.9472	18.6451	17.0679	12.2891	20.3056	8.31194	13.0236	9.94176	7.36055	8.57282
EDN97724	0	0	13.9431	0	4.72163	2.13195	2.23052	2.27708	9.99383	14.0675	10.1536	0	4.71535	2.32183	4.57822	11.2997	20.0759	0	0	0	0	0	0	0	0	0	0	0	0	0	0	0	0	2.26012	2.30743	0	7.54615	4.9428	0	0	0	0	26.833	20.5795	0	0	0	2.87596	0
EDN97635	0	0	0	13.6437	0	0	0	0	0	0	0	0	0	0	0	0	0	0	0	0	0	0	0	0	0	0	0	1.05883	0	0	0	0.96136	1.60431	0	1.66451	0	0	0	0	0	0	0	0.645217	2.96909	0	0	0	0	0
EDN97758	23.2805	136.061	129.858	70.7427	117.936	83.1545	96.0093	57.643	90.6092	87.9456	83.3533	71.893	135.557	104.473	95.5518	167.925	225.27	69.8542	78.5615	123.06	124.792	64.0829	59.5673	90.7669	76.7854	72.1035	62.2037	87.4237	73.3688	82.0706	70.9351	90.98	83.2503	74.053	73.7908	82.6365	69.3487	72.6563	69.3178	32.0859	62.5277	61.4214	65.9992	15.8412	72.1797	78.3404	85.9056	93.8441	65.8826
EDN97512	12.6869	95.0716	76.2794	59.9401	4.73726	27.8111	29.0774	35.5018	23.2874	26.6353	23.7674	3.08148	2.40261	2.95929	2.12358	4.31073	6.82623	5.1545e-08	0.74823	0.000571434	0.221986	17.8524	18.7079	25.127	20.0351	21.303	18.1995	4.35433	3.61065	1.55726	2.84588	2.68923	1.48559	1.37286	1.5386	2.30523	1.08621	1.70016	4.10055	4.69736	2.53381	1.18949	1.36682	0.629455	0.74531	0.666636	1.74085	1.77462	1.71765
EDN97774	0.834367	3.00558	1.88405	2.0824	1.24057	2.49667	2.84652	2.97432	4.05122	3.59052	3.75012	1.39701	1.98227	1.39438	1.37473	1.01791	1.50707	2.43074	1.96621	0.455355	0.415357	0.893164	0.547403	7.27331	6.09296	17.0869	14.301	8.41825	13.357	7.48153	3.02911	10.1244	5.67636	6.17578	7.44829	7.958	5.38157	5.1205	7.86891	8.46316	9.65342	5.5803	1.10116	2.31732	0.227348	0.254666	0.256951	0.172716	0.203302
EDN97668	1861.82	0	0	0	7107.42	6238.48	6629.59	5768.68	5091.21	5097.35	5172.61	8665.23	7032.85	7944.86	7748.61	7088.08	1270.72	4119.09	4181.33	2261.77	2606.46	22236.7	19088.7	17823.1	16802.6	17396.1	17407.5	6189.23	4998.04	5194.44	5491.18	6650.12	4654.75	4893.38	4698.41	4917.67	4099.02	5172.6	4803.89	196.581	931.793	829.558	2088.88	3599.9	1440.6	1743.84	1588.79	1253.29	4325.98
EDN97686	4.39741	15.5172	8.51109	9.06506	7.14133	12.6667	12.4959	11.7992	17.7318	17.2013	18.3734	22.1182	6.97193	8.37769	17.8234	8.85946	26.0751	41.4434	42.0881	31.7607	32.4984	83.8435	89.6165	29.0362	28.189	30.9945	31.429	10.6322	8.76476	13.7983	11.1406	16.8121	9.8347	13.5815	11.3305	7.28519	9.05902	6.36956	6.54072	21.0623	31.4952	20.167	25.1876	30.8468	22.718	49.4689	48.8294	39.597	45.0387
EDN97793	15.889	42.7289	30.4772	33.1431	9.92872	11.6796	11.1088	9.26154	11.503	11.2877	11.6869	11.3401	13.2424	11.692	10.3239	13.1312	24.3019	14.5947	17.9781	13.4267	11.4818	17.7768	18.1584	21.1968	25.942	22.5269	22.3187	11.5339	10.9402	12.6481	12.0668	9.95587	9.84552	8.06692	7.46968	10.2951	10.8572	9.02619	13.148	14.3205	26.6852	24.3073	14.0567	10.9895	11.8989	7.22753	10.6545	8.35527	10.2658
EDN97578	0	0	0	3.83231	0	0	0	0	0	0	0	0	0.716577	0	0.695738	0	0	0	0	0	0	0	0	0	0	1.33039	0	0.446116	0.732776	0	0.309698	0	0	0	0	1.06688	0	5.25799	2.12394	0	0	0	0.271848	0	0	0	0	0	0
EDN97730	6.71196	10.362	3.1575	14.5625	11.7616	5.50383	6.2129	6.39416	3.66632	5.05157	5.10454	8.77972	12.1731	13.0922	8.34596	8.49548	17.2759	15.7298	14.4862	3.29675	2.38067	2.2902	2.14671	8.41921	8.08099	15.067	14.186	5.45125	3.43967	3.45065	3.04591	6.03589	4.93561	3.58271	4.38926	4.13356	2.81963	2.79831	2.84852	11.6047	9.70697	16.0686	2.4711	1.95735	1.50882	0.921884	0.968912	0.91179	0.858606
EDN93659	0	2.61024	0	0	30.1669	0	0	0.415671	0.364866	0	0	39.2285	37.8737	35.1786	38.0259	44.5545	45.1368	49.5749	55.1681	15.812	21.2105	29.3208	29.2847	24.6789	26.8226	47.9428	45.428	50.9089	25.0864	25.5603	17.8568	43.7896	31.6662	28.055	27.7999	24.9904	24.7953	23.4594	19.1349	88.8679	58.6858	61.6803	39.5125	27.7995	31.5121	26.0095	42.6967	30.9747	24.7186
EDN93711	28.9445	0.893695	0	3.94032	1.47551	0	0.278814	0.853904	0.124923	0.125603	0	4.15394	1.47355	6.67525	2.14604	0.564984	0.313685	1697.02	1810.14	38.6697	15.9074	0	0	0	0.437311	2.18862	2.68166	6.97207	126.124	19.047	45.0892	16.1588	4.16996	2.68388	18.3152	10.3113	3.77307	30.2746	60.7097	9.6084	26.7904	751.804	0.223608	0.257243	0.189283	0.212027	0	0	0
EDN93416	0	0	0	0.401151	0	0	0	0	0	0.255744	0	0	0	0	0	0	0	0	0	0	0	0	0	0	0	0	0	0	0	0	0	0	0	0	0	0	0	0	0	0	0	0	0	0	0	0	0	0	0
EDN93277	6.32159	11.0902	10.814	26.2087	10.986	8.13523	7.40418	7.06425	12.0296	8.91546	11.7179	26.6673	23.8446	30.9732	39.9108	9.88561	63.9947	6.4809	6.56301	0.564546	1.54487	1.66101	0.452444	6.64072	4.99259	59.7505	63.893	2.6411	393.803	85.0898	108.491	27.5353	18.0767	15.5658	26.9872	20.3642	20.8355	18.2477	47.6951	87.756	1.10817	5.24123	9.87837	2.61762	1.40932	1.15769	0.442453	0.535331	0.672141
EDN93648	318.951	285.863	143.554	306.272	65.7212	21.5237	24.5254	33.6867	13.6858	12.6555	18.6748	42.8507	62.8057	67.1888	54.3436	52.8604	60.9549	54.5534	49.3412	71.8501	81.3012	67.4925	65.2361	114.303	119.948	119.886	111.939	63.5294	57.2367	60.1017	59.992	62.2103	53.5755	64.6122	52.2414	68.4211	54.6867	70.8995	60.7716	68.6393	57.1291	96.2583	75.0115	154.282	79.4655	46.796	46.0469	30.0412	48.186
EDN93663	10.9846	0	0	0	11.5	0	0	0	8.08114	7.25652	5.90266	6.82315	9.38141	8.24595	8.15004	8.38204	22.8585	12.0589	9.95347	13.3001	13.7845	23.2957	23.9627	29.5821	30.888	18.4166	19.399	9.80335	8.83161	9.87308	9.39023	9.37373	9.20897	8.18019	8.05922	8.0722	9.06656	10.7997	7.25902	17.7534	16.7154	6.88267	13.9563	9.51482	11.097	11.8153	11.4734	9.29507	8.62106
EDN93529	1.96102	59.9433	44.8714	56.5957	15.6948	15.2566	13.223	16.8738	15.7424	17.0195	17.0259	13.3212	15.674	14.1575	12.8918	16.8424	15.5143	19.6822	25.381	14.127	13.1203	19.6486	21.6143	20.5134	22.8138	28.1735	17.4418	8.07993	8.47357	12.7302	11.8224	9.93198	7.72219	7.65625	6.05781	8.7697	7.34935	6.69759	11.5405	19.7464	33.2765	11.4462	36.2835	73.8097	13.3371	14.5087	16.0641	14.4919	11.1237
EDN93636	0	0.816947	0	3.60194	1.21391	1.33984	0.892046	3.25238	0.456778	0.918531	1.50826	0.632867	2.0205	1.98978	1.30783	1.80762	2.29397	0.298381	0	0.346557	0	2.37916	0.416611	1.28732	1.59902	1.5005	1.47082	1.00631	1.10196	1.17644	0.698594	0.456838	1.27062	0.903883	0.131829	0.802196	1.29339	0.282395	0.798504	4.97717	6.12243	3.8609	3.06607	6.11395	0.173027	0.581455	0	0.821556	0.309454
EDN93532	9.3206	35.6733	69.5702	0	4.47573	0	11.1296	4.33484	0	6.23591	3.22953	2.52085	4.47856e-05	8.74385	5.68532	0	40.7283	6.5694	0	0	8.44746	0	0	0	0	21.8405	21.3925	7.96567	0	2.4629	0	3.91526	0	7.11897	3.54379	5.3425	0	0	15.8225	0	0	17.001	3.15024	1.03546	0	0	0.717592	0	0
EDN93291	9.08357	31.3679	20.8711	11.0642	18.2785	9.07858	8.63483	9.46152	7.58292	9.33576	9.1716	14.6371	16.733	16.5385	17.9006	18.7806	16.9685	13.3438	15.5993	11.428	11.4237	9.67251	10.5388	20.0623	22.5724	53.0953	46.2868	7.65204	6.59562	5.10169	5.41732	8.18581	7.69117	8.16612	7.68202	6.70387	7.20583	8.03657	11.1818	24.7314	21.2033	13.9525	6.14025	4.24895	7.26894	8.6677	5.88921	8.38724	6.50014
EDN93523	4.86136	21.9264	31.8555	14.4038	6.75426	8.82011	8.47039	8.17852	10.7375	11.3751	11.8496	12.7679	7.01218	7.12061	9.61166	6.53543	15.6505	22.8427	19.5943	14.2954	13.6091	39.4887	38.1976	17.9712	17.0659	16.7577	16.3379	11.299	7.66695	10.5109	8.07462	13.1939	8.42267	9.86206	9.02367	8.45326	8.62024	6.05329	6.32874	47.253	21.3215	9.73654	23.1411	20.6919	24.7782	39.0672	51.9582	41.5845	39.995
EDN93609	15.9337	37.0577	38.0041	37.4666	32.3847	25.7206	24.1689	29.1503	37.2424	36.1881	37.4295	38.5078	39.2419	35.7404	39.1236	31.8593	33.415	37.3377	40.5115	33.0667	37.0845	49.0431	44.6383	57.6394	50.3358	70.4115	66.5264	44.0736	29.7871	37.7233	32.8273	55.9156	41.5382	50.7466	41.7049	54.7397	52.6848	37.8772	34.3476	91.5905	42.2966	39.2544	26.6172	12.6898	58.3919	24.5565	25.8092	25.637	22.3869
EDN93553	0	0	1.26876	6.88419	4.94093	8.53589	6.29197	9.73857	7.45701	4.38885	3.14136	3.83029	3.4326	4.43678	3.33277	3.08466	4.11032	1.4257	9.16674	3.86374	3.52435	3.7893	2.65415	8.2013	5.09354	19.9154	24.2067	5.8768	8.11734	2.62321	2.22531	4.36565	4.85692	2.0566	3.98934	4.47182	1.71666	5.39726	5.08713	15.8543	9.75123	6.14928	4.39502	5.61791	1.10233	1.85217	0.519109	2.35529	1.47861
EDN93418	0	0	0	0	0	0	0	0	0.176617	0.213095	0.322994	0	0	0	0	0	0	0	0	0	0	0	0.128869	0	0	0	0	0	0	0.145562	0	0.0471041	0	0.0399422	0	0.186106	0	0.436762	0.493998	0.181126	0	0	0.031614	0.218216	0	0.119907	0	0	0
EDN93323	24.7406	28.2741	24.1843	35.43	19.0819	48.2202	47.2771	52.2136	33.7672	33.0448	38.9565	27.5135	22.9824	25.2909	24.3786	20.5401	26.8126	51.2717	42.4596	31.5636	43.9543	97.2001	82.7178	136.397	127.916	81.6935	83.0544	20.6728	33.0365	34.5728	33.2271	24.04	23.1449	21.4825	18.9706	17.5349	21.9892	22.6335	23.5147	6.22189	24.783	17.5821	30.5935	45.9039	57.1524	29.4209	31.5649	26.5381	28.0904
EDN93463	15.7949	127.34	121.528	188.741	149.405	37.9719	44.7991	73.3475	39.387	36.1744	39.2472	182.182	155.461	184.772	168.723	161.006	41.8432	99.9463	128.842	124.129	133.144	338.159	312.258	469.628	466.672	500.952	531.692	121.815	198.719	236.437	237.478	133.832	230.081	284.78	233.468	188.892	168.005	240.693	209.208	29.1293	40.6095	19.2068	25.0823	46.4023	122.227	159.412	36.7516	13.6233	49.262
EDN93527	12.9713	93.8887	72.3446	53.5539	40.7584	58.8327	62.5257	68.0654	41.4828	43.6003	44.7568	36.214	44.5473	47.3881	40.519	41.5072	58.1893	33.0928	30.6443	29.1055	40.6489	54.0846	51.8975	84.8369	85.62	62.507	71.9092	54.7932	48.0452	52.8524	46.6937	64.68	52.6924	45.9729	50.1138	56.7345	66.8729	58.8949	58.3986	82.1189	49.2048	37.2352	34.5802	39.1676	35.5991	36.4498	79.8927	100.757	103.647
EDN93554	0	0	0	0	15.154	109.48	14.3177	43.8496	0	51.5996	39.1055	28.4417	30.2678	0	0	14.5065	0	0	0	0	0	0	0	0	0	0	0	0	0	0	0	0	0	0	0	0	0	0	0	0	0	0	0	0	0	0	0	0	17.384
EDN93624	15.4995	118.673	131.498	56.9578	22.6303	22.7255	24.6823	19.2065	30.586	32.3271	29.2286	46.8022	21.1406	27.5343	37.5311	36.4625	31.3618	20.5101	18.4654	27.166	32.5937	30.7857	34.4208	31.6028	34.5172	71.1319	61.3413	13.0336	23.8807	37.6047	30.9488	14.7987	16.9516	19.0853	15.5343	19.9989	19.927	20.5109	22.3741	47.1395	95.7091	48.6985	31.4057	15.7657	18.5141	27.7611	41.7449	34.4396	49.4059
EDN93547	0	0	0	0	1.19567	0	1.12968	0	1.0123	0	0	0	1.19408	0	2.3187	1.14458	0	0	0	0	2.80227	0	0	0	0	4.43383	0	1.48678	1.22107	2.08576	2.06428	0	2.25273	0	0	0	0	2.50335	0	0	0	0	1.81199	0	0	3.43629	0	1.45657	0
EDN93385	1.44609	1.11625	0	0	4.05447	0.41607	0.609429	0.444394	0.390078	0.313762	0.396314	3.54538	6.25767	4.62189	7.59461	3.35197	5.48519	2.65003	1.57281	1.18381	0.215964	1.3932	1.13848	0.439737	1.36553	1.70852	2.34462	13.9791	22.2088	21.0575	28.3974	16.2294	5.7292	4.94013	3.51247	2.60322	1.61997	3.85854	3.81866	1.60015	2.78849	2.6377	0.349114	0.883582	0.236418	0.264826	0.111334	0.224509	0.31712
EDN93419	0	0	0	0.175085	0	0	0.0309722	0.0948562	0	0.0279053	0	0	0	0	0.0317858	0	0	0.217558	0	0	0.0768294	0.0826053	0	0	0	0.121562	0.238314	0.0407629	0.0669559	0	0.028298	0.111031	0.0617628	0.0313832	0	0.048742	0.0523916	0	0.194071	0.21347	0	0	0.0248396	0.0571519	0.0420531	0	0.0396074	0	0
EDN93486	0	0	0	0	8.7984	7.94545	14.5474	14.8511	1.86227	5.61724	0	0	0	6.48983	2.13279	0	0	0	4.69297	0	5.15517	11.0854	0	0	19.5575	0	23.986	8.20544	4.49267	7.6741	1.89877	2.48336	0	6.31733	4.29972	3.27054	10.5463	0	0	0	0	0	0	3.83483	0	3.16077	0	0	0
EDN93354	0	9.95525	0	8.77859	9.86178	0.742145	5.43521	5.54866	0	0	0	10.0257	9.84867	4.84946	13.5465	3.1468	1.74714	0	1.75339	0	5.77823	2.07087	0	0	2.4357	21.3325	14.9361	7.15334	2.51783	0	2.12826	1.85567	4.64509	5.50733	0.803231	0	3.94029	5.16186	9.73051	3.56773	0	0	0	0.716386	3.16275	0	1.98588	0	0
EDN93502	19.2521	83.398	60.5586	34.8145	95.8714	11.3099	13.7704	18.5083	5.39472	5.42409	6.29996	95.1224	94.5005	97.3135	150.624	90.1623	137.487	81.0112	65.6301	39.5182	32.9572	18.8248	17.8715	37.7472	37.7701	165.129	163.726	88.6134	40.4648	56.3432	44.7622	85.4172	63.3375	70.1863	69.4365	62.5081	57.9413	60.7234	81.7321	19.2364	77.572	151.996	0.998936	1.40458	47.5411	23.7852	16.6362	18.4689	14.115
EDN93509	0	0	0	0	0	0	0	0	0	0	0	116.336	20.7114	13.3446	9.67606	0	0	0	0	0	0	0	0	0	0	0	0	0	0	0	0	0	0	0	0	0	0	0	0	0	0	0	0	0	0	0	0	0	0
EDN93281	0	0.3298	0	0	0.108901	0	0.154336	0.157558	0.0461001	0.139053	0.234186	0	0.0543781	0.0535513	0.105593	0	0.347277	0.240912	0	0	0	0.137209	0	0	0.484142	0.403833	0	0	0.111215	0	0	0.2459	0.102589	0.052128	0.159658	0.161923	0	0.114002	0	0.354578	0	0	0.0825178	0.569582	0	0	0	0	0
EDN93450	0	0	0	0	0	0	0	69.3426	0	0	0	107.945	71.797	70.7053	69.709	13.7641	0	0	0	0	0	0	0	0	0	0	0	0	0	0	0	0	0	0	0	0	0	0	0	0	0	0	0	0	0	0	0	0	0
EDN93467	12.3406	19.0516	55.7317	50.3993	78.6363	90.8967	62.4089	118.322	71.903	74.972	75.7581	79.6974	128.792	74.2442	67.0982	84.3093	73.5577	55.6671	53.688	16.1637	29.4878	23.7785	19.4311	30.021	55.9349	46.6565	34.3002	31.2903	25.6983	65.8443	19.0068	28.4098	11.8526	42.158	39.9662	23.3845	25.1354	52.6847	37.243	136.553	0	180.076	114.404	117.903	84.7368	99.4387	60.8066	72.8045	46.908
EDN93447	35.5275	78.9272	13.3705	17.6945	32.7432	11.5184	12.7292	7.72238	57.5005	57.8606	61.2696	71.9206	29.1706	30.6277	54.3423	21.4599	21.9513	23.3306	23.0902	45.5408	39.2111	51.7594	43.4903	188.138	183.452	405.826	406.83	20.6667	24.5294	27.0662	26.5968	20.572	15.1886	15.6997	17.1077	14.778	15.1785	14.5663	15.0368	8.50969	19.2155	28.45	9.07909	5.77592	6.30415	7.22034	8.33921	9.08076	12.0982
EDN93713	2.16583	12.1326	12.3894	10.5301	6.54561	5.52648	7.60004	6.87633	14.876	15.0644	15.3852	6.30534	7.24573	6.46854	5.55154	5.49589	18.6771	7.25756	5.55252	5.22782	5.80365	6.12072	5.84613	9.78492	10.892	23.2785	22.3593	5.6877	3.47926	4.12712	2.55969	4.25594	6.59711	6.5533	6.99881	5.95677	7.61276	5.58084	5.78929	30.6075	15.5122	21.2199	15.8953	17.0627	7.44593	4.91826	2.05813	2.11357	3.63679
EDN93704	1.63111	5.03623	0	6.66146	0.831492	0.375442	0.3928	0	1.05596	0.353905	1.43046	0.390144	0	0.81776	1.20936	2.38789	0	0	0.887017	0	0	0	1.28414	0	0	4.62507	1.51119	0.51697	2.1229	0	2.5122	0.469379	0.783298	1.59205	0	1.23633	1.99335	1.74088	0	0	0	5.95033	2.20517	2.89928	1.06666	0.597417	0	0.506465	0.953847
EDN93297	62.2089	26.057	15.245	82.0615	14.1354	13.431	21.3683	26.7938	28.306	23.647	26.4324	11.4193	18.7812	18.9791	23.2407	18.7086	34.4934	40.7874	23.0779	6.94801	3.45692	5.88494	4.93557	21.1166	18.5792	33.2737	32.1687	28.8874	38.0349	34.0926	28.6484	31.6402	26.169	20.8282	23.1864	33.6281	28.6811	24.1907	31.2903	73.6388	145.064	195.274	2.04903	1.92865	2.20753	2.64941	4.15829	4.94134	3.38408
EDN93396	495.64	5271.2	5313.04	4127.32	1954.57	2455.82	2382.76	2214.69	2943.11	2995.4	2552.31	2082.64	1905	1923.75	2100.32	2004.72	1632.39	3233.81	3294.33	2890.98	2989.68	4439.39	4415.53	2204.65	2196.17	765.258	727.743	2117.2	2603.2	2884.23	2923.83	1968.73	2419.63	2382.32	2368.17	2545.17	2687.34	2238.18	2313.68	3873.84	1624.57	955.164	2536.07	2705.46	2373.12	3163.96	3401.46	3338.36	2938.55
EDN93455	0	0	0.316404	0	0	0	0	0	0	0.180777	0	0	0	0	0	0	0	0	0	0	0	0	0	0	0	1.31296e-06	0	0	0	0	0	0	0	0	0	0	0	0	0	0	1.29549	1.44794	0	0	0.00052009	0	0	0	0
EDN93384	1.77181	0	1.33362	4.82406	0.225804	2.44697	3.73349	1.74236	16.0588	22.3932	14.6645	0.10595	0.56376	0.444151	0.218946	0.432312	0.960097	2.74739	4.57678	136.342	146.328	1.9915	4.18474	1.61635	3.01158	0.83734	0.410388	9.68698	7.72517	10.4384	5.55528	15.551	4.04162	2.16173	1.76559	1.51085	0.902206	4.01849	5.34717	0.980282	3.41656	0	1.0266	1.86995	65.1755	55.972	74.0713	49.6514	44.0354
EDN93719	6.97742	81.786	54.4632	80.5625	44.7905	46.6346	45.2434	51.7787	53.6478	54.2764	53.3157	34.8003	47.0991	48.4559	34.4247	44.453	45.3706	47.2115	43.9871	46.3721	40.9094	36.1837	36.8248	54.6938	53.4905	64.728	70.3909	27.9298	30.876	34.1261	29.4534	35.3237	33.3832	30.0791	31.6744	33.1031	34.8448	32.822	42.6995	45.6096	61.7911	49.0223	33.2405	29.0536	35.4892	32.3708	38.439	35.6272	38.9139
EDN93440	10.8413	57.9356	87.2506	48.2497	24.1258	64.8809	44.986	39.1593	44.1811	47.3168	45.8931	41.4902	28.2331	29.5808	37.5112	35.5071	27.3397	29.3894	29.4783	99.6728	115.826	76.5951	73.534	52.2401	47.2493	35.4705	42.4952	31.4535	28.8714	32.8157	34.0375	31.9178	30.8372	33.9837	29.709	31.2893	26.1583	21.1393	23.9095	39.4493	53.0672	44.113	25.5288	13.9896	52.0821	74.6816	95.538	64.8656	71.0795
EDN93284	2.47027	5.72045	1.85934	0.840719	0.944456	406.832	385.933	320.505	1.7325	1.33995	1.8956	4.28377	3.4584	2.94139	2.44205	2.56162	4.35037	11.8395	4.0301	0	0	0	0	3.00471	4.19877	5.25342	10.299	1.95735	0.803769	0.27459	0.271762	1.0663	0	0.60278	0	0	2.26416	9.22783	6.05725	8.54199	0	0	0.954193	0.137216	0	0	0	0	0
EDN93414	26.9991	213.477	316.636	215.811	55.7975	125.215	118.132	113.736	142.666	141.068	142.027	104.417	59.3917	61.7355	93.1469	63.4728	71.6678	86.7134	84.9202	153.759	162.484	262.341	250.763	118.713	125.959	100.697	99.7189	66.3762	70.5165	88.6558	79.956	78.2195	93.9133	94.7715	90.1657	80.3368	97.722	75.9345	77.0767	235.269	127.341	55.2363	157.033	164.198	124.249	188.021	243.596	212.302	213.574
EDN93559	15.2283	0	0	0	38.8148	0	3.66726	0	3.28623	0	0	87.4191	19.3816	26.7217	63.9811	96.6064	24.7555	85.8664	66.2509	0	9.09698	9.78087	11.989	0	23.0079	0	0	19.3061	15.8558	0	0	8.76443	0	0	0	11.5426	6.20342	0	22.9789	8.42531	0	0	5.88225	0	9.95858	22.3104	14.0691	9.45691	4.45265
EDN93646	1.40399	0	0	0	0.536786	0.484748	0.338107	1.03549	0.605954	0.152313	0.307821	0.16791	0.536072	1.23182	0.693976	0.685132	1.14118	17.0206	11.4526	0.459736	0.419353	4.50878	4.42135	3.41548	5.30309	7.96215	8.45504	0.222493	0.730921	0	0.463372	0.606034	0.674231	0.513889	1.0493	0	0.57193	0.37462	0	0	5.41461	2.5609	1.62696	2.80753	0.688606	1.02846	2.16186	1.30783	1.23155
EDN93328	0	0.92859	2.71641	0	0.153312	0.276899	0.14485	0	0.1298	0.522028	0.527502	0.431613	0.153108	0	0.594622	0.440283	1.62967	0	0	0	0	0	0.94709	1.46325	0	1.70556	2.22909	0	0.156569	0.267442	0	0	0	0	0.449535	0	0.245024	0	0	0	0	0	0.697016	0	0	0	0.185235	0.373532	0
EDN93271	0	0	0	0	0.0816129	0	0	0	0.138194	0	0	0.53611	0.489026	0.16053	0.791341	0	0.173505	0	0	0	0	0.205655	0	0	0.241884	0.302641	0	0.101484	0.250041	0.142368	0.070451	0.0921414	0	0	0	0	0	0.170872	0	0.354305	0	0	0	0	0	0	0	0	0
EDN93518	0	0	0	0	0	0	0	0	0	0	0	0	0	0	0	0	0	0	0	0	0	0	0	0	0	0	0	0	0	0	0	0	0	0	0	0	0	0	0	0	0	0	0	0	0	0	0	0	0
EDN93517	0	0	0	0	2.09931	0	0	0	0.592455	0.595681	0	0	0.69884	0	2.03555	0	0	0	1.493	0	0	0	0	0	2.07398	5.18985	0	0	0	0	0	0	0	0	0	0	0	0	0	0	0	0	0	0	0	1.00555	1.69096	0	0
EDN93549	44.9929	30.828	10.6543	6.53799	332.445	4.13089	5.90454	3.9771	5.29105	6.58127	5.70815	188.695	247.329	344	402.997	414.637	225.04	327.668	323.442	5.46277	6.94589	5.84457	4.97503	13.2206	10.5022	34.6424	39.1092	31.2444	10.33	13.9362	7.84183	23.2037	12.26	7.77158	9.50854	9.96274	10.3998	9.71212	14.8753	12.027	9.74827	4.61056	16.4031	19.0951	3.71922	1.85161	2.1796	2.04063	2.06942
EDN93726	0	0	0	0	3.53371	0	1.66934	0	0	0.752019	0	0	0.882253	0	0	0	0	0	0	0	0	0	0	0	0	3.27597	3.21117	0	0	0	0	1.99479	0	0	0.863451	0	0	0	0	3.83521	0	0	0	3.85047	0	0	0	0	0
EDN93625	36.5278	0	0	0	9.31041	8.40783	35.1862	53.8811	15.7652	7.92551	16.0172	17.4741	37.1921	27.47	0	0	0	0	0	0	0	0	0	0	0	0	0	0	0	0	0	10.5115	0	17.8266	0	0	0	0	0	40.4192	0	0	7.0548	16.232	11.9437	13.3788	0	11.342	10.6805
EDN93698	0	0	0	0	0	0	0	0	0	3.53558	10.718	3.89762	0	0	0	0	0	0	0	0	0	0	0	0	0	0	0	0	0	0	0	0	7.82531	0	0	6.17558	6.63798	0	0	9.01552	0	0	12.5886	3.62056	0	11.9366	0	5.05969	0
EDN93535	189.723	129.551	164.772	76.9867	63.2371	147.806	94.453	122.885	64.9557	70.455	62.7944	104.287	54.7946	98.3195	56.357	47.1817	60.2998	47.3169	70.4361	52.5672	43.5906	33.979	50.2674	84.3196	78.552	96.5585	99.7189	168.253	129.161	158.169	144.097	224.684	176.963	177.613	213.598	98.8654	124.103	71.0669	78.453	185.712	281.417	159.72	9.16057	6.48524	21.4736	26.0584	29.7754	16.4268	22.4028
EDN93444	34.4383	19.2498	15.1952	14.5497	21.3392	6.69686	12.0111	8.90443	5.25344	3.60725	3.64507	11.2198	16.7766	20.0938	15.8485	24.0493	16.0873	9.7092	9.68691	4.66627	6.73927	4.195	2.3373	20.9445	29.6042	58.9276	64.3633	28.9813	88.7162	17.4244	32.3996	33.6606	16.5381	9.56252	16.567	11.7014	7.25629	12.6745	15.2314	4.27063	6.86971	10.8304	3.4403	1.71505	3.68878	1.95728	3.10854	2.02803	2.08335
EDN93670	2.09432	4.52653	0.630546	9.12345	6.72604	3.0852	2.72349	5.35474	2.16935	1.45411	1.56119	2.90545	7.46344	6.08997	4.45135	3.27042	2.72366	8.5025	10.9336	0.548628	1.75153	1.34514	0.989294	4.07587	2.84781	15.0443	11.2541	13.4084	6.54186	4.84223	5.80614	10.366	6.83906	5.11043	5.32176	6.03223	4.09509	6.25876	4.10832	3.01266	9.69231	10.6962	1.94154	1.39599	2.05437	0.767076	0.515973	0.650295	1.46967
EDN93405	0	0	0	0	0	0	0	0	0	0	0	0	0	0	0	0	0	0	0	0	0	0	0	0	0	0	0	0	0	0	0	0	0	0	0	0	0	0	0	0	0	0	0	0	0	0	0	0	0
EDN93428	3.05832	1.57382	3.06928	2.77561	3.63778	1.40791	1.7185	0.751875	1.31996	0.442381	1.11755	1.70688	4.15193	3.5777	1.0078	4.47729	5.52409	0	2.77193	2.00289	1.21797	1.30954	0	0	1.54023	3.85423	2.83349	2.90795	3.71507	4.07947	4.93468	5.57388	3.91649	1.49255	2.53965	5.79528	4.56808	5.98428	1.53829	6.20425	0	0	0.59067	0.67952	1.33333	0.746771	1.56973	0.949622	2.08654
EDN93369	28.1805	74.3909	32.7072	56.2271	32.7888	36.0966	42.4279	29.8277	5.61706	4.4341	7.54627	21.868	35.045	31.2227	28.3903	27.976	21.5649	12.8575	13.9211	10.8478	9.38094	3.7305	4.40334	22.7643	20.6384	40.2586	45.8399	37.1584	16.6867	17.0254	17.5127	33.4282	29.1321	25.1436	26.9026	28.5343	23.748	42.2457	43.8217	20.8281	20.7406	25.8971	1.70343	1.91186	3.72794	3.62436	2.51742	1.87027	3.14496
EDN93642	1.76504	0.544978	0.797113	0.480564	0.539861	0.365644	0.297538	0.216964	0.304713	0.268075	0.19349	0.21109	0.808715	0.398209	0.697952	0.689057	1.72157	0.199047	0.383941	0.115592	0.738071	0.113365	0.833752	0.644071	0.666683	2.50242	2.61645	2.68521	7.35109	1.80502	2.17479	3.14911	3.22094	0.77525	2.2865	3.4784	1.65372	4.52119	23.4377	1.66011	0	4.50726	4.63613	4.98055	0.750263	0.387884	0.543561	0.493247	0.258043
EDN93653	6.81199	0.618613	0	0	5.61737	0	0	0	0	0.173884	0.0878535	4.79223	5.09991	3.61611	4.06031	3.81303	10.8566	3.61507	3.70445	4.46117	4.54804	2.83102	3.47015	9.74793	11.5028	14.3921	11.8799	3.42903	3.02482	1.95982	1.76331	4.03585	4.041	3.81333	2.39579	2.7335	2.61171	4.06289	8.16274	5.76411	6.18142	4.38536	2.63127	2.84901	3.27552	2.78852	2.96162	1.49305	1.64029
EDN93445	11.2139	37.7718	40.9968	40.0481	18.226	12.336	17.9215	18.3672	15.5566	15.4201	15.9011	14.8742	18.6466	18.6917	16.6286	13.4319	32.1975	22.9929	22.017	23.3671	22.7935	29.6516	29.8104	35.2513	33.5551	32.6233	34.9464	15.8322	13.0406	15.7999	14.1952	17.4341	17.2745	18.1949	17.1971	16.4476	16.2553	14.9218	21.4262	25.3004	42.1239	44.6275	22.558	22.1653	21.0952	18.2959	17.9398	16.7314	19.1195
EDN93306	0	0	0	0	0	0	0	0	0	0	0	0	0	0	0	0	0	0	0	0	0	0	0	0	0	0	0	0	0	0	0	0	0	0	0	0	0	0	0	1.46808	0	0	0	0	0	0	0	0	0
EDN93639	20.8255	45.2491	44.1225	16.8004	45.414	32.2233	32.9701	36.6923	38.6991	36.9016	32.9762	35.4223	48.6913	43.4073	42.1284	40.2742	43.8854	27.617	25.3768	52.0288	54.37	34.1827	38.2564	28.6147	34.3779	32.442	24.2968	73.9504	51.6995	64.3032	58.3801	68.0306	59.0796	63.3332	53.13	58.9017	47.9161	57.0084	69.5421	37.5534	47.5943	52.0551	39.9235	27.3345	42.8742	36.4433	32.6609	31.0148	34.1674
EDN93723	0	0	0	0	0	0	0	0	0	0	0	2.74767	0	2.87962	0	0	0	0	0	0	0	0	0	0	0	0	0	3.64086	0	0	0	0	5.51653	0	0	0	0	0	0	0	0	0	2.21862	2.55235	0	0	0	0	0
EDN93346	1.98063	0	0	0	0	0	0.238486	0	0	0	0	0	0.252081	0	0.244751	0	0	0	0	0	0	0	0	4.37773	0	0	1.30349	0	0.25778	0	0	0	0.475574	0	0.581142	0.375313	0.80683	0	0	0.547907	0	0	0.191265	0.220035	0.323809	0	0	0	0.289561
EDN93720	0	0	0	0	0	9.10384	0	0	0	0	0	0	0	4.95733	0	0	0	0	21.5087	0	0	0	0	0	0	0	0	0	0	0	0	0	0	0	0	0	0	0	0	0	0	0	0	0	0	0	0	0	0
EDN93654	28.0173	6.33982	10.8049	1.05258	81.0106	5.8562	8.06891	7.22346	0.315447	0.0813438	0.158526	58.0835	86.6688	72.9249	59.6174	74.2544	78.577	26.8862	31.3395	26.7789	23.2012	14.9019	18.8148	95.5424	104.369	110.477	109.521	27.7619	8.05023	9.76066	6.75604	25.4916	22.7221	18.0667	17.4399	16.1049	8.31582	12.2712	13.4937	43.8655	54.6617	29.3585	1.15864	0.404065	7.57918	7.13684	4.29924	4.46707	3.75954
EDN93513	3.956	19.6002	15.7883	22.7943	11.9358	12.2187	13.2046	13.3219	20.1908	18.7638	19.3236	9.94647	9.81228	10.4011	8.98123	9.9667	13.1112	18.8307	18.7616	21.7505	20.9941	16.1315	14.5584	21.1498	22.3789	31.1305	31.4523	8.89345	9.31567	9.98107	8.09696	7.94238	4.02044	5.05109	6.21111	6.24111	5.99635	5.05687	6.10827	17.6116	20.5787	16.4454	10.3945	4.98765	19.1621	19.2743	15.7244	24.1386	17.0009
EDN93632	15.4269	63.5097	62.5239	134.623	45.2694	85.95	82.4937	94.8156	146.309	163.412	155.933	91.0188	76.4228	97.9679	89.2554	40.7292	47.7987	80.5177	69.0507	32.3816	22.4482	32.5198	32.3875	72.1709	55.2815	100.947	91.2537	38.4888	81.8572	27.0853	41.6891	45.5318	33.0527	20.3662	28.0847	29.5325	26.9097	25.7531	40.5882	47.4905	65.5971	47.6197	54.0889	31.6398	39.0603	43.1742	12.7907	15.2301	10.7563
EDN93359	16.2289	214.444	293.167	191.949	20.5492	92.3034	105.228	77.9944	80.738	79.8524	76.2515	30.4283	17.7234	21.6097	26.1355	24.2696	81.5103	88.8518	86.0725	1591.16	1573.88	176.64	183.958	207.164	216.722	39.0904	45.2693	41.3153	192.461	292.98	229.49	45.6972	83.8015	74.3048	68.4265	58.7274	87.1519	34.0836	27.517	89.6927	10.0949	6.366	152.034	84.3693	865.468	801.813	1139.94	1285.63	1090.23
EDN93349	25.7363	41.0136	18.1216	12.9972	22.1129	17.0073	20.1928	18.6753	78.4702	85.2921	89.5537	27.4035	21.5552	20.7072	30.777	26.9412	42.9622	127.796	155.985	153.051	132.664	15.7301	14.3793	40.3926	37.0025	32.5647	29.2285	10.1304	14.1548	21.0406	19.5453	13.3787	7.37566	8.40712	4.96373	4.87683	2.53644	5.98102	3.13186	5.05256	51.228	30.2861	4.97059	3.68921	110.618	105.818	115.307	116.002	76.2221
EDN93479	14.0994	73.6722	101.77	73.3311	32.3436	19.056	23.5066	26.4859	20.2841	18.9826	19.8157	13.0574	36.7178	27.5501	26.9832	33.6079	227.44	18.9579	19.0703	3.78818	4.53524	9.05578	5.97704	14.5113	21.5753	11.9597	12.393	14.552	7.43429	7.07274	5.7272	14.0447	6.25004	4.05796	6.93488	6.98758	2.79813	1.54341	2.18209	4.60042	214.714	232.117	20.109	13.9767	2.36418	1.9862	1.33601	1.90832	1.5856
EDN93457	0.832271	6.05136	7.82775	2.72897	0.386673	0.189355	0.981873	0.855994	0.181335	0	0.194296	0.391079	0.255094	1.04373	0.66631	0.264755	3.39723	0	0.58105	1.08279	0	0	0.955144	1.30839	0	0	0	0.451991	0	0	0.429967	0	1.44125	0.99172	0	0	0	1.58039	1.10505	0.811602	3.05577	0	0	0	0	0	0	0	0
EDN93496	5.35995	31.444	17.2133	30.6462	46.45	50.5831	55.6754	72.8259	20.3572	20.7782	19.6642	48.4613	55.5749	42.4582	46.0989	36.0081	27.4951	14.3054	11.6592	12.8708	11.7403	10.7868	14.9099	23.905	20.7852	13.8474	15.2288	61.9497	45.8557	39.0844	35.3799	67.2494	49.7636	42.9864	47.8031	28.1678	29.4036	27.4593	36.1261	33.2134	13.7807	7.82132	4.41683	6.03395	12.1512	6.28212	6.05237	5.32572	2.82098
EDN93364	0.119315	0.368399	0.179613	0.324856	0.395352	0.302098	0.0574665	0.263997	0.283226	0.207104	0.156957	0.142695	0.334084	0.658008	0.412832	0.378459	0.129307	0.403662	0.0648851	0.156279	0	0.0766338	0	0.290257	0.450671	0.563871	0.221087	0.415978	0.0621157	0.159153	0.131262	0.34335	0	0.349374	0.14862	0.723496	0.243021	0.318362	0.540124	0.198039	0	0	0.138264	0.318123	0.117039	0.131103	0.0734884	0.0740956	0
EDN93480	0	0	0	0	3.36164	0	0	0	0	0	0	8.6851	0	3.93423	13.0382	0	18.6243	0	0	5.56054	18.5418	38.572	36.3417	0	9.96323	9.44862	0	2.09006	0	11.7283	1.03704	0	5.28966	9.10124	12.7109	9.9967	7.65784	13.3048	0.62966	0	0	0	0	0	0	0	0	0	0
EDN93356	1.03209	0	0	0	0	0	0	0	0	0	0	0	0.272972	0.0862402	0	0	1.32964	0	0	0	0	0	0	0	0	0	0.335456	0.226108	0.0895515	0	0.0798354	0.198001	0	0.089205	0	0	0	0	0	0.57102	0	0	0	0.282391	0	0	0	0	0
EDN93375	0.65708	9.12967	3.9566	21.4682	0	9.07467	8.5448	5.16929	0	0	0	0	0	0	0	0	0	0	0	0	0.392522	0	0	0	0	0	0	0	0	0	0	0	0	0.48101	0.327387	0.249023	0	3.15586	0.991508	1.8177	0	0	0.126905	0.583979	0	0.240666	0	0	0
EDN93705	0	0	0	0	0	0	15.0458	0	0	0	0	0	0	0	0	0	0	0	0	0	0	0	0	0	0	0	0	0	0	0	0	0	0	0	0	0	0	0	0	0	0	0	0	0	0	0	0	0	0
EDN93483	6.22831	4.57627	2.75743	1.30208	2.54837	1.60377	2.49793	4.85865	2.22489	1.90308	2.61795	1.6531	2.07385	3.73403	2.23221	1.96987	8.0288	1.782	1.00005	1.20433	0.855299	1.51344	2.0312	2.71612	1.88535	4.22121	3.76462	2.98089	1.10065	1.34329	0.936293	2.85918	7.0165	3.29468	2.32744	15.6945	4.26827	17.2465	12.345	3.60119	11.0905	9.24018	8.18407	12.2495	1.13172	1.00161	1.35215	1.18279	0.883359
EDN93287	0.997439	0	0	0	0	0	0	0	0	0	0	0	0	0	0	0.24337	0	0	0	0	0	0	0	0	0	0	0	0	0	0	0	0	0	0.730167	0.248484	0	0	0	0	2.75925	0	0	0.192641	0.664854	0.652276	0.365327	0	0	0
EDN93655	2.68289	0	0	10.2834	78.2536	43.01	78.5776	15.5771	0	0	0	73.2026	58.6588	173.852	52.9792	69.7396	0	0	0	0	0	0	0	0	9.89429	0	0	53.7056	20.0933	3.38992	19.6648	22.3638	55.9938	47.392	49.0092	5.55022	14.3591	5.76124	0	75.7553	0	0	0	2.4869	0	10.0373	0	5.78318	35.1921
EDN93702	124.78	203.901	137.31	104.304	164.045	106.151	123.536	171.322	100.78	113.361	116.31	141.027	153.053	164.262	152.209	126.768	127.321	121.378	119.444	139.064	124.233	74.9882	57.4485	119.823	111.351	148.286	163.607	228.501	141.318	121.668	150.6	234.344	163.998	154.02	176.878	171.459	154.572	163.941	203.152	87.2038	208.249	207.635	51.2992	29.67	116.912	81.516	104.27	98.1076	76.1697
EDN93680	4.7748	20.8556	9.46694	11.2563	5.93673	7.93458	7.20766	6.32741	10.5803	9.50087	12.4602	8.27315	8.21144	7.82385	9.69956	7.21748	22.655	22.9832	19.9495	15.8639	13.7747	23.0382	24.4801	30.314	28.3284	26.5279	26.3269	8.78479	10.7919	11.2883	9.32711	8.27771	5.20115	4.66047	5.16421	5.29632	4.12734	4.10178	3.0753	10.4381	19.7618	17.4187	7.19752	12.0321	27.2266	20.2183	15.0272	12.1139	15.2211
EDN93533	2.91882	0	0	0	0.743965	0	0	0	0	0	0	0	0	0	0.721369	0	1.58163	0	0	0	0	0	0	0	2.20496	2.75881	0	0	0.759773	0	0	0	1.40169	0	0.727142	1.10619	0	1.55763	0	0	0	0	1.69118	1.29705	0	0	0	0	0
EDN93556	831.17	2506.85	3521.65	2075.67	6575.88	8002.32	7481.52	7066.62	8029.81	7768.98	7204.79	7010.93	6127.18	6572.15	7026.42	6670.95	3943.14	7470.68	7238.01	5526.24	5928.63	5752.09	5724.62	3086.54	2960.65	1456.75	1662.53	6753.34	9104.09	8820.58	8992.56	6207.69	6920.34	6997.86	7141.61	7595.47	7599.13	6556.38	7209.58	4287.95	3757.41	2128.52	4921.09	4465.23	4094.58	5673.26	4336.18	4098.54	7015.62
EDN93421	0	0	0	0	0	0	0	0	0	0	0	0	0	0	0	0	0	0	0	0	0	0	0	0	0	0	0	0	0	0	0	0	0	0	0	0	0	0	0	0	0	0	0	0	0	0	0	0	0
EDN93495	0	0	0	0	0	0	0	0	0	0	0	0	0	0	0	0	0	0	0	0	0	0	0	0	0	0	0	0	0	0	0	0	0	0	0	0	0	0	0	0	0	0	0	0	0	0	0	0	0
EDN93623	26.2266	5.78414	0	0	4.77486	6.03675	7.21812	0.9211	101.873	53.6528	101.038	2.68849	4.76851	2.8176	7.40773	3.65667	52.7857	10.563	14.2624	4.90738	116.384	2.40641	2.94969	0	0	7.08255	0	11.8748	34.1342	8.32941	9.068	11.8598	136.742	238.616	84.9373	367.761	366.299	445.868	486.206	12.4374	14.4493	0	9.40697	2.49738	7.35041	8.23363	0	3.49006	9.85947
EDN93435	0	0	0	0	0	0	0	0	0	0	0	0	1.62308	0	0	0	0	0	0	0	0	2.8481	4.49523	0	4.88313	0	0	0	0	0	0	0	6.82515	0	0	5.38627	0	0	0	0	0	0	2.74491	3.61383	0	0	0	0	0
EDN93374	3.92031	18.6122	18.8468	16.5845	7.15578	9.42144	12.5573	9.89698	8.81468	7.70111	8.68758	6.99745	9.43179	6.92137	8.26154	8.11511	18.7305	5.46684	5.24955	3.17475	3.72687	5.09003	5.1108	12.5621	13.3109	20.2004	17.9652	5.09032	2.64442	4.08595	3.19058	4.28207	6.17421	4.95791	5.66029	4.3294	4.18992	6.8836	6.23363	25.0715	20.9715	16.7619	6.32586	10.6024	3.15637	4.89431	2.44056	2.81412	2.73626
EDN93322	12.1682	25.0472	21.6482	24.0947	10.9963	13.6647	14.9181	15.5921	11.14	13.0408	11.5607	11.8185	9.66759	10.1676	11.3002	11.1562	13.7867	11.4353	17.8465	12.0742	18.2825	19.657	17.7082	30.0501	29.8052	28.5787	26.9885	12.7386	24.1875	30.4948	28.8015	16.1287	10.0933	11.6969	10.2883	11.0398	13.6689	11.6097	10.2935	17.3407	19.9088	17.487	19.5131	15.2386	156.134	70.7685	122.072	148.727	102.64
EDN93339	0.364134	0.84323	0	0.991419	0	0	0	0	0.0392895	0	0	0	0	0	0	0	0	0	0	0	0	0	0	0	0	0	0	0	0	0	0	0.0523929	0	0	0	0	0	0	0	0	0	0	0	0.0809058	0.0595314	0	0	0	0
EDN93619	14.0233	44.309	39.406	39.0719	19.9449	18.3987	21.996	20.6624	25.3192	23.5909	26.1339	22.3616	23.9163	20.0608	24.3529	18.8189	34.4989	29.8365	30.6568	30.7354	31.6098	48.3372	44.8237	47.874	48.6602	60.6176	57.8595	11.3782	10.8049	12.5951	10.3878	11.5145	13.1544	11.3835	11.4588	13.9243	10.2064	11.7741	13.7544	34.6035	31.3677	27.9662	10.7794	6.87554	20.3587	34.002	27.0346	19.7395	26.3514
EDN93667	0	0	0	0	0	0	0	2.82412	0	0	0	0	0	0	0	0	6.22471	0	0	7.52308	0	0	0	0	0	10.8576	10.6429	0	0	0	0	0	0	0	0	0	0	0	0	6.35558	0	0	0	0	3.75609	0	0	0	0
EDN93652	21.7008	143.314	112.522	114.886	15.6718	223.666	215.425	210.734	15.0896	12.8175	19.8243	18.4555	21.1748	17.5285	14.5999	12.6489	23.5182	12.916	5.90059	7.89547	5.04135	0.774334	0	4.39928	0.910747	3.41853	2.23394	12.9917	9.41458	8.57675	10.6105	12.1426	13.3161	10.2964	10.512	19.1899	10.8045	17.371	11.8248	16.0084	41.8455	43.9807	74.0443	72.5924	18.1333	15.8965	12.2521	13.102	9.87024
EDN93602	0	0	0	0	39.0014	49.3086	29.4791	45.1417	33.0202	59.76	80.5155	43.9196	23.3697	15.3429	52.9435	22.4009	0	155.302	16.6423	0	0	0	0	37.2239	0	0	28.3532	19.3989	23.898	68.0352	6.73346	17.6131	0	22.4027	15.2478	69.5883	24.9329	16.3313	46.1787	0	0	0	0	0	0	0	0	0	0
EDN93331	2.35655	0	0	0	1.20131	0.180808	0	0	0	0	0	1.12733	1.39966	3.34749	1.16482	2.49161	3.83087	0	4.27175	2.57218	0.469247	0	0	0.955463	0.593405	3.71228	0.727771	3.23655	1.84024	1.39706	1.72835	4.52093	3.0178	4.02522	2.73966	3.87009	3.51988	2.09596	1.18531	2.6076	3.02942	5.7312	1.66882	0.698128	0	0	0	0	0
EDN93688	2.22039	16.7361	11.7971	13.8689	10.7197	4.56968	6.57381	5.6514	8.62479	6.14957	7.6745	8.6225	10.5392	8.80739	8.71556	8.98692	17.3399	17.9698	15.6262	13.6004	8.97272	16.5262	14.9101	25.419	22.5949	19.2584	17.0623	7.90674	9.89352	11.6148	10.6905	8.45678	6.83679	7.23471	6.31241	6.33595	5.3738	5.50637	4.92718	17.9212	19.1411	20.012	10.065	12.943	16.9973	14.0645	11.5842	13.7077	13.7483
EDN93299	0	0	0	0	0	0	0	0	0	0	0	0	0	0	0	0	0	0	0	0	0	0	0	0	0	0	0	0	0	0	0	0	0	0	0	0	0	0	0	0	0	0	0	0	0	0	0	0	0
EDN93468	34.4368	53.7177	73.9803	194.846	39.0414	36.9079	34.4678	42.0661	43.1174	42.5739	53.559	38.439	36.9806	39.8354	34.3094	49.8892	90.192	130.866	136.357	44.1656	52.0719	107.595	96.0199	133.951	138.203	140.707	116.986	35.586	25.5846	36.2057	34.649	40.465	33.2471	31.6865	35.567	40.5125	38.4314	36.563	38.7021	52.1965	95.4561	91.6028	88.6795	101.381	65.9179	44.5396	30.0479	33.4149	19.1942
EDN93402	48.4438	305.699	208.956	179.637	92.9192	34.428	48.2359	71.779	32.0309	27.8523	23.9245	98.9796	78.8452	108.68	66.0711	76.7706	254.108	84.7058	79.4767	218.876	205.301	154.84	147.291	345.016	351.05	259.775	259.774	83.077	122.576	155.564	136.771	75.8047	45.5879	45.1744	51.6464	43.1478	49.5679	31.8581	32.4888	92.4997	37.1139	26.1815	55.1922	27.2533	107.733	73.9005	105.888	114.461	116.131
EDN93391	36.7483	30.9449	5.02908	45.479	16.1787	6.1517	9.65418	19.7114	15.8604	10.1479	12.4517	20.7759	15.3068	10.0494	13.2104	22.0084	21.7232	45.2092	50.8689	19.6907	7.9827	21.457	26.3012	28.4446	47.9505	31.5762	27.8564	28.5885	13.9137	11.8832	15.4361	23.0726	17.6474	11.4127	16.6451	20.2575	13.6089	16.0452	7.56159	14.7866	12.8839	48.7488	17.4209	19.2991	8.73876	12.236	16.4611	11.4105	13.6754
EDN93584	17.5802	64.1503	51.7266	75.0614	28.1078	31.2688	34.4464	36.3442	19.6586	19.939	22.0753	29.2439	24.8159	34.4543	30.6115	25.3469	28.1458	48.2122	39.9797	27.2132	19.5718	28.2286	28.3103	24.2996	32.5979	43.8071	45.902	33.1784	33.0731	34.4646	36.3954	44.3813	24.5599	29.2487	21.1018	26.6505	27.9949	40.5119	28.3365	20.3373	67.7996	34.9818	26.2369	20.5958	51.2121	19.3171	33.7144	27.7899	19.6267
EDN93333	0	0	0	0	0	0	0	0	0	0	0	0	0	0	0	0	0	0	0	0	0	0	0	0	0	0	0	27.5097	10.2725	0	1.78263	1.02205	4.17586	0	0	0	0	0	0	5.95762	0	0	7.69683	31.1126	3.52255	0	0	0	0
EDN93647	25.2669	63.0118	44.8631	66.1477	23.9442	16.1054	17.3181	21.3429	24.1868	21.7883	17.8975	15.1865	28.53	26.7969	15.051	24.3438	65.6489	70.139	87.023	46.6718	36.3798	24.9669	21.9324	60.6786	42.0902	80.8307	79.832	32.0328	29.8495	18.436	25.9438	31.694	22.0897	18.8126	21.7888	24.7987	19.2659	20.3984	15.6417	51.6159	37.4784	70.9035	24.6499	30.9488	59.3145	27.0513	33.7185	38.2215	24.6262
EDN93488	1.60165	43.2823	64.1436	64.5729	11.9357	19.6584	25.2093	33.0347	28.9659	27.6731	29.1927	6.70549	12.8282	12.047	8.22859	9.07926	25.9183	12.4116	10.9933	13.0497	12.9942	23.3228	27.1123	37.5576	35.779	56.9388	44.4956	8.04572	8.05912	5.29263	4.80066	8.28077	18.7933	21.2805	21.0404	15.4583	24.9894	15.633	17.9207	39.013	36.9401	33.4834	29.0984	31.4086	22.8224	5.86114	5.59718	7.07473	9.80406
EDN93464	0	0	0	0	0	0	0	0	0	0	0	0	0	0	0	1.14458	0	0	0	0	0	0	0	0	0	0	0	0	0	0	0	0	0	0	0	0	0	0	0	0	0	0	0	0	1.53384	0	0	0	0
EDN93621	48.2668	52.4645	58.5725	61.6846	18.7049	29.5886	38.7847	39.3521	95.3369	82.8187	99.5606	21.4406	18.3039	22.9641	18.5019	20.1889	58.4474	26.6603	42.3184	28.3844	34.7176	17.7148	16.6733	29.3546	22.6959	32.1208	35.5922	29.347	41.0251	35.6952	33.7021	29.3383	29.3284	30.5261	29.8154	30.7984	31.4993	27.0718	43.8482	17.9846	36.0894	44.9182	36.9076	21.2297	31.8862	15.8745	24.4198	24.9274	18.2891
EDN93342	0.261744	2.33735e-08	0.0606189	0	0	0.0395675	0.000185678	0.0139929	0	0.0372904	2.28573e-05	0.0171595	0	0.0196309	0	0	0.116736	0	0.0169593	0	0	0.116386	0	0.256118	0.142983	0.366537	0.607838	0	0	0	0	6.62258e-08	0.00108439	0.0342085	0	0.0604304	0	0	0	0.57389	0	0	1.01119	2.78401	0.0340287	0	0	0	6.32161e-08
EDN93387	4.83724	15.3749	13.9212	13.945	20.2711	18.3387	20.557	23.0848	17.4694	18.9227	16.9376	16.1983	23.431	18.0461	16.5612	17.7387	31.377	24.3071	28.9361	18.0757	14.1932	16.905	16.3532	44.1283	41.5934	54.5959	53.3842	12.4455	10.8879	11.7661	10.9562	13.3878	12.2297	10.4843	10.881	9.32795	9.27296	7.06088	6.22579	67.5368	33.4697	38.926	13.1069	10.242	20.6546	22.8759	17.6132	16.2126	12.563
EDN93694	16.1402	109.387	99.6175	146.775	89.0659	63.2679	69.7689	75.0346	70.8094	66.2922	74.7724	78.3309	89.7281	87.3118	80.138	85.6146	122.006	94.9213	95.3208	53.4851	56.5003	60.5405	58.1975	88.7368	98.7615	154.079	141.611	35.7576	36.8875	33.2268	27.7353	41.9873	33.3289	32.5708	31.4432	31.8077	28.6007	28.9404	35.5581	257.268	128.849	138.368	100.375	95.6422	40.5307	65.0865	46.1761	44.0518	39.8778
EDN93404	439.54	1379.66	812.874	227.892	2244.37	32.8018	37.6261	72.391	11.3007	9.49954	10.5402	928.954	1458.64	1644.56	1303.56	1097.59	5406.39	1411.04	1444.9	241.191	255.39	404.164	384.567	828.055	799.625	385.423	339.621	3245.75	2459.43	3094.86	3274.55	3710.56	2167.67	1901.45	2045.84	1599.42	1325.75	1027.12	1309.01	42.272	1228.3	999.03	6.13468	13.7334	226.526	105.648	33.047	37.0519	63.0041
EDN93432	0	0	0	0	0.0580746	0	0.109739	0.11203	2.45842	2.07632	2.14804	0.0544984	0.115995	0	0.0563107	0.0555931	0.123464	0	0.619527	0	0	0	0.179379	0	0.172122	0	0	0.5055	0	0.202614	0.150396	0.262266	0.109417	0	0.113523	0.1727	0.0928153	1.33749	0.34381	0	0	0	0	0.101249	0	0.166904	0.0701672	0	0.0666204
EDN93594	65.0535	396.716	412.216	445.448	143.888	130.038	137.82	166.626	147.053	153.762	158.17	98.4787	137.975	147.092	106.347	108.156	163.489	174.144	155.847	204.242	208.379	249.03	236.681	251.053	259.595	202.643	218.658	110.901	121.066	127.615	125.112	114.498	146.861	149.247	140.311	141.373	150.021	155.702	155.724	190.721	204.208	182.916	145.427	148.526	142.96	127.525	122.666	105.56	118.551
EDN93497	2.9291	1.50732	0	0	0.995448	1.34842	1.88102	3.12046	1.05349	1.05922	1.07033	0	0.994124	0.734257	0.482607	0.952913	1.5872	0	0	0	0	0.627102	0.768677	0	1.47515	3.69137	6.33212	0.928361	1.0166	0	0.429652	0.280966	0.468875	0.952987	0.486469	0.370027	0	0.521038	2.94659	4.32152	0	7.12364	2.45142	1.73549	0.638496	0	0	0	0
EDN93498	0	30.0265	70.8232	287.674	6.43125	79.4336	118.108	113.272	0.73734	1.2546	1.03725	5.34368	5.61986	7.90631	2.98804	6.02819	8.40289	5.03882	7.14658	0.860643	1.25607	8.60942	9.93232	106.139	111.983	46.7037	39.6921	2.5824	1.77881	1.98668	1.44575	2.94975	1.64084	1.92404	2.0298	1.79297	2.46255	2.94547	2.77622	7.12539	9.12271	21.0941	2.13201	2.8615	0.171879	0.0962662	0.566592	0.489663	0.1537
EDN93379	0	0	0	0	0	0	0	0	0	0	0	0	0	0	0	0	0	0	0	0	0	0	0	0	0	0	0	0	0	0	0	0	0	0	0	0	0	0	0	0	0	0	0	0	0	0	0	0	0
EDN93336	0.438805	0	0	0.00291169	0	0	0	0	0	0	0	0	0	0	0	0	0	0	0.221123	0	0	0	0	0	0	2.11237	0.0363667	0	0	0	0	0	0	0	0	0	0	0	0	4.90591	0	3.96202	0	0	7.85077e-05	0	0	0	1.97855e-09
EDN93397	33.6707	9.17314	14.9079	16.1778	16.6595	44.2217	47.6972	27.7549	11.9676	4.29741	6.07946	25.5823	24.704	22.3424	23.9856	26.0962	17.172	39.0879	21.5418	10.3769	8.28221	3.81636	15.5932	9.63653	16.4585	24.3367	18.3502	37.0372	15.9824	7.92583	13.0737	42.1771	30.4367	37.6975	29.1117	22.5188	26.6254	22.1962	22.4152	0	22.9154	28.9016	1.91265	0.88014	0	5.07804	1.82986	0	3.47473
EDN93319	0	0	0	0	8.17424	9.8424	18.0205	7.88431	13.8413	9.27778	16.4064	30.6835	13.6056	13.3987	34.3459	18.2582	0	24.1108	0	0	6.38595	0	0	0	16.1512	20.2081	9.90418	0	2.78264	0	4.70418	6.1525	0	5.21705	5.32626	0	0	5.70476	0	11.8289	0	0	2.06463	21.3767	3.49539	11.7462	9.87632	3.31931	3.1257
EDN93317	6.76312	1.89836	4.16496	4.18495	1.48876	2.19355	1.70272	1.58711	1.72482	2.66802	2.29159	1.25002	1.87803	1.54123	1.13964	1.65017	5.16398	3.29344	6.51987	7.0464	6.06016	1.38213	1.69416	1.86961	3.25123	5.52069	4.55704	5.16396	4.40113	4.51064	5.0053	5.3963	2.80494	3.97571	3.44627	4.5437	4.00732	1.80457	6.95814	2.21107	4.74228	5.6073	10.3308	7.65	90.0633	21.6183	150.433	127.335	127.997
EDN93605	43.4731	63.4864	74.2869	54.3831	45.2212	22.447	30.2756	20.2199	24.3409	18.61	21.3812	26.1364	44.862	37.7001	27.5863	40.1354	229.839	71.5507	77.3133	60.7884	51.9393	76.2194	80.4765	120.048	128.701	236.545	205.74	45.0596	37.3126	27.6882	24.3008	41.9259	59.8094	67.0887	92.7878	43.6381	44.991	59.5662	78.0098	40.3037	81.5632	128.588	54.2348	33.6765	36.1129	20.6564	3.61837	3.64827	5.84029
EDN93300	4.048	42.1831	35.8008	26.8647	37.6599	18.6351	10.1139	6.96628	4.36774	1.64682	4.99226	63.6618	89.0013	38.9406	88.0387	135.314	126.949	156.637	124.377	2.98241	1.81362	12.0248	14.3411	71.3947	68.8046	108.087	114.856	28.5465	7.50762	7.19946	5.56666	26.9379	7.04682	7.53173	6.17674	7.47887	4.32862	6.48065	8.39887	16.5172	60.4944	55.3772	9.18628	3.48522	4.13624	14.4557	2.49324	2.19961	1.47951
EDN93485	24.9126	112.037	77.4513	64.8799	60.3237	72.1773	67.8194	81.6176	42.8917	45.9454	40.8464	38.2143	57.7621	55.2547	43.3667	42.2855	61.8436	66.2662	73.6293	40.6888	38.1758	36.1759	29.8463	34.9136	39.276	70.6407	69.2434	52.8682	42.9969	40.6956	42.3023	61.2485	36.4111	39.7779	44.5233	47.0021	47.6534	39.3058	34.3232	91.6889	83.5457	120.518	19.246	16.6058	42.3228	28.7624	53.7045	48.5989	41.1719
EDN93484	61.0142	15.9794	9.0209	17.0572	14.0243	17.6804	19.6786	26.3841	22.1013	19.9758	21.4991	14.0728	20.5231	21.0304	13.733	12.4946	14.1694	7.37218	8.59134	4.63801	4.55603	19.9441	18.0133	41.7457	32.5114	35.0136	32.8069	16.4029	6.2394	13.5644	7.43154	14.2658	14.3887	11.8309	9.36429	16.1038	12.8712	16.5709	15.2077	16.5772	25.2114	13.9114	5.1555	5.80996	6.23443	5.98591	3.52311	3.72137	5.73432
EDN93466	1.78713	10.8908	7.22134	16.5181	10.8604	6.7982	8.29038	8.74093	10.5346	9.24498	10.4143	12.7564	13.4318	12.8267	12.367	12.5307	15.5964	14.9563	16.5729	10.9647	12.0244	7.12871	6.8868	16.8182	14.2822	16.3582	17.429	3.90533	2.98703	3.38757	2.52486	3.62702	3.92977	4.08543	3.84291	3.52907	3.79331	3.71443	3.54831	27.0088	18.5002	24.3625	17.4033	30.1361	11.7485	10.2663	4.69259	4.78977	4.45538
EDN93570	0	0	0	0	0	0	0	0	0	0	0	0	0	0	0	0	0	0	0	0	0	0	0	0	0	0	0	0	7.59773	0.589908	2.04342	1.14537	1.27426	0	0	0.502812	0	0	1.001	0	0	0	0.512479	0.589567	0.433811	0	0	0	0
EDN93456	0	0	0	29.1056	0	2.4606	0	0	0	0	0	0	0	0	0	0	0	0	0	3.52112	1.27054	0	0	0	0	0	0	3.38815	0	0	0	0	0	0	0	8.10273	0	0	0	0	0	0	0	0	0	0	0	0	0
EDN93578	11.1484	43.9432	39.9925	37.1348	29.7459	27.6266	33.5308	33.6476	22.6248	26.0933	24.9627	27.4035	34.3555	30.8007	26.3217	35.3042	56.1689	65.2691	48.2434	17.2431	21.538	11.7309	10.2709	41.2582	37.0921	49.0993	49.4467	20.1481	16.9795	13.3943	14.3002	20.2728	26.3132	23.0942	25.9414	22.384	23.0937	27.595	34.182	17.4543	58.5463	54.515	10.2619	2.58245	10.0827	6.429	6.06301	6.84963	5.75653
EDN93607	9.50948	23.6895	24.0758	10.8861	12.3395	7.51177	8.79591	10.4141	14.7846	9.09725	11.7514	8.94321	9.02228	8.99345	8.17234	9.12286	34.1968	7.43371	4.4662	21.0895	23.6266	9.30046	13.1017	13.407	17.3063	29.4159	34.4406	21.3033	14.3457	14.9909	14.0757	24.5665	24.2865	33.2246	24.9286	17.5283	18.7527	20.0683	15.4909	21.7626	35.0071	43.3637	37.4002	52.3899	29.963	24.9351	19.3017	23.689	21.7385
EDN93729	23.1533	11.0637	16.5973	11.2569	10.9598	8.75534	8.3636	8.13161	9.51697	8.01386	8.70221	9.62562	10.2436	10.917	7.08463	11.2986	6.87051	7.77095	10.1928	7.22051	9.22076	4.6029	5.64206	20.116	16.2414	16.1525	15.833	8.2119	6.17033	7.35332	5.09432	8.40776	3.70626	4.84262	5.08133	6.6855	4.71587	3.8244	2.91144	8.53995	14.8821	10.0552	8.73049	5.63429	4.86678	3.63439	5.43259	3.42342	6.60866
EDN93462	42.0402	0	0	0	0	9.67667	5.06203	5.1677	9.07217	9.12157	0	0	5.35061	10.5385	0	5.1288	0	0	0	0	0	0	0	0	31.7585	19.8678	0	0	0	28.0386	0	0	0	5.1292	0	7.96629	17.1255	11.2174	0	11.6297	0	0	0	0	0	0	0	0	0
EDN93493	7.34662	44.2039	41.6855	23.0798	26.8879	14.8289	16.2404	18.1077	26.545	23.0519	20.1547	31.5402	27.8112	25.6883	30.0285	22.9353	102.79	27.404	31.0396	40.4643	39.273	74.1667	77.8598	40.5559	42.1221	43.2658	44.1552	29.7925	25.5469	29.0638	24.7856	31.1697	23.2488	20.6388	22.1033	23.5591	19.0307	18.4969	16.2023	37.1029	29.7859	22.6776	52.6809	43.5287	29.8731	28.012	46.4675	29.1286	27.9804
EDN93431	1.20403	23.049	9.60632	12.621	43.0567	8.86845	13.1059	17.2571	118.974	113.588	106.938	47.461	39.4136	51.0381	21.3059	25.4705	14.0273	14.4607	12.5061	22.5516	19.4918	11.9865	11.4697	42.6175	40.7483	64.7537	61.7995	16.2566	10.9694	13.2766	10.9941	13.0623	7.74795	7.10996	7.58875	4.97376	2.99189	3.46967	3.08861	36.7714	7.89385	3.95311	3.06953	21.3748	4.21246	4.14534	1.74272	1.94405	2.32353
EDN93742	4836.59	3996.68	4166.83	2906.28	4974.27	4993.61	4807.88	5282.27	6127.3	6055.78	5596.87	5185.05	4357.4	4569.8	5275	4189.93	4926.51	6485.13	6839.06	5997.48	5473.59	4996.17	5059.63	4354.77	4280.27	2822.66	3205.6	5254.42	7129.7	7238.15	7595.01	5246.66	3816.88	3827.4	3777.32	4813.58	4631.21	3889.25	4093.44	1538.21	3851.68	2810.87	2984.81	2287.74	2887.68	3172.65	4004.43	3426.44	4081.11
EDN93436	78.3794	353.753	344.983	375.13	8.59475	35.3703	32.7704	51.1216	28.8405	31.132	35.6887	11.9896	15.2592	15.7849	13.759	25.5829	345.83	241.539	268.033	126.059	159.517	256.566	260.531	165.737	188.7	241.433	210.691	232.289	195.763	212.337	232.847	233.919	207.184	185.884	166.011	182.835	174.158	125.749	126.338	983.394	225.059	210.077	215.015	208.077	46.4571	60.6296	73.3638	49.9269	75.9706
EDN93370	4.60866	37.9461	23.704	73.719	1.17468	7.77924	9.7112	6.60928	1.07741	1.24994	0.842031	0.734898	0.488801	0.77019	0.759337	0.37483	0.416219	0.216553	2.2974	0	0.917697	0.246672	0.30236	1.86858	2.61115	1.45201	0.711643	3.28655	1.9994	0.853814	0.929524	1.87882	1.6599	0.937148	0.669737	2.03771	2.19029	7.5832	4.34643	4.2497	0	0	1.55767	0.853321	0.502307	0.140666	0.354821	0	0.336885
EDN93426	0	3.42464	3.33937	0	2.26166	1.0212	0	1.09072	14.8398	16.3645	13.618	0.530596	3.38798	5.00469	1.09648	2.70627	1.20204	5.00325	3.61903	23.2443	17.227	7.12388	6.98573	10.7929	3.35155	0	0	2.81231	1.73228	1.97265	3.90468	5.7452	2.13057	1.62389	3.8684	3.36281	1.8073	2.3676	5.02099	4.90925	0	0	4.71276	3.45015	2.90132	1.62497	0.683148	2.75517	0.648616
EDN93310	0	0	0	0	0	0	0.773476	0	0	0	0	0	0	0	0	0	2.23436	5.04127	0	0	0	0	0	0	0	0	0	0	0	0	0	0	0	1.36498	0	0	0	0	0	0	0	0	0	0	0	0	0	0	0
EDN93424	0	0	0	0	0	0	0	0	9.52538	0	19.3553	0	0	0	0	10.77	0	0	0	0	0	0	0	0	0	0	0	0	0	0	0	0	0	0	0	0	0	0	0	0	0	0	0	0	0	0	0	0	0
EDN93604	11.2304	37.8274	35.3487	29.1868	38.2009	14.6638	19.1772	21.5353	22.957	22.3288	26.4577	26.1782	45.1148	35.1643	29.7233	37.7643	39.2788	27.4018	22.9854	12.7037	16.8328	4.45898	4.17961	8.69274	10.6433	12.9307	13.2424	26.469	22.2701	16.7051	16.7577	25.9126	26.6713	24.4142	27.4178	19.4234	17.5506	20.1586	21.2597	23.3849	52.7605	49.9074	30.9573	21.1869	10.0147	7.85265	4.59037	2.91646	6.44795
EDN93525	65.0154	17.1575	5.0191	4.53887	38.1003	1.27906	3.07785	3.75686	0.239832	0.241137	0.182749	61.4731	27.9361	36.0781	53.9727	10.5756	166.967	73.9458	62.1001	4.54899	7.63491	11.421	11.3746	43.2582	41.7684	164.133	158.569	358.584	349.755	340.717	257.003	415.283	193.47	156.07	158.853	41.6981	30.2198	13.0479	26.413	6.76375	75.007	58.7879	7.61992	18.7669	4.36071	0.814115	0.427823	1.12153	0.649916
EDN93325	1.89275	12.0534	10.6849	15.138	3.01522	5.55475	5.86854	5.17673	2.8081	2.61805	1.81554	2.94273	3.49301	2.31303	1.57877	2.0782	4.35894	4.93601	1.92994	2.32418	4.09871	13.3725	14.3425	14.6768	11.7962	4.02523	3.50721	3.07447	2.64819	3.89228	3.90426	2.1106	3.86302	3.81032	3.53645	4.1246	4.91533	5.93415	3.92711	17.0169	4.56222	1.72621	9.64156	6.78128	6.653	6.84583	9.18053	8.44829	9.26989
EDN93562	32.8876	677.959	655.74	382.75	419.623	322.911	356.165	343.386	363.272	335.098	363.707	457.253	474.218	438.961	466.244	396.422	983.298	601.59	593.177	627.983	543.159	401.546	397.771	517.291	521.975	1027.93	949.346	232.077	222.746	232.675	209.28	256.177	248.979	256.093	243.623	182.193	170.616	162.428	214.803	359.096	742.352	824.537	194.351	99.292	420.65	654.95	535.894	521.8	478.731
EDN93724	0	0	0	0	0	0	0	0	12.5855	0	0	0	14.8454	0	0	28.46	0	0	0	0	0	0	0	0	0	0	0	0	0	0	0	0	14.0036	0	0	0	0	0	0	0	0	0	0	0	0	0	0	9.05445	0
EDN93406	0.449413	0	0	0	0	0	0	0	0	0	0.197065	0	0	0	0.55535	0	0	0	0	0	0	0	0	0	0	0	0.416374	0	0	0	0	0	0	0.219326	0	0.340641	0	0	0	0	0	0	0.0867975	0	0	0	0	0	0
EDN93582	24.4129	241.416	241.482	227.013	70.4318	147.716	188.639	176.226	136.31	137.324	144.158	68.0947	75.2312	66.5943	57.1995	100.512	195.149	312.595	291.55	70.75	38.5833	129.39	123.037	335.291	326.442	102.564	93.9455	12.8552	15.7617	26.9231	18.1234	11.7272	8.58505	8.16167	7.37477	11.1098	14.7607	12.515	11.8201	110.873	153.828	246.49	26.0995	17.7248	15.6506	18.1296	8.93894	7.99811	8.31847
EDN93371	0.0407058	17.093	30.4549	33.027	0.809276	4.55358	5.70518	4.32317	0.650031	0.724226	0.678272	0.301829	1.22266	0.7653	0.47283	0.983268	1.47785	0.459048	0.597682	0.133291	0.243165	0.653615	0.672987	1.23781	1.56827	1.00033	0.641126	0.670876	0.317873	0.343882	0.26869	0.468552	0.840562	0.814488	0.669288	0.83305	0.431131	2.15055	1.68914	4.77448	0.627942	0.148496	1.03775	1.97166	0.266196	0.164	0.150429	0.139033	0.22614
EDN93673	0.958737	1.64456	0.962171	1.16015	6.40788	4.53617	4.38675	4.71402	4.50566	4.39152	4.48427	5.52917	6.8061	7.82417	5.81835	4.99044	9.81305	9.67061	12.1075	2.09292	3.43634	6.91041	6.96091	9.19968	8.93253	14.4989	11.1525	2.63351	2.57879	2.65243	2.43761	3.09613	2.55783	2.85933	2.20266	1.69561	3.29799	2.04652	2.17004	10.7855	9.85987	13.99	13.2291	21.3492	4.07529	2.45806	2.8541	2.97692	2.14918
EDN93360	18.6971	167.807	147.887	113.892	110.417	85.1245	93.9444	74.948	215.895	185.786	228.379	47.1472	111.642	88.1779	65.0841	95.802	473.261	78.4438	77.3783	52.5071	55.8458	70.0175	62.8716	123.733	132.626	245.913	253.38	72.618	104.844	51.0071	64.3575	77.697	278.648	289.98	289.104	188.798	268.513	155.923	196.058	128.692	152.769	292.484	262.507	281.997	92.4279	29.8299	12.8822	18.991	25.574
EDN93635	0	2.25136	4.70423	1.70165	1.48681	1.34268	1.40476	2.71451	2.69743	2.03409	1.64433	0.548136	1.90908	2.40229	1.28719	0.457484	3.048	0.469877	2.03927	0	0.497804	1.07045	0.984091	0.253402	1.25903	0.59073	0.579045	1.18852	0.43383	0.741041	0.595896	0.659458	0.200091	0.965875	0.570897	0.473724	0	0.444703	1.72899	5.99364	4.01722	3.03999	3.78218	4.95285	0.340595	0.534129	0.192472	0.129375	0.243657
EDN93627	30.2153	60.2519	47.3804	33.4207	45.246	26.1531	24.482	31.1833	24.9947	24.926	23.4622	41.8575	43.9841	43.9465	46.5943	43.8502	53.7235	32.1222	40.7363	61.6312	75.5834	59.2309	63.9302	75.4187	66.5745	102.336	100.312	78.6075	80.617	88.8645	95.4286	73.4543	62.1215	55.6811	53.0047	60.1183	39.3616	58.4509	67.9155	24.2049	41.2702	48.2241	28.5703	19.2312	34.9904	30.2031	39.6435	31.2732	40.1244
EDN93539	0.497377	0.383928	0	0	1.0142	0.228969	0.0598888	0.244556	0.536663	0.0539585	0.272622	0.77329	1.58257	0.935107	1.72094	0.97086	1.07806	0.280451	0.405721	0	0	0.159728	0.391577	0.604984	0.187867	5.40629	6.68178	1.89169	1.03574	0.221149	0.383026	1.35973	1.07484	1.0923	0.557585	1.60223	1.11437	1.19442	1.31341	0.963138	0.95909	0	0.0960611	0.497299	0	0.091086	0.0765861	0	0
EDN93687	171.828	112.634	120.094	101.487	121.541	79.4675	93.6507	113.039	172.647	180.984	179.344	169.943	114.437	125.801	128.297	107.752	136.215	172.371	172.547	123.693	114.186	78.9758	77.659	123.3	116.411	268.317	259.219	99.5548	76.1424	96.9146	79.3638	96.8652	120.39	96.6126	101.127	105.777	86.5689	67.9229	67.0495	221.193	157.778	239.623	90.0762	60.8523	122.548	187.471	145.729	154.978	136.967
EDN93422	1.32674	0	0	0	0	0	0	0	0	0	0	0	0	0	0.327896	0	0	0	0	0	0	0	0	0	0	0	0	0.841003	0	0	0	0.763583	1.27426	0	0	0.502812	0.540461	0.708014	0	0	0	0	0	0	0	0	0	0	0
EDN93608	55.2306	330.258	419.984	551.032	31.4815	39.4445	48.3284	64.7289	30.6537	30.7796	29.402	38.0031	26.5769	47.6041	28.375	26.5828	42.3297	104.945	99.1571	1457.35	1529.78	77.9933	86.5175	174.161	174.75	26.8166	31.7186	79.1323	169.91	229.341	202.217	86.2716	112.905	112.478	97.3509	110.536	137.767	80.4475	83.4834	234.935	10.9419	11.0402	207.056	77.5375	1415.29	1048.65	1294.07	1478.78	1288.94
EDN93555	94.0368	279.927	175.68	304.612	62.8102	67.5992	69.4471	66.9844	70.973	72.5104	82.4692	66.9012	63.4632	64.1906	68.2918	65.7742	81.0071	169.404	160.496	149.698	138.853	176.239	154.901	161.894	173.771	177.764	172.907	66.4868	66.9063	71.8303	83.2927	78.2679	73.412	75.5462	78.9298	80.2322	73.4707	66.9104	72.768	52.0274	106.009	105.554	87.6424	63.1098	124.568	98.7348	96.8288	91.1901	87.9861
EDN93321	0.582946	8.69959	10.8231	7.93587	2.57547	17.8013	16.1442	12.7072	6.03831	5.27013	4.64374	3.53235	2.52258	3.16617	2.88144	2.22836	3.47472	7.2314	3.17014	8.52622	9.98277	6.86428	5.50732	4.49074	4.25696	4.59158	2.16036	2.70983	12.8475	18.2301	16.1612	3.07547	4.10586	2.89235	3.04972	2.20927	2.61216	3.42198	3.66517	17.3088	2.24818	2.12661	8.06876	10.7936	49.5584	40.9233	56.7295	64.4989	61.2481
EDN93408	0	0	0	0	0	0	0	0	0	0	0	0	0	0	0	0	0	0	0	0	0	0	0	0	0	0	0	0	0	0	0	0	0	0	0	0	0	0	0	0	0	0	0	0	0	0	0	0	0
EDN93492	8.74458	25.258	17.4103	29.1848	43.2832	20.3228	26.6968	37.3097	27.3319	26.6851	28.511	26.3814	39.9227	44.9019	29.3502	31.0409	38.672	40.5592	33.4413	21.7989	17.0194	14.313	14.8793	34.9974	33.0297	79.7193	84.6761	30.487	27.535	20.5694	18.4956	33.2815	32.9176	27.1887	32.396	28.9713	20.4539	34.3217	37.0317	21.6933	47.8667	39.1039	9.96988	6.45555	9.96131	10.0218	9.90321	6.65669	6.59833
EDN93433	0.522692	0.403468	0	2.84624	2.59792	0.0601556	0.377621	0.321253	0.225591	0.510343	0.114599	1.43776	3.12667	2.68605	2.13148	1.21157	2.5491	3.5367	2.70034	0.513466	0.780605	0	0.205753	0.317887	0	0	0.242133	473.385	181.705	79.3662	123.056	658.736	15.1861	13.9023	13.6074	34.468	20.8666	110.458	106.872	6.36213	1.0079	0	0.302851	1.33556	0.341815	0	0.241452	0.243447	0
EDN93597	0	0	0	0	0.717531	0.647971	0	0	0.303746	0.3054	0	0	0	0.705681	0	0	0.762716	0	0	0	0	0	0	0	0	0	0	0	0	0	0	0	0.675942	0	0	0	0	0	0	7.78752	0	0	0.815544	0.62548	0.460236	0	0.433469	0	0
EDN93737	3.77684	41.4243	63.22	23.2522	6.99728	11.0549	11.3488	9.18819	15.7776	16.2549	17.5747	18.4856	7.37539	8.08284	15.1716	6.89084	35.7387	22.9807	25.0146	26.7281	23.9425	58.1105	54.454	27.1523	25.3802	32.9807	29.8214	7.80762	7.52746	11.5546	8.08679	8.04595	7.55272	8.12936	7.35865	7.07136	8.12899	4.30177	5.74163	71.7325	26.9575	12.9555	31.7035	21.3799	18.9664	53.1651	44.372	43.1283	44.2388
EDN93548	9.09141	53.252	44.2781	59.6984	61.0669	44.8684	45.7838	48.9088	45.4122	42.1204	45.3175	54.8121	66.567	59.9244	61.1947	52.7814	62.0147	61.0631	58.6013	53.5856	45.3645	42.9356	46.1028	56.5925	54.7415	76.8318	84.726	31.5267	31.2518	33.5275	30.77	38.3967	42.2467	35.8211	41.3006	33.543	33.3314	36.8154	36.9191	27.8128	58.7801	42.9204	41.0048	16.0411	24.1311	30.7523	25.2804	21.587	23.6116
EDN93561	0	0	0	0	0	0.651277	0	0	0	0	0	0	0	0	0	0	0	0	0	0	0	0	0	0	0	0	0	0	0	0	0	0	0	0	0	0	0	0	0	0	0	0	0	0	0	0	0	0	0
EDN93566	0	0	0	0	6.36284	5.746	6.01166	18.4115	16.1611	5.41638	16.4195	17.913	6.35438	0	18.5087	0	0	0	0	0	0	0	0	0	0	0	23.1283	0	6.49803	0	0	7.18367	0	0	0	0	0	0	0	41.4343	0	0	53.0346	55.4656	16.3249	27.4297	69.1897	31.005	51.094
EDN93469	0	0	0	0	2.98567	0	0	0	0	0	0	0	0.993901	1.95758	0.964996	1.9054	2.11579	0	0	0	0	0	0	0	0	0	0	0	1.01637	1.7361	0.859111	1.12361	0	0.952773	0.972719	1.47978	0	0	0	0	0	0	3.01645	0.867548	1.2767	0	0	0	0
EDN93507	215.376	95.5808	45.1133	47.5216	4.70059	111.277	161.706	159.657	13.3605	18.8637	17.9785	6.69547	15.2566	10.3191	7.56925	5.54432	24.8046	23.0257	24.8934	5.17613	2.164	4.86488	4.1483	36.8523	39.5559	98.6718	86.3463	6.36695	7.80076	9.81055	8.26034	5.30699	4.42814	3.77686	3.60981	3.24499	3.89042	5.27226	95.9077	282.049	62.2326	36.0412	1.59009	1.09756	2.04592	0.603093	0.709922	1.02255	0.577746
EDN93603	283.59	296.042	231.75	470.628	295.328	231.677	256.481	278.435	204.187	222.684	218.703	268.743	296.769	311.214	279.683	218.786	251.726	235.543	209.543	340.197	380.229	386.262	345.176	401.887	410.783	465.46	459.589	351.254	321.288	299.02	334.568	370.215	398.617	442	399.22	388.279	353.172	360.809	365.435	128.509	236.098	334.996	166.052	198.231	266.701	140.471	98.4243	84.9809	146.623
EDN93389	3.70788	30.3386	20.2804	28.0988	17.2951	49.3589	56.0163	62.0929	72.467	73.4113	83.5841	14.0128	19.0654	18.0319	13.2417	9.33353	17.7145	12.7534	12.1992	24.5662	24.6971	12.4632	10.5576	49.8363	44.6301	38.3756	34.9828	12.6921	12.0807	20.7179	15.5824	12.075	8.39859	10.043	8.28266	9.74292	8.83611	8.80528	9.74471	379.757	33.1278	25.2495	12.9499	19.3741	15.6398	18.4697	17.9085	18.9967	21.376
EDN93685	17.6456	31.1331	11.3842	6.86333	3.8551	4.64183	1.82116	0.619727	33.1829	39.3799	30.3973	3.01475	1.28332	4.42334	6.23001	3.69037	16.3915	0	2.74169	0	1.50586	0	0	0	0	2.38261	2.33548	1.59791	17.0604	7.84577	7.21034	10.8811	8.47386	4.92088	18.8396	9.55343	6.16125	25.5593	57.0568	1.39467	9.72168	18.3919	13.6319	6.72107	0.82424	0	0	0	0
EDN93637	466.862	637.751	332.233	600.891	225.012	110.066	133.552	162.773	146.542	133.834	146.403	196.943	216.07	247.539	223.073	203.661	318.909	485.009	504.694	51.8845	70.9904	138.116	193.801	344.162	299.245	569.638	655.364	469.018	317.438	192.484	245.287	488.537	346.489	361.785	339.049	463.244	372.294	267.261	416.281	443.022	1091.21	1765.06	1255.79	821.044	951.071	314.009	67.0948	74.6777	143.953
EDN93710	4.13863	0	0	0	0	0	0	0	0	0	0	0	0	0	0	0	0	0	4.50128	0	0	0	0	0	0	0	0	0	0.538645	0	0	0	0	0.504941	0.515512	0	0	0	1.56125	0	0	0	0	0	0	0	0	0	0
EDN93338	148.374	48.2235	58.7786	37.2083	0	36.8485	43.2536	81.5936	37.9169	44.9009	51.3642	1.86788	1.9878	0	0.964996	0.952699	0	6.60492	0	0	2.33249	0	3.07402	0	0	3.69054	0	0	3.04911	1.7361	1.71822	0	0	0	4.8636	0	0	0	2.94593	4.32055	0	0	0	1.7351	0	0	0	0	1.14167
EDN93563	61.206	0	0	0	0	14.0882	0	22.5708	13.2081	19.92	0	0	7.7899	0	0	7.46698	0	0	0	0	0	0	0	0	0	0	0	19.3989	15.932	0	0	8.80655	14.6963	0	7.62389	11.5981	0	0	0	0	0	0	17.7316	0	0	0	0	0	0
EDN93350	79.8657	239.111	163.466	46.8554	24.9902	6.94601	8.28864	6.55481	17.0779	17.2235	13.6044	31.7418	24.5868	27.5851	27.6157	29.245	96.1423	33.211	33.2825	119.847	102.587	43.0453	40.5504	104.073	96.6793	39.0611	41.6569	13.175	12.8394	23.3326	20.1591	14.9615	19.7297	16.7381	14.4316	9.87494	9.77506	6.72613	7.77215	38.3535	137.88	91.5176	18.6082	6.67798	84.8016	95.746	68.4118	81.3576	74.9466
EDN93626	27.5043	63.2588	34.6443	33.622	18.5992	11.6281	11.4898	15.1796	10.4171	8.8906	7.87622	18.3936	28.4332	22.9354	19.4215	28.4871	26.1578	16.4581	11.9047	24.6294	26.825	6.84988	10.164	20.4825	25.4419	29.7103	34.3231	20.8148	24.8387	25.2072	24.3301	23.4214	15.3647	18.3537	17.1997	19.9965	16.6919	22.1663	24.1394	21.4283	30.3065	22.5245	12.5755	14.3424	9.72737	9.04591	10.8903	9.06306	10.3398
EDN93727	13.4647	29.2316	30.404	41.8153	21.4497	36.0288	36.4786	35.0677	32.3252	34.6923	34.2258	24.054	21.0999	21.7283	25.2698	25.8718	16.4163	41.757	51.2558	22.3206	27.6493	29.4576	32.464	27.6374	32.7399	35.7934	37.0346	29.7395	31.8724	31.8049	29.1629	37.1728	19.3982	23.8203	19.9164	22.6441	25.5394	24.9245	26.3494	22.3486	37.323	26.0948	15.9281	12.9951	22.8386	20.343	31.2289	32.6628	29.1582
EDN93614	1.10473	1.7055	0	1.50392	0	0	0	0.543187	0	0.479393	0.24221	0	0.281206	0	0.546057	0	0	1.24583	0	0.723489	1.31987	0.70955	0	5.37496	1.6691	1.04417	1.02352	0.350139	0.287564	0	0.24307	0	0	0.80871	0.550427	0	0	0	2.5005	0	0	0	0	0.490915	0.722441	0.80925	0.340213	1.02907	0.646032
EDN93658	0	32.728	51.0475	20.7032	11.4009	16.3253	17.0547	16.0363	21.8259	22.8172	18.0092	10.4197	6.65425	13.828	9.02132	11.9633	28.39	68.4273	89.5989	23.7229	16.5739	0	0	2.57707	0	0	0	6.64443	8.48703	3.1084	4.15847	2.37384	5.64521	9.69717	16.6415	8.60703	3.94649	6.11479	11.3858	41.0091	113.596	57.0193	36.7474	100.603	23.6482	17.2512	25.3623	23.9282	10.1687
EDN93293	34.1488	35.8491	33.9284	32.5416	20.3674	18.4716	20.2302	20.9043	21.5918	20.4498	22.6108	24.0957	24.252	22.5992	23.7999	30.8288	54.4027	24.0689	17.2706	48.0826	44.675	25.8811	25.2717	40.2907	44.1129	68.4267	68.3387	29.4392	16.089	25.3566	20.6625	27.8101	34.7661	26.4149	23.3948	23.5541	21.4227	23.3261	21.8999	53.2793	52.6791	57.3049	32.3831	32.1706	58.6205	54.6578	45.0104	48.4572	38.8411
EDN93715	9.29132	23.3091	15.0796	19.9611	8.51082	9.38998	12.0267	18.3809	3.22686	4.47291	3.21479	13.1955	8.01909	10.481	9.72339	7.22617	73.4756	13.9161	17.132	43.9253	32.9554	15.6651	18.8587	44.8527	47.4876	25.6599	23.5382	13.2978	22.1826	29.1121	25.2347	12.8674	8.50555	7.01419	9.29487	15.6806	23.3601	8.21222	10.9533	18.7952	17.3565	15.8883	6.22461	8.87052	18.9403	29.4048	23.0249	42.4635	36.2087
EDN93434	0	0.510226	0	0.89984	0	0.0760729	0.63672	0.0812515	0.427924	0.358545	0.217382	0.0790519	0	0	0	0	0	0	0	0	0	0.636819	0	0.402001	0.249669	0.937142	0	0	0	0	0	0	0	0	0	0	0	0.176371	0	0	0	0	0	0.29373	0	0	0	0	0
EDN93682	0	0	0	0	0	0	0	0	0	0	0	0	0	0	0	0	0	0	0	0	0	0	0	0	0	0	0	0	0	0	0	0	0	0	0	0	0	0	0	0	0	0	0	15.5653	0	0	0	0	0
EDN93735	7.15937	36.9841	22.7986	32.2379	19.0905	17.7468	17.5063	20.2411	20.0846	20.5525	24.0281	21.6032	15.9109	20.915	21.6411	16.9982	29.8421	58.5348	48.9665	25.6073	25.8254	24.0528	25.1473	22.1056	21.8417	41.3822	34.6959	23.1276	19.4244	19.8343	19.9935	27.6547	31.8686	37.829	30.1833	28.8026	35.4461	26.4503	30.1243	14.9301	58.4073	43.1946	30.8986	37.076	35.2942	16.2376	18.8256	15.4756	24.315
EDN93560	0	0	0	0	0	0	0	0	0	0.96928	0	1.06853	0	1.11985	0	4.35999	0	0	0	0	0	0	0	0	3.37474	0	0	0	1.16284	0	0.982923	1.28554	0	0	0	0	0	0	0	0	0	0	0	0	0	0	0	0	1.30621
EDN93411	10.6367	30.3435	31.4811	35.7373	2.89002	17.3979	16.9063	21.0967	5.28944	3.2988	2.69862	1.68265	2.25865	2.82725	0.956947	0.987666	2.35623	3.9171	3.09588	1.13938	3.33831	1.5887e-08	0.907417	8.94726	3.59883	2.5715	13.8422	3.59096	2.96088	4.63216	4.1157	6.12899	3.65524	2.09785	2.09789	2.25701	0.543033	0.021043	3.47234	0.987338	0	1.30281	0.881056	0.45782	0.812401	0.536255	0.456008	0	0.822621
EDN93285	0	0	0	0	0	0	0	0	0	0	0	0	0	0	0	0	0	0	0	0	0	0	0	0	0	0	0	0	0	0	0	0	0	0	0	0	0	0	0	0	0	0	0	0	0	0	0	0	0
EDN93612	69.5538	113.105	72.5951	148.973	34.0383	82.6098	140.252	168.943	5.80368	5.83528	3.8632	32.3859	26.439	26.2695	25.2118	25.7956	7.53788	31.8978	28.7465	7.28812	9.4179	11.3172	5.84091	155.667	159.731	76.2595	89.3576	76.7155	86.4211	58.5528	73.0495	93.6717	55.6692	51.1426	45.2823	40.0669	31.7335	62.3573	62.2726	101.592	7.15308	0	1.97022	2.47263	12.7357	12.2281	3.42716	2.30365	3.52509
EDN93471	0	0	0	0	0	0	0	0	0.122619	0	0	0	0.144637	0	0	0	0	0	0	0	0	0.364953	0	0	0	0	0.526441	0	0	0	0	0	0	0	0	0	0	0.303227	0	0	0	0	0	0.12625	0	0	0	0	0
EDN93376	0	31.8934	20.7329	70.3093	0	12.7862	17.1362	11.0607	0.0495347	0	0	0	0	0	0	0	0	0	0	0	0	0	0	0	0	0	0	0.145505	0	0.102062	0	0.066055	0.220465	0.168035	0.0571843	1.04392	0.0935068	2.32742	2.25141	1.26998	0	0	0	0.102003	0	0	0	0	0.0671167
EDN93657	0	0	0	0	0	0	0	0	0	0	0	0	0	0	0	0	0	0	0	0	0	0	0	0	0	0	0	0	0	0	0	0	0	0	0	0	0	0	0	0	0	0	0	0	0	0	0	0	0
EDN93595	31.7021	50.2472	38.1788	57.5431	23.4871	59.6415	56.3932	77.5226	64.1251	67.5925	67.1892	29.9269	26.7913	27.5495	26.639	22.3804	25.4243	36.4662	27.5841	45.3989	41.9161	36.651	41.9304	44.7305	38.9567	57.9309	55.2185	28.2678	33.4486	26.8759	36.1785	28.4633	31.2603	31.2525	28.9583	31.238	39.6036	34.0613	32.8482	41.6276	50.535	57.0543	25.7974	29.3961	15.8943	20.1264	23.4311	20.3435	18.6625
EDN93717	8.21445	46.5506	40.2643	33.548	27.6273	15.3568	19.0582	22.5099	21.0125	19.9532	21.5021	25.9499	29.146	27.5728	27.1595	27.5956	32.4612	26.2657	28.3826	18.1727	19.4488	34.3583	34.3072	59.2187	60.9194	68.7411	64.5042	13.5891	14.2375	18.841	15.1865	13.4336	13.3738	12.98	13.8756	12.1868	11.2222	14.1132	16.1743	32.7003	30.5207	31.063	19.2121	13.555	17.262	25.0967	20.8856	20.0006	22.964
EDN93302	2.89596	38.0019	176.56	240.485	43.9193	2301.87	1921.69	1732.55	2404.61	2274.13	2625.28	91.9538	60.9998	57.1685	34.7124	79.8456	54.5312	49.8039	46.8521	2.3707	0.432492	40.4554	37.619	427.102	485.669	177.234	156.959	102.341	33.3566	31.8689	34.4081	108.962	27.4665	27.2062	25.2507	56.5224	40.4047	96.5894	51.3461	507.108	33.5055	58.1051	4.61432	3.21722	0.473454	1.32586	0.445919	0.449603	0.211689
EDN93577	20963.4	68.8587	33.5721	303.6	8589.05	8197.86	8711.15	11338.3	10505.9	9972.79	9739.98	8433.53	8606.01	10593.9	8829.74	7721.43	410.877	5080.28	5190.73	963.947	746.05	6646.27	7321.53	5181.15	6401.96	5164.35	5806.03	10970.1	8742.52	10719.1	11344.8	10531.4	7036.31	7335.66	7705.91	8620.97	7067.95	9223.45	7605.38	3726.28	7568.69	6345.83	6732.17	5524.95	12680.9	9311.83	11421.4	11176.5	9592.11
EDN93581	62.3965	154.873	157.09	109.84	72.7333	134.46	126.557	98.3208	57.0521	47.3841	51.183	104.987	109.537	76.1167	99.1726	205.792	426.719	206.396	231.967	77.4996	56.875	64.7782	64.369	187.777	186.513	81.6004	84.2223	53.5322	58.2468	62.5422	55.2705	51.7774	30.6102	25.8573	29.9497	25.1762	32.9775	30.571	32.6697	133.772	274.866	250.191	46.23	18.4053	29.0203	31.4238	25.3447	20.627	17.0647
EDN93510	2.92138	4.8859	2.93185	1.32566	4.84003	5.2674	5.27642	5.26686	4.8858	3.69751	3.41603	4.13436	7.37432	6.5909	3.36935	5.40542	12.2684	2.19634	4.36889	0.318869	0.290859	1.2509	2.29996	3.84954	6.98853	14.9567	11.5031	9.182	5.0696	4.43803	3.32103	6.72543	6.66388	7.18798	6.55003	7.56558	4.46271	7.53516	5.51031	9.15905	13.1443	7.10488	0.564222	0.378638	0.636814	0.713334	0.224917	0.0755918	0.498278
EDN93459	0	0	0	0	30.2461	9.10464	19.0512	0	25.6076	8.58235	34.6893	9.46117	20.1372	19.8311	0	0	0	0	0	0	0	0	0	0	0	0	0	0	10.2962	0	0	0	0	0	0	14.9907	32.2264	0	0	21.8845	0	0	15.279	52.7317	0	0	0	0	0
EDN93544	12.5627	38.0879	34.1775	28.0228	12.6153	17.5937	21.6147	19.1263	15.5148	13.2676	15.0659	10.2093	11.9436	9.78902	12.9803	13.5535	22.3086	16.6422	12.0173	20.3205	23.6893	63.5783	60.6533	89.1063	87.4705	100.143	97.3202	8.20322	8.23433	7.87392	8.35898	9.84364	6.61442	5.61389	7.54133	7.85864	5.73413	6.46179	7.53697	35.4226	16.3443	12.6997	9.00363	8.34019	13.5109	12.1962	11.7463	11.5613	8.54141
EDN93425	0	0	0	0	3.53371	1.59557	1.66934	3.40837	16.4548	21.0565	21.2773	1.65805	6.17577	8.68838	7.70936	2.53704	3.75624	0	0	18.1589	4.14095	26.7136	13.6435	4.21583	13.0915	16.3799	6.42234	3.29556	6.31538	1.54108	4.57563	4.98697	0	1.69149	0	3.94064	2.8238	0	0	1.91761	0	0	1.3388	2.31028	1.13329	0	1.06738	3.2286	1.01342
EDN93337	5.12017	9.44183	6.87571	11.2103	0.459906	5.82535	7.91929	10.2327	6.03365	7.15323	8.35872	0.864004	0.440711	0.449653	0.301848	0.545326	0.837991	2.02573	0.724288	0.85996	0.263091	3.12349	1.71981	2.47164	2.78039	2.12692	3.03471	0.262791	0.369082	0.294785	0.220995	0.186993	0.31152	0.323341	0.372919	0.18886	0.120052	0.447143	0.551266	4.10656	3.29552	1.39409	0.604707	1.70693	0	0.294235	0	0.151225	0
EDN93500	56.0373	150.435	149.599	34.5729	71.3804	30.3082	46.8995	19.5111	9.05463	8.56488	9.6533	47.6388	90.4683	47.297	57.3075	93.3186	107.4	39.7689	52.8413	87.2274	82.8634	49.2005	44.5519	70.1754	67.3563	58.4446	61.2526	19.9917	80.5137	110.833	104.863	23.8708	34.7981	34.4204	35.0379	30.6528	30.1929	32.8506	37.2805	18.0218	63.8756	56.3934	14.6081	4.3547	56.8639	43.9305	19.68	20.2284	28.7341
EDN93327	1.08316	0	0	0	0.552162	1.86988	1.1738	0.932012	0.467484	0.352522	0.593697	0.51816	0.827142	0.950327	0.535392	0.792853	2.34774	0	0.294517	0.709358	0.323524	0.347846	0.426375	0.658747	1.6365	2.04756	1.50529	3.26135	16.3529	16.3746	18.8275	3.89621	1.56048	0.660763	0.674596	2.46299	1.10309	4.91323	2.86027	6.29237	0	1.9757	1.35977	2.04564	0	0	0.333568	0.168162	0.316707
EDN93630	0.411406	0	0	0	0	0	0	0.101142	0	0	0.180399	0.0984043	0	0	0.30503	0	0.891722	0	0	0	0	0.264239	0.323893	0	0	0.777707	0	0.391179	0.214179	0	0	0.118389	0.395135	0.200778	0	0.623666	0.335182	0	1.55199	0	0	1.50083	0.0794571	1.18832	0.13452	0.301368	0	0	0.240585
EDN93656	7.10057	9.36153	7.85233	4.82183	17.9673	2.52184	3.76605	4.45451	0.0640772	0.0282592	0.0361141	12.1307	15.5138	16.6641	13.642	12.0181	28.5897	65.2999	53.3579	12.2611	9.32143	11.4285	13.3925	62.7808	54.7259	54.6971	50.8841	7.35744	3.5683	3.8007	3.12511	9.12649	9.46442	9.62892	10.5044	7.3091	6.76547	4.43386	5.16954	7.4773	43.2917	63.7941	2.78234	2.23612	5.04178	11.6225	6.50245	5.25442	6.03139
EDN93296	3.12369	10.7576	10.8515	20.9349	4.83836	18.1409	14.987	15.0636	13.741	13.4508	13.3285	7.70146	5.44356	4.45729	6.59172	11.5497	11.9787	13.5487	14.3737	10.858	9.33005	25.9275	26.6732	27.181	30.495	8.63026	16.6965	11.7281	8.25612	9.93591	8.3004	11.6165	8.4235	10.4952	9.21846	8.28681	9.29882	12.8228	11.2399	65.1412	2.78003	3.50626	22.554	14.2012	25.22	41.0996	23.0873	25.2925	27.8922
EDN93599	0	0	0	0	24.9203	18.7537	7.84832	12.0182	17.5822	7.07116	17.8633	7.79525	29.0351	20.424	0	23.8555	0	0	0	0	0	0	0	0	24.6196	0	0	5.16464	4.24164	0	3.58535	0	7.82531	3.97623	0	6.17558	6.63798	0	0	18.031	0	0	31.4716	21.7233	26.6405	11.9366	20.0729	10.1194	4.76457
EDN93412	0.511601	1.57963	1.5403	0	2.0864	4.23931	5.29773	5.15677	7.39694	6.99321	4.48669	2.32503	2.21385	2.94967	3.03455	1.74759	2.77224	4.0386	7.51182	1.67524	3.6674	3.28592	2.01388	3.11143	6.57015	5.80267	5.68789	4.54017	1.86439	1.81979	2.02618	5.59444	2.70252	1.99741	2.93138	2.90833	1.45884	2.73016	1.15798	8.49155	9.86517	7.46536	3.95233	3.06912	2.6765	4.30978	3.46616	1.42969	2.09424
EDN93448	0	0	0	0	0	0	0	0	0	0	0	0	0	0	0	0	0	0	0	0	0	0	0	0	0	0	0	0	0	0	0	0	0	0	0	0	0	0	0	0	0	0	0	0	0	0	0	0	0
EDN93524	0	0	0	0	50.069	0	0	0	0	0	0	0	0	49.2421	48.5482	0	0	0	0	0	0	0	0	0	0	0	0	0	0	0	0	0	0	0	0	0	0	0	0	0	0	0	0	0	0	0	0	0	0
EDN93697	0	0	0	0	0	0	0	0	0	0	0	0	0	0	0	0	0	0	0	0	0	0	0	0	0	0	0.944496	0	0	0	0	0	0	0	0	0	0	0	0	0	0	0	0	0.226507	0	0	0	0	0
EDN93640	0	0	0.12539	0.113392	0.0636919	0.172552	0.0200589	0.0204776	0.0898738	0.216872	0.0730485	0.0996163	0.0636072	0.0626401	0.0205858	0.0812939	0.0902704	0	0.0905935	0.0545496	0.049758	0.0534986	0.131153	0.202631	0.125847	0.157457	0.308685	0.131999	0.0650452	0.0740707	0.018327	0.263664	0.280001	0.243901	0.145254	0.0947021	0.169655	0.177801	0.377065	0.78343	0.321233	0	0.611311	0.980871	0.136177	0.183048	0.102606	0.0517267	0.0243548
EDN93295	32.0632	0	0	0	0	0	7.72141	0	0	0	7.02976	15.3384	8.16159	0	0	0	0	0	0	0	0	0	0	0	0	0	0	0	0	0	0	9.22674	0	0	0	0	0	0	0	17.7395	0	0	0	0	10.4839	0	0	0	9.37504
EDN93307	0	0	0	0.633361	0	0	0	0	0	0	0.102004	0.111283	0	0	0	0	0	0	0	0	0	0	0	0	0	0	0	0	0	0	0	0.133883	0	0	0	0	0	0.24828	0	0	0	0	0.0898558	0.103372	0	0	0	0	0
EDN93703	3.72556	38.6176	52.4782	21.3738	10.1064	21.0402	18.5204	18.9397	24.2051	24.4812	24.5921	24.3147	13.2766	12.1742	22.2953	11.4926	23.5765	26.2587	23.3714	30.2369	25.1964	62.2997	58.8709	27.8368	29.4507	26.5357	27.4901	13.8743	11.1523	14.7902	12.7057	18.9148	15.2074	17.0129	15.6454	12.6065	14.255	9.23068	10.1392	48.586	31.8147	19.4157	29.6809	24.8922	27.0607	59.9424	61.1358	49.949	56.4893
EDN93574	0	0	0	0	0	0.768963	0	0.821309	0	0	0	0	0.850379	0	0	0	0	0	0	0	1.99568	0	0	0	0	0	0	0	0	0	0	0	0	0	2.49677	1.26609	0	0	0	1.84833	0	0	0	0	0	0	0	0	0
EDN93586	13.7783	27.6115	22.3369	25.6104	30.0537	51.8713	62.7242	66.6392	100.378	104.23	116.216	24.6855	36.32	35.5353	26.0303	19.8477	19.8139	17.6297	13.1845	5.46609	4.59024	36.164	33.481	54.6285	50.0411	68.7463	64.0723	23.6823	15.2771	15.0211	14.1377	21.5022	13.4242	13.7716	16.6673	10.0418	8.85085	9.75659	10.2955	40.6807	48.0278	32.3814	8.92994	22.1948	3.55215	3.00849	0.979189	0.86387	0.96843
EDN93676	7.5184	0	0	0	3.83267	1.73056	5.43171	3.69673	4.86735	0	1.64839	7.1933	0	3.76937	3.71626	1.83445	0	38.1539	0	0	0	4.82893	0	9.14498	5.67963	0	6.96568	11.9146	3.9141	3.34291	3.30849	6.49065	10.8316	1.83459	0	2.84935	0	0	0	8.31935	28.9953	0	5.80827	0	0	0	0	0	0
EDN93372	0.393595	29.7742	30.2179	66.4413	0.953058	20.9278	27.6772	16.6917	0.0849368	0	0.258884	0.282432	0.651225	0.937319	0.3891	0.528194	0.853117	0	0.642127	0	0.117562	0	0	0	0.743335	7.25437	6.01689	3.05632	0.922081	0.787521	0.822712	1.64233	1.3231	1.5847	1.12761	2.08833	1.04218	6.51132	3.56352	7.94835	0.758967	0.717925	0.0380086	0.262355	0	0	0	0	0
EDN93365	0.134999	7.71128	4.47092	2.75669	1.37637	3.54239	3.93374	2.29003	1.34009	1.25951	1.5687	0.193742	2.23363	1.01523	0.467099	3.32684	15.2157	1.14181	0.734143	0.353643	0.483868	0.693659	0.318847	3.77673	2.95749	0.893189	0.875521	0.0855743	0.105421	0	0.148517	0.194242	0.777959	1.31767	1.41251	1.43255	1.42983	1.65697	1.3241	1.41912	2.60318	0.492481	1.90333	1.70972	1.85394	1.97782	0.207871	0.419178	0.118418
EDN93512	3.28986	14.5112	12.0274	17.2746	11.3802	2.05539	3.05585	6.35483	8.5193	8.76964	8.24334	6.52004	8.2546	8.83597	6.85302	9.97651	11.7148	11.9251	6.90069	20.6219	27.233	14.7911	10.3602	19.4364	16.3317	14.6591	17.4172	12.9593	11.3773	13.7918	10.3408	12.172	36.7884	45.7579	34.188	45.2412	58.0097	33.1062	32.2677	4.16038	1.81252	0	4.08463	1.14866	35.1909	58.5266	20.4076	18.5332	26.934
EDN93611	2.49248	1.44297	0.469013	0.424138	0.397061	0.215141	0.0750293	0.153191	0.336168	0.270399	0.409851	0.223566	1.03098	1.40581	0.693002	0.532132	2.70122	0.527028	0	0.40808	0.186117	0.200109	0	0.757929	0	2.65032	2.02059	0.592482	0.405497	0.692645	0.274205	0.627597	0.299237	0.608199	0.465698	0.590381	0.507669	1.16385	0.940261	1.03425	3.60467	1.13658	0.601731	0.484571	0.509362	0	0.191895	0.0967405	0
EDN93335	5.18295	92.0172	100.454	39.6886	22.2929	31.4652	32.4519	30.2624	35.2317	39.3595	42.0449	33.3172	23.4177	25.3353	36.0264	21.4984	28.7872	38.3573	43.6877	45.3989	34.8317	126.499	137.715	52.7983	43.069	41.0277	30.6123	33.4702	20.7429	29.0943	26.6565	44.3717	34.5346	31.934	30.1815	27.4996	29.8226	31.1162	28.3506	83.8759	37.4784	25.998	31.1565	47.6468	55.2896	67.6282	74.2205	59.1428	70.0899
EDN93665	32.0632	0	0	0	0	0	0	0	0	0	0	7.66919	0	0	0	0	0	0	0	0	0	0	0	0	0	0	0	0	0	0	7.05474	0	0	0	0	0	0	0	0	0	0	0	6.19253	0	0	0	0	0	0
EDN93576	120.938	477.077	371.656	459.802	231.019	92.4311	128.805	149.81	72.2381	73.4288	67.8995	136.085	197.547	223.101	153.904	210.714	320.062	388.053	345.007	484.182	517.489	449.105	435.819	494.133	491.88	396.289	396.497	177.252	243.146	218.804	225.225	187.373	242.577	235.513	234.701	300.45	276.539	262.611	343.303	85.0247	188.109	264.467	147.241	125.075	384.076	151.24	228.093	254.355	356.153
EDN93699	10.369	110.247	91.6414	87.882	36.7025	47.7726	56.7073	57.7677	66.9478	67.784	71.0615	33.0022	46.0619	37.4799	39.6384	52.3953	92.6181	116.839	120.871	55.4207	58.3452	55.3196	54.5102	105.171	101.83	163.291	141.622	24.224	28.4709	32.4958	28.3342	28.828	27.3871	33.3005	31.9978	23.1345	28.0687	17.4928	24.8577	99.2843	67.0784	84.8048	65.3114	46.3002	62.6681	60.5812	56.2423	59.667	56.4311
EDN93683	8.51674	32.0131	20.9965	24.4486	8.30566	8.35281	10.0766	10.3476	11.0407	10.8464	11.8531	11.3075	9.08009	9.26692	10.7989	9.24578	11.9054	13.9196	13.0891	22.3509	19.5396	29.7291	29.4441	71.3892	74.1287	140.698	134.255	5.47691	5.73508	6.09182	4.83414	4.58201	6.57949	5.60211	6.811	6.0812	5.75717	5.03898	8.42792	22.6382	15.9468	20.0375	13.2425	13.3696	14.3274	18.0382	13.1901	13.4715	15.9519
EDN93357	2.08409	14.2826	2.70341	35.169	0	0	0	0.36599	0	0	0.275089	0	0	0	0	0	0	0	0	0	0	0	0	0	0	0	0.0646154	0	0	0	0	0.798961	0	0	0.423153	0	0	0	0	1.03022e-08	0	0	0.518909	0	0	0	0	0	0
EDN93588	0	0	0	0	0	0	0	0.403373	2.12442	0.889997	1.79866	0	0	0	0	0	0	0	0	0	0	0	0	0	0	0	0	0	0.213546	0	0.361009	0.472156	0	0	0	0	0	7.00473	1.85688	0.907776	0	0	0	0.911387	0	0	0	0	0
EDN93491	0.408377	2.2066	3.0738	1.66782	0.208179	2.67896	3.39289	4.77551	0.39657	0.575942	0.223839	0.146958	0.207902	0.204741	0.151392	0.697493	0.663867	0	0.888323	0.267446	0.36593	1.31146	1.28603	1.24182	0.617001	1.73696	1.32424	0.323582	0.478355	0.272365	0.314488	0.47007	0.882508	0.448423	0.356075	0.309537	0.748605	1.96138	1.07839	0.451882	0.78747	0	0.512668	1.54251	0.200294	0.299148	0.125764	0.126803	0.119406
EDN93516	0	0	0	0	0	0	0	0	0	0	0	0.586942	0	0	0.606462	0	0	0	0	0	0	1.57608	0	0	0	0	0	0	0.638748	0	1.07983	0.706145	0	0	0	0	0	0	0	0	0	8.95183	0	0	0	0	0	0	0
EDN93514	2.20507	15.319	3.31946	6.0037	0.702553	10.5318	12.8773	12.4685	61.1466	53.4656	58.6191	0.395574	1.26291	0.55276	0.544971	1.34507	1.19487	2.17587	4.79659	0	0.329313	0	0	0.670534	0	0	0	1.92193	2.43943	3.18644	2.18328	0.793185	0.794198	1.21065	1.09867	2.08922	0.89826	7.6488	5.82289	1.82999	2.12601	0	1.59704	2.57218	0	0.20191	0	0	0
EDN93394	0.977513	3.77274	1.59415	2.99414	7.91065	3.82501	4.55113	5.64745	7.38306	7.72373	7.39394	3.76047	10.4506	8.43345	5.51624	3.21986	10.4172	10.105	11.562	6.93521	5.64475	3.92399	3.78377	12.7817	10.7074	13.8589	13.1319	2.65926	2.45967	3.04243	2.43756	2.25037	3.09039	3.5779	2.90195	2.09928	1.75872	1.43454	2.39692	18.2078	28.9023	27.0422	2.17111	3.58365	4.58126	5.69863	4.26466	5.56457	4.54927
EDN93643	0	0.423842	0.826578	2.24247	0.559816	0.315966	0.198345	0.337475	0.236982	0.119136	0.300963	0	0.978376	0.550571	0.271407	0.736856	5.80193	2.94127	1.6423	0.539393	0.328008	0.352667	0.864571	1.33576	1.03699	2.07594	2.03488	0.870147	0.214392	0.61035	0.543659	0.948053	0.527369	0.133984	0.752341	1.24857	0.447351	0.439529	0.62141	2.58222	3.17639	6.00925	5.72657	4.26998	1.4363	0.603332	0.930028	0.51148	0.642194
EDN93541	0	0	0	0	0	0	0	0	0	0	0	0	0	0	0	16.7027	0	0	0	0	0	0	0	0	0	0	0	0	0	0	0	0	0	0	0	0	0	0	0	0	0	0	0	0	0	0	0	0	0
EDN93585	0	0	0	0	0	0	0.371666	0	0.222033	0.111621	0.112791	0	0	0	0	0.376569	0.278767	0	0	0	0	0	0	0	0	0	0	0	0	0.45748	0	0	0	0	0.128161	0	0	0	0	0.284627	0	0	0.0993582	1.48595	0	0	0	0.319477	0
EDN93573	0	0	0	0.750463	0	0.380667	0	0	0	0.11961	0.362592	0	0.140324	0.55276	0	0	0	0	0	0	0	0	0.434004	0	0.416445	0	0	0	0	0	0	0.158637	0	0	0	0	0	0.294185	0	0	0	0	0	0.122485	0.180251	0	0	0	0.161187
EDN93709	13.4949	20.8336	26.6028	14.8719	16.2155	10.6499	12.4576	13.9816	17.681	16.8012	19.5134	19.9819	17.2572	21.4247	15.4054	17.953	23.1564	37.5026	39.1397	12.415	8.06148	8.87389	9.10655	19.541	17.7189	23.6881	25.0056	16.9048	19.6546	14.0006	13.4322	18.5848	12.0354	10.7413	13.9278	12.6641	13.4815	10.4594	13.0907	22.3988	35.9353	44.5413	8.00519	8.49544	9.45536	8.82626	7.52017	6.3851	6.20056
EDN93403	0	0	0	0	4.72163	0	0	0	0	2.00965	2.03072	2.21544	0	4.64366	0	4.51988	10.0379	0	0	0	0	0	0	0	0	8.7545	0	2.93561	0	0	4.07587	7.99611	8.89592	4.52023	11.5372	7.02049	0	14.8284	0	15.3735	35.7206	0	0	0	3.02853	0	0	2.87596	0
EDN93739	9.23174	32.6502	29.3105	27.4201	21.1346	16.6904	16.6536	19.1058	15.6477	16.3884	18.1059	24.7312	23.4991	18.9763	23.7284	19.9858	28.5594	16.9412	16.8866	20.0063	20.1541	29.7547	26.6934	43.8952	39.6881	59.6518	60.338	17.1833	14.2871	14.7023	15.4742	19.369	18.0557	17.3251	17.9387	16.9845	17.9827	18.5416	25.2012	28.4169	44.6656	40.4133	15.4308	16.9688	16.2453	29.6936	30.2909	24.4955	31.2627
EDN93505	93.3603	408.986	246.849	289.494	146.133	101.294	127.499	134.378	96.0851	100.59	101.208	132.458	160.868	142.42	131.538	178.633	110.475	243.639	229.118	80.2157	72.9312	136.071	126.585	207.22	212.184	186.289	182.235	85.4822	81.6292	84.2635	84.2736	95.0644	82.1955	89.5671	85.7767	74.9979	76.0626	106.883	121.01	54.9642	167.716	132.448	86.8424	47.5149	48.3989	26.3035	33.1744	22.1752	26.5979
EDN93674	0.874725	4.72644	2.63358	1.4885	0.557388	5.03353	4.37099	3.6558	1.17977	1.37599	1.63014	0.261532	0.389653	0.767456	0.162138	0.480214	1.54047	0	0.118922	0.429643	0.391903	3.23046	4.3041	2.39393	2.47798	2.06693	3.24168	0.554478	0.455385	0.486162	0.914196	0.566364	1.36521	1.38739	0.817176	2.81781	0.712658	2.80079	0.659962	5.56549	4.21682	7.17982	0.886937	0.583058	0.715035	1.20143	0.53876	0.271606	0.703349
EDN93282	0	0	0	0	0	0	0	0	0	0	0	0	0	0	0	0	0	0	0	0	0	0	0	0	0	0	0	0	0	0	0	0	0	0	0	0	0	0	0	0	0	0	0	0	0	0	0	0	0
EDN93678	3.7208	1.36767	3.20068	0.241203	1.94192	1.38662	1.57873	1.26321	1.33823	0.999526	1.51501	2.45803	2.11974	2.48725	2.10188	1.90217	2.59226	0.699336	1.34895	1.04432	1.05843	1.138	1.39491	2.15513	3.21235	6.86618	5.08881	2.47088	1.56809	1.02414	1.20852	2.24342	1.36139	1.34027	1.50075	1.81302	1.01047	2.26926	1.47047	0.980282	4.09988	1.93909	1.06082	1.18102	0.753139	0.713846	0.709339	0.825231	0.777096
EDN93361	7.34538	39.6895	11.0575	52.4976	44.9336	31.4899	38.4736	32.0534	28.3339	28.2889	26.9751	25.9149	50.9505	47.4138	36.0804	53.543	20.3989	57.9847	59.9177	14.4314	18.6487	37.7424	35.4202	25.6868	22.1957	49.4668	51.891	16.2965	15.5351	16.3299	10.9092	16.1174	24.692	14.7871	21.5013	21.5743	11.5948	20.0893	20.7823	10.1599	14.164	16.7476	18.0878	17.3405	17.4128	10.4251	11.5932	8.55289	12.8864
EDN93675	0	0	0	0	0	0	0	0	3.067	0	0	0	0	0	0	0	0	0	0	0	0	0	0	0	0	0	0	0	0	6.31927	0	0	0	3.46802	0	0	0	0	0	0	0	0	0	0	0	0	0	0	0
EDN93712	0	7.43768	2.4175	16.7608	0	6.40716	6.44556	5.6589	3.11897	3.0198	2.9341	0.256079	0	0	0	0.522446	1.16027	53.1233	58.5123	19.2814	31.9777	1.03145	0.421437	1.30223	0	0	0	0	0.557363	0	0.235562	0.92426	0.514134	0.130622	1.60028	0.202872	1.09031	1.71399	4.84652	2.96166	0	1.95281	0.310159	0.475751	2.10038	2.54883	39.07	41.055	66.9902
EDN93341	0	0	0	0	0	0	0	0	0.720925	0.724851	1.4649	0	0	0	0	0	0	0	0	2.18786	1.99568	0	0	0	0	0	0	0	0	0	0	0	0	0	0	0	0	0	2.52053	0	0	0	0	1.48454	3.27704	0	0	1.03732	0
EDN93590	6.88914	5.31776	12.9634	0	29.8511	13.875	25.3002	16.9366	25.6448	23.1687	20.3907	25.1292	23.2353	19.8599	19.58	39.9217	29.8644	10.6824	14.049	13.5351	10.2885	18.8053	14.9152	16.7592	16.9139	22.7902	27.1264	18.5595	9.41458	9.18937	9.09475	12.3904	4.13542	4.62288	9.86837	6.52719	4.91114	2.7573	10.3954	49.5499	33.2107	50.2637	14.3033	7.27072	18.5838	20.186	31.2933	19.252	20.1433
EDN93568	0	2.51812	0	4.44098	0.415746	0	0	0	0	0.707809	0	0	0	0.81776	0.403119	0	0.883854	0	0	0	0	0	0	1.98399	0	1.54169	0	0	2.54748	0	0	0.469379	0	0	0	0.618163	0	1.74088	1.23064	0	0	0	0.315024	0	0	0	0	0	0
EDN93738	12.6136	35.3758	33.5456	22.8951	26.4167	21.5815	24.25	25.2213	27.6734	29.1012	31.8031	25.5442	23.6525	27.6668	28.2641	26.1087	24.6058	20.9812	20.9212	19.8255	18.084	19.7135	23.0055	22.758	19.5338	25.6325	28.6313	18.8563	19.8094	21.8727	16.5131	21.7181	19.0806	16.3641	21.263	17.2092	18.926	15.3696	15.8611	30.5898	30.8087	18.4059	20.5852	22.3738	18.4907	20.4046	16.3795	14.5566	14.8754
EDN93501	5.3039	21.6169	19.8012	5.19869	27.5245	2.39283	1.83928	2.24278	5.90597	5.33971	5.3957	50.7456	23.2216	31.75	58.5154	26.5554	18.7388	17.3458	14.4217	22.2305	22.4323	28.2066	26.7243	34.3214	32.5347	56.7488	60.3437	124.935	99.9564	124.517	106.103	120.699	139.172	127.196	128.221	139.661	172.675	239.907	243.943	7.747	7.36378	10.8353	1.51607	1.13132	11.9316	10.024	4.31214	2.70089	7.69208
EDN93399	0	0	0	0	17.0698	339.13	225.788	148.179	0	29.0614	29.3661	32.0373	0	16.7879	0	49.0213	0	0	0	0	0	0	0	0	0	0	0	0	0	0	0	0	0	0	0	0	0	0	0	0	0	0	0	0	0	0	0	0	0
EDN93409	0.681297	0	0	0	0.173653	0	0	0	0	0	0	0.325919	0	0	0.336758	0	0	0	0	0	0	0	0.536374	3.31478	2.57336	3.21975	7.57454	0	0	0	0	0.196055	0	0	0	0.258201	0	0	0	0.376939	0	0	0	0	0	0	0	0	0
EDN93591	12.3406	0	0	0	3.14545	0	0	0	2.66307	2.67757	0	0	0	0	0	0	0	0	0	0	0	0	0	0	0	0	0	0	0	0	0	0	0	0	0	0	0	0	0	0	0	0	0	0	0	0	0	0	0
EDN93695	0	0	0	0	0	0	0	0	0	0	0	0	0	0	0	0	0	0	0	0	0	0	0	0	0	0	0	0	0	0	0	0	0	0	0	0	0	0	0	0	0	0	0	0	0	0	0	0	0
EDN93439	0	0	0	0	0	0	0	0	0	0	0	0	0	0	0	0	0	0	0	0	0	0	0	0	0	0	0	5.10232	0	0	0	2.31631	0	0	0	0	0	0	0	0	0	0	0	3.57687	0	0	0	0	0
EDN93567	1.71081	21.8688	22.1485	19.1909	16.2738	8.58458	12.4093	12.1636	16.2738	15.8576	17.2691	15.3535	17.1057	16.5368	15.1538	13.9087	36.8592	22.6501	18.9421	18.0162	18.3141	17.4493	19.2875	30.9644	34.3261	54.5907	48.2486	7.78644	8.30088	10.1018	8.37164	8.40874	9.72743	8.91697	10.6209	7.05426	6.74615	5.55088	8.98376	43.1998	29.8224	31.9544	16.5737	13.6235	18.7956	29.7264	17.9765	23.9046	18.0082
EDN93352	2.91882	0	0	0	0	0	0.702905	0	0.629873	0	0.639942	0	0	0.731679	0	0	0	0	0	1.91153	0	0	0	0	0	0	0	0	0	0	0	0	0	0	0	0	0	1.55763	0	0	0	0	1.12745	2.59409	0	1.06906	1.79776	0	0
EDN93470	0	0	0	0	0	0	0	0	0	0	0	0	0	0	0	0	0	0	0	0	0	0	0	0	0	0	0	0	0	0	0	0	0	0	0	0	0	0	0	0	0	0	0	0	0	0	0	0	0
EDN93515	0	0	0	0	3.89047	0	0	0	6.27376	1.3799	3.83997	2.78646	6.47549	5.73933	2.51487	5.89669	0	9.32372	1.38342	0	0.759836	0	0	0	0	0	0	2.54684	0.71927	1.37463	3.21711	0.75073	0	1.95057	1.53773	0	2.59074	0	3.1414	3.51867	0	0	1.71963	0	7.07032	5.93118	9.65888	7.93496	2.91265
EDN93286	6.20794	38.3355	21.8056	14.0852	9.4939	13.3366	17.4415	15.2619	7.59138	8.97967	11.796	6.43447	10.008	9.33711	12.7855	11.6127	15.6983	18.6688	7.87724	6.77596	8.65306	5.31633	6.51654	20.136	3.12645	17.6029	17.2547	13.773	16.1594	11.041	9.10606	11.3141	13.9123	11.6136	10.8257	14.1163	10.9584	16.5644	6.24502	34.3464	95.7658	75.4893	37.1681	40.0004	18.9452	20.4638	17.2061	14.1357	28.4374
EDN93537	0	0	0	0	0	0	0	0	0	0	0	0	0	0	0	0	0	0	0	0	0	0	0	0	0	0	0	0	0	0	0	0	0	0	0	0	0	0	0	0	0	0	0	0	0	0	0	0	0
EDN93534	0.277011	2.60841	0.424689	0.795549	0	0.127934	0	0	0.358669	0.300518	0.546605	0.132516	0	0	0	0	0.632271	0.156195	0	0.184382	0.18441	0.177919	0	0	0	0.261825	0	0.175594	0	0	0.061232	0.0797147	0	0.202784	0	0.104983	0	0.172463	0.208999	0.613043	0	1.20345	0.107358	0.309421	0.0905758	0.102221	0.0853082	0.086013	0.080996
EDN93679	27.8082	61.9428	39.4697	49.2134	46.4766	17.0078	18.2725	32.327	22.4607	17.4113	20.381	37.1531	49.3473	50.5887	43.985	34.7008	74.2665	71.4558	61.5702	34.6021	26.8163	51.0306	42.8477	65.7162	67.8233	93.4953	83.1806	53.5115	39.9153	29.8512	32.6031	48.8141	42.3519	36.5453	40.4773	37.0367	29.7764	35.8277	41.0623	25.7155	59.7507	59.4181	18.1838	15.7114	24.1604	15.1323	23.367	23.6834	16.6103
EDN93386	1.19578	1.64094	1.80009	4.34096	2.70922	1.07038	0.991882	1.24124	1.06086	1.12429	1.01955	6.16529	2.53652	2.39803	5.05685	2.75555	11.3033	5.09435	4.69647	0.783115	0.873065	4.6935	3.66107	10.1814	8.73218	3.51626	4.55458	3.20041	1.69466	1.77227	1.72478	3.8234	1.65892	1.52378	1.98597	1.46025	1.35309	1.20535	1.80438	2.79336	3.58682	3.39286	0.872467	1.15131	0.912312	0.875944	1.06384	0.825099	0.81582
EDN93301	2.67324	8.81672	14.9994	9.92506	11.5833	3.2444	2.98473	3.46526	2.7795	2.42553	2.66409	9.44586	13.2072	11.5443	9.36959	12.9858	16.856	13.6345	12.2907	3.81972	3.70195	6.78985	5.45282	23.0567	22.3975	14.8156	15.0855	11.3996	5.66168	4.86247	5.15997	11.7139	6.18537	6.37483	6.96235	6.07869	3.9599	4.73364	7.60923	8.87408	10.7782	8.86553	2.67536	1.61989	2.58252	1.64669	1.72134	1.20735	1.52774
EDN93453	14.073	0	0	0	19.1307	5.39877	3.38903	13.2846	10.123	9.16032	5.14243	13.4644	8.35854	17.6388	8.11546	16.0241	8.07096	2.64506	0	3.07212	2.80227	27.1164	18.4657	20.2033	26.9311	43.7465	33.0533	1.48678	3.66321	6.25727	4.12856	4.84048	6.75819	3.434	7.01177	1.77781	3.82185	0	0	62.2888	0	0	21.7439	33.3528	27.6091	15.4633	17.3356	8.73943	5.48644
EDN93351	2.29164	3.21623	3.13615	0	3.13293	0.959056	1.25425	0.973125	1.43863	0.542423	1.55298	6.32848	4.24239	3.18564	4.68538	5.18482	11.2889	5.40359	5.66465	10.642	13.0674	3.74659	1.80417	5.06805	6.13779	4.33202	5.98347	4.62204	3.1995	3.24206	3.02532	6.05502	4.00182	3.91434	4.35958	2.21071	2.46111	2.00116	5.0298	3.11208	8.03445	4.55999	1.68991	0.648037	5.79012	11.5219	10.4577	9.76781	7.85795
EDN93487	3.90546	13.5659	13.2282	1.32917	4.97724	9.8884	6.34843	10.5615	1.26418	1.48291	1.49846	1.63476	2.73384	2.69227	1.44782	1.90583	10.0523	4.40427	4.77865	1.91826	1.16651	2.50841	3.07471	3.5628	0.737577	7.38274	9.95047	1.23781	2.5415	2.60473	2.79274	4.49546	6.09538	1.66773	3.89175	4.44033	3.97733	6.25246	4.41989	2.16076	7.53088	7.12364	1.13142	2.60323	1.59624	1.78804	1.20273	1.81899	2.85482
EDN93393	0	0	0	0	72.4508	26.1709	30.8035	24.4584	39.8709	74.0087	43.6244	44.193	75.9722	53.4407	70.2503	27.742	15.4027	0	0	0	0	0	11.1892	34.5744	10.7365	26.8666	13.1676	4.50454	0	12.6385	3.1271	8.17973	34.1257	0	7.08125	10.7725	0	15.1689	0	275.213	109.623	0	19.2144	6.31562	32.5297	41.644	17.5074	44.1301	16.6224
EDN93472	10.3544	71.7982	94.3162	63.0731	15.2984	40.5572	45.8134	49.6174	53.1725	57.5364	53.8302	14.0625	13.3125	16.7175	10.8	16.4004	31.3824	21.6715	19.8512	15.0564	11.7419	66.6173	62.7279	122.53	119.85	26.0429	25.8529	28.646	22.5672	32.3833	28.9607	27.4735	13.906	13.3183	13.5971	15.6301	14.7272	9.27184	8.87148	49.6168	61.5912	35.8527	33.0815	39.4615	17.4447	16.1983	15.9978	12.7514	16.8312
EDN93666	254.852	0	0	0	0	0	0	0	0.124145	0	0	0.275205	0.146437	0.288422	0.284358	0.561467	1.24693	0.324381	2.50279	0.753509	0	0.738991	0.452913	0.699748	2.17295	41.325	31.4466	14.9514	8.83512	15.3474	12.5312	17.5482	5.52534	4.91322	6.8792	7.41283	4.68698	3.37702	2.60425	5.09258	4.43728	2.09867	1.99994	1.91732	5.64314	1.68566	0.70866	1.2504	1.00926
EDN93283	1.44504	4.46175	3.14214	2.40435	2.4964	15.3742	15.2344	13.7761	10.9143	11.8446	10.7015	2.38108	2.65656	1.77095	1.62695	1.21445	2.08809	2.53494	2.18287	1.05151	1.05506	2.475	2.02251	4.10124	4.48782	11.9889	11.008	1.88288	1.25382	1.4278	1.37777	1.57094	1.5421	1.84141	1.75996	2.25145	1.30812	1.79935	1.09026	3.10914	3.71529	3.51438	2.29473	1.56968	0.419995	0.999731	1.63172	1.24637	1.92482
EDN93634	0.813161	0	2.44822	0	2.90169	1.49736	2.34989	2.99868	2.80765	4.2344	2.85253	0.9725	1.24193	2.44609	0.401936	0.793628	2.64379	0.917018	0	0	0	0.522278	0.640188	0.989086	0.614287	0	1.50676	0.77318	1.05834	0.361556	0.178917	0.468003	0	0.79369	0.60773	1.2327	0.99375	0	0	4.04905	6.27205	8.89933	5.49675	5.60089	0.797652	0	0	0.50498	0.237762
EDN93522	5.38067	13.2153	11.8737	14.8995	7.27807	7.31843	8.90838	8.71854	17.2323	18.5997	17.7223	9.56477	8.52908	9.19642	9.00639	6.08688	11.5632	11.6531	10.873	14.9761	16.4001	17.2403	16.7038	17.9237	17.4137	21.6143	21.9798	6.97652	4.44053	6.47039	4.60102	6.17593	7.81052	8.89231	8.39301	5.65411	6.32655	6.36276	7.28884	24.5598	11.3187	17.6214	16.7925	13.2322	14.8145	18.9237	12.5972	9.87244	12.4789
EDN93355	8.42758	66.0049	60.3389	20.1473	30.4397	21.9532	26.0372	21.2242	20.4487	20.6492	18.973	28.1719	31.0271	35.3474	31.0392	35.659	30.0733	87.6218	102.727	95.4421	127.825	31.9492	32.5272	44.0037	46.7391	32.6395	36.7548	36.6784	31.5681	48.0733	38.1712	42.2337	50.0463	43.4362	49.8759	58.4254	51.3285	36.7469	47.7658	21.8351	19.8181	7.49857	9.84538	8.08371	118.559	126.782	475.393	520.679	402.56
EDN93378	0.17994	19.4456	23.0246	56.8307	0.183457	18.4724	13.9099	7.4319	1.20375	1.09318	0.907382	0	0.0458033	0.225534	0.0444712	0	0.58503	0	0	2.35686	1.50488	1.73358	1.27498	1.53209	2.58272	0.340152	1.66712	6.95779	3.70026	4.40038	4.63221	7.45646	5.876	5.09332	5.51374	3.00056	2.12572	4.60921	5.56621	4.08175	0.693955	1.31286	1.07734	1.79912	1.41207	1.31812	0.997458	1.3968	0.894425
EDN93326	0.17994	0	1.08351	0	0.0458642	0	0.129999	0.17695	0.0388306	0.117126	0.355063	0.0860798	0.320623	0.0451068	0	0.087809	0.682535	0	0	0.353528	0.214983	0.231145	0	0.21887	0.951527	0.340152	0.166712	0.228124	0.140516	0	0.0791831	0.155343	0.432059	0.21954	0.179308	0.272778	0.219902	0.672177	0	0.597329	0	1.31286	1.45962	2.79863	0.176508	0.395435	0	0.167617	0.105226
EDN93304	0	0	0	0	0	0	0	0	0	0	0.11536	0	0	0	0	0	0.285114	0	0	0	0	0	0	0	0	0.497319	0	0	0	0	0	0.151413	0	0	0	0	0.214338	0	0	0	0	0	0.203241	0	0	0	0	0	0
EDN93617	26.3907	99.2732	63.7883	67.2992	56.8446	18.5658	22.2885	25.7694	11.2296	9.91977	13.9355	46.3205	48.916	50.1289	49.4226	49.1555	88.6223	90.3318	97.0249	88.607	98.5872	25.306	24.5812	96.7528	88.4499	102.235	100.213	199.096	166.61	183.945	172.891	180.768	177.25	183.032	165.566	241.166	279.817	245.964	210.61	30.0247	63.0736	126.106	13.9269	13.2139	106.952	133.554	127.747	146.576	151.068
EDN93580	15.2283	0	0	0	0	0	0	0	0	0	0	0	0	0	0	0	0	0	0	0	0	0	0	0	0	0	0	4.82653	0	0	0	0	0	0	0	0	0	0	0	0	0	0	5.88225	6.76707	0	0	0	4.72846	0
EDN93353	0	0.971805	0	0	0	0.362231	0.151591	0.232134	0.203762	0.136581	0.0690064	0.0752832	0	0.236696	0	0	2.38771	0	0	0	0.564055	0	0	1.14851	0.237766	0	0	0.0997557	0.0819279	0	0.138503	0.0905726	0.151147	0.230404	0.235228	0.238565	0.128214	0.335925	0.237467	0.348273	0	0	0.182363	0.41959	0.205826	0.230558	0.290784	0.390915	0.460142
EDN93714	3.2194	5.18623	5.0571	3.04883	5.85108	1.51428	1.93822	2.42604	2.47689	2.6726	2.56252	1.77446	5.39793	5.14041	4.11665	5.17416	7.92613	2.52562	3.46344	3.20841	3.47008	3.5961	3.25087	8.93848	7.56045	14.8838	15.9511	6.05567	4.71838	3.48525	3.46476	5.65932	4.36923	3.60341	4.13216	4.03163	2.8795	2.465	3.96027	3.94958	7.28758	6.38287	5.13643	4.29185	1.55611	2.15323	1.57338	1.60811	2.08729
EDN93437	0.91615	0.471454	1.37915	0.41573	1.08973	0.632628	0.220626	0.750771	0.659008	0.662597	0.535635	0.730446	0.855078	0.61242	0.754737	0.670607	2.48219	1.20535	0	0.599986	1.09457	0.392284	0	1.48581	1.61487	5.19556	2.26346	0.871105	0.635934	0.543131	0.470346	0.878793	1.02657	0.372589	0.456466	0.810148	0.373203	0.651872	0.691216	2.87229	1.17774	0	0.176941	0.0678522	0.299559	0.223702	0.188091	0.189646	0.178584
EDN93520	0	0	0	0	8.17245	125.463	77.2141	0	103.787	76.525	126.536	46.0152	16.3232	8.03749	23.7727	54.7628	0	0	0	0	0	0	0	0	24.2215	0	29.706	10.1622	0	0	0	9.22674	46.1926	0	0	0	0	0	24.191	70.9579	123.654	0	99.0805	35.6201	0	23.4872	0	0	0
EDN93540	4.86714	45.2983	15.4911	14.3875	6.59272	5.08937	5.49211	2.56407	40.3321	36.931	38.111	1.99572	6.40697	3.93911	3.26498	5.25918	121.696	9.9582	7.7892	4.18927	3.82128	17.1488	18.7212	27.9092	25.5274	34.8311	29.7616	5.99415	15.6013	5.68844	7.00673	6.32273	5.54279	5.53105	9.35367	4.84858	3.73877	4.4526	16.8919	16.0031	31.6418	19.7847	49.6597	47.8913	37.5579	4.58399	2.69799	2.76346	1.70774
EDN93716	4.66542	11.5867	8.85533	13.807	8.89276	8.26412	9.28124	7.48025	10.1992	11.355	9.02802	7.22923	10.7914	10.5256	8.92346	12.7197	19.4551	12.8101	14.6711	9.16613	9.69389	13.4192	10.0608	13.5701	15.1702	27.4166	25.1829	7.52196	6.38888	6.76431	6.29297	6.47928	7.2084	8.31546	9.955	6.45748	5.20574	7.14436	6.73384	17.2829	22.6863	17.7596	14.1818	26.0501	9.74979	10.7727	9.3077	10.3294	7.47308
EDN93481	0	0	0	0	0	0	0	0	0.096221	0	0	0	0	0.0323081	0	0	1.48942	0.190453	0.681287	0	0.173244	0.210496	0	0	0.11525	0	0	0	0	0	0	0.163491	0	0.0946107	0	0.0521384	0	0	0.205199	0.16095	0	0	0.02699	0.6963	0	0	0	0	0
EDN93693	0	0	0	0	4.10328	0	0	1.97887	3.47401	0	1.76477	1.9253	2.04891	2.01776	0	0	0	0	0	0	0	0	0	0	0	7.60799	0	2.55116	0	0	0	0	0	0	0	0	0	0	0	4.45337	0	0	1.55459	14.3075	0	0	0	0	0
EDN93725	0	0	0	0	0.214823	1.16398	1.42077	0	1.45503	0.914343	0.554358	0.201594	0.643612	0.422551	0.208298	1.02822	0.913405	0	0	0	0	0	0	1.02516	1.27339	1.59324	1.56172	0.534254	0.438775	0.374744	0	0	0.404743	0.20566	0.419931	0.319416	0	0.449772	0	5.12935	0	0	0.325557	3.37075	0	0	0	0	0
EDN93276	7.73015	30.4122	66.0667	76.3792	10.9956	14.3492	8.28696	6.92735	9.90125	6.92533	10.3876	13.3603	13.6469	9.75135	14.0511	18.6786	42.9686	32.7607	22.3748	5.879	7.44803	11.051	11.3864	23.3547	22.0398	56.5656	56.3708	11.1437	25.9635	8.53722	10.7537	14.0645	9.69965	7.54505	10.3742	11.9074	11.2753	12.6417	13.3577	62.7728	19.2335	16.3741	30.8225	11.1363	7.66425	8.76785	5.37549	3.01966	4.95794
EDN93521	0	0	0	0	0	0	0	9.72358	0	0	8.67157	0	0	0	0	0	0	0	0	0	0	0	0	0	14.9392	0	0	0	0	0	0	0	0	0	0	0	0	0	0	0	0	0	0	0	0	0	0	0	0
EDN93589	5.66134	20.9397	14.7367	9.63376	22.6971	11.6465	15.4514	16.4988	21.4816	21.0356	22.0578	17.3781	24.7085	19.3953	15.4492	34.4471	31.2526	33.1856	32.5189	23.3271	21.0666	20.5293	18.014	29.4097	25.9278	40.6899	35.9511	8.74736	7.7981	8.12848	6.61748	9.29973	6.45696	5.43945	5.49455	4.82751	4.46828	4.40589	4.62732	42.0241	32.2953	39.1543	13.6676	7.94035	17.0072	19.5692	17.2894	16.48	14.8635
EDN93543	0	0	0	0	14.7668	0	0	0	0	0	0	69.2874	44.2416	14.523	143.183	14.1358	0	0	0	0	0	0	0	0	0	0	0	0	0	0	0	0	0	0	0	0	0	0	0	0	0	0	22.3786	0	0	0	0	0	16.9398
EDN93700	2.60686	21.1816	11.5664	12.1407	16.4015	10.6428	12.8199	16.8654	13.6493	14.9144	17.4172	12.6676	17.8465	13.9982	14.5131	9.80873	8.92163	8.27789	6.93901	8.17675	7.13065	12.6016	15.2305	13.5178	13.7851	9.20742	7.88124	4.9139	4.89285	5.91747	4.55844	6.51464	4.34864	4.95497	4.40927	4.10783	6.25982	4.90565	5.79696	17.9907	22.2237	10.511	7.44616	11.005	4.9797	8.59323	7.09852	5.62349	4.6536
EDN93592	0	0	0	0	0	0	0	0	0	0	0	0	0	0	0	0	0	0	0	0	0	0	0	0	0	0	0	0	0	0	0	0	0	0	0	0	0	0	0	0	0	0	0	10.4948	0	0	0	0	0
EDN93610	5.54576	73.2017	119.8	37.1821	10.2835	7.08459	3.40558	9.03252	4.93663	4.1513	3.79966	70.0387	14.2224	15.7439	49.8214	22.5974	31.1779	24.3127	20.4324	1.54356	1.15951	28.6736	26.4148	71.6717	73.3152	10.4835	10.7899	63.2771	28.8353	45.6176	36.2403	74.2088	13.9819	15.427	21.8634	13.4512	13.2159	7.76868	11.5064	53.0813	25.1305	9.60979	20.0292	12.784	15.368	70.5848	1.70787	1.85113	1.54046
EDN93644	12.3603	35.635	36.317	55.548	10.9317	15.0822	13.1616	15.1936	9.22315	8.98256	9.893	17.7744	15.6935	10.0046	22.1932	23.9451	38.8146	66.588	64.3016	11.8008	9.07396	40.1722	42.5588	65.5719	65.474	48.983	56.7063	11.3278	6.31852	8.14434	6.02897	9.8136	8.00966	6.46824	7.41983	6.71613	4.85311	8.34445	8.08968	36.7469	20.6755	23.3603	24.2173	18.0329	15.8739	14.9996	5.27403	5.17889	5.31224
EDN93298	0	0	0	0	0	0	0	0	0	0	0	0	0	0	0	0	0	0	0	0	0	0	0	0	0	0	0	0	0	0	0	0	0	0	0	0	0	0	0	0	0	0	0	0	0	0	0	0	0
EDN93606	3795.46	268.783	366.928	213.313	563.583	845.574	591.176	393.784	4857.95	4117.55	4882.17	324.822	456.471	514.996	331.322	420.556	669.831	274.877	388.188	125.423	280.813	469.659	479.742	635.312	407.723	806.342	1290.44	932.562	493.982	363.836	325.613	641.298	1504.96	1873.53	1669.87	1293.26	1326.26	743.285	1024.59	443.098	402.868	1460.82	5289.3	3264.9	5709.85	1135.07	310.978	573.035	845.051
EDN93677	2.54393	0	0	0	0.324205	0.292776	0.612624	0.625413	2.19589	0.275981	0.557749	0.912723	1.2951	0.956554	0	0	0	0.717209	0	0	0	0.816958	0	1.54715	1.92176	0	2.35691	1.61257	1.98656	1.13111	0.839595	1.83015	3.66497	1.24151	2.85187	1.92822	1.0363	2.71514	0.95967	0.703734	0	0	1.2283	0.847841	0	0.465876	0	0	0
EDN93477	33.5387	0	0	0	17.0971	0	0	8.24535	14.4751	7.27698	14.7066	8.02213	0	33.6295	16.5778	0	0	0	0	0	0	0	0	0	0	0	0	31.8897	26.1906	0	14.7588	67.5595	0	8.18392	16.7105	63.5533	54.6495	17.898	0	129.891	0	0	12.955	7.45187	43.8654	0	10.3286	20.8278	9.80648
EDN93499	4.02619	26.4668	28.7405	25.8138	10.825	11.0909	13.2301	10.2175	6.5023	5.83321	6.37845	9.22641	10.3477	9.21369	12.4221	10.2357	15.6941	12.2298	15.1146	145.277	117.309	17.8514	16.5645	17.6933	16.8755	23.3239	19.6137	21.858	164.303	229.661	209.751	26.8722	28.7527	26.7162	31.7082	23.4786	22.4325	23.8423	23.2236	8.6228	11.5203	9.00215	7.22416	2.6837	160.057	70.6883	38.957	80.8968	56.8108
EDN93526	10.7618	58.3263	59.287	30.8595	32.7413	15.8641	22.9388	17.0566	32.1672	32.7895	33.9867	23.0575	36.5445	31.684	26.3142	39.2197	94.1731	34.4722	29.262	30.141	31.0498	26.4719	24.8769	33.7	37.0165	56.4862	53.4596	12.9178	12.1589	9.77367	9.97531	12.4535	13.1951	11.6216	11.5796	15.1861	11.8459	11.1195	12.9567	24.1966	42.3868	37.5888	33.7422	34.1372	14.5995	19.0374	18.1223	19.7651	20.219
EDN93620	5.96057	9.83094	6.49636	4.30363	2.35124	2.21747	1.73046	0.984841	2.29089	2.01129	2.85932	1.3169	1.34368	1.48393	2.30225	2.04561	19.0522	3.46593	9.44595	4.16363	4.38578	2.44292	1.21679	1.77486	3.08014	2.39621	1.89415	11.7109	9.08026	7.53792	10.4533	9.1601	7.30918	8.46306	5.52561	7.43419	7.69829	7.08048	4.52461	6.80481	5.9221	5.95305	7.78873	2.8727	7.17878	5.24167	7.34498	6.17483	5.08433
EDN93388	13.9809	0	0	0	0	1.60904	3.928	5.72857	6.03408	3.03347	6.13055	2.78674	1.18627	1.16823	1.15177	2.27418	2.5253	0	2.53433	1.52601	1.39197	0	0	5.66855	1.76027	2.20241	0	8.86233	3.03271	0	2.05078	6.70541	0	3.41153	1.16098	0	1.89842	3.73046	3.5161	27.0731	0	0	3.15024	7.76594	2.28571	4.26726	0.717592	0.723522	0.681319
EDN93482	1.74945	9.45287	25.019	18.7529	0.933984	0.201341	0.63195	0.430095	0.655873	2.0877	1.53425	0.747363	0	0.219273	0.705591	0.640285	7.09605	1.71538	7.57882	6.15788	7.25301	2.34949	1.99329	3.83985	3.38957	5.49726	3.24168	2.29627	2.13833	2.12468	3.45488	4.92763	3.36052	4.60744	2.15362	2.98356	3.38981	1.86719	1.97989	2.90374	6.11021	6.38206	3.27802	3.17736	0.286014	1.20565	0	0.543212	2.55763
EDN93490	0	0	0	0	17.0698	0	0	0	14.452	7.26536	0	0	17.0471	8.39396	0	8.17021	0	0	0	0	0	0	0	0	0	0	0	0	0	0	0	0	0	0	0	0	0	0	0	0	0	0	0	0	0	0	0	0	0
EDN93536	4.18022	41.8498	29.557	20.3486	40.1331	5.16083	6.65015	7.10039	3.52631	3.40809	3.19387	38.8736	49.4628	38.8352	46.6781	42.838	76.7406	52.8553	54.4205	9.29133	6.65907	22.2926	19.9456	67.9488	61.3392	63.0973	59.0325	26.257	39.9966	25.5143	22.4923	25.2616	12.8963	12.5804	18.7449	16.4185	11.6104	9.05831	14.1447	2.87345	74.256	85.9523	1.41898	1.01323	5.09455	2.18061	2.41864	1.76997	1.62969
EDN93616	8.9346	20.69	13.4499	0	21.6344	10.2827	9.68227	8.78612	15.4245	14.5392	13.7122	19.2336	13.6457	15.6779	25.3936	22.89	24.2071	62.9733	36.4407	2.92563	2.66864	8.60779	7.03406	10.8676	26.9979	46.4465	45.5277	22.6542	10.4656	1.9863	6.88046	8.9988	6.43593	8.72066	7.79033	5.07911	7.27921	9.53591	3.37049	24.7161	34.4571	0	16.3931	15.8812	5.84279	22.907	15.1332	16.6454	20.8993
EDN93551	3.34566	34.5026	29.2115	18.2183	13.8829	8.37859	9.1527	11.1533	9.6457	9.78533	9.09572	14.7566	13.3876	13.3853	15.578	15.4448	15.5186	11.7716	12.2992	11.2183	12.2315	25.3565	26.9719	25.7191	24.2632	21.2503	21.3259	15.312	13.5857	11.6031	12.6026	13.0937	12.5963	12.0825	11.0686	12.7302	12.8657	12.2122	14.8425	9.18115	20.1284	14.1579	12.8199	8.9798	7.00127	11.3717	11.3748	11.5519	13.1476
EDN93329	0	0	0	0	0.851511	0	0	0	1.44185	2.17455	2.9298	0.799075	0	0	0	0	0	0	14.534	2.18786	0	0	0	0	0	0	0	0	0.869603	0	2.94021	2.88408	0	1.63038	0.832256	0	1.36089	1.7828	0	0	0	0	0.645217	2.22682	0	0	0	0	0
EDN93569	0	0	0	0	0	0	0	0	0	0	0	2.95175	0	0	0	0	0	0	26.844	0	0	0	0	0	0	0	0	3.91129	6.42457	5.48702	0	0	0	0	0	0	0	0	18.6215	0	0	0	0	5.48385	0	0	0	0	0
EDN93478	0	108.146	136.211	103.311	58.7733	30.9048	55.5295	59.559	33.3832	37.9981	44.796	33.5113	62.41	51.2176	44.0035	80.4759	183.469	13.1664	12.6983	5.7346	3.48724	18.747	4.59587	14.2012	13.2298	5.51762	10.817	6.47572	13.6759	2.59559	6.42216	12.5991	5.60676	0.712232	6.54428	4.42474	5.94506	1.55763	0	9.6893	191.363	170.367	15.2206	11.6734	4.77191	6.41436	1.79776	2.71891	5.12065
EDN93373	0.6072	18.748	12.7969	53.1783	1.96038	6.56887	10.0895	5.57302	0.349419	0.131746	0.310629	0.677769	1.33953	1.42063	0.950418	0.197538	0.438701	1.3695	1.65102	0.265103	0.725449	0	0	0.246189	1.52899	4.78262	2.06272	1.86034	0.73759	0.989926	0.489866	1.28137	1.16637	0.987768	0.907602	1.45742	0.577149	3.0243	1.06895	4.59122	0	1.47673	0.273634	0.179883	0.463259	0.074132	0.062331	0.062846	0.118361
EDN93622	6.25461	6.43729	1.56925	8.51465	4.25124	1.43966	1.50623	2.81906	4.4991	4.07123	3.65682	0.997361	3.71488	2.87446	2.57632	4.32393	24.2894	8.22903	2.26756	3.41345	7.47267	1.33907	0.820692	0	2.36247	2.95587	7.72641	15.8589	42.0589	7.87948	14.9086	13.799	63.5767	71.9864	68.2995	56.0995	84.5049	89.5637	103.818	7.49768	4.02024	22.8171	3.82529	3.011	3.74936	3.43627	0.321028	0.647361	1.2192
EDN93413	15.4406	20.8577	25.1809	19.2683	18.8581	33.9117	26.6484	33.6896	27.6282	33.0831	32.4426	20.159	14.9026	18.2241	24.4864	12.2442	17.431	21.0404	25.5403	30.3362	34.9736	40.4954	42.04	39.91	27.2168	23.7156	30.3992	29.5668	27.4647	32.6105	31.2839	30.918	29.042	30.4558	29.6509	22.6755	32.7599	27.8097	23.7847	28.8319	37.2176	16.429	28.206	31.3052	24.6125	27.3343	27.738	24.3714	29.722
EDN93367	1.96631	36.1048	34.9348	26.332	3.47358	7.72341	10.0857	9.70979	5.78548	6.99116	6.89801	0.737457	3.6363	2.95847	1.45039	1.82989	2.57518	0.96492	0.377853	2.53131	1.11612	4.41538	6.02693	12.0536	12.6622	6.36201	6.38538	1.59761	0.788467	1.076	0.651128	0.981687	1.68356	2.14249	1.51542	2.18515	1.50035	1.97611	3.02363	3.9143	0	0.48968	0.901624	1.91711	3.68702	3.65838	0.793292	0.567902	0.591264
EDN93596	0	0	0	0	0	0	13.5849	0	0	0	0	13.4931	0	0	0	0	0	0	0	0	0	0	0	0	0	0	0	0	0	0	0	0	0	0	0	0	0	0	0	0	0	0	0	0	0	0	0	0	0
EDN93461	0	0	0	0	29.5336	26.6706	27.9036	0	25.0044	0	0	27.715	0	0	0	0	0	0	0	0	0	0	0	0	0	0	0	0	0	0	0	0	0	0	0	0	0	0	0	0	0	0	0	0	0	0	0	0	0
EDN93401	1.55655	0.343288	0	0	2.94723	0.409464	0.321296	0.328003	0.0959711	0	0.0975054	1.91474	2.94331	3.45597	2.36311	4.34045	9.39848	1.62997	2.17664	1.31063	1.72684	1.4282	1.05038	2.97519	3.02365	3.15261	5.56245	2.46669	1.33128	0.790959	2.20167	2.23962	0.854278	0.976678	0.720146	0.926997	0.452912	0.593324	1.34215	6.0283	2.5727	1.62238	3.43571	1.82804	1.74498	1.30311	1.36958	1.51899	0.715194
EDN93572	13.5262	235.91	215.728	237.389	77.7584	112.125	123.076	125.555	99.204	102.798	92.8951	76.0305	71.9787	82.935	72.8218	72.1613	82.7047	118.32	115.306	92.1745	114.979	220.126	222.477	179.422	172.328	129.748	127.181	62.2783	82.5509	96.4707	84.6587	69.064	94.889	90.5432	89.069	81.7426	84.5869	85.0587	85.6415	80.7017	133.937	84.0186	138.28	282.869	82.7174	58.7808	94.2312	67.1993	91.0179
EDN93583	4.7265	23.7147	15.4161	18.7669	14.2558	7.25286	9.39038	10.0706	12.5796	11.8789	15.285	13.0011	14.6379	15.5014	11.9733	15.2804	31.5877	11.5487	18.4207	9.28615	17.8821	17.7085	13.644	16.289	16.6625	21.9647	28.4637	22.9699	23.1709	15.7616	15.9459	20.9687	26.67	26.9111	23.2552	24.3314	21.8211	25.223	31.2029	18.3051	47.0894	24.4268	17.2681	19.6031	25.8863	7.35739	7.52045	9.29478	9.55879
EDN93618	3.85534	19.2293	12.0539	8.47823	5.82044	7.91841	6.78473	6.85345	6.27179	6.82071	7.28235	6.95166	6.49211	5.27827	10.701	4.77577	10.4455	13.3777	11.7731	8.7399	9.56662	8.76199	8.17181	6.49306	7.84119	12.6138	14.8372	13.3472	6.56168	8.43915	7.56923	18.0924	10.9662	12.9535	11.4515	9.55343	10.1479	9.81224	11.4114	19.0332	14.8685	9.73691	7.04508	8.10482	10.4727	12.3828	15.2521	10.1293	11.3594
EDN93330	1.34606	6.23417	2.02632	1.83244	3.08782	0.619662	0	0	1.1619	1.46029	0.885358	1.93178	2.05581	3.71168	2.32869	2.29902	14.5879	12.9028	19.0321	5.2892	4.82459	6.91639	6.35837	4.91182	4.06742	10.1781	6.23551	43.0892	15.4168	39.5009	12.1429	30.6008	28.4421	11.496	9.72466	14.7939	16.9983	9.33822	21.327	2.97891	0	0	4.41951	1.19631	0	0	0	0	0.393578
EDN93362	1.56427	4.70278	2.47875	2.01743	3.02181	2.63411	4.10411	3.92666	4.60155	4.91242	4.90978	2.54034	3.75128	3.30212	3.45906	1.82802	3.74746	3.52812	4.70108	1.67146	1.67218	7.56172	4.66683	7.31037	7.58776	14.0849	13.0435	1.12204	0.835796	0.585704	0.905739	0.900293	1.30472	1.18529	1.47674	1.56009	2.1129	1.31807	2.23619	4.8739	10.7955	5.40618	2.90986	6.84147	3.04195	1.38711	1.29307	0.766916	1.27586
EDN93430	1.02038	30.9147	19.2006	9.54994	57.0226	13.2113	23.6204	27.4373	210.754	211.902	194.996	122.063	52.2715	62.8272	38.3315	55.8309	34.5573	26.8257	26.0107	29.6534	28.8011	20.7261	19.7819	52.2828	52.0307	158.289	147.359	11.6021	9.66142	13.6108	11.7868	7.08387	3.79759	3.76592	4.13073	3.142	3.58509	3.19909	2.59826	18.4182	15.7407	6.97946	5.93677	2.74892	4.67095	1.49492	0.824868	1.14852	1.11882
EDN93315	0	0	0	0	0	0	1.32557	0	0	0	0	0	0	0	0	0	0	0	0	0	0	0	0	0	0	0	0	0	0	0	0	0	0	0	0	0	0	0	0	3.04542	0	0	0	0	1.79982	0	0	1.70915	0
EDN93400	26.1318	42.5839	15.2982	25.6926	25.5325	15.3715	16.7814	21.0577	22.87	21.1046	15.2782	6.59773	26.2376	30.5697	13.6343	29.7548	73.9476	15.5533	16.5793	20.9168	26.0174	13.0542	19.4302	86.5269	91.0271	107.03	94.1529	27.1477	50.2604	12.2645	20.7628	34.2573	56.4713	59.1601	46.2935	39.064	40.2148	59.6548	106.247	22.49	78.3842	68.8494	7.29008	1.93539	21.3612	13.2933	0.447086	3.15546	3.39589
EDN93706	99.8539	0	0	0	152.708	0	6.01166	12.2743	0	10.8328	10.9463	35.8261	171.568	75.0931	92.5437	164.456	0	56.3036	67.8773	0	0	16.0336	0	0	0	94.38	92.5131	15.8241	695.289	77.6967	164.778	43.102	11.9881	0	6.21896	9.46076	30.5074	0	37.6689	0	0	0	14.464	11.0931	8.16245	0	7.68774	0	0
EDN93672	20.2225	33.8654	24.2507	28.9295	20.2683	10.5718	10.2351	16.8529	13.0179	14.5761	11.0467	10.2479	14.134	20.7068	11.6899	15.4716	40.6748	14.3016	21.8081	27.8342	15.9706	12.3281	11.0636	19.5947	16.8303	23.3254	27.3098	24.1167	47.7324	24.3838	28.2806	28.9982	23.3731	30.611	30.9103	21.693	22.6192	26.1563	62.84	12.3262	38.3339	43.7633	14.1663	7.46324	20.0609	10.4197	7.91658	9.68481	8.31816
EDN93460	11.3093	50.4384	22.0691	37.6343	13.2386	18.704	12.9114	15.8583	33.625	24.5381	31.9585	29.5555	22.6036	16.1699	20.3934	19.4181	17.4768	19.3668	22.7784	8.77804	4.75414	40.6233	43.1992	137.561	137.328	237.541	246.037	22.3031	10.576	8.93951	9.40042	20.8526	21.3218	19.4196	19.8262	22.3827	16.7216	16.0939	16.1172	30.8219	58.1539	44.3129	1.69885	4.93251	2.05437	2.14781	0.902952	0.390177	0.489891
EDN93318	3.401	10.1728	12.3195	10.9961	9.88771	3.93862	4.70939	6.16639	3.80725	4.3353	4.75358	8.41449	10.3886	9.69778	10.8482	9.23182	14.4554	9.94801	11.2127	8.56124	7.68224	11.8094	11.5469	16.0301	15.6562	20.5933	22.8446	7.9834	9.24017	9.45119	8.20802	8.13542	6.37987	7.98771	7.94311	8.86136	6.32105	9.13145	9.54226	12.172	14.7558	12.7947	5.19325	8.97344	9.20912	7.82435	9.03358	10.3292	9.60245
EDN93280	9.1615	27.8158	24.3649	34.0899	22.2616	12.1605	16.7676	17.0425	14.8936	12.6556	13.7257	12.5637	16.0133	20.2864	13.057	14.2318	24.4909	16.014	18.6	12.3997	13.8645	10.3955	11.7807	29.7162	28.1449	36.6576	43.2887	18.9707	22.8141	17.3802	18.9482	18.2789	25.5176	24.5909	23.4319	35.1836	38.3156	31.2898	38.0169	21.7956	22.377	24.5091	10.6164	11.467	8.58735	8.94809	7.14747	4.83596	6.25043
EDN93651	1.5021	11.5948	13.1151	30.2641	2.22061	5.32452	4.05142	5.3177	0.324149	0.130366	0.461064	2.22758	2.75296	3.16295	2.5244	2.93204	3.58138	2.20214	1.7971	0.39349	0.538389	1.15773	0.709548	1.82708	0.907787	1.13581	1.39167	8.85513	2.5806	3.47298	3.89992	9.33673	3.02966	3.73864	3.96659	5.46502	3.549	8.01597	5.2132	0.997275	3.47579	0	1.68263	1.20149	1.66991	0.880268	0.740138	0.373127	0.439204
EDN93458	3.90062	55.259	44.9026	49.04	27.487	21.4687	20.1958	22.4507	28.5945	26.0618	24.7505	29.5263	28.969	27.7808	28.0415	26.3405	54.4574	47.0284	47.6648	23.5917	20.7655	31.2425	31.7927	45.2123	43.2464	84.0371	82.1622	19.8168	16.6037	19.1797	18.0987	19.016	19.0072	17.6084	19.4918	15.0436	12.8519	11.3262	14.7147	60.934	54.4205	59.011	20.9608	29.0078	15.0423	19.8752	18.5131	21.3377	16.8729
EDN93664	2.00066	0.318987	0	0	1.98261	0.132661	0.329862	0.148274	0.388066	0.136386	0.210095	1.48546	1.80559	1.74116	1.2502	2.34443	13.697	1.39304	1.38604	2.17791	2.02966	2.17398	1.72683	2.13951	2.75282	1.81885	1.53157	1.22935	1.22064	1.95865	1.37121	1.00291	1.13759	1.00645	0.770531	1.75273	1.42788	0.549042	0.788582	3.53924	0.796859	1.5398	11.5975	2.38535	1.02916	1.07081	0.959074	0.630915	0.726512
EDN93381	0	0.332877	0	0	0	0.198523	0	0	0	0	0	0	0	0	0	0	0.233678	0	0	0.14121	0	0	0	0	0	0	0	0.0683397	0	0.191743	0.0474421	0	0	0	0	0.163433	0	0.460264	0	0.119296	0	0	0	0.287448	0	0	0	0	0
EDN93598	5.31058	3.51365	13.1337	6.19671	4.25414	3.92904	3.83665	4.38302	4.17474	3.78596	3.99199	3.53852	3.66915	4.0888	4.78117	2.96172	7.8108	8.3416	11.7581	11.1789	14.9556	3.89815	3.28501	2.76836	4.58488	6.81212	4.21729	25.0069	17.6743	20.4079	18.8624	24.6697	4.55406	4.90573	4.15795	2.30014	3.3995	3.03642	1.71717	4.61711	7.31453	4.1514	4.54221	4.80405	12.5271	13.4766	9.81266	10.4826	10.093
EDN93669	0	0	0	0	0	0	0	0	0	0	0	0.467074	0	0.734257	0	0	0.529067	0	0	0	0	0	0	0	0.737577	0	0.904588	2.47563	1.0166	2.17061	0.429652	4.49546	1.40663	0.476494	1.45941	2.96022	1.1932	6.7735	8.10313	12.9646	0	0	0	0	0	0	0	0	0
EDN93410	0	0.901221	0.878783	0	0.22319	0.0671844	0.492034	0.143516	0.0629873	0	0.0639943	0	0	0	0	0.0712177	1.26531	0	0	0.191153	0	0	0.459588	0.35503	0	1.10353	0.811273	0.370041	0	0	0	0.419971	0.140169	0.0712233	0.290857	0	0	0	0	0.322977	0	0	0	0.129705	0	0	0	0	0
EDN93722	79.0142	0	0	0	100.698	1200.36	646.955	686.36	915.073	742.902	947.026	226.793	100.564	66.0234	117.168	231.349	0	14.851	28.646	0	0	0	0	96.1088	59.6898	373.414	244.018	33.3908	0	23.4214	17.3852	37.8962	12.6482	6.42686	6.5614	19.9634	32.1873	0	0	29.1439	101.575	96.0823	0	0	0	19.2934	8.11106	0	0
EDN93575	0	0	0	0	0	0	0	6.81926	0	0	0	0	0	0	0	0	0	0	0	0	0	0	0	0	0	0	0	0	0	0	0	0	0	6.76845	0	0	0	0	0	0	0	0	0	0	0	0	0	0	8.11038
EDN93633	0.677966	0.523325	2.55148	0.922941	0.777618	0.390129	0.163267	0.416687	0.731516	0.22065	0.668889	0.810813	0.345148	0.679801	0.502666	0.74439	1.2858	0.382278	0.55303	0.222	0.809996	0.217722	0.266876	1.64928	0.256078	0.3204	0.628125	6.23144	3.2648	5.12455	3.72925	6.24308	2.60461	1.65433	2.1112	1.92704	1.79515	3.25617	3.06907	1.12529	1.30732	0	0.523756	1.95826	0.775874	0.99326	0.417572	0.526278	0.297348
EDN93309	1.45177	0	0	0	0.740071	0	0.349613	0	0.313288	0.314994	0	0	1.47817	0	1.43519	0	0.786676	0	4.73695	0	0	0.932445	0	0	1.09671	0	1.34504	1.84052	0	0.645501	0	5.43103	0	0.354252	0	0.550198	0	0.774738	0	0.803215	0	0	0	0	0	1.06346	0.894173	0	0
EDN93593	0	0	0	0	0	0	0	0	0	0	0	0	0	0	0	0	0	0	0	0	0	0	0	0	0	0	0	0	0	0	0	0	0	0	0	0	0	0	0	0	0	0	0	0	0	0	0	0	0
EDN93701	135.327	116.749	161.776	121.011	80.8218	82.4535	95.5313	113.182	86.4644	82.0415	90.7556	88.5385	80.0389	93.7881	96.4013	83.5189	118.622	199.741	187.589	160.743	152.171	305.918	298.732	229.156	237.535	161.767	165.942	165.678	142.976	163.994	158.511	184.787	119.781	125.288	106.758	140.787	103.228	102.662	117.116	68.9996	127.917	140.36	148.106	119.977	168.752	141.894	186.722	154.072	183.102
EDN93347	11.1261	50.5757	56.2021	35.8466	14.274	15.6504	15.3915	15.956	17.2338	17.4885	16.127	19.6342	15.0417	16.3935	19.2483	14.2975	20.8334	24.8852	26.2862	21.2118	18.167	35.8893	36.1083	30.8257	32.1259	37.0404	31.8409	14.6932	13.0327	14.2914	13.3282	15.3328	14.2481	15.7164	14.5056	14.2428	13.3453	12.1388	16.6023	36.2503	22.8847	17.5884	13.9675	15.1072	17.7857	31.4689	30.8376	29.5186	28.6643
EDN93334	0	0	0	0	0	0	0	0	0	0	0	0	0	0	0	0	0	0	0	0	0	0	0	0	0	0	0	27.5097	10.2725	0	1.78263	1.02205	4.17586	0	0	0	0	0	0	5.95762	0	0	7.69683	31.1126	3.52255	0	0	0	0
EDN93340	0	0	0	0	0	0	0	0	0	0	0	0	0	0	0	0	0	0	0	0	0	0	0	0	0	0	0	0	0	0	0	0	0	0	0	0	0	0	0	0	0	0	0	0	0	0	0	0	0
EDN93454	6.25069	37.1446	0	16.7998	0	0	6.66408	2.28473	15.9332	13.3879	16.2339	2.95175	2.97462	6.02289	0	9.03314	40.1224	13.9168	0	8.08187	7.37195	23.7785	19.4311	0	9.32249	34.9924	0	3.82179	0	5.48702	0	3.55123	0	3.01128	0	9.3538	0	0	0	0	0	0	7.15023	13.7096	4.03508	9.03988	0	0	3.60831
EDN93427	12.815	52.4706	19.8506	30.3402	110.489	7.09643	10.5554	6.62066	4.16822	4.23121	3.17614	45.9785	112.186	90.2275	72.7071	108.079	178.636	51.9427	53.833	33.9352	24.0756	13.5988	11.2588	39.7596	36.1981	69.8665	74.507	27.7252	33.3094	38.8948	35.8381	21.4852	26.4894	23.113	25.3088	25.4801	24.9669	27.8506	33.35	6.88462	18.6229	27.7789	0.394571	0.742784	34.0682	10.6799	7.89303	7.55457	15.857
EDN93530	9.04198	18.6121	13.6115	0	13.0598	3.46875	12.339	12.5966	16.9107	7.84743	17.181	17.302	17.6457	14.3552	14.8978	16.9142	17.9652	0	4.91715	9.86931	0	5.80749	11.8643	14.6642	9.10745	11.3951	8.37725	10.5079	3.92273	5.36045	10.6105	4.33664	7.23697	2.94182	3.75426	2.28451	4.91113	1.60842	6.82199	16.6754	34.8712	21.9903	50.6434	148.667	9.85502	8.83136	10.2101	4.67929	6.16889
EDN93732	9.84454	31.6627	20.0684	30.9916	81.3933	30.4963	30.1776	35.8497	32.0434	31.9064	29.6778	52.0981	90.2124	88.4294	72.7373	100.234	88.2416	99.6857	103.28	22.2965	22.1758	20.0227	19.8605	40.4135	41.8324	129.493	122.751	44.6574	35.3952	23.7098	22.0667	41.9629	24.6229	21.0693	27.1307	26.816	23.6439	25.2827	39.3039	32.6799	94.1248	109.236	5.54554	3.59998	17.5029	12.6951	17.8745	15.0291	16.4912
EDN93305	0	0	0	0	0.565414	0	0	0.54536	0.957408	0	0.972714	0	1.69399	1.11215	0	0	0	0	0	0	0	0	0	0	0	2.0967	4.11045	2.10924	0.577428	0	0.976169	1.27671	0	1.08259	0	0.840702	0.90365	1.1838	3.34733	0	8.55508	0	1.71373	0	0	0	1.3663	1.37758	0
EDN93550	40.9145	182.608	185.65	189.797	86.888	75.3405	82.7463	92.387	75.9063	78.1708	75.6744	58.3006	82.725	89.7792	70.3512	68.7923	82.4827	95.2323	82.8834	94.3536	89.8881	109.349	101.824	112.033	103.271	93.1051	90.7245	50.8872	57.7428	60.9556	52.6056	57.1953	63.6005	63.8295	66.6149	55.0425	62.2444	49.8769	70.37	169.936	100.208	89.8376	76.3614	72.5531	75.196	74.2176	84.6172	85.7378	65.8821
EDN93528	5.95169	46.177	56.5139	172.849	28.8231	30.6656	33.1124	34.7416	46.6321	46.3562	42.3923	28.2162	32.9801	30.8337	28.8905	28.2989	43.7452	41.906	33.445	61.5647	53.3307	48.2244	45.5351	58.2859	54.0684	40.0992	42.2752	22.4912	21.1332	25.8524	21.2547	20.9477	18.7612	17.0924	14.4468	18.334	18.8986	15.6363	17.6163	127.409	57.0888	43.9807	143.862	308.625	48.5517	50.5289	49.2058	52.9767	41.4978
EDN93601	28.905	74.7595	75.5352	52.8067	11.1947	28.6291	26.3368	24.5793	27.0027	28.3715	27.0229	21.2502	12.7406	13.8643	21.2147	13.4947	29.0204	27.6579	30.4172	62.1162	62.2661	122.884	118.215	57.9888	65.9799	51.2111	48.3432	16.6569	17.8166	28.7641	23.8426	19.8046	22.3537	25.129	21.8832	26.7462	27.6784	19.7656	24.8293	54.8303	39.5711	25.1063	53.8199	39.368	75.7735	98.6277	117.532	101.485	112.396
EDN93272	33.4523	0	0	0	11.3687	0	2.68531	0	0	0	0	18.6701	17.0304	5.59047	13.7792	16.3244	6.04231	25.1499	24.2557	0	0	7.16193	0	0	25.2709	0	0	17.6709	20.3179	24.7899	29.4415	22.4618	0	13.6047	16.6674	16.9039	22.7119	11.9012	25.2391	6.16934	0	0	27.9969	7.43267	0	0	0	3.46236	3.2604
EDN93733	1.58995	10.8002	8.13781	6.92629	5.51149	3.36692	4.44153	4.61242	2.8821	2.13885	1.8824	2.12969	4.61378	4.54363	2.35769	5.35358	8.61555	6.45488	6.57125	1.87427	3.79918	5.31023	3.75523	8.12253	10.3295	21.6402	17.6768	3.12435	2.15211	2.4036	1.88909	2.92824	1.22166	1.16391	2.05968	1.44616	1.42491	1.35757	1.19959	7.21328	0	1.16004	1.2283	5.51097	5.51069	3.26113	3.42749	2.27096	2.9753
EDN93564	0	6.29281	18.4084	0	2.07791	4.69118	2.94484	2.00421	6.15736	3.53765	3.57474	0.974976	2.07515	4.08719	1.0074	2.98368	4.41753	2.29838	2.21667	0	0	0	0	0	0	0	3.7765	0	5.30515	0	2.69058	1.17299	0	0	3.04638	0	0	2.17524	0	6.7656	0	0	6.298	4.52835	0	0	1.25529	0	0
EDN93538	5.50123	0	2.90153	8.36191	2.43937	1.99173	3.53293	1.52403	0.289085	0.568259	0	3.88946	1.114	2.60773	4.25887	4.26571	37.7189	7.48717	2.3353	3.66694	6.06838	6.02171	5.23677	12.6144	8.8921	16.6285	15.0263	4.32944	1.68562	3.91917	4.55443	6.13063	7.30148	4.86824	3.06894	3.21266	4.86385	3.57231	6.95289	3.0313	15.9607	19.7691	1.99793	1.80916	2.84512	2.23762	1.0218	1.63836	1.95454
EDN93316	0	0	0	0	0	0	0	0	0	0	0	0	0	0	0	0	0	0	0	0	0	0	0	0	0	0	0	0	0	0	0	0	0	0	0	0	0	0	0	0	0	0	0	0	0	0	0	0	0
EDN93289	24.3472	28.3995	26.8779	18.7821	41.096	18.1201	20.8472	19.8192	13.8941	17.3154	14.1162	32.9358	40.9036	41.2989	41.0512	37.7558	50.2805	36.7617	29.7172	21.4372	21.9782	21.1979	18.5292	47.0545	37.8071	39.8884	42.6083	40.9843	34.9273	27.9058	23.2138	42.583	37.1551	33.336	32.4164	29.5271	24.4647	32.4823	36.1267	17.9607	31.2991	50.3311	12.9575	14.005	9.37623	14.0699	11.9134	9.65989	11.8649
EDN93366	3642.44	1451.92	1624.48	4103.6	1789.07	1979.31	2553.03	3776.05	55.0123	44.6376	54.3509	538.696	1891.26	1465.47	442.92	1386.96	949.654	700.34	748.405	1688.76	1111.8	146.499	124.242	3201.81	3159.45	1692.09	1742.68	281.677	294.535	222.151	221.831	323.223	1571.54	1420.9	1248.83	1238.05	1613.92	1775.36	1538.69	2203.29	354.819	540.74	553.31	351.204	1864.72	1926.15	408.669	555.279	451.341
EDN93730	0	0	0	0	0	0	0	0	0	0	0	0	0	0	0	0	0	0	0	0	0	0	0	0	0	0	0	0	0	0	0	0	0	0	0	0	0	0	0	0	0	0	0	0	0	0	0	0	0
EDN93465	0	0.866559	0.844983	0	0.429211	0.646003	1.08139	1.37996	0.121129	0.121789	0.123066	0.26852	1.14304	1.12566	0.693625	0.273914	0.912481	0	2.13674	0.367603	0	0.36052	0.441911	1.3655	0.848064	0	2.08019	1.95695	0.292221	0.998306	0.247006	1.61527	1.07822	0.958775	0.978846	2.12728	2.05791	1.19818	0	0.931664	6.49424	8.19074	0.758863	1.74603	0.36707	0.205589	0.172861	0.17429	0.164123
EDN93420	1.71695	0	0	0	0.437627	0	0	0.211053	0.185257	0.372531	0.564656	0	0.218523	0.2152	0	0	0	0	0	0.562216	0	0	0	0	0	0	0	0.272089	0	0	0.188887	0	0.412262	0.20948	0	0.325349	0.34971	0	0	0.949932	0	0	0.165802	0	0.280701	0	0	0	0
EDN93442	3.97261	2.45318	1.79408	1.08161	7.99924	6.67512	6.88807	1.26964	11.4018	8.79184	10.3647	1.23527	6.37066	3.28627	2.45452	17.5442	31.8593	3.58399	2.37639	1.56099	1.18656	0.76546	1.25103	2.41604	2.70093	6.38322	6.62501	11.5837	7.44534	1.94298	4.02075	14.2898	1.71697	1.93874	1.28656	4.36611	1.1328	5.51196	4.7956	6.15415	12.2566	5.79689	2.7621	0.264798	0.389684	0.291005	0.12234	0.370053	0.464625
EDN93473	31.51	42.5648	74.1161	37.5338	26.6042	52.0393	64.4996	63.8125	80.2373	72.9828	78.843	18.0885	20.7538	23.0053	12.3627	30.4648	42.4727	20.6544	21.2052	18.3143	13.1762	89.3014	90.5466	184.928	162.162	34.6223	34.6673	64.4156	45.5217	62.6961	61.8772	71.1803	19.4823	25.5655	28.8482	21.943	23.2651	10.7198	12.184	54.6973	91.1408	47.4167	44.3495	51.7207	23.4393	11.8295	9.33991	7.94949	10.9408
EDN93565	2.06623	18.8658	16.7075	13.0194	9.81079	6.59042	9.39727	10.5804	14.1537	13.5647	14.0694	14.1065	11.0901	10.3147	14.2254	11.7107	24.4401	26.9629	24.6238	12.2172	10.1919	14.8256	13.9897	25.3479	26.1338	29.1828	27.1288	5.70681	5.19402	6.24722	5.05282	5.40231	5.72673	5.01307	6.19163	4.96689	4.2566	3.18192	4.63224	35.8957	19.1246	23.4745	10.3528	12.9463	9.5357	20.4116	8.23573	8.10215	6.87005
EDN93446	6.3663	28.3931	26.6213	26.0001	17.1283	13.6768	19.0789	21.7379	10.9906	12.7388	8.84003	15.9043	14.7648	25.1795	14.3354	15.1883	16.8654	14.3588	23.4652	9.72834	8.45124	21.3535	23.9466	29.2537	30.4589	32.0923	20.9717	29.8181	28.9082	25.1614	23.5015	39.8972	33.6298	39.8723	37.8875	44.2334	40.0534	57.7555	48.0325	2.73954	21.8242	28.3855	20.4926	18.5458	7.40134	8.29068	5.66385	4.39281	12.2029
EDN93692	26.867	125.998	89.6655	105.24	104.917	45.7977	58.3527	69.9147	64.9794	60.8787	61.906	86.2097	105.681	105.726	91.8329	83.1177	86.1152	59.3107	56.5129	75.3606	67.9838	57.1408	56.4717	87.5568	80.4188	190.456	175.887	71.7378	61.0284	57.701	53.203	77.1687	44.0623	48.0562	50.2619	52.736	47.7018	47.0706	49.3379	52.5871	94.8175	112.806	55.1206	64.3693	45.3332	52.73	40.1209	45.568	40.6867
EDN93628	0.831033	12.8296	11.6761	22.6263	17.4397	38.0655	41.4265	62.2451	1583.4	1732.67	1618.98	22.9254	15.5832	14.0269	15.3354	13.3151	0.60042	11.5585	8.13468	4.35394	6.95011	4.09214	3.92555	24.5967	25.1115	8.37842	7.69939	3.95087	3.53321	4.43403	3.23033	7.33375	3.32569	4.73162	5.31374	3.77938	4.51374	10.3479	6.06097	126.9	5.34158	0	6.20607	5.72399	41.0308	46.9757	3.83887	9.54745	5.02175
EDN93741	1808.91	5330.81	5044.5	4317.91	6978	6138.96	6249.23	7346.6	7112.25	7345.94	7319.73	7432.1	6781.61	6978.18	7660.51	6770.15	5158.29	3079.09	3017.99	5569.51	5202.95	3664.43	3612.32	3479.38	3557.07	3915.24	3889.9	4575.81	5748.4	5434.1	5511.67	4686.04	4138.66	3574.28	3725.36	4342.3	4109.05	3663.77	3925.61	2728.17	5997.63	4618.81	3164.74	2961.92	3677.55	3523.49	5662.15	4919.83	3761.67
EDN93383	11.0089	0	0	0	2.80601	1.26699	7.95342	5.41296	4.75137	1.19431	1.20683	5.26642	0	1.37983	2.72078	2.68611	11.9308	12.4149	8.98016	3.60485	0	3.5354	4.33355	6.69531	8.31644	10.4054	20.3991	13.9568	2.86563	0	8.47784	6.33599	5.28674	5.37263	1.37128	10.4305	0	17.6247	8.30597	15.2271	0	0	2.1262	4.89206	3.59963	2.01608	0	3.4183	0
EDN93615	2.61158	13.7555	12.2567	12.9662	8.10532	4.38466	4.40241	4.34324	4.80693	5.23308	6.36575	7.27549	8.29006	6.58512	6.60623	10.5327	27.3872	17.6708	16.1236	6.53946	7.15804	5.32811	6.41004	14.9486	15.7829	36.3002	30.1736	5.98883	6.3581	5.87424	4.86733	5.57014	4.9428	4.49831	4.01842	4.36653	5.06895	3.3612	4.05667	14.194	14.219	22.4168	7.86251	7.74816	5.0733	7.48343	5.06211	7.10735	6.69278
EDN93279	4.03035	32.3549	20.6284	31.8227	9.24551	9.64799	12.4235	14.07	13.7419	9.26942	11.1339	5.39851	10.2591	8.6887	5.97647	5.70363	9.17255	13.6353	4.38351	14.2532	16.8533	20.1912	24.7496	21.5701	22.5304	16.7614	13.4426	35.0006	26.6473	33.3315	31.5694	38.0415	35.9998	37.9616	36.1458	51.6274	52.5378	60.6525	60.8163	15.163	21.7607	29.4057	9.18515	11.2832	9.48834	14.4665	12.1636	12.0138	12.4915
EDN93546	1.72407	5.32327	1.73025	1.17352	2.63665	1.38894	1.38396	1.05964	1.61221	1.62099	0.818995	1.78698	1.90171	1.80077	1.27828	1.19188	1.71275	1.13416	0.78131	0.940911	1.02991	1.10734	0.678666	1.74756	1.51949	1.35797	1.3311	0.910723	1.12195	1.40539	0.948351	0.909574	0.275981	1.7529	1.07376	0.980093	1.17053	1.8401	1.51757	2.86161	3.32451	1.04825	0.166489	0.383066	1.12746	0.736711	0.707925	0.802996	0.504106
EDN93691	24.5267	25.243	10.2561	8.34729	33.3414	39.5183	46.9237	39.8635	39.99	43.312	43.6168	37.1548	33.4705	32.1076	40.7477	34.5765	103.739	33.8058	52.9813	30.3403	28.4892	58.1987	59.0011	35.6338	37.0565	27.0459	29.0357	20.0818	20.9264	16.6609	19.1876	28.2319	15.3773	14.1309	22.2341	13.9428	20.815	18.9059	14.9067	33.1706	57.8046	47.2226	51.1856	46.1695	37.2022	23.2068	51.8236	39.9821	30.2794
EDN93294	3.47774	2.33923	2.76587	3.21022	4.31385	4.18702	5.57603	7.42524	12.6115	17.5912	12.2161	3.94639	3.77482	3.90942	2.75037	2.31634	9.31826	4.14332	5.72873	3.03672	2.59606	27.0976	21.3742	19.2257	20.6965	18.8925	27.3763	1.42626	0.899566	0	1.42834	1.80746	1.24961	1.49359	1.76748	1.40469	1.05016	2.42152	0.699693	26.1045	14.7689	3.38313	5.47655	4.47369	1.96503	2.03801	0.571194	0.889289	1.3558
EDN93686	0	0	0	0	1.579	1.42593	5.96743	6.092	4.01056	12.0972	8.14935	0	3.15381	3.10586	1.53105	1.51153	0	0	0	0	3.70069	0	4.87718	0	0	0	0	1.96345	0	0	0	5.34811	5.94994	6.04661	6.1732	2.34779	0	0	4.67396	37.702	0	0	3.58939	5.50575	6.07679	2.26899	5.72338	1.92356	0
EDN93506	31.9551	22.2793	46.5526	35.0821	12.6115	91.111	83.408	123.669	55.3891	55.6906	71.6427	14.3005	12.0699	13.1784	12.4832	13.3302	16.1985	37.7801	35.8764	109.362	76.9722	32.4414	13.7962	112.844	98.8957	98.4045	87.8627	14.3752	17.9775	31.1664	32.2063	25.2139	6.43527	10.8159	5.90635	10.5478	6.71859	11.5519	10.1104	67.8672	35.7787	33.8439	3.98172	1.14516	63.0283	45.306	16.8247	23.0451	15.3715
EDN93721	1.62292	26.1286	18.1488	33.4558	13.2371	143.073	101.169	88.8034	128.582	112.782	124.334	21.7385	16.8195	11.4493	16.6741	30.4343	23.7443	35.166	34.294	3.7959	0.553994	2.23366	3.8331	93.3438	88.4476	240.612	224.683	3.60063	1.99155	2.37098	1.53037	4.20322	1.11338	1.01833	1.61722	3.07531	1.70001	2.72195	0.874616	73.3719	29.5064	28.7566	2.41799	1.23632	0.37904	0.59442	0.0713992	0.0719892	0
EDN93736	37.2318	43.7933	48.5746	53.5813	43.0207	21.792	28.0084	36.7874	29.3068	31.9283	26.1992	37.4029	41.9706	47.8212	32.1619	35.2992	61.4855	47.3853	44.158	40.8707	43.4234	28.4682	31.8244	53.4815	52.234	59.6567	62.0904	55.9676	46.2422	48.5595	49.6979	62.7539	76.2864	67.7486	64.3085	72.1638	68.4671	82.1242	70.6278	21.7762	54.7	55.6227	39.241	27.6535	24.8115	19.0914	18.7822	14.4232	22.1873
EDN93274	0.289899	0.223774	0.569082	0.197325	0.0391235	0.284717	0.118026	0.476934	0.0625593	0	0.127119	0.0346704	0.0737928	0.0363354	0.0467145	0.0922383	0.896638	0	0.394127	0	0	0	0.114116	0	0	0.41101	0.268587	0.118008	0.0984028	0.128898	0.037545	0	0.0696083	0.127037	0.12158	0.28575	0.295233	0.618818	0.77484	2.64983	0	0.52878	0.10069	0.228238	0.0473949	0.15927	0.0446385	0.0450073	0.0423821
EDN93708	0	0.125426	0	0.110602	0.248497	0.112204	0.176087	0.0199736	0.333115	0.317301	0.445316	0.0777316	0.434292	0.162929	0.281108	0.436112	2.42134	0.0458106	0.176728	0.106414	0.388267	0.0521819	0.319813	0.59293	0.613747	0.8447	0.677447	0.28325	0.253777	0.288991	0.250263	0.116898	0.429173	0.555095	0.404797	0.646599	0.264767	0.953838	0.551677	1.03385	0.939981	2.96384	0.91009	1.35386	0.10626	0.386842	0.0500401	0.0504536	0.142532
EDN93288	544.88	359.228	326.932	266.614	163.1	199.956	194.258	235.973	164.45	166.607	166.229	156.767	144.621	147.283	173.482	153.292	244.821	228.514	229.88	317.475	338.239	467.037	509.885	332.561	404.295	271.251	353.915	289.467	260.953	321.591	305.906	296.858	207.656	232.795	214.482	282.194	262.248	264.906	229.69	179.162	314.085	219.289	246.049	193.446	407.682	411.925	483.1	427.485	459.247
EDN93579	1.86197	46.4434	50.4533	7.60433	10.1525	25.3368	35.1508	15.2496	12.3694	11.1535	10.8462	5.81595	15.3526	5.61019	6.75827	26.5104	65.5227	12.4134	13.4612	18.9127	12.4751	23.9651	23.5694	15.676	13.5695	8.48894	8.45632	5.34599	3.53527	5.14591	3.59878	3.98184	4.82148	3.61696	4.71135	3.73584	3.21245	7.63741	7.49238	12.3418	11.4049	14.3842	32.8587	7.34937	2.50691	6.04418	3.11442	3.83166	3.84302
EDN93313	30.3914	66.0182	86.2375	72.4943	16.1782	31.2626	28.498	35.3082	30.8766	31.6866	32.5496	24.4455	20.8805	19.282	22.2008	22.8366	27.2529	37.1544	33.7858	32.5851	37.4346	63.569	63.3103	65.4274	66.6409	51.8582	46.098	24.3793	23.5928	24.7538	26.1558	27.0883	25.3147	25.0041	24.2546	26.8071	28.4856	25.404	21.5093	40.7715	37.3403	22.5663	45.295	30.8945	27.6132	35.4626	43.1523	37.1621	42.5438
EDN93344	0	0	0	0	0	0	0	0	0	4.98488	5.03715	2.74767	0	0	5.67808	0	0	0	0	0	0	0	0	0	0	0	0	0	0	0	2.52752	0	0	0	11.447	0	0	0	0	12.7112	0	0	2.21862	0	7.51218	0	7.07529	0	0
EDN93494	0	0	0	0	0	10.5156	0	0	0	3.30412	6.67753	0	0	0	0	0	0	0	0	0	0	0	0	0	0	0	0	4.82653	0	0	0	0	0	0	0	0	0	0	0	0	0	0	0	0	4.97929	0	0	0	0
EDN93451	0	1.70118	0.150803	0.545496	0.86814	0.115291	0.410113	0.221651	0.475591	0.630329	0.680864	0.40734	0.535491	0.502237	0.792256	0.78216	2.33417	0.847281	0.163432	0.131211	0.179528	0.257366	0.157734	1.34034	1.21082	2.17775	1.20655	0.254002	0.0782281	0.579039	0.176331	0.201792	0.529179	0.733332	0.32443	0.531513	0.693734	1.01572	1.36046	1.27476	1.93169	2.55813	2.20562	3.07159	0.294797	0.33022	0.308502	0.311052	0.380781
EDN93504	29.6133	119.696	94.8317	105.549	90.8506	93.1971	98.4136	117.544	101.086	98.248	105.889	75.2107	97.7195	97.3135	79.974	80.6627	45.8059	91.9894	89.8901	38.0822	34.0938	48.4147	58.497	68.1106	61.0112	100.764	99.2693	73.7209	75.8224	75.8896	61.4845	72.3573	57.6598	57.1515	58.6162	64.481	72.8184	58.9026	73.5275	71.196	85.1355	82.4959	42.0114	34.0947	31.6892	20.7066	35.8155	28.9226	31.8011
EDN93377	1.19521	64.581	39.5831	71.5916	0.152321	69.3273	79.7283	54.0659	0.902728	0	0.524091	0.142941	0.456354	0.599221	0.886166	0	0	0	0.974954	0	0	0	0.470483	0	0.902896	0	0	4.73517	0.933342	1.32856	2.10381	4.1273	4.87873	3.49976	2.38202	4.07668	2.4344	14.9888	12.1737	5.29014	0	0	0.115418	0.13278	0	0	0	0	0.174735
EDN93273	0	0	0	0	11.3687	0	0	0	0	0	0	0	0	5.59047	0	0	0	0	0	0	0	0	0	0	0	0	0	0	0	0	0	0	0	0	0	0	0	0	0	0	0	0	0	4.95511	0	0	0	0	0
EDN93368	8.88547	244.55	77.9495	220.65	17.7278	104.871	117.245	70.4298	1.58686	1.46254	2.14964	14.2909	20.9019	15.8221	18.0223	16.2227	8.13536	8.46545	7.99785	4.41448	3.66065	2.36151	1.68854	14.5347	13.1933	17.376	17.6	24.3747	12.7608	11.0349	12.8763	21.161	20.3052	20.9341	16.4873	24.385	15.1024	43.9837	39.5299	41.7015	11.8164	10.0597	1.42022	2.11039	3.80699	5.83554	2.17022	1.42706	1.61258
EDN93519	0	0	0	0	0	16.0971	0	0	30.1829	0	0	0	0	0	0	0	0	0	0	0	0	0	0	0	0	0	0	0	0	0	0	0	0	0	0	0	0	0	0	0	0	0	0	0	0	0	0	0	0
EDN93292	0.56245	1.30247	0	1.91421	0.573443	2.45979	0.948139	0.967931	0.910314	1.40341	1.41813	0.941727	1.28853	1.76241	0.347516	0.754792	1.3715	5.07429	3.05868	6.07775	3.69592	0.361251	2.21404	3.07861	1.06223	2.39228	1.5633	1.33699	0.65883	1.37545	1.48504	0.971129	0.945359	1.37246	0.560475	1.81186	1.48928	2.25114	0.636536	5.13455	1.08457	1.02592	2.44415	2.68684	9.10342	12.3604	12.7311	11.0898	12.9921
EDN93443	57.9203	76.7446	59.0432	54.6357	53.8213	39.1559	48.4346	54.1548	32.7731	36.4149	45.7959	33.1623	59.4382	45.8443	33.7015	30.8239	53.3801	56.3174	40.1784	25.6862	22.8851	24.6055	26.5699	57.6924	44.7884	75.8674	76.4793	38.5942	26.4734	26.5643	26.3911	49.8715	32.4141	38.0599	32.7214	43.0376	35.6704	39.9143	44.0438	60.3059	82.6663	74.8685	14.3574	13.0718	19.8333	12.361	13.0618	12.6033	11.6015
EDN93311	9.93641	26.8449	23.3719	14.3723	10.7638	12.2933	10.8427	10.2293	13.2005	16.1694	16.7475	24.2125	10.9075	14.7114	15.9622	21.8957	21.3689	12.6062	10.1317	15.2516	11.315	7.57859	8.31169	11.7084	11.7286	20.2509	22.4395	13.4829	11.1541	12.978	13.9375	13.582	7.15757	11.7443	10.1336	11.4149	12.0166	18.559	23.1933	19.0694	74.2462	47.576	58.1718	4.89843	9.54383	5.91396	12.9094	13.4018	10.0779
EDN93395	3.00855	30.7707	26.3247	26.3658	16.8704	15.2205	17.7657	16.9346	16.9884	17.584	18.8128	15.6666	17.3426	15.0677	16.3735	15.7978	27.069	25.552	24.1664	14.0384	14.1157	27.576	26.9919	26.9884	30.1613	33.2941	31.8806	6.01924	5.10666	6.54912	5.13018	5.97015	3.70225	4.09888	5.04349	5.13087	4.36608	4.01379	4.96538	25.5228	23.4472	22.6366	8.1469	6.96313	12.7884	21.786	13.2607	11.7355	11.6008
EDN93441	0	0	0	0	0	0	0	0	0	0.532423	0.538005	0	0	0	0	0	0	0	0	0	0	0	0	0	0	0	0	0	0.638748	0	0	0	0	0	0	0	0	0	0	0	0	0	0	0	0	0.898769	0	0	0
EDN93707	101.624	0	0	0	83.258	1.00249	0.349613	0.356911	0.939863	1.88996	2.22807	35.4194	126.384	56.7723	65.301	142.044	25.9603	18.8277	33.1586	1.90153	0.867248	1.86489	0	7.06342	1.09671	34.3046	39.0062	9.66273	345.021	42.6031	102.536	18.7997	6.97176	4.95953	6.14836	3.30119	0.591394	4.64843	20.8113	2.40964	0	5.29611	3.36465	2.58051	1.89877	0	0	0.45078	0.424487
EDN93684	2.81988	3.6278	4.24497	2.55921	8.62496	4.75984	6.56443	6.93254	5.57812	6.3223	5.35817	7.75659	6.10123	9.54285	6.3884	9.51782	25.2123	18.2852	12.7791	3.69347	6.17657	16.9041	12.2102	12.0048	10.6511	9.32853	11.3211	8.63952	7.34018	6.68696	5.2738	11.2253	4.73961	5.96344	7.25911	10.1525	8.04095	5.76851	10.2831	1.82017	23.5627	12.0015	8.62311	4.28136	4.45648	3.78702	5.21045	4.37792	5.77158
EDN93343	0	0	0	0	0	0	0	0	4.26916	4.29241	4.33741	0	0	4.95919	1.62977	6.436	0	0	0	0	0	0	0	0	0	6.23291	6.10961	0	1.71653	0	0	0	0	0	1.64281	0	0	0	0	0	0	0	1.27361	0	2.15621	0	0	2.04759	0
EDN93649	14.0868	2.2892	2.2322	2.01863	20.0314	3.58376	2.67818	2.55182	4.63984	4.82597	2.60084	9.04425	17.7401	31.7811	10.6277	6.87422	7.63328	21.7387	31.4488	0.9711	0.885798	1.42858	2.3348	9.01814	6.72102	31.5346	17.8596	12.6893	13.3163	3.95585	5.38329	10.4544	4.98462	9.76939	7.57279	4.77672	4.83235	5.14351	12.8657	2.46119	14.2966	35.1611	0.572771	1.31786	0.484847	0.271553	0	0	0
EDN93689	3.02863	1.55854	1.51974	1.37433	1.887	1.00695	1.4587	1.24096	1.59762	0.876172	1.69694	3.13915	1.54186	2.53069	0.914844	0.246323	1.64114	2.27697	1.09801	1.54268	2.01025	1.29682	0.264932	3.27455	0.76264	2.8626	1.87065	8.74582	27.1545	13.7655	14.2901	9.9743	7.27212	5.33742	6.87433	2.80574	3.1529	1.07749	2.28504	2.23419	2.59559	2.45524	1.36485	0.672922	3.30096	0.36976	0.932696	0.626935	1.27913
EDN93718	1.88723	11.446	14.4078	11.0107	8.45235	8.31558	8.92728	8.21884	10.4433	10.1492	11.0536	9.76973	8.4068	7.13006	8.29558	7.92673	12.1256	8.20903	10.4829	8.12193	7.08639	15.5846	14.8578	13.9371	14.9696	14.3976	14.8622	7.04958	5.26338	5.99372	6.10996	7.02129	6.86195	7.00633	5.40673	6.02837	4.83235	7.48147	5.6955	18.347	10.3975	6.39292	13.8246	19.5282	7.62532	9.92403	9.83872	11.092	12.1793
EDN93312	8.15553	56.0853	30.1347	65.6053	38.173	44.7117	46.0648	48.12	37.9187	31.208	32.1854	44.1572	38.311	39.0295	47.4581	42.8734	29.3279	41.3872	30.6424	42.2429	46.9473	45.7147	36.1895	27.9562	32.4849	32.2353	37.0929	24.9085	27.0187	25.3834	21.0438	30.2963	18.5143	21.167	26.043	20.2308	21.4436	14.2436	19.5783	20.0997	28.5932	27.047	25.2019	12.5196	27.3939	29.3277	38.5869	41.438	23.1958
EDN93358	15.636	0	0	1.04916	0	0	0	0	0	0	0.193829	0.00181749	0	0	0	0.590726	0	0	0	0	9.95791	15.8093	8.18574	22.3308	8.10053	1.03404	8.36217	0	0	0	0	7.51406e-05	0	1.16247	0.315674	0	0	0	0	0	0	0	0	0	0	0	0	0	0
EDN93650	7.42005	7.44924	3.03653	5.40867	0.756899	2.20536	1.98086	2.34668	0.828626	0.987305	1.10392	0.879877	0.735714	1.02437	0.665452	0.876129	5.59462	1.7123	1.4486	0.830722	0.681976	2.19973	1.1343	1.85148	2.6675	3.59681	2.79837	1.52873	0.561315	0.48699	0.791187	1.94329	6.39435	1.65967	0.561011	25.214	1.85258	16.2596	11.5468	2.38047	13.7499	12.363	4.17364	3.33054	2.10075	1.34733	1.81934	1.69362	0.964319
EDN93382	74.1577	39.821	4.85369	4.38929	119.985	6.67931	6.98812	26.9507	1.39157	0	1.41381	45.5012	40.2154	97.7974	57.3735	19.6675	20.9656	12.7262	5.26016	67.5698	19.2608	33.134	38.0759	35.2962	58.4567	12.19	29.8721	2696.81	1560.21	1748.99	1868.61	2816.9	4112.45	3354.75	3105.29	2718.81	2343.16	4403.07	4729.03	14.2709	37.3037	58.8109	1.86815	0.716386	70.6347	12.9902	0.992938	1.00114	6.59922
EDN93629	0	0	2.80149	0	6.16643	5.56864	4.92978	4.57517	6.02396	5.24919	3.26414	14.6893	4.7371	7.46412	11.0384	9.9896	9.07581	12.5921	7.08423	4.87505	11.1171	7.17169	8.79077	9.05446	1.40585	8.79488	8.62091	16.5153	8.71955	4.13727	4.9136	21.4213	74.1767	75.3819	80.669	52.8965	40.9372	44.6904	80.0326	0	28.7083	13.5779	4.6725	0.826977	3.0425	6.13455	2.29244	2.88923	3.26484
EDN93731	1.78895	0	0	0	2.73588	0.411775	0.861626	1.31942	1.54421	2.32892	3.13779	1.2837	1.36612	2.24225	1.32639	0.872991	0	3.02616	3.89143	0	2.13735	0	1.40841	2.17599	0	1.69089	0	1.134	1.397	1.59085	0.787233	4.11842	1.7182	0	0.445668	0.677985	1.4575	0	0	0	0	0	0.34551	0.397482	0	0	0	0	0
EDN93558	0	0	0	0	0	0	0	0	0	0	0	0	0	0	0	0	0	0	0	0	0	0	0	0	0	0	0	0	0	0	3.58535	0	0	0	0	0	0	0	0	9.01552	0	0	0	0	0	0	0	0	0
EDN93690	1.72646	6.95945	3.60967	4.57001	4.57162	4.50375	6.21334	4.92823	16.0203	15.0461	16.8442	3.80832	5.05384	4.68847	4.48018	4.96134	112.522	6.11129	8.50198	9.86182	9.28204	4.31227	5.05928	14.3498	14.3464	25.3838	23.7264	2.94875	1.89746	1.23675	1.1396	3.33972	6.77088	7.32557	7.12052	5.59789	6.79847	5.32321	6.36815	10.2948	19.9747	22.0436	12.2261	14.598	15.3358	12.1901	8.53639	9.38125	7.71227
EDN93638	15.0564	17.4331	22.6654	18.7887	44.133	44.1866	69.7976	71.8715	36.2818	41.1074	46.49	35.4131	51.7394	59.7594	36.2807	41.3288	38.7536	51.6456	41.6216	31.2246	33.7285	26.5937	13.8292	25.9445	32.2264	30.8338	40.686	39.7669	30.3737	26.7781	27.8827	38.9946	32.537	30.3102	27.5064	32.8102	29.1335	31.4698	32.1859	44.4276	24.1942	36.6174	15.0242	13.9389	51.2819	34.0068	52.9362	46.7506	32.6509
EDN93489	1.72229	0	7.77804	0	5.84545	1.98215	1.24427	1.5243	4.08831	2.46634	1.51043	0.411953	3.94562	6.90779	2.97957	7.14389	11.1991	0	1.4049	1.69189	4.11539	0	0	4.18979	0	0	0	2.72934	3.02612	5.36047	2.65263	2.97371	5.5139	5.25327	5.50626	13.7071	5.96353	11.0292	6.064	9.74539	0	18.8489	33.904	36.7363	9.06664	5.0465	1.76798	4.21137	5.95144
EDN93671	3.86656	9.80661	18.7091	3.75979	5.35004	2.79712	2.06181	2.17275	2.68198	3.11605	3.57259	3.23695	5.97564	4.08473	4.09543	4.64972	20.054	2.1802	5.7073	6.33053	6.92934	6.20856	5.87073	7.7265	7.92822	6.26504	4.34995	9.54128	6.3264	6.01718	5.46908	8.02713	7.55992	8.42407	6.74273	10.3622	5.73782	7.0745	9.58523	3.82007	7.45587	7.05269	5.92082	1.47274	7.13411	2.52891	2.89181	2.57268	4.19921
EDN93641	33.5664	6.75916	0	0	5.76574	0.503883	0	1.43516	0.314937	0.633303	0	4.01438	3.52914	4.93884	3.24617	5.69742	38.75	6.99468	2.77776	0	0	0.468676	2.29794	6.21302	3.85869	14.4838	16.9015	16.1893	630.232	109.339	301.521	140.27	112.135	3.91728	141.975	85.7295	23.1858	149.533	822.518	2.01861	0	2.66199	0.281864	0	0.238596	0.267265	0	0	0
EDN93278	13.7602	31.5427	16.9479	11.9205	9.88412	8.54201	9.63985	10.2511	10.4379	11.3995	12.4332	9.6744	9.02186	11.7069	10.0992	10.174	16.4942	9.87484	9.97727	19.6615	11.9563	17.9436	15.429	21.809	25.5146	29.5587	21.6339	21.6738	11.2881	11.6802	13.1196	15.7189	18.4222	15.4656	15.8933	16.4348	12.7394	18.9141	13.8423	12.227	14.4729	16.7325	9.98602	10.2837	9.27115	11.7597	10.5297	9.71042	14.0208
EDN93613	22.5697	0	0	0	7.39633	2.22644	3.10583	2.378	23.6566	19.588	13.4312	4.62724	4.10361	2.42473	3.18742	6.29359	19.2185	0	0	4.22311	19.2608	2.07087	2.5384	3.9218	4.87139	3.0475	2.98721	269.783	775.491	169.165	355.419	424.02	233.803	294.249	518.888	185.735	262.686	954.945	2785.36	5.3516	0	11.7622	6.22716	7.16386	2.1085	23.6186	0	4.00457	0
EDN93390	0	1.57382	0	4.16341	0.779523	0	0	0	0	0	0	0	1.29748	1.27775	1.51169	0	0.552409	0	0	0	0	0	0	0	0	6.74489	1.88899	0	0.530724	0	0	0	0	0	0	0.386352	0	1.08805	1.53829	0	0	0	1.18134	4.75664	0	0	0	0	0
EDN93508	32.0632	0	0	0	0	7.38019	0	0	0	0	0	0	8.16159	0	0	0	0	0	0	0	0	0	0	0	0	0	0	0	0	0	0	0	0	0	0	0	0	0	0	35.479	0	0	0	0	0	0	0	9.95575	0
EDN93645	6.55748	0	1.41021	0	2.38773	0.431251	1.12797	1.38182	1.21293	0.609768	0.410774	1.12035	2.86147	3.28762	1.85217	2.2857	4.56857	5.81036	13.2453	0	1.11922	4.81343	2.21254	11.3945	7.07675	4.42715	8.67916	1.48454	1.46308	0.833046	0.618351	1.34788	2.24933	0	0.933494	0.355026	0.763218	0.499915	0	1.55487	0	0	1.99019	4.16282	2.45044	3.43111	1.15397	0.290875	0.547817
EDN93398	192.526	76.2114	14.8628	215.051	42.781	557.915	505.248	360.45	50.0691	34.2752	43.2932	41.3273	31.4148	27.2247	13.4205	43.362	18.725	86.2897	75.1681	310.364	120.908	22.1947	11.6595	348.266	350.549	200.636	210.388	136.122	33.41	57.0688	57.5673	218.77	59.2667	60.2297	49.1924	35.5468	50.2742	52.6881	33.5209	772.941	19.0383	18.0088	4.76714	4.38737	53.2666	32.5457	60.8106	58.2475	44.746
EDN93662	197.775	0	0	0	292.379	0	0	0	221.933	145.9	164.774	179.762	302.059	287.55	234.619	164.071	0	0	0	0	0	0	0	0	0	0	0	25.0735	20.5925	0	8.70314	0	0	0	0	14.9907	0	21.1086	0	21.8845	0	0	168.068	272.447	258.671	188.339	133.995	196.512	69.3937
EDN93600	5.02468	10.3429	8.96476	6.33361	4.12677	4.54058	5.24349	4.94118	5.46172	5.37032	4.97781	6.40988	3.97917	5.08493	6.39308	3.40554	10.6893	7.34538	8.39987	8.65322	8.11546	14.3434	13.4792	12.6762	13.6368	16.3585	12.0693	4.30577	3.43938	4.88198	4.25846	4.44492	3.93226	3.04252	4.07981	4.30225	2.57753	3.67454	3.93143	9.78143	14.3542	10.1835	6.72122	6.78121	6.87604	7.2933	7.67968	6.47188	6.85617
EDN93324	4.21349	42.746	64.6369	28.4068	16.9277	29.003	23.8693	21.3093	23.2511	23.4212	26.8781	46.8399	20.4292	21.7783	45.7198	24.38	31.6384	33.8272	35.6796	27.1999	34.7589	47.166	41.5441	36.1195	32.5879	48.5487	49.4473	30.7152	19.0631	25.8714	19.6894	36.6639	33.7237	34.0758	31.2403	22.8881	24.9288	22.8065	21.0419	90.3611	55.7132	25.6183	31.5434	23.4937	24.9956	46.2242	51.1619	45.3546	45.0558
EDN93392	26.3381	0	0	0	0	0	0	0	0	0	0	0	0	0	0	0	0	0	0	0	0	0	0	0	0	0	0	0	0	0	0	0	0	0	0	0	0	0	0	0	0	0	0	0	0	0	0	0	0
EDN93320	2.88972	18.0387	11.9155	18.1301	14.4428	6.9985	7.95745	7.53669	6.53419	6.10634	6.44583	12.4415	13.8479	15.4011	14.5941	12.2622	22.7391	11.76	10.727	11.6017	9.23165	10.087	11.2762	21.5479	19.9316	37.0509	31.3126	9.99506	9.54967	11.6755	8.79083	9.94267	8.56765	10.3317	9.48383	10.1421	8.29131	8.51509	9.10013	29.4038	28.588	36.2089	10.6526	10.9429	25.3882	23.1469	32.8883	36.9052	38.0221
EDN93557	0	0	0	0	0	0	0	0	0	0	0	0	0	0	0	0	0	0	0	0	0	0	0	0	0	0	3.61754	0	1.01637	0	0	2.24722	0	0.952773	0	1.47978	0	0	0	6.48083	0	0	0	0.867548	0	0	0	0	0
EDN93734	85.5205	16.5034	0	58.2112	51.7702	14.7636	64.3591	73.5869	25.3757	11.5972	9.37506	28.1265	27.2112	45.5557	15.8519	18.2582	34.756	54.2493	5.8134	0	19.1579	6.86603	42.0805	52.0113	24.2268	60.6243	89.1376	44.046	27.8264	9.50626	14.1126	36.915	10.2673	10.4341	23.9682	4.05136	13.0641	0	32.2617	11.8289	41.2271	0	26.8402	42.7535	52.4308	15.6616	26.3369	9.95792	15.6285
EDN93407	0	1.36114	0	0	0.224727	0.202942	0.212324	0.216757	0.0951319	0	0.193306	0	0.336643	0	0	0.107562	0	0	0	0	0	0	0	0	0.333024	0.416673	0	0	0	0	0	0.126859	0	0.107571	0.219646	0.668284	0	0.235254	0.332604	0	0	0	0	0	0	0	0	0	0
EDN93587	0	0	0	0	0	0	0	0	0	0	0	0	0	0	0	0	0	0	0	0	0	0	0	0	0	0	0	0	0	0	0	0	0	0	0	0	0	0	0	0	0	0	0	0	0	0	0	0	0
EDN93545	4.33516	74.3915	49.042	40.3125	0.146734	10.8657	14.8802	13.7284	7.96239	8.2439	7.15231	0.0917986	0.0976925	0.144311	0.0948514	0	0.634785	0.33025	0.533929	0.511814	0.705189	0.123808	0.461293	1.65435	0.867618	0.52225	1.79286	0.670833	0.201329	0	0.168887	0.775017	0.552916	0.469162	0.239605	0.21895	0.156629	0.819238	0.146143	0.318507	0	0	0.370616	0.29872	0.565169	0.140569	0.0601399	0.178752	0.224435
EDN93452	0.539808	1.24664	0.238382	1.08879	0.349781	0.366617	0.608543	0.711054	0.336337	0.234129	0.235005	0.304424	0.337144	0.394125	0.310981	0.244301	1.83412	2.9054	1.94772	0.587449	0.973175	0.849719	0.655963	0.908013	0.63766	0.225518	0.438245	0.499338	0.548173	0.624346	0.468192	0.201949	1.01731	0.880968	0.934281	0.711312	0.788098	0.594025	0.358178	4.14158	1.57558	0.797891	1.15949	1.64987	1.89737	1.52158	0.971404	0.501294	0.548059
EDN93661	0	0	0	0.169123	6.18001	0.0903253	0.158953	0.125201	0.237273	0.221798	0.370373	6.23204	6.34011	5.02899	6.07791	5.58557	42.9901	14.2574	15.8131	5.23794	5.94408	0	0	0	0.394857	1.50331	0.483728	1.25749	2.03273	2.04411	1.29559	1.1961	0.482195	0.466775	0.690315	1.20626	0.28962	1.19307	2.28072	3.03641	0	0.804099	1.35111	3.06916	1.92361	1.63771	2.62794	2.8452	1.82299
EDN93303	0	24.2309	43.1461	54.3464	7.65327	101	113.229	108.742	9.54757	11.4257	12.892	8.27016	7.78785	9.35158	3.65419	6.38272	4.93044	7.50334	7.79323	0.148971	0.203828	6.50149	5.19345	111.781	104.049	40.6354	44.0465	6.77701	0.888168	0.657416	0.87587	4.58212	1.96628	2.10924	1.64338	1.89658	2.40924	4.24866	3.17502	25.611	3.50906	1.24474	0.702925	0.581224	0	0.124972	0	0.105946	0.0997666
EDN93531	16.8564	3.90346	2.53752	11.4736	6.22987	6.59591	3.85637	3.52246	5.82011	7.13188	4.61965	3.6287	6.65066	6.12699	3.95767	5.55238	7.76394	0.475233	2.75002	8.8314	6.54521	8.66125	6.63539	9.22646	7.64031	11.1527	7.02774	4.80829	3.72959	3.74744	3.52341	5.09326	6.07115	5.1415	3.56941	7.34656	2.05999	3.59817	1.27178	8.39347	16.252	12.2986	31.7418	57.6772	5.78722	4.63044	5.19109	4.71059	7.1466
EDN93631	11.4346	19.8594	32.2749	50.5905	33.1525	68.7601	71.2507	81.8743	129.855	151.96	142.899	77.2646	53.119	85.2747	87.9588	26.5047	48.0197	33.0434	21.7639	19.6573	11.9537	28.4588	39.3848	46.9408	47.5091	83.7599	76.8061	24.4628	54.3199	16.5235	33.9647	28.3805	25.3966	18.8338	19.9402	13.5422	25.0367	22.12	26.9598	57.728	38.586	46.9279	41.9599	20.96	25.237	52.351	10.5641	13.7581	16.299
EDN93415	0	0	1.08845	0	1.19791	0	0.0870613	0	0	0.0784404	0.0792629	0.691781	0.276074	0.815628	0.268045	0.617468	2.1549	0.815393	0	0.236761	0	0.232199	0.569242	0	0	0	0	2.06249	2.72904	0.321488	0.795444	2.49683	1.21529	1.32325	1.98139	1.2331	1.03089	4.43732	4.09142	3.40031	2.78849	2.6377	1.81539	2.65075	0.354627	0	0.222669	0.224509	0
EDN93345	0	0.494319	0.964022	0.435893	0.652903	0.147402	0.385543	0.393591	0.414582	0.347366	0	0.0765872	0.163009	0.16053	0.158268	0.468754	0	0	0	0.209695	0.38255	0	0.252083	0	0.483769	0.907924	0.296655	0.405934	0.250041	0	0.140902	0.737131	0	0.156264	0.159535	0.121348	0.130434	0.512615	0	0.70861	0	0	0.123681	0.355715	0.209391	0.117276	0.0986068	0.0994215	0.468112
EDN93474	0	0	0	0	0.132602	0	0	0	4.04159	3.95072	1.14061	0.124436	0	0.391236	0	0.253872	0.563809	0	0	0.340705	0	3.67555	0.819153	5.06234	4.71607	0.491721	0	1.15421	0.947935	0.693944	1.3736	1.94621	0.499665	0.507783	0.77762	0.394325	0	1.66576	0.785021	1.15133	4.0127	1.89786	6.83241	25.0832	0.510317	0.571637	0	0.323073	0.304229
EDN93542	0	0	0	0	29.5336	0	0	0	0	0	0	0	0	0	14.3183	28.2717	0	0	0	0	0	0	0	0	0	0	0	0	0	0	0	0	0	0	0	0	0	0	0	0	0	0	0	0	0	0	0	0	0
EDN93290	6.02276	122.362	110.974	114.786	25.0531	17.6337	23.4383	21.3216	26.9817	28.174	30.4765	25.5272	26.4916	26.0284	26.6142	24.8055	35.6383	51.8908	49.3909	39.9164	38.5688	67.9275	62.2101	54.7968	58.9652	79.241	69.8615	23.3647	22.0737	24.6367	23.4289	26.136	27.0717	27.394	25.6869	25.473	24.9269	26.7409	25.6284	65.1777	36.2346	51.8522	43.9692	32.4375	46.3178	40.2361	54.6043	46.2287	42.3347
EDN93503	5.69706	36.3342	36.6949	15.6384	15.1875	20.6803	22.5136	18.8736	31.8437	30.4568	33.3152	29.5768	16.4511	16.4117	24.8361	13.8549	42.4095	26.0147	29.864	23.7928	24.6039	28.4931	26.323	23.6288	24.8347	58.9674	60.0508	15.2444	9.01927	14.9078	9.76087	13.2229	11.392	12.8761	11.4704	11.2202	10.9951	9.51944	11.3447	91.7177	64.1127	55.1944	24.9101	9.62847	17.5897	25.0396	24.9939	25.2294	26.8436
EDN93660	2.37404	0	0	0	14.6437	0.218579	0.686055	0.466918	6.04527	6.49027	6.35012	10.3348	14.6242	13.4496	9.85708	10.5424	5.16028	4.01588	3.8731	1.982	1.70182	2.13472	3.73809	5.77532	4.30422	4.23576	3.07932	4.06317	1.60671	2.32226	1.0447	2.45942	2.96419	2.20134	2.80833	4.67856	2.70786	2.7872	2.50763	15.1865	16.4802	20.4355	21.6554	28.3534	4.50227	7.82575	5.17537	5.01262	3.74842
EDN93571	0	0	0	0	0.69977	0	0	0	0	0	0	0	0	0	0	0	0	0	0	0	0	0	0	0	0	0	0	0.870146	37.1612	1.2207	6.04065	6.32035	1.31842	0	2.73579	1.04047	0	1.4651	6.2141	7.59475	0	0	1.06048	3.65999	0	0	0	0	0
EDN93681	103.47	198.616	65.9304	131.541	22.2566	9.26189	12.3928	13.9301	8.97865	8.84936	8.58206	22.9157	25.4321	24.4965	24.5572	19.5023	81.8764	64.6706	72.6426	64.7148	81.4322	181.086	170.463	251.377	232.838	189.386	172.959	91.5286	92.3428	101.627	91.0039	92.0038	103.715	108.006	66.2145	77.4931	71.1412	63.3969	54.9352	27.563	41.1708	65.906	61.8542	76.0239	173.725	102.864	55.5521	35.5275	62.2684
EDN93475	3.89231	18.2673	26.25	16.5321	9.92094	17.0941	18.8968	21.205	12.3976	12.3976	13.8247	8.08109	12.563	11.6305	10.3122	7.78756	10.377	11.7637	13.8008	3.26281	4.74332	8.99984	9.92849	12.3094	12.3496	19.4248	15.4344	11.0041	8.99698	9.41468	8.49558	10.7528	9.86929	7.90214	9.26995	8.49671	7.92787	6.89608	8.22267	9.99216	27.6203	13.0633	26.341	23.3155	4.17442	5.07519	6.13721	5.70449	5.14413
EDN93449	484.118	9.00465	0	0	16.3535	4.02768	15.451	17.2074	20.139	13.921	17.9034	50.2248	25.24	33.6291	34.5967	38.4253	3.16061	9.86655	12.6877	0	3.48432	7.49253	13.7761	14.1893	26.4374	49.617	102.675	35.1244	10.6279	20.7473	8.98349	16.7847	11.2041	7.11635	11.6245	19.8947	14.2562	18.6759	13.2021	32.2706	0	0	15.7711	5.18384	19.0716	4.27266	7.185	10.8665	5.11636
EDN93668	18.7822	58.4349	42.9508	36.6943	32.7803	22.4741	26.4135	30.2077	35.2716	36.5525	34.2009	21.7081	33.3571	30.9091	26.2215	29.8054	90.8212	67.747	64.2468	80.1876	79.9101	74.3145	74.9503	164.803	165.498	101.501	94.9771	32.4001	22.4671	31.1733	23.5966	35.7301	23.2721	27.0438	23.9311	18.9093	24.8223	18.0569	21.9593	58.859	57.5057	49.1656	41.6193	40.075	97.2765	87.2772	74.0018	84.808	89.0002
EDN93511	14.727	18.8381	30.404	22.9125	4.61169	9.10404	10.9436	9.62035	5.35727	5.02126	6.27319	3.82448	5.67661	4.2191	3.74368	2.77198	12.5403	13.0491	14.8733	41.3344	37.7036	6.21583	7.28785	7.67705	13.3503	19.4875	15.5935	9.06854	22.6721	19.27	16.2942	14.1668	10.9115	10.7808	8.49069	11.0031	8.74168	12.5745	15.2382	23.7454	19.4729	12.2799	22.1043	13.2756	18.5735	13.4079	16.5863	15.9394	17.8394
EDN93728	3.54362	28.9946	22.4047	10.6129	9.1225	9.21692	10.7098	11.456	10.0941	10.3413	10.0224	8.05218	10.283	9.81574	11.21	8.30039	14.6895	9.49099	13.3931	13.112	15.9823	26.8568	26.3639	26.0771	27.8404	20.9335	21.9968	9.77122	10.6538	11.7382	10.9936	9.17763	9.78496	8.81985	8.51896	9.87086	8.80553	7.56421	8.15444	9.90084	16.3995	9.04907	10.5055	6.10193	12.1082	13.2386	17.1878	13.8639	19.531
EDN93314	2.69648	15.2638	13.5307	6.72984	13.0586	15.4132	21.9701	21.1029	10.2801	13.4564	10.4445	12.2544	11.6685	10.4771	13.3284	11.4041	16.8032	13.6839	15.397	18.8365	20.4035	21.0714	18.3984	24.5989	27.8391	20.3893	20.4023	12.9619	14.3889	16.1857	15.9201	13.3206	15.1074	17.6558	17.8015	16.6914	15.5612	16.5482	21.0225	8.20529	24.2648	9.83686	14.148	11.6829	14.4008	15.1436	20.8986	15.0708	25.624
EDN93308	0	0	0	0	0	0	2.57436	2.6281	4.61377	2.31945	0	0	0	5.3595	0	0	11.5853	0	0	0	0	0	0	39.0085	0	0	9.90418	13.5526	0	9.50626	4.70418	33.8388	5.13363	0	2.66313	12.1541	4.35471	0	24.1963	5.91445	0	38.9977	2.06463	2.37519	6.99078	3.9154	0	0	0
EDN93380	1.89275	0	0	0	5.30679	2.83183	1.59533	0.930648	0.204225	1.02669	0.829961	2.49	0.963588	6.40532	2.8067	1.61637	0.512816	0	1.54395	0	0	1.21568	1.49013	5.75561	2.14476	1.78899	0	137.076	36.7051	58.9103	52.4733	155.231	25.905	20.3217	20.5114	8.96653	4.24068	12.6258	14.2804	1.04719	0	0	0	0	0.309442	0	0.291445	0.293853	0.553426
EDN93552	0.813161	0	0	0	0	0	0.195824	0.399824	0.175478	0	1.0697	0	0.827951	0.611522	0	0.396814	0	0	0	0	0.48576	0	0	1.97817	0	0	0	0.515453	0.211667	0	0	0.702004	0.3905	0	0	0	0.99375	0.867888	1.22703	0.449895	0	2.96644	0.47115	1.80674	0	0.297832	0.751262	0	0.237762
EDN93363	23.9878	59.9576	14.1863	33.4331	246.968	3.87815	4.8827	5.26545	2.958	1.61098	2.31658	164.616	175.985	190.489	223.588	207.29	139.733	81.7988	76.2506	13.4654	6.82366	7.15322	4.49648	51.4081	55.4421	105.537	105.301	76.2091	55.0073	43.8057	34.8093	66.4817	69.5288	64.7354	71.0706	46.862	31.8744	51.8141	72.3933	7.7418	4.40529	12.5012	0.882456	1.45935	8.03019	17.9902	1.58299	0.975376	1.33597
EDN93423	0	0	0	0	0	0	0	0	0	0	0	0	0	0	0	0	0	0	0	0	0	0	0	0	0	0	0	0	0	0	0	0	0	0	0	0	0	0	0	0	0	0	0	0	0	0	0	0	0
EDN93417	0	0	3.21094	0	0.815501	2.94578	4.36613	3.93288	2.30146	2.08259	1.16913	2.55094	0.542945	0.802034	1.31789	0	0.577904	0.601352	0	0	0	0.684988	0.839631	6.48612	0.805661	5.04014	11.8571	3.38019	1.38805	0.94839	0.938624	4.29662	2.56078	2.34215	1.59412	1.21255	2.60668	1.13827	4.82788	6.4906	16.4521	11.6718	1.64782	2.84353	0	0	0	0	0
EDN93348	0	0	0	0	35.3501	57.4617	40.0789	34.0963	119.716	180.551	91.2221	139.328	84.7274	48.6728	75.4081	108.287	0	187.684	30.1686	0	0	53.4468	21.8376	33.739	104.771	78.6522	128.494	26.3742	14.4405	0	24.4123	7.98208	0	20.3054	6.91015	0	11.2994	0	0	15.3465	0	0	0	0	154.184	172.711	187.928	172.255	154.097
EDN93332	21.4675	0	0	0	0	0	0	0	0	0	0	0	0	0	0	0	0	0	0	0	0	0	0	0	0	0	1.65744	0	0	0	0	0	0	0	0	0	0	0	0	2.9693	0	0	0	0	0	0	0	0	0
EDN93438	14.2932	44.132	23.2379	48.2556	21.1302	32.11	30.9786	30.6414	22.0845	18.9795	17.549	30.2221	27.651	27.5172	27.4121	31.3872	23.5451	26.1123	35.1332	19.8445	19.809	30.8457	27.4568	37.5527	37.1435	32.4232	36.0194	19.9326	14.1381	16.5235	18.6177	20.7301	11.806	13.5324	14.243	11.0505	13.0424	13.7296	18.5483	14.2343	17.6393	27.1139	14.4651	8.38401	19.4419	17.5899	21.4804	17.0423	12.7048
EDN93429	10.117	19.1249	5.90544	34.01	38.1013	1.61583	1.29276	3.29937	1.24755	1.38874	0.769552	21.4826	26.1204	32.2446	38.1687	29.37	17.4533	30.9676	29.7544	37.8606	34.6583	23.4722	24.8701	56.7572	54.5906	100.893	100.81	47.378	46.005	40.3931	39.4774	41.947	52.5504	59.6011	46.241	59.3124	64.6786	78.2295	86.4561	1.02809	7.16639	13.5577	0.0797529	0.504622	61.3669	60.9517	28.1678	15.835	37.7313
EDN93476	0	0	0	0	0	0	0	0	0	0	0	0	0	0	0	0	0	0	0	0	0	0	0	0	0	0	0	0	0	0	0	0	0	0	0	0	0	0	0	0	0	0	0	0	0	0	0	0	0
EDN93740	31.0397	35.1409	34.266	19.7193	14.7683	3.33415	5.48162	7.63097	16.0759	17.0614	13.6107	3.95967	6.32085	10.8933	8.69412	5.55392	8.97046	10.5012	1.12532	14.9071	11.1254	3.98724	0	5.03401	6.25289	0	7.66875	8.52614	0.538645	6.44056	6.37424	2.9774	2.98121	8.07906	4.63961	11.7636	8.42957	23.1901	21.8576	219.817	15.961	22.6468	45.1613	45.9774	16.2388	10.6108	17.8434	19.2759	9.68083
EDN93696	0	0	0	0	0	0	0	0	0	0	0	0	0	0	0	0	0	0	0	0	0	0	0	0	0	0	0	0	0	0	0	0	0	0	0	0	0	0	0	0	0	0	0	0	0	0	0	0	0
EDN93275	16.897	28.8316	25.704	184.746	9.70162	270.571	273.7	233.326	4.87455	4.8625	6.04436	11.8269	9.41708	17.9682	4.87931	8.15874	8.96326	28.8834	31.1452	0	0	0.342714	1.40028	86.5371	88.1421	82.3751	78.6034	10.1471	9.35218	19.5336	2.58287	11.4138	19.1328	25.6066	17.5023	40.6465	42.3858	111.717	50.8594	792.853	19.2064	24.0074	1.1336	1.18556	0	0.13029	0	0	0.0520058
EDO00514	30.2213	34.1502	43.6182	29.6897	12.6265	11.5459	13.5053	13.634	11.0936	10.5456	9.83643	9.68785	9.99262	10.6998	10.857	8.81819	17.3891	13.527	14.4016	17.7515	21.2174	38.2208	34.34	29.1803	29.8909	35.3376	32.3294	14.7133	13.4625	15.2382	11.5166	16.1382	14.8122	17.4097	11.8753	19.2464	15.4839	14.7975	14.574	16.548	26.4342	17.0487	19.7368	17.2369	18.9483	15.7476	23.4112	18.4774	24.7786
EDO00521	0	0.809735	1.31596	0	1.29232	0.925585	0.926276	0.601753	1.13187	0.910423	0.689977	0.418187	0.801066	1.35864	0.129628	0.725199	2.65268	0	0.570465	1.03049	1.04442	1.12293	1.37644	1.48862	0.792454	2.97451	2.10576	0.498716	0.409588	0.466421	0.192341	0.30187	0.58772	0.597269	0.609773	0.662596	0.712208	0.653105	1.31909	3.48229	2.0228	2.55122	1.99224	2.79691	0.800334	0.704394	0.807631	0.814304	0.766806
EDO00503	55.6121	605.751	536.021	308.085	31.8931	137.073	123.88	124.187	26.6687	29.9981	26.2484	36.0258	45.6134	44.7262	28.0611	30.5304	47.7133	36.5837	30.2426	6.57589	13.8421	16.8671	16.4184	33.8218	33.8423	64.2442	49.3769	53.857	39.2056	43.272	46.7351	50.6772	41.5431	46.553	38.4839	42.4449	32.4081	28.4409	37.2962	15.8115	47.6606	70.4427	34.7579	12.3563	9.34445	3.96059	4.99516	4.7966	5.19435
EDO00504	14.0725	15.8849	5.09116	31.3064	2.52605	17.5212	20.8443	12.3029	13.9673	19.4216	11.3084	8.4705	2.85719	5.97037	5.9905	1.59582	11.6953	7.00726	32.2797	12.9166	7.69004	27.9974	9.7208	17.1554	17.978	6.73837	21.5598	5.32547	3.44935	3.61402	1.64384	3.42298	2.28973	4.44898	1.73821	7.28039	1.34396	3.73684	3.79442	14.5977	19.1646	14.6043	30.0583	27.2641	4.02001	6.19531	6.69489	3.08465	7.40709
EDO00523	128.706	138.837	135.871	185.415	85.543	69.8252	74.309	80.9869	48.0251	49.8419	47.5069	61.3365	83.7704	85.7639	62.2489	97.7088	153.433	236.64	231.062	67.0048	68.5156	85.1768	70.8014	219.964	224.487	301.2	315.468	57.7293	42.4929	41.8696	41.3668	58.5097	40.9966	36.6536	42.0478	54.2109	45.9258	49.7307	50.3968	161.166	219.909	197.319	87.5996	65.8812	79.3731	60.7456	51.6776	61.5138	54.2101
EDO00527	0	0	0	0	0	0	0	0	0	0	0	0	0	0	0	0	0	0	0	0	0	0	0	0	0	0	0	0	0	0	0	0	0	0	0	0	0	0	0	0	0	0	0	0	0	0	0	0	0
EDO00507	0	17.6764	0	0	0	0	0	0	0	0	0	0	0	0	0	0	0	0	0	1.5375	0	0	0	0	0	0	0	0	0	0	0	0	0	0	0	0	0	0	0	0	0	0	0	0	2.39632	0	1.85158	0	0
EDO00502	18.0217	270	247.863	215.227	25.5773	173.563	163.241	180.343	24.7483	25.7718	23.2582	9.60089	27.4199	26.9003	8.90791	10.4933	4.21691	3.92611	6.23663	15.8259	13.9464	6.31363	13.5432	5.97835	13.3047	10.0654	11.0047	13.8902	13.1137	12.0195	11.5352	16.8547	11.4081	7.89558	12.2444	7.14038	9.51035	6.77581	6.79849	10.424	11.0572	8.96505	2.45225	1.36506	5.6248	7.65082	5.67608	6.48604	5.38916
EDO00566	5.6505	50.8505	61.6174	43.7145	29.7882	19.8264	23.6969	23.785	25.7256	27.8093	26.8922	20.372	30.801	30.8509	24.5237	25.1191	40.9244	32.638	33.1265	26.9866	25.4394	41.6917	38.5179	38.2204	37.7924	48.718	45.8391	13.6283	15.5334	13.1747	12.7358	13.3652	11.0526	11.4003	14.111	14.6768	13.1932	11.8409	14.2453	30.1186	41.4573	32.1768	15.7575	17.5459	22.3061	27.3084	22.7065	16.3896	21.1155
EDO00550	3438.26	25.1565	0	22.1831	701.923	1305.26	1134.08	1097.66	1979.75	1944.57	1711.3	1060.15	949.862	723.01	946.402	1129.16	141.278	735.052	691.196	74.7015	68.1397	837.283	679.929	218.025	393.914	446.653	286.846	1539.06	2023.26	2101.14	1882.31	1556.81	907.736	970.2	982.392	1043.67	889.49	782.63	1217.14	3308.7	628.434	1188.9	3927.65	3034.03	1774.26	1521.92	2378.64	1856.91	1419.84
EDO00539	5.08681	19.5454	12.2521	21.0824	14.2621	13.0096	13.9922	12.9226	11.6358	10.9634	12.0449	10.8693	15.0776	15.2451	15.1979	12.8529	18.9274	16.9546	14.7535	16.9529	17.9622	22.7976	25.9865	31.7617	32.1936	39.4253	37.2839	7.84622	6.53226	9.09728	7.08847	7.48174	6.40561	7.99919	8.53274	6.81164	7.18352	5.24819	5.37306	13.0086	30.0805	24.7425	6.70245	5.50042	10.7188	14.0769	9.29477	6.10731	7.23843
EDO00528	263.925	85.4686	84.7776	130.592	67.3923	47.3471	72.6376	68.17	43.6683	42.1457	42.1691	56.7354	78.2364	75.9701	56.8529	55.4297	140.169	65.1241	79.4193	62.1989	49.0375	44.4476	51.4762	85.916	89.7737	187.205	198.978	66.859	57.7676	54.1121	50.0896	74.0262	66.2365	61.8392	59.8047	75.2435	67.6571	77.9351	78.498	111.43	180.378	147.99	39.0825	65.0031	58.9878	29.0174	28.5135	22.0805	26.3744
EDO00573	1.97678	49.3832	52.4821	44.4026	20.7496	18.3864	23.3695	20.61	21.8139	23.3364	24.6055	28.3695	21.6597	20.1366	26.2928	22.6473	38.2211	50.0062	48.7658	22.0669	24.3689	66.3102	67.0617	46.0124	46.8359	64.1205	62.9354	15.5208	11.9284	16.7797	12.3761	15.1263	13.1607	14.12	14.5275	11.9186	13.8725	10.8847	14.2365	93.6591	46.7813	25.2398	36.1308	27.0915	37.8707	48.9375	50.6937	49.8292	53.6485
EDO00569	12.2545	38.9501	31.1077	79.1602	32.5211	28.4282	41.8942	54.1697	14.3113	15.0149	14.3821	40.4039	29.175	35.056	41.7476	24.5652	45.1807	84.2727	71.999	54.4472	54.1143	22.0692	23.6465	47.0553	48.2838	144.443	148.71	53.5382	40.1548	47.9701	37.6954	55.2476	45.5792	44.209	45.793	39.2485	44.6344	29.3642	32.2695	36.5588	48.1872	51.7174	43.9942	28.7761	31.9768	30.5387	30.8571	36.0363	31.405
EDO00526	222.338	119.829	97.7351	100.481	49.8759	15.278	20.2206	25.1903	3.13083	2.597	2.78327	34.3985	30.0058	47.3702	24.1133	31.1071	173.643	86.8166	78.3058	8.55127	7.36678	15.7247	16.2764	155.294	170.427	133.701	129.376	108.232	87.4261	86.1987	84.5529	115.438	44.5901	47.2617	40.9321	72.2349	62.4251	64.9386	76.0757	80.3693	215.416	121.069	1.08579	2.25647	8.77608	6.24377	1.95472	1.0699	2.33315
EDO00532	0	0	0	0	0	0	0.720605	0	0	0	0	0	0.253895	0	0	0.24337	0	0	0	0	0.595843	0	0	0	0	0	0.924112	0	0.259635	0	0	0	0.478995	0	0.248484	0	0	0	0.752547	0.551849	0	0	0.192641	1.10809	0	0	0	0	0.291644
EDO00513	7.16925	41.7726	41.777	7.55596	37.8436	39.8708	56.083	33.488	40.8735	44.6085	42.4903	17.3694	44.0333	28.0589	19.3188	47.7378	104.89	12.3882	13.8342	20.7495	21.6899	7.72397	8.55738	22.504	22.1876	25.3562	26.5688	9.3822	7.40446	5.65554	5.90261	7.9861	5.88617	5.92537	6.68317	7.09934	5.93515	5.55369	5.40905	17.4014	56.1895	39.6524	13.8463	3.80244	6.2007	5.4211	6.26741	5.38568	5.68012
EDO00560	15.0368	0	0	0	9.58167	12.1139	7.24227	5.54509	12.9796	0	9.89033	5.39498	3.82757	1.88469	9.29065	9.17225	12.2221	16.9573	12.2658	4.92379	0	0	23.6764	36.5799	11.3593	35.5312	20.897	4.76583	5.87115	0	1.65424	4.3271	10.8316	3.66919	9.365	11.3974	9.1881	0	0	83.1935	57.9907	27.4274	24.6851	16.7049	39.3333	27.5373	11.5768	14.007	10.9916
EDO00520	0.290963	0.449192	0.438008	0	0.519137	0.267891	0.0700693	0.572256	0.502312	0.315655	0.191379	0.139191	0.296255	0.291751	0.28764	0.638942	1.41899	0.820313	0	0	0.173814	0.560641	0.687211	1.76956	1.31882	0	0.539146	0.461096	0.227215	0.129371	0	0.334919	0.419183	0.212997	0.144971	0.11027	0.118527	0.465818	1.31715	1.12686	2.24425	1.06144	0.674343	2.26269	0.0951379	0.426279	0.35842	0.632417	0.170151
EDO00519	20.3514	127.639	110.1	123.807	84.5366	76.1217	76.6546	91.8575	67.8667	69.6851	71.7404	73.246	86.2049	91.3509	79.8471	64.0102	120.618	133.939	129.177	129.116	122.714	149.708	155.717	176.375	177.042	143.367	147.307	69.945	71.6818	90.9128	77.4527	79.4284	108.88	93.3458	90.7053	85.203	92.7485	90.448	85.8905	69.3178	120.183	129.925	64.9773	47.8324	106.471	83.5082	81.6722	77.3114	79.8683
EDO00545	12.5836	18.7328	14.2072	17.1305	13.4022	15.5166	19.3726	21.3238	10.3771	10.9211	11.6268	15.4793	13.3844	14.4201	15.5498	14.4744	17.5338	40.545	37.8815	13.2444	16.645	8.94814	8.49157	12.5728	15.617	10.6194	11.6585	22.6478	19.3022	21.7807	20.8642	21.5975	19.2079	20.6167	22.6157	20.2681	25.2641	23.983	28.1431	7.45935	13.8656	22.9527	12.9328	13.5801	3.96757	7.4072	5.25924	4.0468	4.07356
EDO00549	5.32393	46.4381	50.6249	42.6405	15.6959	12.6629	13.3979	15.3791	12.3889	12.6488	12.8398	10.145	14.6135	14.8361	12.9166	14.1809	14.5207	9.55621	10.6641	16.3291	17.545	27.3557	26.7554	28.7091	26.1421	25.9152	23.8406	10.04	7.82992	9.82381	8.37553	8.98804	10.0989	9.28865	10.5442	11.9043	9.72327	10.086	11.5818	19.3424	18.479	17.4797	14.104	9.16754	11.9825	12.2198	12.16	13.8034	14.1398
EDO00530	0	0	0	0	0	0	0	0	0	0	0	0	0	0	0	0	0	0	0	0	0	0	0	0	0	0	0	0	0	0	0	0	0	0	0	0	0	0	0	0	0	0	0	0	0	0	0	0	0
EDO00561	33.9536	43.6816	42.594	0	16.5874	33.8664	34.7508	15.3035	30.5296	19.6453	37.2212	11.5053	26.6486	7.8021	15.3843	28.3054	73.5943	35.0993	18.4644	11.1181	11.8317	3.63463	6.68278	27.5329	12.8248	24.0692	26.2146	19.7292	5.1556	8.80648	9.33835	10.585	13.5878	11.0469	21.1465	5.36162	12.6788	10.5696	10.6739	23.4817	10.9121	51.61	26.777	32.6909	15.7278	11.3997	11.3277	7.90705	4.96389
EDO00556	3.90883	37.808	39.1483	33.8822	17.0592	11.219	14.5808	15.905	17.4384	16.3564	17.5598	13.7381	17.9706	18.5772	16.5017	18.6854	42.3619	21.5906	24.2067	31.8158	30.3078	40.3741	35.8607	45.1192	46.402	48.8586	45.3793	11.2258	11.0884	13.8684	12.0582	10.399	8.88759	9.92741	9.2807	8.01158	7.86404	6.68356	9.56965	20.7436	28.9189	27.6461	18.6885	15.1543	24.8315	27.6984	24.7631	26.5035	29.1093
EDO00559	0	0	0	0	0	0	0	0	13.8383	0	35.1488	0	0	16.075	0	7.82325	0	0	34.8728	0	0	0	25.2428	0	0	0	0	0	0	0	0	0	15.3975	0	0	12.1514	13.0613	17.1105	0	0	0	0	12.3851	7.12402	0	11.7436	0	0	9.37504
EDO00575	0	0	0	0	620.206	320.047	544.121	455.778	550.098	603.374	609.7	512.727	427.668	508.304	515.459	650.249	0	0	0	0	0	0	0	0	0	0	0	0	0	0	0	0	0	0	0	0	0	0	0	0	0	0	55.9465	12.8724	75.7734	42.4391	71.3666	53.9672	33.8796
EDO00509	1.63111	1.00725	5.89301	5.32917	0.831492	4.1835	1.41408	2.7268	3.09749	2.26499	0.915495	0	0.664309	1.14486	0.322495	1.11435	2.2391	0	0	0.854568	0	6.70483	7.39666	0	8.37888	3.08338	3.62687	1.03394	0.509495	0.870288	1.43554	1.68976	1.87991	1.06137	1.62538	0.494531	1.86046	0.696352	0.984509	6.73819	7.5486	2.38013	18.7851	32.3414	1.06666	3.07243	0.803703	0	0.953847
EDO00565	10.422	202.338	163.07	244.633	84.7639	70.0768	78.6406	82.6891	87.985	97.5777	82.6059	53.8603	84.41	77.3473	70.7156	65.5762	105.589	116.64	105.624	291.215	237.524	78.7034	83.0451	127.152	121.914	123.88	126.989	132.928	152.331	172.298	150.789	148.229	155.607	134.631	144.294	146.979	136.628	128.93	119.854	144.328	63.3349	67.9748	66.4241	56.8382	191.04	269.749	217.082	272.32	199.368
EDO00510	0	5.63263	0	0	1.39494	2.93932	0.878632	2.29717	1.49307	0	0	0	0.464361	0	1.64778	2.22555	0.988521	0	0	0	0	1.84298	0	3.49021	0	1.72426	0	0.57819	0.949717	0	0	1.04993	0	1.3068	0	0	0	0	0	0.00958164	0	0	4.67248	6.82121	0	2.67265	0	0	0
EDO00533	29.4012	34.1465	20.7087	24.9697	22.6881	17.3843	19.2923	23.2759	13.2715	14.6313	13.1879	13.3552	21.4907	22.6515	16.5992	15.3347	24.4092	17.3386	17.8957	14.132	12.8906	23.0417	21.0235	34.7777	27.7122	39.0072	36.2363	21.9712	16.0787	13.9122	15.7868	25.7702	18.9119	17.837	15.9929	20.9562	16.0424	20.5841	20.5545	16.2667	32.248	23.6161	18.7543	23.9727	18.8741	18.277	12.4601	9.54795	13.0133
EDO00537	0.441073	2.0428	5.97581	9.00675	0.824438	4.16251	6.93961	4.15671	0.222092	0.414703	0.322347	0.457168	0.224548	0.221133	0.218017	0.286985	2.94774	0.331605	0.239861	0.288859	0.263485	0.566586	0.347249	3.04016	2.44347	1.38965	1.08973	0.372788	0.420977	0.196115	0.38819	0.465397	0.635443	0.574016	0.329643	1.61588	1.25773	1.64765	1.6639	3.66046	0	0.53635	1.53336	1.96001	0.192294	0.2154	0.135833	0.319562	0.3869
EDO00563	12.4439	303.752	340.017	94.9301	151.408	73.3368	66.3803	60.0889	101.993	97.8107	93.1223	227.39	154.613	141.727	227.757	176.389	245.675	237.771	257.408	232.338	196.641	161.66	153.793	152.789	145.619	154.012	158.144	81.6339	93.3859	114.208	112.619	110.334	140.151	126.96	127.863	59.9739	55.4739	56.1327	61.4693	91.0612	214.601	155.031	95.5448	81.1726	145.788	269.596	217.641	213.462	165.861
EDO00508	0	1.08584	1.07952	0	0.34226	0	0	0	0	0	0	0	0	0	0	0	0.364411	0	0.730232	0.879398	0	0	0	0	0.507196	0	0	0	0	0	0	0	0	0	0	0	0	0	0	0	0	0	0	0	0	0	0	0	0
EDO00571	2.90253	1.19492	0.291292	0.526843	4.68548	0.93533	0.652383	0.333001	0.459328	0.797705	0.339398	4.62837	2.11798	7.22745	2.05638	2.4551	2.30678	3.38234	0.947059	0.760345	0.577963	0.49713	0	0.941461	1.31559	6.58419	5.01974	9.99667	3.0725	4.99013	3.06543	12.0276	10.2217	8.31021	9.15906	4.32671	2.12828	4.44028	5.10976	1.49881	2.98502	2.1177	0.56058	0.945858	0.695974	0.283492	0.476726	0.901246	0.282892
EDO00554	33.4231	212.129	197.53	194.218	60.7379	83.913	84.2153	108.95	75.2649	76.8163	70.1581	37.8997	44.4294	70.2854	46.9615	65.014	56.0103	47.6384	49.1423	107.012	135.141	139.735	125.72	95.9889	113.152	90.6775	94.6183	50.2199	112.94	130.171	138.976	60.113	97.4926	84.7287	95.0602	88.7851	81.6916	67.5466	85.4578	88.6925	79.9652	54.1905	67.1817	105.273	51.3034	63.8156	76.2442	73.607	83.7916
EDO00564	7.81704	22.7952	16.6707	18.0317	19.039	10.7958	13.4389	16.2818	11.4334	11.0245	11.4734	13.7635	23.7671	24.6577	15.5628	16.3182	32.5925	16.6514	23.3806	6.82584	8.17196	7.81005	11.1118	19.2806	23.2929	23.397	20.5201	44.2521	29.6175	34.5639	31.1503	46.177	33.2641	35.1822	36.4596	44.3557	44.4926	32.7932	37.8442	28.232	13.3987	22.1798	14.2587	9.31142	6.31896	5.64669	1.93924	2.42722	2.79357
EDO00512	5.6207	0	5.64083	0	0	0.862502	0	1.61213	0	0	0	0	0.476911	0.704489	0.694562	0.685711	3.04571	0	0	0	1.11922	0.601679	0	1.13945	0.707675	1.77086	0	0.296908	1.21923	0.416523	0.206117	0.269576	0.449867	0.457176	0	0	0	0.499915	0	6.73778	3.61279	3.41742	1.80926	1.87327	0	0	0	0.290875	0
EDO00553	8.11733	18.5468	7.82055	12.8185	18.6209	11.2852	13.449	13.3307	19.3387	16.9079	15.2342	8.54297	15.5381	17.4181	7.38264	13.3095	59.4687	21.7867	26.839	13.3964	12.9955	19.8117	18.405	28.8306	26.2453	30.9963	37.0013	13.2753	13.0158	12.7044	11.502	15.9776	9.51147	10.4583	11.7288	12.3054	13.0945	7.45073	9.554	24.4313	35.0618	42.6417	30.8532	28.7128	11.1475	9.98959	4.79963	4.83929	5.22159
EDO00505	0	0	0	0.563865	0.0526406	1.42273	0.864753	1.5155	0.373629	0.298906	0	0.0561017	0	0.063956	0	0	0.3706	0.198094	0.842761	0.406071	0.244581	0.238044	0.487991	0	0	0	0.30614	0	0	0	0	0.144754	0.125056	0	0.235615	0	0	0	0	0.235572	0	0	0	0.1606	0.0730637	0.254558	0	0	0
EDO00515	6.16397	39.3235	36.9798	21.9653	7.87865	11.3295	12.4646	9.73857	11.1695	10.7189	11.6462	16.825	8.19121	8.43023	16.9589	9.48832	19.5003	24.3804	27.753	18.2249	18.6275	52.1657	50.2406	21.831	24.3779	24.6751	19.0641	9.27976	5.54493	7.81903	6.6615	11.1905	8.05319	9.35635	7.45209	7.14555	7.2744	7.11092	5.60806	40.6229	21.6744	10.2511	20.8859	13.9574	27.031	44.9869	36.0389	21.3066	28.2537
EDO00568	0	0	0	0	0	0	23.4792	11.9847	0	0	21.3761	0	0	12.2202	0	11.8945	0	0	0	0	0	0	0	0	0	0	0	0	0	0	0	0	0	0	0	0	0	0	0	0	0	0	9.41512	10.8314	0	35.71	0	0	0
EDO00524	39.5551	0	0	0	10.082	0	0	0	0	0	0	0	10.0686	9.91553	0	0	0	0	0	0	0	0	0	0	0	0	0	0	0	0	0	0	0	0	0	0	0	0	0	0	0	0	0	0	0	0	0	0	0
EDO00570	14.3812	18.7328	47.3574	44.6617	14.8914	30.8264	42.425	54.2487	7.56461	7.60579	7.09435	14.6193	14.6428	17.1239	16.2162	14.8034	9.98454	26.6076	36.1707	13.8331	27.1152	30.8855	28.6591	75.4367	69.9371	92.1766	98.2644	36.1795	37.2006	40.7639	42.5195	37.8927	24.8192	27.8544	26.4223	23.5042	34.2347	26.6211	24.7523	105.674	10.3992	3.27895	41.142	49.9269	8.96378	12.5099	23.2514	21.6294	26.9381
EDO00544	28.2876	41.5141	29.966	38.9844	8.45629	16.9611	14.6335	10.9038	12.8117	10.8355	13.629	7.0167	6.84493	6.65331	9.66672	7.32807	12.3005	21.267	20.131	26.0729	26.2861	22.4303	22.2703	25.9118	21.3693	15.1839	16.8249	23.9082	19.5445	24.5339	19.8246	23.0138	24.4855	30.1667	23.6642	35.9998	39.6912	33.5459	38.7325	17.5827	24.243	16.562	17.1319	6.98348	26.8345	18.6749	30.2211	27.543	34.1054
EDO00501	1.31315	9.23377	10.6918	7.15955	0.864544	6.33337	6.96595	7.00857	0.69341	0.826202	0.836416	0.393472	0.485126	0.88318	0.0361514	0.254872	0.532906	0.244427	0.157158	0.189261	0.0949424	0.098477	0	0.175757	0.236063	0	0.703402	0.429309	0.406563	0.280469	0.103506	0.545619	0.402176	0.267581	0.400351	1.16298	0.140064	1.21544	0.630351	0.601809	0	0	0.0847703	0.0998861	0.0944934	0.221272	0.0444989	0.0897333	0.0844992
EDO00500	0.794969	0.503552	1.06516	0	0.0583489	0	0	0.0552767	0	0	0.0460038	0	0.219499	0.0555675	0.107447	0	0.329967	0	0	0.222776	0.154708	0.489825	0	0.616127	0.459729	0.370627	0.233165	0.15103	0.116004	0.306139	0.0517635	0.0659127	0.111975	0.347004	0	0.274277	0.0892427	0.130933	0	0.12709	0	0	0.268894	0.621081	0.352176	0.243236	0.129448	0.198812	0.13034
EDO00538	1.13526	1.31447	5.98148	13.9093	1.30213	18.1611	34.3791	18.1414	0.857453	1.41634	0.995613	0.475201	0.939178	0.924898	0.982008	1.52349	5.38273	3.68074	3.39554	0	0	0.18229	0.223443	4.14262	4.28806	2.41431	2.36656	0.539723	0.591021	0.126193	0.624469	1.30677	0.681477	0.761805	0.636343	0.968055	1.84985	3.93792	2.99786	6.7521	2.18912	3.10611	0.164444	0.441421	0	0	0.0874038	0	0
EDO00572	0	0.332877	0	0.293533	0.0549586	0	0.103851	0.159028	0.139591	0.0935673	0	0	0.109771	0.108102	0.159868	0	0.233678	0.486319	0	0	0	0.138489	0.339509	0.262269	0	0	0	0.615057	0	0.0958715	0	0	0.103546	0.0526144	0.214863	0.326867	0.0878353	0.460264	0	1.07366	0	0	0.666303	1.1977	0	0.236923	0	0.0669511	0.0630459
EDO00518	228.978	504.705	382.554	528.836	146.751	192.846	176.104	188.728	198.365	202.317	183.98	208.788	159.19	183.313	208.207	193.282	160.296	283.97	272.075	160.792	194.504	175.547	178.707	229.414	227.969	288.359	293.691	156.053	222.048	246.581	239.674	184.537	156.996	189.583	171.955	176.567	182.779	162.455	202.717	144.26	421.118	335.576	293.589	263.643	169.431	103.742	175.678	154.732	146.093
EDO00522	2.93737	0.453475	1.76874	1.19963	0.898434	0.47328	0.353687	0.649926	7.41636	7.64794	6.56891	0.351295	0.897239	1.17813	0.798551	1.9351	9.07261	0.331253	0.479215	3.27026	8.77353	1.32063	1.38753	2.14372	3.10657	4.16452	3.81	3.25844	2.52319	1.82846	1.42186	3.80376	30.61	50.3165	24.0751	32.2833	60.0678	39.1883	33.4644	4.22539	2.26565	6.42939	3.80098	3.85061	38.514	10.5434	1.80918	2.7362	13.9995
EDO00552	5.18295	26.1867	22.6975	18.6015	9.5777	6.53435	7.09176	8.36921	10.0154	9.22648	11.0794	11.1856	9.02525	10.0692	10.3931	8.30621	19.1489	12.0219	14.4131	13.6544	12.1735	22.3945	21.9788	18.483	18.0641	18.816	20.6265	7.61619	6.80698	7.85625	5.9611	6.94896	5.43051	6.09361	7.24826	6.8749	6.9578	5.53177	6.04339	18.5739	32.7085	18.4779	12.9904	11.8299	11.2852	15.3161	18.1742	13.4598	13.6047
EDO00543	71.5111	181.652	52.4523	50.9105	136.704	130.548	120.812	117.01	92.9851	85.8125	87.7122	187.759	167.356	149.629	176.24	174.483	199.088	416.08	400.792	195.335	181.555	171.301	168.037	422.708	386.145	554.177	508.736	47.5272	47.0585	41.5295	39.416	63.993	41.5251	48.7879	58.3987	35.6745	36.1163	31.7367	31.9318	120.41	320.815	312.784	55.2453	41.5866	150.554	138.644	70.6182	37.1585	43.1522
EDO00529	855.993	44.0497	18.4084	49.9413	89.3501	26.2706	25.522	48.101	10.5555	13.2662	15.1927	136.497	96.4943	141.008	154.132	92.4942	57.4279	103.427	70.9334	2.66947	4.86997	5.23608	9.62727	79.3284	24.634	192.635	196.378	25.8383	11.6713	12.6867	10.7623	19.9407	11.7448	8.95175	11.1701	27.8064	16.6047	19.5772	21.5276	27.0624	141.48	237.92	4.7235	13.585	5.33122	5.97182	5.02117	3.79699	14.3021
EDO00546	72.4432	360.369	242.342	767.042	92.3237	340.905	356.667	419.52	203.229	258.476	234.715	175.202	157.766	193.705	149.199	139.442	100.319	358.553	214.487	79.0717	96.1679	713.443	697.074	841.998	833.048	273.888	313.215	219.4	402.284	454.525	382.545	201.519	197.138	225.875	164.43	219.638	239.363	223.365	218.628	17.8135	248.341	146.82	211.425	166.325	113.172	26.5334	27.2672	14.9959	40.0102
EDO00574	38.6298	31.044	35.8473	23.0524	54.0866	36.7847	41.0341	44.8829	46.0204	48.4525	45.828	41.7692	49.0308	47.0914	42.2428	46.74	52.1879	30.7332	36.5471	48.8645	49.3139	25.1511	25.4133	31.5394	31.1809	48.5162	58.8327	41.0912	41.599	45.8811	45.1758	44.9224	39.3891	38.9961	42.0536	40.1098	38.1551	51.1135	63.4811	43.9162	51.0203	73.3572	35.4642	26.5722	48.1016	48.6484	41.0671	56.523	37.7534
EDO00562	4.76031	1.83725	1.79151	1.6201	0.910002	0.273928	2.29274	0.292575	1.54089	0.258214	1.56553	0.853964	0.302931	2.3866	1.4706	0.580745	7.73846	0	0.64718	0	0.71092	3.05746	0.936928	0	1.79804	0	1.10259	0.754376	0	0.529145	0.261848	1.0274	0	0.290395	0	0	0.484791	0.635085	0	3.95058	0	4.34145	5.28645	15.3363	0.778252	0.435884	1.09949	0.739048	1.04391
EDO00516	709.669	545.983	539.465	379.082	556.43	240.426	258.616	193.245	191.431	179.727	158.427	379.68	641.227	521.322	416.408	664.241	1579.59	619.444	672.178	730.23	741.89	312.424	305.256	430.173	413.618	475.311	485.503	284.136	526.964	279.494	290.317	272.856	395.532	398.518	354.467	259.602	226.87	253.313	272.148	78.0072	394.222	604.362	303.624	47.2516	409.536	145.456	228.319	195.182	197.196
EDO00576	6.55569	54.4332	38.6749	44.8638	39.9222	23.6948	22.1022	23.6961	24.0499	22.9891	22.9194	48.3131	41.8085	48.1904	46.8545	33.5042	57.2218	74.3295	59.5463	38.1757	35.6691	35.6194	34.7334	55.818	54.6099	126.941	120.49	36.9509	35.5127	38.0508	25.6517	39.4638	44.9258	45.5692	46.6556	34.9845	32.4794	30.446	45.1836	71.9527	73.7978	102.125	17.6574	22.6362	30.1835	31.9284	24.3903	26.3524	22.2249
EDO00511	4.79992	24.7956	25.8457	21.6135	7.99937	17.6348	13.5153	12.7989	9.24262	8.89238	10.3213	7.06519	7.84776	6.71032	5.74887	8.10801	17.1063	5.41297	5.01974	5.44062	9.59458	6.87724	7.84849	15.7187	18.5484	20.5901	17.4461	8.42571	7.30435	9.4397	6.58037	10.8907	5.40799	6.6671	4.78307	6.85659	5.26427	7.29037	8.49647	16.1381	9.96763	16.8368	5.34828	3.07639	5.4931	5.9503	9.72189	9.22899	12.8471
EDO00536	50.4965	45.133	36.6744	59.0948	26.1933	21.9208	26.9878	26.6799	21.6028	25.4687	28.5521	21.9316	27.9625	26.3159	22.8799	28.2084	125.773	75.1786	74.192	46.1242	41.0142	50.641	43.9398	41.4863	52.8699	59.4511	53.3505	25.2704	25.1356	25.0127	23.683	32.3767	22.3352	23.3467	22.0698	19.641	20.029	20.3288	25.3991	33.0845	49.5402	35.5499	47.1379	35.2337	41.133	31.9609	15.6873	16.092	15.1534
EDO00547	0	0	0	0	359.039	779.703	985.363	1005.93	615.193	676.759	558.849	417.151	443.934	403.554	339.845	433.714	0	0	18.2388	0	0	86.1653	0	0	0	0	0	63.7795	69.8415	74.5618	125.45	57.9081	64.4246	49.1035	50.1315	25.4213	68.3118	71.5919	25.3043	0	0	0	38.8651	44.7112	21.9327	12.2841	0	0	29.4195
EDO00551	16.5216	43.7857	25.7002	31.4881	26.6705	13.2467	12.7982	20.9858	10.9337	10.575	10.384	28.2554	23.3407	24.2283	28.5826	22.3059	37.6011	26.5503	34.4413	169.513	169.428	16.9785	15.8254	27.7995	27.0421	19.5199	17.6031	39.3605	33.5447	38.5666	33.3832	47.8608	64.0017	58.7256	56.5937	69.1888	86.596	47.9045	53.185	12.7972	23.3629	12.0543	5.265	6.72997	84.0037	106.604	165.614	219.907	162.476
EDO00567	12.6214	84.4351	89.8176	70.8106	86.6644	65.1457	72.026	77.3847	65.6154	69.3751	74.7983	68.9775	80.8052	88.9723	81.0074	66.1637	89.7386	49.8169	49.7097	36.5696	46.8373	34.3911	39.1442	33.9605	42.1833	55.3095	46.7741	43.7606	60.6299	49.6564	46.368	53.3797	51.7949	52.0765	51.6422	49.2825	60.9185	48.5766	55.1155	63.4817	113.576	93.4818	71.7255	83.4494	30.0137	39.9239	45.7002	53.0845	32.4308
EDO00558	10.7119	52.9605	55.7243	55.1919	51.9103	43.0703	46.3351	41.502	49.0701	48.7488	48.5168	43.3623	59.0203	53.6363	58.6444	64.4146	86.3324	82.6485	82.9545	48.5735	51.8398	46.4184	45.0486	65.9713	60.9466	98.0424	96.1031	24.3671	21.883	19.4733	18.6761	24.387	25.6554	26.1384	28.3408	19.1676	20.2161	15.3402	18.1075	111.328	60.6595	65.2936	52.7161	51.3666	61.2719	65.5552	57.0403	63.7428	48.0911
EDO00542	0	0	0	0	0	0	0	0	0	0	0	0	23.2531	11.4498	0	0	0	0	0	0	0	0	0	0	0	0	0	0	0	0	0	0	0	0	0	0	0	0	0	0	0	0	0	10.1485	0	0	0	0	0
EDO00557	106.577	92.1395	57.7578	34.821	9.7794	3.55743	19.5164	7.92117	1.05208	1.84994	7.47735	7.57794	15.1922	7.48059	8.42878	14.5624	18.4804	9.61513	11.5916	8.37567	7.63995	24.6429	16.7813	15.5562	25.7637	8.05877	19.7484	16.2139	5.54844	9.47749	14.8407	6.13388	10.2362	4.90529	5.31014	11.3095	5.20984	4.54999	16.082	82.5517	32.8819	0	35.3925	25.5744	9.75747	15.6142	9.45839	8.29625	9.79475
EDO00540	40.0705	74.8521	34.9862	51.8221	44.1219	53.0339	47.4766	48.6647	18.6777	18.5186	19.1521	38.242	67.4209	45.804	46.9412	70.981	26.0558	66.4268	74.5248	33.8524	29.2032	35.0017	31.8623	83.8322	78.4006	124.226	128.452	43.0534	21.7996	24.0524	25.8325	53.1578	39.8327	39.7955	37.4342	40.2431	34.2786	35.7107	37.7905	114.174	41.7246	36.5447	36.0639	26.0862	46.5124	47.8452	50.8412	46.0356	47.9198
EDO00517	35.1492	116.365	121.111	146.74	27.8725	48.1835	54.1732	61.161	40.7067	36.8609	38.703	30.0796	28.929	35.9296	32.4312	24.7757	59.0439	42.7214	40.9902	180.573	196.44	95.0686	79.02	92.6328	78.7732	68.2904	74.1762	54.2163	65.6722	93.0758	86.446	66.308	66.0177	64.6125	64.2139	81.258	93.5469	70.236	74.2541	78.6517	55.7285	58.4139	73.3163	47.8127	195.507	131.314	214.686	234.286	205.547
EDO00534	3.90852	40.8972	26.8039	37.837	18.5409	16.5436	19.0341	19.0043	43.5313	40.1877	38.0383	33.1882	24.0988	21.9905	17.3874	23.5236	10.472	8.20326	10.0371	115.613	124.395	28.8693	24.7879	28.2606	31.0025	19.7027	21.5259	8.3962	13.3957	14.5786	14.3807	9.24791	11.8875	12.9814	10.4943	12.4262	18.2216	8.69077	8.19139	23.1863	13.3987	10.2978	12.078	25.1843	91.6604	104.026	137.753	146.375	131.996
EDO00541	1091.26	160.185	107.722	131.51	175.096	146.18	159.832	142.937	116.974	110.624	132.964	194.695	198.543	217.946	198.074	178.963	136.684	154.334	173.169	173.395	195.567	196.481	195.77	269.823	318.938	444.703	409.387	204.12	151.342	147.153	162.564	222.395	163.229	160.206	151.973	185.09	148.665	184.253	133.623	183.107	393.258	293.678	89.8326	80.2915	229.883	133.012	140.486	120.539	136
EDO00548	5.34961	26.1528	15.4352	23.0617	16.5897	9.95344	11.4335	13.2066	13.8051	12.1392	10.9958	10.9297	14.3549	15.9805	10.6872	11.8563	18.6007	16.2133	12.4853	12.992	13.4486	8.73305	10.8801	15.183	10.2715	19.5933	22.3035	8.05375	7.54277	8.52332	9.22025	11.161	12.4169	10.9325	11.2169	11.8266	11.8041	8.20761	16.1447	23.5547	25.789	14.6367	11.1069	9.26128	10.2036	12.0828	9.06104	11.2123	10.1672
EDO00535	6.07939	33.3704	26.9468	41.8404	24.2763	16.3256	23.5058	27.9821	16.6176	15.7554	14.5877	13.895	19.3436	21.3355	17.6125	15.8223	28.5503	33.3271	36.3666	11.723	11.2985	28.2005	29.7808	32.8651	27.3002	52.0344	43.8081	14.023	12.6598	15.0171	12.4102	13.6068	9.08282	12.939	12.7892	10.88	12.9329	9.91306	13.2507	41.4835	35.1686	32.0347	15.7205	12.5321	17.8903	15.8341	18.9301	20.0304	13.628
EDO00555	19.2137	45.1675	60.4768	41.6123	21.9265	23.8214	24.3969	31.1327	20.5428	21.2231	23.2647	16.1894	21.3416	25.8335	21.8001	17.5801	35.73	32.2552	22.797	34.6033	31.3029	55.2521	53.2868	36.6492	38.5956	25.5896	22.656	32.9395	24.552	28.153	29.4004	38.7034	35.859	32.3926	27.7402	29.2922	38.9566	26.3325	30.6399	42.0379	30.3133	38.2321	43.2649	31.8236	44.6907	47.8216	61.5909	58.9812	55.7963
EDO00525	3.79846	0	0	5.171	0.484088	0	0	0	0	0	0	0	1.45033	0.476093	0	1.39021	3.08743	1.0709	2.06566	0	0	0	0	0	4.30422	1.79512	3.51922	0	0.988746	0	0.417881	1.63961	0	0	0	0	0	0	0	2.10156	7.32455	0	0	0.84397	0	0	0	0	0
EDO00531	39.3499	79.7682	42.0743	39.8009	179.176	56.4184	75.898	73.5042	53.132	53.7006	54.0217	224.043	223.169	197.005	232.63	239.266	321.933	375.949	350.483	72.3734	74.3642	74.7582	71.0791	234.619	214.75	606.207	587.402	24.5938	35.1798	22.7287	25.7717	32.8596	23.4885	26.8315	22.904	23.2057	22.6212	15.9946	28.0239	127.574	465.197	590.298	33.9507	60.2616	47.7381	53.7438	52.833	67.7145	57.5281
EDO00506	0	0	0	1.33698	0.128972	0.533406	0.379992	0.146724	0	0.522999	0.531497	0	0	0	0	0.131113	0	0	2.51687	0	0	1.46364	0	0	0.865111	0	1.11927	0	0.424884	0	0	0	0	0	0	0.204995	0	0	0	0.933617	0	0	0.113071	0.148848	0.27499	0.26167	0	0.267545	0
EDN99823	12.2849	5.41873	0	0	0.447321	1.61583	0.422633	0.431456	0.378721	0	0	2.09888	0.893453	0.879869	1.30121	1.28462	25.6765	0	0	1.14934	1.04838	0	0	4.26935	2.65154	1.65878	3.25194	0	1.8273	1.56064	0.772286	1.01006	0	2.99769	0.874413	1.99534	0	0.93655	3.97231	4.85488	13.5365	0	1.3558	1.16981	0.573838	0	0.540465	1.08986	0.513145
EDN99601	0.529175	0	0	7.20387	0	0.121804	0	0.130095	0	0	0	0	0.1347	0.132652	0	0.129116	0	0.596762	0	0	0	0	0	0	0	0	0.980546	0	0	0	0	0	0	0.387378	0	0.401098	0	0.56479	0.798504	0	2.04081	0	0.204405	0	0	0	0.162965	0	0
EDN99910	10.5068	49.0141	41.2608	60.6336	17.5819	14.6682	16.8315	16.9583	19.8146	20.4676	18.8794	17.7557	19.8841	19.639	16.7656	17.4436	34.1601	40.569	40.493	19.8948	20.8761	32.2746	32.368	30.8385	24.6742	48.3588	46.3441	15.7092	13.5558	12.6947	12.6645	17.6152	18.3178	15.6058	16.5584	14.3695	17.7715	13.0423	18.6116	75.4433	34.3542	29.1635	23.645	21.6192	23.8989	21.9184	11.1138	9.29076	8.41491
EDN99967	0	0	0	0	0	0	7.72141	0	0	0	0	0	8.16159	0	0	0	0	0	0	0	0	0	0	0	0	0	0	20.3245	25.0383	0	7.05474	9.22674	0	15.6477	0	0	0	0	0	0	0	0	12.3851	21.3721	0	0	0	0	0
EDN99690	0	11.6059	24.375	12.9895	6.19067	11.9131	12.1854	6.68194	4.36774	1.25472	2.47236	3.52716	6.62404	5.29114	7.00308	8.04262	61.4182	15.6515	13.3654	1.13616	0.690904	2.22853	0.682912	5.27547	5.67911	9.01865	9.64391	5.49853	6.02115	6.17097	4.7078	8.07097	2.49936	1.76387	1.29657	2.95867	2.12014	1.69731	2.61783	29.1151	25.6474	29.5345	34.3997	8.8014	0.378171	0.953126	0.62331	0.4489	0.338173
EDN99450	83.1864	37.7219	20.6644	17.566	11.1263	9.09982	6.74372	7.22197	4.97662	6.25465	6.01927	7.48613	12.1598	10.3232	8.48146	6.43075	11.0088	10.5266	3.4339	11.8667	12.4643	12.167	11.8879	21.0382	14.9327	46.4491	39.6801	38.7215	15.2218	20.0195	15.2224	38.1591	36.6521	29.0746	31.2564	36.4165	24.828	33.9903	27.342	17.4679	13.7644	19.0293	1.48467	0.609998	10.1439	14.6811	7.10203	5.45578	5.21783
EDO00031	0.265856	1.23129	0.800425	1.08576	0.271052	1.34626	0.896323	1.56863	1.7785	1.90355	1.92351	0.508721	0.541383	0.399864	0.788458	0.129735	0.864363	0	0	0	0.31763	0.341509	0	2.91036	1.20502	12.3128	13.3008	0.758354	0.207608	0.354623	0	0.382524	0.638354	0.454108	0.264923	0.503776	0.216599	1.27687	1.40408	6.47193	2.05059	6.78897	0	0.472558	0.0869285	0.292121	0	0.165099	0.0777344
EDN99637	6.15391	67.3416	41.1427	59.3821	22.3748	59.8257	59.6713	35.9539	5.07763	4.04495	4.88103	24.6769	32.481	15.3357	15.3432	40.4528	21.8713	103.18	113.784	2647.84	1474.15	7.44008	6.98231	26.1985	29.2604	27.7142	33.2029	5.73661	44.3813	7.80627	11.3101	5.52102	15.2978	11.2181	12.9861	10.0149	14.0827	42.7891	22.9419	13.1183	10.4705	7.26314	12.3748	4.06174	760.248	1220.72	1054.15	1196.45	746.522
EDN99853	22.9624	140.187	103.177	61.0982	169.376	29.8705	39.4624	29.7656	9.3098	10.7193	8.92468	172.843	114.863	189.08	129.924	77.1644	64.2873	68.6613	64.139	156.988	116.18	36.6473	40.8122	27.9302	24.7056	168.038	160.846	193.413	113.203	121.28	118.423	209.047	310.597	295.353	357.181	87.1556	99.067	110.842	138.072	14.6292	13.4176	15.2305	5.24118	6.10687	44.1387	111.5	114.644	84.2626	58.1882
EDO00002	0	3.66926	7.1558	5.39261	5.45221	7.11194	4.96051	7.01177	6.49669	8.25103	6.42686	3.03198	7.05828	5.95797	5.09081	6.18577	5.58091	4.46719	2.58502	5.70729	8.04558	17.8097	18.0881	5.78192	16.7578	2.99528	4.40405	3.76649	4.12448	5.98841	3.83495	2.73581	4.18505	3.47977	4.34208	5.10426	1.93639	1.69114	11.357	8.32819	9.16616	5.78033	10.4048	15.6665	6.99426	14.5087	14.3949	9.5939	16.6787
EDO00051	46.8608	0	0	0	26.5426	11.9847	8.77718	23.041	17.9776	24.8539	23.9729	11.2086	23.8565	23.4938	6.4341	16.5155	39.4997	5.87176	0	6.8198	6.22075	20.0652	8.19838	12.6664	15.7334	4.92133	14.4719	18.1528	13.5533	9.26033	5.72811	14.9833	27.5045	13.9757	18.1597	17.7595	6.36308	30.5645	7.85678	11.5229	40.1606	18.9944	59.3309	60.1574	5.10744	7.62821	11.2243	1.61672	9.1345
EDN99536	1547.77	108.966	129.021	54.9066	183.117	174.649	188.794	237.355	106.62	108.842	115.51	182.091	200.199	191.467	194.999	188.209	188.502	106.603	94.5883	127.117	149.08	92.2866	85.3371	217.698	179.003	407.427	455.419	316.385	189.633	174.849	174.157	330.784	222.741	223.9	189.652	234.059	228.993	273.081	254.853	104.6	340.259	367.839	135.833	82.3331	114.569	123.72	93.1565	84.5336	126.038
EDN99419	8.13238	36.4496	21.9176	48.3907	21.1629	18.4169	21.7006	18.4775	10.7278	12.1807	11.3882	22.4637	24.6405	20.5833	22.919	20.2906	44.4226	36.4623	37.0206	19.4996	23.35	33.4458	35.73	31.4304	31.9063	38.0609	39.0094	15.4651	14.1011	13.4138	13.5932	15.6267	13.5428	14.6591	14.1817	14.8137	12.2895	10.7096	14.5476	23.658	41.4804	34.4523	18.7971	34.5644	16.0403	13.8361	10.9468	7.29032	9.74151
EDO00091	0	0	0	0	0	0	0	0	0	0	0	0	0	0	0	8.49608	0	0	0	0	0	0	0	0	0	0	0	0	0	0	0	0	0	0	0	0	0	9.29106	0	0	0	0	0	0	0	0	0	0	0
EDO00052	14.3716	56.7728	54.723	26.4698	46.1123	16.9292	22.598	20.8874	19.3379	26.9636	24.8368	32.2523	54.3359	36.98	35.5187	29.8061	111.317	23.1191	30.5723	41.5234	45.7037	51.3115	55.5744	44.2164	56.1998	13.1843	11.357	45.1481	26.8469	34.5816	38.6896	41.9651	31.4633	22.6916	22.4295	45.0147	35.8154	49.8513	62.1884	6.3143	9.78096	10.7941	40.0839	20.5679	14.7886	13.0047	19.0053	10.8936	20.64
EDN99376	190.024	599.312	578.866	630.619	240.717	251.64	259.739	297.442	239.968	261.005	230.93	224.723	229.809	259.434	225.444	226.65	223.394	292.929	276.306	366.93	352.238	316.646	312.689	353.15	333.615	209.67	224.035	248.275	262.602	321.1	296.171	262.5	272.588	254.529	264.632	278.792	285.713	260.262	241.82	211.396	187.142	162.147	222.407	172.507	172.799	195.057	205.572	201.7	206.508
EDO00006	0	0	0	0	0	0.476307	0.249164	0.254366	0.223276	0.448983	0	0	0.395053	0.129682	0	0	0	0	0	0	0	0	1.22185	0.629251	0.390806	0	0	0	0	0	0	0.14887	0	0.126235	0.128878	0.196059	0.210739	0.828218	0.390314	0.858661	0	0	0	0.574718	0	0	0	0	0
EDN99522	3.66864	39.4098	32.9059	43.6998	9.27292	10.7665	10.933	16.5727	11.4134	11.1439	11.1937	7.27595	8.44348	8.23846	8.4246	7.83238	17.3116	16.8936	15.7942	11.7126	14.0624	26.9993	23.8281	38.6736	38.6842	38.1428	32.7148	8.62376	11.1809	11.2144	11.8389	11.5249	12.0388	10.5932	9.29172	13.9036	12.7029	11.6651	13.7242	29.0929	26.5283	22.8632	20.3706	18.0686	11.4957	16.6842	17.041	14.951	15.3751
EDO00065	2.61798	0.673611	0.32842	0	4.05933	1.25541	0.262691	0.911794	2.966	2.5088	3.06125	2.81788	2.6656	5.25014	4.4213	0.851699	1.89149	4.67456	1.30505	0.714381	1.17293	1.68148	3.2634	3.18438	3.29617	21.4454	20.0105	36.0943	20.8415	22.6987	19.5368	38.9869	34.9926	31.3556	35.8165	32.5764	33.8602	39.9334	44.1131	7.0008	1.68275	0	0.674166	0.484735	1.07002	1.99766	0.739047	0.812894	0.25516
EDN99982	30.5851	47.6078	38.0512	41.2926	26.2219	19.6072	22.3398	24.2976	19.146	17.6597	17.1245	18.2589	22.0049	29.9075	17.3043	19.6125	27.8047	17.3882	14.4332	22.3477	23.7066	36.3662	33.0342	33.8201	32.4615	35.1202	32.7862	46.5461	24.3446	27.6477	24.9715	45.6072	23.7917	18.4421	18.8911	20.2129	17.0927	19.9638	16.2103	30.9066	27.2951	26.7412	21.529	34.2589	16.1166	12.0355	14.0117	12.9502	16.4076
EDN99410	6.13573	63.7566	35.5253	109.872	56.4211	32.5372	37.8492	41.076	35.8009	36.1495	44.4447	35.6177	55.9256	56.3767	45.2591	40.4213	46.0356	76.5125	73.2789	39.5647	34.5386	26.0704	25.8249	43.6309	39.3985	71.8231	68.2159	28.7963	20.2714	22.1399	18.1214	25.7379	35.585	36.5663	40.1538	32.6443	32.3007	29.2172	35.4318	36.5582	41.8653	68.0111	52.6425	100.516	27.6243	19.4478	19.7677	23.5215	16.1464
EDN99368	18.382	68.3004	76.5664	62.6664	32.42	21.1914	23.803	24.1659	29.7173	28.0708	28.9457	28.3556	28.4314	26.3395	27.9511	24.8012	36.9307	22.1352	25.0333	32.7995	28.662	24.6634	23.5474	69.8242	65.3717	102.258	92.8748	18.8854	17.1525	20.9179	16.915	19.5452	28.2779	27.7871	23.9447	23.0839	20.7192	22.0715	29.9708	82.7833	34.5447	45.4632	42.1513	24.6093	22.0554	19.2566	14.4881	18.0905	19.0622
EDO00090	0	0	0	0	0	0	0	0	0	0	0	0	0	0	0	0	0	0	0	0	0	0	0	0	0	0	0	0	0	0	0	0	0	0	0	0	0	0	0	0	0	0	0	0	0	0	0	0	0
EDN99290	14.3014	20.2387	26.3131	53.5398	11.4419	8.96112	9.37543	13.7707	9.00141	6.98176	8.27434	9.5971	13.7525	14.5393	6.97083	12.407	20.8807	47.7119	34.9978	14.3091	15.4253	25.005	22.8312	31.4085	27.9096	35.2954	24.2917	15.4869	13.3396	12.7177	12.6741	15.776	16.4066	11.4386	13.2615	17.0128	13.5936	13.1439	15.5857	23.9572	13.7886	26.086	17.8002	24.538	17.276	12.5132	8.8085	9.49803	8.4794
EDN99701	10.128	62.5428	54.3926	51.0515	40.7456	41.899	49.5052	43.2035	40.0495	41.4554	41.59	34.2426	44.1752	38.7689	37.0726	46.2845	40.9382	32.5668	29.7715	48.5809	50.3637	44.8319	39.006	47.6119	43.011	48.1226	44.8883	28.2828	28.1446	37.9731	27.2831	29.2238	34.3089	25.1813	24.6855	26.9722	26.5386	24.8329	24.5763	49.3712	30.6142	22.9672	34.8921	13.5627	23.3602	34.6891	38.9455	40.1172	34.6558
EDN99396	188.307	1040.65	1063.8	2459.27	2601.06	2845.1	3110.32	4297.89	72.2298	95.1845	111.608	2528.5	3270.38	2426.61	1873.2	2717.25	2054.23	3720.35	3639	3128.46	2123.4	804.094	822.306	2929.79	2864.61	3091.26	3057.91	816.706	699.162	820.712	726.094	934.458	2059.02	2283.09	2221.08	772.865	966.45	896.684	709.2	1582.51	532.697	985.136	1119.94	153.565	3545.46	2386.68	1138.31	1808.4	930.57
EDN99466	39.7112	20.2578	22.8724	48.4194	10.7379	33.8599	20.5401	13.4133	46.5738	42.3319	36.8705	10.3245	8.70199	10.9934	8.70495	12.891	11.9755	27.6487	27.7925	19.2225	16.2963	10.8677	13.593	22.2612	19.8255	24.8053	24.9545	24.8442	25.8872	32.7035	32.4427	27.5256	17.412	18.6218	19.6138	17.7982	13.0821	12.5309	15.1109	45.6612	23.9713	45.35	28.8112	25.8562	10.049	9.23281	11.4851	8.57774	11.4093
EDO00055	156.111	0	0	0	181.899	102.666	182.601	126.103	283.944	251.618	288.483	170.698	119.213	167.714	176.374	108.829	48.3385	50.2998	12.1279	0	0	42.9716	35.1153	27.1264	50.5418	42.158	41.3241	106.025	87.0769	79.3276	53.9761	109.1	85.678	141.489	77.7813	109.875	136.272	119.012	100.956	98.7095	0	0	137.831	29.7307	51.0444	122.524	68.6797	55.3978	39.1248
EDN99777	0	1.83201	0.595466	3.23095	1.10905	0.910487	0.952583	1.06971	0.597526	0.171651	0	0.473071	0.906199	0.89242	0.782085	1.15818	3.21516	0	0.860444	0.259052	0.472594	0.508122	1.24567	2.88683	1.19527	6.3559	6.23017	1.12834	0.514825	0.527635	0.348135	1.02446	0.94979	0.579134	0.788343	0.599645	0.805679	0.844365	2.98442	5.47126	0	5.77208	2.75028	2.90032	0	0	0.36545	0.36847	0.462636
EDN99844	0	1.37425	0	0	0.567229	0.51224	1.07185	0.328266	0.576289	0	0.292751	0.532299	0.113295	1.11572	0	0.325795	0	0	1.21022	0	0.265882	0	0	0	0.336231	0.420686	1.23709	2.39814	0.92685	0.395797	1.17516	1.79313	0	0.977462	0.665283	0.843401	0	3.08776	5.37292	0.492501	0	0	0.171923	0.791137	0	0.163019	0.137068	0	0
EDO00139	16.5156	12.7485	11.7768	5.91666	12.4072	13.5053	9.10583	7.90686	157.098	152.673	153.416	11.2273	13.9396	10.8949	6.44484	5.51435	6.35876	13.2335	15.1266	0.853898	3.3752	22.3319	22.5832	28.0184	23.9678	40.6687	41.4749	4.13251	1.81012	0.579737	2.10381	2.8766	2.50459	2.86344	1.19101	2.306	0.531142	1.85548	2.29539	18.5155	15.0854	15.8551	2.93792	0.869104	1.56321	1.1143	2.14153	1.34952	1.65204
EDO00188	7.59693	53.8118	65.9264	54.7518	20.7873	18.0006	20.0705	23.0163	18.6602	18.6164	17.5378	17.797	20.7028	20.164	19.3276	20.2807	26.5156	13.6067	12.2724	24.8761	26.2949	31.2854	27.9697	26.3626	28.0196	14.1498	15.526	13.0305	15.8199	16.1937	16.1253	13.1169	16.9536	16.5202	15.6971	16.5973	18.022	13.3547	17.8695	24.1062	21.5428	21.193	23.4758	14.9929	22.7945	24.224	31.3086	30.3185	25.5448
EDN99337	41.5431	194.722	223.78	243.933	106.781	88.0188	103.057	105.577	73.3393	79.06	82.1934	85.719	95.2995	105.268	88.8171	91.1047	99.8085	142.24	132.284	138.983	134.25	120.231	106.394	79.7536	80.9151	48.2543	54.2557	104.7	86.3797	93.4695	82.0449	113.498	86.5304	78.4099	83.7921	82.5147	84.2075	66.2415	80.4356	56.7687	96.5149	71.2107	131.565	139.901	125.689	103.394	149.516	146.089	107.859
EDO00186	0	0	0	0	0	0	0	0	0	0	0	0	0	0	0	0	0	0	0	0	0	0	0	0	0	0	0	0	0	0	0	0	0	0	0	0	0	0	0	34.8892	0	0	0	0	0	0	0	0	0
EDN99454	1.96833	0	0	0	2.44578	0	0	0	95.6239	99.8815	113.875	10.0634	2.06675	4.68743	1.21615	1.92105	1.46655	0	0.669001	0.80566	1.61676	0.948165	0.774815	2.0949	4.4608	4.41851	3.8752	1.87155	1.98539	1.64096	2.16542	1.91167	1.65417	1.80112	1.59365	6.90017	2.80637	8.40319	9.83854	28.5865	3.79551	1.79513	0.427672	0.218668	0.241348	0	0.0757706	0.305587	0.0719405
EDN99962	67.5506	216.592	150.044	109.322	149.782	99.9239	84.5223	104.752	2.14071	1.43491	2.69278	148.016	129.502	155.124	139.512	120.099	198.89	113.734	124.333	140.451	124.445	37.9252	33.8427	75.27	68.8724	103.138	116.416	285.364	209.65	222.427	240.093	297.972	181.933	165.409	179.463	129.972	123.732	89.4908	119.751	181.902	466.376	294.678	89.6826	78.298	84.0247	70.2448	81.9021	88.4459	70.0273
EDO00204	13.0224	24.9569	16.8997	23.841	28.7858	13.7986	14.004	23.9009	18.8962	19.0965	17.3277	14.339	31.4336	24.5957	20.1429	22.4062	19.5879	11.7738	18.0707	15.8804	13.0101	9.08511	7.9544	18.2977	16.4524	34.1668	36.4033	30.4572	15.5461	23.6598	17.9821	30.1087	15.203	18.4633	15.6615	17.1884	20.9449	20.1294	13.5519	45.8379	25.977	23.7532	13.5728	11.0748	16.7384	17.0228	12.1694	14.2917	10.5695
EDN99816	6.9978	4.05123	6.58394	1.1908	9.81003	1.81207	1.89585	1.93543	6.41795	4.1754	2.10959	6.90444	4.23052	4.82401	6.91787	4.482	20.3816	8.38479	8.08668	9.16572	12.5409	5.05638	4.8206	8.51176	7.92954	23.9764	34.848	8.87165	5.00923	7.7786	4.6191	14.3479	5.04078	5.76302	3.92244	3.31507	1.06899	3.26758	3.95977	14.0347	3.37345	3.19103	8.27807	2.33223	10.8685	8.32991	5.65698	7.06175	4.60374
EDO00155	17.631	18.3816	19.6474	14.027	18.3258	12.2274	13.3993	13.3976	9.78358	9.68781	7.78131	16.321	10.8992	15.7846	15.6188	12.2352	34.2448	14.7185	13.6971	15.7453	16.414	25.7366	23.7953	22.0025	23.1786	31.3812	29.9119	22.8602	17.5827	22.907	16.424	26.2906	24.8508	18.6057	21.1628	13.4505	13.3384	9.40881	11.4019	10.1347	34.4393	20.0474	16.7605	10.9382	17.9686	15.3473	18.1223	13.4374	16.6037
EDN99383	0.46109	1.06775	0.86764	0.6277	3.3054	0.371462	0.458036	0.807668	0.261193	0.41268	0.227459	1.13045	2.78752	3.39529	3.01983	3.20635	3.27932	2.33991	2.38209	0.301968	0.344303	0.55528	0.907521	1.54233	1.34975	2.3425	2.45636	0.657629	0.360067	0.358776	0.25363	0.563918	0.470532	0.323473	0.574339	0.415021	0.446096	0.430607	0.913193	2.07273	5.3347	5.46674	0.500922	0.704331	0.320376	0.358872	0.124247	0.125274	0.168524
EDN99421	3.87274	34.4377	24.0192	28.8912	25.7832	22.0714	28.7995	26.1255	21.0269	22.3513	20.8196	22.4169	23.6196	23.8818	21.1333	22.2247	41.0474	41.6646	42.2894	26.8843	32.1109	43.579	48.2952	35.8005	37.3305	37.3365	41.0471	12.569	13.0244	12.6735	11.1114	13.5071	14.06	12.7764	13.8157	10.9784	11.4849	9.9201	14.0251	44.2244	31.0659	24.8651	17.8015	14.3527	31.1001	36.9364	34.2528	28.8119	28.8978
EDN99365	22.7499	25.0457	25.2643	22.847	16.1126	10.9451	13.6965	14.8534	15.9756	14.4037	15.8221	11.686	17.9424	15.5193	15.8076	15.6061	28.596	34.4878	33.5659	24.7908	27.9601	35.4517	35.8213	34.93	35.2172	25.3803	26.7787	13.7708	11.7466	13.7635	13.3345	12.3421	15.4921	12.5132	14.5869	15.0529	10.5588	10.7473	10.5519	26.7211	20.8555	19.7277	27.5514	33.1872	32.8033	15.5039	23.0281	16.9071	17.1205
EDN99591	51.021	149.216	234.233	56.946	197.895	326.274	242.836	194.538	279.768	299.925	303.973	714.637	230.786	224.099	534.77	354.212	244.701	281.433	286.42	286.61	205.967	118.46	116.512	201.982	206.599	475.052	432.184	243.265	178.673	206.988	214.827	296.653	687.261	697.809	691.339	208.254	251.473	319.795	353.143	306.302	184.545	117.919	55.6962	24.9256	293.034	994.832	497.917	470.445	330.145
EDN99562	20.18	50.7696	40.5045	31.5417	22.0984	24.7731	23.9386	25.5408	13.7095	15.568	15.0758	22.8828	24.9228	32.2255	20.8731	16.5951	17.01	18.9645	19.916	12.2369	8.92961	10.081	5.88421	16.3639	13.5507	24.0188	20.7738	35.7698	22.7625	19.9392	24.6674	39.1444	38.4048	31.9161	29.9775	47.5869	38.667	57.0361	54.1347	33.9082	54.7663	21.8125	7.79493	9.46565	7.33151	7.11747	7.59565	8.81877	6.33755
EDN99702	0	0.959821	0.935923	0	3.64477	1.86037	2.84472	0.764238	1.60999	1.75365	1.63573	1.93323	4.58947	2.02607	1.22924	3.79242	5.05342	3.15508	0	0.407165	1.1142	1.19796	1.46841	1.51246	1.87867	5.8764	2.88008	3.15282	1.29468	0.276437	0.410385	1.07347	1.19427	1.36538	1.54885	1.88498	0.759795	4.64495	1.87631	3.78375	9.5909	2.26806	4.44283	3.45346	1.42302	2.04943	0.765861	2.12352	1.99966
EDN99458	10.3246	0	0	0	48.1204	0	0	0	174.421	167.05	194.672	25.7537	46.5546	46.2165	30.6199	19.4333	15.9846	6.65326	5.61463	6.76154	4.40543	0.947324	0	8.97017	4.45685	5.57633	6.83253	42.0725	33.4017	28.8553	39.592	37.3506	19.8324	12.2368	14.3301	16.7693	15.0208	20.4646	18.9178	99.5559	62.5704	32.2837	3.13348	0.655423	1.92907	1.62065	2.2711	0.915947	2.58756
EDO00021	46.3112	28.5983	27.8863	0	37.773	46.9029	51.3019	29.602	67.9581	62.2991	71.0752	75.3248	18.8614	30.1838	38.9149	40.6789	30.1138	146.233	125.923	200.173	215.787	5.94897	29.168	45.0644	55.9759	61.2815	51.4879	17.6137	50.6305	16.4731	28.5311	23.9883	4.44796	9.04046	20.7669	21.0615	11.3192	34.5996	6.98817	40.9959	0	67.578	12.5221	12.3477	69.6561	135.697	142.62	169.682	146.243
EDN99909	39.7645	122.449	99.8739	119.556	57.2894	36.905	46.2926	54.5778	37.8117	38.0637	40.2345	41.9106	61.2728	63.6461	47.8765	46.1768	49.6626	33.9321	33.3039	40.8033	43.8246	62.5524	61.6073	65.1796	72.4477	92.2531	90.8223	44.2794	35.7571	37.0629	33.219	44.0583	52.1818	50.5909	49.9548	44.4044	47.4693	47.5471	51.0185	85.0601	71.347	59.7315	39.9191	40.3487	30.1758	26.0912	22.3307	21.3927	27.2951
EDN99913	0	0	0	0	0	0	0	0	0	0	0	0	0	0	0	0	0	0	0	0	0	0	0	0	0	0	0	0	0	0	0	0	0	0	0	0	0	0	0	3.22706	0	0	0	0	0	0	0	0	0
EDO00234	96.5752	306.659	304.531	306.767	187.788	213.031	220.061	241.113	179.514	176.443	176.208	186.199	198.06	206.053	192.572	179.585	180.187	284.857	259.809	328.214	285.835	269.26	292.032	359.081	350.409	254.826	263.004	156.291	188.731	197.623	198.325	165.484	180.241	177.725	189.1	163.593	169.434	162.616	135.516	203.81	246.89	152.134	146.108	114.523	267.095	233.536	193.544	185.942	182.798
EDN99553	2.76596	36.0826	115.129	97.1477	25.0629	32.3264	32.1891	32.878	19.175	20.0596	19.4058	35.0478	26.7898	28.3412	31.7358	39.8517	27.1658	315.783	314.446	14.9443	13.8381	15.9443	15.7331	31.4569	27.7381	28.8884	22.8714	6.57492	5.97587	9.83866	6.7705	6.80541	10.9584	10.7483	10.9906	16.9818	17.9434	12.9155	14.5559	53.9819	104.538	133.697	11.9796	11.9686	10.1971	31.532	17.5259	18.7872	18.763
EDN99948	0	0	0	7.4934	0	0	1.32557	1.35324	0	0	0	1.31661	0	1.37983	1.36039	0	0	0	0	0	0	0	0	0	0	5.20269	0	5.2338	0	2.44744	1.21112	0	0	0	2.74255	0	2.24229	2.93745	0	0	0	0	0	0	0	0	0	0	0
EDN99981	0	28.671	0	25.2822	298.219	213.737	344.373	401.784	188.361	237.741	203.588	279.854	231.639	316.571	367.188	262.819	20.1269	73.3023	50.4973	12.1625	22.1883	59.6408	204.695	22.5895	112.236	52.6604	120.444	64.7476	38.6736	107.347	73.5521	112.23	142.696	131.42	134.171	63.3449	75.6532	118.929	112.095	102.75	0	135.499	57.3891	111.412	224.68	142.844	257.368	299.86	195.487
EDN99602	0	0	0	0	0	0	0	0	0	0	0	0	15.5194	0	0	0	0	0	0	0	0	0	0	0	0	0	0	0	0	0	0	0	0	0	0	0	0	0	0	0	0	0	0	0	0	0	0	0	0
EDN99606	0	0	0	0	0	0	0	0	1.99877	0	0	0	0	0	0	0	0	0	0	0	0	0	0	0	0	8.7545	0	2.93561	0	4.11828	10.1897	0	13.3439	4.52023	2.30743	0	0	0	0	0	0	0	5.3666	4.1159	6.05705	0	0	0	0
EDN99683	5.87371	12.4683	7.73685	9.32879	7.92229	2.92931	2.59324	3.00838	1.74285	1.85855	2.03901	3.57087	7.47567	9.93871	7.92361	7.64349	19.8926	7.03789	7.58623	1.60279	2.63159	2.51505	0.385356	3.27455	4.06742	11.5661	12.0175	3.25787	2.2934	1.197	2.36934	3.66223	1.64541	2.32906	2.8046	2.96806	2.59211	2.22028	5.17019	38.9967	19.8209	37.4981	17.5362	19.1409	0.72021	1.34458	3.91921	4.86349	4.15045
EDN99418	34.7666	300.091	313.596	309.268	105.262	116.991	124.264	128.9	108.437	106.462	107.394	128.542	102.829	114.109	121.267	94.4791	126.23	99.1285	102.417	112.184	128.984	347.063	336.1	263.831	258.597	237.475	224.692	75.3936	76.9782	92.249	83.4947	87.0853	104.365	112.553	112.91	96.5527	93.8626	97.8737	111.932	186.745	179.678	124.776	126.872	156.433	87.3527	121.615	114.869	103.625	118.94
EDN99937	0	0	0	0	0	0	0	0	0	0	0	0	0	0	0	0	0	0	0	0	0	0	0	0	0	0	0	0	0	0	0	0	0	0	0	0	0	0	0	0	0	0	6.47751	22.3556	0	0	0	0	0
EDN99280	36.3656	130.529	97.1703	86.6354	54.6876	61.5233	64.8056	67.276	57.4837	64.898	75.3454	76.1101	58.0862	68.3701	69.8783	45.0306	76.8518	108.677	148.321	91.691	89.0677	66.5674	60.1231	107.266	102.332	167.564	160.88	95.3766	74.3083	93.7818	73.6128	88.6895	55.4472	66.1092	65.2283	62.7081	59.2557	53.8532	41.8416	119.21	115.704	92.8642	40.385	25.4519	82.3429	89.5734	118.151	112.917	95.1658
EDN99530	38.5997	119.668	147.046	94.5852	55.1359	32.3477	32.4395	35.4406	26.8591	30.0477	31.9863	75.7079	70.663	50.276	86.6361	96.8723	133.949	122.772	111.638	28.5807	29.9289	42.1968	40.684	66.6892	68.6735	81.4555	78.3846	12.7832	22.4327	21.6459	16.3273	16.1856	20.428	16.3004	19.4284	20.0025	20.0241	20.9351	21.9906	52.0387	131.85	99.4314	45.3384	33.6403	21.0181	45.1253	22.3673	19.1277	18.3805
EDN99713	3.77065	16.5679	7.8594	9.0817	18.8521	1.73583	3.35277	4.20714	1.00147	1.57332	1.39904	15.8874	17.6457	19.7041	15.1254	18.4004	15.8742	10.9577	15.931	8.35796	7.45053	4.28476	5.70879	17.9929	14.4614	24.1252	17.1985	18.4779	16.6101	11.3489	11.2321	13.939	21.3113	28.4521	19.7264	20.336	18.0777	20.2769	29.1053	1.60475	3.35581	9.52303	0.280095	0.580008	4.93165	7.43647	2.59039	1.35093	1.86579
EDN99729	89.6639	281.774	216.637	244.56	351.839	247.221	265.26	221.925	122.775	124.551	127.956	239.654	401.973	298.355	293.757	675.089	584.94	766.645	747.717	169.475	160.688	193.058	175.347	584.124	596.838	1025.43	961.391	160.701	120.353	103.996	96.7464	139.296	95.9247	78.6406	84.5795	94.2041	91.6388	92.463	117.002	388.037	370.408	455.142	251.624	260.406	224.318	284.464	192.799	196.77	159.075
EDN99749	21.6225	135.069	121.158	157.262	17.9116	137.65	133.504	89.8761	74.1818	72.5006	63.9112	29.1636	21.659	20.9282	25.9277	23.2524	28.7492	56.8962	54.2201	696.095	663.295	368.153	348.971	68.4298	65.3371	37.0896	33.2026	28.3643	50.9679	68.9894	60.2617	33.9918	49.5146	41.8675	46.1355	34.6752	34.417	26.7103	25.83	21.3783	27.0242	32.1361	58.3101	69.5279	231.281	227.76	387.261	270.855	322.844
EDO00033	5.37843	4.61293	2.69885	4.88124	3.50338	1.5131	2.87828	3.96679	2.06338	0.77798	2.75148	1.71529	2.12965	2.09727	1.92003	1.45812	5.18121	3.03268	7.47465	0.39137	0.713984	4.60595	3.29338	7.26893	5.41738	5.08359	5.5367	1.51526	1.71113	1.85999	1.57786	2.9235	2.29587	0.583294	2.38202	2.94427	0.973761	3.18911	1.80352	3.30634	6.91413	4.36016	1.73127	1.59336	1.56321	2.18881	1.28826	0.742233	1.04841
EDO00062	75.7209	59.2726	61.0078	56.6224	162.285	115.867	143.312	116.676	124.739	127.038	131.878	154.587	159.083	180.725	155.247	134.013	144.476	104.635	107.875	169.722	162.459	49.3191	57.9346	63.564	56.3963	140.116	164.023	190.642	131.587	130.404	128.826	199.793	208.96	186.071	190.763	150.76	151.188	130.332	132.767	149.874	213.877	233.436	178.17	131.75	135.651	85.5455	105.1	102.988	106.024
EDN99393	12.3574	18.6122	15.8802	70.5729	7.06768	17.3438	9.65349	8.96584	4.03256	3.33517	3.43622	6.84873	10.7409	9.82201	11.3969	14.8551	16.4954	25.6621	20.6521	11.0537	12.2433	7.93693	9.72877	22.7296	20.2641	21.9356	21.2224	8.02427	6.66866	5.22646	6.23369	7.37231	7.96069	5.81011	6.60752	6.85355	7.48949	6.43369	5.0028	9.83851	8.13662	6.59711	7.9749	3.61623	9.95359	13.3575	11.2311	13.102	8.81272
EDO00219	0	0	0	0	0	0	0	0	0	0	0	0	0	0	0	0	0	0	0	0	0	0	0	0	0	0	0	0	0	0	0	0	0	0	0	0	0	0	0	0	0	0	0	0	0	0	0	0	0
EDO00107	140.331	741.249	859.644	681.739	513.962	381.672	385.647	395.698	270.192	266.15	249.097	439.299	475.082	475.223	449.248	482.025	582.629	509.122	483.142	1002.09	1173.38	812.719	807.272	896.19	909.711	559.07	536.241	389.788	556.761	596.685	578.4	415.993	449.238	429.366	448.195	400.868	440.505	432.803	453.459	645.723	561.867	572.033	257.458	157.31	486.237	364.732	499.524	542.295	505.324
EDO00076	0	0	0	0	0.625458	2.82412	0	0.603274	1.05908	1.06485	1.61402	0.586942	0.624627	0.615129	1.21292	2.39493	5.31877	0	2.6689	1.60704	1.46588	1.57608	0	0	0	6.95807	2.27348	0	2.55499	0	1.61975	2.11844	2.35682	2.9939	0.611315	0.92998	0	2.61902	5.5542	1.35765	0	0	1.42179	3.27132	1.60471	0.898769	1.51139	0.761939	2.86998
EDN99351	43.9766	0	0	0	7.82103	0	2.94126e-05	0	3.98694	3.68576	2.41018	10.3263	12.4563	9.15443	3.06452	5.41896	12.8892	0	8.33059	0	5.47169	6.53445	5.16436	0	13.883	17.6492	22.2068	18.1965	10.0732	0	9.60109	23.024	18.9242	5.53995	13.6258	5.82846	6.80622	11.7739	8.613	9.89725	0	0	7.67308	4.60784	5.0841	4.01425	0.971324	5.67448	4.84743
EDN99299	0	0	0	0	0	0	3.81577	0.486928	0.427414	0	0.868494	0	1.00833	0	0	0	0	0	0	0	0	1.27212	0	0	2.99246	0	0	1.2555	0.515561	0	0	0	0	0.483301	0.493419	0	0.80683	0	0	0	0	0	0.382529	0	0	0	0	0	0
EDN99874	0	0	0	0	0	0	12.1096	12.3624	0	0	0	0	0	0	0	0	0	0	0	0	0	0	0	0	0	0	0	0	0	0	0	0	0	0	0	0	0	0	0	0	0	0	9.71186	0	0	0	0	0	0
EDO00235	4.31018	45.7865	55.924	21.2352	5.99	10.2281	9.95957	8.42664	10.2978	10.3761	11.6549	13.5742	5.87755	6.74001	13.3154	5.93437	14.5695	20.3107	17.5237	19.4903	16.0617	47.3255	51.3847	19.4728	19.5362	24.7344	21.678	10.3107	7.13237	10.0841	9.09965	12.2261	9.7086	10.6426	8.46226	9.56757	10.3258	6.02414	6.50388	32.477	21.7676	10.8568	17.6399	12.9057	24.6967	48.6004	56.9185	49.072	44.7094
EDN99434	49.0994	131.423	122.302	190.905	96.9668	166.271	164.261	194.784	95.3596	109.674	116.245	98.2617	110.055	92.2663	84.506	56.7111	64.6958	57.7605	52.0572	13.6486	13.9268	37.8881	35.8742	79.9157	94.1956	120.193	125.67	61.4634	43.399	40.364	40.1815	71.3576	52.7554	47.4066	57.9908	51.406	48.0604	40.7167	45.0397	105.924	183.907	159.787	26.0607	41.2825	13.2823	7.76261	4.1337	3.72913	4.33788
EDN99291	2.80212	27.8365	22.375	36.1561	12.6697	8.38476	9.03648	10.8425	11.6731	11.7367	11.7529	7.22692	11.0092	10.6891	9.69539	9.83937	15.316	15.7313	19.8098	10.0532	10.9168	22.0665	24.0748	23.8585	26.9663	27.7518	27.0899	5.21285	6.59628	6.55456	6.24581	5.32898	5.26558	5.79706	4.94719	6.69496	6.25329	4.74612	5.23939	17.3905	17.3846	21.7778	17.0827	19.5982	11.5126	14.2792	12.3813	13.2024	13.8572
EDN99672	6.85431	10.1008	8.91125	7.63449	19.456	11.4025	10.204	12.868	10.0178	11.7624	8.94842	11.998	12.0546	13.2771	10.241	11.4028	7.93482	10.1892	8.9798	14.4869	10.6087	8.60468	9.32085	13.6427	9.41447	9.42336	12.7008	5.0361	5.35256	7.75762	4.11307	4.66215	4.93742	3.57317	3.3375	5.66765	4.56902	4.32286	5.64157	11.7215	7.20934	6.81948	15.9459	15.7832	8.65915	9.92786	5.94876	6.86858	3.9172
EDN99917	0	0	0	0	0	0	0	0	0	0	0	0	0	0	0	4.82519	0	0	0	0	0	0	0	0	0	0	0	0	0	0	0	5.69083	0	0	0	0	0	0	14.9204	0	0	0	11.4582	0	6.4662	0	0	0	23.1292
EDN99276	0.458801	0.354151	0.604333	0.156146	1.49101	0.303615	0.303841	0.338383	2.63609	2.31447	2.17528	1.19343	1.63501	1.6389	1.4032	1.32935	3.4495	1.45519	1.2787	3.30516	3.4602	1.21555	0.993318	1.95322	2.20953	2.54769	2.70984	2.25392	1.28384	1.78497	1.224	1.94741	1.26688	1.55336	1.6716	0.695513	0.724228	0.856938	1.16828	2.25282	2.65411	1.67372	0.841801	0.547926	2.51278	5.37737	3.77957	3.79299	3.32022
EDN99867	0.859363	0	0	0	2.40944	0.659351	0.482885	2.04228	0.556345	0.683679	0.816456	1.23331	1.02083	2.01061	1.41591	1.39787	4.81189	2.58432	2.18089	0.375198	0.17112	0.183984	0	1.04528	0.865586	8.12254	8.22727	3.54081	5.74147	2.54733	3.59257	6.01755	4.53957	4.89292	3.92492	4.66815	5.13437	10.5478	9.07721	9.19217	8.83789	8.35997	0.221298	0.700111	0.374655	0.734428	0.264649	0.355781	0.251272
EDN99961	12.635	20.0333	12.3376	17.6655	13.3172	6.13099	8.38812	7.80765	5.45321	5.11244	4.34247	15.7643	11.9956	10.6148	16.2886	13.9146	15.9137	171.948	182.734	11.8529	11.0158	7.67659	6.72119	31.5679	37.9216	23.8848	18.0338	19.3736	18.3113	15.9428	15.1775	18.9659	13.1193	12.4158	15.5682	26.4014	10.7114	15.49	21.8999	12.6585	18.4377	16.1949	11.0802	4.24895	2.56814	5.003	5.67888	21.1006	8.08773
EDN99778	1.19008	5.51176	5.37453	1.6201	2.42667	2.46535	0.859777	2.63318	4.10905	2.06571	6.26211	1.13862	0.605861	2.68492	1.4706	1.45186	7.09359	6.71037	0	0.779381	0	0.764364	0	4.34264	0.899021	0	1.10259	3.77188	2.47823	2.64572	1.83294	2.39726	2.28602	3.19435	2.07532	3.60816	6.30228	3.81051	4.48944	0.658429	4.58963	0	2.75815	1.3221	1.5565	0.435884	0.366496	1.84762	0.69594
EDN99916	0	0	0	0	2.2799	0	0.430813	0.439806	0	0	0	1.2837	2.73224	0	0.44213	0	0	0	0	1.17159	0	0	1.40841	2.17599	2.70286	1.69089	0	0.566999	0	0.795424	0.787233	2.57401	0.859101	1.74612	0	4.7459	0.72875	4.77338	0	0	0	0	0.34551	0	0.584945	0	0	0	0
EDN99738	3.92918	18.8477	23.6595	58.4564	4.04174	13.3723	10.9491	8.79724	14.5658	11.4786	12.2758	3.99424	4.89365	4.64336	4.33516	5.71796	23.0401	5.9344	6.33391	1.92991	3.68844	10.5452	12.5945	17.9222	16.8553	14.3246	13.9112	7.0717	6.24621	5.86505	5.27976	6.25918	8.22145	5.5472	4.7544	7.65822	6.74536	7.33884	9.42283	37.9653	13.5297	22.5245	24.5004	49.4811	9.03911	4.16317	5.22905	4.09581	3.69278
EDN99921	2.45388	19.4582	10.4104	11.3883	8.18782	3.36327	4.67379	4.1955	3.99562	4.08998	5.38005	5.8961	7.60909	7.32563	7.30511	8.46391	17.5278	10.4402	9.09852	6.42817	7.39602	8.38187	8.07883	12.8888	10.5326	17.5006	16.6377	3.25237	3.10664	3.3228	2.62596	3.53073	2.94603	2.77616	3.2233	3.5931	3.86214	3.45235	4.54434	13.9467	16.3462	9.76563	6.93661	6.61698	4.52238	6.5365	6.7669	5.02187	6.26178
EDN99333	0.330498	1.02045	0	0.44992	1.34783	0.0760729	0.15918	0.0812515	1.21245	2.65323	2.82597	1.34388	0.588891	1.49127	0.490085	0.241919	2.32815	0.559064	0.359459	0.216443	0.592292	1.06136	1.30098	0.804001	0.249669	7.18475	6.12403	1.67599	0.860292	0.440849	0.436309	2.37766	9.68152	17.6615	11.4445	12.7759	22.4835	5.82023	3.2416	2.3771	0	4.82268	1.14896	3.37789	34.2566	5.20515	0.5089	0.615726	2.31925
EDN99534	16.5355	59.8919	84.2503	113.418	12.4009	28.9116	28.5636	29.6289	31.0169	26.9771	35.5565	48.8307	11.5749	10.3627	26.1703	18.1556	65.9951	47.5151	42.886	130.157	113.596	25.7342	30.0419	40.6127	32.6699	69.7296	71.2965	29.2277	43.7872	42.8407	40.4405	34.4068	71.9251	81.3963	65.0384	58.0875	79.7948	70.4238	77.2534	124.033	55.1861	122.964	214.032	182.851	88.067	109.248	138.079	152.846	93.815
EDN99424	31.1283	22.7635	36.378	23.976	27.0388	23.7577	25.4479	24.2673	24.3948	23.0169	25.2338	22.5327	22.5198	26.0789	22.8771	22.9853	52.3785	36.2588	35.1924	59.8166	53.5836	23.9392	27.4089	30.3899	25.9906	25.5506	30.7373	46.9931	55.6531	52.8129	44.7892	45.0243	43.6657	43.3757	40.8145	52.9319	52.0566	44.152	47.5894	41.9226	37.9102	23.9068	34.4898	31.8514	32.9452	45.6049	51.8415	58.7559	62.9933
EDN99673	0.436903	10.3423	7.89243	5.35296	5.3453	3.68738	5.19058	7.30393	4.6827	4.487	4.91721	4.80713	4.89335	5.76813	5.57887	5.1169	9.70661	10.3468	7.28621	5.24568	5.04589	9.35383	8.14054	10.4514	11.0017	10.5991	9.17511	2.90795	2.23662	3.04342	1.98669	1.8859	2.72755	2.34543	4.28113	2.4285	2.61033	3.10872	2.41732	9.26608	5.05487	9.03176	8.38189	11.6813	4.71427	8.16114	5.96499	4.92899	3.19368
EDN99417	8.85747	44.4413	50.0017	54.2611	39.1952	33.0169	31.0476	34.9016	43.1662	42.0132	43.3708	36.4285	41.0846	37.3144	41.7748	44.5442	72.2611	43.8395	63.8227	29.326	24.2514	28.603	26.9248	76.0149	66.7262	68.8357	68.3859	28.3852	32.0224	29.6467	28.3128	31.7195	23.1584	23.6547	26.2339	19.9545	20.3462	16.8064	19.8627	161.854	43.6484	53.854	34.9266	35.0416	29.1227	44.6075	34.3241	37.2052	24.8914
EDO00098	54.8681	467.633	495.24	415.756	115.29	143.828	150.369	146.094	131.223	131.986	122.981	130.751	112.771	120.434	119.129	109.922	114.258	139.86	144.751	217.529	215.622	263.141	251.148	262.266	263.767	189.44	173.719	99.1668	136.39	154.743	154.198	112.156	119.877	122.6	113.757	134.474	131.613	136.481	136.507	130.96	88.3139	75.2671	132.769	79.7451	143.079	150.805	176.512	188.531	225.862
EDO00193	10.2012	14.3171	12.5645	6.31242	11.5825	11.7404	7.36993	10.0317	6.00381	6.23772	8.53971	12.6438	8.73433	11.1587	9.39711	11.5401	19.096	10.4583	10.5908	4.25141	2.76997	2.38257	2.19034	18.0483	11.9098	20.1606	18.9026	8.81787	2.6554	3.29875	2.04049	9.07361	5.78959	2.94183	4.15858	2.81171	3.40002	4.94899	2.79877	7.69636	3.57654	16.9157	3.58221	0.824211	0.303232	1.35867	0.571194	0	0.542321
EDN99985	0.177181	1.36767	0.266723	0	0.632252	0.122349	0.128005	0.304914	0.0764702	0.0384433	0.310771	0.762838	0.225504	0.310906	0.831996	0.821393	0.672068	0.699336	0.385413	0.232071	0.105843	0.3414	0.278983	0.431027	0.401544	0.669872	0.328311	0.730034	0.599566	0.23634	0.311875	1.07072	0.51052	0.302642	0.397257	0.738636	0.0721765	0.756421	0.935755	0.588169	4.09988	15.5127	0.410638	0.826713	0.173801	0.259581	0.218258	0.0550154	0.103613
EDN99670	25.5536	176.383	125.258	202.685	73.745	58.3808	71.455	74.608	78.9788	80.4628	85.5662	98.6533	78.8076	92.2207	86.5369	51.0647	77.9313	90.0242	81.1962	56.7054	57.1492	80.8422	78.9752	90.1636	86.7881	111.781	109.766	49.3306	43.3181	47.4195	44.8867	66.6675	66.4282	66.8376	76.3389	64.6694	70.0277	66.9437	63.097	75.8307	160.448	123.267	68.6863	92.6258	53.1707	51.5926	60.1592	55.2136	54.957
EDN99604	3.288	0	0	0.746014	0.419032	0.75682	1.18772	1.07779	0.236514	0	0.600737	0.786457	0.83695	1.92319	1.76066	0.401127	1.18779	0	0.29801	0	0	0.70394	0	0	0	3.62571	3.04628	7.98953	1.71174	2.19292	2.41149	5.83477	10.0002	5.4825	8.19114	14.1225	10.0455	35.6777	32.6629	5.45742	0	5.99737	0.105838	0.365275	0.358365	0	0.168762	0	0
EDN99895	0	0	11.318	0	34.494	19.0361	16.2951	24.0287	29.2041	30.9944	39.5613	35.9665	42.1033	50.8865	29.7301	44.0268	40.7402	0	24.5316	14.7714	4.49129	9.65785	11.8382	18.29	22.7185	42.6375	41.7941	26.212	15.6564	23.4004	19.8509	49.7616	18.0526	25.6843	24.349	45.5897	33.6897	32.0976	28.3624	16.6387	57.9907	54.8548	47.9182	8.35245	12.2917	13.7686	4.63072	2.33449	8.7933
EDN99784	0	0	0	0	0	0	0	0	0	0	0	0	0	0	0	0	0	0	0	0	0	0	0	0	0	0	0	0	0	0	0	0	0	0	0	0	0	0	0	0	0	0	5.08681	5.85198	0	0	0	0	0
EDN99515	6.14757	49.4515	42.3754	47.5708	13.4426	51.9836	62.7243	50.9883	24.2983	28.7129	18.9407	12.46	12.6011	15.005	13.4342	9.31564	15.6041	23.17	22.6981	279.704	196.763	24.3143	25.7278	20.0714	17.5986	13.7619	11.691	80.7064	117.743	157.962	130.493	76.2563	22.6855	19.896	17.4107	18.7613	9.2263	15.022	11.4735	17.7223	31.1956	16.5249	8.99858	5.53553	144.728	68.9713	161.52	163.759	149.288
EDN99971	168.463	0	9.45086	0	93.5273	22.0534	23.2916	14.8968	39.4528	45.376	39.2475	85.4215	87.9915	95.4186	65.2517	105.514	380.319	28.8996	167.513	48.5893	46.2144	94.3613	34.0944	71.4544	54.9113	41.4064	59.0874	637.006	571.707	607.943	553.448	454.835	385.828	268.01	335.5	392.393	278.724	263.155	372.689	240.157	101.808	276.097	322.458	260.303	135.102	102.998	116.294	124.458	98.0544
EDO00160	0	0	0	0	0	0	0	0	0	0	1.78737	0	0	0	0	0	19.8789	0	0	0	0	0	0	0	0	0	0	0	0	0	0.896861	1.17299	0	0	0	3.0896	0	0	0	0	0	0	0.78725	0.905669	0	0	0	0	0
EDN99682	23.4628	37.8686	35.3203	13.0667	32.0764	21.3569	26.1968	21.762	9.20584	6.94197	10.5221	32.9072	36.1058	24.5957	22.4041	42.6758	50.8556	75.169	87.5759	4.19067	4.45965	4.79492	0	33.7278	25.7812	52.4175	44.464	27.0415	17.767	13.2775	14.0794	28.235	20.4862	13.2722	19.3951	18.5924	13.9023	22.7654	15.2883	70.8065	180.973	136.171	13.3885	18.009	0.348717	2.34371	1.31375	2.31805	0.623669
EDN99473	15.4909	2.39151	0	6.32653	1.97421	2.85252	3.35746	3.42754	4.68006	2.35277	1.0189	1.85264	0.394317	0.776644	0.38285	1.13391	2.51824	2.62042	4.21209	0	1.85077	1.98991	1.21958	1.88424	2.34047	2.92835	2.87042	1.96391	1.2097	0.688775	1.36337	1.78312	4.46348	2.268	2.7014	3.52249	1.26208	0.826675	2.33752	10.2847	11.9484	0	4.18859	4.47445	13.6759	9.64545	3.33941	6.734	2.26472
EDN99422	28.0427	44.908	45.6801	37.8907	15.0422	18.4009	17.7901	17.647	14.1353	14.8026	16.9766	11.8633	16.567	15.1085	12.8785	16.2887	25.7418	23.9542	27.6548	22.7509	22.1276	32.5279	32.2925	37.6734	41.262	36.1977	35.0939	18.3066	17.2684	21.4014	20.3522	21.0176	19.1952	21.754	20.0719	25.3797	23.188	23.0059	32.5259	24.3147	28.2479	22.1397	31.8495	28.9682	19.1597	17.6294	15.2097	13.4509	17.9287
EDO00158	31.7784	52.099	56.3054	26.799	19.3537	18.8368	15.4411	14.5881	22.2117	23.0648	19.9771	16.1439	18.2542	17.8356	21.963	24.6337	60.803	23.6272	19.4226	36.0981	37.6312	36.4864	33.6534	34.5488	29.7425	22.8595	24.2312	27.6311	20.4969	30.5101	26.5452	28.7292	22.8237	22.9886	20.2472	27.1779	22.3392	23.712	23.5518	41.3876	63.9896	44.1146	35.1958	15.3712	18.9425	26.6778	40.445	36.1511	39.9629
EDN99380	1.13824	22.4535	18.0867	20.9187	12.2012	8.01999	10.5684	10.3071	10.1936	10.4138	10.0238	11.1171	12.0079	12.4119	12.5027	12.7908	20.2168	14.619	13.1707	9.56639	10.2371	18.1143	17.076	17.9215	18.8214	21.5169	20.7397	4.60969	5.30022	7.39463	4.70275	4.00337	5.0106	4.99943	5.6082	4.43358	4.12155	4.48818	5.39122	12.595	14.3885	15.2253	11.7489	6.60356	5.66536	9.75077	7.77012	9.89599	8.11694
EDO00147	18.7046	54.2066	42.9771	8.04106	32.7037	16.164	14.0664	7.01868	33.2827	29.6191	33.0953	23.2332	37.1708	28.7087	27.7365	42.1154	309.935	51.6238	53.8928	13.754	17.8386	19.6012	17.051	44.3052	38.9196	196.333	186.369	41.8103	40.4029	26.5549	19.6389	42.4941	53.737	70.3045	54.6089	34.822	49.0591	35.7241	43.3271	19.9711	44.294	38.3075	12.1685	5.24959	68.4558	16.4661	3.33489	8.76274	17.0789
EDO00134	176.305	164.843	124.603	217.475	88.1878	134.7	117.008	136.34	111.638	123.74	120.863	64.3447	79.8534	79.8842	58.3018	73.3117	127.829	186.688	180.501	134.435	135.482	128.123	146.622	171.156	164.451	168.205	160.277	64.7987	67.2229	88.3277	82.683	73.6014	96.1936	89.2736	84.1315	105.088	107.224	100.711	84.3077	142.881	300.066	286.859	105.669	102.07	138.571	78.217	84.6288	77.1036	90.9998
EDN99681	0	0	0	0	0	0	0	0	0	0	0	0	0	0	0	0	0	0	0	0	0	0	0	0	0	0	0	0	0	0	0	0	0	0	0	0	0	0	0	0	0	0	0	0	0	0	0	0	0
EDN99794	74.5809	159.423	172.726	122.357	36.8007	51.5003	50.4274	62.7634	54.0605	50.828	55.7633	40.4808	24.5823	38.1104	32.3746	30.0956	53.8846	92.1935	80.5962	130.248	119.949	79.8366	76.7828	47.6842	54.1738	37.0537	36.3208	116.978	95.3254	114.363	110.45	135.1	100.559	114.792	91.946	116.684	110.619	103.582	109.654	93.1065	132.751	48.8338	91.2266	82.2172	83.4756	111.017	146.052	133.602	164.111
EDN99808	24.6739	0	0	0	0	0.270446	0	0	0	0	0	0	0	0	0	0	3.18337	0	0.638953	0	0	1.5093	0.925018	0	2.66278	0	1.08857	0	0.917523	0	0	1.01434	0	0.286704	0.292706	1.33586	0	0	0	1.95018	0	0	2.04232	4.96011	0.38418	0.860685	0.723674	0.364827	0.343547
EDN99983	0	0	0	0	0	0	0	0	0	0	26.8385	7.31993	0	0	0	0	0	0	0	0	0	0	0	0	0	0	28.3532	0	0	0	0	0	0	0	0	0	0	0	23.0893	16.9316	118.023	0	5.91052	0	0	0	0	0	0
EDN99715	6.71399	52.603	27.2891	37.2456	44.2372	26.1559	29.3863	30.9488	34.664	35.2898	34.8502	31.5162	35.2914	42.3285	34.514	34.8113	72.0352	69.7525	66.1773	50.8952	50.4353	32.9889	29.8649	52.0618	53.1288	86.4634	87.0858	20.322	23.0255	26.5687	22.4173	21.3977	22.4084	20.4379	24.4618	18.0023	16.4785	15.6753	16.2098	51.169	55.6702	63.0692	28.9814	28.5672	28.7586	51.4567	33.5474	37.6814	29.8885
EDN99636	60.6567	206.396	81.9936	89.3152	58.0559	72.3732	70.9496	56.6054	80.9415	78.1592	101.505	67.2128	50.1012	62.6828	54.7629	57.0854	217.333	360.167	376.982	18.646	14.0502	72.3519	77.9658	188.213	160.845	459.823	373.886	30.9951	37.3781	15.9617	18.7934	43.8157	60.0412	54.6734	54.5844	40.8153	45.8885	72.6662	90.5946	40.4082	272.12	438.04	39.4483	37.1309	24.6904	29.0174	13.3427	11.9155	11.5824
EDO00135	56.0055	120.765	215.813	581.349	149.189	261.046	251.345	289.741	304.97	314.622	333.069	143.715	160.768	126.048	133.6	147.642	251.855	202.347	211.54	360.999	283.286	92.4696	88.6636	201.405	188.548	367.383	344.041	122.035	79.6261	83.5021	77.0836	118.334	198.06	172.238	174.099	182.721	181.276	321.289	304.511	512.784	377.982	424.165	432.312	579.578	126.993	108.584	64.959	82.3186	76.8941
EDN99847	6.64782	52.2271	38.6955	51.0819	28.09	17.716	27.5002	25.3867	42.2086	44.7462	44.3409	24.1341	27.6766	28.2927	21.5777	28.9803	85.8143	50.6456	45.1495	20.3171	18.4441	22.2977	24.1914	54.0867	62.1608	126.925	127.972	16.8559	13.1898	13.9909	10.9865	20.3206	14.8272	16.2216	17.5181	12.6531	12.9385	11.037	12.7063	97.5082	52.985	59.8204	51.4427	106.775	33.1848	21.2104	12.9205	12.1098	11.749
EDN99395	99.8237	96.318	209.233	531.779	40.5508	82.0951	76.542	104.044	96.8627	94.6827	99.8551	75.1954	67.0537	41.0107	75.8972	110.111	44.1374	114.723	90.0987	15.2086	17.1856	35.6194	33.8371	224.712	239.583	145.786	136.48	20.8726	5.8645	7.08922	5.87227	26.8309	18.9754	15.7314	21.8461	24.9583	23.0148	21.2714	14.9061	237.6	339.53	369.218	5.28847	3.08049	97.9197	68.4266	8.43261	6.67268	6.08077
EDN99884	2.72615	6.6136	8.20773	4.50647	4.36767	3.22711	4.54865	5.69679	2.77339	1.60549	1.75041	2.37539	3.86619	3.36809	2.59876	3.42085	14.8778	3.29392	4.23575	2.0404	1.62853	1.00054	1.22643	2.84223	2.35362	5.5215	6.13392	6.17169	4.76459	4.50219	3.51325	6.55614	5.6107	3.56366	3.58976	4.87064	4.52142	4.78009	4.40747	7.21822	6.00778	8.52436	5.15232	2.03347	1.78277	1.49774	2.21879	2.5999	2.10663
EDN99404	7.22788	23.3314	14.8373	14.3121	14.2358	16.0319	12.026	15.3463	13.187	14.9697	9.79629	10.5302	16.0568	14.989	15.9146	12.6656	29.1965	12.597	11.4345	8.17611	11.3831	16.8812	19.1404	21.5794	20.8479	32.2951	23.7422	19.1597	12.4859	11.102	13.1563	20.4213	25.8748	23.5695	19.1521	22.4121	21.4135	23.8443	20.3259	29.0832	25.3409	23.9705	14.2134	10.0736	23.6334	19.4939	19.0213	17.5463	19.4047
EDN99476	0	0	0	0	1.68082	1.51788	1.58805	0	12.8075	5.72321	4.33741	4.73195	1.67859	1.65306	4.88931	16.09	0	0	0	0	0	0	0	0	4.98162	6.23291	0	4.18012	3.43307	0	1.45094	3.79531	3.1668	0	0	2.49917	0	3.51911	0	7.29692	0	0	10.1889	13.1867	0	9.6612	0	2.04759	0
EDN99332	8.79206	1.0441	0	1.84138	4.30956	0.778355	0.488605	0.831341	1.16757	3.08156	2.96559	4.36771	4.64814	3.22118	2.5072	3.63037	0.732952	0.762691	0.367787	0.885833	0.40401	0.434383	1.0649	3.29052	4.59816	17.2594	15.6648	2.14353	0.528135	0.601418	0.892838	2.33545	1.94869	1.15521	1.68484	2.56312	0.275503	1.44366	1.02053	1.12254	2.60826	7.40164	0.261239	0.450803	0.88455	0.990838	0.416554	0.419995	0.395497
EDN99438	0.762478	12.1636	5.35647	3.45997	9.39334	5.44064	4.52926	4.74878	4.00382	3.91533	3.73349	10.821	10.4807	8.6011	9.42211	10.3563	4.82028	7.88207	6.21969	6.32506	4.25118	6.20319	5.80277	7.11036	10.56	12.2516	8.94804	19.4136	16.8042	20.3413	17.839	24.2821	9.88635	10.047	10.7005	7.70579	8.28277	8.27357	8.43736	4.78101	2.94056	3.70873	4.07423	4.63062	6.06659	8.93661	8.60979	8.28634	8.69478
EDN99640	0	0	0	0	3.14545	5.68104	2.97185	0	5.32615	10.7103	5.41129	14.7588	12.5651	15.4675	60.9983	30.1105	33.4353	13.9168	6.711	0	0	0	0	0	18.645	23.3282	102.901	23.4677	9.63685	5.48702	0	7.10246	11.8526	9.03385	15.3716	4.6769	10.0542	0	0	34.1383	47.5927	0	7.15023	13.7096	4.03508	4.51994	3.80041	0	0
EDN99362	6.45189	156.269	194.898	261.935	77.6933	69.4024	79.0678	86.9573	87.5912	85.1128	88.8029	72.1202	78.9768	80.9748	80.5424	70.0356	101.154	69.0405	80.3865	80.4693	81.0235	139.42	132.743	121.204	125.207	100.959	94.4457	43.3971	47.3974	50.298	45.1112	42.7853	54.4623	53.1781	57.0416	43.5239	50.4624	45.4483	46.082	176.101	113.906	94.147	128.209	265.394	51.0526	70.8931	61.8595	73.901	60.7449
EDN99431	20.9011	136.598	80.7575	81.5667	24.506	20.5267	20.3013	23.2943	17.8913	20.5585	15.5805	26.1632	28.1977	29.69	32.0267	26.3488	29.0695	33.3917	38.6454	29.2013	27.4686	46.0904	47.1713	38.1345	41.0523	23.0479	31.6288	31.3559	29.1978	31.2873	29.4322	29.0708	22.4165	26.1808	24.9933	27.7242	26.1105	23.4232	27.8594	15.804	40.3034	35.5824	29.3336	24.613	33.0317	24.7523	29.3942	24.0126	25.6676
EDN99710	0	0	0	0	1.32106	1.78949	3.12038	3.82262	3.91463	3.37367	5.11356	0.619855	0.659652	1.29925	0	1.26461	0	2.92246	0	0	0	0	0	3.15214	1.95768	14.6965	19.2077	1.64271	4.04739	0	1.14038	2.23723	1.24449	0	1.29119	0	1.05567	1.38294	1.95522	4.30133	9.99425	0	1.00101	0	0	0	0	0	0
EDN99742	0	0.823231	0	1.81482	24.3971	1.10467	1.21995	0.852125	0.345219	0.231399	0.0584564	8.48188	14.388	5.41373	6.45765	17.9551	28.8952	3.30744	1.88491	0	0.318547	0.342494	0.419816	0.972919	1.00708	1.51204	1.23511	1.52108	0.347012	0.474195	0.175992	1.53451	0	0.325299	0.863482	0.303138	0.217224	0.284567	0.804647	2.36022	6.16953	5.83591	0.205977	0.177721	0.174358	0.292964	0.0821091	0	0
EDO00245	5699.55	412.794	84.7402	1066.47	1709.8	329.325	207.86	309.073	345.195	375.573	418.594	975.05	1866.34	2122.54	1208.04	440.662	218.605	187.799	242.347	24.577	25.2204	9.0388	7.38627	96.9998	109.855	829.127	782.303	622.961	957.32	314.949	461.366	658.758	423.513	326.23	604.181	664.901	737.617	618.327	1281.21	482.738	1085.47	1215.02	19.9319	89.6358	21.4737	3.43629	1.44463	1.45657	2.74322
EDN99756	0	0	0	0	0	0	0	0	0	0	0	14.5831	0	0	0	0	0	0	0	0	0	0	0	0	0	0	0	0	0	0	0	0	0	0	0	0	0	0	0	0	0	0	0	13.5464	0	0	0	0	0
EDN99842	104.426	0	5.42069	4.90204	23.8632	1.65768	0	1.77053	0.777063	0	0.789486	27.5615	28.4145	27.9825	21.3586	24.6008	33.1709	8.1216	0	4.71645	2.15108	2.31279	2.83492	21.8997	27.2023	20.421	26.6894	165.486	41.242	60.8406	50.7066	151.288	48.4187	50.0841	54.7208	12.2821	17.6024	15.373	27.168	1.99225	0	13.1362	0.69546	1.60014	0	5.27553	1.10893	1.11809	0
EDN99574	382.202	572.158	161.673	654.961	123.262	160.944	158.917	157.3	396.494	369.873	426.379	289.551	133.844	126.362	166.467	101.788	66.3814	76.4256	70.1074	114.514	97.9032	165.471	159.981	883.72	883.534	3265.14	3112.55	86.9666	65.2838	86.4875	69.3882	90.394	67.1765	64.178	54.5927	66.1896	68.8696	51.1286	58.3909	613.542	150.831	182.684	83.4884	147.772	83.8326	40.8517	68.952	55.9001	80.956
EDN99990	0	0	0	0	0	0	0	0	0	23.1525	11.6977	0	0	13.3745	26.3721	0	0	0	0	0	0	0	0	0	0	0	0	0	0	0	0	0	0	0	0	0	0	0	0	0	0	0	0	0	0	0	0	0	0
EDN99818	40.8741	217.351	292.841	200.763	102.8	32.1158	42.411	35.9459	168.652	166.833	133.538	133.524	95.5341	102.177	65.1941	87.9723	123.731	73.481	63.1848	349.642	366.934	108.819	110.245	258.099	248.736	387.288	375.186	85.1659	78.2207	117.906	94.9578	84.0056	49.2537	51.6547	52.5789	31.9853	25.5411	17.7058	17.323	168.141	39.8952	30.8345	93.342	36.1866	111.745	201.042	182.364	162.014	173.663
EDO00171	79.3844	16.0963	0	0	5.73151	0	0	0	0	0	0	1.96326	0.753182	0.707059	2.30016	1.83173	13.6259	0.000652256	27.5573	27.2886	5.12635	10.6908	10.6261	5.93522	21.8921	21.5876	32.6437	22.832	22.4619	21.0653	15.0911	29.6618	10.5445	21.7118	15.4472	18.3015	16.9318	10.4532	10.57	6.49142	33.9373	0	28.1557	8.57192	10.4002	9.0598	5.32024	3.3106	14.6337
EDN99598	0.706166	2.90716	2.12609	0	1.67992	1.46289	1.81395	1.27312	3.50494	1.83862	2.32237	0.900842	2.3967	0.708078	1.04715	2.98655	4.46429	2.12362	2.81617	0.462468	0.421845	0	0.185318	0.858944	0.53346	47.8343	41.436	3.73026	5.88212	3.03517	2.95213	3.9965	3.39119	2.4124	3.04931	16.1468	5.08207	6.28077	12.9645	11.3302	5.44678	6.86966	0.454619	0.627604	0.153933	0.258644	0.217471	0.146178	0
EDN99359	0	0	0	0	0.272183	0.0819321	0	0.437548	0	0.154464	0	0	0.090607	0.0892293	0.263916	0.0868508	0.771528	0	0	0.466228	0	0	0	0	0	0	0	0.225635	0	0	0.469915	0.204864	0.341876	0.173715	0.088676	0.674504	0.87001	0	0	0.984686	0	0	0.274989	1.02815	0	0.260747	0.109619	0.994726	1.04078
EDO00224	1180.33	503.623	760.065	545.029	278.739	1541.36	923.259	899.88	19.8393	10.778	14.3046	137.792	319.321	223.397	55.5204	650.699	47.4067	295.145	289.087	25.7342	13.287	6.19053	7.58811	501.409	448.628	72.1791	66.6299	136.292	223.29	195.815	207.175	150.628	71.5649	78.6979	68.7092	145.268	242.222	292.389	246.127	296.573	102.935	32.4564	8.44837	2.14152	6.06059	15.7501	2.96822	2.30211	1.08392
EDO00240	127.913	149.762	93.0476	56.0965	101.311	63.6275	79.1803	102.994	48.5373	41.5372	53.8305	82.957	84.3497	102.65	95.8998	90.6978	83.7335	74.0613	100.84	24.1753	28.2057	24.8123	18.9242	65.785	69.3916	153.358	167.027	104.21	73.0723	49.24	64.5994	79.5474	66.3742	66.1957	75.9223	64.0938	68.8928	73.3003	110.11	73.6198	109.256	109.611	15.088	15.8316	14.5964	14.1493	8.98879	8.52994	6.0243
EDN99542	0	13.1628	0	0	4.3464	5.88757	1.02663	1.04806	0.919962	7.39977	1.86934	3.05906	6.51093	0	2.10719	2.08034	9.24022	4.80757	2.31832	0	0	0	3.35625	0	3.22047	4.02939	7.89936	8.10696	1.10969	1.8955	2.81397	6.13388	6.14172	3.12075	3.18609	0	1.73661	0	3.21641	4.71724	0	0	7.41017	9.47202	0	3.12284	0	0	1.24649
EDO00087	9.44074	33.3136	17.8663	49.9394	6.66892	3.53894	5.19658	3.71354	4.01636	3.45298	3.01607	6.32276	7.07201	4.66553	7.93297	8.02931	48.8183	23.7265	19.8026	3.00304	6.12304	25.9869	25.0583	60.0408	49.1077	130.789	121.954	19.2355	18.185	5.8767	5.16335	18.3186	105.829	199.235	124.852	66.2421	163.391	61.1764	55.5582	25.5193	11.4428	33.4562	46.6254	87.8599	136.352	52.5587	1.16295	5.36025	17.7454
EDO00194	0	0	1.68315	6.08843	0	0	0	0	0.482564	1.21298	0	0	0	0	0	0	0	0.63045	0	0	0	0	0	0	0	0	0	0	0	0	0.738031	0	0	0	0.278543	0	0.455469	0	0	0.618605	0	0	3.88699	7.70122	0.36559	0	0	0	0
EDN99532	24.4332	174.565	148.835	748.004	56.6283	53.4928	66.0919	73.1989	78.9665	66.9445	82.4714	52.7334	55.5406	61.6755	50.9763	50.0494	75.7434	186.469	215.065	84.4718	84.8587	77.005	89.9163	100.907	93.5756	142.859	134.769	61.0511	60.7897	65.6877	59.7604	60.6634	58.6671	60.3136	71.2019	69.3407	83.7913	69.439	65.5919	130.15	205.988	219.723	253.833	675.561	116.677	32.6743	49.3462	53.459	40.8708
EDO00213	86.4853	30.2822	28.186	53.4059	14.3172	23.6009	20.6125	20.3852	18.4709	21.8602	19.1571	17.2742	16.7946	27.7144	24.4593	14.1405	29.9544	67.3669	74.6691	33.8667	39.4138	84.7535	76.5118	34.7039	35.6978	47.1926	33.0422	25.9981	21.1197	21.011	26.2875	37.4598	25.6901	25.89	26.2099	25.3427	23.9714	26.1692	31.6167	18.7451	48.1395	35.7785	33.7511	75.8731	42.5636	36.2484	30.7526	25.7467	19.5523
EDN99570	27.4369	13.5183	4.8333	24.2384	1.26474	1.20932	2.74133	4.01844	4.85002	6.45969	7.74331	1.25667	2.45182	1.31702	1.29847	1.49557	6.95919	3.94994	1.58729	1.52923	0.523087	2.81206	3.9065	14.2012	13.4503	108.697	116.282	4.16296	2.3553	1.16802	1.15599	4.61968	2.52304	2.70648	3.41757	2.21237	2.97253	2.64797	3.96394	18.4097	9.00535	6.38878	0.6201	1.55646	0.286315	0.213812	0.269664	0.0906306	0.0853442
EDN99815	16.3914	0	0	1.85952	0.696323	0.628819	0.986838	0.671625	1.17907	0.592747	0.598962	2.61377	3.12929	4.45135	1.01276	0.999854	9.62225	5.39143	0	12.5238	4.07991	0.877325	0	4.98441	8.25505	9.03749	15.1864	8.6586	1.42224	1.82203	3.00545	9.04075	5.24771	4.99966	5.78491	2.58837	1.6693	2.18682	3.09175	8.31308	15.8037	0	5.54008	2.12448	4.91296	9.5057	6.30986	5.0896	4.79273
EDN99996	2.91371	46.1067	28.5104	39.6655	31.8107	28.2798	33.3296	37.4875	29.133	30.6614	31.3555	25.3799	34.6115	31.6506	27.8441	29.2074	24.9987	20.2627	20.5987	11.1311	11.1687	22.3011	17.3955	32.4874	30.8155	38.5558	34.4187	16.9305	15.9273	14.4667	11.9136	15.1623	17.1406	16.6489	18.6911	18.2201	19.2876	20.0842	23.8153	40.7044	29.0288	19.4871	16.085	12.4622	7.78048	8.53752	8.82349	12.4399	10.5073
EDO00102	4.2361	16.8943	14.6137	27.8727	11.787	7.75977	9.09616	11.8028	9.48418	10.1486	10.3711	8.31695	14.4221	13.4064	11.6471	12.1877	16.355	14.0328	16.5095	7.39792	13.1798	13.4905	16.675	15.6724	16.6671	12.8458	16.3528	8.72695	6.57003	6.82769	7.33991	9.29496	8.98474	8.39854	8.00274	11.1041	8.0529	9.9843	9.98766	14.2574	10.8913	14.8096	16.6696	13.4122	8.65688	7.82232	11.3061	8.65923	8.92827
EDN99295	24.754	173.524	114.042	104.487	109.939	17.8968	21.2194	25.6007	38.1343	42.5132	37.9646	49.4645	101.648	95.1808	64.6797	107.598	313.095	95.4033	96.1343	61.8241	90.6582	155.689	156.68	301.015	288.316	166.542	176.098	14.6851	18.939	22.6237	19.1835	13.2993	10.1033	8.51749	11.4118	10.1249	6.4398	10.2979	14.4807	17.9324	33.6437	36.472	48.6518	9.88516	10.6764	33.4808	15.2336	11.597	12.1811
EDN99863	27.9496	5.52714	0	0	0	0	0	0	0	0	0	0	0	0	0	0	0	0	0	0	0	0	0	0	0	3.03396	0	0.987465	0	0	0	0.896562	0	0	0	1.20516	1.26916	0	0	0	0	0	0.601728	0.696719	0	0	0	0	0
EDN99308	2.41353	4.96805	2.42218	2.92056	4.44293	2.83942	3.48734	3.29642	2.5463	3.25839	3.11616	2.18088	3.61788	3.96622	2.78362	3.33704	8.57355	4.08268	4.6667	2.28312	2.24277	1.55017	2.95576	7.17614	8.10336	17.9963	16.6465	4.16475	5.09577	6.55802	5.07438	2.46946	4.37859	2.8138	2.67229	3.1506	1.85711	2.14664	3.43959	7.27011	15.5133	9.78295	10.3586	16.326	2.89361	1.27688	3.71635	3.99686	4.23419
EDN99880	2.83429	132.727	99.5554	154.337	14.93	6.3064	5.68791	4.99371	1.42714	1.02494	1.44996	22.9368	15.0304	20.7226	18.0957	19.3634	20.7337	22.9067	25.175	56.9227	76.1907	57.343	60.2475	118.363	107.412	8.48323	6.12716	90.2803	86.442	110.899	73.8987	90.1256	46.0504	55.559	44.248	35.805	83.5145	23.192	14.9689	9.9314	1.82178	1.72327	22.6259	22.6707	71.9771	74.0512	36.2231	35.9357	38.1214
EDN99587	8.61006	86.5703	142.242	41.1745	15.9811	48.0213	38.0134	31.5883	33.3015	33.1476	34.0276	60.7799	17.5895	18.0415	49.5425	18.8534	31.8216	40.5817	50.1843	50.7485	75.9643	108.049	100.983	55.318	65.5434	77.8333	81.4072	40.8636	41.4911	46.5285	51.1984	46.4409	50.0412	53.8711	44.8791	34.3878	33.6351	30.0427	31.3146	73.8977	98.7648	39.4636	79.3931	35.1215	43.3842	94.3643	125.983	103.785	133.106
EDO00024	1.16108	4.2368	6.51477	1.43694	2.63659	1.02042	1.95727	0.856342	2.27781	1.90087	2.66136	0.934148	1.55836	1.56112	1.46086	2.0346	26.8251	1.84503	1.89424	0.483887	0.441382	1.22031	1.0803	2.69617	1.43529	5.38741	5.18305	3.07781	1.97825	0.891711	0.812855	2.58185	1.72343	1.13328	1.7881	1.88014	1.76293	2.53478	4.8579	6.19029	5.69904	6.16099	23.5662	34.311	0.20708	0.309283	0.0650122	0.098324	0.154315
EDN99552	146.282	60.0312	24.3903	111.543	13.333	62.0137	64.9924	57.2446	44.5538	47.9101	46.7885	61.8955	16.2611	17.5225	31.1189	26.882	22.8267	58.7297	51.3552	31.5291	39.5445	47.5718	49.2004	139.641	143.728	389.849	373.56	20.9808	18.4362	20.7886	19.1486	21.0476	30.9004	34.7912	26.755	30.1754	29.7948	28.6562	41.2129	55.5774	58.9144	27.0199	35.2259	59.2441	52.6743	22.5502	33.5016	24.4355	28.9657
EDN99707	0	0	0	0	0.338166	0	0.319503	0.652344	1.43153	1.15146	2.32707	0.317342	0	0.997746	0.327896	0	2.8757	0	1.44299	0	0	1.70428	3.13355	1.61377	1.00226	1.25401	1.2292	0	0	0	0	0.763583	0	0	0.33052	0.502812	1.08092	0	0	1.46808	0	0	0.768719	0.589567	0	1.45781	1.22574	0	0.387928
EDN99489	0	0	0	0	0	0	0	0	0	0	0	0	0	0	0	0	0	0	0	0	0	0	0	0	0	0	0	0	0	0	0	0	0	0	0	0	0	0	0	0	0	0	0	0	0	0	0	0	0
EDO00187	0	0	11.318	0	0	5.19167	7.24227	3.69673	6.4898	1.63128	1.64839	5.39498	3.82757	1.88469	1.85813	0	0	0	0	0	4.49129	9.65785	0	0	5.67963	0	6.96568	2.38291	3.9141	3.34291	3.30849	2.16355	7.22104	3.66919	1.873	0	0	4.0122	0	0	0	0	5.80827	1.67049	0	5.50745	0	4.66899	4.39665
EDN99821	0	0	0	0	0.614581	0	1.16132	0	0	0	0.264324	0	0.613764	0	0.297957	0.58832	2.61313	2.71916	0	0	0	0	0	1.46643	0	1.13951	0	1.52843	0	0	0	0	1.15792	0.294183	0	0	0	1.93011	0	1.33404	0	0	1.16422	0.803606	0	0	0.371276	0.374344	0.705017
EDN99851	0	0	0	0	2.09931	0	0	0	0	0	0	1.97003	0	0	0.678516	1.33974	1.48767	0	0	0	0	0	0	0	0	0	2.54359	0	0.714638	0	1.20813	3.16017	0	0	0	0	0	0	0	1.51895	0	10.0154	0	0	0	0	0	0	0
EDN99750	10.5188	54.8069	60.26	29.4349	10.3893	22.9676	21.6723	17.8147	18.7585	21.9037	20.6279	23.9369	10.0779	11.0234	25.0579	13.9021	17.1788	34.9279	36.864	26.5026	31.5928	59.6784	61.4196	26.4776	27.1497	25.2697	24.3638	12.6873	10.4199	14.0959	11.6364	14.0838	15.2244	15.2222	13.2479	13.9526	16.2471	12.4742	11.4635	39.8489	24.2274	8.52735	31.602	20.3202	25.4133	44.0383	60.9632	49.4457	48.313
EDO00064	13.7905	15.2071	2.9657	16.0916	13.5579	5.78167	8.77696	10.0499	8.60902	8.12158	7.34287	6.24369	12.4115	14.4452	8.27718	7.57083	18.9487	3.33254	3.21406	6.12845	6.17856	5.69404	7.75503	20.3685	12.6502	64.7072	71.1845	60.4111	57.9479	47.3016	38.3619	68.0308	57.0013	70.4263	52.6372	74.8493	101.721	74.6445	101.817	19.6196	18.9944	12.5771	3.90003	8.86393	33.3356	12.6275	1.36508	1.68222	5.47234
EDN99474	5.30377	36.0785	56.1386	49.8648	26.7837	21.4022	24.3475	17.2768	23.1412	24.9574	22.4573	16.2937	25.5246	21.231	18.3102	30.2494	97.6254	45.1392	50.2943	88.7898	76.634	20.0133	16.1803	29.6353	30.801	51.5402	52.5169	19.5416	18.6378	18.571	17.0305	20.1275	28.4946	28.3914	31.4632	24.6231	26.8043	33.0799	37.2648	78.6786	54.3322	70.1378	55.8589	35.0583	47.2029	63.0734	36.1378	39.7816	37.5096
EDN99460	0	0	0.00520492	0	0.152489	0	0	0	0	0	0	0	0.152785	0.174037	0.139787	0.146178	0	0	0	0.472858	0	0	0	0	0	0	0	0	0	0	0	0	0	0	0	0	0.196434	0	0	0	0	0.0773503	0.620969	1.75282	0	0	0	0	0
EDN99436	5.81723	0	0	0	0	2.67798	0.933931	0.953426	0.836895	1.6829	1.70055	1.85523	3.94869	0	1.91693	0	2.10147	0	2.10899	0	1.15835	0	0	0	0	0	5.38957	0	0.504745	1.72435	0.426647	1.11601	1.86239	0.946323	1.4492	0	0.789904	1.03479	1.46299	0	0	7.07382	4.11954	3.87754	0	0	0	0	0
EDN99693	0	0	0	44.9604	0	11.4029	13.2557	12.1792	2.37568	3.58293	1.20683	0	0	0	0	0	2.98271	0	0	3.60485	3.2882	7.0708	0	0	8.31644	0	5.09978	5.2338	1.43281	0	1.21112	1.584	2.64337	2.68632	0	2.08609	4.48458	2.93745	0	12.1817	0	0	2.1262	2.44603	7.19927	2.01608	1.69514	3.4183	0
EDN99811	234.434	15.5665	15.179	3.43166	3.8551	6.96274	12.1411	21.6904	6.52778	6.01638	7.18482	3.01475	1.28332	4.42334	3.11501	2.46025	2.73191	15.6352	13.7084	0	10.541	17.8097	7.93833	6.13234	15.2343	4.76522	2.33548	19.1749	7.21785	5.60412	15.53	23.2129	6.05275	11.6871	8.16383	13.3748	11.2956	9.41658	5.70568	5.57869	19.4434	18.3919	9.25025	7.84124	42.8605	24.0053	14.7498	19.568	12.5301
EDN99621	0	0	0	0	162.988	94.6207	109.995	67.3746	78.8531	138.744	140.199	229.427	186.025	194.646	79.019	189.458	0	0	0	0	0	0	0	0	0	0	0	14.4766	0	0	0	0	0	0	11.3788	0	0	0	0	0	0	0	44.1077	10.1485	44.8043	133.835	70.331	70.9121	26.7103
EDN99761	3.19027	1.23129	4.80255	1.08576	8.94471	2.9373	3.58529	3.0719	4.41757	4.67235	5.59567	2.48001	3.58666	4.19857	2.03685	7.84897	28.8121	1.04934	3.90355	2.43753	1.90578	1.36604	1.88374	1.29349	4.21756	7.0359	6.65041	5.56126	3.66775	2.36416	1.93034	4.66679	4.72382	4.34646	4.70238	4.7355	4.44027	6.52622	5.01458	5.58939	23.5818	16.4875	4.56981	3.54419	1.217	1.55798	1.22809	1.23824	1.32148
EDN99837	0	1.66439	1.29836	0.880598	1.37397	0.148892	0.207702	0.265047	0	0.0467837	0	0.257871	0.98794	1.45938	0.213158	0.368272	5.49144	0.729479	0	0.706049	0.257612	4.43165	3.7346	3.93404	3.25773	0.611401	0.799076	8.47412	8.92409	14.4766	13.2364	11.0446	2.8993	2.42026	2.52465	0.817167	0.439177	1.49586	0.813406	2.02802	0	0.786592	0.666303	0.287448	3.10212	0.631794	0.597622	0.468657	0.75655
EDN99840	0	0	0	0	0	0	0	0	0	0	0	0.165811	0	0	0	0.084571	0.187819	0	0	0	0	0	0	0	0	0.327609	0	0.878848	0.541339	0	0.533843	1.29666	0	0.0845776	0	0.13136	0	0.369937	0	0	0	0	0.133885	0.385061	0	0	0	0	0
EDN99906	0	0	11.2817	4.0809	2.29222	1.38	0.721903	0.736973	5.49862	3.57731	4.27205	6.81171	5.72293	6.38737	5.92693	2.9257	21.1169	23.664	13.8566	7.85279	8.05837	6.7388	12.9802	7.29251	6.79368	7.08344	6.94332	73.5409	19.8979	40.6526	26.383	50.0333	50.3851	17.5556	16.0561	19.3134	23.2018	19.9966	22.6171	5.80486	0	0	4.34222	2.99723	0.980177	1.09796	0.461586	0.930801	0
EDN99908	44.6031	0	0	30.36	85.2652	76.9993	102.042	60.31	77.0017	48.3881	39.1164	101.352	85.1518	61.4952	77.1638	244.866	36.2539	12.5749	60.6394	0	0	28.6477	52.6729	81.3792	185.32	168.632	206.62	35.3417	40.6359	39.6638	24.5346	19.253	21.4195	32.6513	22.2232	50.7116	36.3391	35.7037	67.3042	74.0321	0	0	68.9154	39.6409	14.5841	32.6731	0	13.8494	6.52081
EDN99274	3.22428	2.13329	1.38678	1.2541	0.939226	0.212044	0.110924	0.113239	0.298196	0.399759	0.504939	1.6526	1.52421	1.50104	0.9107	0.112387	3.49431	1.2986	1.25243	7.2397	20.3616	10.6503	5.43947	5.04237	3.13164	0.870722	0.853498	12.409	17.1454	21.709	17.1276	14.0502	6.63591	7.98008	5.16368	4.36411	7.88067	1.47483	6.60291	0	0	0	24.1972	9.41545	5.12069	3.37412	27.5188	20.3091	20.6059
EDN99343	0	0	0	0	0	0	0	0	0	0.207461	0.209637	0	0	0	0	0	0	0	0	0	0	0	0	0	0	0	0.885872	0	0	0	0.210381	0	0	0	0	0	0.779009	0	0.721407	0.529014	0	0	0.369338	0.84979	0.625286	0.35021	0.29446	0	0
EDN99504	34.0663	2.93809	0.572988	0	87.5092	17.0843	20.3949	30.7397	37.2088	36.0074	40.8079	78.4787	126.584	93.4587	62.7919	46.575	92.4012	61.8109	51.4372	0.997094	0.113689	0.488941	0.749156	22.4544	20.2715	461.756	432.521	32.8739	47.7557	9.39277	9.96604	23.8781	4.2955	2.18265	3.41363	6.85198	2.86848	6.80461	7.03582	85.6044	188.629	147.186	2.79349	0.338283	0	0	0	0	0
EDN99394	0	0	0	0	0	0	0	0	0	0	8.33961	0	0	0	0	0	0	0	0	0	0	0	0	0	0	0	0	0	0	0	0	0	0	0	0	0	0	0	0	0	0	0	0	0	0	0	0	0	0
EDN99511	0	0	0	0	4.73363	0	0	0	0	0	8.14352	0	0	0	0	0	0	0	0	0	0	0	0	0	0	0	0	0	0	0	0	0	0	4.53172	0	0	0	0	0	10.275	0	0	0	4.12636	0	0	0	0	0
EDN99309	9.22441	12.525	15.2246	19.3659	8.75316	5.24415	7.73478	8.60663	4.53282	4.31636	4.87332	6.00775	8.91126	7.93998	5.30113	9.35535	14.8147	7.26925	6.40643	3.56641	4.71372	11.9207	10.9371	14.3293	15.1962	18.4879	20.2845	5.74157	6.133	4.69444	4.47492	6.07653	3.78934	3.03734	3.95921	4.04346	2.98802	2.49096	4.19255	9.28478	15.43	21.488	33.034	46.4975	3.41589	3.33787	3.83329	3.69242	3.93199
EDN99554	35.9817	29.538	23.6439	18.2716	24.2383	11.8974	15.4733	16.2878	16.5155	15.9858	14.9013	21.4479	20.8623	21.4041	24.1373	22.3665	36.674	29.3059	24.3815	9.53798	9.04135	23.6607	24.9555	21.5358	23.2986	34.819	32.2782	35.1177	28.8417	24.1249	22.4313	38.1304	29.896	30.5908	29.1681	36.4723	34.55	37.489	39.8594	20.5395	30.837	33.3366	6.12204	4.50494	9.52417	9.41347	9.14616	8.33503	8.43334
EDN99275	0	0	0	0	13.5991	0	0	0	23.0272	0	11.6977	0	0	0	0	0	0	0	0	0	0	0	0	0	0	0	0	0	0	0	0	0	0	0	0	0	0	0	0	0	0	0	0	0	0	0	0	0	0
EDN99905	7.21883	1.31112	3.83542	11.5615	2.38115	0.390966	0.10226	0.313185	2.8407	1.19775	2.69991	1.92981	1.29708	2.44827	1.25936	4.55881	7.36319	0	1.61646	0	1.26833	1.36368	2.34017	3.09904	4.81176	8.82989	7.47497	16.5541	57.0354	9.25153	17.5651	25.9057	238.996	267.229	226.489	247.35	269.331	220.036	240.285	25.8431	8.18825	54.2182	29.1964	42.8344	3.88769	1.39977	0	0.131852	0.620804
EDN99753	37.5984	250.978	222.861	368.468	81.458	140.14	138.902	162.39	148.028	150.502	156.483	83.7998	70.8547	90.3946	79.3007	86.0044	64.1305	76.369	84.9226	154.594	160.54	161.906	145.312	228.144	227.708	171.629	180.109	39.2029	89.6948	89.0961	91.5629	43.3398	59.2965	63.4919	63.3841	76.9942	71.011	66.5773	66.0827	51.7684	72.5007	97.415	72.2444	50.1707	57.9064	43.4255	53.7492	47.3611	60.9639
EDN99478	9.37972	27.1509	13.2375	12.769	14.0457	29.4162	31.7645	34.0129	59.7115	39.6852	40.2298	31.4095	22.3836	16.4589	24.9201	29.4658	23.1895	18.511	17.8529	178.908	122.22	6.77747	5.9999	10.6959	15.0572	29.3671	28.7862	21.1815	18.6169	23.1985	18.0581	25.1361	18.8621	14.8771	14.8964	7.3317	6.44782	7.1954	14.1536	21.0823	31.652	17.1088	8.26522	18.496	77.4402	106.929	90.2679	86.0991	43.1953
EDN99930	0	0	25.982	0	0	1.98636	2.0782	0	3.72455	0	3.78409	0	2.19668	2.16328	2.13279	0	0	0	0	0	0	0	0	0	6.51918	0	0	0	0	0	1.89877	0	0	0	0	0	0	4.60527	0	9.54909	0	0	5.00012	1.91742	0	0	0	2.67957	0
EDN99689	6.39895	73.6417	93.9929	152.841	38.3533	45.3917	49.2648	51.8187	32.0949	32.0172	31.2051	52.0392	44.0279	41.2197	48.8337	46.1296	69.7688	49.5296	51.6703	58.4154	59.6551	46.3301	51.1412	70.9936	66.0642	86.1406	87.1314	27.7175	22.4107	32.8488	25.3429	31.304	37.434	30.4716	37.1479	27.558	23.6971	25.3523	26.4802	65.3351	54.591	59.4201	85.8363	167.941	34.9985	52.769	45.0854	39.9187	38.2706
EDO00020	33.5387	0	0	0	51.2913	0	0	0	0	7.27698	0	72.1992	42.6859	58.8517	66.3113	57.2829	0	151.289	0	0	0	0	0	0	0	0	0	85.0393	43.6509	14.9124	22.1382	48.2568	16.1061	24.5518	16.7105	63.5533	27.3247	35.7959	25.3043	0	0	0	0	0	0	12.2841	10.3286	0	0
EDN99641	85.1135	61.9807	24.175	21.8619	101.785	46.8215	58.139	61.7215	31.8828	28.4558	40.608	244.428	107.237	141.166	230.198	127.085	92.2416	175.367	167.095	9.81599	13.7504	7.56396	10.1145	42.3226	38.821	315.213	318.401	326.26	240.92	138.762	137.215	351.065	144.472	149.17	168.562	126.998	129.529	122.265	207.996	132.09	307.603	263.63	16.852	13.0832	8.75158	12.9402	5.27527	6.48236	6.88685
EDN99315	0.575286	2.6644	0	0	0.293265	0.132417	0.13854	0.565726	0	0.124821	0.50452	0.412808	0.585749	0.432632	0	0.4211	1.8704	1.6219	0.938545	0.376755	0	0	0	0	0	2.71875	0.532994	0.729335	0	0	0.126578	0.165549	0.276267	0	0.143317	0.218024	0.234349	0	0	0.318286	2.21864	8.39466	0.333324	0.127821	0	0	0	0	0
EDN99524	274.882	875.403	1059.68	391.475	529.519	239.093	302.967	301.227	273.329	272.445	234.932	722.247	563.939	494.845	687.842	664.669	716.437	615.665	618.393	98.9611	60.6143	601.147	618.069	677.749	675.497	916.272	942.113	249.169	318.599	322.52	289.463	279.029	328.491	324.116	322.24	235.038	252.993	239.701	268.77	207.254	792.762	487.43	405.879	353.819	59.9914	155.785	72.1939	57.5125	76.4732
EDO00241	275.427	0	0	0	7.80028	7.04409	7.36977	0	6.60405	19.92	26.8385	36.5997	46.7394	38.3573	7.56336	37.3349	0	69.0233	66.5693	0	0	19.6557	24.0932	37.2239	46.2369	86.7762	85.0597	29.0983	15.932	13.607	13.4669	44.0327	0	0	22.8717	23.1961	12.4665	0	23.0893	84.6581	0	0	5.91052	6.79959	30.0193	11.2088	9.42449	19.0047	17.8962
EDO00041	14.5694	22.4923	14.1499	19.194	45.5206	63.717	64.6256	61.353	43.6107	41.8087	49.0479	50.6989	39	51.1308	36.9366	38.7593	70.7982	45.0505	59.5504	21.2375	25.8293	19.9227	13.3203	60.0241	62.4865	139.04	135.418	45.8789	31.0734	35.5245	34.3314	45.9832	21.6668	20.7574	22.9481	29.2108	17.0392	18.5596	10.6377	125.331	101.501	144.018	30.7709	28.0899	19.0553	17.0416	22.7233	17.9495	21.025
EDN99319	5.83764	1.28746	0.627702	0	0.956528	1.15173	1.3054	1.8452	0.0899819	0.542831	0.182841	2.19419	1.59209	1.35883	0.618317	1.72957	4.293	1.88092	2.04081	1.63846	1.74362	1.33907	0.656554	1.52156	3.14995	4.72939	2.70424	1.71805	2.06224	0.741598	1.65141	2.03986	1.60193	1.42447	0.727143	0.790133	0.339718	1.55763	0	8.30512	1.6081	4.56341	6.4426	9.63521	1.3634	2.44357	0.642056	2.20103	1.58496
EDO00049	0	0	0.295624	0.267339	0.650707	0	0.472918	0.386232	0.254269	0.340871	0.215278	0.328804	0.949769	0.639961	0.291205	0.766649	0.744891	0.885845	0.533969	0	0.469247	0.504524	0.309213	0	0.593405	0.556843	0	0.43569	0.25559	0.261949	0.388878	0.395581	0.471532	0.527113	0.19569	0.520973	0.159995	0.943183	1.18531	1.7384	0.757355	0	1.66882	5.54139	0.256845	0.359635	0.241908	0.36586	0.2871
EDN99412	128.215	3147.86	3525.92	8557.25	555.837	628.967	607.042	635.926	515.937	523.205	506.398	572.306	525.311	544.928	570.112	501.663	815.35	979.446	982.989	1384.37	1725.98	1972.56	1884.32	1843.65	1846.9	672.468	654.051	378.614	582.059	720.378	681.409	429.292	445.882	473.073	438.16	441.973	528.92	425.673	442.369	1651.58	1166.39	1088.77	1030.41	1905.1	1074.81	668.01	1015.65	1040.81	944.134
EDN99772	12.5446	66.1688	62.5542	33.7991	55.4223	31.1606	46.2586	69.0695	71.5687	70.3139	69.3322	56.3852	57.8766	57.4552	58.6479	50.1209	58.9125	53.1979	46.6165	87.4603	80.5584	22.1572	19.7523	33.6961	38.1037	98.3136	106.054	56.4915	93.8796	64.7247	65.7833	62.7225	68.0236	66.1316	73.2454	74.4825	57.1701	50.7661	60.1399	57.5483	62.49	91.5264	26.8528	24.4465	16.578	11.2952	10.4629	10.7117	11.4623
EDN99305	5.4648	35.3088	28.0312	21.4917	17.695	17.7499	22.1774	26.7206	10.0895	9.66134	9.18575	9.44035	16.8987	15.9821	11.1049	14.5684	40.4702	14.2657	16.4001	51.2975	58.3987	9.35984	6.69254	24.3727	26.9103	28.5044	31.8785	9.49413	15.4894	6.47951	8.06052	10.7752	6.31784	4.79067	5.09266	6.98028	5.19434	3.45635	9.1624	14.4456	7.80573	18.4591	3.59633	1.88877	64.3268	53.3009	109.578	124.372	200.148
EDN99675	23.0373	76.5819	105.305	49.217	25.1162	48.6526	40.4949	33.8163	31.2435	36.0472	37.7892	62.3426	22.2578	27.6943	68.5717	28.6382	69.2504	89.1271	95.0114	78.4088	79.8588	87.3744	87.9042	41.9297	36.4575	44.5024	39.7273	55.481	36.6801	42.1686	37.9605	61.6483	40.6184	46.8998	43.1898	34.7956	40.0724	32.8434	41.1058	130.621	79.7661	25.7643	64.0116	56.0055	88.4121	125.458	92.1773	69.3387	93.3197
EDN99964	5.12516	5.87542e-05	5.46181e-06	2.95804e-05	10.8738	0	0.279537	0.000137176	0.0837217	3.39062e-07	0.0745975	11.8725	10.29	11.0455	11.7877	12.2215	31.1872	27.7284	25.7127	16.9593	18.9304	0.000379287	0.000462766	0.000713133	0.000440995	1.17366e-06	0.000526274	13.3391	11.7673	14.6734	13.2624	12.8988	17.8437	12.0473	16.1064	14.9645	12.3656	10.8334	11.5955	12.3856	18.2372	13.7728	27.5732	50.9539	16.2682	23.2022	13.4422	11.1135	14.9737
EDN99429	32.0632	0	0	0	114.414	162.364	177.592	63.0607	131.464	34.7841	140.595	322.106	97.9391	160.75	396.212	86.0558	0	0	69.7455	0	0	20.5936	25.2428	0	48.443	30.3055	0	30.4867	41.7305	57.0251	21.1642	119.948	0	23.4716	63.9012	85.0601	78.3677	17.1105	96.7641	195.134	0	0	99.0805	56.9922	146.774	340.565	355.47	308.628	225.001
EDN99716	118.655	0	0	0	110.893	40.9673	61.9109	53.4797	38.408	21.454	52.0294	113.524	130.881	123.933	131.962	96.5038	32.148	44.6031	86.0347	0	0	0	31.1383	24.0542	89.6355	74.7668	238.186	6.26782	25.7383	26.3788	34.8095	22.7633	18.9937	24.1278	29.5595	59.9577	32.2235	0	14.9204	186.002	76.267	216.428	72.5686	35.1514	19.3986	115.891	73.0817	49.1237	98.299
EDO00101	0	0	0	0	77.5617	61.2873	91.6012	65.4594	82.0838	90.7838	50.0377	54.5891	87.1409	66.7457	122.21	37.1238	0	0	0	0	0	0	0	0	0	0	0	24.1115	9.90121	0	8.36924	43.7838	54.7996	18.5633	28.4279	0	15.495	20.2987	0	21.0448	0	0	36.7319	25.3543	0	0	11.714	23.6216	77.8532
EDN99615	5.85186	45.8657	43.7073	33.3974	18.3002	23.52	25.3662	27.1684	17.1937	19.2895	19.5905	14.6969	18.2186	19.8035	14.9632	18.342	15.245	20.9399	22.3986	48.1995	47.4614	49.0056	42.8812	40.791	41.3163	20.4224	21.6866	34.7402	30.6993	44.6329	37.9335	34.1976	23.7787	23.8355	19.0639	28.8309	29.5227	24.9828	33.9624	19.6749	13.8881	9.03176	14.8665	9.10145	30.3203	47.8128	47.5486	45.4955	42.9734
EDN99768	190.187	0	0	0	0	26.266	0	0	0	8.25307	16.6792	0	9.68232	0	0	0	0	0	0	0	0	0	0	0	0	0	0	0	9.90121	0	0	0	0	0	0	0	0	0	0	21.0448	0	0	7.34638	8.45143	0	13.9318	11.714	11.8108	33.3656
EDN99893	6.11665	26.8981	25.1123	17.663	9.96845	6.69823	9.86464	10.2528	9.55968	9.85303	10.5659	10.1526	9.10594	9.61798	9.89473	7.32647	13.9609	15.677	14.918	37.0232	35.5427	18.0954	15.614	19.1636	20.3031	18.7455	20.7789	10.3981	13.7988	14.0103	15.4566	11.1478	11.0374	9.81462	10.6204	17.14	14.6481	11.6718	10.7681	11.8957	7.86312	16.2282	8.16198	5.35379	34.606	44.3989	47.2062	55.1932	47.6381
EDN99970	0	0.581485	1.56836	0	0	0	0	0	0	0	0	0	0	0	0	0	0.17277	0	0	0	0.17264	0.946727	0.857742	0	1.16479	0.39079	0.757547	0.0777032	0.192878	0	0.0536163	0	0.119966	0.0610944	0	0.09669	0	0.128008	0.423883	1.08944	0	0	0	0.10393	0	0	0	0	0
EDN99731	0	0	0	0	1.55334	0.701375	4.40282	0.749121	0	0	0	0	1.16345	0.763842	0.376539	2.23044	2.47673	15.4633	12.428	0	0	1.95711	2.39895	11.1191	12.6604	30.2408	21.1733	0.482884	0	0	0	0	1.4633	0.74354	0	0.577405	0	0	0	5.90054	0	0	0.588506	2.03109	0	0.558027	0	0	0
EDN99766	23.1789	107.351	73.6627	194.001	38.9488	23.3169	27.2893	29.3363	30.3821	31.8514	32.9383	27.3101	37.3674	41.5336	29.4913	28.6965	33.9586	28.5596	36.8812	37.6685	25.1287	35.2886	34.4691	49.0777	36.9656	46.2507	43.7451	40.8134	44.2456	36.6437	40.9885	40.7619	36.6913	38.7538	36.7849	41.97	33.2224	42.1476	63.4749	47.9716	76.1481	75.1621	48.0826	43.8707	29.7543	17.6081	34.3689	30.6545	23.3441
EDN99361	0	0	0	0	0	0	0	0	0	0	0	0	0	0	0	0	0	0	0	0	0	0	0	0	0	0	0	0	0	0	0	0	0	0	0	0	0	0	0	0	0	0	0	8.45143	0	0	0	0	0
EDN99599	3.66999	3.77718	3.68313	0.555122	3.84565	1.97107	2.3568	3.0075	1.40795	1.06171	1.07285	2.34086	2.90635	4.90656	3.52729	3.28335	5.08216	5.28836	1.99579	1.33526	0.487189	1.04763	1.28414	3.96798	3.38852	10.4064	10.2006	2.71409	1.27374	1.63179	1.61499	4.10707	1.95824	1.99006	2.43807	2.00903	1.3289	1.74088	3.07659	4.28657	1.57262	0	0.78756	0.634218	1.99999	2.53902	1.88368	1.5194	1.78846
EDN99622	1.40328	24.0037	24.42	23.6118	11.1309	9.05697	11.1654	11.3571	12.3794	13.1532	12.282	19.8705	12.0448	11.0596	15.8701	12.9288	21.4433	22.6931	21.6116	13.7851	13.3119	16.6921	17.4555	25.7397	25.1027	28.3839	25.9503	6.61805	4.16414	6.73856	5.10068	6.18649	4.85201	4.91714	6.09681	4.55238	3.6585	4.13371	4.27733	56.8626	29.0076	24.777	10.8626	7.34578	11.8564	20.086	8.57392	6.64043	6.76189
EDN99829	4.03915	2.80606	2.12815	4.12399	13.0749	2.37078	2.48039	3.02867	1.78686	1.53367	2.74528	8.69513	13.2632	11.2896	9.98254	14.3395	35.5666	15.9426	10.9827	7.14215	8.08315	3.7617	2.86196	12.0369	14.9514	18.7069	15.156	8.19319	7.67521	8.35108	7.10976	7.49707	8.34072	4.97733	6.13808	5.66387	4.52483	3.8799	5.33305	7.3746	23.366	22.8392	6.27983	4.08339	6.33938	6.13951	5.84631	5.14211	5.96415
EDN99581	1.60166	6.18166	5.12359	8.17653	8.52204	4.97698	7.81063	6.69395	4.49325	4.43083	5.53077	3.68736	6.72703	7.27718	5.14595	8.1579	7.37715	4.74135	4.68166	3.14679	4.18596	3.47193	4.25575	7.06215	5.29351	9.65087	11.5004	4.6322	4.27338	4.36191	3.25977	4.49384	3.6535	3.37089	4.03998	4.78016	3.83317	6.62415	6.64632	7.75378	5.40483	4.3822	4.56273	4.71526	2.35667	3.81312	4.31592	5.65705	5.32708
EDN99292	0	0	0	0	0	0	0	0	0	0	0	0	0	0	0	0	0	0	0	0	0	0	0	0	0	0	0	0	0	0	0	0	0	0	0	0	0	0	0	0	0	0	0	0	0	0	0	0	0
EDO00195	0	0	0	0	0	0	0	0	0	0	0	0	0	0	0	0	0	0	0	0	0	0	0	0	0	0	0	0	0	0	0	0	0	0	0	0	0	0	0	0	0	0	0	0	0	0	0	0	0
EDO00048	1.90994	11.7943	11.762	6.85473	6.41712	4.87581	5.08033	7.93965	5.50794	5.66979	4.92981	6.31266	5.21526	6.18057	6.05057	5.57099	6.06854	6.02105	7.36496	3.29761	3.37097	12.2672	11.4142	9.18698	10.0998	8.86206	8.2846	5.72324	3.50271	5.0953	3.40009	5.57112	4.00232	3.98262	3.80646	4.73783	4.88039	5.09619	6.41903	10.1828	6.3614	4.75058	6.27089	3.83856	3.66186	6.77285	4.30443	4.04347	3.22379
EDO00165	1.24265	1.91841	0	0.724999	0.633467	2.77856	2.13752	2.88042	1.57065	1.3481	1.32331	0.849225	1.0845	1.06801	1.00909	1.73257	5.67545	2.20214	2.41346	0.813809	0.84837	0.114019	0.698797	3.23891	2.8162	4.69811	2.96047	0.900229	0.739344	0.552519	0.195296	0.919526	0.682001	0.519811	1.01716	0.672777	0.650836	0.473671	1.33936	5.30369	3.42313	2.59041	1.61142	1.3805	0.580451	0.0650198	0.328016	0.165363	0.103812
EDN99733	0.749427	0	0.564083	0	0	0.258751	0.180476	0.644851	0	0.162605	0	0	0.0953822	0.187864	0	0	0.406095	0	0	0.2454	0	0.481343	0.295006	0	0	0.708344	1.0415	0.35629	0	0	0.164893	0	0	0.182871	0.0933494	0.710052	0	0	0.282714	1.45121	1.44511	0	0.506593	0.499539	0.122522	0	0.230793	0	0.32869
EDN99799	1.51265	2.33525	1.13855	3.08885	1.49402	1.15334	1.4571	1.3713	1.77494	1.90768	1.80332	1.40202	1.39577	1.20866	1.19163	2.8373	5.99381	2.23893	1.95368	0.92872	0.960093	0.850105	0.521012	1.72492	2.07115	5.5402	4.11675	1.88774	1.69803	1.47125	0.561639	2.04043	2.95105	2.12237	2.07259	1.50484	1.92561	2.11897	1.85456	3.50451	4.73986	3.79377	4.10831	6.07065	1.42198	0.415524	0.320262	0.440329	0.27643
EDN99923	2.84348	28.1552	24.0593	9.07668	8.17232	3.24994	3.58909	2.53106	2.20055	2.25508	1.6553	4.31531	9.23467	5.53029	5.4039	17.7755	63.4387	9.73051	9.86446	49.7655	47.7369	8.62775	8.10535	10.4952	9.99954	4.81914	5.5414	3.29413	8.65223	9.15525	8.3059	2.65229	4.00235	2.67969	3.73728	5.7226	6.43068	3.19182	4.36467	6.34705	10.2098	8.94233	13.6726	7.01498	40.8448	51.6064	68.8462	103.453	98.8807
EDN99328	31.8744	57.3591	45.9223	42.8595	47.0514	22.7304	27.7841	32.3543	26.2055	23.5479	27.3104	40.6927	47.4866	46.3234	39.1463	41.4625	51.9217	45.6485	34.6675	34.9617	37.4978	42.0751	44.4922	63.2694	56.8735	77.4433	78.0855	38.4883	27.2833	28.3447	26.9342	36.2395	40.9436	35.8351	35.2213	34.6093	31.8635	26.2974	28.9173	38.1912	58.8237	52.0759	27.3058	15.6849	21.6116	24.2084	27.5813	23.9839	31.5617
EDO00220	0	0	0	0	0	0.235517	0	0	0	0	0	0.73422	0	0.256493	0	0	2.21779	0	0	0	0	0	0	0	0.38648	0.483556	0.473991	0	0.133171	0	0	0.147222	0	0.124838	0	0	0	0	0	1.69831	0	1.86634	0	0	0	0.749527	0	0.158854	0
EDN99387	0	0	0	0	0	0	0	0	0	0	0	0	0	0	0	0	0	0	0	0	0	0	0	0	0	0	0	0	0	0	0	0	0	0	0	0	0	0	0	0	0	0	0	0	0	0	0	0	0
EDN99385	0	0	0	0	0	0	0	0	0	0	0	0	0	0	0	0	0	0	0	0	0	0	0	0	0	0	6.51733	0	0	0	0	0	0	0	0	0	0	0	0	0	0	0	0	1.56297	2.3001	0	0	0	0
EDO00099	39.941	69.6462	64.8842	32.8586	9.66771	28.6386	22.7661	21.546	24.0592	25.7489	26.0818	22.8871	11.4103	11.3088	27.341	10.6568	23.5114	42.6119	46.4098	41.0237	39.9949	53.1522	62.4373	25.5143	25.6142	37.4798	39.9331	28.961	18.1755	18.6533	21.1798	30.3467	21.5265	23.6291	20.1867	23.8489	25.6346	15.3342	13.6581	70.9043	28.8124	11.5307	50.5573	28.9215	62.6679	82.6169	106.1	88.9542	83.6815
EDN99605	5.9184	7.10647	4.94966	14.3235	20.8399	3.48137	5.12038	4.79615	5.48712	5.46943	5.6229	9.6472	13.7818	13.5722	19.8277	9.94796	40.6223	15.5734	19.907	177.576	96.6367	7.46177	7.24804	10.1317	9.93543	14.71	16.653	101.085	407.395	474.353	412.943	128.239	69.054	61.3505	79.8363	44.5273	57.6836	30.7647	45.8108	6.0638	16.9073	21.5905	3.34448	5.84441	295.293	153.666	55.7589	82.2195	123.25
EDN99650	609.51	2810.79	2896.36	1963.98	1238.51	2073.72	1892.72	1685.6	1817.15	1749.57	1853.66	1483.23	1168.61	1183.3	1474.69	1283.25	1600.36	3430.15	3336.65	3227.61	3587.92	5426.08	5386.55	2543.91	2636.18	744.229	730.719	2808.58	3773.37	4215.15	4332.33	2796.57	2922	2873.41	2840.04	3243.34	3595.42	2916.92	2862.8	1272.18	2158.95	1083.13	2222.49	2492.29	1283.87	2507.88	2243.19	2131.36	3552.09
EDN99857	1.91955	26.4014	27.8456	23.0433	16.1903	14.4199	21.6003	26.6845	22.2933	22.4526	23.4532	14.1498	15.0583	18.2851	11.127	18.1383	29.2189	13.7755	13.5704	16.6853	17.3046	10.984	10.0291	22.9239	21.8832	40.4099	36.7004	8.84932	13.4	11.4058	11.6723	10.5455	9.46957	12.6467	10.477	11.9042	12.8666	9.03308	10.1378	21.6267	14.1328	16.5516	29.1194	22.2167	9.75705	11.1851	9.18961	10.4576	11.0722
EDN99663	144.875	63.731	17.588	40.2931	65.7135	47.8689	47.456	37.3403	64.2082	62.8678	64.5516	35.5842	37.8689	81.0295	50.8201	28.8872	484.531	33.8176	27.956	38.7676	51.6475	21.0114	21.4625	18.9482	14.1217	100.123	95.2562	170.585	64.0685	78.9615	77.4629	177.52	207.222	180.939	183.757	159.993	179.905	271.426	273.263	343.458	126.163	184.694	78.8268	132.911	99.3255	36.8016	25.666	37.9707	32.5674
EDN99774	2.86475	35.686	17.6962	10.0859	12.3376	8.75407	9.30154	15.81	24.4511	25.3129	29.3036	12.3576	12.975	13.372	9.54588	12.1479	11.3481	13.8695	11.8185	8.08674	8.96969	4.75856	4.89959	23.7909	22.089	40.3355	42.1918	8.92311	9.97693	10.7171	6.58575	8.92606	6.83118	6.46008	7.62891	5.69054	5.3118	6.58955	7.22949	12.8984	30.4777	17.2977	3.85391	1.16328	1.84111	2.93068	2.49457	1.87105	1.76192
EDN99680	23.683	12.1873	22.2823	1.34336	102.117	4.99699	8.79258	16.2541	0.63884	1.49874	0.649053	27.8516	94.1941	107.109	57.7995	38.2827	155.602	42.2873	32.1978	26.4962	28.2951	26.6195	15.5377	12.0028	16.3999	32.6443	39.3126	25.9589	34.6765	33.3455	34.522	32.0882	18.4814	21.6711	21.879	57.9665	46.2276	15.2714	11.1677	29.4817	152.226	197.992	7.24219	12.9359	7.74375	19.517	26.4386	22.3674	28.5645
EDN99788	3.32081	20.5068	17.4967	4.52075	16.9286	11.4656	7.99713	6.53126	27.59	15.8515	14.5616	6.7516	14.3702	18.7301	10.6694	11.7488	13.496	28.0871	17.1561	7.6118	6.94317	9.59804	2.61442	2.01963	10.0346	20.402	16.9218	5.78882	8.64413	10.3358	5.11466	9.55622	9.56843	6.88776	7.85924	13.2146	6.76385	0.886077	16.2857	15.617	0	6.05723	107.108	261.196	7.05786	2.4326	5.11338	2.57782	5.82589
EDN99947	0	0	0	0	0	0	0	0	0	0	0	0	0	0	0	0	0	0	0	0	0	0	0	0	0	0	0	0	0	0	0	0	0	0	0	0	0	0	0	0	0	0	0	0	0	0	0	0	0
EDO00089	0	0	0	0	0	0	0	0	0	0	0	0	0	0	0	0	0	0	0	0	0	0	0	0	0	0	0	0	0	0	0	0	0	0	0	0	0	0	0	0	0	0	0	0	0	0	0	0	0
EDO00229	2.95453	22.9751	34.9224	8.93803	4.90889	9.31938	9.30227	7.45189	8.80804	9.56827	10.7482	12.9822	5.37588	5.7879	12.9812	4.85933	9.78378	14.4999	12.1991	14.4761	13.5313	27.9726	26.1896	9.71639	9.75441	11.0668	11.8617	10.5434	6.83616	10.2661	8.7158	12.4069	10.4048	11.1613	9.40494	8.00392	8.46949	7.76664	6.76995	24.8223	17.7246	7.18549	9.95421	12.0594	16.2441	29.9793	41.6184	34.4872	37.147
EDN99381	4.96014	36.0644	44.5603	13.0692	7.83032	13.4059	11.6367	11.2895	12.7756	16.6292	15.681	20.7432	8.87885	7.62079	21.6307	8.54982	20.1149	29.502	30.2804	28.7116	24.0868	44.4985	45.7267	18.2944	19.0978	22.8362	21.6433	20.0822	11.8701	15.7226	16.7929	24.5415	15.2908	16.9058	12.9547	13.28	12.5145	9.90484	9.65762	62.7643	23.4487	6.42073	17.769	12.1229	33.8495	53.1539	57.8488	43.1737	49.6848
EDO00026	0	0	0	0	0	0	0	0.959925	0	0	0	1.86788	0	0	0	0	2.11579	0	0	0	0	0	3.07402	4.74933	0	0	0	1.23754	0	1.7361	0	1.12361	5.62524	0	0	1.47978	4.77173	4.16737	0	6.48083	0	0	13.574	45.1125	1.2767	2.86023	0	1.21239	1.14167
EDN99877	0.885904	0	0	0	0	0	0.213342	0	0.0955878	0	0	0.423799	0.112752	0.222075	0.109473	0.108078	0.240024	0.499526	0	0	0	0	0	0.538784	0	0.41867	0.410388	0.561564	0.115301	0.3939	0.194922	0.509869	0.425433	0.216173	0.220698	1.34297	1.26309	1.89105	4.67878	0.490141	0	0	0	0.393673	0.144835	0.324476	0	0.275077	0.259032
EDO00248	7.25885	16.3612	19.0134	20.1588	10.9531	7.385	7.16706	6.28163	7.80087	7.96934	8.78498	7.3964	10.6059	9.97154	7.60649	7.68666	19.8242	14.8166	8.76336	10.8387	11.6211	26.7612	25.3736	22.0732	23.0309	21.8177	19.9066	9.61672	8.46491	10.0698	9.32727	10.5279	8.78442	9.77735	10.7415	8.30798	8.87091	8.59959	9.20077	17.4298	22.9554	22.7733	16.7392	17.8378	11.535	10.422	14.0832	11.4949	14.475
EDO00032	3.96834	15.6988	20.1617	24.9855	12.9595	6.10849	8.30221	9.75599	6.31564	5.81189	5.22029	8.12742	10.7958	12.3725	8.3977	9.07739	9.40775	5.31428	4.99046	5.52259	4.29668	11.151	10.5442	22.0227	20.6099	18.2852	17.6937	8.8042	6.32691	5.40362	4.52941	6.85176	7.50368	7.38352	6.4877	9.7756	9.80032	9.39733	9.54348	7.13554	9.56516	16.2862	4.74227	3.69218	3.00059	4.99629	5.1175	3.3115	5.65653
EDN99565	2.81035	290.689	203.07	233.376	18.6243	106.303	147.99	149.237	117.654	123.376	136.788	6.27394	22.1764	16.2033	12.0391	6.1714	5.58381	11.6207	10.6981	6.74849	5.59609	8.4235	11.8002	17.0918	33.9684	69.0635	75.5087	17.2207	13.4115	6.24784	10.0997	21.0269	17.5448	11.658	10.9686	17.7513	8.01379	18.4969	19.79	12.439	61.4174	75.1833	3.25667	1.45699	3.98197	3.088	4.32737	4.36313	6.02599
EDN99448	168.284	0	0	0	8.13032	2.70921	11.2836	7.6794	12.639	8.47187	11.1289	15.0926	17.9303	15.6606	23.1599	13.3378	2.22896	11.3936	0	0	0	5.13855	0	9.49867	3.03963	7.7635	10.9769	31.1886	7.11459	6.97978	13.8284	25.8878	7.51962	13.5087	12.7571	23.7629	17.6465	8.36567	11.884	117.18	15.2534	72.6079	149.503	138.809	28.398	22.9925	6.04007	18.3317	6.90071
EDN99891	0	0	0	0	0.254538	0.229862	0.0801633	0.409184	0.215503	0.433353	0.948775	0.398106	0	0.0834449	0.246807	0.0812207	0	0	0	0	0.198853	0.427604	0	0	0.502934	0	0.308407	0.422016	0.173298	0.148008	0.146484	0.191583	0.159857	0	0.248782	0.504623	0	10.1255	5.023	0.184171	0	1.21435	4.56463	1.40527	0.108843	0.121922	0	0	0
EDN99617	118.908	0	0	0	45.4621	0	42.953	0	38.4901	25.7998	91.2461	14.2208	30.2678	14.9038	29.3875	29.013	0	0	0	0	0	0	0	0	0	0	0	0	0	0	0	0	0	0	0	0	0	0	0	0	0	0	11.4827	0	38.8801	0	0	0	0
EDN99934	2.06272	0.909841	0	0.401151	0.0751082	0.271308	0.99348	0.86933	1.20821	0.575424	0.904489	0.634347	0.525058	0.738678	1.01958	0.143798	0.319352	2.65848	0.320495	390.209	286.929	0.189263	0	1.07528	0.222606	3.06372	4.91419	0.653766	4.98576	1.70327	0.259344	0.847975	0.424529	0.64714	0.440459	3.12695	4.32139	14.7818	3.11255	3.91279	0	2.14996	2.78868	1.63682	0	0.107929	0	0.36599	0.0861604
EDN99978	9.03109	52.1545	42.0443	104.958	17.4774	31.1812	37.8586	40.0879	20.2467	18.2161	21.2304	21.2014	23.2012	25.4897	24.6345	26.6465	36.9747	50.3569	48.2937	38.7726	36.166	42.6444	41.0802	75.2672	72.1402	141.16	138.523	47.2288	27.6873	41.791	35.9882	45.0468	26.6642	23.4246	21.6235	22.3105	22.0053	18.4745	24.7315	70.415	61.2736	90.9059	53.1019	118.463	30.7872	18.9891	25.2884	25.6012	25.6727
EDN99349	19.6736	75.3442	39.5305	14.943	15.6462	20.3292	22.5705	14.4892	44.5687	42.5214	45.0776	19.8731	16.3346	16.8271	17.216	16.8524	51.7932	13.6165	13.5916	112.198	121.106	70.9893	74.1197	138.444	139.946	323.06	306.969	10.0088	8.90143	14.0786	10.6453	11.4443	15.1245	16.3592	11.7164	12.224	12.4857	10.2735	12.2951	26.1607	19.8637	17.5575	25.1626	9.13641	112.367	38.1008	91.6602	115.987	101.84
EDN99546	2.92652	3.3885	1.10138	4.48199	3.35668	4.2101	5.19761	2.78795	1.97355	1.90492	2.88734	2.01248	4.93521	3.57635	1.71777	5.53393	3.96452	2.06269	0.994676	0	0.874112	1.40974	1.44	0.889917	1.65809	6.56947	12.2012	2.78263	1.714	1.46387	1.36831	1.0527	1.75674	1.42822	1.00246	1.52502	0.894113	2.73305	4.14	3.84547	0	6.67254	1.41304	2.3571	0.837289	0.133985	0.337969	0.79511	0.748732
EDN99533	763.474	1700.8	1627.57	9471.77	398.389	541.226	552.175	633.706	729.057	685.408	763.068	368.056	390.105	484.541	382.755	353.909	607.085	772.643	793.86	631.513	692.289	1156.03	1182.56	1110.15	1121.1	669.322	686.035	427.01	445.856	485.699	486.033	472.862	377.388	400.359	365.063	566.437	709.142	579.955	530.525	1164.02	1635.25	1834.86	2035.3	4884.44	1156.3	270.525	346.935	329.918	502.459
EDN99779	4.92551	7.60405	4.11929	10.6788	4.92878	1.67961	3.16308	3.36365	3.97608	3.68107	3.3597	6.58882	4.03994	7.68264	4.50856	4.31757	4.44834	2.36585	1.88491	16.7259	18.9619	4.10092	3.30329	3.99409	3.9965	2.93124	2.87326	2.37058	3.13407	2.35226	2.16748	2.67731	6.39521	6.94427	4.77188	6.08403	5.20193	8.37226	9.90986	3.83535	7.03543	5.98948	3.62899	9.56573	4.35437	5.14486	3.59551	2.32241	2.45365
EDN99461	8.24648	15.9138	15.5175	8.41969	0.262739	11.1516	19.1143	18.7531	0	0	0	0.493119	0	2.0672	0.764277	0	2.23428	0	0	0	0	0	0	2.50765	0.778706	2.92291	1.91006	4.57393	0.536643	0.45833	0.907221	2.07643	0.495021	1.25766	1.54079	1.56264	0.419912	2.75046	3.1109	0.570313	0	0	0.597257	1.14516	0	0	0	0	0
EDN99773	2.82947	4.36816	0	0	6.49072	0	2.72555	2.78245	3.66355	3.06958	6.20353	3.3839	2.1607	5.67425	8.39144	0.690375	10.7325	0	1.5387	0	1.69025	3.63463	2.22759	10.3248	0	34.7667	34.079	7.17427	5.1556	1.25807	3.73534	3.25691	5.43512	2.07129	2.81953	5.36162	4.61046	0	4.26955	15.6545	21.8242	10.322	1.09294	3.14335	1.85033	4.14534	0	1.75712	1.65463
EDN99507	8.55187	2.00037	0	0	17.1738	8.94745	8.23779	22.9994	0.447387	0.955873	1.6477	21.0131	34.0381	20.2682	11.0801	13.2784	30.7532	39.3071	38.1915	0.169716	0.154808	0.166446	0.612068	14.1846	20.7514	262.577	286.435	5.91374	4.38467	3.2263	1.42548	5.74222	0.248898	0.442649	1.03295	0.68749	0.844533	1.38294	1.17313	47.7448	38.9776	19.853	0.150152	0.230317	0	0.0949167	0.079807	0	0.0757729
EDN99697	39.818	192.781	243.094	242.571	87.902	71.5901	76.1785	88.6726	77.8586	78.5945	80.1218	87.6214	87.2783	89.0289	91.1366	88.221	104.585	100.971	98.1026	112.13	118.336	163.036	156.653	172.204	162.18	127.855	126.863	51.9176	56.8906	69.4402	60.2318	54.1724	59.1707	59.8622	57.1751	49.924	56.4556	41.6124	51.7387	171.956	109.626	81.5056	88.032	59.2997	76.6704	95.2412	100.892	103.511	100.837
EDO00017	8.75161	135.286	132.958	101.425	97.4741	74.3478	90.6801	98.7729	87.1974	92.0946	87.4049	94.1433	97.5497	90.8705	103.279	107.835	160.176	143.625	144.719	87.2534	82.9597	101.03	103.169	215.421	217.649	210.606	206.227	73.4685	42.9834	63.4374	47.4555	58.0233	60.2209	54.9333	57.7472	38.8842	41.3266	43.3847	54.7347	130.16	133.673	124.344	72.9474	30.9328	58.9633	128.849	76.0314	83.7392	62.5249
EDO00072	0	0	0	0	0	0	0	0	0	0	0	0	0	0	0	0	0	0	0	0	0	0	0	0	0	0	0	0	0	0	0	0	0	5.44188	0	0	0	0	0	0	0	0	4.30721	0	0	8.16827	0	0	0
EDN99955	0	0	0	0	0	0	0	0	2.66307	2.67757	18.9395	0	0	0	0	0	0	0	0	0	0	0	0	0	0	0	0	0	0	0	0	0	0	0	0	0	0	0	9.31075	0	0	0	2.38341	0	0	0	0	0	0
EDO00156	1.02763	4.75938	2.06262	0.932632	1.9208	1.06441	2.06226	1.22108	2.32847	1.82089	0.751014	1.35189	1.70027	1.37388	1.31219	3.71924	71.1833	5.21494	2.32849	3.02847	2.76244	2.42009	3.37097	2.70823	2.58767	2.752	2.53888	1.35708	0.713314	1.82766	0.979787	1.72502	1.23373	1.75529	1.19469	0.973636	0.83723	1.09679	0.775323	1.6109	3.30261	1.87441	2.74551	2.51158	1.23203	1.00369	1.31861	1.43587	1.35212
EDO00112	13.3311	0	0	0	3.39792	3.68222	2.56831	3.93288	2.87683	4.62798	3.50738	1.91321	2.71472	2.00508	0.658944	2.60218	1.44476	1.50338	2.89986	1.74611	0	0	0	0	2.01415	0	2.47022	0.845046	1.38805	1.18549	0.58664	0.767254	0	0.650597	1.99265	1.01046	0	0	6.03485	2.95027	0	9.72651	1.54483	1.1848	4.35896	0.976547	0.821091	1.65575	0
EDN99872	2.42173	10.0945	18.9571	3.29679	3.08632	2.50841	3.09094	3.33408	2.03815	2.04925	1.48668	3.59137	4.4384	3.64243	2.57362	2.95445	8.661	3.68689	1.44867	1.42739	2.45935	2.64423	2.47856	3.82936	5.85424	7.55361	6.73108	10.5922	8.44709	10.5524	10.6036	12.8229	10.3505	11.1096	8.20497	10.4629	9.76652	8.65879	10.5974	7.77119	7.47168	3.53382	3.78854	3.76654	1.66288	2.48358	1.41701	0.751957	1.34538
EDN99904	4.40639	16.0348	7.10707	21.4235	12.9962	12.171	13.9464	17.2553	13.9237	13.4532	14.6293	9.93738	16.0233	16.8843	10.8902	9.44584	13.4735	21.8289	26.3588	8.86336	12.4092	8.28828	4.46024	7.65672	5.94415	9.51963	6.99849	8.97802	8.27472	7.69692	4.91686	7.42695	11.336	9.90739	11.3693	21.3515	18.3346	21.6672	19.2348	38.8324	37.6288	27.5566	14.042	19.3011	6.79226	4.49588	8.43273	7.8183	7.27024
EDN99876	5.54094	11.1576	9.42916	0.983883	7.18435	1.94082	2.55269	4.2051	1.7156	1.56813	1.53175	4.49462	5.3351	8.09234	4.3464	2.82148	7.31042	7.60703	5.76445	2.99767	3.45392	0.618929	2.46564	7.03274	5.27775	9.33586	6.2496	31.0002	14.7367	19.388	17.8632	39.3079	22.3284	23.2791	22.5661	24.4687	24.5344	23.6554	24.5379	2.93233	7.43274	7.0308	0.697925	1.1776	1.9693	6.26483	2.3741	2.46852	2.74718
EDN99745	5.76183	26.6855	15.7211	16.1778	17.3479	10.7757	9.71288	11.1551	9.79167	10.3919	10.8167	19.8112	15.8582	19.8599	16.287	17.1339	15.4158	25.7879	15.6668	9.90522	9.25026	22.6669	17.2942	28.4716	24.7558	26.5491	24.6894	12.4408	14.342	12.6493	13.1529	15.4407	7.26331	9.49027	7.44613	7.64274	9.24187	7.87918	12.2264	12.9505	29.165	18.3919	4.9381	5.28084	8.83114	9.10091	11.8664	8.60991	7.68652
EDN99924	0	1.86122	0	0	0.30729	0	1.16132	0.889174	1.56099	1.04633	0.528649	0.865102	0.306882	0.604431	0.297957	0	1.30657	0	1.31124	0	0	0	0	0	0	0	0	0.764216	0.313819	0.536047	0.265263	0.346932	1.73688	0.588366	0.901025	0.456903	0	0	1.8192	1.33404	0	0	0	0.267869	0	0	0	0.374344	0.352509
EDN99783	0	0	0	0	0	0	0	0	0	0	0	0	0	0	0	0	0	0	0	0	0	0	0	0	0	0	0	0	0	0	0	0	0	0	0	0	0	0	0	0	0	0	0	0	0	0	0	0	0
EDO00079	0.271984	0.209946	0.204719	0.370263	0.069325	0.156511	0.0327494	0.100299	0.205427	0.118026	0.0596318	0.0650559	0.103849	0.0340901	0.0336097	0	2.72655	0	0	0	0.081238	0.17469	0	0.165414	0.102733	0.771223	0.881962	0.21551	0.0707979	0	0.0299218	0.0782682	0.19592	0	0.101636	0.257694	0.110796	0.362861	0.513016	0.451439	0	0.496104	0.893006	0.785608	0.0444661	0.0498092	0	0.126678	0
EDN99369	51.5203	75.011	78.8183	115.184	77.4028	90.3386	95.6249	107.404	68.6962	76.7952	77.6004	87.7648	76.3403	96.1795	78.5716	57.3345	60.6014	116.201	85.8745	52.3939	50.0436	48.6942	47.4861	75.4037	102.205	211.016	199.468	67.5731	49.0639	64.8114	59.536	75.4552	62.7585	61.5296	57.3916	51.7502	53.9187	56.7759	61.6247	164.538	166.385	169.612	69.8954	69.8927	61.3573	37.5867	38.44	47.2114	47.8869
EDO00179	5.94897	16.8375	19.4034	14.3974	11.3723	11.487	12.9732	11.1315	13.4083	11.1866	10.8691	11.3835	14.8064	13.4214	10.5368	12.8217	16.118	16.5856	7.90809	18.3977	13.2279	12.0996	18.4739	25.728	31.4582	37.1733	42.8682	12.8842	12.9904	15.5767	12.5075	13.5051	15.0778	15.4034	11.8562	18.1618	12.6554	12.1696	19.9483	16.8225	24.2173	19.2907	6.51075	6.75578	15.021	17.4312	18.8293	22.1661	19.5203
EDN99887	0	2.15116	0	0	0.887899	2.08474	0.838895	2.05538	0.45104	0.453496	0	0	0.532031	1.22253	0.344373	0.509976	0.755051	0	0	0	0	0.44748	0	0	0	1.97553	5.16388	0	0.181353	0.619551	0.153293	0.801954	0	1.02003	0.520693	0.792119	0.28381	0.743592	1.0513	2.69824	2.6869	5.0832	1.88381	0.464395	0	0	0	0.216329	0.407422
EDN99475	12.2526	689.522	212.334	45.8698	422.908	18.2645	35.6888	21.0857	2.58112	3.22815	3.80566	174.307	351.763	410.732	439.732	250.341	738.629	98.6142	101.375	1.815	1.82984	1.40529	1.95222	14.726	12.7821	28.263	33.3798	16.6893	296.839	42.6102	87.9053	25.8146	30.821	2.0288	42.6608	17.1922	7.6651	22.3402	124.248	10.2491	15.1885	18.6241	8.705	5.80124	1.14466	2.03015	1.03317	1.13229	1.10889
EDN99378	2.32472	29.9078	33.246	39.3834	18.3687	13.1693	15.4577	12.9863	18.3109	18.2145	19.1133	15.0443	19.0347	18.3244	18.6407	18.4662	31.0028	21.7013	23.1773	20.807	24.6885	21.9822	21.2508	24.0352	21.6594	17.3341	17.4699	7.73648	6.6228	8.72855	7.44517	6.02082	11.7221	9.35987	11.9367	10.1808	8.57563	13.164	12.1803	36.2992	17.4329	13.6633	39.3112	80.5777	16.7228	26.5373	13.8809	15.319	12.0841
EDN99264	19.7758	0	0	0	5.04057	4.55192	14.2871	9.72358	8.53512	12.8724	13.0074	4.73017	40.2709	9.91466	14.6624	24.1259	0	0	0	0	23.627	0	0	0	14.9392	0	0	0	5.14767	26.3788	0	17.0725	0	4.82557	0	7.49471	8.05588	0	0	65.6477	0	0	7.6388	26.3635	6.4662	0	12.1803	0	5.7823
EDN99900	2.32648	19.3051	15.1034	15.0439	18.4197	13.0194	13.9015	11.4034	13.4926	11.9886	12.3056	17.042	21.1711	16.5117	18.5071	18.8389	28.3649	20.0871	16.2891	11.4271	14.3321	19.8923	16.2555	30.5974	33.1728	47.2774	44.0521	18.4342	10.5978	11.9606	9.85383	14.7287	8.58875	7.41551	7.13607	10.4702	8.23331	6.75082	8.33761	20.4338	16.2623	18.0351	10.9242	5.65376	9.55634	9.00041	7.79154	7.90107	9.01328
EDN99392	6.34441	6.33766	9.5507	15.2416	10.1782	9.19151	6.56077	9.90896	3.06035	1.70046	1.47282	9.81924	10.7347	9.35526	8.94674	12.9304	9.10024	14.5199	18.2656	3.42172	2.67528	6.95129	5.58248	24.9668	31.2939	13.7569	20.7459	5.91419	2.91434	2.15717	2.13496	3.43664	3.22596	2.09452	2.41729	3.53593	1.52027	1.79243	6.19459	2.89071	7.1964	5.4458	1.51364	0.497522	3.05069	6.42444	5.17188	6.72106	5.78342
EDN99590	0	0	0	0	1308.81	1692.52	1187.11	727.134	1905.92	1693.47	1567.12	4568.94	1526.65	1431.36	3969.6	2465.67	0	0	0	0	0	0	0	0	0	0	0	260.395	203.166	511.419	262.115	271.887	907.449	1052.5	747.059	233.524	317.945	219.218	433.906	45.4552	0	0	0	0	13.4318	15.0458	0	25.5104	36.0336
EDN99883	0	0	1.21697	0	0	0	0.389365	0.993732	0	0.263107	0.265866	0.386732	0.10289	0	0.699287	0.690376	1.31418	2.5071	0.659444	0	0	0.259617	0	0.49166	0	1.14615	1.49798	1.28112	0.946948	1.61752	0.622557	1.86109	1.74701	0.986328	1.51046	1.07232	1.64659	1.72565	0.304968	6.48543	0	0	2.34201	2.15544	0	0.444144	0	0	0.118188
EDN99965	10.5652	38.4687	73.5214	39.6208	19.7651	53.3635	54.3906	45.1853	0	0.0865044	0.174823	22.0764	18.9777	21.3376	20.1994	15.224	17.7152	26.1897	23.7409	112.796	98.3625	19.4613	19.1467	29.8241	29.3652	55.7713	53.7446	21.4816	16.2933	16.3974	16.711	20.3645	23.6453	20.5759	24.036	19.7937	15.5914	21.5952	17.5969	23.161	20.7573	15.2715	5.12056	5.62505	26.1375	40.0841	75.1414	66.3538	80.9021
EDN99757	13.2493	0	0	0	94.5578	6.09936	44.6695	19.5437	17.155	34.4968	23.239	79.2276	77.5692	96.3175	91.6858	61.4225	14.3589	134.474	21.6155	8.67697	0	17.0196	20.8619	80.5789	50.0447	250.46	220.955	314.947	151.748	206.187	151.59	190.636	369.034	400.894	379.58	306.298	313.041	247.468	209.923	65.9736	51.0971	48.334	5.11782	11.7753	333.58	475.571	48.963	82.2793	34.866
EDN99828	17.9438	6.05978	2.95445	6.48858	21.0816	4.45292	5.19894	4.68712	3.14618	3.22415	4.11854	14.1501	25.3356	18.9061	17.1845	23.8749	44.9702	20.2356	17.3816	17.6271	16.4137	5.40233	3.75245	13.3002	16.7323	17.4902	17.4039	13.2405	8.9767	8.10303	10.0553	14.2	8.61707	9.71488	9.70872	7.86299	7.08118	8.22914	10.3652	5.11897	48.6575	54.2088	10.1801	5.0459	10.0842	7.18833	6.04403	6.18102	4.91872
EDO00222	1.79184	37.6904	59.6798	14.026	8.79178	19.3847	13.7004	11.8389	14.7903	14.968	15.9598	17.8401	6.7276	7.63595	16.496	11.6405	14.9284	29.1738	29.2329	28.7502	29.3022	64.4486	58.3673	16.8912	15.059	9.95	10.3757	24.2784	15.8	25.2955	25.725	28.231	20.4366	25.7422	19.1389	16.8921	18.1569	10.6379	12.8431	52.1707	19.0036	9.80508	34.304	40.1608	29.148	55.2924	72.2879	71.4247	65.6868
EDN99329	30.0887	77.4187	79.0437	67.465	63.9099	59.4796	73.5957	56.8567	69.132	67.8443	69.5904	35.5612	69.5316	56.0514	52.0538	53.1178	112.212	146.039	150.472	137.935	109.607	81.8488	91.0375	108.36	105.182	153.907	154.142	63.3893	62.5035	65.3179	55.5586	78.9456	84.1462	76.8757	73.3409	83.3994	69.9367	57.6158	96.1467	157.984	156.995	142.048	70.0761	58.9881	148.924	119.064	112.283	119.256	100.397
EDN99352	2.81332	26.0594	12.97	13.8833	18.5095	10.6847	14.0158	16.0375	13.6599	12.3609	14.8421	10.8508	22.155	17.6749	11.4289	14.6297	15.6258	26.4717	21.8014	16.1214	15.9657	27.33	28.1013	26.5203	28.824	22.1037	21.9923	9.91978	10.7101	11.9616	10.6778	10.5752	9.45719	8.10915	8.89217	9.79575	8.81016	8.91415	11.011	9.63094	18.9872	17.319	14.9082	16.0568	8.9689	13.0091	13.05	13.54	13.3672
EDN99833	0	0	0	1.23765	2.08554	0	0	0	0	0.591775	0	0.217457	1.38851	0.911602	1.12345	1.10913	1.47792	2.56314	0	0	0.543096	0	0	3.31749	0.686793	0	1.68461	1.72888	4.02306	1.61693	0.800139	0.784863	0.436592	0.887372	1.35892	2.0673	0.370348	0.485164	4.11557	0.502997	0	0	0.175587	0	0	0	0	0	0
EDN99364	28.6454	36.7052	7.33075	20.668	25.7007	23.4729	27.4554	32.1131	16.1958	14.2951	15.3871	28.229	30.1873	31.8825	28.743	23.5541	33.9937	41.5107	47.5122	46.8997	66.5657	83.7129	79.8344	119.859	109.713	86.3697	83.3342	42.2174	39.9666	38.2099	36.1778	46.1621	65.7549	67.9417	54.378	55.9093	63.5962	66.8027	61.1631	28.5274	19.8853	31.3499	35.9056	47.7985	68.7491	54.2427	33.3458	26.1499	29.7338
EDN99272	72.7393	86.6711	125.3	124.942	40.9378	73.4326	80.1195	75.131	64.526	63.6592	67.3771	28.3164	43.8657	37.0188	31.7917	47.5265	67.9852	89.3241	89.9979	70.6561	82.8221	65.0618	60.1489	82.8351	81.6867	45.9114	42.0633	30.017	33.8654	47.9705	34.8018	29.4312	44.5432	46.9942	43.2957	72.0628	68.1118	60.9615	60.9576	30.2507	62.1298	67.6746	242.879	134.934	43.0985	42.1084	44.4257	45.2475	57.8102
EDN99812	10.3038	27.5725	25.5072	39.5874	24.5122	26.7212	29.1146	32.8747	25.1507	24.2444	22.3399	21.524	31.532	26.1163	22.5793	31.8451	50.6227	30.9863	31.8769	34.4897	29.8187	24.8542	25.2375	49.2967	39.2652	35.2768	29.0633	17.3447	14.9602	14.3551	15.1645	17.0659	16.054	14.9181	15.2304	15.7068	13.5249	11.3639	14.6843	27.4904	38.8546	42.6007	26.8434	13.0749	20.2895	30.3592	20.0262	24.3864	18.8131
EDN99940	25.9957	0	3.26111	0	2.20865	4.48771	5.73857	6.92351	6.54478	9.40059	5.69949	15.0266	6.06571	3.25826	10.7078	10.5714	17.608	14.658	8.24649	2.83743	5.17638	1.39138	1.7055	7.90496	8.1825	22.5231	20.0705	10.299	1.69168	2.88963	1.42994	2.49358	1.04032	5.81471	2.69838	3.28399	3.52988	2.31211	3.26888	49.1404	0	23.7084	12.1333	17.3278	7.79164	7.141	3.33568	3.36324	3.16707
EDN99586	35.0258	63.0854	101.06	162.913	95.9715	115.557	94.8922	96.1554	90.0718	90.5622	110.71	112.402	98.0728	78.2897	120.469	118.933	124.949	169.518	249.205	82.1959	99.3864	134.979	130.982	223.669	242.546	375.198	321.804	68.4576	72.9382	71.3788	68.7171	99.113	67.2811	75.4966	91.6199	48.6722	59.4506	66.978	105.705	137.265	123.823	212.959	113.873	39.5599	49.6279	39.5552	26.0675	23.5639	25.6032
EDN99836	1.48879	3.16032	0.840446	0	1.8025	0.428357	0.224081	0.457517	0.602396	0.161514	0.204009	0.534157	1.8001	2.09928	0.781888	0.862738	4.73959	0.104934	0.60722	0.487505	0.111171	2.15151	3.66282	4.30087	4.21756	1.58308	1.55176	10.0861	11.0932	16.6318	15.1912	13.3348	2.59172	2.67924	1.85446	1.19899	0.909715	2.58211	1.82531	2.05925	0	1.35779	0.61102	0.330791	3.46845	0.81794	1.31815	1.38683	0.598555
EDN99600	1.07797	4.86455	20.9709	0.564418	3.42394	1.6987	1.71733	1.95703	3.93671	3.90417	3.96328	1.60654	3.12388	3.24267	2.76662	3.86437	11.4129	3.08589	1.93902	1.35762	0.941161	1.65102	1.76262	5.6482	5.38714	5.95653	5.60823	3.20632	1.44616	1.51164	0.87575	2.45778	2.90692	2.73157	2.7681	11.3133	9.01893	18.8509	19.6445	49.4558	14.3906	7.25998	3.25104	2.24773	0.488037	0.516308	0.2809	0.283221	0.266701
EDN99966	5.23655	11.9339	15.0152	16.2942	3.87705	7.69116	7.44625	9.86993	7.69499	9.2518	9.34881	3.22079	4.50664	3.25045	2.71163	3.95476	26.3487	6.32718	0.27121	1.79636	1.04272	2.56255	2.74843	9.40255	11.6792	9.89898	9.47214	8.29848	4.80324	7.20674	5.15737	8.18036	11.2564	9.67471	10.1878	12.0019	13.1037	13.3071	12.7933	13.1064	27.8886	16.3741	29.0887	19.8902	0.978414	0.913317	0.537549	1.23884	1.02075
EDO00029	47.8291	129.919	90.2287	111.267	48.7639	27.8712	31.6384	33.1919	37.6274	33.2346	34.114	51.6984	43.9216	59.6447	35.1629	34.2716	51.5067	39.6	36.2166	39.6497	33.9969	32.6641	34.3186	50.8127	47.5657	62.9467	53.8487	51.8098	44.2842	42.8018	45.5581	59.7587	76.7563	75.492	66.5145	68.1464	67.3298	82.7109	99.1226	46.2252	79.3866	92.7629	46.6552	77.8866	33.6535	33.2623	24.2383	22.3707	35.0507
EDO00151	22.5243	27.9817	0	21.903	21.2159	32.5519	38.5211	38.9509	23.973	24.2112	28.4292	36.8808	17.0083	17.1093	30.1973	32.0469	28.3132	8.3337	15.2758	18.672	5.71997	32.8491	32.5173	47.4755	37.0047	40.3661	15.341	8.59398	16.6487	23.0904	10.8848	13.2575	18.9461	13.3985	14.3227	16.113	15.4162	7.78223	14.4504	47.9678	49.4122	38.1451	48.297	59.6652	8.84659	18.3389	10.1577	11.0182	12.9289
EDN99490	0	0	0	0	0	0	0	0	0	0	0	0	0	0	0	0	0	0	0	0	0	0	0	0	0	0	0	0	0	0	0	0	0	0	0	0	0	8.1266	0	0	0	0	0	0	0	0	0	0	0
EDN99943	1.70414	2.25503	0.366481	2.31991	0	0.224144	0.293135	0	0	0	0.160126	0.116461	0.247876	0.427188	0.421169	0.1188	2.50645	0	0	0.159434	0	0	0	0.296118	0	0.920412	1.35331	1.38887	0.06337	0	0.267825	0.700566	0.23382	0.11881	0.363891	0.0922632	0.198343	0.259833	0.183677	0	0.93888	0	1.31652	0.216364	0.0796018	0	0	0	0.0711826
EDN99325	42.9442	208.577	166.339	192.026	123.643	121.246	147.109	106.328	143.417	155.016	150.364	97.7555	138.791	114.707	103.392	113.69	312.799	167.325	157.528	148.416	143.065	90.598	93.9569	122.665	123.812	285.043	281.193	92.6257	67.8662	80.5967	70.4241	100.854	133.161	131.007	137.676	83.6313	74.4306	77.4207	79.4845	145.316	111.032	122.044	69.4588	55.8919	112.071	166.303	112.389	112.119	84.0868
EDN99634	1.2604	2.91873	2.84606	0.857916	4.81887	2.17586	3.18704	4.64795	2.58391	1.9143	2.34888	4.37139	8.50202	4.26536	5.76276	8.4571	6.48829	8.88361	5.14067	0.412718	0.376464	0	1.98458	3.83271	4.28465	12.5087	8.75806	2.5966	1.9685	0.560412	0.277321	1.08811	0.605276	1.07644	0.941981	0.955343	1.02687	1.34523	2.37736	5.92736	4.86084	2.29899	2.06913	2.66042	1.44242	0.692461	1.74668	0.978398	0.368532
EDN99288	52.9067	90.4292	90.311	71.3809	63.0914	16.0922	15.8124	18.1167	31.8048	34.1304	33.0383	108.808	61.8051	69.3912	70.9818	42.8762	64.2488	53.8041	55.4877	26.9145	22.2928	41.8695	43.884	78.7175	73.8683	68.7588	80.5284	142.981	33.5685	33.6057	32.0124	165.162	122.952	151.807	147.101	54.6027	61.3851	61.005	57.0244	8.10194	43.7227	12.0629	2.09837	5.45777	11.4298	20.416	3.05496	1.76012	1.65745
EDN99371	0	0	0	0.174738	0	0	0	0	0	0	0	0.203188	0.377349	0	0	0	0	0	1.8896	0	0	0	0	1.59499	2.50952	0	1.70557	0	0	0	0	0	0.523077	0	0	0	0	0	0	0	0	0	0	0	0	0	0	0	0
EDN99372	3.69199	39.5981	35.3946	28.5691	22.6839	5.36722	5.80254	7.26127	10.0638	10.7511	9.11706	23.1462	18.9441	23.6732	17.6248	22.9948	11.793	5.69747	11.6238	15.9071	17.8761	17.5975	19.1226	21.5083	21.4316	8.99949	11.5219	7.75998	8.34579	7.34388	9.74801	6.6542	6.99863	8.4874	9.77847	6.48053	4.67023	8.60681	7.77017	5.05288	0	0.70887	6.64266	3.75617	9.59399	5.05313	6.10381	3.62014	4.48849
EDN99483	4.8133	28.1079	20.4773	15.954	12.6952	11.3199	8.86988	10.2898	9.70956	9.71702	11.3789	17.5197	10.2278	15.161	18.8264	10.774	14.742	29.9723	31.8657	10.142	9.87615	26.2105	29.3269	19.0912	12.6474	17.0109	18.6134	9.02063	7.78983	8.46752	6.9529	11.1411	6.63291	8.83437	7.29887	8.08977	8.78075	7.59418	8.05254	17.715	15.3346	12.9785	13.4188	12.3685	13.9592	16.5563	26.8748	22.3533	15.114
EDN99267	11.3613	25.7615	18.172	10.6333	15.9272	2.53339	2.35127	1.78935	0.229851	0.654791	0.233526	12.1864	8.72118	14.9966	11.7142	8.92273	35.207	15.515	13.7084	5.23163	4.24185	4.78878	3.7735	5.39818	6.03472	7.38274	7.89459	258.197	129.431	167.177	153.073	233.917	198.377	179.335	189.767	158.708	151.934	137.08	135.275	13.0628	13.0079	14.2473	0.514284	1.06496	26.5266	17.0352	2.18677	5.01601	4.412
EDO00097	0.252769	0.390228	0	2.06463	0.515419	0	0.243486	0.497138	0.490922	0.27422	0.110838	0.12092	0.579075	0.253453	0.312353	0.370046	1.50666	1.14021	1.78697	0.331077	1.20798	0.811745	0.199001	0.307455	0.763799	1.9113	1.63931	0.160228	0.592166	0.224778	0.333695	0.654649	0.242772	0.986867	0.314852	0.670569	1.85343	1.34891	1.33497	1.67818	0	4.61056	3.61258	7.02026	1.07444	0.833225	0.85627	1.25577	0.812987
EDO00178	32.0632	0	0	0	0	0	0	0	0	0	0	0	0	0	0	0	0	0	0	0	0	0	0	0	0	0	0	0	0	0	0	0	0	0	7.98765	0	0	0	0	0	0	0	0	0	0	0	0	0	0
EDO00109	2.83268	1.45771	3.79044	3.42777	4.17162	2.53562	2.27387	4.10103	3.59979	3.07306	2.96727	2.78548	3.52513	4.10272	3.26705	2.68784	1.70551	3.19447	5.47715	1.85512	1.69217	0.404306	0.495583	0.765672	0.475532	1.18995	2.33283	2.09487	1.4747	1.95922	1.52353	2.89832	3.92983	1.61283	2.43069	4.77129	2.56427	3.52721	3.32453	1.21895	0	3.44458	0.607878	0.769248	0.823304	1.03751	1.26006	0.879559	0.828255
EDN99440	2009.03	0	0	0	772.764	622.179	659.742	996.8	733.081	737.072	744.801	366.957	688.054	549.399	631.934	454.542	0	61.7896	79.4571	0	0	0	0	0	0	0	0	486.245	675.084	633.413	851.928	609.667	420.997	311.965	345.795	193.808	119.04	233.917	330.713	202.096	0	0	183.425	48.696	704.678	655.563	719.941	680.521	651.508
EDO00126	9.90314	6.11543	8.94475	0	1.5145	3.64715	5.24669	4.86928	9.83052	5.1569	8.2507	0.473746	2.01665	2.48249	0.489501	0.966526	7.51276	1.1168	0	1.29711	1.18317	2.54424	3.11863	4.81826	2.99246	9.36026	5.50506	1.88325	0.515561	4.40324	0.87158	1.13992	3.80459	0.966601	1.48026	4.50376	0.80683	3.17089	5.97737	5.47907	0	0	4.20782	4.4007	0	2.1763	0	2.45997	0
EDN99687	8.9346	0	6.72495	6.08151	1.13865	3.0848	6.45485	2.19653	0	2.90784	1.95889	2.13707	2.27428	1.11985	0	6.53999	2.42071	17.6325	46.1582	5.85126	5.33729	2.86926	7.03406	5.43379	10.1242	16.8896	8.27777	2.83177	5.81422	7.9452	8.8463	2.57109	8.58124	0	1.1129	1.69304	1.8198	0	6.74097	4.94321	0	16.2969	12.0791	14.8886	5.84279	6.54486	2.7515	1.38712	2.61241
EDN99519	468.986	305.901	210.035	268.149	169.296	164.218	173.222	188.945	135.869	138.517	139.455	163.357	170.264	184.428	165.892	134.598	157.879	223.784	197.019	158.944	165.644	321.553	322.149	289.503	288.301	326.362	329.14	254.178	195.477	213.478	212.183	268.737	154.275	184.533	157.727	173.517	154.27	164.243	174.709	86.2751	185.39	196.751	153.756	165.291	205.102	130.977	179.092	154.905	173.638
EDN99324	0	0	0	0	0	0	0	0	0	9.24472	9.34166	0	0	0	0	0	0	0	0	0	0	0	0	0	0	0	0	0	0	0	0	0	0	0	0	0	0	0	0	0	0	0	0	18.9338	0	0	0	0	0
EDN99850	0.385658	4.16768	15.6751	17.8504	14.8431	9.05447	10.309	8.24866	1.08191	1.17148	1.77564	11.0695	9.5223	20.3985	18.872	9.12755	14.6285	12.6125	14.2614	116.433	93.7653	3.71551	4.55433	4.69094	2.3307	38.2742	25.3687	70.1612	70.6727	97.055	86.2973	76.1321	44.0782	45.1708	46.789	19.2929	12.2539	11.731	14.2576	1.70697	14.8732	5.62758	0.446905	0.0856882	89.4054	82.9155	97.3889	69.5738	43.1884
EDN99484	11.1199	88.0267	51.2873	138.496	56.1434	31.8581	34.7555	48.9754	18.3803	20.7904	22.2014	40.4625	48.6612	60.3761	48.9418	45.4894	54.4867	29.3493	30.3644	27.4253	24.3096	40.2694	42.655	89.7874	90.795	116.061	104.12	43.4175	31.963	37.6605	30.6615	38.6036	36.8123	37.7568	33.9499	40.0804	46.0692	34.5948	33.3805	41.7569	38.3227	34.5241	13.2057	5.83506	26.3799	26.6034	17.1953	14.4723	12.3829
EDN99668	12.2694	18.9416	23.2194	29.5878	22.8739	31.2267	25.0727	18.96	50.2306	45.2559	47.3445	55.0049	30.6067	22.2325	48.8635	41.3126	54.5174	40.1256	32.7893	73.9239	51.3058	18.6878	19.043	31.9796	33.632	45.3931	42.2217	21.8879	14.1437	19.1716	14.5778	19.4694	20.3697	16.0815	15.0209	10.4955	10.5673	12.3468	13.4888	15.1281	48.6699	54.9898	12.4576	7.55518	63.5009	67.5361	42.7507	38.8589	37.4123
EDN99852	0	0	16.0547	3.62964	1.35917	1.84111	1.92623	3.2774	2.30146	1.157	0.584563	2.55094	0	0.668362	2.63578	2.60218	2.88952	0	0	3.49223	1.59273	1.71247	0	6.48612	4.02831	2.52007	2.47022	1.69009	1.38805	4.74195	1.17328	2.30176	1.28039	3.25299	1.99265	2.02092	2.17224	1.42284	4.02323	11.8011	0	0	6.69426	14.2176	3.48717	1.95309	2.46327	3.3115	3.11834
EDO00230	1.5755	14.5936	4.74343	6.43437	14.8582	7.6155	12.8999	10.4579	9.17969	6.15311	6.56305	12.8127	14.8384	12.2432	11.6813	10.3792	8.53722	15.1021	8.56778	6.19076	7.52929	19.2264	12.4036	9.58178	16.6625	22.337	11.6774	18.4758	8.2021	17.5129	6.93302	12.2412	7.56594	7.30443	10.5973	10.1505	1.92539	8.40766	5.94341	13.0751	18.2282	22.9899	6.08569	9.10145	4.1212	6.92461	3.39633	2.9352	15.2019
EDN99577	122.412	0	0	0	70.2025	28.1764	14.7395	15.0472	33.0202	0	6.70962	87.8392	70.1091	61.3717	113.45	44.8019	0	0	0	0	0	0	0	0	0	0	28.3532	135.792	31.864	0	60.6012	193.744	29.3927	22.4027	45.7433	46.3922	24.9329	16.3313	23.0893	16.9316	0	0	0	0	0	0	0	0	0
EDN99407	88.607	6.43729	4.70776	28.3822	12.7537	12.4771	15.0623	9.99485	15.072	15.154	16.9128	4.9868	13.0021	7.57812	13.3969	11.1914	103.371	7.64124	7.93647	5.46153	47.9497	3.34769	4.10346	11.4117	18.1122	22.6617	19.316	17.1805	21.4365	5.09849	8.7158	14.699	316.882	380.027	294.233	326.325	492.166	395.527	274.487	32.8744	56.2834	41.8313	38.2529	22.0035	190.195	118.36	1.60514	3.88417	42.0625
EDN99357	0	0.342574	0.0668089	0.241666	0.135743	0.0204306	0.0427504	0.0218214	0.0287314	0.00962929	0.0194605	0.307844	0.259828	0.200252	0.307113	0	0.240485	0.0500485	0.0241346	0.406905	0.927905	2.76495	2.83013	0.917691	0.569946	0.16779	0.164471	0.647039	0.231045	0.513054	0.322239	0.53639	1.00169	0.920499	0.950826	0.639138	0.831624	1.11313	0.736648	0.491082	0	0	0.197142	0.266239	1.30601	0.845257	0.669699	0.399628	0.726682
EDN99734	21.7334	38.1801	26.5119	18.364	16.4276	340.343	355.447	390.503	114.339	129.108	154.205	47.2338	16.6919	18.5985	22.3186	37.9427	33.0967	57.2585	48.0907	2.6994	0.447687	1.20336	1.47503	66.0884	64.8231	431.027	439.86	10.9262	4.97446	4.33184	6.76063	9.48907	2.33931	2.92593	2.14704	5.25439	3.5108	6.19895	3.39256	97.2313	10.1158	15.0367	1.51978	2.49769	0.367566	0.411733	0.230793	0.11635	0
EDN99580	4.12128	32.4649	21.1574	25.6067	16.08	11.8213	14.5564	17.718	15.6436	14.055	16.3339	15.9492	16.6235	17.2979	19.1174	15.5734	22.2749	21.8082	24.0211	11.4881	13.951	27.7598	27.704	27.6352	26.7428	32.7609	31.8192	10.7846	10.7828	12.4512	8.88188	9.67021	10.2509	8.40619	8.18729	8.49032	7.53329	8.28975	7.81341	12.6871	19.9695	13.4926	14.1028	13.665	12.3008	19.391	20.1443	19.8513	17.921
EDN99902	0.506	0.781168	0	2.06651	0	0.232938	0.121854	0.124398	0.109193	0.109788	0.221878	0.847211	0.128801	2.02948	0.125055	0	0	0	0	0	0	0.974983	0.796731	0	0	0.478262	0	254.994	134.215	163.338	135.158	221.473	152.6	154.956	156.561	118.511	59.7761	112.061	64.5186	0.279953	0	0	0.0977264	1.12427	1.6545	0.55599	0.62331	0.471345	0.591803
EDN99718	11.8172	38.5426	27.8114	31.8345	25.8144	24.9975	29.1394	30.832	31.7148	30.4972	31.9117	31.5698	28.1103	26.8275	30.7275	29.8486	37.7893	51.2882	47.7903	37.5509	34.9484	43.7225	37.2139	59.5197	61.0436	70.7132	65.4594	18.5423	14.3404	16.2069	14.6667	18.4638	16.745	18.4791	20.1514	15.391	16.4756	15.6324	16.9526	42.9578	43.3274	47.6634	28.4807	26.2008	27.4285	41.8801	30.8052	34.5482	30.6107
EDN99864	0.405985	1.25353	1.83348	0.552684	0.10348	0.560689	0.391075	0.399239	0.700884	0.264263	0.623078	0.485538	1.03342	0.407084	0.100337	0.396233	0	1.14459	0.883121	0.531759	0.242525	0.782271	0.319625	0.493819	0.306694	1.53492	0.752278	2.95952	2.959	0.722054	1.25058	5.14049	0	0.49533	0.10114	1.07703	0.826912	0.866617	3.36938	2.69542	6.26287	1.48105	1.09774	3.969	0.663736	0.148698	0	0.37818	0.118707
EDN99952	9.69538	48.6455	89.7603	38.2762	33.6085	20.5312	23.2315	26.5768	37.451	32.1855	35.2864	49.1636	40.4741	37.7928	42.6516	37.9682	54.9009	31.981	33.2166	40.6368	28.9588	13.6998	15.6477	33.6099	43.9452	56.3579	51.6501	37.7966	28.7704	31.9004	25.8122	41.8502	28.867	27.2068	30.6748	22.0464	19.3526	20.4371	19.7504	43.7176	80.3908	67.2013	175.174	381.614	19.0209	33.2026	29.2607	28.9004	23.5293
EDN99628	127.474	107.527	120.676	80.5058	24.9546	30.2489	27.375	35.8619	55.0169	56.3144	41.6342	49.3505	23.7506	32.4488	34.4275	31.9045	58.7491	120.413	92.1909	114.896	80.467	77.2316	71.9059	141.465	136.504	95.6432	101.665	47.2745	66.1921	88.5239	87.7569	58.4277	41.021	40.5652	38.6316	41.5869	43.63	40.3249	37.1815	39.2624	65.8863	71.9116	30.9649	30.3669	89.1625	80.1416	60.9086	89.5675	68.3967
EDN99903	70.144	68.5266	41.2472	68.6333	56.8487	78.7093	81.8205	90.5341	49.4314	51.9596	54.7872	56.4938	55.5177	57.9705	55.5284	61.6399	64.7344	250.904	253.606	86.4913	87.0778	147.827	154.021	253.959	235.138	190.609	158.914	66.3478	62.0507	62.8637	59.6843	73.3289	80.2648	91.8653	70.7168	120.249	140.414	151.192	164.555	37.8987	128.918	95.958	64.4554	79.143	57.1593	34.322	45.0594	39.3061	56.2411
EDO00185	12.8894	3.57158	0	3.14944	1.09511	2.20611	1.91016	3.16881	1.14113	1.07563	1.88398	2.52966	1.09366	1.24272	0.816808	0.403199	3.40268	2.23626	3.23513	0.432886	0.394861	0.424546	0.260196	5.22601	1.99735	41.859	43.1744	4.50423	1.29044	2.05729	1.52708	2.75809	14.1255	11.7743	8.97445	4.50913	7.80866	13.2278	10.2235	47.5419	10.1968	14.468	0.638308	1.39522	0	0.2421	0	0.102621	0
EDN99790	9.31303	64.4671	52.9126	72.7974	65.2401	44.6707	52.8855	61.5967	51.4749	50.0604	51.1781	55.6896	67.7534	71.1664	63.6298	46.6194	52.4184	50.1409	43.6205	46.6286	43.6095	54.0272	50.6144	73.4485	72.396	72.4077	80.4388	44.9422	28.543	36.1991	34.7027	42.1017	42.4152	32.988	37.5704	30.3992	31.6963	26.2924	31.5059	71.6376	66.04	66.8526	30.8095	22.0273	30.4513	36.8612	39.9675	44.682	31.7983
EDN99798	4.99823	20.6937	15.7324	21.1861	13.5215	9.36067	10.833	11.7852	12.6491	13.5806	13.7479	11.1945	15.4409	13.2982	10.5841	8.20419	21.6057	20.9451	23.0421	10.3408	9.56815	21.1586	23.6996	20.7258	22.5691	27.9159	26.3112	7.9928	7.42188	7.57624	5.87361	8.30307	6.10979	6.37537	6.11265	5.33834	5.73805	5.33461	8.22777	16.215	39.4284	19.8913	8.35891	7.49615	6.87148	8.48768	7.41639	6.10206	5.41399
EDN99609	21.7541	54.3969	71.4921	29.1976	17.103	38.154	35.1958	32.0889	20.3647	23.4672	18.8766	22.7189	21.4478	17.2046	25.4432	19.7364	21.2516	20.3862	23.8269	19.6645	26.1736	67.1061	67.0592	45.0947	46.2921	46.6255	43.7161	21.9469	16.5891	18.9364	20.2919	19.3094	18.0981	20.4108	18.2429	17.7662	13.7295	17.6589	15.026	35.9379	17.7246	13.4129	19.3505	11.7093	25.2463	30.6366	35.5728	25.2113	33.685
EDN99456	8.26954	0	0	0	9.55092	0	0	0.127064	78.7987	80.2371	90.5403	5.5631	9.73556	8.6806	3.64047	6.05317	7.42174	2.04	0.983737	5.24648	4.3225	1.49382	0.406904	4.71498	5.07574	2.68682	2.8731	4.99625	5.98684	7.69849	5.97028	4.83377	11.2932	8.19764	10.1075	7.54124	8.94807	12.8254	10.9186	30.1681	7.97305	2.82821	0.449195	0.287091	0.253494	1.04116	1.19376	0.240724	0.604488
EDN99294	6.08978	6.26764	0.611159	5.52684	5.07052	5.0462	4.98621	4.89067	5.08141	5.28525	5.87474	6.50621	7.02728	8.85408	4.01348	3.86327	11.2196	22.8919	30.4677	6.91287	6.30564	9.648	7.99064	9.38256	8.28073	7.67459	7.52278	4.63229	3.17036	5.23489	3.12646	3.85537	4.28921	3.86358	3.64104	3.07724	7.77298	4.11643	3.06308	11.0063	18.7886	5.9242	4.54778	7.21637	9.15956	4.75834	9.37703	8.44603	6.17277
EDN99719	8.59956	22.7169	9.20572	24.9747	31.1738	11.9645	15.2789	21.8933	20.8258	23.8001	23.7564	24.2718	29.0406	34.635	19.8364	18.5578	24.3349	22.0896	25.4612	20.7753	17.238	12.8878	9.7793	20.9201	22.232	31.6094	33.2858	15.5661	14.575	13.5102	9.33449	14.848	17.0695	15.8547	17.0911	14.7021	13.8568	14.9913	18.7437	30.6617	28.7429	20.9143	14.9848	15.6678	21.0576	19.3183	15.4191	14.5971	9.49903
EDN99633	8.42394	4.33499	11.6244	4.77827	12.1671	4.36273	2.36675	4.48714	3.48424	3.65552	2.46257	8.56342	8.93453	7.91882	8.32772	11.476	10.2706	4.3541	11.8344	0.919472	0.838705	2.25439	1.65801	10.2464	2.65154	13.2702	17.5605	5.56233	4.56826	0.624257	2.1624	4.24224	2.02269	1.37037	4.19718	0.53209	3.43158	2.62234	1.58892	8.54458	10.8292	10.2436	6.1011	3.27546	1.60675	1.28558	1.29712	0.871889	0.615775
EDO00136	20.4965	80.4628	115.926	104.436	25.0765	38.7534	38.8528	27.5703	36.0797	39.0715	36.5281	22.2716	27.0555	23.7815	28.2949	37.222	53.6286	47.8796	49.8397	123.109	101.625	73.9093	71.2312	32.7662	36.276	20.4799	21.7025	22.7368	28.5818	34.2402	36.529	30.755	41.9027	41.4404	30.0532	32.403	36.6183	27.0324	28.2773	109.836	38.394	21.3634	67.1264	37.2781	122.548	109.711	127.234	121.739	106.162
EDN99692	0.643359	4.96612	0.968496	0	0.163983	0	0	0.158167	1.11068	1.95428	2.25688	0.30777	0.491296	0.161275	0.636011	1.25581	38.6968	2.17659	0.349867	0	0	0	0	0.782549	0.486014	0	0	0	3.68428	0.858172	0	0	0	0.156989	0	0.243823	0	0	0	0.355949	2.48117	2.347	0.372766	0.142946	0	0	0	0	0
EDO00205	0.605432	0	0.911401	0.824199	0	0.418069	0	0.148843	0.261301	0.131362	0	0.144813	0.154111	0.151768	0	0.295445	0	0	0	0	0	0	0	0.736416	0	0	0	0	0.157595	0	0.133211	0.348447	0.290744	0.147734	0	0	0.493259	0	0	0	0	0	0.350791	0.134519	0	0	0	0	0
EDO00039	1.84449	25.1533	14.8088	13.8104	18.2569	15.0718	17.3973	16.4001	18.2433	15.5412	17.3891	13.6031	19.9541	17.1848	16.1069	19.3519	33.8157	19.4139	33.1009	16.3074	12.4876	25.8655	20.0879	32.5313	25.5454	38.6448	39.3045	9.35359	13.6035	11.3449	11.431	11.058	7.82429	7.35131	7.35205	8.62139	9.01646	5.90587	6.03039	17.6885	29.6393	25.7936	7.42157	7.03526	11.4589	15.8759	11.7392	12.7908	14.5615
EDN99954	0	1.33441	0.260238	6.35414	0.132189	0.278539	0.0832619	0.0425	0.0373055	0.150034	0.341117	0.206747	0.176017	0.390017	0.128174	0.29526	0.562052	1.65709	1.22214	0.566072	0.516348	0.222066	0.2722	0.420547	0.261187	0.653584	0.160164	1.36978	2.60994	0.768646	1.33128	2.98483	0.415089	0.421834	0.473731	1.37584	0.492951	1.56831	2.08686	0.286934	0	0.630646	3.93976	31.9956	0.0565252	0.379904	0.425903	0.322066	0.0505467
EDN99472	12.8444	168.666	134.439	286.969	63.898	50.6775	45.3058	33.1005	47.2834	46.3605	45.0907	59.2764	63.0822	61.0245	56.9155	59.7666	176.867	189.326	184.649	162.793	135.043	72.7917	70.3094	106.054	101.254	102.121	104.581	24.33	40.2783	45.0834	41.1281	22.0033	37.88	46.8288	43.1788	23.5374	13.6656	18.1441	14.9353	66.4655	91.495	124.584	9.57261	6.94999	139.582	182.865	114.199	115.002	90.1788
EDN99789	2.19734	16.3091	20.1014	11.3901	5.55764	5.52464	6.43134	5.67217	5.19775	5.13437	5.37349	4.02273	4.90487	4.87266	4.24006	5.21706	7.64785	7.48162	7.12371	5.20268	5.35151	16.6101	15.769	9.76576	9.70428	7.74839	8.45642	2.83931	2.96986	3.26922	3.58886	3.06434	2.96273	2.82527	2.58966	3.01074	2.75419	2.34523	3.95334	11.222	5.21492	5.24123	5.99035	10.7221	5.16751	5.41699	7.54773	7.68882	8.17936
EDO00095	0	0	0	0	0	0	0	0	0	0	0	0	0	0	0	0	0	0	0	0	0	0	0	0	0	0	0	0	0	0	0	0	0	0	0	0	0	0	0	0	0	0	0	0	0	0	0	0	0
EDN99611	5.96239	18.5232	11.9675	14.1293	6.9795	3.71057	6.34612	6.02618	8.21243	7.80995	7.60134	7.04269	7.83213	8.46958	6.89486	6.14246	16.7127	8.25961	8.60644	5.06173	6.37601	16.0746	17.3276	35.2768	35.4217	131.009	125.076	4.57272	4.11956	4.38571	3.17443	5.18971	5.62053	5.71185	6.12483	4.37982	4.88767	4.47814	6.4423	89.3931	15.3296	20.1398	22.1495	52.1892	6.5948	9.00487	3.03762	4.04554	3.48672
EDN99674	3.86314	27.8318	24.2018	20.0269	19.554	9.1615	12.4324	13.4306	13.6164	12.9201	13.5945	12.3577	20.114	17.754	17.0891	18.1472	20.299	17.9322	16.2125	10.0943	9.81371	14.1104	13.3637	25.4881	25.3807	37.9152	35.683	7.32167	4.80445	4.94482	3.83785	6.31079	7.85172	6.95093	8.93375	6.53656	6.23119	7.87145	8.42014	40.8471	23.928	26.4776	11.2972	12.7104	6.09887	7.61778	4.75877	5.39179	6.03571
EDN99539	0	0	0	0	0	0	0	0	0	0	0	0	0	0	0	0	0	0	0	0	0	0	0	0	0	0	0	0	0.243846	0	0	0	0	0.228588	0.466747	0	0	1.99966	0	0	0	0	0	0	0	0	0	0	0
EDO00054	101.068	12.0022	19.5057	7.05576	23.7791	28.6318	28.0834	28.0325	48.6533	35.4235	60.7946	22.3148	23.7475	23.3864	21.7759	24.0277	80.0425	37.992	18.3206	20.3659	37.1539	3.32891	0	6.30427	9.78841	34.2918	21.6087	43.5317	25.6335	29.9585	29.65	55.1849	46.0462	39.2061	34.2165	39.2851	34.837	47.0201	27.373	35.8444	149.914	103.992	66.5672	27.638	33.894	53.1534	24.7402	23.3353	19.7009
EDN99635	3.99418	14.9413	9.01908	12.3388	8.10532	6.01123	6.17817	6.83588	5.20474	4.63311	4.58065	10.3988	9.30676	8.81867	9.60561	9.29578	18.2304	12.4735	10.5263	3.82307	3.57902	5.52544	7.61948	12.7063	10.9088	21.6349	20.9223	5.01503	5.27843	4.23492	3.9547	5.57014	2.80338	2.32413	2.79376	3.20212	2.81608	3.44318	3.82486	10.2843	10.6642	9.52713	4.50982	3.68635	5.02307	5.73917	3.87937	4.14993	3.5036
EDN99374	1.6629	1.2836	3.1291	1.13188	3.17887	0.621984	0.800912	0.459917	1.43539	0.947106	1.50391	2.43621	3.4921	2.65741	1.84939	4.20953	2.02743	0.351615	1.69557	1.76967	1.98674	2.1361	0.654585	2.27549	2.66943	1.37527	1.92581	1.91054	1.02803	1.01664	1.14338	1.1365	1.89659	1.52164	1.29458	2.59962	1.10077	2.99499	2.66607	0.920024	0	0.758289	1.60582	2.90961	0.475761	0.30453	0.320066	0.258168	0.364664
EDN99726	0	0	0	0	0	0	0	0	0	0	0	0	9.29803	0	0	0	0	0	0	0	0	0	0	0	0	0	0	0	0	16.2414	0	0	0	0	0	13.8434	14.88	0	0	0	0	0	0	0	0	0	0	0	0
EDN99316	18.5771	172.379	100.087	74.0058	54.0294	64.8604	58.017	44.7576	39.3715	40.3072	35.6707	78.4856	72.8227	37.2058	61.7641	132.308	377.439	248.972	238.206	213.228	155.598	67.0689	62.8125	124.16	111.679	79.1067	69.7515	7.93319	15.2705	18.085	15.6614	9.6226	18.1241	14.5058	15.4428	13.7844	14.2589	16.175	18.5897	60.9112	61.8403	100.585	79.5002	29.8056	73.3388	163.156	149.288	166.733	115.555
EDN99694	35.7071	90.4394	66.3507	63.7999	75.0852	71.0167	77.9278	77.4971	62.8479	59.1953	67.0331	89.2779	88.051	73.9851	88.7996	88.757	105.813	93.1189	75.8515	36.9038	35.6618	24.009	26.3546	51.5758	39.197	52.2065	44.454	78.8665	70.0001	58.5445	62.4837	88.9459	50.9065	52.2782	60.0442	49.4779	59.5464	38.408	50.513	82.4176	133.404	124.155	61.6357	29.1314	53.2688	51.2913	58.5899	55.2628	33.2791
EDO00191	0	0	8.78782	3.9735	6.69569	1.34369	2.10871	5.74062	2.51949	5.69972	3.83965	7.67967	2.9719	7.31679	5.77095	11.3948	12.653	16.458	0	0	0	7.49881	4.59587	17.7515	22.0496	41.3822	35.1551	9.25102	3.79886	1.2978	0	3.35976	1.40169	4.27339	4.36285	1.10619	1.18901	3.11526	0	6.45953	0	0	2.25491	0	0.954382	1.06906	1.79776	0.906305	0.853441
EDN99997	0.708723	2.73534	1.60034	1.44722	2.98062	1.6721	1.70674	2.04728	2.86763	2.8448	2.87463	1.82233	2.79625	2.79815	2.32083	2.33448	1.92019	2.69744	1.05989	1.6245	2.2227	0.2276	0.418474	0.862054	0.669239	0.669872	1.4774	1.57238	1.10689	1.26048	0.97461	1.68257	0.850867	1.29704	1.28005	1.67872	1.15482	2.08016	1.20311	5.09746	5.4665	5.81726	3.14823	5.03901	1.21661	1.55748	0.927597	1.10031	0.932515
EDN99347	8.19358	16.9767	16.2295	18.199	15.883	15.7329	17.395	20.4086	15.5411	16.5146	13.4259	11.1916	15.6424	17.3504	12.3099	14.7835	30.6119	25.6533	28.1417	23.7232	20.7377	30.6061	32.0836	36.7177	31.4371	46.0589	48.9434	19.6818	20.5984	19.5578	19.0243	22.5857	19.0525	19.9935	19.3914	18.468	22.4858	18.6407	20.0098	22.7854	29.9361	17.305	19.3644	16.8636	21.9263	21.56	19.5223	21.1565	22.1291
EDO00162	0	0	0	0	0	0	0	0	0	0	0	0	0	0	0	0	0	0	0	0	0	0	0	0	0	0	0	0	0	0	0	0	0	0	0	0	0	0	0	0	0	0	0	0	0	0	0	0	0
[truncated: 8,971 more rows]
[truncated: 47 more columns]
