# Supplementary material for: Fungi.guru: Comparative genomic and transcriptomic resource for the fungi kingdom
Source: Comput Struct Biotechnol J. 2020 Nov 20;18:3788–95. doi: 10.1016/j.csbj.2020.11.019 (PMC7718472; doi:10.1016/j.csbj.2020.11.019)
Supplement: Supplementary data 10 [file mmc10.zip › Supplementary Data 19.txt]

gene	SRR1057947	SRR1057948	SRR1057949	SRR1057950	SRR1057951	SRR1057952	SRR1057953	SRR1057954	SRR1057955	SRR10989748	SRR10989749	SRR10989750	SRR10989751	SRR10989752	SRR10989753	SRR10989754	SRR10989755	SRR10989756	SRR10989757	SRR10989758	SRR10989759	SRR10989760	SRR10989761	SRR1273832	SRR1273833	SRR1273835	SRR1273836	SRR1520695	SRR1520696	SRR1520697	SRR1520698	SRR1520699	SRR1520700	SRR1520701	SRR1520702	SRR1520703	SRR1520704	SRR1520705	SRR1520706	SRR1916245	SRR1916247	SRR1916248	SRR1916249	SRR1916250	SRR1917209	SRR1917210	SRR1917211	SRR1917212	SRR1917213
EGR44532	5.43112	6.81276	7.30745	9.57943	10.48	10.3048	4.59641	4.15884	2.42556	4.1927	4.37491	3.44193	3.6196	3.87799	3.49017	4.35343	4.21684	4.8152	4.19985	4.41984	2.69272	6.73062	5.21913	1.45454	2.5237	3.29228	3.15937	5.13181	4.05294	4.01163	1.36719	1.12294	1.38443	2.8289	1.96338	3.01589	1.91364	1.51682	1.61314	9.64151	7.83104	9.57947	10.4801	10.3048	7.16454	6.80229	5.14783	3.65716	2.20773
EGR44522	34.3309	40.1798	52.6266	35.2349	40.341	30.7762	44.2889	31.2857	44.0963	41.0457	39.8758	37.3604	39.3997	43.0503	39.4179	37.6321	35.0263	48.4806	45.5873	47.9178	45.8741	55.8841	49.0773	34.1939	34.8553	39.9201	30	24.9601	25.4075	24.1483	18.8082	20.7669	20.6123	60.7654	58.4643	48.2685	59.2325	61.2127	68.4903	49.3995	39.2138	35.2351	40.3412	30.7763	22.4569	26.9184	24.4637	58.5101	43.4663
EGR44542	0.198609	0	0	0.214473	0	0.426601	0	0.1825	0	0.819113	0.252607	1.39852	1.66056	0.768153	0.486212	1.19399	1.23363	0.106718	0.625708	0.513405	0.437641	0.157104	0.0511222	0.177302	0	0	0	0.291202	0.592842	0.200045	0.333309	0.0821289	0.0843778	0.365114	0.0861579	0.401044	0.0874742	0.249605	0.0804416	0	0	0.214474	0	0.426603	0	0.373126	0	0.167172	0
EGR44556	27.187	35.3995	31.0877	29.4946	26.716	24.7373	22.2511	19.0834	20.4612	17.6495	19.3304	21.4926	19.8118	16.2144	15.214	23.788	21.9881	18.8015	14.4555	14.4606	11.9607	22.3684	23.4562	18.3151	19.4102	16.5045	16.7971	12.3645	12.5862	13.3115	5.96726	6.8183	7.64669	12.6106	8.73623	11.8183	12.3621	11.1256	11.6741	63.8096	55.773	29.4947	26.7162	24.7374	18.2641	22.937	15.9324	15.8915	14.5817
EGR44558	167.768	227.21	204.202	730.093	939.516	838.118	8.76726	20.2408	6.03887	40.9086	41.0014	55.5161	55.5167	41.3645	42.1623	53.6947	53.4242	186.079	94.5532	96.5928	120.279	219.613	222.276	190.071	80.5194	206.344	175.974	406.56	360.194	378.08	8.07505	10.3037	10.4006	347.208	225.882	818.68	36.5011	30.1045	29.7903	878.661	919.52	730.096	939.521	838.122	34.4687	57.4647	35.5586	535.525	267.789
EGR44506	12.0944	16.9677	16.4664	40.2698	27.6366	28.1429	13.2684	17.5963	18.9049	17.9058	12.8189	18.4521	16.8535	13.1935	17.8883	8.33121	12.5204	55.5094	45.3193	63.1071	37.7547	38.5334	28.5369	12.5964	5.2687	21.2226	22.7619	45.3173	54.6536	39.0834	2.95999	1.66709	1.28456	46.3205	48.0941	27.4745	41.7265	53.6217	62.8645	16.5157	18.0767	40.2699	27.6367	28.143	8.18178	7.5739	10.1693	42.4167	27.6542
EGR44544	1.40264	1.78592	3.08117	0	0	0	0.753692	1.10475	0	0.190709	0.191142	0.282194	0.0728411	0	0.0613176	0.301155	0.233365	1.45352	0.573889	0.978398	0.883074	2.3247	2.16625	1.7888	1.04749	0	0	0	0	0	0	0	0	0.0920911	0	0.101154	0	0	0	0	0	0	0	0	1.82998	1.69401	1.65419	0.50598	0.458168
EGR44547	83.8941	21.3527	21.8521	2.75173	5.77303	5.68388	276.666	271.255	421.947	20.0238	21.6897	18.0813	17.5288	16.9702	16.6752	15.8347	16.817	67.1969	131.254	149.42	23.054	31.1654	39.8086	22.2232	209.035	564.902	237.44	6.89755	5.55843	5.23195	1.4803	1.37795	0.999307	4.50431	5.27201	8.90562	11.3094	12.3172	16.6721	1.60602	4.34285	2.75175	5.77306	5.68391	6.96164	8.83804	10.4282	12.5391	14.641
EGR44536	14.676	15.5719	13.9365	19.433	24.8413	26.0817	16.922	17.3387	12.3284	4.71139	4.61097	4.73651	4.63639	4.73015	5.7207	3.5449	2.98434	61.9132	51.8904	54.4975	44.7549	97.3868	70.5156	19.8082	12.4822	19.2309	19.5496	20.4934	20.5999	20.5894	12.4614	7.94727	11.9504	9.15383	8.56452	9.43724	31.6265	28.8375	34.1788	32.7455	22.4882	19.4331	24.8414	26.0818	16.3106	17.2323	13.7823	41.4707	26.6326
EGR44543	0	0	0	0	0	0	0.10487	0.102477	0	0.212284	0.283687	0.274853	0.162163	0.431333	0.170636	0.125709	0.259766	0.0299622	0	0.0320319	0	0	0.0574123	0	0	0	0	0.327031	0	0.0561646	0	0	0.0473798	0	0.0483793	0.0562985	0.294711	0.233597	0.316187	0	0	0	0	0	0	0	0.102296	0	0
EGR44507	343.326	419.623	530.038	2.44087	1.39373	3.20779	0.683189	95.6897	1.80262	7.45258	7.31548	4.06431	3.16931	8.35789	7.88024	4.54973	4.79479	269.605	19.0973	19.917	34.4423	283.136	480.928	481.252	277.605	1.00445	1.40878	0	0	0	0	0.0667635	0	0.111302	0.140077	0.0815033	0.0355543	0	0	6.77951	11.5829	2.44088	1.39374	3.20781	316.358	956.058	295.742	4.21277	3.69164
EGR44555	14.7418	18.8374	14.6247	19.5141	20.2841	16.8537	18.3341	17.9158	11.8932	16.4444	14.2136	17.2451	19.0156	16.6946	21.8282	18.4039	17.7226	22.486	22.2002	19.5319	14.8012	25.9553	29.8669	11.4622	12.4297	8.64802	5.36989	29.2842	29.3359	33.5287	19.9516	13.1753	12.93	59.6653	63.5384	44.8915	24.2956	26.4957	30.2392	21.9167	15.0514	19.5141	20.2842	16.8538	17.3719	16.5279	13.0859	30.0203	18.8473
EGR44551	1.19065	3.70579	2.77897	12.6739	13.6468	14.066	1.59946	3.43854	2.27893	2.32037	2.70423	2.87454	3.09162	2.17601	1.82177	3.45115	3.03747	14.4863	14.4685	14.6075	14.1489	18.7918	22.0225	3.49244	1.63015	4.55847	5.41293	6.48419	6.76965	7.88087	0.927725	0.351685	0.794894	22.7484	22.0625	13.2233	3.74574	3.27777	2.89347	15.33	14.3563	12.674	13.6469	14.0661	4.31501	4.31397	3.74449	7.15849	4.66709
EGR44539	1025.23	1156.61	1690.15	103.992	74.5431	105.315	3.86513	322.12	3.14691	58.8666	50.7849	43.8283	43.972	49.614	56.2421	27.7992	34.649	1585.78	133.362	137.116	204.597	2333.86	3267.88	2707.47	1325.04	12.3645	15.6724	2.00887	2.04488	2.95719	0	0.242816	0	102.549	92.7209	41.2029	7.49996	9.83952	8.32395	457.053	522.245	103.992	74.5435	105.315	938.459	1989.54	1006.66	85.5048	68.9218
EGR44540	0.337073	0.445076	0.323946	0.485331	0.570546	0.241338	0	0.103245	0	0.534683	0.50017	0.474705	0.490132	0.367707	0.343827	0.506602	0.785132	1.1169	1.35155	1.2586	1.5474	1.57017	1.61958	0.100304	0.195786	0	0	0.768785	0.726667	0.961947	0.235701	0.139387	0.286407	2.22045	1.7547	1.02096	0.0989724	0.0941385	0	1.03566	0.592707	0.485333	0.570549	0.241339	0.228028	0.105543	0.309185	0.189146	0
EGR44545	2.75085	3.50254	3.77675	9.33615	8.64729	11.114	15.5205	14.0831	10.2964	3.98953	4.54006	4.28915	5.0952	4.05311	5.25119	4.87267	4.88188	16.0481	20.747	22.8755	16.9941	14.2648	8.26088	2.45574	3.99453	14.0424	8.2028	11.9079	12.5124	11.7427	5.99051	5.03766	5.39821	13.4253	10.2855	9.91913	5.13476	6.31075	10.0806	5.23223	2.90225	9.33618	8.64734	11.114	2.52556	3.8145	3.24419	12.4592	7.28833
EGR44557	111.289	136.451	141.413	113.025	86.534	91.3308	112.125	136.274	133.427	40.4554	41.1791	38.891	39.9743	36.5836	36.8684	41.9398	41.1463	97.9518	72.3089	67.9014	46.277	61.0242	58.9332	67.8595	78.5653	60.3925	63.6677	44.2331	52.2762	49.0411	22.8248	24.551	26.736	44.2592	37.8249	37.4537	36.397	32.2605	35.1812	74.9685	62.4635	113.026	86.5344	91.3312	214.684	189.711	198.466	39.8671	27.2011
EGR44537	0.045534	0.135278	0.0875214	0.147514	0.184975	0	0.428177	0.167363	0.488057	0.0288914	0	0.0320631	0	0	0	0.0342176	0.0353536	0.0489335	0.0391235	0.0784705	0.0376259	0.0600307	0.0351616	0	0.198361	0.261494	0.186973	0.155779	0.249183	0.160522	0.0955202	0.0564878	0.174104	0.125562	0.276542	3.49392	0.300821	0.228903	0.276637	0	0.04804	0.147514	0.184976	0	0.138616	0.171089	0.2506	0.153307	0.0694101
EGR44509	0.0890269	0.264493	0.0855598	0.288415	0.0904148	0.0956126	0	0	0.0795197	2.09004	1.95325	2.88369	3.23632	0.662167	0.681082	3.51232	2.83402	0	0	0	0.0490435	0.0234741	0.0229157	0	0	0	0	0.130532	0.398615	0.179342	0	0.0368145	0	0.0409159	0.193103	0	0.0392106	0	0	0.091179	0	0.288416	0.0904153	0.095613	0.271018	0.33451	0	0.0749353	0.0678544
EGR44504	0	0	0	0	0	0	0	0	0	0	0	0	0	0	0	0	0	0	0	0	0	0	0	0	0	0	0	0	0	0	0	0	0	0	0	0	0	0	0	0	0	0	0	0	0	0	0	0	0
EGR44561	0	0	0	0	0	0	0.308246	0	0.146397	0	0	0	0	0	0	0	0	0.0440342	0.0469419	0.0941519	0	0.0432163	0	0	0	0.156875	0.168253	0.160208	0	0	0.0687653	0.271105	0	0.150654	0.213303	0.910136	0.0721874	0	0.0663838	0	0	0	0	0	0.166317	0	0	0	0
EGR44505	0.790559	0.39145	0.506514	0.853709	0.535256	0.707533	0.247799	0.484292	0	0.167204	0.29327	0.463899	0.19159	0.0392003	0.2016	0.0990139	0	0.884981	0.603788	1.0218	1.66944	1.28544	0.576559	0.235249	0.45919	0.252225	0.270519	0.386375	0.32775	0.530851	0	0.0544855	0	1.75611	1.54328	0.532117	0.638348	0.938354	0.69376	0.134945	0	0.853712	0.535259	0.707536	0.401107	1.11392	0.966869	1.33085	1.20509
EGR44530	53.3014	68.0417	69.0382	87.9641	92.1989	96.2947	58.5031	55.8124	58.734	36.067	36.1676	46.0117	46.7346	32.8397	32.5856	48.926	52.0983	42.8496	30.0752	33.5518	32.0455	50.4737	52.327	43.8419	48.3939	42.5423	39.0836	70.0157	67.2475	76.0119	34.7455	41.9101	43.9605	61.1199	49.6251	96.843	42.506	36.9186	46.8108	101.321	96.2782	87.9644	92.1994	96.2951	49.3553	57.3322	52.7898	54.9008	51.1977
EGR44534	5.08039	1.67706	3.86534	10.2867	13.114	10.9124	22.0951	20.6185	17.5842	1.41029	1.75003	1.93776	1.30817	1.19659	1.03644	1.35213	1.06831	95.5447	113.13	123.911	59.5891	49.0059	28.0067	5.10228	12.3569	7.09135	5.43263	13.7598	14.1118	9.06161	2.7532	1.83825	1.34899	8.36672	9.64212	11.541	22.0961	22.4358	34.8093	4.76961	4.02	10.2867	13.114	10.9125	2.14804	2.18729	1.55336	20.134	14.198
EGR44553	14.1218	10.6552	11.3099	24.5692	20.9438	27.083	28.772	91.5559	51.1557	5.61797	5.98709	4.57739	4.23724	3.66791	4.18425	5.3903	4.65555	13.249	8.21752	8.33756	12.0088	16.3423	14.4822	7.00378	14.7451	137.418	159.236	153.1	161.866	196.821	174.878	158.691	154.227	195.583	233.134	50.9775	135.403	140.011	180.034	46.7184	32.3995	24.5693	20.9439	27.0831	9.4396	13.3706	9.35526	10.5658	8.20065
EGR44521	1.06028	0	0	0	0	0.569359	0.623146	1.46143	1.06544	0.126141	0.0421424	0	0	0	0	0.199194	0.0514518	0.106823	0.151836	0.0380673	0.219035	0.209677	0.409379	0.236634	0.692841	3.17137	1.90478	2.46145	2.10995	2.73663	2.61348	2.24706	1.91444	4.0202	5.28954	1.27122	1.86795	2.38746	4.34811	0.542958	0.13983	0	0	0.569362	0.268979	0.248995	0	0.334672	0.303048
EGR44554	64.1272	77.0348	103.655	1.61672	1.39377	1.13892	0.293296	112.636	0.50147	1.227	0.952088	0.658886	0.884388	0.927952	0.801745	0.843791	0.750721	10.9104	2.89431	2.79507	26.409	8.73396	14.5315	140.112	79.0248	0.656775	1.15267	1.15853	0.465511	0.722565	0.0785163	0.0257957	0.13251	1.77751	2.02959	2.14137	2.71998	2.66553	3.10768	1.02222	0.987206	1.61673	1.39377	1.13892	456.141	198.468	355.275	3.938	3.99379
EGR44560	0.610551	2.17669	1.64296	2.76915	1.36415	1.44257	2.18169	0.673237	1.96326	4.22261	4.89226	3.91231	4.2614	3.01534	2.8399	4.45048	4.83526	5.47872	8.14871	6.52355	5.44875	8.3391	6.91491	0.10901	0.319171	1.51939	1.12818	3.16302	4.00946	2.89034	3.27885	2.42377	2.90516	3.19888	3.23131	4.06846	2.52773	2.50659	2.96746	1.87593	0.772984	2.76916	1.36416	1.44258	0.247821	1.14704	0.224015	1.23338	0.0930698
EGR44511	0.104048	0.103039	0.199991	0.224718	0.211339	0.446978	0.195681	0.0956086	0.185873	2.37666	1.52187	2.45441	2.87459	1.79542	1.59199	3.63579	2.94865	0.223632	0.446997	0.388504	0.229273	0.576128	0.374949	0.278656	0	0.398352	0.213622	1.62726	2.38111	1.7816	0.829421	1.37683	0.928286	1.86495	1.71519	1.15555	0.687393	0.697408	1.47497	0.213126	0	0.224719	0.211341	0.44698	0.527908	0.390948	0.0954392	0.613049	0.237909
EGR44559	24.3331	32.2266	28.551	49.1768	50.1197	47.8583	36.1142	35.3802	33.2565	22.353	21.5959	26.9402	28.0999	18.5202	17.0755	24.6747	26.2526	20.5313	17.101	16.8411	16.3118	28.4469	29.5814	18.3203	25.032	24.5997	21.2676	33.4805	36.6573	38.437	11.1931	13.4972	13.6592	31.7084	34.72	51.4044	22.4243	20.5103	20.5423	65.0558	44.6431	49.177	50.12	47.8585	37.8807	40.1151	37.7377	24.6766	17.2055
EGR44514	0	0	0	0.327244	0.205175	0.21697	0.0949867	0.0928197	0	0.0320463	0.032119	0	0	0	0	0	0.0784284	0.298524	0.405028	0.348158	0.278231	0.399516	0.208007	0	0	0.096683	0.103695	0.493685	0.15076	0.30523	0.0423804	0	0	0.324971	0.13146	0.305957	0.177958	0.0423165	0.0409127	0.206909	0.106572	0.327246	0.205176	0.216971	0.102502	0.0948861	0	0.0850238	0.0769897
EGR44550	0	0	0	0	0	0	0	0.391482	0	0	0	0.299998	0	0	0	0	0.165392	0.228923	0	0.122368	0.234697	0.44934	0.219326	0	0	0	0	0	0	0	0	0	0	0	0.184818	0	0	0	0	0	0	0	0	0	0	0	0	0	0
EGR44526	9.14512	5.82204	4.55143	5.29052	4.47799	4.38465	52.5188	45.6184	51.3449	0.207235	0.259632	0.344979	0.35619	0.0971713	0.349814	0.24544	0.316985	5.74756	8.69952	7.88007	3.8234	3.05722	2.2699	2.47836	23.9034	4.37657	3.68815	0.478881	0.974928	0.986922	0.890706	0.540243	0.763175	1.9514	1.55855	1.89611	30.2087	21.4816	22.4886	7.86091	4.65193	5.29054	4.47802	4.38467	7.78852	13.9595	7.33993	4.94845	2.98724
EGR44520	3.09078	6.12167	4.39105	10.7386	7.50623	7.93775	0	0	0	0.127898	0.0427295	0.141939	0	0.0799608	0	0.0504922	0.156506	8.62878	6.73535	7.48793	19.5436	12.2598	10.9651	2.15937	1.17082	0	0.137951	0.394064	0.133709	0.406062	0	0	0.0570914	17.3547	14.2242	2.37434	0	0	0	15.4146	11.9093	10.7387	7.50627	7.93778	0	0	0.123264	0.565556	0
EGR44538	362.386	471.644	568.77	4.83648	3.84538	6.59926	0.834169	174.34	1.52673	3.80273	4.07279	1.79777	1.61238	4.42872	4.21755	2.60146	2.31825	101.883	11.9102	12.373	24.154	121.156	178.906	500.436	307.987	0.911193	1.24381	0.0634467	0.0753479	0.0108964	0.0726211	0.0536824	0.0459603	0.169045	0.14079	0.109224	0.0571763	0.0906396	0.0788693	28.9844	35.7016	4.83649	3.8454	6.59929	635.21	950.495	541.881	3.07776	2.90237
EGR44523	21.8687	24.7297	27.4073	0	0.30013	0.158692	0	27.1553	0.131982	0.140632	0.140951	0.104047	0	0.307727	0.2713	0	0	5.08138	1.56583	0.594167	6.79684	3.97401	7.1504	45.113	28.0651	0	0.303372	0	0	0	0	0	0.0627756	0.271639	0.5128	0.671332	0.130158	0.0619007	0.239388	0.151333	0.311787	0	0.300131	0.158692	93.8622	37.7535	70.4788	0.373119	0.563103
EGR44529	24.1716	30.9666	31.5267	56.7623	63.9038	50.4771	39.1454	32.4352	36.8405	23.9791	21.1666	28.0975	26.6396	22.6585	22.0729	26.2373	25.6189	32.9341	23.9004	25.4563	27.8996	40.5167	47.5524	27.9149	25.7398	46.6383	38.205	80.2569	60.1263	69.1747	31.4703	30.383	31.7855	52.1947	63.9135	127.252	28.2204	33.7535	35.5086	59.7285	52.8253	56.7626	63.9041	50.4773	30.1732	31.1751	26.7468	48.9263	35.9688
EGR44535	2.10126	2.64842	2.75377	5.77592	3.68603	2.05155	4.31108	4.73932	2.72999	0.969639	0.850359	0.470788	0.347206	1.47764	1.34448	0.717746	0.59326	9.54578	11.2703	12.729	5.26159	12.8439	10.0798	3.06955	2.33005	3.47389	2.54926	1.21368	2.09074	2.21266	0.641161	0.631939	0.0811554	0.965719	2.15456	4.72517	4.20668	4.96151	6.88589	2.73898	2.61998	5.77594	3.68605	2.05156	5.8152	5.56258	6.65834	5.94914	6.11496
EGR44533	5.33107	3.51961	13.6625	19.1897	13.5355	14.3136	5.01305	2.44934	2.38088	4.79198	3.95529	1.87696	4.5219	3.17213	3.80653	3.33846	4.48409	7.16136	3.81712	4.08322	2.9368	7.26261	6.40373	3.96596	2.32239	6.80343	4.56055	7.81646	7.51453	7.15951	1.8639	2.57193	2.64236	4.08351	2.6981	3.13975	2.34799	0.744437	2.87896	7.27993	11.249	19.1898	13.5355	14.3136	6.31128	8.34623	7.33501	8.97449	5.41764
EGR44515	7.58562	9.57428	8.00493	5.78228	5.58909	7.02858	5.59459	5.46696	3.58706	4.34122	4.8713	5.91752	6.21797	4.24814	4.23294	5.97982	5.65868	9.6305	11.587	11.2356	9.75052	10.7458	7.46565	5.44402	5.44277	10.6772	8.70322	4.65238	3.62583	3.2959	2.05932	1.53766	2.08528	6.49405	5.41998	4.05461	4.65116	5.7948	8.31348	4.87466	5.02156	5.7823	5.58912	7.02861	8.15024	9.50073	7.23089	10.7668	7.7088
EGR44518	0.128378	0.762806	0.246757	1.6636	0.912657	1.37875	0.12072	0.235931	0.114669	2.15859	1.75528	1.58197	2.0534	1.26041	1.41427	1.97769	2.2427	1.65555	1.91195	2.54425	1.8034	1.8956	1.78442	0.802239	0.223703	1.10588	1.31788	0.564688	0.766412	0.258613	0	0.0530871	0.0545408	2.47806	2.06058	1.16653	0.50888	0.161342	0.675954	3.94445	3.1152	1.6636	0.912662	1.37875	1.43298	2.29125	2.47289	1.94504	0.782777
EGR44549	1.1899	0.589186	0.57178	0.642476	0.604226	1.27792	3.35675	1.64009	0.531416	2.83123	3.78354	4.18939	2.37905	1.59305	2.3668	2.23545	3.23353	3.67637	4.08953	2.90502	3.76911	2.98059	3.06283	0	1.55508	3.98615	3.05376	2.03542	1.77591	2.69664	0.748845	0.246025	0.758285	1.91403	2.06475	1.80205	0.786111	1.99391	0.963881	0.609333	0.627695	0.642478	0.604229	1.27793	0.603722	3.91207	0.545727	2.00312	1.36038
EGR44531	2.38486	4.46109	3.73508	6.10457	5.83084	5.69173	3.40542	2.11027	3.23472	3.19453	2.58389	4.1983	3.66044	4.02066	3.64898	3.84982	2.88036	4.67495	4.85715	6.11415	5.59573	7.14999	5.41113	1.6559	1.92393	4.05803	3.71764	4.92129	5.71258	6.80598	1.25999	1.24187	0.938144	7.7536	7.43358	4.86026	2.25636	1.62812	2.43271	5.51827	3.5412	6.10459	5.83087	5.69176	1.70298	2.90399	2.67367	2.37911	2.01966
EGR44552	0.409564	0.304197	0.590421	0.44228	0.311962	0.439861	0.0962829	0.564518	0.0914567	0.584705	0.61859	0.576796	0.818869	0.639717	0.501326	0.346248	0.437243	0.852775	1.11436	1.52927	0.50765	1.40389	1.26507	0.182813	0	0	0.630663	0.500422	0.865966	0.412527	0.0859175	0	0.0870006	1.41174	1.68788	1.08546	0.225483	0.943668	1.03678	0.419465	0.432105	0.442282	0.311964	0.439863	0.623403	0.96181	0.375679	3.01644	1.48277
EGR44524	4.58921	4.38243	6.61572	8.84963	7.82341	8.97726	9.55561	7.68094	9.95502	5.04375	6.20174	6.63617	7.03058	5.75398	5.96849	5.5425	6.80818	5.06394	4.55337	5.64911	4.46935	4.79701	6.32824	4.24319	4.99801	4.07876	3.02856	14.3386	15.7372	17.334	10.7961	9.4209	9.88777	18.9071	22.9657	27.0559	23.7497	19.2253	17.3926	8.22526	6.39807	8.84967	7.82345	8.9773	6.32003	6.92818	6.31428	11.4505	7.99497
EGR44525	17.164	23.8192	15.3018	18.9009	16.1701	18.7975	37.1647	29.9874	24.4087	16.6941	18.2401	23.258	20.6888	17.9736	18.1069	21.087	20.2966	16.0185	15.2651	16.8006	12.3169	14.9765	15.9573	12.7017	14.9544	24.3183	19.8224	15.9495	17.696	17.9137	25.2518	25.2155	26.3377	12.8706	12.8344	15.1632	16.4621	14.6174	17.3339	21.9737	18.5852	18.901	16.1702	18.7976	23.4901	27.0485	24.6517	8.17409	8.17629
EGR44527	87.2637	117.332	104.635	353.537	405.53	350.22	5.61739	10.2789	5.12657	14.4368	13.0729	16.0836	15.9037	12.3712	12.3303	16.218	16.9611	97.5394	49.5495	58.8251	89.3691	139.182	132.615	73.1965	33.8307	34.5866	31.7443	196.815	203.169	240.472	7.02754	7.21708	6.69314	643.735	471.392	336.837	4.90098	5.81474	5.85905	323.243	344.662	353.538	405.532	350.221	11.1728	12.9834	11.8186	118.261	71.0637
EGR44519	4.24455	6.87833	5.56261	11.2507	15.2835	16.1621	10.1598	4.964	8.27186	6.12084	6.38012	3.80397	6.17193	6.54365	5.54977	4.92948	6.14172	35.4549	33.5965	34.6899	32.2041	44.2584	41.4178	13.4344	8.40482	23.6371	17.033	17.3501	16.3173	15.352	4.6949	4.14868	6.55736	65.7936	52.059	42.6596	23.793	30.0667	26.2561	15.8078	17.5055	11.2507	15.2835	16.1622	2.34934	2.53725	1.41577	16.5643	15.2932
EGR44548	0	0	0.266518	0.0998234	0	0	0	0	0.0825677	0	0	0	0	0	0	0	0	0.0496704	0	0.0531014	0	0.121869	0.0713822	0.0825223	0	0.265432	0.0948945	0.0451784	0	0	0	0	0	0.127453	0	0	0	0	0.0374403	0	0	0.0998238	0	0	0	0.0868328	0.169583	0.0778076	0
EGR44513	22.1832	33.5815	34.6556	70.4938	60.3421	58.6684	1.37841	15.2655	2.0949	41.2028	38.9658	45.2788	47.9226	35.8192	35.5565	42.8869	44.1211	34.7352	34.23	40.9238	25.6789	32.2605	30.4114	13.6094	5.70458	10.85	8.62743	35.964	36.7545	46.902	2.37802	2.74793	1.41159	62.3838	59.1809	40.0086	11.621	10.4394	11.043	49.7427	41.7562	70.4941	60.3425	58.6687	39.6657	45.6229	38.9926	37.5907	26.5159
EGR44546	0	0	0	0.225413	0	0.22418	0	0.191808	0	0.198667	0.132745	0.367462	0.379404	0	0.0638764	0.313723	0.0810346	0.0560807	0.119568	0.239818	0.114991	0.220156	0.268649	0	0.181866	0.599375	0.214283	0	0	0	0	0.0863178	0	0.0959342	0	0	0.0919357	0	0	0	0	0.225413	0	0.224181	0	0.196078	0	0.175698	0.159096
EGR44516	0	0	0	0.275173	0	0	0	0	0	0	0	0	0	0	0	0	0	0.136922	0.364907	0.219569	0.280751	0.134378	0.196772	1.13741	0	0	0	0	0.253543	0.384993	0	0.210746	0.108258	0.468448	0.442169	0.128637	0.112231	0	0	0.782935	0.537686	0.275175	0	0	0	0	0.233736	0	0
EGR44510	0.203394	0.201424	0.0977366	0	0	0	0.0956304	0	0	0.935641	0.905428	1.03836	1.18301	0.453844	0.466808	1.06992	1.3818	0.136612	0.436899	0.379727	0.112047	0.134075	0.157062	0	0.0886051	0	0	0.0994062	0.202376	0.204865	0.128003	0	0.0432055	0.093478	0	0.0513385	0	0.0852066	0.0823799	0	0	0	0	0	0	0.286588	0	0.1712	0
EGR44512	9.61293	8.89554	7.11823	5.44567	5.76165	5.75438	0.74094	2.89615	1.4076	1.94981	1.95424	1.94193	1.71861	1.78162	2.50765	1.18424	1.28473	7.19757	5.82233	7.55896	20.1407	5.40178	8.07218	4.0798	2.05953	3.31836	3.23549	1.15529	1.2544	1.3492	0.198352	0.0651664	0.133902	8.11176	9.22905	1.98884	5.06676	4.48921	5.10621	1.12979	0.997574	5.44569	5.76168	5.75441	7.8357	5.77322	6.21569	20.9579	16.8156
EGR44528	19.8484	26.6288	23.9171	29.1684	27.4935	28.6829	26.0273	24.318	21.4155	19.4492	19.5512	21.6698	21.2487	16.8125	16.847	23.4908	24.1529	19.7647	17.8537	17.957	15.4984	18.7734	19.6392	11.8127	15.548	17.0804	20.1886	20.7658	20.7757	20.2365	8.98961	10.2157	10.9338	12.5813	9.68995	12.563	10.6133	10.9595	13.4968	27.2907	23.054	29.1685	27.4937	28.683	23.3438	31.7585	24.8317	14.7141	12.0746
EGR44508	0.163306	0.161723	0.156946	0	0	0.175386	0	0	0	0.46628	0.363485	0.459972	0.771746	0.194343	0.349814	1.10448	0.824162	0	0	0.0469052	0	0.0430595	0.0420352	0	0	0	0	0.0798134	0.649952	0.24673	0	0.135061	0.138759	0.675483	0.708432	0.494637	0.143851	0.410476	0.264572	0	0.172294	0	0	0.175387	0.331426	0	0.149795	0.274914	0.124468
EGR44541	0.333878	0.330643	0	0	0	0.179288	0.15698	0	0	0.211846	0.159245	0.352655	0.121372	0.149	0.204341	0.250901	0.194423	0.0897014	0.239061	0.0958976	0.0919641	0.0880351	0.214852	0.14903	0	0	0	0	0	0.25222	0	0.0690329	0	0	0	0.0842738	0	0	0	0	0	0	0	0.179289	0	0.313629	0	0	0
EGR44517	2.06247	1.66425	1.83532	6.02175	5.81841	6.02984	0.430986	2.00048	1.15992	43.5002	44.0726	10.9461	10.3438	34.8282	34.9465	24.6261	23.0565	16.4079	39.9819	37.7045	63.8787	5.67991	7.8453	5.52363	2.8951	5.52009	28.3084	2.44535	3.32524	3.26997	0.448686	0.442232	0.486795	7.89911	7.10802	5.49507	0.588768	0.608013	0.835355	5.9067	8.34128	6.02178	5.81844	6.02987	2.01537	2.26028	3.64353	1.86461	2.50351
EGR44618	65.3396	64.7065	62.795	49.0845	60.588	91.5301	173.64	114.859	175.086	186.561	173.435	209.043	245.785	154.67	175.605	212.415	215.056	498.394	581.749	580.147	462.451	475.653	463.607	68.4742	106.431	108.764	84.5728	390.148	408.448	426.349	787.843	461.678	480.355	390.383	548.411	341.318	207.701	332.038	352.089	78.5572	62.9413	49.0847	60.5883	91.5305	164.316	170.787	153.743	179.339	190.541
EGR44586	14.651	18.7636	16.0919	27.7171	20.1376	23.4248	21.9604	20.852	16.5302	25.8264	27.4262	28.3901	28.5519	20.3523	21.4056	27.4832	26.7706	34.6269	28.805	30.4376	24.7592	45.5439	42.5891	12.1942	11.9011	10.3328	10.4037	15.1285	15.3449	17.9747	4.252	4.78304	4.39921	16.2008	15.4353	14.9034	6.16172	5.90692	7.98642	21.2104	14.2952	27.7172	20.1377	23.4249	25.0392	24.8345	26.5746	24.5713	18.3873
EGR44565	5.73804	5.68244	5.51457	3.92942	3.26908	3.75762	11.5811	6.43005	9.37549	5.72759	6.00759	6.40565	6.41032	5.37126	5.91012	6.62572	6.41105	8.38485	7.29511	6.91397	5.24262	10.1849	11.2035	4.24789	4.5116	9.5107	5.89044	11.2175	13.8555	14.8717	8.57278	9.08609	10.8808	9.39081	8.31758	11.8692	10.602	12.6639	11.5636	4.15672	5.16791	3.92944	3.2691	3.75764	3.6924	6.04734	2.69584	3.8874	3.62673
EGR44613	72.608	91.3027	82.0945	149.023	131.027	135.396	75.4781	76.7335	65.2488	35.884	36.6679	39.979	40.7429	34.0459	36.1001	43.8828	39.2791	33.277	27.1647	27.1153	17.8087	37.6684	35.5213	73.3646	65.0572	64.8441	44.1473	55.9285	70.4859	59.2631	9.70123	10.9016	12.3263	54.2177	43.8926	61.9322	25.7519	22.9517	25.1729	125.347	103.485	149.023	131.027	135.396	82.7948	73.4614	79.7047	57.0244	35.4717
EGR44570	60.2456	80.6028	67.1019	85.9541	81.6473	90.8402	35.8293	43.4441	37.0625	43.5421	41.8648	53.5899	53.5185	35.4916	35.5287	56.9659	55.9143	22.6173	20.4542	21.6013	18.2426	23.2492	25.8284	51.6453	32.8496	26.5404	39.9335	25.9343	24.315	26.9248	13.1404	16.2511	18.8149	25.1212	16.1829	29.9095	13.8822	13.037	20.0379	92.5529	85.2395	85.9544	81.6477	90.8406	53.239	65.399	55.8101	60.4485	54.4325
EGR44589	0.260386	0.343818	0.917568	0.0937288	0.264446	0.186432	0	0.319023	0	0.0550719	0.0275984	0.305589	0.252416	0.18076	0.106242	0.326122	0.303255	0.0932756	0.0745761	0.0498594	0.0717213	0.1602	0.134048	1.85962	0.453731	0	0.0891008	0.0424201	0	0	0	0.0358918	0	0.319123	0.414178	0.657238	0	0.0727214	0.0703088	0.800043	0.274717	0.0937291	0.264447	0.186433	0.3523	0.326125	0.477687	0.803628	1.72
EGR44566	16.1979	18.4331	16.6595	18.0289	16.234	18.0829	19.7744	15.6675	10.978	14.8079	14.5252	17.309	16.9676	12.8298	11.9571	17.6979	18.313	12.8073	11.2113	10.4679	8.23828	13.0752	13.6785	15.0944	13.4318	14.4837	12.1065	15.2775	16.2935	18.5692	13.0851	12.9557	13.7934	11.5911	11.1566	16.8919	9.32444	7.76783	10.5027	22.7014	19.4879	18.0289	16.2341	18.0829	18.5995	23.2237	18.2464	17.4013	11.2628
EGR44604	217.848	252.953	259.588	227.64	228.996	229.548	221.969	242.804	193.535	129.283	123.602	150.091	146.004	140.456	138.179	123.332	128.338	191.991	169.184	163.426	144.916	187.341	198.15	199.719	170.874	201.766	212.783	112.21	141.389	122.132	137.961	132.577	130.969	81.7697	95.7776	113.827	102.155	76.5022	100.839	283.854	213.111	227.641	228.998	229.549	247.872	308.332	249.376	193.745	151.718
EGR44562	106.492	99.5232	113.528	148.888	159.363	134.441	107.765	97.5302	75.9064	256.628	259.565	346.256	345.972	238.249	245.81	285.521	295.274	311.211	258.238	277.915	287.495	362.239	354.892	129.694	123.198	137.703	119.094	368.46	380.152	359.789	374.298	346.897	347.258	464.629	411.947	636.382	374.755	354.383	348.339	131.818	106.772	148.889	159.363	134.441	89.097	118.582	95.7402	181.349	214.471
EGR44623	202.494	14.5935	17.1615	2.2466	3.52142	5.77198	445.713	428.216	1186.49	11.4952	14.443	5.67665	6.17625	10.6769	10.7166	6.38379	5.8554	156.222	422.701	433.668	4.29776	10.6511	12.0488	76.4559	481.697	228.994	218.907	4.3213	4.74375	3.49244	4.94616	3.15442	2.94618	2.62938	3.68521	3.67581	4.50509	4.43031	5.54727	4.08386	6.03602	2.24661	3.52144	5.77201	2.28701	1.46568	7.63318	6.5667	8.72108
EGR44592	148.288	156.384	172.288	207.232	200.088	153.12	151.322	122.994	115.795	112.697	112.762	136.189	142.911	112.845	117.081	123.415	138.488	227.403	167.47	174.169	175.227	248.082	276.247	115.732	100.633	91.5509	75.0328	142.155	150.389	140.272	131.498	129.979	128.81	253.116	280.932	673.272	271.447	226.057	161.664	223.651	232.929	207.233	200.089	153.121	141.623	146.076	135.744	157.983	128.382
EGR44567	19.5668	23.8003	33.726	38.585	39.5278	33.1204	20.9995	28.9241	25.836	47.4341	48.6238	59.3809	62.0065	45.1159	46.0791	59.0556	55.732	28.9702	24.1827	28.4668	22.9641	34.3204	30.1645	19.1765	22.9776	15.2675	15.7199	76.2964	75.2303	86.6526	22.0404	31.3099	29.0951	78.1977	85.7128	118.317	60.7002	87.5833	68.483	37.9015	33.4339	38.5851	39.528	33.1205	25.2508	24.3736	24.3858	43.6806	41.012
EGR44603	2.31026	3.43181	3.70048	4.9896	3.8127	5.68599	1.35777	3.36122	0.773829	0.305388	0.612162	0.23724	0.139971	0.114555	0.589138	0.180843	0.261586	4.62928	6.03774	7.18856	5.51496	1.44674	1.36277	1.37494	1.00642	4.2382	7.70776	0.6116	0.814119	0.678699	0.282707	0.238835	0.327167	2.30051	1.50331	3.11002	2.28942	2.37923	2.18333	7.09832	7.6169	4.98962	3.81272	5.68601	2.53968	2.35098	1.85423	1.86356	1.24725
EGR44600	6.14812	8.11807	6.10564	6.41793	7.49277	6.38283	8.47932	6.96767	6.58988	13.4584	13.489	14.7195	15.4213	12.987	11.9782	14.6305	13.2863	12.2232	10.5064	11.6548	8.18501	10.6452	12.0273	2.19542	4.82098	3.72692	1.47266	16.3261	15.3953	15.4815	9.28613	8.05087	9.49026	12.056	12.7132	14.7942	9.20669	13.3072	10.7906	10.0748	8.43245	6.41796	7.49281	6.38286	7.69448	9.24038	6.2034	6.55496	3.12398
EGR44582	33.3991	42.6975	43.0702	75.2817	71.4166	73.5656	5.7103	19.1953	5.20711	32.7124	31.4736	25.7418	25.2539	31.0386	28.0228	29.5706	26.7805	43.1365	39.7584	45.2789	44.0573	49.2843	45.5797	25.1539	11.0049	39.8723	23.5639	66.1244	58.186	67.6484	24.6115	27.0198	24.3026	69.549	57.8497	43.3466	22.0919	19.3848	26.7598	74.1348	59.4549	75.282	71.417	73.566	48.6805	55.2172	42.3331	72.8881	52.023
EGR44584	7.17376	12.5097	7.04426	12.4622	12.6706	9.71428	9.09218	8.31154	6.12908	6.92659	7.73572	8.29098	6.57622	6.58846	6.15626	7.96913	7.38612	15.9215	11.1663	14.1993	11.2114	19.3677	15.254	5.70805	4.07624	7.01555	8.48494	16.1584	13.4222	16.4933	15.049	16.3158	15.0399	12.9729	12.5158	15.6666	11.608	8.81977	9.97996	15.0138	10.0366	12.4623	12.6707	9.71433	10.761	11.4264	8.58292	9.45119	6.89404
EGR44563	22.1074	27.6472	20.4293	20.3536	18.7101	22.2208	26.119	22.6583	24.0503	9.39643	9.91342	8.63178	8.13955	6.95672	9.67068	10.543	10.5629	8.75695	13.9216	18.6423	6.83096	9.56581	9.84894	11.133	15.1869	13.4284	9.45609	14.337	16.7796	13.8457	5.70788	7.03223	6.20128	10.3558	8.79118	11.8756	6.67851	6.70853	7.97832	28.8829	29.6038	20.3537	18.7102	22.2209	38.108	33.8123	29.2477	12.7633	11.0172
EGR44597	2.06744	2.60076	2.84613	3.43938	4.08584	4.26071	0.420346	1.43765	1.19783	0.496353	0.657384	0.177057	0.304685	0.432225	0.222286	0.629847	0.780909	5.89975	3.98484	4.3172	3.90925	12.3464	12.2829	4.68892	3.40783	0.748743	0.573607	0.218471	0.0555968	0.225123	0.0937734	0.115531	0.0949556	0.102721	0.218157	0.366697	0.14766	0.0702241	0	3.31919	3.47816	3.4394	4.08586	4.26073	1.87111	2.04702	2.40892	0.611419	0.42588
EGR44601	13.0465	16.7961	17.1647	27.6915	28.4644	28.3614	22.4212	24.1834	20.0115	20.3953	19.7121	21.4623	20.0174	18.1093	17.8281	22.1437	21.3071	14.2985	39.7367	35.1855	15.9727	12.218	12.4716	21.5266	21.6756	15.5446	15.7945	10.6638	9.15397	10.4447	4.28461	6.38099	6.44104	8.33244	10.4801	8.9253	5.72632	7.16167	6.79654	31.5617	26.7697	27.6916	28.4646	28.3616	33.4623	38.4561	37.098	12.4583	11.1782
EGR44580	7.27835	10.8689	10.3258	14.2224	9.73843	9.80197	4.88868	10.1913	5.98513	9.85932	9.25721	10.0875	9.5754	9.38343	10.606	11.0258	10.8985	13.9674	14.1948	15.795	10.5011	16.3582	16.5043	6.60066	5.3348	4.97599	6.16708	7.56609	7.70171	8.72738	4.89557	6.4017	6.38066	9.55731	8.82068	7.17351	5.64803	5.37217	6.7381	13.0154	5.48495	14.2225	9.73848	9.80201	20.0468	23.4409	21.936	9.33531	6.33989
EGR44569	21.5155	29.7007	22.6468	26.2013	20.6685	21.7066	16.7286	14.1645	12.8951	16.1633	16.5849	18.1344	18.1313	14.6312	14.4078	20.8578	21.3876	12.224	9.18987	11.1958	10.2234	13.7406	14.121	10.5598	12.0508	7.53304	9.08336	18.5271	19.9249	21.0848	11.1957	14.0197	14.1266	15.9668	10.6669	21.2055	14.7886	12.9737	13.1658	41.2571	40.0928	26.2014	20.6686	21.7067	18.4774	21.6979	15.3355	13.3668	8.27031
EGR44587	446.956	5.64398	8.79679	2.05149	7.54201	9.83037	2619.84	1920.06	3647.32	1.36975	1.81218	1.33771	1.06728	1.07901	0.63419	1.36271	1.13977	61.6646	64.8461	65.0809	0.998963	1.95811	2.57834	11.409	1351.22	324.981	217.889	1.01288	0.515515	0.173952	0.289834	0.428498	0.807092	0.396863	1.04888	1.5693	0.608516	1.30229	0.979289	3.1838	6.01287	2.05149	7.54205	9.83041	3.50498	5.84023	15.5246	5.08784	4.08055
EGR44602	17.6797	23.7781	19.7178	13.2764	13.2597	13.9656	7.60847	9.02808	6.71087	5.97559	6.21469	7.02931	7.02856	5.37718	5.26549	7.10682	6.05778	7.91887	4.4165	5.14592	3.77711	8.3259	8.84461	13.4378	9.93342	5.2048	5.15083	8.44811	9.77576	9.47267	4.87159	6.10511	5.56916	4.88973	2.72367	5.99421	3.6909	3.60967	4.75608	24.2952	24.6116	13.2765	13.2598	13.9656	14.1017	20.1608	11.7832	4.42236	2.92327
EGR44588	0.628482	1.03732	0.939565	0.904914	0.85104	0.899965	0.984983	0.962512	0.810862	0.531697	0.421882	0.712998	0.583859	0.83103	0.491492	0.839622	0.840388	0.656643	0.800003	0.882516	0.961724	0.681271	0.790888	0.311699	0.547574	0.133677	0.35843	0.0682582	0.0347408	0.0703364	0.0292981	0.0866303	0.0296675	0.160469	0.36352	0.916553	0.522855	0.380302	0.763654	0.572156	0.884096	0.904917	0.851045	0.899969	0.708608	1.18073	0.960807	1.64579	1.43705
EGR44564	20.0616	33.1803	34.1877	14.0705	11.3424	13.1051	8.36275	14.4435	7.0199	7.93929	8.22036	7.79144	6.76653	8.4914	7.65803	6.13909	7.54726	20.4481	19.1327	18.9498	26.8884	7.90732	8.25158	7.20067	8.46918	3.36525	4.45859	7.07565	6.17355	6.9786	2.95027	3.24994	4.56906	10.836	10.2281	20.5681	28.056	21.8338	22.366	13.5565	16.147	14.0706	11.3425	13.1051	35.468	61.9743	32.2506	9.57462	10.0886
EGR44568	0	0	0	0.468945	0	0	0	0.399035	0	0	0	0	0.473584	0	0	0	0	0.233339	0.248747	0.498914	0.119612	1.14502	0.335336	0.387669	0	0	0	0	0	0.218699	0	0	0	0	0.188384	0	0	0	0	0	0	0.468947	0	0	0.440659	0.815838	0.398328	0.36552	0
EGR44591	1.33864	0.294593	0.142945	0	0.151056	0.15974	4.89527	3.82687	7.17411	0	0.0472942	0	0	0	0.136546	0.167658	0.0577416	0.159842	0.340794	0.512651	0.0409686	0.196091	0.0382854	0.132781	2.46221	1.1389	0.305376	0	0	0	0.124807	0.0615062	0.0631904	0.0683584	0.322618	0.300341	0.131019	0.124619	0.180728	0.304667	0	0	0.151057	0.159741	0.15093	0.139717	0.136432	0	0.226729
EGR44607	58.8325	76.255	75.734	97.201	92.8498	98.1516	50.1098	55.4331	51.3811	40.7772	41.5402	42.5125	43.8823	37.8639	37.8534	48.9772	46.5605	34.5261	29.0841	33.9359	27.9152	32.4196	32.116	38.4753	43.0638	40.5406	53.951	49.9601	43.7764	48.7812	22.2812	33.632	35.4902	38.4523	27.4853	60.6932	48.4232	44.903	42.5461	77.6485	89.7457	97.2014	92.8503	98.152	54.3316	59.5291	53.7973	46.066	42.1087
EGR44576	4.31023	6.60596	9.17238	8.97659	4.58587	7.71512	0.0965024	2.16892	0.0916652	5.27435	4.60105	4.01064	4.88711	4.70195	3.92554	5.43693	5.53775	2.72959	3.14497	3.68452	2.77017	2.35417	3.64537	3.48136	0.715304	6.58113	15.2758	6.52032	6.17769	7.80419	0.12917	0.254624	0.217997	5.70699	4.31837	5.12885	5.42393	5.20201	4.48908	3.67869	4.00609	8.97663	4.5859	7.71516	5.51928	6.16962	5.55389	10.3657	8.44757
EGR44609	2.61394	3.66721	3.76822	5.17504	2.6547	2.57337	3.48218	3.40274	2.9185	1.31302	1.10821	0.230079	0.633483	1.10172	1.13319	0.409231	1.01476	12.9336	17.8428	21.7102	13.4998	5.97333	5.04626	4.27812	2.46722	1.87643	2.45976	3.19382	2.16738	2.30375	0.548347	0.900768	0.740347	3.50392	2.64588	1.09964	4.12539	5.47521	5.91116	2.45404	2.29817	5.17506	2.65471	2.57338	1.98936	2.66003	1.59845	2.01685	1.99229
EGR44614	25.9832	23.5508	28.9215	36.4605	43.5332	45.2475	73.5755	62.8593	77.8859	18.3027	17.5507	17.4693	16.5428	15.4607	15.9023	20.2979	20.5728	56.911	64.1586	62.9082	59.3979	43.7386	51.0489	20.5747	40.672	55.7807	38.4276	26.1153	29.7237	23.8054	15.6438	15.783	14.2819	41.8969	29.3574	55.1348	148.06	121.518	118.973	32.1741	27.2583	36.4606	43.5334	45.2477	12.5128	14.2031	18.7167	48.3127	37.7056
EGR44606	50.8743	53.4073	59.3177	1.81478	1.70673	1.4767	55.8845	51.9423	43.3945	2.47188	2.47749	1.66746	1.83273	3.59078	3.55309	1.7221	1.83859	15.351	4.94441	6.05554	26.3847	9.46651	15.7299	33.2782	44.9905	13.4529	10.351	0.224001	0.532038	0.230821	0.256392	0.0631761	0.194718	2.03621	1.52433	1.9281	8.34369	8.06417	6.06406	0.938814	0.805921	1.81478	1.70674	1.4767	148.982	62.1398	115.752	8.74437	7.10299
EGR44620	0.272286	0.431436	0.314018	0.529265	0.608368	1.05274	0.307251	0.500403	0.194567	0.587404	0.658	0.728583	0.752261	0.631868	0.783233	0.695693	1.01476	1.11194	0.670664	0.985406	1.04999	1.14872	0.91113	0.29169	0.14234	0.208492	0.167711	0.372613	0.270923	0.466234	0.365565	0.29275	0.370174	0.475532	0.377983	0.329891	0.287818	0.228134	0.441131	0.278868	0.459635	0.529267	0.608371	1.05275	1.16046	0.818469	0.699323	0.504212	0.415061
EGR44615	0.377245	0.560385	0.362554	2.64797	0.957816	1.01288	0.886852	1.21327	1.34784	0.478725	0.719718	0.863331	0.959956	0.448942	0.404045	0.708724	1.09838	2.22976	2.75515	2.81719	1.61059	2.28781	2.5247	1.01032	1.15038	1.26377	0.968162	1.65936	1.12607	0.949935	0.158275	0.155999	0.320541	2.08054	2.61843	2.76138	2.74151	2.21252	2.5975	0.965912	1.19402	2.64798	0.957822	1.01288	0.765614	0.354365	1.21112	1.27013	1.15011
EGR44571	1.80961	1.79207	1.00687	6.17103	4.73964	6.54643	0.806047	1.57532	0.765643	6.73811	7.35909	7.64549	7.68623	5.32715	5.82906	6.1552	6.54443	3.96619	5.10098	5.3891	3.14805	3.51582	3.11348	0.765223	0.414907	1.45856	1.85767	4.14281	3.41156	3.88522	0.719271	0.90585	0.526022	5.20893	5.20593	7.83704	1.92961	2.07476	1.62018	2.53617	1.3063	6.17105	4.73966	6.54646	3.86586	4.2049	4.36813	2.64551	2.03257
EGR44593	50.6452	62.4472	58.6937	91.1512	82.699	85.3202	107.387	103.112	94.465	80.3361	81.6236	97.7214	93.4969	76.8153	79.0095	85.0719	90.4021	122.593	123.293	124.643	94.0928	130.396	124.355	44.3254	51.0469	71.7612	63.7136	118.665	129.684	125.528	89.5769	82.1289	80.7917	117.065	177.485	98.0051	53.3592	72.5936	101.155	91.0258	58.671	91.1516	82.6994	85.3206	89.6838	97.4791	104.296	84.8397	76.4445
EGR44616	0.645264	0.958518	0.620135	9.05851	10.9439	9.90986	1.3349	2.78676	0.806899	0.102355	0.143623	0.0454368	0.0703701	0.211172	0.0789834	0.193959	0.125249	3.79658	3.86247	4.22563	2.04393	6.12502	3.20558	1.26729	0.562196	1.29698	1.45728	0.977629	1.31617	0.844911	0.270724	0.293514	0.274137	2.63936	1.67952	5.17927	1.02311	0.702823	1.17607	4.3617	3.19965	9.05854	10.944	9.9099	4.97631	3.57616	4.08396	6.30029	3.93446
EGR44579	24.9586	24.1675	32.7817	33.5407	41.8237	37.0801	61.0212	52.494	69.4807	52.6116	53.0837	49.6	50.2542	50.4935	53.0391	65.5929	64.5947	22.3889	26.9649	30.2678	24.6723	22.3752	22.3426	11.0167	28.9941	33.3117	24.0557	35.0359	36.4916	38.8958	21.1757	23.5088	22.5031	29.1229	23.8199	26.949	20.7639	18.588	21.5094	19.4555	15.7994	33.5408	41.824	37.0803	9.84922	9.50819	12.0828	13.3051	12.999
EGR44619	59.7925	82.6334	78.3339	64.2476	68.8818	75.2377	45.8756	88.7014	55.0015	112.494	111.945	91.4335	88.5114	110.761	111.376	105.01	110.171	50.67	67.1364	67.0291	74.9725	60.004	58.9595	67.0544	53.9094	68.334	54.0516	67.0961	59.7151	66.3674	11.6071	13.4699	12.6381	66.6494	88.8489	79.5154	60.8581	72.7777	58.616	63.6753	72.028	64.2478	68.8821	75.2381	108.821	119.737	150.894	70.1091	80.7157
EGR44610	51.0074	67.1596	105.284	100.149	118.322	94.6212	63.7711	47.9356	45.5603	12.5044	14.3758	14.6934	15.8031	12.2438	10.1103	15.8985	16.4264	696.719	782.567	743.015	896.779	807.114	485.789	61.0587	64.6414	144.244	144.591	26.6289	28.548	26.8558	28.2097	34.0359	32.0129	24.5081	29.4194	167.079	106.711	80.1308	65.4995	47.4914	48.311	100.149	118.323	94.6216	26.4679	27.2238	22.3303	42.9337	35.7843
EGR44596	533.107	7.21091	13.9958	6.17816	13.3814	14.5231	2154.88	1546.07	3876.31	8.25018	7.93814	5.92081	4.15952	8.14954	9.01896	5.79753	4.50933	131.769	351.547	296.531	6.35113	10.8339	10.4423	6.96461	1467.75	182.697	147.539	3.21979	2.76	3.1432	3.78235	2.15074	2.57791	1.51389	2.18104	1.92542	4.35237	4.21242	4.35355	2.30827	8.96258	6.17818	13.3815	14.5231	6.15734	4.55989	16.8566	8.17189	5.15337
EGR44605	11.6637	17.6301	9.43958	12.5954	17.1449	16.1527	7.50438	16.3586	4.11243	9.15345	7.90544	8.75345	7.47581	7.48815	7.04455	5.76644	7.38777	11.8748	11.0766	11.8135	8.36988	13.111	12.1671	10.9605	5.61595	3.8192	7.24713	6.15053	7.17698	9.12024	3.34824	4.44243	4.82488	10.4389	7.45657	7.43754	6.48899	3.08603	7.83208	11.9457	12.9533	12.5955	17.145	16.1527	21.1797	31.139	23.6498	8.78412	6.55042
EGR44585	63.4367	79.5695	78.5795	65.5312	53.5616	61.7938	47.5962	68.2658	56.6272	35.0977	34.8522	34.1183	35.7561	29.2518	28.8959	40.179	40.7037	19.5791	19.1148	20.0618	18.7622	18.3443	19.7909	41.8151	41.0843	24.6936	37.4257	16.3765	15.5743	14.3003	8.31623	11.6444	12.9491	9.79663	6.97793	10.0062	17.3909	15.2235	14.368	52.9671	68.0899	65.5314	53.5619	61.794	84.8449	74.8837	69.3353	21.153	22.9911
EGR44581	97.6845	92.8426	98.2907	157.877	140.488	103.502	130.696	116.268	163.379	118.346	113.82	115.412	121.546	108.253	107.734	104.692	112.24	137.739	198.846	196.213	99.8607	116.511	113.065	87.7901	94.2483	50.2001	53.1681	71.1324	62.9487	69.6662	50.0611	62.3542	51.5278	86.4753	79.9177	91.6755	59.1937	60.9716	62.4008	116.161	141.103	157.878	140.489	103.503	104.447	82.5224	104.035	104.848	96.939
EGR44622	19.0554	25.403	21.8351	34.8236	25.7808	30.1967	26.1262	24.0608	15.7112	20.736	20.6136	25.0064	25.7221	18.4548	18.4315	26.261	25.762	12.7451	9.59847	12.4582	11.5985	18.1652	18.5906	9.93309	13.6418	15.1777	11.3539	35.4288	34.9037	32.7158	18.7291	17.9914	20.0975	20.4244	17.8334	25.0578	19.8373	16.6633	21.5347	37.5309	34.9363	34.8238	25.7809	30.1968	25.2184	24.7842	22.307	17.1609	9.80093
EGR44575	10.9401	16.6248	10.1515	32.183	27.5851	31.1967	6.03059	6.75963	4.21199	6.64231	5.63779	6.97306	6.65112	7.12696	8.54267	8.78818	8.34769	11.9089	7.61718	6.50122	8.46859	21.8834	20.3918	7.24064	3.61548	4.69399	5.03444	3.77966	3.94124	5.41463	2.05758	1.32599	1.52257	13.4368	8.34624	6.28452	2.0769	1.18528	2.29191	30.1365	23.6815	32.1831	27.5853	31.1968	12.6326	9.56786	10.381	13.1776	8.91338
EGR44594	46.1616	57.7607	55.4548	56.5853	54.4836	56.6108	62.1787	68.212	56.1368	42.1533	41.2076	49.3066	52.4397	41.0155	43.1892	51.272	51.0369	50.5717	50.0698	53.9754	35.1806	48.6454	49.1742	35.3621	48.0997	41.0484	39.7031	48.018	48.0252	47.9877	32.7151	43.2078	41.2107	48.3797	46.6128	67.8626	46.9815	37.1737	38.2776	65.8052	62.3585	56.5855	54.4839	56.6111	56.4954	69.1446	70.2369	38.1986	31.1421
EGR44574	13.4555	17.2734	15.5657	30.4062	32.1388	35.5921	5.38918	8.9297	4.00621	6.16602	5.86309	5.26379	5.88776	4.67041	4.72756	5.80474	5.61052	10.5104	6.13744	7.51478	9.05965	20.696	20.7168	8.67535	6.94716	4.76993	6.65067	3.28811	3.8429	4.51762	0.836348	1.0304	0.74103	15.5746	11.6742	9.05679	1.20721	1.4614	1.71569	34.4521	38.382	30.4063	32.139	35.5922	15.6767	13.8098	12.5709	11.9549	6.83702
EGR44578	68.7964	97.2472	88.6284	104.981	98.565	98.1622	54.2953	66.9041	42.7221	36.4021	34.792	40.8021	40.9372	32.8216	32.3807	41.6051	41.9371	40.2449	28.9456	29.4517	26.1682	39.3246	41.6567	39.4085	40.6734	40.8412	39.7678	40.508	43.7603	43.5562	28.7608	39.8283	40.3274	29.435	21.1398	51.1434	40.4004	33.4866	33.7357	129.931	132.982	104.982	98.5656	98.1626	97.9842	127.17	95.5582	38.4668	32.2102
EGR44590	76.5759	105.609	96.7846	90.4682	87.7503	82.136	7.31972	51.7679	7.73501	28.5537	28.9897	44.1924	41.384	39.4277	39.4224	40.6176	42.5705	29.8534	9.55856	8.94307	19.2698	41.9472	48.5632	94.1589	45.185	1.58322	4.0953	2.13995	1.4038	2.40112	0.0816464	0.120708	0.206689	37.6531	31.573	44.2073	6.04252	7.82624	9.6159	251.923	192.07	90.4686	87.7508	82.1364	113.151	152.546	140.748	167.321	133.267
EGR44573	25.1054	29.6348	32.9602	52.6483	47.0098	44.6568	27.8234	23.7901	16.8183	26.2053	26.835	31.3314	30.8422	28.6431	25.6886	28.8465	29.0211	36.6154	28.7613	30.1311	27.6604	43.2642	43.3601	19.3104	20.0181	20.1675	18.1786	44.6429	41.2612	43.4056	30.9411	32.4426	32.2834	43.6804	39.3824	68.3472	39.7866	34.5098	30.3689	54.1796	48.954	52.6485	47.01	44.657	25.1344	30.3207	23.4396	38.3954	32.4609
EGR44621	13.3717	26.4842	8.99563	7.2199	5.43205	7.18041	38.9793	24.5742	25.0818	1.69687	0.850359	1.88315	0.972176	1.98912	2.04594	1.00484	0.519102	8.98124	9.19132	5.76098	6.2613	5.9938	5.85122	4.77485	10.4852	12.7985	13.7268	3.92113	3.99141	6.73419	8.41523	9.40009	6.24897	5.53094	8.12102	9.45034	5.88935	11.7636	8.66539	16.4339	2.82152	7.21992	5.43208	7.18044	2.71376	2.51213	4.90614	6.75308	3.05748
EGR44598	568.18	302.272	460.457	235.437	293.701	327.239	501.508	958.821	2382.68	107.304	106.789	26.5513	25.1015	99.1299	103.381	45.466	45.4834	183.807	1811.97	1231.71	260.36	31.4516	34.2855	1127.56	1497.46	380.692	464.63	40.1605	44.6387	35.9767	30.8058	29.0473	26.408	29.116	35.5894	36.1963	19.4967	17.9337	19.4323	55.1103	230.44	235.438	293.703	327.241	81.7696	73.8269	136.767	59.2369	217.891
EGR44608	17.1269	21.4441	23.856	35.605	39.3088	40.2721	27.2441	24.3347	24.3958	34.7315	33.251	39.5804	38.2337	31.5831	32.0466	38.2427	39.6003	30.8517	29.7556	34.6298	30.6532	29.1248	29.5001	14.2792	14.2647	23.831	24.3202	43.6965	36.6723	47.7247	18.5499	26.8006	27.9512	29.1622	35.4797	21.4435	19.041	32.3344	31.6284	40.2592	33.0346	35.6051	39.309	40.2723	13.0154	22.325	16.5404	16.2577	14.1464
EGR44611	137.03	155.536	150.814	125.638	102.234	128.913	139.759	197.712	158.998	76.7046	72.8986	63.9252	61.8356	74.755	76.0839	64.161	64.859	82.5864	121.965	109.787	62.5314	75.4936	83.4993	106.921	126.048	69.7402	66.4123	49.9067	51.6534	55.0758	15.1469	15.8553	17.5769	77.1477	90.4817	98.3086	82.2308	85.1694	68.8957	135.08	123.164	125.638	102.234	128.913	253.633	327.244	295.258	94.7122	83.9549
EGR44617	20.186	18.5625	21.7093	56.5721	56.6209	55.7466	35.2519	49.0217	30.0505	12.5031	13.9069	7.61471	6.81388	9.58036	11.766	10.1128	8.39616	119.957	97.1821	104.914	95.4478	155.24	134.846	12.4427	16.7498	10.1204	11.8412	40.637	57.3854	43.0845	7.05762	6.95611	8.57591	98.7368	118.634	68.1775	30.6938	48.3222	55.6736	53.1616	38.0303	56.5724	56.6212	55.7468	22.9221	18.9617	22.4836	52.9953	44.3244
EGR44572	0	0	0	0	0	0	0	0	0	0	0	0	0	0	0	0	0	0	0	0	0	0	0	0	0	0	0	0	0	0	0	0	0	0	0	0	0	0	0	0	0	0	0	0	0	0	0	0	0
EGR44577	28.1107	33.5876	30.2462	38.2753	31.9625	35.2766	71.9746	51.2404	58.4052	20.599	20.3543	21.7846	20.9375	16.2721	18.0927	18.4265	20.521	30.1274	22.228	25.1437	20.7879	33.9183	36.0608	21.9581	35.1405	44.8919	30.5825	33.5255	37.3947	34.1616	22.5625	22.1748	20.7699	37.2838	30.0227	40.3358	21.5994	20.4804	28.1545	59.4582	40.1348	38.2754	31.9626	35.2768	36.8967	34.1554	28.0272	46.6795	38.8918
EGR44583	23.5964	33.1327	27.4864	37.083	32.3841	31.7169	18.4983	21.0064	15.2487	17.7422	17.6421	20.2945	21.4712	15.646	15.4624	23.0959	22.3201	13.0481	16.0594	16.6266	9.40459	14.3191	12.9304	13.2258	12.0531	12.7716	11.8346	17.6463	18.0114	18.4306	8.62391	10.1431	10.7959	15.3313	12.6836	21.2234	9.59324	9.53572	9.43793	44.5654	39.2835	37.0831	32.3843	31.7171	30.1668	36.4045	27.2689	16.7645	13.2361
EGR44612	14.0168	16.8823	14.3811	28.0229	25.2004	22.3771	12.29	11.8356	5.75241	31.3683	29.994	35.9456	33.8775	29.8112	28.1123	35.0871	34.4137	18.7782	16.3292	14.5805	16.3824	20.0776	22.2328	9.30025	6.7663	6.52671	6.80565	12.3124	16.9621	11.9241	6.11924	6.5012	4.82835	22.2858	22.186	25.9132	15.4337	12.5374	11.7379	19.7875	19.7843	28.023	25.2005	22.3772	15.3767	12.8108	14.4208	17.5378	10.3946
EGR44595	4.08635	5.36195	3.43631	17.0995	11.1014	16.6768	10.1828	10.1383	12.8661	9.62575	9.90746	8.27263	8.98711	7.99351	7.65913	8.63657	8.48705	4.36399	4.41808	6.10321	2.95457	4.14824	4.15475	2.55357	2.67022	3.4223	2.09744	2.14693	1.98212	2.3152	0.34289	0.337958	0.303811	4.08475	2.96925	7.16843	2.02474	1.84026	1.0758	3.24348	3.34122	17.0995	11.1015	16.6769	9.53716	11.7075	12.8378	9.54473	6.1512
EGR44599	3.62561	3.36607	2.83108	0.978805	1.3808	1.46018	1.70466	3.12332	1.82161	5.39168	5.98034	6.3825	7.66078	5.59558	6.72621	7.06679	5.10219	4.07893	4.67277	4.88137	4.68114	6.21386	5.01616	0.404581	1.77686	0.867552	0.465238	2.43645	2.93105	1.59768	0.0950714	0.187408	0.67389	2.08287	2.85073	1.48709	1.49704	1.04421	1.56024	2.55286	2.15165	0.978809	1.38081	1.46018	2.75929	3.40571	3.11779	0.953665	1.7271
EGR44039	0	0	0	0	0	0	0	0	0	0	0	0	0	0	0	0	0	0	0	0	0	0	0	0	0	0	0	0	0	0	0	0	0	0	0	0	0	0	0	0	0	0	0	0	0	0	0	0	0
EGR44038	0	0	0	0	0	0	0	0	0	2.36431	3.52562	5.37573	5.15397	0.811177	1.16809	0.273188	0.63508	0.439513	2.44679	1.35741	0.500666	0.0479276	0.140363	0	0	0	0	0	0	0	0	0	0	0	0	0	0	0	0	0	0	0	0	0	0	0	0	0	0
EGR45862	15.2874	15.9455	12.3448	24.7582	28.7147	25.2099	22.6264	18.5019	23.2698	29.6889	30.5865	42.7806	42.7918	25.0538	24.0371	42.0417	41.4005	9.31144	11.0143	13.1787	7.27466	5.86275	4.03192	8.72139	13.4486	13.1264	10.9078	20.2337	22.1712	21.2821	3.581	5.01519	4.34173	9.11815	9.81033	10.9556	17.0742	9.56793	8.25065	9.07918	11.0706	24.7583	28.7148	25.21	11.5007	14.2525	14.2715	8.45153	8.86174
EGR45860	74.1645	107.715	105.213	51.7041	51.1426	47.2392	0.249667	0.406618	0.158101	0.0842318	0.056282	0.0311596	0	0.184313	0.189578	0.0332534	0.0343574	148.656	87.4232	123.133	69.621	131.52	149.03	50.4066	22.1301	8.72498	4.45177	0.389287	0.0440293	0.133713	0	0	0	5.89781	4.2232	1.20629	0	0	0	64.5366	75.0717	51.7043	51.1429	47.2394	0.987872	0.581939	0.324718	104.291	49.3091
EGR45903	13.8754	16.2601	15.7798	16.2324	16.6752	14.1567	16.3096	15.0875	12.6002	20.3958	23.1628	23.9376	26.3128	19.0581	17.6918	24.7641	25.9454	15.1598	13.7765	16.5391	15.0964	17.4392	16.9054	4.54184	7.85793	12.838	11.8699	35.0373	37.5061	39.7144	32.8915	39.6862	39.1027	28.5902	33.6075	29.5358	34.0191	37.2983	27.9121	20.3688	14.639	16.2325	16.6753	14.1568	16.6613	22.8092	17.8184	10.3166	6.34532
EGR45875	15.6165	0	30.0166	16.8639	47.5798	50.315	58.7394	71.7492	97.6414	0	0	0	0	0	0	0	0	0	0	0	0	0	0	13.9411	27.2121	44.8413	16.0312	0	0	0	0	0	0	0	0	0	0	0	0	15.994	32.9519	16.864	47.58	50.3152	63.3867	14.6693	28.6488	13.1446	23.8051
EGR45881	95.9357	125.561	104.113	68.2728	71.2725	71.0798	137.618	97.9636	119.401	62.3571	59.9146	77.1075	78.4367	57.0433	55.9962	80.8654	79.6734	80.0806	75.2103	71.4095	83.6561	90.9958	84.0271	60.0674	74.4648	103.359	112.694	114.475	94.9757	97.7395	110.84	119.214	121.893	58.3345	47.802	59.4163	97.0646	90.0446	101.897	69.7588	59.9447	68.273	71.2729	71.0802	38.6465	44.1205	38.5349	33.506	25.7207
EGR45865	36.5155	36.4276	38.706	41.752	38.9936	43.2538	70.4418	55.5119	54.2002	83.3919	84.8618	103.891	110.195	86.9109	89.0648	93.4186	95.7904	114.407	99.9685	107.812	108.418	132.317	128.962	24.6883	35.7915	57.5654	47.9592	130.568	121.287	132.921	186.772	145.781	147.834	122.164	138.14	69.2618	70.5984	79.0731	113.315	40.1481	34.8427	41.7521	38.9938	43.254	33.7844	33.292	34.7258	73.6753	47.8864
EGR45884	112.384	156.77	147.157	107.867	91.7015	104.743	11.3501	29.5408	10.3319	25.3688	24.799	26.8463	26.8468	23.5258	23.2862	26.1936	26.087	37.7913	38.4364	36.446	28.6109	36.6507	36.1771	97.1497	57.2327	8.33133	22.8354	17.0545	20.3626	19.6974	5.48609	5.9831	7.36318	22.5804	15.6076	29.0599	12.1146	10.3074	11.548	149.056	166.119	107.867	91.702	104.743	66.8933	90.7408	75.6197	34.6794	32.6114
EGR45909	18.1364	25.3032	38.149	44.9597	49.4654	51.9415	9.11719	22.011	10.2903	54.4621	53.2074	62.1277	61.4101	56.1981	55.0808	58.2878	57.6546	16.1502	19.5034	22.5077	15.3636	19.1285	20.7874	36.7601	28.5225	28.9318	27.8687	36.8495	28.8276	46.0138	4.97712	6.74511	6.88135	38.0595	76.1042	19.4628	9.99747	30.0566	29.8911	60.3976	58.9683	44.9599	49.4657	51.9418	29.9786	40.7161	41.2236	29.1873	32.0803
EGR45804	26.9857	28.9616	28.2266	11.7921	13.1296	10.2448	3.89489	61.4733	2.91488	7.68519	7.22371	7.9544	9.03419	7.02035	7.45134	7.68715	8.52708	18.9177	11.108	12.5457	20.9506	45.307	36.3462	15.911	10.4982	4.56513	5.54048	15.0905	16.0479	15.6764	8.26768	5.70933	8.47856	14.8251	10.4542	16.0306	11.609	8.8862	11.0316	25.5812	19.731	11.7921	13.1296	10.2448	224.035	106.466	179.143	14.8963	8.99248
EGR45946	0	0	0	0	0	0	0	0	0	0	0	0	0	0	0	0	0	0	0	0	0	0	0.036024	0	0.121935	0.133954	0	0	0	0	0	0	0	0	0	0.0706502	0	0	0	0	0	0	0	0	0	0	0	0	0
EGR45845	49.6565	55.3224	55.901	58.8125	52.7692	62.7916	55.5436	57.4043	59.3767	52.7872	51.4426	55.7977	55.209	48.3713	48.2824	57.9294	60.1636	66.4359	49.2892	51.6441	52.0351	73.0154	75.0409	44.0612	49.7187	39.8624	40.5953	31.0701	29.7344	28.2851	31.6706	38.3357	39.7257	28.113	24.6684	42.6046	22.0028	20.0474	28.8302	74.9525	62.7406	58.8127	52.7695	62.7919	49.5759	57.2716	64.5572	40.6169	40.2889
EGR45820	90.4606	46.6847	96.7334	17.1983	20.0563	19.1568	7.18852	42.1471	115.51	5.25469	2.83587	2.24291	2.54738	2.27436	3.50898	0.239361	1.48385	8.72875	272.95	152.418	9.47534	4.36729	4.59136	344.066	311.93	7.3169	5.88569	1.24539	0.633856	0	1.33638	2.63432	1.08258	0.878341	0.276355	5.46706	3.36693	1.86812	1.80614	10.4391	16.8027	17.1984	20.0564	19.1569	8.40369	9.57455	11.1025	8.04317	15.0518
EGR45937	15.0671	22.6539	23.5173	33.7289	34.234	31.5365	16.2883	20.9191	16.6998	16.6604	17.0828	21.9549	20.2896	14.9367	14.3201	20.6822	19.7891	12.9122	12.1899	13.8989	10.1026	14.3688	12.8805	13.4507	13.9898	14.895	16.5963	22.2796	19.998	21.9333	7.05975	8.29983	9.85873	14.3043	11.3787	20.2645	10.7533	9.7674	10.4456	28.9478	31.2125	33.729	34.2342	31.5366	18.9162	25.2589	19.4698	14.3022	12.5735
EGR45925	143.211	144.074	148.042	143.532	147.616	163.283	226.457	202.86	264.434	69.0625	71.09	61.6262	64.6011	75.1093	74.4314	75.6648	72.882	88.6987	111.023	116.602	78.1189	78.8713	70.903	227.164	236.151	198.505	151.132	192.201	178.549	178.119	139.749	158.143	154.009	122.602	143.22	131.832	168.907	159.537	155.652	110.381	135.151	143.532	147.617	163.283	102.851	116.061	157.487	92.8549	111.7
EGR45880	12.7268	14.9759	12.9506	21.6661	18.0953	16.4019	7.03975	11.1442	5.61698	23.228	22.4714	30.9441	30.3169	22.4511	23.8255	25.5411	27.1447	11.9875	6.51816	8.68703	9.52669	20.8845	19.6554	8.42084	7.82711	4.72922	6.76297	15.8062	17.5793	19.7561	5.15114	7.42984	9.73244	19.4053	21.3694	17.838	11.8701	16.6846	10.5519	25.4555	26.6965	21.6662	18.0954	16.402	20.3592	27.1447	21.1503	11.9726	11.9825
EGR45907	915.643	981.16	1104.68	1628.93	2018.77	1918.35	758.304	1376.32	1036.34	1333.63	1316.86	482.053	482.814	1285.68	1279.35	872.42	882.794	450.757	1248.25	1463.43	1061.72	126.431	140.905	2072.52	1656.89	1334.59	1379.66	638.794	459.033	759.597	73.3396	98.882	104.714	853.005	1125.38	482.851	418.927	913.824	684.229	608.89	1099.11	1628.94	2018.78	1918.36	665.533	906.12	2080.7	1103.71	1350.8
EGR45855	76.2924	90.1012	91.5735	106.84	105.425	121.858	46.0975	79.2778	59.8807	31.465	31.8719	41.7202	40.7157	29.1211	28.1895	43.3037	42.977	40.8197	44.3287	45.5277	26.5136	45.7112	36.8523	151.358	80.8257	42.8812	40.1592	45.8549	49.0591	45.0847	14.5062	15.5393	16.1373	45.7314	32.7441	80.1823	34.7457	27.0646	27.7775	74.1468	72.6134	106.84	105.425	121.859	109.619	116.342	120.307	60.0493	132.937
EGR45899	12.1905	12.3436	15.2699	17.1579	19.3358	15.1517	23.6993	28.8224	27.1604	15.5566	12.8917	17.602	18.2239	15.1593	15.5504	16.4688	17.3878	24.4716	21.2623	23.6835	17.8075	29.4344	27.7118	8.92622	19.6908	38.0192	23.6224	54.6924	46.4734	52.2187	39.0776	43.1601	40.4431	26.2505	26.085	31.6686	25.5787	28.6329	28.1268	15.5714	13.1504	17.1579	19.3359	15.1518	15.011	11.7084	16.2074	12.7973	8.56053
EGR45813	25.8038	33.4878	32.7985	38.8762	39.0978	37.3226	37.1794	37.861	26.3939	50.9002	53.1992	61.6899	60.215	42.2853	42.2514	64.975	63.6988	39.8344	40.6469	41.5699	31.6396	35.7748	31.9778	15.3261	18.4025	24.0007	23.6053	105.721	110.204	115.071	57.3174	61.484	59.1451	51.3101	52.7647	89.1875	65.7606	62.1565	66.3315	55.6258	44.678	38.8764	39.098	37.3228	37.6926	38.2152	31.3041	37.7463	22.6806
EGR45921	167.034	182.96	209.174	193.793	177.816	184.579	142.358	147.778	128.646	142.187	145.875	181.855	170.285	148.537	140.389	181.54	175.062	179.505	159.267	151.726	123.449	183.996	189.628	177.869	181.813	133.669	138.641	319.571	302.292	311.805	254.354	284.281	305.554	171.722	143.225	260.05	178.042	162.31	188.329	220.084	167.974	193.794	177.817	184.58	165.294	200.776	171.364	203.34	192.894
EGR45929	24.6091	32.3899	27.9405	27.7266	26.5573	26.981	20.1695	24.7909	16.6887	19.5495	20.9126	21.5148	20.8643	17.7339	17.6481	23.2128	23.2014	10.4533	8.80174	10.0409	7.65967	10.4675	10.3913	15.939	16.2442	16.9757	16.9905	15.541	13.933	16.7701	11.4021	14.2437	15.1372	11.5643	8.39655	19.0833	10.9257	10.8554	10.3993	30.8274	30.2977	27.7267	26.5575	26.9812	26.1343	30.2779	28.6239	9.87482	7.5267
EGR45898	9.49194	13.4869	9.61806	14.7068	12.3119	14.6817	6.25769	6.73117	5.80579	8.85395	7.97188	8.31846	7.38861	7.73525	6.9301	9.3426	9.05197	10.8243	15.2475	16.2097	7.03351	5.53604	4.84665	4.78945	4.98896	2.12315	4.02471	10.0849	11.3179	9.1709	2.70543	4.26644	4.05452	10.1947	6.84787	19.4272	9.40631	8.66595	9.69478	9.35156	8.54485	14.7068	12.3119	14.6818	7.27625	8.2863	6.67192	9.07504	7.50979
EGR45940	56.4502	66.4664	53.3055	64.415	54.4137	55.0745	112.029	91.9817	80.03	67.0281	65.3018	69.9089	69.3175	62.9069	62.8457	74.9455	78.4211	46.8873	101.142	105.154	37.4707	39.2881	38.4802	27.3213	48.2537	58.5856	38.5768	51.369	59.5555	52.933	43.0305	47.6367	47.756	43.8936	42.6057	57.8224	40.9439	39.4253	44.2653	70.1677	55.6616	64.4153	54.414	55.0748	76.1823	101.968	90.5393	28.73	19.1987
EGR45810	32.2606	28.3762	29.2711	25.7495	31.3391	26.4695	58.5996	46.9518	60.3157	61.9804	55.6859	69.1374	71.7485	55.3225	53.5916	69.4163	69.7762	45.436	43.2139	47.999	35.8749	41.8446	40.4882	16.8147	37.8841	38.933	31.8833	60.4236	65.0954	57.6213	86.423	104.652	105.39	33.8895	36.5084	42.2822	64.7776	55.3181	49.6685	32.4248	22.8317	25.7496	31.3392	26.4696	29.0763	31.8098	29.7753	24.6244	23.0611
EGR45832	27.6177	33.9623	38.2091	32.9373	28.5106	24.4457	18.8355	26.3538	20.4667	17.8605	18.9625	19.7144	20.7412	20.0902	17.6457	22.7496	22.4445	11.293	10.7348	12.814	10.4075	14.3241	16.2098	24.5194	20.6249	9.87644	9.8139	21.8041	22.9499	20.5574	14.5795	18.9505	17.2131	21.6197	14.6139	30.948	27.0678	27.1443	17.7008	39.009	40.0244	32.9375	28.5108	24.4458	39.5736	46.4688	36.6073	19.159	18.7365
EGR45867	47.5758	53.4981	52.8026	45.0784	48.0058	45.4912	85.1458	69.6652	60.5898	73.8118	79.64	82.0231	89.7098	75.7034	74.2966	85.8046	90.4406	102.008	84.3051	95.1251	76.0053	85.7882	78.296	35.0735	52.4155	52.5874	42.5375	110.86	126.437	119.954	152.603	152.566	154.266	89.7185	91.2099	153.864	136.81	131.413	113.13	54.6987	40.803	45.0786	48.006	45.4914	49.523	57.9532	66.7263	67.1727	44.4493
EGR45824	32.3947	41.5695	39.4644	31.5334	42.6306	39.6912	98.6802	72.5314	85.9906	51.9651	54.4043	59.2764	62.0321	56.0624	48.0299	69.9453	74.2159	50.5037	45.2139	47.0467	38.2049	44.1518	37.9341	24.4389	45.3179	55.0251	54.3322	61.9918	55.3853	61.3517	60.874	53.2062	63.7736	37.9546	45.9198	42.6109	28.7364	35.1696	51.0043	43.4582	29.3638	31.5335	42.6308	39.6914	50.9288	59.1455	56.0808	54.9182	37.9052
EGR45918	31.9173	43.8174	43.3349	68.8998	68.5479	73.4631	37.8991	43.8778	33.0087	3.137	3.08442	3.78987	3.68553	3.29561	3.4855	4.27967	4.26383	13.4763	12.9501	14.4701	11.6787	13.8117	9.14989	28.1579	28.4354	20.9652	31.0625	8.15131	7.03645	7.20181	2.79637	3.54547	4.13443	11.6057	7.3845	12.5898	15.2565	13.0563	14.3214	61.0191	70.1209	68.9001	68.5482	73.4634	46.0097	53.5551	49.7415	25.3903	24.5652
EGR45852	8.21943	8.28014	6.67357	5.81531	5.90087	4.87032	32.7821	24.3512	29.2401	4.90053	5.27214	4.93957	5.1001	5.39673	5.72435	5.59096	4.67628	44.2797	18.2239	19.4563	10.0708	18.5711	13.2049	5.56649	14.5695	7.86714	7.41939	306.064	242.74	206.972	169.512	176.04	170.385	16.8688	16.0454	12.5195	8.23891	8.96449	8.26531	6.09589	5.08347	5.81534	5.9009	4.87034	11.6481	11.8476	9.74922	7.39556	3.88842
EGR45934	0.732661	1.57205	1.17355	0.527457	0.620069	0.393429	0	0.112206	0	0.193698	0	0.214962	0.355117	0.0363294	0.0373671	0.0917625	0.331831	0.19684	0.069946	0	0.100903	0.225381	0.471471	1.30812	0.319171	0	0.37606	0	0	0.0614967	0	0	0.0518778	0.0561206	0.317834	0.123287	0	0	0.0494577	1.12556	1.15948	0.527459	0.620073	0.393431	0.743462	1.03234	0.448029	0.51391	0.651489
EGR45850	7.73209	5.36002	7.43096	9.46303	7.32912	9.13447	12.6028	10.6574	10.5898	3.59775	3.76982	6.44279	5.24678	4.83084	3.78578	5.51993	3.90219	5.40109	3.9123	5.70014	4.25948	7.61134	6.03711	3.45129	8.08403	9.62088	8.46661	4.53474	5.25714	4.28341	1.29762	1.38553	1.42347	8.76553	8.27379	9.75823	3.40548	5.07467	5.74144	12.6704	8.15764	9.46306	7.32916	9.13451	13.3383	9.68418	14.1847	6.29128	4.12527
EGR45802	87.6943	103.226	105.839	101.062	95.2751	103.429	79.6929	107.65	71.043	86.6983	87.2553	91.1102	92.506	76.7876	77.1087	101.574	99.1408	92.7805	85.7972	85.912	60.4179	85.5003	93.2072	63.5192	63.1772	56.8246	61.1787	83.7254	96.8375	90.3828	66.4549	66.1551	67.8703	66.4434	65.5667	81.9045	57.0872	55.6279	71.0369	125.322	86.544	101.062	95.2756	103.43	151.531	201.576	169.608	91.7426	70.8111
EGR45938	19.2537	26.0882	23.0463	29.7238	28.519	27.3218	13.3991	17.8837	10.1199	10.6288	11.117	13.9002	12.0779	9.6987	10.4224	12.5882	13.0871	11.8582	12.1435	11.8388	11.1426	14.7353	14.1522	9.43175	9.50788	24.6821	14.6989	17.7329	14.5236	16.0324	4.60766	6.151	5.61071	23.7991	26.3839	25.4394	5.93906	6.4643	6.95366	35.6653	30.4334	29.7239	28.5191	27.3219	25.7444	27.8798	22.8888	11.1161	5.8805
EGR45859	1.10248	0.545899	1.05954	6.54801	3.359	2.96009	0	0	0	0	0	0	0	0	0	0	0	1.92529	1.10515	3.95822	0.607338	2.90696	2.55403	2.46051	0.480276	0	0	0	0	0	0	0	0	2.2801	4.06525	0	0	0	0	3.38739	4.65263	6.54803	3.35902	2.9601	0	0	0	4.63987	2.94101
EGR45924	12.8901	19.9094	15.4978	32.1356	22.9497	26.206	3.9406	15.3053	3.03237	8.1451	7.65758	8.12415	9.06308	6.7388	6.49302	8.33121	7.90765	8.10908	5.57565	4.87549	6.09277	14.9938	11.7698	18.7525	11.739	6.04185	4.57417	13.87	13.1686	13.2237	2.27006	2.63225	3.26773	8.60585	9.08955	4.6862	5.95759	3.97774	4.61923	31.0755	31.956	32.1358	22.9498	26.2061	48.5524	56.8042	39.8985	11.1623	7.15614
EGR45923	55.0091	70.5187	66.4373	89.9936	84.7238	86.059	59.3034	59.7813	34.5877	64.3376	63.4369	68.0152	67.1079	57.7576	57.8168	74.0175	72.0021	80.9704	73.192	78.8501	67.3838	97.3513	92.1368	46.3236	41.2855	54.7242	46.4211	95.2616	93.0041	100.518	51.029	49.6861	50.8626	88.426	77.6029	104.256	65.5489	59.2264	63.4018	96.5302	78.0524	89.9939	84.7243	86.0594	73.9286	93.9061	79.0639	99.9686	79.4298
EGR45801	180.817	217.059	208.332	207.709	169.309	174.792	159.353	314.755	106.955	119.914	115.536	149.312	151.663	98.6849	102.662	134.716	134.914	166.538	132.153	127.49	117.048	203.092	194.363	139.303	129.209	76.5711	58.1055	168.167	165.105	160.897	115.779	106.786	107.152	156.715	143.52	164.06	117.98	101.479	144.799	282.98	245.585	207.709	169.31	174.793	811.62	958.985	726.395	204.908	161.68
EGR45807	187.936	179.348	199.695	309.958	342.402	326.612	252.77	239.528	251.146	76.8645	78.1772	92.865	87.0695	75.7133	74.0419	92.9299	93.299	134.47	93.2984	98.9394	86.6344	165.652	152.497	212.514	256.175	200.283	152.839	407.883	459.312	445.214	299.015	323.849	335.413	398.665	343.477	503.61	265.664	248.872	232.048	290.969	246.176	309.959	342.404	326.613	143.649	137.715	142.387	265.703	170.401
EGR45942	21.5526	23.5613	22.0583	18.8914	23.4521	19.69	29.2159	27.2634	32.2517	31.1687	30.305	39.3208	38.2584	32.0193	30.0217	37.5458	37.76	35.8706	29.3408	31.2335	32.4965	40.7027	44.2734	12.6187	19.1438	39.6503	44.8248	37.7566	30.0087	39.6815	78.7404	98.2687	97.4515	20.8399	18.8815	13.7768	26.875	28.2007	26.8116	12.3268	13.1413	18.8915	23.4522	19.69	17.8939	18.142	17.9722	12.958	13.4402
EGR45849	31.42	43.4063	35.0781	44.0523	47.0139	47.9732	26.9358	29.4491	24.9776	31.1169	29.7222	36.3767	36.1882	28.2306	27.0499	38.3684	36.1049	18.74	16.093	16.6954	13.7461	20.9188	19.9224	20.0085	19.5732	23.4071	23.5996	26.3101	30.3248	26.531	14.3249	16.934	19.1108	18.9891	16.7879	32.4629	21.4035	18.4934	22.2916	45.4269	47.5692	44.0525	47.0141	47.9734	32.5209	36.7946	30.8379	17.9838	15.8853
EGR45930	15.3954	19.7085	22.9756	25.2757	20.8472	21.3735	36.8398	38.4146	30.7448	13.5407	15.2828	16.3934	16.6531	12.2142	14.2484	15.3316	14.7716	15.9059	18.4618	20.312	14.2385	19.3397	18.0742	8.93903	13.6315	28.872	17.3462	18.5966	19.6772	17.9021	4.8838	4.71004	5.63666	19.5585	25.3028	19.9035	11.4665	13.6855	16.9322	21.408	22.3172	25.2758	20.8473	21.3736	36.3251	39.2698	43.2834	12.6425	10.5893
EGR45920	53.9662	73.4503	76.0679	63.3576	71.9524	57.0666	75.4696	77.3082	69.4619	75.9461	73.7425	88.0837	86.8215	71.7976	75.7963	96.498	93.5778	104.466	90.2008	97.2149	74.4752	118.725	109.846	57.0708	56.6637	76.2877	55.9677	139.856	149.936	149.271	92.0767	104.142	94.0605	118.034	173.121	92.9058	50.0969	67.2434	97.1826	73.6943	50.8047	63.3578	71.9528	57.0669	73.2965	92.8074	83.7714	42.6288	39.8663
EGR45808	1460.8	1775.93	1656.11	1928.25	1707.55	2096.72	932.384	1621.15	840.602	777.192	804.776	743.339	741.706	746.642	794.126	798.746	776.154	866.228	761.852	756.907	626.27	1084.53	962.806	2061.82	1395.63	814.862	701.101	808.361	961.905	958.672	311.286	281.006	307.221	1252	1216.99	995.046	519.907	520.296	685.484	1988.11	1649.42	1928.26	1707.56	2096.73	3016.72	3142.66	3078.97	1638.24	1340.76
EGR45830	66.7794	81.1355	76.727	80.1862	74.805	72.4686	91.0068	108.439	63.9213	35.4151	35.1785	36.4606	35.3991	32.5891	32.2694	39.9965	40.4345	68.284	61.8882	64.7846	51.2557	67.5411	62.3171	58.4585	58.3561	65.2527	55.2517	54.1685	54.6932	55.2656	41.0647	36.3113	38.4489	49.9762	48.4697	55.5986	32.3971	28.1425	42.4684	90.6472	83.0735	80.1865	74.8054	72.4689	158.385	207.662	170.872	83.2232	76.5747
EGR45912	112.702	125.945	118.083	143.806	142.766	151.696	150.738	165.92	169.942	126.594	125.832	138.098	139.477	113.691	114.919	142.849	144.089	115.835	126.53	128.4	95.6505	109.405	105.052	115.456	121.539	156.587	128.619	132.966	138.832	139.523	105.444	117.458	121.704	116.991	132.596	151.173	112.174	102.945	116.245	131.837	131.406	143.807	142.767	151.697	113.885	147.353	153.646	110.22	115.969
EGR45939	15.1693	21.2431	16.5695	16.814	14.9986	15.7891	26.7693	21.4304	23.6965	28.3025	30.5128	35.7151	32.6733	25.4084	26.1547	40.2743	39.3026	18.3845	13.6079	14.1074	16.032	16.1224	16.7709	7.51668	9.31559	19.0604	22.0892	17.3751	14.6279	18.207	47.5786	60.2138	59.6197	10.5036	10.726	14.101	16.688	15.761	14.6156	11.9771	10.646	16.8141	14.9987	15.7892	14.308	19.3339	19.9213	7.14347	6.061
EGR45896	30.4119	28.0275	25.4101	39.6776	41.7277	42.5268	46.4567	36.5	33.8167	30.638	29.2077	39.4207	41.8299	28.695	28.9828	40.717	40.3822	25.9125	29.8278	30.2695	25.5746	29.817	27.7658	32.0251	31.2554	30.4153	21.2803	42.5276	44.5249	46.698	21.9255	21.3535	21.0417	29.8367	29.2398	29.013	31.3267	30.6287	38.5617	33.5626	27.8949	39.6777	41.7279	42.527	35.6468	36.613	31.767	56.2115	44.8449
EGR45892	3.73421	7.14952	5.02429	21.2378	14.1584	18.448	0.468192	2.0588	0.778267	13.1894	13.536	16.2589	17.1945	10.1469	11.0843	18.0062	16.7194	3.47793	2.92329	1.93059	3.56566	6.8923	6.69631	7.44503	3.14503	5.95692	6.00564	23.8472	25.5751	26.9554	3.70787	3.96338	4.28344	16.3612	18.6832	85.2061	8.66196	8.08246	9.12511	30.8508	21.6685	21.2379	14.1585	18.4481	6.18912	6.31391	6.73634	10.2676	10.4358
EGR45883	230.073	331.879	318.926	556.057	558.308	584.576	27.8258	654.935	38.8691	201.041	197.395	161.719	165.858	168.55	166.753	148.156	152.399	302.295	420.877	396.287	453.839	176.512	153.996	213.982	122.039	437.189	537.535	673.068	630.27	595.07	549.485	596.922	586.689	148.891	132.988	148.347	591.171	526.052	545.759	246.75	208.275	556.059	558.311	584.578	1555.39	2641.32	1897.37	165.301	147.496
EGR45876	18.8946	23.3363	22.0279	21.9111	19.5708	19.9465	6.56186	29.5946	5.17813	11.4437	10.8723	14.0797	13.7762	9.11882	8.96865	12.6257	12.2738	16.9596	10.9614	10.9773	10.6749	24.8535	25.1052	13.1299	8.60526	5.80563	5.89609	9.3132	9.74718	11.2458	7.18417	6.43713	7.89046	8.23974	6.9392	13.061	5.46122	4.22755	4.95694	24.1893	19.0284	21.9112	19.5709	19.9466	94.0685	96.458	73.2645	23.6751	15.4239
EGR45853	17.8311	26.1604	23.3249	39.0457	32.0262	31.9168	21.8907	22.4533	19.0238	9.63771	9.92207	10.4632	11.4635	8.35043	8.8921	11.9728	11.9857	12.6862	12.4836	13.5151	8.0038	15.7155	14.2792	16.3603	18.9879	9.63958	6.61001	14.4438	16.4276	14.3015	6.44208	5.80324	6.31286	13.3548	10.6718	23.337	9.81678	9.9598	9.22816	39.2297	40.9345	39.0459	32.0264	31.917	23.4551	25.5897	21.3534	27.9328	18.7498
EGR45847	3.89381	8.72693	10.4387	11.0654	10.8229	8.36371	5.97407	9.41578	3.29494	10.5327	10.4914	12.2662	14.7508	9.75546	9.03071	10.8574	13.4455	10.7917	9.21515	9.24146	8.29791	11.9421	13.0823	9.87939	3.9282	7.06153	2.73495	27.3438	25.4889	29.6212	8.34032	7.5424	6.2688	18.9316	22.048	22.8638	10.4704	11.7619	15.6879	13.4331	12.3243	11.0654	10.8229	8.36374	10.3979	13.8606	11.4669	15.1799	14.0579
EGR45935	3.23022	4.41755	2.36527	3.32214	2.18705	3.63437	1.59108	7.63257	3.84701	4.44075	5.08666	0.974821	0.503251	3.88989	3.10666	1.90726	1.91087	6.03359	26.3007	18.335	22.6247	0.851725	1.34618	10.2988	3.08241	10.6003	4.89506	0.225532	0.229574	0.232399	1.6134	0.636078	0.522796	0.424165	0.400369	0.465905	0.203243	0.386632	0.436107	0	0.486857	3.32215	2.18706	3.63438	0.156088	3.90125	13.545	6.21468	15.3582
EGR45887	38.9627	53.0862	48.0508	36.7584	32.113	34.0959	35.1617	36.3096	32.5273	16.3197	17.1395	17.8423	17.8204	16.8828	15.7286	21.5928	21.9472	19.1798	14.344	16.2501	12.0413	20.0545	21.544	27.5458	24.3323	21.815	21.8723	19.893	22.4033	19.4085	13.9252	15.9715	15.6876	12.4451	10.587	16.9265	12.132	12.7308	15.248	44.2081	42.4057	36.7585	32.1132	34.096	37.7282	49.8361	36.4788	10.7532	8.37845
EGR45945	45.7888	62.5213	47.7838	43.7026	41.3357	35.2676	65.6732	65.6625	60.3157	86.0587	88.1658	112.605	103.738	85.7272	91.1482	119.563	123.712	85.3673	86.7654	86.6146	71.9784	78.9644	83.8125	33.238	48.7595	67.7314	74.0684	103.982	91.2341	113.087	161.158	176.436	172.032	67.915	67.8169	84.1712	68.2418	72.0778	79.5215	41.9219	35.1337	43.7028	41.3359	35.2678	61.2478	72.9895	80.6069	51.1935	40.7158
EGR45908	916.885	472.585	564.262	570.336	558.163	538.424	1426.9	1135.68	1520.6	971.309	914.693	1458.34	1447.25	1773.11	1776.99	854.216	880.495	3352.89	4965.61	5568.86	1532.28	2983.11	2059.89	2776.27	2940.79	3661.74	2468.68	698.378	698.892	687.237	517.411	434.583	390.673	1547.57	2472.57	698.349	2450.13	3270.5	3274.93	647.999	463.874	570.338	558.166	538.426	778.056	775.652	853.322	2958.4	2597.12
EGR45835	65.7679	54.2917	57.1958	73.132	69.1751	80.9184	206.853	165.317	161.744	175.662	173.886	160.506	162.312	152.406	148.835	176.872	178.154	77.7932	124.885	120.189	68.208	39.1145	37.2534	49.2904	124.224	48.3575	52.7678	95.331	111.236	92.2292	54.2846	57.7065	58.6639	46.3949	45.9542	54.1177	72.9972	60.4254	93.0142	20.1172	21.3421	73.1323	69.1755	80.9187	70.2082	104.097	99.4088	71.9734	58.2455
EGR45914	15.5672	20.9105	19.4174	14.7541	10.7642	12.4502	8.09792	5.78271	4.14185	6.30473	6.52968	6.85111	6.71255	6.08494	6.08138	7.59147	6.81485	9.5438	6.61665	7.13499	9.53365	10.8512	11.5096	7.46602	5.77155	7.21222	7.39531	9.22704	11.3698	10.8007	8.82421	8.86851	9.92047	20.3219	14.4762	17.7236	12.4727	11.8635	14.3877	25.357	20.4426	14.7541	10.7642	12.4502	10.3351	14.0008	10.5575	8.29402	5.61694
EGR45821	44.7256	54.1929	43.3209	53.0334	48.0948	52.555	58.8805	69.7861	71.4388	64.4358	60.7897	60.8882	66.31	65.2278	64.0853	61.3549	59.1022	50.5623	51.4898	55.2136	45.4607	61.3236	63.2508	31.6288	37.7453	31.5609	22.5066	22.1162	28.0971	24.8212	5.73985	4.56935	3.8748	49.0107	70.2287	23.8178	52.2209	49.2295	50.5089	66.4648	67.1723	53.0336	48.0951	52.5552	43.4272	41.0244	63.2271	27.6072	32.2174
EGR45827	17.2956	21.0849	21.7786	34.827	34.0869	32.0618	24.5299	20.9281	18.3037	12.8031	12.2876	16.8212	17.4509	12.3462	12.2971	16.9649	17.9049	17.9121	15.1385	15.2801	16.1942	21.7484	22.8914	12.8922	13.1792	20.6518	18.3409	37.327	39.3307	39.9295	28.6905	33.8957	32.811	20.1739	18.0021	33.6853	24.3863	23.3148	21.8477	37.8242	34.2065	34.8271	34.0871	32.0619	17.3189	23.0026	18.5349	12.7802	11.7901
EGR45858	1068.35	1423.96	1199.85	1157.7	987.327	1000.84	7.42759	303.703	2.4901	133.648	130.504	251.98	264.842	137.59	141.094	153.456	150.253	258.275	71.9486	32.3403	189.794	686.762	567.771	1669.38	810.584	120.074	156.925	15.8959	13.484	33.3057	0	0.0640455	0.394795	707.677	809.204	565.67	52.4564	49.1807	61.6633	2864.4	2231.42	1157.71	987.332	1000.84	786.751	864.18	900.688	1968.75	1653.93
EGR45856	0.224342	0.444336	0.43121	0.484525	0.227839	0	0.421917	1.44302	0.400769	0.854071	0.85601	1.50074	0.733977	1.2014	1.16707	1.18011	0.87092	0.180818	0.321264	0.257745	0.247173	0.709838	0.519714	0.400549	1.56369	0	0	0.328932	0	0.338947	0	0.0927702	0.285931	0.309316	0.194642	0.339755	0.592848	0.375928	0.545185	0	0.236689	0.484527	0.227841	0	1.3659	1.47515	1.44047	0	0.170989
EGR45843	136.771	164.206	125.944	166.39	154.885	157.49	189.15	167.614	125.743	134.347	128.466	159.976	155.554	129.99	127.355	165.995	164.231	136.642	139.519	138.685	118.928	150.249	150.837	80.2064	95.3556	144.054	113.233	129.634	122.491	129.546	142.317	144.115	143.26	112.698	108.424	113.461	86.5772	84.0867	102.737	198.393	150.637	166.39	154.886	157.491	156.789	176.586	175.978	116.808	72.7307
EGR45848	0.204317	0.202338	0.29454	0.330958	0	0.109716	0.384258	0	0.182498	0.16205	0.0974504	0	0.222821	0.42551	0.187571	0.537386	0.396591	0.164679	0.0585176	0.176054	0.112555	0.269366	0.262959	0.091199	0.0890072	0.19556	0.104872	0.349501	0.406589	0.308693	0.257168	0.0844896	0.130205	0.0939023	0.31022	0.257857	0.0899885	0.12839	0.165508	0.104628	0.107781	0.330959	0	0.109716	0.414659	0.191925	0.374826	0	0.23359
EGR45873	16.3518	24.6649	25.6096	34.989	33.9054	34.9602	17.2272	23.234	13.6589	14.9384	13.7928	15.299	14.9431	13.1982	13.6911	17.5217	16.9279	19.6065	22.137	24.6572	23.3956	19.8212	19.6419	14.53	13.3233	24.0561	21.7598	18.9803	19.3959	19.3295	6.25702	6.41747	6.75401	31.3478	33.9899	23.7322	11.8365	11.8926	12.9085	33.2616	26.5166	34.9891	33.9056	34.9604	33.0321	42.2402	36.2474	17.4593	15.2903
EGR45933	9.21395	11.2496	10.796	15.6746	17.4333	11.7933	4.03542	9.97439	4.8478	11.6925	11.1572	17.2867	14.4073	8.07362	7.41587	13.279	13.4258	3.79797	4.84405	4.53161	2.98986	6.19019	5.00329	8.11279	6.59818	3.14102	3.62798	4.25644	2.8257	3.11472	0.953202	1.7224	1.87681	3.59655	3.34003	4.65136	4.3361	6.45086	4.2431	21.2002	16.7788	15.6747	17.4334	11.7934	21.3892	30.945	26.6284	5.8432	5.48346
EGR45886	327.385	311.077	363.887	147.144	200.84	231.812	468.302	475.347	563.844	971.493	959.319	306.313	327.884	914.999	918.995	516.961	518.208	285.414	612.32	621.342	475.29	137.036	140.449	474.725	463.841	506.096	660.401	302.624	285.552	214.673	240.31	256.799	261.526	110.007	76.6344	70.0037	469.221	475.602	400.24	61.7494	148.848	147.145	200.841	231.813	65.4634	157.446	331.269	137.021	151.186
EGR45904	35.307	40.735	46.0506	21.7871	23.8461	22.5085	33.6915	58.8935	30.8375	18.2364	17.8907	18.6157	20.2007	16.455	17.9097	22.5132	19.7834	13.5277	15.9652	17.0599	9.70109	13.2994	13.7665	24.2993	28.7918	36.707	42.3153	18.1059	18.6035	18.7447	7.04178	8.77452	9.12562	22.9813	22.5974	33.2766	30.6413	30.1284	22.014	32.9542	26.8826	21.7872	23.8462	22.5086	108.189	145.569	116.86	12.1509	10.2074
EGR45825	73.3268	76.3086	70.4711	96.1841	88.7749	97.8827	91.547	82.2257	74.377	87.9261	92.4727	109.247	110.539	83.3187	83.0364	117.211	104.698	143.69	123.159	120.298	117.19	167.018	152.702	67.6792	64.2479	85.2516	71.4468	140.11	143.652	165.24	130.359	133.109	130.242	132.897	163.901	174.626	91.9606	103.436	99.333	112.861	89.6006	96.1845	88.7754	97.8831	74.8282	110.129	96.1401	107.749	95.3571
EGR45915	102.607	118.225	129.323	69.5493	70.2584	64.1719	107.654	79.433	81.3688	84.7984	83.8228	106.049	100.371	75.4428	74.1507	102.225	100.866	35.9553	31.4561	30.6316	31.3312	37.0953	40.6568	112.476	102.199	55.3157	59.7048	29.921	38.4371	36.0117	50.909	62.2273	63.5672	34.8894	25.4959	74.3586	95.0748	68.6313	55.345	73.1095	85.0012	69.5496	70.2588	64.1722	57.8993	59.3483	58.5145	32.6705	36.4893
EGR45885	51.6707	63.5915	64.2148	88.4252	94.6976	97.4305	69.8039	65.5294	60.5975	65.6453	65.7943	49.1605	47.7758	60.6929	62.2576	57.888	60.5449	85.8147	142.543	143.743	116.922	60.217	59.1298	61.2685	46.1185	47.2664	35.8749	63.4611	62.754	69.8429	44.1849	44.104	39.4801	55.1809	65.021	60.0137	33.2851	33.411	42.7186	70.3712	66.1665	88.4255	94.6981	97.4309	53.313	72.0272	82.4179	64.4744	66.018
EGR45823	51.437	47.1747	58.2004	34.2031	31.9095	42.1799	27.1626	39.5816	40.7385	74.5181	69.3697	72.8856	72.8594	71.8421	65.5201	74.4509	85.3821	45.2702	71.4821	69.2845	42.085	42.3581	48.1988	102.695	67.554	34.4384	29.1328	78.761	72.9874	81.5418	84.0902	99.9599	98.9294	60.2062	49.7938	52.0605	60.5984	67.9351	73.0705	25.4319	33.9509	34.2032	31.9097	42.18	36.511	41.4149	66.7047	36.0439	48.4742
EGR45854	6.07485	6.52582	5.31051	14.0838	16.5916	15.7024	22.5593	17.661	19.068	5.31355	5.26013	6.94816	7.29873	3.96187	3.82298	6.89921	7.27482	3.7068	5.07216	5.2838	1.85288	6.10849	4.33766	2.972	8.19337	4.30337	5.67247	2.31481	2.4929	2.17787	0.993575	0.9509	1.19566	2.49224	1.41443	5.1458	2.5093	1.88351	2.40487	6.11625	6.87992	14.0839	16.5917	15.7025	12.7467	15.5395	12.9389	3.37997	2.66821
EGR45846	147.05	181.852	182.463	201.784	203.801	220.153	179.685	166.316	171.043	81.439	81.696	89.5155	85.5527	77.0754	77.7612	95.3938	93.2509	92.9569	97.4942	102.028	74.9372	97.1972	85.9604	218.007	188.933	106.518	85.1344	120.729	117.196	112.619	40.9336	51.9203	51.1604	98.1373	84.6284	96.233	81.1179	73.4818	85.1057	188.908	223.654	201.785	203.802	220.154	114.542	123.405	172.857	100.366	89.289
EGR45928	0.810647	0.642234	0.623261	1.35687	0.864449	1.04474	1.94383	2.42092	2.24464	0.450062	0.386643	0.513741	0.4715	0.578828	0.471328	0.563491	0.613669	0.348468	0.185739	0.325971	0.245615	0.545054	0.521655	0.470392	0.88286	0.620721	0.873787	0.396193	0.423459	0.428668	0.187061	0.201132	0.223859	0.204911	0.228582	0.57292	0.57126	0.322619	0.197	0.747219	1.41118	1.35688	0.864454	1.04474	0.781468	0.913777	0.929472	0.341167	0.278036
EGR45916	31.7007	33.1138	37.9784	40.7982	28.2257	32.1802	24.5011	36.3122	27.9275	55.7961	62.9649	78.8926	67.4068	61.627	59.2679	74.4037	74.6823	51.9179	46.0182	45.9001	43.7782	59.1977	59.8015	45.3573	36.3218	12.885	15.1569	61.761	73.0219	70.2023	37.8965	31.7847	30.9946	93.2039	97.5828	69.712	37.2961	43.479	68.947	38.6936	32.5291	40.7984	28.2259	32.1804	44.9472	55.069	41.0278	37.6486	31.1122
EGR45936	18.9422	29.4937	20.1914	38.0746	34.2756	36.3061	6.72554	8.77993	4.94104	11.3452	11.1045	10.9382	11.0499	9.1266	9.336	13.2268	13.7744	20.0111	21.9406	28.1501	10.6042	9.23773	7.78107	7.48232	4.23545	7.86181	6.76856	23.8134	21.5994	20.1767	2.36778	2.81895	3.01484	15.4339	10.1322	17.7425	12.0097	9.85478	11.2705	21.9181	23.345	38.0747	34.2758	36.3062	20.9791	25.404	18.2463	17.449	10.8174
EGR45878	575.712	479.063	575.981	622.592	803.002	903.069	1021.1	780.555	1105.15	493.723	491.799	134.685	133.481	404.849	408.784	265.076	277.465	713.841	1804.21	1611.66	1584.25	110.662	124.858	1976.5	1564.2	462.542	508.463	159.608	137.335	121.979	335.819	271.387	250.27	72.389	69.9037	69.5944	118.674	120.14	155.608	84.0395	360.572	622.594	803.007	903.073	59.8105	214.798	736.92	294.059	753.012
EGR45803	46.8968	52.2477	53.9545	57.4603	59.3059	55.6931	70.3891	74.5843	58.4025	57.2948	52.263	56.6785	57.373	48.2298	49.3315	56.2512	53.9173	71.9627	67.6095	70.9758	48.9369	65.87	62.504	27.9775	37.7165	56.1084	44.902	81.7633	86.1452	89.3624	22.3245	24.9869	21.4565	76.6801	79.9096	72.2749	45.0835	53.2714	66.4805	68.8129	60.658	57.4605	59.3063	55.6934	56.7398	67.7731	53.5642	66.2324	46.3982
EGR45831	5.83148	8.87171	6.66028	5.47592	6.00823	3.99371	7.232	6.60106	7.24694	10.9662	9.94303	14.6696	15.0541	9.93193	10.1898	13.9722	14.4033	6.26686	3.70342	4.10238	5.44723	5.54877	6.46098	3.77237	4.41806	6.87581	8.2421	7.02188	6.30683	7.83155	10.0347	13.3853	14.9726	3.72883	3.5563	7.76489	9.30576	9.77178	7.66762	5.45311	4.36912	5.47594	6.00826	3.99373	6.94658	10.0029	7.98476	3.05889	2.25453
EGR45817	47.2033	57.3936	46.3731	42.7614	48.2055	39.9928	86.8019	85.5446	94.6312	56.8228	55.2841	51.1505	54.2427	52.1954	53.9271	62.6672	54.2618	40.0183	67.2959	63.5714	34.8158	24.616	27.743	34.4137	61.6898	93.6232	67.3014	52.9327	38.2258	46.4882	23.2152	34.8099	35.3174	36.8801	45.7323	35.7435	37.0755	64.3772	45.0348	49.6873	48.1412	42.7616	48.2058	39.993	40.4482	56.4108	70.4793	31.3439	29.1816
EGR45911	12.0722	12.0951	12.8234	19.1356	19.1435	20.7748	17.0613	15.4395	14.4405	12.8336	13.3117	16.5044	15.5266	13.2954	12.0981	16.4728	16.5263	12.6701	12.3542	12.3084	10.3451	14.4824	12.7023	6.99568	10.2721	11.5548	10.2187	22.2204	22.6538	22.7547	20.0229	21.5158	22.9148	13.8869	11.546	16.2158	11.5047	10.7653	13.2676	14.3886	10.9491	19.1356	19.1436	20.7749	12.8233	12.998	13.0809	8.61638	6.24176
EGR45889	17.3091	16.5065	11.09	10.6151	8.24692	11.7045	61.4891	40.6467	50.1994	15.8638	12.0947	18.433	15.8471	11.9524	11.7053	16.8614	15.1813	12.4009	15.7291	18.6588	8.82899	7.77565	6.21556	9.15684	29.7892	48.4745	32.2471	46.8933	40.3983	37.4515	36.4003	27.6587	27.599	23.1778	26.0491	24.272	34.8236	35.2712	48.2955	8.9732	6.98907	10.6151	8.24696	11.7046	10.1916	8.23002	8.62456	18.1667	23.9422
EGR45894	857.924	519.633	544.71	272.557	290.058	351.911	1361.58	1003.99	1616.66	706.606	688.146	666.084	673.244	759.145	740.517	737.045	688.887	1891.24	3235.5	3275.9	1709.04	910.395	765.928	1514.97	2040.86	1381.65	1039.81	1781.61	1520.56	1343.58	2676.15	2558.92	2483.2	1249.02	1209.68	1099.78	2530.93	3241.6	2380.81	171.198	207.891	272.558	290.06	351.912	194.334	239.167	547.306	480.797	1336.47
EGR45806	78.0122	95.4055	84.2327	71.9048	75.5423	75.4096	214.64	125.994	145.366	82.3085	83.4642	103.54	102.067	71.0688	71.1517	104.2	102.389	62.3838	46.4059	47.7739	49.4676	77.3524	82.8248	45.4019	69.1795	141.188	117.711	105.14	93.7834	99.992	147.954	155.48	171.864	57.7241	37.555	20.6749	83.5399	77.6951	94.2826	63.6064	62.1666	71.9051	75.5427	75.4099	44.4691	44.322	35.2651	67.0218	51.9457
EGR45948	11.5002	11.3888	10.2022	13.6926	11.979	13.6177	13.3097	12.1932	8.69178	8.88725	11.5328	12.5622	14.5784	10.1767	11.2795	12.2984	10.3027	9.58601	8.36099	8.63895	8.85315	10.4187	13.6624	10.0032	7.70748	11.2895	7.56773	14.1235	18.4842	17.5236	5.07241	4.75558	3.88359	18.9732	25.7119	12.0576	3.89623	4.44712	8.24087	21.1404	13.0665	13.6926	11.979	13.6178	10.1736	23.2674	14.6059	20.3526	16.182
EGR45932	11.4468	12.7986	12.0656	13.5574	11.9065	13.0867	41.146	31.2158	34.8784	11.861	10.7431	11.018	10.9398	11.2878	10.2543	12.348	13.0088	19.9898	11.7918	10.5793	12.4592	22.0525	19.2468	5.10939	13.4316	11.0445	9.28694	18.4978	20.942	15.5743	8.86926	8.81805	10.3145	11.5399	9.37077	9.64644	10.7743	9.35864	10.0203	8.69809	7.5967	13.5575	11.9066	13.0868	10.3978	9.62527	13.294	6.83771	4.50297
EGR45931	11.0343	14.929	7.46802	5.5383	10.575	9.84766	17.537	16.5657	18.7402	18.7358	19.3219	21.9965	23.3328	19.6047	19.4988	20.3796	21.5992	11.9834	14.3771	16.65	10.3593	9.0972	6.52059	6.52078	10.697	13.6852	11.1678	24.6857	21.2623	18.8627	13.2365	15.2312	16.3085	13.9281	19.7538	17.1817	26.8321	29.6233	25.9968	8.59517	8.03435	5.53832	10.5751	9.8477	7.7275	7.44534	13.5427	5.10172	6.63334
EGR45893	37.9328	60.8816	59.7116	57.2068	57.4541	55.4891	49.1999	46.575	35.6344	33.509	31.8174	36.7272	37.0886	32.8837	29.52	31.3314	32.2447	39.9741	35.4958	40.5751	28.3725	47.1641	41.6652	27.7329	30.2004	32.864	30.8837	43.6309	46.2025	44.9593	24.1468	24.3404	24.5901	51.8498	57.1688	40.4443	22.3239	26.7132	40.7934	64.3031	53.4757	57.207	57.4544	55.4893	59.729	63.2778	64.1897	34.9563	31.6532
EGR45811	550.658	869.432	794.84	1159.09	1024.92	1086.6	36.0352	493.879	43.0036	523.248	520.355	575.082	578.876	420.998	425.738	605.81	610.118	549.043	369.641	350.869	313.368	372.064	352.597	399.935	193.542	429.896	433.457	1463.46	1582.9	1547.68	527.601	600.893	631.146	452.098	366.459	256.581	783.406	798.829	1010.13	767.913	644.458	1159.09	1024.93	1086.6	1607.9	2195.74	1391.34	994.784	556.093
EGR45839	5.37506	6.91569	6.22329	6.67281	6.40449	7.22722	3.42268	3.50015	2.57065	4.52494	4.64287	4.79817	4.7541	3.979	3.58755	5.56585	5.20843	3.97978	2.21826	2.63791	3.39237	5.63559	5.98087	2.45589	2.91311	1.98496	2.86753	2.15124	1.91607	2.11016	0.923364	0.787572	0.737215	3.4818	2.12978	3.24756	1.56582	0.992894	1.33708	5.07154	6.02811	6.67283	6.40453	7.22725	6.95746	6.4803	6.59969	4.13241	3.41935
EGR45902	41.3583	55.8513	53.6232	61.3088	59.7208	63.6386	58.4781	53.6891	38.9567	39.0528	37.2764	48.5557	48.6302	38.1668	39.7863	49.9818	49.5101	46.3452	35.5788	36.1124	37.738	51.0955	52.0285	30.6783	34.3306	49.662	36.8988	57.8469	61.5024	59.4187	60.6378	62.0667	60.8591	35.6657	36.6008	50.1461	39.942	32.3523	41.5734	68.2351	58.391	61.3091	59.7211	63.6389	64.0967	75.3689	65.7337	37.4703	28.1983
EGR45947	2.35363	2.44182	3.87767	3.63092	1.93503	4.09254	6.00733	3.2956	4.80523	1.20893	1.06912	1.30219	1.14079	0.266757	0.48016	1.26335	1.21828	3.19181	2.50378	3.63762	2.03748	2.837	2.53872	1.60086	3.41773	5.57825	3.68175	5.09422	5.63159	6.32176	2.72733	2.73445	2.66648	3.91475	2.43101	5.65788	4.59076	3.56836	3.76774	3.32883	1.5372	3.63093	1.93504	4.09255	1.70595	1.89505	1.33647	3.67917	2.30643
EGR45812	0	0.658844	2.55752	1.43687	0.675662	0.714504	0.625602	3.05665	0.594243	2.11064	1.4808	0.234235	0.72554	1.1876	1.83228	0.749921	0.258273	0.71496	1.90543	1.71978	2.01573	0.17542	0	1.78175	1.73893	2.5471	2.04888	2.27606	0.661958	0.335051	0.279126	0.825335	0.847934	1.22304	1.15443	0	3.80922	3.06576	4.31135	0	0	1.43687	0.675665	0.714507	0	3.74964	3.66148	1.11997	0
EGR45819	214.88	253.554	262.089	346.854	375.567	334.034	331.06	313.836	353.76	536.737	536.263	734.146	739.304	509.045	520.292	710.38	722.35	269.209	234.519	255.977	227.106	295.297	301.27	154.982	197.933	376.929	324.75	839.29	924.816	937.206	591.285	696.335	697.164	417.202	505.688	707.326	540.238	514.744	406.803	313.821	340.246	346.855	375.569	334.035	152.045	170.965	190.593	208.739	181.804
EGR45838	26.3858	23.0358	18.0177	29.2434	34.9069	41.388	24.1588	24.5648	26.359	5.50719	4.63654	5.25613	4.92211	5.37115	5.8433	4.56571	3.63906	20.6139	91.7783	99.0207	47.0492	11.1682	10.8132	19.216	20.5691	68.1218	43.1248	52.0919	52.162	50.181	18.7904	14.2132	13.5699	145.52	138.26	292.339	99.2393	102.101	136.118	39.8244	45.0537	29.2435	34.9071	41.3881	22.5472	16.6324	22.6105	42.3731	45.5138
EGR45826	797.147	854.012	803.141	737.391	647.659	717.439	722.645	845.998	713.196	605.59	606.86	606.084	602.191	606.723	609.639	639.506	644.625	756.924	782.377	748.091	618.328	792.718	797.941	730.448	743.027	549.22	523.792	594.856	667.955	663.73	371.485	365.87	354.197	669.744	658.751	925.384	597.291	547.281	584.893	792.464	712.781	737.394	647.663	717.442	988.06	1046.77	1036.36	864.221	746.908
EGR45874	55.5675	62.9729	55.3658	101.9	94.3526	86.4627	70.493	61.1118	61.0973	58.3463	55.6499	67.8327	67.3862	49.5962	48.826	61.2114	62.3943	79.504	56.6835	64.1343	64.0747	100.639	93.8905	42.315	42.9499	58.2112	42.0713	72.2784	79.306	84.4683	39.4068	39.021	37.9208	110.13	98.5735	100.941	68.6039	60.3042	60.1349	97.6894	84.4765	101.901	94.3531	86.4631	79.4742	86.4475	70.5019	86.6694	69.3645
EGR45814	35.9559	43.858	37.7463	33.0783	38.6158	35.7902	57.3137	46.1058	36.4244	74.5233	73.6965	100.613	98.9185	76.0556	76.6946	94.4989	96.6636	45.2038	31.4859	33.6089	36.8371	51.615	55.434	14.4275	31.5454	82.6794	93.7562	96.8349	87.227	100.13	176.374	211.527	214.95	37.5986	32.7991	16.4119	76.367	78.8565	83.7503	25.213	20.2231	33.0784	38.616	35.7903	32.1636	35.5404	36.0838	31.8464	22.0098
EGR45891	8.01506	10.9139	7.31777	3.24574	2.64551	3.22799	2.82635	3.49837	2.86365	2.03423	1.52913	2.25755	2.40376	2.86151	2.88193	1.80693	2.80038	55.3953	4.30417	4.37401	3.64268	70.8506	98.1517	9.65952	10.3003	4.7947	3.70257	6.16967	5.78182	4.642	1.17697	3.14868	1.95797	6.07801	3.73777	6.06921	7.678	6.7154	4.54483	8.61926	4.4395	3.24575	2.64552	3.228	2.43997	1.31757	1.10279	1.51794	1.37451
EGR45888	24.8214	35.0435	33.152	19.1065	17.5812	20.3691	4.06965	99.3033	3.75197	5.49203	4.97833	4.97456	4.95113	4.65804	4.98585	5.35664	6.2263	11.7642	7.2548	8.48201	11.4298	20.5405	19.331	15.9087	7.98498	14.3763	8.10154	8.0252	7.59911	7.05154	1.33512	2.15811	1.56827	9.76964	8.55894	16.1287	20.1265	14.7175	15.1057	18.512	14.2352	19.1066	17.5813	20.3692	355.077	335.869	318.749	14.9998	11.545
EGR45910	7.76725	10.7926	9.20075	19.0511	18.2227	18.6883	11.5503	12.3934	8.92769	9.11168	9.32381	10.7268	11.7977	7.98949	8.01502	11.176	10.3082	4.6427	2.93162	3.07834	4.24568	5.81067	5.71894	7.09523	6.71487	5.64779	4.94483	7.41571	7.60854	7.82343	3.10722	4.38216	4.78354	6.80743	6.8957	12.0671	3.65964	3.45567	4.31652	16.9584	19.7563	19.0512	18.2228	18.6884	15.2136	15.1579	14.3597	6.33509	7.02144
EGR45869	10.5684	11.6221	9.27101	23.2232	21.2166	22.8983	17.218	19.3095	14.2694	10.0195	10.3939	10.5786	10.7214	7.11108	7.08857	9.67334	11.0202	16.4253	15.0814	16.9069	14.7918	22.1956	19.8646	10.0928	10.5997	8.05702	7.75833	16.0059	16.6902	19.4639	7.81108	5.56444	6.23889	23.6361	22.0436	17.9904	12.8274	12.3296	15.7033	15.4177	13.1596	23.2233	21.2167	22.8984	21.1989	22.5098	16.9081	27.9279	21.8234
EGR45872	70.2571	82.8428	77.1418	112.467	106.104	119.163	112.175	91.553	98.6511	40.5015	40.9754	37.2835	39.3686	36.5413	35.4797	43.8647	42.3957	55.7075	84.8982	86.4058	56.1602	43.6057	40.9099	55.1155	65.6528	65.9566	57.4743	61.4511	60.7597	63.4504	39.2514	44.648	43.5972	47.6479	37.0316	60.6614	34.3427	33.4431	44.9102	86.2348	85.5305	112.468	106.105	119.125	67.1187	73.6898	73.0926	52.5487	46.2515
EGR45834	1.64033	2.16592	3.41564	2.06659	3.88711	3.81696	0.771238	2.00972	1.95354	0.260198	0.173859	1.0588	1.88827	0.406683	0.50196	1.33539	0.530662	1.54245	0.626399	0.863758	0.903631	1.22545	1.61853	3.17277	3.09651	1.57002	0.561299	0.801689	1.90414	1.10146	0.688209	0.678311	0.696885	1.75905	1.30458	2.34619	0.963278	1.14529	0.885834	4.75995	3.46122	2.06659	3.88713	3.81697	3.60644	2.05446	5.7677	1.15058	1.87534
EGR45805	69.5419	88.3108	87.0922	82.6847	85.8426	86.4495	91.4341	97.229	68.2993	53.4017	52.8329	66.0674	67.3505	48.2656	49.2648	65.3041	70.4407	77.3156	58.2718	60.575	60.3104	91.4095	88.7829	52.3033	60.9494	56.3743	52.8256	101.963	105.538	94.2431	88.4404	87.5958	88.7652	67.9582	61.6355	108.969	86.6978	68.1351	90.7765	115.354	101.278	82.685	85.8431	86.4499	78.1166	103.373	83.2186	84.0182	56.5474
EGR45863	169.144	200.369	207.303	232.066	218.863	240.733	205.862	184.44	201.921	105.472	107.342	87.2038	87.8079	106.868	105.274	108.857	108.177	124.388	117.855	115.361	122.401	127.221	143.427	170.748	171.551	147.938	131.621	131.078	141.782	143.222	106.954	111.529	109.627	142.672	162.937	215.447	115.377	119.642	135.427	268.192	259.935	232.067	218.864	240.734	134.8	158.035	193.983	154.729	153.828
EGR45861	1.64154	2.06899	1.00393	3.70648	3.78893	1.92324	0.280657	1.23414	0	4.35561	3.22667	4.93885	4.44838	3.81824	3.47064	3.25214	4.80844	1.20279	2.56443	2.0574	1.52086	0.708269	1.19078	0.399663	0	1.57118	0.459583	4.37607	4.00905	4.73477	0.375663	0.740521	0.824199	4.38944	3.75477	4.21872	4.66658	3.0633	2.59902	3.2096	1.73188	3.70649	3.78895	1.92325	3.18005	3.22414	1.91638	3.64268	2.16107
EGR45895	20.1549	22.3171	26.5384	19.1942	25.9491	22.3276	39.3975	35.8738	42.6675	43.0473	41.833	55.428	55.3255	46.7905	42.7364	52.3546	50.9507	17.8223	14.6357	15.0878	17.4851	22.1779	23.8971	18.9844	25.1651	37.3669	26.0664	29.4738	23.7648	31.0105	36.3546	41.4099	46.3195	15.8273	29.2593	11.2961	16.286	24.7318	22.4329	15.9286	15.2365	19.1943	25.9492	22.3277	16.7481	26.9826	30.2786	20.705	22.0143
EGR45864	73.2681	64.7067	69.1009	66.426	66.3584	66.3563	68.3831	69.3352	72.0369	82.1358	85.6255	106.457	107.532	83.5328	84.3293	98.0995	98.3846	96.2927	74.7764	71.849	78.9924	127.087	131.452	62.7231	55.0227	81.1178	67.3559	118.784	135.602	123.915	112.981	103.895	109.876	87.827	97.1317	78.5283	76.2194	82.4607	72.3062	62.4394	59.4176	66.4262	66.3588	66.3566	57.9805	72.1628	58.1785	92.2762	110.645
EGR45882	71.263	101.679	105.059	28.0178	19.4637	20.2854	7.8072	25.3667	5.80909	13.3674	13.5737	16.8324	17.4548	13.1533	13.3385	19.1852	20.1713	17.1569	8.12441	7.92902	10.024	16.7835	21.1571	66.9532	45.2104	13.4431	25.0718	18.0231	14.2157	17.0735	9.81145	11.3011	12.5218	11.956	10.2348	13.6565	9.87311	8.75324	10.2843	50.8066	39.3444	28.0179	19.4638	20.2855	63.5377	95.602	68.096	15.8985	10.3884
EGR45842	399.606	408.456	510.501	404.158	449.558	440.726	352.589	431	459.888	422.071	412.1	452.027	433.777	426.49	438.141	413.393	421.052	591.554	445.965	471.47	380.41	680.256	655.763	566.873	477.325	543.313	438.019	586.925	599.345	602.871	514.187	518.565	498.84	570.592	539.787	377.517	294.966	335.682	547.425	330.685	310.248	404.16	449.561	440.728	375.2	345.367	424.504	594.977	580.565
EGR45871	88.6163	116.794	101.458	123.201	108.713	113.995	100.735	118.004	76.9583	58.3058	58.5162	67.5326	70.4716	57.0176	55.8392	77.9172	76.2435	49.1124	39.4073	44.7186	34.8985	52.8862	51.2487	46.7199	52.8041	57.6167	50.8658	51.7959	61.9327	55.8476	31.1661	34.3756	35.2821	46.4485	38.549	75.2474	53.9995	41.9955	51.5158	151.488	125.032	123.201	108.713	113.995	181.923	236.723	174.739	56.1146	39.4512
EGR45941	272.136	327.165	327.003	342.975	343.928	341.281	169.436	199.896	175.436	181.063	179.969	163.329	159.635	183.25	184.968	177.765	177.63	119.229	102.026	112.852	106.012	120.446	114.71	200.389	191.007	236.447	219.934	233.911	247.312	227.413	104.106	147.378	153.173	222.564	183.021	224.499	223.673	244.542	188.849	273.348	302.004	342.976	343.93	341.282	201.365	220.065	202.41	116.38	125.803
EGR45837	484.155	567.787	578.564	554.475	664.446	574.02	817.694	577.767	545.686	1356.11	1339.14	1575.64	1525.18	1415.6	1413.54	1314.09	1313.95	795.172	630.377	644.07	727.32	855.821	821.361	441.882	546.155	720.715	809.61	905.088	948.249	860.458	1983.46	1932.01	1882.07	794.606	708.023	797.869	1868.08	1587.36	1329.32	533.701	446.951	554.477	664.45	574.022	394.327	486.507	413.128	761.957	608.871
EGR45890	8.00471	11.0777	10.4545	9.5307	10.4224	10.5807	8.78172	10.5617	7.24155	13.8696	12.8895	15.2838	16.1909	13.8921	14.1947	17.776	16.6929	15.8537	28.9219	28.7098	12.3244	10.1202	10.2229	7.69564	7.60011	7.66162	5.58356	14.1942	16.0824	13.7478	10.4197	9.76061	10.4639	10.3763	10.9072	6.83847	5.60473	4.94406	7.06614	11.2463	7.79563	9.53074	10.4225	10.5808	9.99719	15.1348	16.3793	9.58825	8.9951
EGR45866	83.2562	84.2379	86.6817	98.0148	114.669	106.563	109.48	108.293	119.273	173.585	179.116	214.325	215.416	167.168	168.802	201.943	208.463	92.8171	106.813	112.932	69.2942	94.05	94.8952	55.4888	97.2144	97.4265	98.4437	183.943	163.787	159.963	79.6307	115.979	114.269	102.211	84.3559	108.959	145.755	154.801	124.49	88.7731	95.8602	98.0152	114.67	106.564	47.6426	61.6012	56.1427	70.2381	68.9615
EGR45926	99.8424	131.252	139.515	97.5301	98.9695	107.454	78.061	88.3123	73.136	35.4963	34.6161	33.7487	36.2948	28.5932	29.6925	38.9179	37.3588	34.4802	70.6772	65.6957	27.4199	24.6992	24.5005	156.42	117.265	80.9012	73.5425	33.9259	32.1537	33.0988	11.6389	14.1962	13.9609	37.882	30.1312	45.3598	16.8762	14.2586	18.3071	114.549	149.66	97.5305	98.9701	107.454	62.0066	74.1938	88.4638	36.7383	34.8982
EGR45844	39.8901	50.3095	40.2276	71.0859	57.7704	64.7416	20.0168	34.3535	16.457	54.9903	54.6032	61.72	59.304	49.4936	47.7873	63.246	63.2624	18.7428	18.2898	21.0651	17.2448	23.3943	21.4104	26.8277	19.6372	18.6621	20.7502	49.5698	57.3997	47.7459	24.4662	24.1883	26.5226	42.2565	42.6019	50.4784	31.9866	28.5509	27.0966	95.2658	87.7567	71.0861	57.7707	64.7419	54.0919	53.4336	51.1928	58.7205	38.1746
EGR45877	25.2658	27.9011	27.4262	35.1355	44.1199	44.3137	33.6722	31.4008	20.9441	47.5169	46.411	53.7573	54.6453	40.2344	36.5444	50.7446	52.5705	26.8103	28.7368	28.7666	20.6775	32.447	30.8798	24.0157	24.2303	19.1375	18.473	48.2384	57.0607	50.9886	45.4521	36.0041	31.6615	49.8727	55.7487	50.4678	28.2602	25.5092	30.4054	43.9343	34.519	35.1357	44.1201	44.3139	28.2205	35.0025	25.5096	44.6752	33.8038
EGR45901	28.0383	46.8108	45.7101	35.9849	38.1661	39.4142	48.3141	44.649	38.943	13.2263	13.4431	13.4379	13.341	13.7574	12.7129	12.3552	14.2471	30.3289	29.1783	29.0508	21.1875	27.7914	27.0926	44.0325	39.0093	25.9935	16.7273	20.5192	21.3982	20.1089	18.0458	20.4572	21.5787	15.5848	22.7981	17.4149	8.85771	15.4357	17.7181	49.0129	33.6083	35.9851	38.1663	39.4144	52.8814	68.6714	60.3242	16.928	19.0206
EGR45906	22.2738	29.6435	20.7283	30.8009	26.613	31.2819	19.713	25.283	15.304	23.5972	24.5801	22.0361	20.8837	19.9702	19.4303	22.3049	23.3193	14.7032	14.202	15.111	11.604	18.9744	16.9924	14.2159	13.523	12.4442	15.623	17.5851	23.4158	19.2879	9.17595	10.5444	9.24881	18.2966	16.9641	13.3302	12.6511	11.9065	12.6137	32.2055	28.6037	30.8011	26.6131	31.2821	35.0794	32.5678	36.9791	22.4809	17.8984
EGR45913	0.82314	0.524035	0.678071	1.58731	1.61223	1.01032	0.663459	1.45873	1.10286	0.279795	0.205649	0.351913	0.299229	0.262388	0.251891	0.530201	0.273902	0.679243	1.38083	1.85762	0.583013	0.806152	0.832378	0.682345	1.02453	2.13848	1.08643	1.17816	1.11153	0.740263	0.715374	0.632146	0.624476	1.05386	0.816193	2.048	1.11352	0.985237	1.14306	0.481737	0.930475	1.58732	1.61224	1.01033	0.835276	1.54643	2.10332	0.593871	0.985883
EGR45809	183.368	172.543	205.578	154.492	170.21	158.756	461.615	341.246	388.726	314.256	304.423	275.603	275.505	322.895	318.291	298.213	293.731	275.343	269.686	296.592	263.43	181.747	173.042	252.192	365.653	390.791	286.918	496.48	517.709	416.035	406.668	415.26	421.207	283.195	228.051	179.7	839.921	612.544	530.628	126.781	138.921	154.493	170.211	158.756	77.2227	103.23	129.621	234.834	172.576
EGR45828	78.2572	101.133	102.68	124.465	107.003	110.671	71.9361	94.9449	72.0483	52.0314	51.3847	50.5785	48.1197	49.3447	50.5278	49.4239	51.6393	45.4298	52.7216	58.1593	41.0978	43.9274	45.2873	77.9544	63.9112	46.1282	58.9698	55.065	55.4538	56.8813	23.3248	31.902	30.6534	44.5114	42.215	49.5921	43.1044	49.0207	48.968	105.065	107.743	124.466	107.004	110.671	120.618	117.565	128.292	63.4566	65.0748
EGR45905	34.2971	44.112	39.9367	29.4296	31.2908	31.4084	42.3547	39.0346	35.9098	27.0891	27.1958	30.3887	29.4621	25.3826	28.3722	29.4094	29.0599	27.8918	22.0913	25.4448	22.9508	35.4226	35.6056	19.8189	23.3723	32.4866	24.1781	35.7154	35.8246	34.2944	27.4357	34.8386	34.6438	29.9555	23.8609	27.7667	28.9264	28.2886	33.8923	35.4906	30.4042	29.4298	31.291	31.4086	33.4309	28.2734	30.4152	31.9828	23.0492
EGR45943	11.6306	15.3859	10.5937	13.2158	10.666	10.9063	14.6912	9.09215	4.88417	11.7578	10.6254	11.5818	12.8417	10.5874	11.3147	14.8712	15.7019	6.48266	4.9966	6.382	5.90506	7.64384	8.02054	4.26162	6.5791	8.14138	6.68256	18.7073	18.9994	18.1403	10.6698	10.3727	10.7674	10.2917	9.22487	10.7787	8.60125	7.52666	9.91354	20.0011	15.842	13.2158	10.666	10.9063	9.07173	9.94682	10.4295	7.1596	5.62307
EGR45922	18.2323	23.501	20.1181	43.1275	39.1884	33.4638	6.71271	9.39614	7.66871	15.3021	13.159	16.7103	16.7624	12.9438	12.3099	16.0571	15.3918	17.3128	15.6931	16.7077	24.6314	19.3567	20.5351	13.176	8.48887	9.78722	10.3981	16.03	12.4299	13.2144	4.16875	4.66727	4.54917	27.1775	17.9528	28.6832	10.6219	9.94142	10.3149	39.5196	37.4537	43.1277	39.1886	33.4639	17.5222	22.8353	19.3784	23.1414	17.4255
EGR45829	75.0035	92.611	92.6124	79.9696	76.896	78.2577	75.6626	97.0553	72.294	72.5896	68.5279	74.7089	71.097	65.2489	63.1905	73.3077	73.438	103.369	105.096	106.555	80.1521	112.776	104.717	70.7711	72.379	114.953	68.4676	117.395	111.352	106.984	51.3847	44.9529	43.9654	96.104	82.0635	100.05	60.6324	53.992	76.5227	94.8054	82.1365	79.9699	76.8964	78.258	112.96	115.938	109.511	134.854	100.945
EGR45927	470.025	441.359	459.033	504.284	632.285	503.774	805.627	618.053	669.929	1030.84	1022.89	1209.1	1223.5	1066.36	1067.14	1102.3	1121.99	1128.59	869.649	930.428	1095.87	1169.12	1169.8	453.732	593.972	1029.21	1059.53	1802.98	1458.66	1595.97	2868.08	3006.18	3042.35	1565.99	1410.63	1436.43	2141.95	2426.6	1973.06	505.545	438.297	504.286	632.288	503.776	323.696	386.663	385.424	889.722	832.325
EGR45815	31.1663	39.7263	29.9525	33.6558	31.4432	47.3907	12.7674	30.1507	6.70685	94.4046	97.7586	135.044	131.468	82.6252	79.477	123.287	127.5	31.31	20.327	22.2462	16.9423	18.6865	16.8388	25.8944	11.3814	68.1276	53.1122	155.237	180.739	170.375	211.546	237.512	244.627	42.4039	43.2377	45.8497	86.1657	75.2352	76.5304	16.3285	14.4332	33.656	31.4434	47.3909	82.9784	108.988	67.3651	47.9642	76.2802
EGR45851	1830.05	934.775	1046.01	312.037	469.536	527.562	6729.54	4301.41	6572.89	840.32	869.791	1064.83	924.364	845.353	878.343	955.426	927.319	613.294	628.964	688.856	389.993	215.872	133.88	739.474	4254.69	6379.56	5260.24	917.95	666.062	679.106	1285.07	900.152	949.353	703.846	952.668	160.457	708.448	379.291	1279.58	453.776	406.478	312.039	469.539	527.565	908.968	741.909	724.466	478.329	425.789
EGR45919	59.0539	79.3318	67.6114	72.6437	67.7974	54.5984	11.5891	45.2988	12.8429	83.8998	84.58	103.597	105.47	66.3052	68.6706	113.259	112.235	34.3527	21.7668	26.4012	21.4993	33.4438	32.1195	43.0917	36.6872	11.7961	9.48872	34.1322	27.5908	38.5334	4.73984	2.97288	3.70877	49.3251	55.4686	103.174	20.8075	24.524	21.6305	103.607	85.6004	72.644	67.7977	54.5987	81.289	101.78	77.2484	50.1388	32.0939
EGR45841	13.4552	18.2079	17.911	16.8765	19.0971	18.0408	33.3996	27.1853	27.3959	23.6236	23.7038	29.7479	28.9222	22.8003	22.7867	29.1405	31.2759	19.9159	16.8747	18.4351	17.3337	23.4904	25.2334	6.71464	11.4318	22.4774	21.9629	21.7704	18.9592	24.5377	27.6651	36.4254	35.257	15.7094	18.1635	14.4708	16.3429	18.9758	17.0261	15.7491	12.256	16.8766	19.0972	18.0409	17.7242	19.9401	18.1681	12.8027	8.47177
EGR45870	86.3086	69.7275	76.5668	26.0365	31.0516	32.649	331.868	217.054	265.607	65.7377	68.9979	81.8739	79.0726	62.3237	67.2049	82.3205	86.4779	93.2218	72.7567	78.1834	86.0448	99.3216	105.504	50.8463	146.742	127.927	117.836	155.75	114.212	123.624	133.776	152.949	152.683	52.2732	49.7197	48.7738	122.351	111.105	129.073	22.904	19.7233	26.0366	31.0518	32.6492	34.2169	45.7888	41.1865	41.3237	54.4638
EGR45822	13.8383	16.2899	14.9304	16.7764	15.9765	16.1238	24.3069	17.5743	17.258	13.7712	14.5704	17.4433	18.8407	13.4582	13.3033	19.1304	17.5863	11.8726	9.55319	8.83053	10.3022	12.0479	11.2405	8.85737	12.3412	17.9309	16.4171	13.7818	12.2752	15.9765	27.1674	33.1469	32.3906	13.5299	13.7336	14.4659	14.3747	13.782	14.2765	17.3149	13.3603	16.7765	15.9766	16.1239	13.7111	18.8853	22.2134	7.47223	6.06964
EGR45897	103.692	83.2754	70.6427	35.3492	39.6149	57.6809	65.9869	115.634	153.897	94.2734	88.878	49.62	50.5913	87.5919	78.9971	69.5253	66.3547	47.7119	170.496	151.559	94.4834	21.8106	23.2091	166.936	173.513	34.1455	50.7075	29.8894	27.5971	33.8596	35.0338	40.2849	38.6399	14.1435	19.1323	20.0871	28.5757	29.0687	23.3409	15.0565	20.0598	35.3493	39.6152	57.6812	70.2131	81.1995	161.637	27.553	58.1158
EGR45833	175.065	214.302	233.26	258.078	267.241	259.634	298.172	297.332	272.065	211.561	205.508	245.363	242.111	199.793	211.567	244.107	245.215	244.241	212.947	211.243	170.873	293.721	270.806	174.197	220.365	234.264	181.565	408.131	426.625	412.388	241.673	261.252	255.95	331.442	401.667	278.412	229.992	250.168	293.357	284.513	266.592	258.079	267.242	259.636	172.281	213.206	215.468	192.462	155.41
EGR45816	48.694	2.60434	3.01657	13.833	18.6957	16.2173	305.846	231.596	271.421	1.37258	1.32174	0.896035	1.14102	1.08527	1.16819	0.701245	0.526928	5.40161	11.5409	8.11386	2.31328	4.98811	5.76474	1.8933	156.915	154.274	146.653	183.589	194.392	164.228	434.472	528.202	507.094	184.142	147.72	222.262	519.873	469.925	506.596	14.4227	17.9898	13.8331	18.6958	16.2173	2.92684	2.31094	3.34601	0.42843	0.905209
EGR45917	11.283	12.8666	12.1579	14.7688	12.5006	11.7504	9.64535	13.1954	8.55108	21.8026	20.7649	22.2701	23.3667	21.26	18.3099	22.4818	18.0516	9.55331	11.2613	12.9629	12.6196	15.2358	14.6973	10.3778	9.23467	12.4356	13.6886	29.5772	22.453	30.9943	18.2181	20.2183	25.1296	21.8421	29.9611	13.8081	10.8424	16.1854	16.3408	16.8083	15.1505	14.7689	12.5007	11.7505	9.71457	11.241	12.5448	18.9941	13.0298
EGR45900	11.5037	12.0758	7.07566	12.9196	10.9821	15.5669	19.2551	11.8392	14.1798	16.715	16.8993	20.0891	18.1492	16.9757	17.2494	19.2778	18.846	13.8461	12.2564	13.9435	11.6605	15.1662	13.6802	6.77794	8.01823	10.5702	13.2264	10.4575	10.1871	8.3426	22.7809	19.6941	22.8726	6.97884	6.48753	18.1187	13.2746	10.9877	7.45489	10.8393	8.25307	12.9196	10.9822	15.567	12.1403	15.1284	14.3507	12.975	12.6258
EGR45840	46.8332	55.5474	68.0373	25.8752	30.9715	40.3551	28.1647	35.5286	28.6986	30.4068	33.2463	39.4969	36.8212	30.7833	29.4962	37.0354	41.4361	26.3353	20.4318	24.4005	25.1996	32.3076	38.1273	86.5346	60.2572	35.4437	28.5108	36.1967	28.1759	35.1047	35.8711	37.3819	33.7783	29.0325	32.8373	23.3673	14.6308	20.9883	38.3784	46.8498	36.1962	25.8753	30.9716	40.3552	45.8658	59.339	49.4521	36.2116	29.8844
EGR45868	1.43929	0.712675	0.23054	0.259044	0	0	1.80458	3.08597	2.78545	0.304411	0.228827	0.168915	0.261607	0.0713682	0.367034	0.180265	0	0.257792	0	0.0688998	0.462516	0.253003	0.49397	1.49903	2.92601	0	0	0.234479	0	0.241618	0.100644	0	0.203826	0.110248	0.312188	1.57426	3.69784	3.01477	2.72044	0.245681	0.50617	0.259045	0	0	4.13812	3.15467	2.42039	0.605738	1.097
EGR45800	28.7368	35.9969	33.7327	37.0039	37.1977	40.6532	25.6301	24.8753	21.3693	32.6868	32.7021	36.4381	34.914	26.9704	26.5443	36.2437	36.0008	23.7523	21.0531	23.1468	18.6157	26.6665	25.5855	21.8533	20.0984	16.6758	16.959	21.8134	20.6389	21.7435	12.5421	12.8401	12.9263	22.0226	20.1748	22.7998	11.6275	11.5054	17.6743	43.4364	44.5256	37.0041	37.1979	40.6533	27.6578	27.7546	27.2931	24.753	23.1371
EGR45836	69.771	63.034	69.4066	56.6184	61.5352	65.0727	239.223	178.276	208.28	57.4731	56.5007	53.7986	56.956	57.175	51.5664	60.403	58.1316	111.867	150.454	161.491	79.2315	56.589	55.5055	82.6836	153.75	101.928	86.9123	75.7769	72.4664	75.721	93.8089	96.7632	90.7456	59.5379	74.1634	76.2105	92.638	86.4042	85.3556	56.6229	63.4949	56.6186	61.5355	65.073	70.5926	100.417	113.027	64.5657	75.4132
EGR45944	58.915	62.4888	66.6761	57.5372	57.8717	55.148	54.795	61.2364	45.5782	81.5043	82.7641	104.11	106.558	75.38	76.5973	112.558	113.545	75.2065	48.5	53.5856	60.4769	73.1728	73.3796	33.9134	40.9522	46.0671	62.4627	87.9552	92.4146	87.7957	190.654	202.889	219.66	43.2045	30.6554	62.6518	113.01	90.6314	85.9296	39.4018	36.3435	57.5374	57.8721	55.1482	68.2774	84.9784	86.3765	59.074	40.3643
EGR45857	0.729528	0.993381	0.438198	0.295426	1.01874	0.489684	0	0.167589	0.0814526	0.173582	0.202972	0	0.0662997	0.0542611	0.0279055	0	0	0.122499	0.470116	0.471459	0.276296	0.144268	0.0704182	2.36083	0.715063	0.261847	0.187226	0.133705	0.181469	0	0.0382597	0.0754188	0.077484	0.293373	0.118678	0.0460348	0.0401637	0	0.147739	1.40093	0.962098	0.295427	1.01874	0.489686	0.462677	0.256981	0.501877	0.383784	0.278015
EGR45879	38.0484	66.2061	79.2564	57.1739	52.0385	55.8975	40.8416	37.766	34.5463	14.1206	14.1242	8.72006	9.42753	11.2398	11.4785	8.32819	9.33626	41.974	45.6194	48.3271	41.8958	38.2366	34.5783	23.8727	30.1792	82.4549	63.655	210.166	208.084	202.058	105.193	117.929	110.408	101.868	94.7519	66.2295	55.4906	46.0136	50.993	49.1697	44.2135	57.1741	52.0388	55.8977	40.2484	45.0974	39.5099	46.1505	42.7472
EGR45818	1.647	0.81552	0	0	2.50901	0.884417	2.32312	2.27012	1.47111	3.39632	5.76067	4.05911	4.19103	4.41004	4.032	3.4036	3.5166	0.884981	0.707563	0.709584	0.907304	1.73708	0.847881	0	0	0	0.845371	3.62226	1.63875	2.90309	0.691007	0.681069	1.39944	0.378472	3.21516	0	0.725395	2.0699	1.66769	0	1.73764	0	2.50903	0.88442	0	1.54711	0.755366	0	0
EGR49369	20.6829	28.7862	25.1422	24.8704	24.8658	24.4942	21.7619	26.5048	18.2745	21.9905	22.4669	26.6483	26.5389	17.2962	19.0218	24.4062	24.9994	26.6124	18.1873	20.0696	21.0017	27.7689	27.7414	16.1685	17.0462	26.4309	19.1664	49.7228	47.11	48.8156	32.2245	33.2867	34.6256	22.7108	22.0673	29.1222	25.0634	26.4152	28.301	30.2286	20.9956	24.8705	24.8659	24.4943	31.0847	33.711	29.5343	30.6777	19.343
EGR49417	29.0489	33.1062	34.5996	47.6198	45.2684	50.2234	33.7644	36.2323	29.9452	37.4675	35.1298	37.3892	37.3578	34.9098	35.703	40.0446	40.6716	42.5789	38.9256	40.9243	29.5654	42.0642	43.4662	26.2726	26.9689	37.0111	31.3848	49.2483	45.2032	54.3451	20.2994	21.7404	23.3473	31.9102	44.2917	36.3004	21.058	20.3486	22.8368	41.5541	36.6768	47.6199	45.2686	50.2236	35.4693	39.9913	42.0214	22.7674	18.0028
EGR49276	233.535	283.219	501.682	178.311	202.75	204.474	5.08387	126.925	4.2669	11.5691	12.5728	13.6976	12.4216	12.5569	13.4024	9.40801	10.4582	25.729	40.4859	33.5593	31.9552	42.7793	37.5191	707.238	410.543	4.66735	7.4239	2.95316	3.90713	4.0074	1.91468	2.10876	2.38981	42.8005	43.3042	39.9296	3.65558	2.40423	4.5512	229.626	287.078	178.312	202.751	204.475	394.09	457.064	403.729	79.7701	118.629
EGR49380	86.479	110.876	95.815	91.6672	54.0226	63.1148	0.748804	0	0.142254	7.67993	6.93775	6.61657	7.00529	6.87046	6.9205	4.42819	4.76068	338.025	264.694	318.33	406.123	255.654	273.432	40.8045	23.3115	0	0.653966	4.51454	6.49703	10.5873	0.0668191	0.131716	0.202984	371.172	350.902	33.6867	0.631299	0.266874	0.451535	94.7678	74.6039	91.6675	54.0229	63.1151	0.323219	0	0.438255	0.402159	0.242772
EGR49603	0.508358	0.447496	0.217138	0.670958	0.401554	0.545964	0.159344	0.519029	0.252261	0.0179197	0	0	0	0.0168048	0	0	0	0.197279	0.210306	0.356919	0.420069	0.119147	0.101774	5.29458	3.8878	335.841	204.279	0.0552118	0.0281007	0.0853392	0	0.0233574	0.023997	0.0259596	0.0245033	0.0285142	0	0	0	10.5286	5.9593	0.670961	0.401556	0.545966	0.171951	0.159175	0	0.285262	0.0861022
EGR49420	52.3779	68.5395	66.7051	102.859	102.668	104.955	102.045	84.7046	66.2411	90.0267	90.2625	100.224	103.013	79.1823	80.7472	106.623	109.433	74.6699	80.2244	79.515	58.5537	69.4973	71.5906	39.0688	41.4079	74.4886	63.4251	92.4757	101.374	95.8398	76.7271	87.4974	88.2527	70.852	71.3013	81.9229	54.4674	54.6277	63.3625	102.116	83.7789	102.86	102.669	104.956	64.9054	92.3568	79.741	50.2545	31.9974
EGR49399	94.2632	117.718	106.691	73.5853	67.9549	72.6746	112.402	119.926	86.3947	101.065	102.769	112.36	111.642	89.6244	88.767	118.949	116.285	69.4918	73.3486	75.624	72.3135	61.4632	63.0462	126.564	111.236	86.1466	72.8666	83.8138	82.2556	91.6086	115.787	131.381	128.344	54.2836	47.1326	67.2219	83.909	76.7182	77.2397	70.8556	51.0236	73.5856	67.9553	72.6749	134.164	183.138	176.575	42.9375	34.0472
EGR49647	283.501	222.172	222.045	386.3	419.413	450.716	255.569	257.43	358.405	523.003	528.627	202.774	208.552	495.779	491.496	342.631	358.123	210.359	664.595	593.079	1215.13	162.6	154.567	354.222	400.653	106.831	208.534	146.194	157.699	157.953	68.1356	75.4635	64.9639	100.029	77.2288	69.8678	95.3685	120.636	177.663	77.7328	90.6734	386.302	419.415	450.718	174.987	159.889	187.868	160.181	230.541
EGR49365	7.3928	9.46395	6.9316	23.95	20.3267	22.0762	3.89978	16.5687	3.86536	7.72256	9.2881	9.84004	10.9464	7.77857	7.06274	8.46873	8.74989	10.8514	9.08906	8.85606	12.8137	16.0222	13.5525	7.24356	2.98489	2.58876	4.25733	14.8931	10.4954	12.0775	1.43737	1.4167	1.83851	9.77863	10.0905	27.5805	10.0064	8.23353	10.2243	7.94085	6.08755	23.9501	20.3268	22.0763	42.0832	25.5758	31.7556	13.2041	12.781
EGR49370	1.34115	1.46097	1.5467	1.73794	1.49826	2.59265	4.28789	2.83446	2.51565	1.57428	1.74843	0.991601	1.31635	1.35663	0.656652	1.20941	1.19749	1.40525	1.22916	1.27119	0.997404	1.8035	2.10581	1.07754	1.63589	1.5404	0.413031	1.70422	1.40116	1.08068	0.562687	0.277297	0.341868	2.21897	2.96718	1.69259	0.886034	1.06749	1.41232	1.64829	1.55646	1.73794	1.49827	2.59266	2.04138	1.88971	1.47623	1.35464	0.817757
EGR49396	34.2811	48.0754	47.7607	49.9391	47.9006	47.195	61.0106	52.0078	53.8423	44.3787	40.9679	46.6586	51.0185	40.8648	41.6801	48.9292	50.911	59.7113	54.2972	61.7874	44.9309	61.4534	57.5635	23.8255	26.0592	43.382	34.4831	62.1825	70.7371	73.2295	38.9978	38.1515	43.7902	59.9546	78.8484	66.6676	33.6425	49.4448	45.1021	66.2138	53.8877	49.9393	47.9009	47.1952	46.2264	66.9974	46.0066	33.6964	32.9673
EGR49486	17.1449	21.7448	23.1259	21.7626	21.9944	22.2897	27.7188	22.9405	15.314	14.6955	15.494	14.1908	16.4014	14.6761	12.7942	20.23	20.3178	13.4147	11.1991	14.6005	11.8475	16.5758	15.6395	12.0834	13.3654	20.1527	12.3511	23.815	24.5411	25.4489	20.0654	21.0206	20.1905	31.5185	27.2712	21.8654	13.3802	11.7187	19.8578	25.877	19.6752	21.7627	21.9945	22.2898	19.8395	25.1465	21.5204	29.1155	19.0281
EGR49349	49.9973	61.2873	51.2731	87.2418	78.6421	80.2164	90.016	75.6365	56.9119	50.4866	50.3104	64.2939	61.618	48.7062	49.2578	57.3884	59.2937	74.6161	59.2863	66.7233	57.1008	91.1557	92.3616	38.374	38.5142	49.3134	30.357	73.3066	87.9673	86.2858	65.4881	55.3434	51.2895	90.9324	116.513	122.658	68.2101	65.7726	60.8741	117.399	73.9773	87.2421	78.6426	80.2167	92.8069	104.239	73.8247	88.786	58.7869
EGR49473	3.49331	3.52124	2.27814	3.30081	2.0273	2.81379	10.6173	6.70656	7.74492	2.88938	3.05462	2.3061	2.97064	2.82097	2.57704	3.35172	3.63252	4.877	5.2705	5.80515	3.2818	4.62193	5.47539	1.50358	4.23929	2.74651	2.43342	0.609752	0.496545	0.596901	0.314065	0.103183	0.26502	0.716737	0.730651	0.787269	0.714339	0.914643	0.783237	1.85277	1.31627	3.30082	2.02731	2.8138	2.72191	3.39863	5.09253	3.30792	2.56744
EGR49515	49.9621	57.9821	90.0306	64.9123	60.2549	62.8805	59.4611	63.126	42.5348	44.0842	38.9715	34.3567	35.4732	38.09	39.6558	39.0118	41.2161	139.893	63.7216	76.2358	73.1088	149.645	212.598	52.2681	43.5302	38.1071	31.2543	82.7933	90.1029	106.937	39.9586	36.8013	32.5025	89.6957	77.552	51.6257	26.8187	40.8795	68.2963	64.7619	32.1213	64.9126	60.2553	62.8808	63.3733	130.529	52.2731	97.9067	76.1601
EGR49411	7.30021	7.22947	7.45439	3.94167	6.48726	3.4301	10.2971	16.351	11.4111	12.0142	12.7669	14.297	11.942	13.4387	12.0075	13.8862	15.9414	19.3679	15.6811	12.9739	12.5674	26.2264	28.891	8.55361	5.16783	8.73414	11.2411	16.5014	19.975	19.7612	9.37995	4.15084	5.42754	18.0337	20.9806	14.5107	20.2964	16.2468	28.0893	3.73834	4.81374	3.94169	6.4873	3.43012	1.38897	2.14295	1.25554	8.833	6.25957
EGR49568	16.2896	20.937	19.2082	17.9651	14.6663	15.3854	18.3597	12.6329	12.383	18.106	18.6246	20.5818	19.9907	19.5918	18.8787	21.357	20.9897	17.4127	13.2353	12.709	13.9697	25.2836	25.2174	12.3762	10.267	20.5674	15.7735	23.4323	25.0018	23.7966	20.067	20.8772	20.1727	27.1852	28.7674	19.421	13.1279	14.471	19.84	25.9126	18.2832	17.9652	14.6664	15.3854	17.5849	18.4488	14.8359	21.9769	14.8811
EGR49617	43.4185	51.3424	63.5474	42.4635	42.3126	44.1166	29.2732	41.6176	29.2693	32.1901	33.5656	28.5133	29.525	33.6693	31.8018	26.9553	28.2137	32.5112	32.2446	32.9081	30.8814	33.5119	34.8535	76.1629	54.0414	36.8529	36.4022	40.4385	35.8068	40.7267	28.8714	31.2147	31.97	41.523	43.5597	43.4823	25.463	26.6707	32.896	38.2354	41.6101	42.4637	42.3128	44.1168	42.1585	38.8064	58.6122	40.2893	43.1721
EGR49329	1.43674	3.91276	3.79717	5.81816	4.55982	5.78634	4.72862	4.62074	3.20828	4.44412	4.62553	5.31139	4.63529	5.23627	3.6272	4.31869	5.71703	21.2301	27.6728	30.9499	17.8577	5.39836	5.22371	8.0163	5.47655	3.4379	3.87162	9.74286	7.23709	7.77835	4.5963	6.98095	6.71432	4.29203	3.27217	6.34631	11.9439	10.3825	8.94699	4.59836	3.41059	5.81819	4.55984	5.78637	5.28497	6.24192	4.44782	4.38381	3.96958
EGR49549	5.49371	6.16588	5.63175	4.25166	4.83545	4.32675	7.14628	5.38467	4.17098	11.9969	11.9076	11.6698	10.7177	10.8964	10.8714	12.4539	11.6944	6.86325	6.47728	7.86331	7.08681	8.81202	8.48456	1.88	2.63256	3.76841	4.88768	7.33894	5.60286	7.37794	13.0996	15.4102	13.6149	6.64879	5.75943	4.66842	7.54116	6.63584	8.23285	2.90704	1.73882	4.25168	4.83547	4.32676	7.71168	8.60086	8.7346	2.62035	2.51232
EGR49289	16.8251	22.1165	24.3636	26.1538	26.3591	24.7953	23.9805	18.0257	13.6131	11.2022	11.0357	13.7602	14.2074	11.8745	11.3364	13.1823	13.2977	20.6354	15.1695	17.575	15.5656	20.7096	20.0616	15.0201	14.3962	13.3598	11.6954	30.4216	28.7898	29.562	15.7642	17.7527	17.1169	20.4586	17.5107	27.6138	17.5457	15.614	19.2215	26.2728	21.0148	26.1539	26.3592	24.7954	19.5997	21.1202	17.5785	16.1307	10.581
EGR49377	2.7562	4.21831	3.61208	4.59984	5.34387	8.07297	8.01095	7.13747	9.84746	0.55644	0.398359	1.49971	1.00194	0.447276	0.306702	0.282438	0.778172	4.5776	5.38221	6.40512	1.58736	3.63369	3.22478	2.46051	6.1126	1.19912	1.02887	3.18395	2.24378	2.27138	0.315376	0.828907	0.745155	5.75783	6.52178	7.08337	2.3175	1.5745	3.24751	1.53972	3.4366	4.59986	5.3439	8.073	2.28832	2.35367	2.758	5.69439	6.11118
EGR49575	37.9182	53.3369	46.0896	47.6861	43.5383	47.1339	44.0759	42.5717	29.0218	22.0363	20.9863	18.6521	18.7404	17.2144	17.3947	23.4226	22.7519	26.2792	29.2772	31.3286	24.3824	25.2366	24.7585	20.5887	21.6896	24.6065	22.3524	18.6314	16.3332	20.531	8.16783	9.14431	11.2103	17.5515	14.3894	11.8138	9.85897	8.89436	13.2424	41.6832	41.007	47.6863	43.5385	47.1341	60.5035	66.904	58.9224	28.6048	19.6461
EGR49467	3.02924	5.49981	4.36691	8.45065	6.92206	7.04888	5.93445	6.14701	3.60767	6.72721	6.54181	7.15466	6.69893	5.78296	4.98254	7.35086	6.32092	10.9192	8.92897	9.28074	8.79576	16.9731	17.3166	4.28175	2.96918	6.04043	5.83069	13.3862	10.6121	12.0775	11.7562	8.50763	8.04349	11.3117	15.1123	10.4496	7.83834	7.50838	11.1957	8.5318	6.65826	8.45069	6.9221	7.04891	4.61085	4.8611	4.51526	9.77408	9.0429
EGR49597	0.249637	0.123609	0	0	0.126765	0	0.117373	0	0.222978	0	0	0	0	0	0	0	0	0	0.0357487	0.0358508	0.0687606	0	0	0	0.10875	0	0	0	0.0620968	0	0.0523684	0	0.0530286	0.0573654	0	0.0630106	0	0	0	0	0	0	0.126765	0	0	0	0.114492	0	0
EGR49564	8.44384	10.488	10.3157	12.3123	10.0774	8.966	13.1438	12.844	9.24656	9.00506	9.9963	11.4549	11.3936	8.35966	8.54006	12.4218	11.6674	8.4206	7.05014	7.64576	8.06799	10.2265	9.8604	3.407	5.27862	5.06833	5.53388	11.0515	10.8224	10.9795	7.68577	9.33095	8.43122	9.64696	8.65048	12.0412	7.71107	6.31522	6.51148	12.8987	10.4688	12.3124	10.0775	8.96604	19.315	21.2857	14.0902	7.66947	4.47228
EGR49334	83.983	109.581	89.3289	115.448	101.544	108.235	122.515	110.96	84.442	68.3014	70.6577	77.4779	77.1079	60.6757	61.2627	77.9506	73.4892	71.1354	55.3223	54.5024	59.3316	71.9985	66.8679	60.1812	74.5557	129.917	101.592	156.916	162.89	167.238	109.944	107.143	103.568	101.293	114.664	151.709	95.9716	81.7755	101.678	123.208	96.1486	115.448	101.545	108.235	100.768	102.45	89.6309	94.1894	83.7322
EGR49509	192.934	251.114	209.019	247.309	246.836	235.462	171.057	230.471	246.41	228.538	234.873	274.094	283.639	225.502	236.39	253.347	260.882	302.256	249.089	267.792	243.211	408.229	404.903	188.565	148.012	205.289	124.237	261.206	256.539	230.798	106.807	110.866	104.002	253.229	353.698	61.6001	130.663	203.846	279.184	381.595	350.005	247.31	246.837	235.463	152.046	200.297	200.185	194.664	223.44
EGR49521	37.4802	48.1591	48.5788	31.5597	25.9458	28.4458	21.0068	29.8746	15.7604	13.6903	14.0324	11.6257	11.3635	12.2683	12.1159	12.01	11.71	15.2726	21.4354	20.3617	13.2332	16.0102	15.2164	49.0014	34.4276	12.5446	14.4986	6.80708	7.06533	6.30501	2.67555	3.12242	2.90874	11.5616	8.63875	10.6848	8.65011	7.80149	9.79281	41.3914	41.5655	31.5598	25.946	28.446	63.679	65.6364	58.8538	23.5784	23.6166
EGR49372	4.53361	7.08897	7.33819	9.27617	8.72391	11.5318	5.16066	6.13922	2.77069	9.23534	9.63565	8.40099	8.58727	8.02187	9.34627	10.8482	10.0968	7.82098	7.65402	9.1151	7.49247	9.05984	8.29156	4.26025	4.15786	1.82707	3.18433	5.71427	5.8167	7.93112	0.700774	0.690695	1.72333	11.8436	9.83357	9.03412	8.6176	6.39742	8.69792	15.3959	6.54533	9.2762	8.72396	11.5318	11.8643	16.3622	10.7246	12.8539	7.09271
EGR49535	128.102	65.0287	54.2797	73.3231	72.9919	78.7879	400.835	258.808	445.272	23.6676	24.3529	21.4585	21.84	18.0959	19.2966	24.5794	24.3835	63.2639	137.798	133.2	64.0392	41.338	39.1724	25.3763	313.852	213.264	120.928	22.6895	23.8372	23.3178	8.74937	6.57031	7.43579	28.7527	22.8857	26.2558	26.1329	23.1405	28.7076	38.775	37.0623	73.3234	72.9923	78.7882	66.8849	67.2792	69.6825	37.3002	30.0858
EGR49605	26.339	36.0622	30.4099	34.5516	32.1355	29.0468	36.7361	37.3599	39.9473	39.0885	42.1562	43.2552	43.6328	35.2893	34.6204	44.5676	46.3218	32.1049	39.9965	46.0511	23.7122	29.5509	30.0765	19.2525	26.1826	20.4726	18.3282	44.7526	42.4767	44.0675	25.6613	27.1197	30.1905	37.0467	44.6307	27.2174	16.3499	24.66	25.7034	39.1058	36.5542	34.5517	32.1357	29.047	36.5931	45.1658	39.5638	20.5333	15.09
EGR49392	9.77363	14.5184	11.3143	12.7132	9.47482	12.4051	2.7154	7.34802	2.57929	4.93292	5.65041	6.56935	8.31706	5.15471	5.77777	7.26116	7.67469	6.86297	3.43541	3.25382	3.73218	9.60539	10.2917	3.56936	2.12885	5.10257	5.01661	6.62228	5.41489	6.93578	1.67751	2.20451	3.68043	2.75637	2.98718	4.03682	1.56533	1.30276	2.69903	10.6924	8.43672	12.7132	9.47487	12.4052	5.63507	9.59817	5.50125	3.36543	3.38603
EGR49674	1305.64	829.811	577.476	736.82	916.953	1173.77	934.751	1210.42	1948.27	1399.33	1389.33	292.562	291.559	1188.7	1181.82	747.821	743.995	699.198	1963.05	1700.98	2262.2	72.6571	122.372	2379.91	1900.15	300.738	1023.06	73.7105	64.1167	45.0387	114.941	86.34	83.8894	61.0344	40.8756	25.0485	206.221	188.205	267.116	43.378	194.913	736.822	916.958	1173.78	130.189	360.866	1785.37	387.015	1640.21
EGR49612	14.5024	10.7714	10.2354	4.64932	5.29306	4.86726	8.09713	6.24664	19.8354	9.70503	8.21396	5.26556	4.94244	11.3934	12.4123	6.04508	4.75031	7.54907	25.5055	27.7912	34.266	5.07864	5.19114	7.28246	11.8457	0.216888	0.697856	1.43972	0.78913	1.36944	0.285214	0.843337	0.19254	2.91601	2.75243	2.63101	6.78659	6.17033	3.67116	1.62455	3.58608	4.64934	5.29309	4.86728	7.58805	4.68285	12.0554	5.72199	10.708
EGR49551	14.4738	18.7676	15.5613	19.0595	17.1317	19.5144	14.1978	20.3325	9.62633	8.70462	7.91319	9.47693	9.29283	8.27151	7.34473	10.4658	10.6112	8.89621	6.97853	9.37614	8.46094	12.7807	11.418	11.8055	10.4331	10.3153	8.55148	14.9111	14.3495	15.8633	7.77636	7.72911	8.62644	13.5672	9.03429	14.1401	7.40664	6.49962	8.0975	26.8212	23.3999	19.0596	17.1318	19.5145	42.2123	44.0156	34.9099	15.601	12.0237
EGR49576	0	0	0	0	0	0	0	0	0	0	0	0	0	0	0	0	0	0	0	0	0	0	2.18271	0	0	0	0	0	0	0	0	0	0	0	0	0	0	0	0	0	0	0	0	0	0	0	0	0	0
EGR49585	129.064	145.07	155.962	137.609	153.751	123.405	142.36	192.155	184.352	306.486	311.684	385.957	392.363	310.911	299.295	337.82	330.009	233.507	199.172	240.877	175.798	237.497	208.999	140.011	195.48	221.523	174.978	389.114	322.127	369.422	164.733	222.49	223.955	377.672	422.396	302.675	238.409	320.3	378.049	186.842	203.388	137.609	153.752	123.405	102.231	132.49	112.891	237.438	258.583
EGR49290	6.68413	6.7891	8.23567	9.25393	6.9624	7.36266	7.09121	5.98451	4.59256	10.9833	8.9919	12.5512	11.7753	10.1981	8.65371	12.0422	10.9117	9.99197	7.11754	7.23632	7.6004	11.7948	11.2936	4.43704	3.43446	4.10105	5.45414	10.3029	10.1465	8.45876	7.3345	9.28432	8.66479	10.7125	11.0781	20.5052	17.9655	15.5803	12.2173	7.72337	9.04104	9.25397	6.96244	7.36269	10.9566	9.82059	6.44554	5.62614	4.57199
EGR49441	128.306	188.562	177.996	240.378	218.936	225.646	85.0649	110.777	70.2936	82.6541	83.0447	95.035	91.6261	79.818	79.8934	93.3345	94.2029	91.9968	71.0398	79.2313	62.7945	90.889	93.2807	82.629	64.9913	65.2872	69.648	83.7885	106.341	97.3616	33.1711	39.6326	42.0738	100.124	79.356	150.257	100.449	85.1523	93.7772	210.7	224.361	240.379	218.937	225.647	150.185	167.98	137.598	117.208	76.3152
EGR49262	201.433	81.1561	85.6894	132.744	135.828	132.018	977.447	605.138	910.445	54.7533	54.6691	61.5144	62.5602	49.5427	48.4501	62.8765	65.0913	42.1848	67.7841	69.39	42.4363	25.973	28.3927	59.2583	545.64	162.209	128.209	62.0005	62.541	63.0628	29.4315	37.6158	36.1391	63.124	53.9658	98.6257	240.889	198.089	149.231	79.3989	79.3707	132.745	135.828	132.019	80.4972	106.54	92.7597	141.82	130.043
EGR49501	25.1175	29.249	28.5062	31.0766	26.2782	33.4822	35.7254	35.9542	27.5085	41.5645	42.9431	49.5494	50.5173	40.6685	40.0148	50.6498	50.6164	31.6385	30.8718	35.7091	24.6142	35.3772	34.6981	14.3101	20.8942	25.0074	18.5286	51.5091	55.1325	57.6541	30.9791	32.4125	35.2841	40.5481	36.357	37.3383	24.3489	22.6309	30.3152	22.4929	22.3718	31.0767	26.2783	33.4823	30.2267	25.254	27.2073	42.496	28.9565
EGR49452	0	0	0	0	0	0	0.248041	0.242383	0.235608	0	0	0	0	0	0	0	0	0	0.0755471	0	0.290621	0	0	0	0	0.252471	5.41566	0	0	0	0	0	0	0	0	0.266318	1.27794	2.43105	3.31193	0	0	0	0	0	0	0	0	0	0
EGR49609	38.3138	45.5112	41.5573	40.1798	41.975	34.9921	84.4441	66.7164	80.3011	37.9009	39.9055	48.5764	47.8154	36.0815	35.912	49.8378	49.4624	35.96	30.4142	39.3105	24.9566	29.1935	28.5249	27.2012	53.7083	47.163	48.3127	40.0064	40.8236	47.707	49.9964	67.9071	75.9614	25.7429	24.5604	39.4444	53.016	42.6751	33.9687	36.0473	30.3434	40.18	41.9753	34.9922	34.4908	43.8305	40.8629	27.4246	26.826
EGR49464	4.33977	7.47805	5.67224	8.8105	8.46227	9.04197	3.91765	4.54608	2.01569	15.3375	16.2831	19.4354	19.4045	13.7119	12.9881	22.1763	22.3061	4.33732	5.02146	5.0358	5.57036	5.19506	4.91509	3.4093	2.26865	2.74149	3.47493	10.0111	11.1837	12.7638	3.67797	3.30205	3.09747	9.01522	7.98234	9.77094	7.07214	6.10859	6.25749	9.42273	9.24882	8.81054	8.46232	9.042	8.36713	8.80538	7.40414	9.13214	7.93845
EGR49543	45.2793	58.8169	48.037	36.8309	25.481	30.9456	12.5338	68.6242	12.9561	79.3489	81.9597	97.4456	92.0618	77.6781	76.7778	115.998	114.827	16.2199	9.48758	7.71308	6.15492	34.4732	21.5441	133.514	70.0199	15.1966	11.2683	22.0338	26.817	21.0265	11.1845	11.0236	10.1596	19.1884	24.8295	53.0379	27.7988	25.4556	27.1517	11.4429	12.2013	36.8311	25.4811	30.9457	99.2531	167.923	180.336	34.9775	69.7688
EGR49620	4.85926	7.46717	4.99208	1.26662	0.850864	1.6196	0.787824	1.84764	0.598667	3.29584	2.87708	2.24179	2.37556	2.19347	2.5125	3.52568	3.70778	9.58876	7.63045	7.98913	10.9383	6.62721	8.45356	2.99169	1.16792	0.481136	0	0.409465	0.916968	0.590704	0	0	0	1.38617	1.23571	0.676699	0.590396	0.14039	0.0678663	0.858056	0.530348	1.26662	0.850869	1.61961	3.40062	3.77755	3.68874	1.55142	1.1494
EGR49627	29.5134	39.9687	33.2433	47.5433	50.3377	52.433	46.2948	38.8534	43.2413	28.1952	28.1042	33.5204	34.2462	26.0978	26.7804	33.5375	32.2619	21.5005	17.4417	18.1322	15.6299	24.894	22.5462	22.3642	25.0214	27.2176	24.9274	29.638	28.0134	32.4387	18.1918	21.5247	21.9071	23.4513	25.0278	25.3319	12.626	15.0708	20.0855	44.9595	42.6892	47.5435	50.338	52.4332	29.7924	31.8662	29.6353	24.0865	21.3219
EGR49310	18.6089	27.6299	22.1327	31.7296	29.1416	29.5661	26.4847	21.9157	22.2253	20.0037	20.4026	22.0786	22.6422	16.8691	16.5571	22.7466	22.1658	13.8964	22.1224	22.8395	11.17	11.6211	11.079	10.3031	11.2548	15.2524	16.576	17.2583	19.622	16.184	12.8496	15.467	15.8231	14.0757	10.6909	15.501	11.0291	10.1023	11.1287	31.3399	29.9105	31.7297	29.1418	29.5662	18.6684	21.3842	17.0693	10.2492	6.51667
EGR49446	22.6619	29.8532	23.272	34.0781	26.6719	33.6642	18.7873	32.0467	12.9901	23.0916	23.6827	22.4202	22.9691	23.0622	22.792	25.8631	25.9269	13.3719	16.661	17.7832	16.2954	12.9746	15.0283	13.9283	14.4547	11.9602	17.0311	9.73006	9.86934	11.9818	1.89566	1.45969	1.79959	14.8279	13.7204	16.8929	15.2049	13.7229	16.3843	13.0871	11.1725	34.0782	26.672	33.6644	53.9439	44.9623	52.5179	32.4451	21.5771
EGR49565	27.8964	48.236	34.4699	50.2079	44.0709	37.5689	33.7271	30.9233	19.7756	40.8792	41.1128	44.5875	40.8856	32.276	32.2494	40.4293	40.9121	42.8273	38.807	45.5312	40.0047	47.2857	38.6384	21.346	19.6756	28.396	22.728	35.0588	36.1277	36.1262	24.7086	27.2829	25.3963	37.6487	33.0394	70.1893	50.3163	42.4793	33.5375	57.595	39.7094	50.2081	44.0711	37.569	48.9767	64.4712	51.1767	23.4808	12.8247
EGR49451	1.10248	1.0918	0.529772	1.78582	0	0.592018	1.55507	0	2.46186	1.57393	2.10334	1.35856	1.80349	2.62402	3.03635	4.14242	1.71198	0.592395	2.21029	1.74162	0.759173	0.726739	0.425671	0.492102	1.44083	0	2.26352	1.07764	0.82272	1.11045	0.231276	0	0.234191	0.253345	0.478264	0.278275	0.485571	0.461855	0.223266	0.564566	0.581579	1.78583	0	0.59202	1.11873	0.517807	0.505633	0.463987	1.26043
EGR49443	22.3328	38.6055	26.924	25.6864	21.0705	21.9979	38.2731	29.8714	30.689	12.9125	12.9838	13.7252	13.3546	15.962	14.8813	11.42	10.2088	2.94676	6.7747	5.65538	13.2491	2.26484	2.44907	22.5322	25.3296	26.1819	34.0497	11.3023	6.11405	7.32063	0.443543	0.382518	0.392992	20.3456	18.975	11.8076	7.04244	9.13429	7.2791	27.3389	24.9561	25.6865	21.0706	21.998	19.0415	28.6745	25.6972	26.4727	17.6259
EGR49525	20.0906	17.2432	21.239	18.0796	16.3231	15.5833	19.5219	18.8714	13.9573	15.5803	15.8996	18.6269	18.583	18.3302	14.4819	17.9493	20.1051	26.9283	21.354	20.1968	20.6595	29.4299	29.0746	23.5152	21.1996	22.0071	20.3951	42.44	44.4223	39.9098	45.7983	43.8473	41.2545	33.4457	38.1544	54.3166	32.8382	33.4787	34.2668	24.463	26.6132	18.0796	16.3232	15.5833	19.9338	22.0175	18.0189	17.8501	12.7606
EGR49636	27.4996	26.628	28.7779	5.93926	3.72378	3.28155	12.0676	25.2692	15.2836	207.832	222.1	46.4738	42.6526	225.446	212.063	88.4013	91.099	36.4484	212.303	174.645	317.795	11.2793	28.7858	7.63761	11.1811	4.09437	4.39134	2.98668	0.912065	1.84657	2.30753	1.76893	1.81737	2.24686	3.44632	0.925486	3.76812	6.91215	6.68284	0.625876	0	5.93929	3.7238	3.28156	47.1285	22.3875	45.9646	9.25875	10.7127
EGR49657	235.291	222.029	239.512	181.49	183.17	182.621	439.761	380.91	563.074	105.274	105.267	60.7763	60.3139	93.4557	92.8631	79.6216	81.5642	69.2195	98.8547	106.89	98.0304	26.974	33.0814	307.284	431.498	117.17	196.003	64.1991	89.7704	64.5951	78.9525	84.0025	86.0836	44.8038	32.967	80.8061	152.701	121.726	124.895	212.364	239.624	181.491	183.171	182.622	146.03	161.344	147.694	99.2049	81.5095
EGR49352	228.671	281.495	312.686	376.206	423.613	351.897	184.517	166.91	155.489	260.623	258.426	334.082	328.681	261.074	258.166	334.371	335.344	297.902	233.556	263.694	287.903	309.393	301.412	217.741	180.895	161.791	183.879	265.63	321.601	253.622	341.401	355.983	370.249	392.166	277.482	587.92	389.919	302.403	315.148	302.796	343.957	376.207	423.615	351.899	124.475	151.37	129.209	152.892	158.915
EGR49405	24.5046	36.4008	35.8607	22.5529	29.6943	25.4201	58.1307	42.2196	43.5268	43.2876	42.6775	51.2751	57.4967	43.0799	43.2879	46.2456	44.4298	44.6633	32.4594	35.3514	38.5034	55.4344	61.5701	19.3899	26.2023	40.2455	44.022	71.8578	50.8418	60.723	40.7737	53.4295	61.0443	29.8189	44.4539	25.8653	48.1992	69.9924	40.6023	22.2451	21.4465	22.553	29.6944	25.4202	21.7576	21.7105	18.9013	34.2202	35.4437
EGR49288	7.4729	9.54557	10.4085	13.4497	11.3291	9.18885	7.53632	6.8668	5.80424	17.214	16.8398	20.9722	20.9057	14.5642	15.1459	20.835	19.9711	6.37229	5.70741	6.25253	6.62252	6.93928	7.97294	2.80384	3.01954	4.56108	4.8919	17.5733	16.8107	18.981	21.629	28.8419	27.3771	12.0953	9.81937	13.7776	19.7957	14.9269	12.9403	8.65185	7.88419	13.4498	11.3292	9.18889	8.24247	8.24048	9.13951	7.01934	5.69569
EGR49397	1.07328	0.708584	0.343826	0.772673	0.726672	0.960558	0	0.164371	0	0.397247	0.625662	1.25959	1.30053	0.851503	0.60213	2.08355	1.38886	0.0480586	0	0.0513783	0.0985416	0.282995	0.138132	0.319378	0.155851	0	0	0	0.0889918	0.0900865	0.0750498	0	0	0	0	0	0	0	0	0.54961	0.188724	0.772676	0.726676	0.960563	0.907582	1.84833	0.984478	0.602261	1.22704
EGR49504	0	2.81569	1.36625	0	0	0	1.33681	1.30631	0	0	0	0	1.03358	1.6918	3.48025	0	0.551887	0.763877	0.814318	2.44993	0	1.12453	1.09778	0	1.2386	1.36068	1.45938	1.38959	1.4145	2.14785	2.98224	2.35148	0.603967	1.96008	1.23342	0	1.25226	4.16884	4.60633	0	0	0	0	0	0	0	0	0	0
EGR49373	0	0.185243	0	0	0	0	0.175896	0.343767	0.167079	0	0	0	0	0	0	0	0	0	0.0535736	0	0	0.0493216	0	0	0	0	0.192023	0	0	0.282612	0	0	0	0	0	0	0.0823856	0	0	0	0	0	0	0	0	0	0	0	0
EGR49599	123	139.243	138.788	126.659	128.622	130.651	243.107	160.463	191.749	232.243	237.108	277.145	275.485	233.579	233.723	268.95	262.793	169.98	126.08	127.601	132.94	212.448	217.907	71.9284	105.507	179.59	136.28	321.347	303.632	298.541	231.541	272.089	281.325	214.2	166.68	121.342	225.845	214.449	223.394	130.521	113.203	126.659	128.623	130.651	81.2773	84.0289	84.963	179.56	130.921
EGR49255	32.7937	31.0792	23.0444	20.1818	20.7709	15.5269	71.2908	58.9718	71.4969	41.1679	40.1401	47.3013	55.6323	38.0821	35.609	43.59	42.0256	55.8	61.8074	64.5159	36.5196	50.0216	44.8381	23.6094	61.7524	43.5384	47.4202	68.9355	68.2413	70.5015	71.0131	86.7607	78.3502	45.2151	41.7607	46.1043	46.592	51.5547	60.2703	21.3076	13.021	20.1819	20.771	15.527	23.9739	33.4547	27.1695	31.7583	30.6387
EGR49388	6.69929	6.44208	6.81163	40.8903	46.8373	43.7948	12.7819	24.5345	14.1358	22.116	21.7649	30.9363	30.4593	18.3426	19.8173	31.2639	30.6058	34.1192	22.4128	35.0538	20.3247	95.0288	70.6009	7.97411	7.19032	17.0061	8.97029	21.733	29.8509	28.6046	6.19174	5.58075	5.85731	12.985	13.099	17.0566	9.23667	8.78553	9.39854	11.5348	9.21913	40.8904	46.8375	43.795	46.8967	18.1493	24.2239	23.7814	17.2422
EGR49523	26.6738	28.5008	31.4366	24.8629	27.3748	25.1792	15.7096	19.2213	12.9158	15.4548	15.7577	15.8663	18.1682	12.6555	13.4037	15.561	17.7671	21.1972	10.2933	10.8065	11.446	23.8018	30.6797	17.1699	14.4332	8.73414	6.77351	24.4262	24.5847	27.7859	21.0276	25.1372	25.0502	32.9703	33.6177	50.0346	31.287	25.7597	19.5602	42.5596	37.9175	24.863	27.375	25.1793	24.0754	30.9904	22.5354	20.9156	19.6882
EGR49431	117.697	170.73	133.653	370.946	360.569	388.346	6.53662	50.1875	8.94708	279.17	283.167	334.823	334.012	244.743	240.186	351.741	347.21	108.447	100.027	116.235	74.8152	132.309	112.069	100.522	51.1974	181.872	217.623	99.5572	132.788	139.662	5.52496	5.2134	5.99816	220.497	154.504	117.458	39.2493	37.1695	44.9598	305.468	306.975	370.901	360.571	388.348	102.433	99.365	102.732	200.461	123.009
EGR49552	6.09265	5.8325	7.41681	8.77245	7.01266	9.81503	9.16671	6.53158	6.34902	14.8189	14.7879	14.6582	14.1009	11.1176	12.0566	16.0246	14.9798	14.6228	11.4005	11.433	12.0269	14.8867	15.5258	4.16992	5.13137	6.22028	6.46295	6.45169	6.66836	6.54584	8.6911	8.23018	8.97323	8.30703	8.19342	8.71441	4.83015	5.01963	4.77085	10.3999	8.1421	8.77248	7.01269	9.81507	4.7399	6.86776	5.96115	3.93168	3.40537
EGR49573	24.7523	19.4292	20.1707	26.7295	27.455	27.8083	24.1338	12.7873	9.16961	74.7994	70.3992	13.0922	12.2323	34.4451	32.5319	21.515	22.4065	14.7098	19.7648	14.9396	14.2326	2.49632	2.43694	10.8957	37.268	8.40661	14.0514	24.7521	28.8844	22.6335	18.9035	17.9241	17.3488	10.6944	9.00583	7.25537	16.9304	15.1	15.2921	2.68693	2.88824	26.7296	27.4552	27.8084	15.1629	12.0005	11.9276	5.56863	6.17263
EGR49354	54.5143	70.7568	64.8563	58.4102	58.3553	62.3183	44.2586	46.6318	45.7079	30.1422	29.6973	34.0694	33.9104	28.6629	28.2944	35.2627	35.312	14.6156	14.0478	15.3649	12.9406	17.316	16.5907	41.2839	38.7126	28.2979	36.2809	31.4043	28.4309	33.4443	26.0679	33.4219	34.0724	20.4989	14.4841	35.4254	26.28	26.3845	26.6791	63.4601	67.1651	58.4104	58.3556	62.3185	46.697	60.5451	42.419	38.0194	33.8872
EGR49351	52.7554	75.2317	62.8691	148.121	130.73	117.849	85.3262	134.765	70.6824	759.176	790.758	917.187	909.023	644.769	625.087	832.926	843.375	153.358	192.192	240.926	91.8362	72.3332	80.9329	22.606	29.4169	31.3064	20.5795	468.228	372.163	479.827	73.927	68.0643	77.5485	284.162	369.375	160.324	41.8236	166.638	107.691	64.8368	64.5643	148.121	130.731	117.849	216.274	280.486	233.243	126.998	101.327
EGR49638	37.4136	57.8358	38.5875	67.5012	63.0191	65.1719	2.14522	8.80439	2.44523	13.0275	12.6218	13.1725	11.7761	14.2532	13.8226	12.5147	16.4727	61.7812	58.4122	63.1658	84.0758	51.2498	45.5679	16.6999	8.74556	4.80377	4.21543	69.7966	61.741	65.258	16.2713	13.7732	15.895	92.475	71.6508	120.693	74.1521	65.3696	58.7658	118.225	78.464	67.5014	63.0195	65.1722	31.0203	45.4306	37.2477	60.6789	30.6024
EGR49301	7.74194	3.83346	4.13357	3.71572	3.4945	4.15732	50.5562	24.899	34.96	1.91033	1.64114	3.93723	3.75248	4.35074	3.94854	2.90893	3.84037	19.1821	15.0286	17.4187	12.9132	27.5582	22.3635	12.6709	13.4905	4.11673	1.76612	7.35732	12.6246	10.8305	13.5341	8.71508	7.49189	25.3022	21.6437	9.33641	11.3661	12.6128	19.3367	7.48859	5.89913	3.71573	3.49452	4.15734	3.05514	1.61609	1.18357	1.08608	1.31128
EGR49669	82.1843	100.029	91.7357	69.7553	80.9585	77.7694	89.4687	68.7134	81.1253	86.5729	84.6762	97.8877	94.2263	83.4208	84.702	101.451	100.227	73.6186	66.0773	71.2884	73.2373	69.349	73.9213	62.2568	74.7408	49.9143	68.8452	61.5819	59.1036	66.3577	100.724	118.373	123.8	66.6076	52.3404	66.5159	69.1772	73.727	77.3219	57.4133	52.4152	69.7556	80.9589	77.7697	44.3595	58.0689	68.1199	47.0118	39.9824
EGR49466	2.09589	3.11337	3.27318	0.282914	0	0.562733	0.123179	0.120369	0	0.0831153	0.249912	0.230599	0.428568	0.116917	0.120256	0.295313	0.406823	0.281546	0.150068	0.0752485	0.252567	0.794408	0.977818	2.22186	1.02717	0	0	0	0.195506	0.131941	0.0549589	0	0	0.0602031	0.170477	0.0661275	0.173082	0.109752	0	0.13416	0	0.282915	0	0.562735	0.132924	0	0	0	0.0998401
EGR49477	34.1678	47.0511	41.3865	122.699	157.076	134.622	34.7911	70.0384	49.8417	41.1141	41.7217	60.4336	59.3108	35.3683	36.1311	55.0746	53.1357	77.8373	75.5652	82.2848	51.8454	71.2204	52.1967	82.1214	46.8556	156.937	127.848	372.122	343.689	345.066	116.803	107.766	107.195	154.895	160.677	141.764	156.542	213.52	209.957	123.617	114.331	122.7	157.077	134.623	27.9013	28.1073	23.1812	106.359	103.089
EGR49327	23.1662	37.0972	29.3695	29.8071	32.7881	27.7913	41.9461	35.3277	42.4851	23.8467	25.7816	27.1588	26.608	26.6891	24.284	26.9465	28.8936	40.5218	34.0922	36.5962	25.1843	38.0795	36.6662	19.1408	25.7666	29.9574	23.0225	39.5071	38.7439	42.3234	22.8511	25.1722	25.5474	38.1704	46.8271	55.3631	27.2447	31.4891	33.3392	30.5412	31.9815	29.8072	32.7883	27.7915	30.7601	39.1237	37.5257	28.4192	23.8554
EGR49287	34.0515	37.1444	36.1701	52.3925	65.9145	57.7428	31.7794	43.8761	46.3087	47.8818	50.7584	59.7187	60.8218	46.0455	46.6165	55.5065	53.473	61.0813	42.8231	47.4311	41.2191	88.7386	90.2523	26.6272	25.5411	43.4968	32.5904	99.728	85.594	89.7416	27.6062	29.5384	30.9455	77.7191	103.403	42.1343	59.8207	77.8674	55.0114	53.7541	45.3797	52.3927	65.9148	57.743	28.8379	38.8404	31.5865	57.0001	48.882
EGR49492	22.5305	38.9745	69.7915	12.809	11.6536	13.5005	2.81879	4.88699	3.45484	4.87769	4.69402	3.49529	3.37454	4.18105	3.97499	5.28035	5.53073	3.29935	4.33882	4.37899	3.82649	4.89534	4.33087	4.34495	2.80829	5.61486	5.02945	2.0164	2.2129	2.24012	0.743781	0.933015	1.02703	9.70298	5.84475	26.7666	10.6614	8.39881	8.89043	9.40831	12.4803	12.8091	11.6537	13.5006	8.07878	7.96298	7.95316	3.44558	3.5622
EGR49324	84.3826	102.627	119.695	25.8426	26.1004	27.2656	13.7955	32.5069	13.0111	10.0348	9.62747	7.4365	7.33776	9.41049	10.6663	7.8189	6.9071	106.784	49.5571	49.4296	60.442	81.7279	131.018	105.611	70.8	20.7143	20.1873	90.7706	79.612	81.7966	42.3005	50.2973	54.1058	40.742	32.047	55.0987	110.258	101.255	89.6781	34.2067	34.3593	25.8427	26.1006	27.2658	68.1001	210.526	71.8657	12.6113	13.6401
EGR49554	52.6273	75.7106	77.744	240.478	154.197	194.16	3.88987	46.951	2.60011	7.94703	7.69713	7.41698	6.98969	5.51539	6.37619	9.78626	9.87325	8.89097	8.05196	9.48312	6.73093	5.31224	9.36613	43.3569	8.20936	1.17314	1.4155	3.36955	3.42994	4.12799	0.803497	0.633552	0.813626	15.3501	12.2625	16.7833	2.02436	2.2464	2.66831	119.881	109.027	240.479	154.198	194.161	137.123	168.239	129.642	234.189	148.768
EGR49677	0.958962	2.84901	2.30404	2.41632	3.57101	3.7763	0.901755	1.90923	0.999313	5.8311	5.43777	6.64006	6.97206	5.18302	5.67344	9.00792	7.63173	7.98682	7.9649	9.77798	6.33932	10.1141	9.00961	1.56949	0.417755	2.29465	2.29701	1.24981	1.59027	1.60983	0.0670563	0.0660919	0.135803	1.39564	1.66402	2.25914	1.19669	1.2052	1.22995	1.14583	1.01174	2.41633	3.57103	3.77632	2.10838	2.252	1.46604	8.60984	6.09084
EGR49383	2.94395	3.64429	3.18296	2.98042	3.17671	2.76651	3.63343	2.36703	1.64348	6.65454	6.96217	7.19075	6.22047	5.91209	6.58771	6.91344	5.35722	2.76828	2.95107	2.21962	3.14219	3.39607	3.64681	1.80683	1.76341	1.05666	3.21103	5.12578	4.48535	4.81853	1.38955	2.43477	1.25072	7.61069	4.9488	9.75291	10.373	8.7872	8.04854	2.82667	2.32948	2.98043	3.17673	2.76652	2.24052	2.24689	1.85651	2.63284	2.38406
EGR49574	126.785	143.298	116.55	98.22	62.9813	56.2416	60.9068	98.7734	40.6207	38.4739	35.0556	38.3308	38.5745	34.8503	40.9063	41.4242	43.3344	128.105	74.2027	71.6438	76.6764	156.612	180.555	127.947	80.4461	27.6997	52.3439	37.044	54.848	55.5227	24.8621	16.5263	24.5901	47.5021	36.4676	45.9154	44.9153	40.4123	34.0481	91.7419	66.8815	98.2204	62.9816	56.2419	109.076	248.547	120.088	93.9573	85.079
EGR49668	346.747	257.54	323.986	228.827	176.076	217.232	416.634	327.473	352.734	278.07	272.575	311.988	290.615	212.055	232.849	275.047	344.005	142.326	99.3101	124.492	151.222	91.4281	128.921	206.365	285.324	350.323	306.518	249.494	234.799	227.986	614.247	613.378	523.781	168.215	154.6	102.109	101.813	104.91	292.586	157.835	121.943	228.828	176.077	217.232	361.632	389.05	397.573	445.9	337.695
EGR49263	13.128	18.8511	17.3479	19.4042	21.2489	19.3862	11.1875	13.7219	14.5842	17.6225	16.9059	24.5837	23.2351	18.6987	18.2285	22.3511	21.9146	11.573	12.0787	13.3622	10.4638	12.721	13.411	9.5954	8.221	11.2302	8.75981	23.2985	22.2466	23.5533	15.732	16.5236	17.5686	13.3868	17.1562	22.6568	12.5759	14.3677	12.0633	28.3192	26.2293	19.4043	21.249	19.3863	11.8228	18.3435	13.3965	8.84	8.44244
EGR49507	8.11405	10.8925	16.4625	12.2671	12.2693	7.74602	9.49511	17.5629	13.8509	23.5681	23.7936	29.3932	30.545	21.029	22.7332	28.3872	27.7197	13.8064	10.2252	12.6367	13.2607	15.9271	17.544	5.31195	7.06948	17.431	13.6975	52.5226	43.9553	48.6732	51.4427	71.8041	78.7496	28.9215	31.1319	12.5614	90.8517	150.092	116.85	14.4043	8.37038	12.2671	12.2693	7.74606	8.96555	10.5013	8.43509	8.4992	9.34525
EGR49562	114.807	163.327	126.348	366.982	385.153	440.691	59.8487	100.657	51.2937	601.888	600.28	842.323	843.855	469.657	468.611	893.02	896.251	69.19	57.2726	60.6307	52.0417	76.0562	74.434	70.5964	36.3879	72.432	60.0233	258.055	345.7	281.298	99.5928	111.432	121.292	124.452	97.5209	168.943	82.2757	70.7073	74.374	94.0102	96.0289	366.984	385.155	440.693	199.141	202	182.135	205.497	187.913
EGR49296	50.3444	66.253	62.7231	102.807	107.929	112.066	58.8369	53.868	51.4166	32.6765	33.0873	39.009	39.7868	26.2332	28.1903	40.4366	40.3217	27.0257	22.5519	25.4365	19.0637	27.3105	25.0255	34.6313	40.2569	36.7618	44.5666	39.4246	37.4974	38.0071	19.6279	23.7243	25.928	34.5076	21.3804	40.4789	16.7467	14.9206	25.0693	78.0815	81.9578	102.807	107.929	112.066	50.7935	60.6735	49.711	34.1922	30.0808
EGR49283	9.51083	10.226	14.6247	6.16234	8.55521	6.71231	14.3095	16.7298	12.136	36.6389	37.5861	49.5588	45.2424	38.6443	35.7567	47.6816	51.7964	28.5455	22.4921	24.5856	24.0262	25.7225	27.6286	6.7924	7.81293	17.9463	15.6215	36.6551	32.7157	37.7711	103.748	104.279	103.209	15.9857	14.971	19.8908	24.4153	29.9392	28.2857	6.12275	6.88065	6.16236	8.55525	6.71234	10.754	17.1022	14.2076	8.23414	7.8703
EGR49325	54.5097	51.5644	51.9959	84.7816	77.2554	81.6966	90.2751	87.8418	86.4767	66.3337	68.2951	83.7847	85.3246	62.933	64.4817	81.1609	78.1703	102.405	81.0885	85.7599	64.0907	132.144	133.503	54.4722	53.5175	57.6243	60.5509	95.4299	106.247	105.301	43.1796	44.7454	36.4654	101.517	92.4692	63.4543	51.7784	48.3974	67.7163	83.3245	64.8057	84.7819	77.2558	81.697	71.8247	78.3339	74.2534	81.1488	57.6685
EGR49598	2.93197	3.62945	2.64167	12.071	9.86356	11.4146	2.41243	6.23025	1.63679	3.02305	2.62204	3.74203	2.86442	3.05305	3.19633	2.89182	3.13011	6.35097	3.20148	4.10538	3.53319	10.6782	9.38651	1.96307	1.75623	0.876969	2.25738	1.52252	0.911652	2.03031	0.230648	0.303108	0.311408	1.85282	1.82837	0.832561	0.484253	0.690902	1.03908	5.63034	5.22	12.0711	9.86361	11.4147	8.92558	8.0903	8.23626	5.55274	3.21236
EGR49604	10.0786	15.221	11.8655	14.9651	16.6331	15.9657	27.4845	21.9953	13.9536	21.5029	23.3944	26.791	24.639	21.2896	18.7364	25.3723	28.3666	12.7266	12.4123	14.4741	14.9214	13.2874	12.8416	3.37402	9.00069	11.3348	9.05304	14.408	9.02536	15.9887	13.9542	23.8603	28.6884	8.56928	9.1816	8.26779	8.65602	15.411	12.4504	12.3867	12.2283	14.9652	16.6332	15.9658	13.2954	27.4554	20.8008	11.2404	7.68173
EGR49640	0.361832	0.0895816	0.434676	0.879154	1.19429	1.45724	0.170123	0.249364	0.242394	0	0	0.0318484	0	0.0269125	0.0553624	0.0679767	0.10535	0.17012	0.155446	0.15589	0.0498318	0.381623	0.442397	0.0807536	0	0.692647	0.0928605	0.353681	0.36002	0.227781	0.113856	0.0374063	0.0768612	0.291015	0.27469	1.36994	0.318727	0.07579	0.0732756	0.370579	0.190873	0.879158	1.19429	1.45725	0.183583	0.339887	0.331896	0.380699	0.206836
EGR49511	40.9119	53.5423	50.9427	61.0333	52.3051	59.8016	48.6394	60.283	36.9412	39.1855	37.9984	44.5078	44.4549	36.1175	37.7462	44.2733	45.2888	37.1977	39.2868	40.1514	26.0381	42.7528	39.3829	36.8711	35.6451	38.7849	34.3312	46.5009	48.6654	49.9097	25.6069	28.4885	29.3397	35.2999	30.0312	32.1894	22.1433	19.4273	29.1675	58.5699	51.0435	61.0336	52.3054	59.8019	106.276	109.689	95.5047	53.437	36.0252
EGR49686	0.927673	1.13305	0.995559	14.4089	5.87265	6.21025	0.290778	1.23603	0.207152	1.17722	1.14548	1.11049	1.12972	0.717588	0.733354	0.970161	0.918339	2.17248	2.60377	2.81992	2.50836	2.09544	1.75109	0.496891	0.404124	0.532747	0.428541	0.657412	0.792266	0.879878	0.084329	0.0639355	0.111667	2.98445	2.77678	1.41272	0.313245	0.26556	0.482189	2.48609	2.20214	14.4089	5.87268	6.21028	2.66716	2.10591	3.26187	1.00207	0.765975
EGR49275	34.6327	49.4486	42.1062	47.4625	39.8341	40.6303	30.8665	100.584	20.9956	40.5955	39.4935	48.7249	46.5163	36.0837	37.54	46.9296	45.356	36.8074	39.8752	43.0252	32.2957	35.2801	33.2237	30.1723	24.3575	23.297	16.8482	21.3448	25.3947	29.7698	13.4216	13.3436	15.1272	26.7199	29.5049	27.3833	13.722	17.9462	21.1252	61.8231	46.664	47.4626	39.8343	40.6305	217.352	283.253	243.55	19.4339	13.9932
EGR49666	0.694364	1.03145	0.667322	0.374915	2.11557	1.11859	0	0	0	2.53331	2.20787	2.20024	2.39795	1.54937	2.33732	2.73943	1.48258	2.42517	1.19322	1.39606	1.81694	3.11246	1.60858	0.619872	0.302487	0.332301	0.356403	2.37553	5.18165	6.99387	0.145662	0.430702	0.737492	3.82948	5.27136	3.68053	0.305822	0.872656	2.10926	1.06672	1.09887	0.374916	2.11558	1.1186	0.704601	0.978376	1.27383	3.21451	2.38153
EGR49322	1.08636	0.831323	0.616938	0.37327	0.451347	0.901555	0.325038	0.544497	0.396959	0.187989	0.172715	0.191242	0.269259	0.205676	0.135997	0.14843	0.115019	0.291866	0.26871	0.269478	0.176817	0.325505	0.317762	0.528988	0.387206	0.236317	0.202765	0.289605	0.393061	0.447633	0.124305	0.183777	0.272724	0.317723	0.214213	0.299133	0.130492	0.0413727	0.0800004	0.960897	0.62517	0.373272	0.451349	0.901559	0.751617	1.5307	0.679415	0.207819	0.752725
EGR49319	0.814395	0.403252	0.391339	31.367	33.3593	21.1371	3.70142	1.49668	1.09114	20.2388	18.6015	5.8302	7.45058	13.205	14.9113	11.3729	9.48471	22.0623	58.2729	56.2171	35.1432	2.57682	2.96971	1.33288	1.89214	1.16923	1.1147	1.32675	2.2959	1.50386	1.82231	1.06644	1.3263	0.93572	1.41316	0.822241	1.13585	1.02351	1.0995	0.695068	0.572811	31.3671	33.3595	21.1372	1.2396	1.275	0.871518	1.94222	1.9656
EGR49459	7.92104	6.27544	4.94816	2.56613	4.42449	3.82815	8.93822	15.649	32.8995	13.3187	9.06718	10.737	8.6384	10.3691	8.60496	8.92868	12.7614	17.9825	19.5102	18.5421	15.927	10.3384	10.2964	5.30345	11.7322	3.41169	6.09857	18.9694	21.4768	17.5523	9.63762	9.00768	7.06695	13.6516	12.0267	15.3949	38.5502	33.349	29.3553	3.24501	2.08925	2.56614	4.42452	3.82817	3.21513	2.23219	2.90628	4.33372	2.4149
EGR49400	13.6811	19.3906	16.164	20.8733	23.1998	22.3767	15.9337	19.2609	17.8256	18.0781	19.955	12.7712	14.7832	18.5591	18.7436	17.355	17.5901	9.17222	14.523	14.8169	15.6957	8.80327	9.5954	11.7652	11.3731	16.3384	16.106	18.5258	16.1103	14.6018	14.4816	15.2595	17.1171	13.9598	12.0333	20.0224	16.8607	19.5602	15.861	16.3257	15.361	20.8734	23.1999	22.3768	17.3217	21.4582	26.0194	16.798	12.1494
EGR49524	36.9331	33.2998	29.1375	32.1448	31.3507	25.4568	37.3216	44.0681	32.989	46.5184	52.5834	56.0891	53.303	47.0684	48.2442	50.9518	51.5734	25.3249	22.7344	21.8494	20.194	23.1103	22.9862	22.6367	16.8096	16.356	19.8058	36.6399	30.1664	40.5316	15.0329	20.9714	24.8243	26.3478	37.3046	14.7486	13.596	25.1711	26.792	29.3574	22.6816	32.1449	31.3509	25.4569	58.7335	55.9232	48.5408	21.3434	17.2259
EGR49528	3.98315	7.39605	7.41681	7.25849	8.21692	6.55039	10.8855	9.60774	6.4485	9.79335	9.14273	13.3227	11.3122	9.18407	9.06551	12.4874	12.8053	8.72828	7.91428	8.25864	6.23991	9.02563	7.52934	2.88912	2.60278	5.36123	5.87786	10.2202	8.73145	9.21498	16.6593	16.9344	16.2348	6.97923	8.8556	6.34647	5.42743	7.03956	9.67968	8.0314	4.99032	7.25852	8.21696	6.55042	7.19959	9.00316	9.01984	4.50517	3.51023
EGR49376	0	0	0	0.0857894	0.0806819	0.426601	0	0.219	0	0	0	0	0	0	0	0	0	0.064031	0.113765	0.022818	0	0.0209472	0.0613467	0.0709206	0	0	0	0	0	0	0.0333309	0	0	0	0	0	0	0	0	0	0	0.0857897	0.0806824	0.426603	0.806146	0.671626	0.437224	0.0668687	0.0605501
EGR49646	51.6434	38.3134	47.7561	49.8277	55.873	49.9364	103.801	82.3528	96.6953	66.9432	68.1673	78.0413	82.7065	62.3033	59.1409	74.1499	81.0898	83.0103	84.0696	92.9241	70.7816	76.3678	78.2056	36.9142	67.1061	82.5531	79.9781	100.613	103.917	107.788	134.471	154.627	151.397	68.1051	78.2961	93.8	107.631	93.6758	75.6891	45.0762	41.7537	49.8279	55.8733	49.9366	43.7607	55.6796	48.673	47.6517	57.081
EGR49586	0.554256	0.365924	0.355114	0.598531	0	0.595257	0.868654	0.679069	0.66009	0.117225	0	0.130095	0.0671613	0	0.169609	0.138836	0.215168	0.0992728	0.052914	0.10613	0.0508885	0.146143	0.285333	0.329863	0.482904	0.176833	0	0.36118	0.551481	0.186088	0.232541	0.076399	0.078491	0.594372	0.160294	0.46633	0.0813713	0.309588	0.374147	0.567655	0.19492	0.598533	0	0.59526	0.374952	0.173547	0.338933	0.155509	0
EGR49432	12.9519	16.8826	14.6816	27.1362	17.9881	20.5678	37.3705	24.7183	24.0274	20.7908	18.1276	23.1512	22.8975	20.0243	18.9702	24.9564	21.6593	37.3549	32.3708	33.0992	25.5823	29.4222	28.4944	7.51061	11.4774	26.065	22.2734	24.8333	25.0581	25.5336	34.6013	34.9734	35.3197	18.6208	20.6016	24.1415	19.2587	16.2775	15.5134	30.158	19.7379	27.1363	17.9882	20.5678	22.9157	32.1316	23.0498	18.0765	13.2466
EGR49357	114.711	142.219	130.725	216.191	237.754	240.931	162.371	153.92	143.128	147.669	147.875	190.795	186.343	124.888	127.171	210.046	212.914	190.53	290.506	289.457	233.025	118.091	111.479	79.0555	117.597	87.6191	94.6371	291.522	284.619	272.59	118.473	159.732	163.9	121.171	72.7352	268.186	172.972	157.287	149.224	167.752	191.97	216.192	237.755	240.932	55.2111	74.5404	66.1977	81.8772	66.5725
EGR49320	33.6057	39.7642	38.6653	32.7974	27.8805	30.7541	63.4244	54.4387	43.1934	33.4609	33.2107	32.607	34.2689	34.3363	35.2206	39.1255	38.9545	40.7774	49.2087	53.9488	33.2231	40.2071	37.3622	44.6485	45.1563	49.607	42.3535	58.1405	53.178	58.2421	64.0764	61.6868	65.6215	34.1889	33.2976	37.4339	28.5946	30.1723	40.9293	30.7016	21.8058	32.7975	27.8807	30.7543	43.9472	65.0616	58.6838	35.856	31.6862
EGR49409	13.2298	18.0147	21.7207	13.6913	13.436	11.8404	13.4772	15.7024	5.90847	27.4564	26.467	36.0989	32.2624	24.9282	25.1342	24.4403	27.6057	47.3916	35.5226	32.6158	42.3618	60.3193	69.5262	16.7315	9.12524	15.8284	15.8447	40.4117	38.9421	33.8689	40.4733	38.0676	34.8945	34.7082	42.8046	47.0285	44.4297	40.1814	31.2573	16.937	11.6316	13.6913	13.4361	11.8404	19.5778	37.2821	24.776	23.1994	29.8302
EGR49572	20.456	27.4461	19.0252	0.712583	0.446773	1.88983	0.827343	0.404234	0.196468	0	0.13988	0	0.0799591	0	0	0	0	0.590948	0.188991	0	0.424098	0.98595	1.64191	8.24712	6.70743	0.21053	0	0.645007	0.875424	0.553871	0.0922843	0	0	0.20218	0.190838	1.22142	1.93754	1.56647	2.13812	0.225275	0.464126	0.712586	0.446775	1.88984	0	0	0	0.370283	0.167647
EGR49659	5.25824	6.4406	7.44721	6.57484	5.34022	5.64722	5.5301	5.91255	4.94391	9.15305	9.34981	11.5951	11.1665	7.8216	8.27831	11.4874	11.6838	5.4808	7.88419	7.92866	5.29668	5.47156	5.80514	3.02648	3.67711	4.10576	5.04277	2.73897	2.96016	3.1708	1.77071	1.97412	1.85182	6.04159	3.96185	9.01116	5.8812	4.17373	4.34352	5.52708	4.45271	6.57487	5.34025	5.64724	7.16115	8.64382	6.09246	7.45422	5.74792
EGR49648	6.58566	7.37253	8.072	9.58537	7.75459	11.2755	6.28255	6.57773	6.64964	2.48294	2.79206	1.88182	2.28994	1.67536	2.0737	2.51034	2.14905	1.84626	2.62424	2.41242	3.39133	2.84378	2.8007	4.34546	5.82101	2.83196	4.01715	3.54518	3.75118	4.08573	2.20243	3.118	3.24392	1.35982	1.40775	2.26455	1.135	0.839662	1.58495	5.47409	7.04881	9.58541	7.75463	11.2756	5.61739	6.72417	7.8793	2.97247	3.63729
EGR49393	66.4572	72.5667	72.0936	85.1948	77.2709	70.5116	117.189	99.7714	101.521	61.6811	57.1016	66.1928	67.5662	50.5636	54.4221	69.485	68.7292	91.8601	97.0067	97.6294	77.2349	93.75	97.9563	53.2396	74.7946	85.6222	79.0664	96.1331	93.4656	100.205	94.5872	98.701	94.8707	79.0924	85.5607	113.809	80.743	75.7911	80.4256	85.4562	76.8864	85.1951	77.2714	70.5119	71.3719	83.7797	83.4044	85.9892	90.5014
EGR49556	27.7942	23.5928	32.4358	21.4389	26.2113	31.9825	29.8699	40.1342	24.8261	40.3097	37.8761	20.9695	23.8161	25.9888	27.9462	34.3137	21.5801	24.5355	18.7638	22.2388	19.1392	37.6901	27.5951	19.4955	24.2161	47.5052	28.5324	30.079	22.7167	33.9943	14.1601	13.9564	20.2427	46.5337	63.7317	29.0642	9.61837	13.307	39.4008	16.2664	18.8511	21.439	26.2114	31.9826	26.1894	33.5681	21.8526	30.0791	28.75
EGR49307	76.0919	88.0162	100.686	69.8379	87.6155	74.3885	255.512	169.269	219.642	73.3264	72.1903	85.7903	83.0733	68.9861	71.7543	86.3778	83.6075	80.2055	64.3839	71.841	72.8262	90.0729	90.0071	68.5936	97.5516	129.384	109.078	128.857	112.084	131.155	106.19	126.735	125.248	90.0805	84.1116	106.778	161.28	156.523	124.634	57.7175	62.4689	69.8382	87.616	74.3889	43.0784	42.0932	41.9006	53.495	51.373
EGR49449	32.5551	22.3847	37.9819	124.81	137.304	114.661	21.1216	17.6353	20.6978	130.206	132.943	10.6611	10.6975	109.248	108.323	56.5135	56.5685	47.2841	96.456	83.0935	288.159	10.9455	14.6005	90.9949	64.0359	2.99351	8.46439	1.80647	1.27305	0.930736	2.2665	1.8224	1.32873	2.74412	1.72679	2.15297	7.6388	7.86125	8.06109	3.63996	3.89964	124.81	137.304	114.662	17.4552	25.5061	19.6904	5.26503	4.98423
EGR49671	0.593208	0.587461	0.570106	1.06766	0.602457	0.212364	0.37188	0.908491	0.35324	1.63103	1.63473	0.348094	0.431288	3.11795	2.78344	2.67468	1.61203	1.85937	7.47552	6.19059	3.70361	0.417103	0.66167	0.529569	0.516841	0.189261	0.811952	1.44961	0.98373	1.69291	1.16146	0.899449	0.58805	1.45404	1.28669	0.499103	0.60963	1.73956	1.52168	0.202516	0.208619	1.06766	0.60246	0.212364	1.40456	1.48595	4.17166	0.998625	1.80852
EGR49386	1.75016	1.7332	2.1025	2.51995	2.51804	1.56635	2.05719	1.74222	2.08434	0.416429	0.741998	0.256747	0.530182	0.911217	0.535569	0.657598	0.452953	0.744493	1.04428	1.59184	0.763272	0.961399	0.412953	1.4322	2.66849	0.837572	1.04804	1.99585	3.26511	3.30528	0.795479	0.844349	0.557659	2.4801	2.78385	1.91427	1.15625	2.44394	2.12658	1.19498	0.46162	2.51996	2.51806	1.56636	2.07195	2.46601	2.14048	2.2097	1.55626
EGR49658	2.89854	3.22926	2.5245	1.17378	0.919915	1.55648	2.04422	2.33052	1.94175	2.18396	2.07371	2.20049	2.10736	1.45522	1.74626	2.62062	2.56696	0.657058	0.8561	0.806511	1.02292	1.21806	1.72533	1.13207	1.10486	1.73394	1.39478	0.885388	1.12657	1.23167	0.228018	0.187282	0.230893	0.999105	0.903762	2.24057	1.19683	1.3281	1.06392	1.11323	0.860081	1.17378	0.91992	1.55648	3.67659	5.87091	3.48958	0.838662	0.621339
EGR49274	2.66749	3.62003	3.03834	1.92038	1.00336	0.954937	1.20773	10.8031	0.970699	0.72089	0.848182	0.452191	0.718287	0.67604	0.634886	1.00227	0.728718	1.16789	0.962052	1.02155	1.00686	1.48484	1.24608	2.46951	2.41016	0.472806	0.608518	0.820846	0.540656	0.597062	0.207252	0.408542	0.58762	0.8173	0.942884	0.897728	0.348105	0.413879	0.680252	2.73197	1.04233	1.92038	1.00337	0.954941	30.2762	34.1518	29.4521	0.665263	0.753001
EGR49625	33.3801	36.3273	42.0556	23.9461	30.0672	27.6154	96.052	58.961	74.9073	37.6071	37.6925	48.131	47.294	39.1276	36.5275	46.0026	45.4693	40.3088	28.0051	30.4904	30.4418	44.7849	41.23	20.0064	49.1223	49.5611	46.4961	75.6904	65.7805	74.3714	45.9734	56.628	57.3268	39.7353	38.4272	28.5809	41.5078	53.4642	61.2452	25.8517	19.1642	23.9462	30.0674	27.6155	16.3975	19.8327	19.2582	23.2318	22.6547
EGR49532	4.47198	2.65719	2.14891	5.79504	6.35838	6.72391	2.52312	6.1639	2.39665	6.10058	3.4127	5.03837	4.71441	4.92275	6.15815	4.03269	4.34018	5.52674	3.97048	4.88093	6.28203	7.54653	6.67636	1.19767	1.55851	2.99621	2.29538	7.64967	11.124	9.23387	5.06586	4.80807	5.88968	8.22111	9.3119	11.2877	4.53012	4.30886	4.52817	5.03809	5.18991	5.79507	6.35841	6.72394	2.72275	3.78068	6.97338	1.88207	3.0676
EGR49497	3.79696	3.825	3.46034	3.39332	2.19402	2.8123	2.70862	5.95535	3.97622	1.9938	2.26893	2.67366	2.26079	1.4997	1.38228	2.16458	2.31269	3.32415	2.30618	2.08713	2.90311	3.72846	3.53866	4.9091	4.79112	9.39883	8.80366	1.85571	2.11695	1.8133	0.906381	0.75799	0.750934	3.27948	1.98794	2.61077	4.81511	4.85418	4.53405	21.1199	22.8614	3.39333	2.19403	2.81231	5.18153	5.71897	4.32349	1.26736	1.39708
EGR49631	1.40097	1.73425	0.807848	1.58853	1.13825	1.35415	0.395219	0.579305	0.625681	0.911142	1.13594	1.20847	1.12042	0.833617	0.643071	1.31599	1.57723	0.50813	0.481495	0.462751	0.231532	0.14776	0.234399	0.312669	0.427216	0.53637	0.575273	0.855883	0.801526	1.27	0.0881679	0.144833	0.0892794	2.51111	2.09675	11.5279	0.49363	0.440175	0.652545	1.21961	0.812943	1.58853	1.13826	1.35415	1.35055	1.5134	1.15656	0.943376	1.06779
EGR49364	47.5421	60.3915	46.9438	32.4394	25.9752	32.2081	19.4764	68.202	15.6333	35.4477	36.9952	37.0085	37.8649	39.0315	39.3944	42.2652	43.4737	15.4811	14.6505	14.7355	17.6121	17.2563	16.5619	36.2188	24.8618	14.1601	21.2105	12.4266	10.853	12.1483	16.9798	16.5905	18.5788	15.696	10.9647	24.076	14.8872	15.0634	17.1433	29.2251	35.873	32.4395	25.9754	32.2083	160.81	166.151	180.369	37.1888	45.2181
EGR49633	3.34426	4.00504	2.91504	15.7474	14.178	16.6636	1.79178	4.18073	1.45883	1.80118	1.85473	1.75248	1.72461	1.7354	2.21336	1.53417	1.84175	3.32231	1.98245	2.31202	2.00297	3.81428	2.53241	2.25647	1.82956	2.56818	2.59477	11.8784	9.44087	9.9291	2.49622	2.62112	2.97375	4.36076	2.93527	9.73683	2.80884	1.93858	2.70903	14.4571	12.9645	15.7475	14.1781	16.6637	8.08932	8.58415	6.45617	10.4741	5.21641
EGR49503	29.2634	37.3194	27.5168	24.2123	23.5191	23.4015	63.6471	43.14	42.2163	24.1447	26.9441	25.2758	24.5283	20.8261	21.6465	28.3585	29.0956	41.3182	57.0705	53.0309	26.3267	32.7236	30.7259	16.351	25.6796	37.0768	30.0406	34.9321	32.9398	35.3595	28.53	28.8597	29.5605	33.9616	36.8055	32.2554	26.1482	25.8412	30.1853	24.3648	18.1024	24.2124	23.5193	23.4016	28.1994	34.7068	30.3183	24.0112	21.8226
EGR49539	0	0.122253	0.118642	0.133311	0	0	0.116085	0	0	0	0	0	0	0	0.113331	0	0	0.0663331	0.0707132	0.212745	0.0340032	0.0976514	0	0	0.107557	0	0	0.241337	0	0	0	0.051049	0.157341	0.113472	0.107107	0.0623194	0.108743	0.0517159	0	0.379301	0	0.133311	0	0	0	0.115962	0	0.103909	0.0940907
EGR49261	13.9675	17.3682	16.3504	18.7122	19.838	19.8505	9.18409	12.8346	11.2564	12.394	12.1884	14.7899	12.1401	11.5292	11.9871	14.8367	14.7585	10.4395	6.55697	7.96323	9.11185	12.1285	13.9755	11.344	8.1434	6.93569	5.71381	16.9377	15.7784	16.7658	8.98846	13.5928	12.6265	16.4103	11.0705	23.3797	12.8586	12.1425	10.5062	24.4155	22.6029	18.7123	19.8381	19.8506	14.4931	15.9812	14.1605	12.9942	10.7258
EGR49389	0.594951	0.589186	0	1.28495	1.20845	0.638962	0.559459	0.546696	0	0.566246	0.945884	3.14204	2.59533	2.12407	2.91299	2.90608	2.7716	1.75827	0.851985	2.0506	1.31099	3.13746	2.90969	0.531124	0	0.56945	0.610752	1.1631	0.887957	0.898881	0.49923	0.984099	0.252762	1.09373	0.774282	1.80205	0.786111	0.747716	0.481941	0.609333	0	1.28496	1.20846	0.638964	1.81117	0	2.18291	1.00156	0
EGR49520	1.39518	0.967166	1.7431	0.45199	0.708467	0.749196	0.393586	0.769214	0.124619	0.265574	0.266177	0.638579	0.405743	0.29056	0.426943	0.471799	0.324975	0.262386	0.279712	0.240438	0.384292	0.919685	0.682334	1.49461	1.33713	0.400615	0.143224	0.0681877	0.416459	0.56211	0.234143	0.115388	0.237095	0.320606	0.181572	0.845175	0.307244	0.409133	0.39556	1.42891	0.588788	0.451991	0.708471	0.749199	3.25623	2.62113	1.66368	0.23487	0.744366
EGR49280	1.99587	1.31769	0.63938	1.43687	0.675662	1.42901	0	0	0.594243	5.48765	5.07702	2.81081	4.1114	4.35452	7.93987	4.7495	5.16545	0.35748	0.571628	0.764347	2.19898	0.17542	0.856235	3.5635	0	1.27355	6.8296	0.650302	0.330979	0.670102	0.558252	0.825335	0.282645	1.83456	2.88608	2.35095	1.7581	1.11482	0.808378	4.08823	1.40381	1.43687	0.675665	1.42901	2.02529	2.49976	0	0.559985	0.50707
EGR49348	2.58178	2.64493	2.65235	4.80692	6.41945	5.16308	1.00459	1.22709	0.715677	0.677852	0.452927	0.595546	0.647263	0.3973	0.326919	0.802816	0.829469	1.45902	1.68285	1.58538	1.29965	2.23004	1.71868	2.54323	2.48211	1.78943	1.91922	536.487	667.193	669.841	148.174	151.823	160.217	3.72335	3.12826	9.57271	0.901843	0.8205	0.79328	4.92367	4.97811	4.80694	6.41949	5.1631	2.16815	1.75618	1.71489	3.14728	3.25701
EGR49278	2.22616	1.46973	1.42631	4.00665	0	3.98473	0	1.36374	0.66281	0.470834	1.41571	1.04505	0.269752	0.662313	0.681232	2.50935	1.44037	0.797455	0.637585	0.42627	0.613178	2.54359	2.86509	0.662446	0	0	0	0	1.10751	0.747421	0	0	0	1.02312	0.321909	0.749203	0.98048	0.621728	0	0	0.782894	4.00666	0	3.98475	4.51796	4.87934	2.72264	0	0.565578
EGR49440	49.5901	64.7829	66.9251	74.0604	63.2219	89.5195	44.6474	34.9031	23.5608	22.4272	23.4845	20.803	23.7803	25.7405	27.4444	23.7865	30.7203	18.7091	17.2247	22.7289	22.0872	19.1961	16.2952	29.1994	27.5783	23.2273	23.8289	22.6895	14.1726	24.9744	10.6242	13.5256	15.689	5.81901	10.5274	11.718	11.6177	6.63014	5.5555	89.691	69.017	74.0606	63.2222	89.5199	57.8158	52.5291	41.616	30.1954	20.9087
EGR49469	30.0517	33.6577	25.2712	17.5783	17.9851	18.0585	12.952	13.8071	11.1844	18.6706	20.7606	27.6481	26.2056	18.4138	18.7755	26.8174	26.8049	35.4192	19.7755	27.2819	42.9642	42.0719	47.3331	23.1549	15.5851	1.71212	3.85623	12.152	13.7047	14.9544	2.70179	1.62735	1.51992	25.4032	26.9269	40.9065	15.9145	12.2147	17.2433	15.9387	10.7573	17.5784	17.9852	18.0586	29.7687	26.5488	26.4168	40.6527	36.1296
EGR49460	2.29049	3.27642	3.26116	1.28253	1.63695	2.00438	4.30769	3.81966	3.78867	1.48023	1.61846	1.43366	1.17186	1.48909	1.32395	1.17937	1.15266	2.09683	2.0895	2.85082	1.42536	1.54341	1.48486	1.28744	2.73474	1.29915	1.56755	1.1609	1.51934	1.58076	0.605065	0.701603	1.18935	2.76817	2.06086	2.18408	2.12971	1.67031	1.40874	1.39014	1.25302	1.28253	1.63696	2.00439	4.04592	3.74532	4.20196	2.71339	2.26302
EGR49665	0.427385	0.634867	1.02685	0.461525	0.434048	0	0.200945	0.785443	3.24483	0.135588	0.271792	0.45142	0.388409	0.190729	0	0.321169	0.0829578	0.287059	0.367216	0.49102	0.23544	1.01421	0.165015	0.381535	0.372366	0.409067	0.658105	0.208879	1.06311	0.538096	0.358624	0.2651	0.453931	0.589267	0.370806	0.323627	0.658824	0.268563	0.77896	0.218859	0.225454	0.461527	0.434051	0	0.433686	0.200732	0	0.359737	0.651489
EGR49371	10.3888	14.4676	6.55211	32.2535	19.1232	22.6632	0	4.77307	0.579958	2.0599	1.75489	1.60023	1.88827	1.35222	0.894116	1.58577	1.13429	8.28606	11.1577	11.1896	9.56813	7.61853	7.18661	8.11496	5.65709	0.310734	2.3329	6.66404	8.72162	12.5894	0	0.134249	0.137925	142.193	231.251	70.308	104.952	103.634	167.651	129.674	97.9596	32.2536	19.1233	22.6633	13.1774	13.1132	10.7204	11.2037	3.95905
EGR49634	0	2.38108	0	0	0	0	0	0	0	0	0	0	0	0	0	0	0	0	0.688625	0	0.662265	0.633971	0	0	0	0	0	0	0	0	0	0	0	1.10503	1.04303	0	1.05897	0	0	0	2.5367	0	0	0	0	0	2.20545	0	0
EGR49254	144.177	142.096	132.185	211.971	206.371	232.041	233.716	184.816	237.435	83.2798	81.3151	80.6445	81.8583	74.932	74.8304	78.1166	78.1879	138.675	118.495	109.9	139.127	174.698	180.114	118.837	188.726	60.3326	92.6637	205.516	276.939	305.06	63.3902	65.9654	61.4878	538.676	455.386	594.616	143.074	152.185	155.927	230.767	223.429	211.822	206.372	232.042	117.828	152.443	138.335	238.175	188.592
EGR49391	25.3475	32.3492	26.5982	25.1452	22.9049	23.793	26.025	23.4751	22.9378	22.816	20.9427	22.7442	21.9113	21.7924	21.8041	24.4974	23.1154	14.9248	25.5136	24.803	17.1521	13.0863	12.4668	9.79963	22.6061	13.4996	16.1178	13.884	12.7427	16.1495	9.9648	11.3071	11.9559	13.9121	12.9296	16.994	11.3691	10.3121	11.964	22.349	17.8986	25.1453	22.9051	23.7931	28.6241	35.1216	30.9395	15.2316	14.5022
EGR49591	1.19517	0	0	0	0	1.28358	7.86708	1.09823	10.6753	9.10002	7.60056	0	0	3.55578	5.12029	2.69441	2.78386	0.963298	4.10763	4.46263	10.8636	0	0	0	8.33044	2.28788	8.58837	0	0	0	0	0.988454	0	0	0	0	2.10557	1.00137	2.90444	0	0	0	0	1.28358	0	0	0	0	0.910931
EGR49429	260.735	291.539	325.1	229.114	253.117	238.385	594.122	489.353	539.607	293.974	279.469	310.947	313.774	285.065	287.341	311.991	307.795	255.363	307.245	301.881	289.264	218.941	219.216	271.937	385.296	497.895	357.317	196.351	150.698	180.874	297.255	338.962	391.321	143.719	188.699	47.7457	75.9949	156.881	219.491	258.311	274.635	229.115	253.119	238.386	195.84	236.917	286.839	161.012	212.365
EGR49385	45.9361	51.3479	51.0768	47.4183	51.7536	49.0732	89.6675	69.6806	69.3974	53.6409	54.4324	57.6757	58.4014	56.426	55.9552	60.7292	60.7954	38.6567	56.8716	61.5949	35.3027	32.4914	32.3441	33.7033	44.1871	40.5553	30.3563	55.7109	52.1549	59.1615	35.6903	45.261	45.4334	37.3831	50.996	52.8815	43.8536	42.5602	37.3091	53.6016	52.3961	47.4185	51.7539	49.0734	50.8883	66.6657	70.003	37.5741	29.1454
EGR49496	0.708324	1.1691	1.36148	1.27484	0.959156	0.507148	0.444046	1.51871	0.210894	1.87264	2.32734	1.1638	0.772472	0.632208	0.939274	2.04043	2.29149	3.10826	1.21721	0.678157	1.30068	5.66526	5.22662	0.632334	0.411425	0.225988	0.484758	0.230789	0.939703	0.475632	0.495302	0.195271	0.100309	0.217026	0.921829	1.4303	0.519951	0.593467	0.573779	0.967263	1.24551	1.27485	0.959161	0.50715	2.39589	3.32682	1.94916	0.993679	0.179957
EGR49592	4.41192	6.0683	5.41791	6.81566	7.34337	6.77839	3.91824	4.72976	4.37863	2.19673	2.24068	1.63964	1.84886	1.84129	1.83764	1.91098	2.022	3.77	6.12494	6.23043	4.2533	1.40567	1.735	1.9146	1.8152	2.81521	3.0194	2.81513	2.28637	1.63558	0.822687	0.760177	0.67686	4.02719	2.87089	6.92911	3.88633	3.43981	4.07026	3.51445	2.32737	6.81569	7.34341	6.77842	4.47696	5.46822	5.6769	3.662	2.70882
EGR49311	12.1798	11.6129	11.0521	11.6845	12.5998	13.8108	91.8386	67.7761	82.8329	12.347	11.5644	14.4005	12.9121	9.5226	10.3667	14.7721	15.2846	14.8546	16.2573	15.2136	12.3894	12.1439	11.3301	13.604	28.9727	46.4682	39.7197	13.8989	12.5979	14.6359	28.1649	31.3206	35.3551	5.5196	5.84891	5.29062	4.94024	6.43139	9.10906	13.9247	11.3559	11.6845	12.5999	13.8109	17.1881	20.9132	22.552	5.34052	6.95158
EGR49613	24.8942	34.634	26.7337	28.5154	22.621	31.1737	0.94774	11.6691	0.990257	129.945	127.195	309.96	305.524	108.547	113.93	268.757	264.69	1.38097	2.0206	2.3448	1.69341	2.8435	2.15324	7.82773	2.2831	0.192933	0.31039	1.57626	1.3538	1.77652	0.718854	0.791869	0.685097	0.97273	1.53027	1.01757	1.10975	0.802214	0.979706	4.43858	4.147	28.5155	22.6212	31.1738	46.943	48.8516	35.6849	21.378	19.4348
EGR49337	18.4212	26.5823	25.6958	33.6471	40.624	34.1414	23.8553	20.0224	15.6078	27.5176	29.354	36.7277	34.4391	24.7095	24.4811	37.8113	37.1051	26.4708	20.4103	22.2524	26.0657	22.1211	21.8929	9.39712	16.0497	24.5836	22.1523	84.7322	99.2383	94.4687	51.6279	60.157	59.8365	42.6213	37.1251	59.7815	56.5153	46.6994	45.8749	34.93	33.3172	33.6472	40.6242	34.1415	20.295	27.983	23.4629	23.3024	21.7424
EGR49578	27.0342	36.2758	44.202	24.7704	28.6442	32.1762	16.8376	19.7872	14.5301	12.5122	11.908	13.8446	13.8266	10.8633	9.63366	12.7521	14.4022	15.9412	10.6923	10.3531	12.2494	18.1445	20.9663	43.044	29.8757	15.6821	13.0952	15.2145	17.5832	17.5048	13.2573	15.0024	13.6233	20.6002	23.2522	42.5961	12.8861	12.7961	13.3196	44.2284	39.3876	24.7705	28.6443	32.1763	23.9888	33.0899	26.5151	12.5104	12.4878
EGR49505	2.13243	0.281569	0.683127	10.4392	16.8922	11.1455	7.35247	4.44147	9.14259	0.315707	0.40683	0	0.0516788	0.211475	0.391529	0	0.0551888	17.531	106.187	119.598	3.95489	4.79801	11.6731	1.01529	7.30777	0	0	1.25063	0.99015	1.28871	0.357869	0.529083	0.664364	0.196009	0.185013	0.574126	7.82664	6.72971	9.09752	0.145599	0.149986	10.4393	16.8923	11.1456	0.432773	1.06832	0.782401	1.7949	1.30023
EGR49608	32.3426	37.9644	35.5519	39.1664	35.6803	33.5144	37.1178	33.9922	29.1657	39.5022	37.3576	44.6392	45.7894	33.3248	32.2529	45.5809	45.3692	53.3575	84.8181	77.0766	44.5711	45.5549	48.4343	25.0908	28.089	41.6378	34.7928	60.8545	64.2072	65.6215	53.9747	60.3342	64.8398	49.0572	34.7848	79.1318	41.8243	36.5349	42.3121	41.3792	32.7055	39.1666	35.6805	33.5146	40.5787	54.8412	47.9597	44.5314	32.2903
EGR49502	129.773	160.897	135.65	135.973	123.959	129.122	95.6776	120.368	87.7979	113.59	113.008	110.186	111.626	100.239	100.306	120.414	116.291	148.138	90.0985	88.4892	84.0205	121.021	113.96	101.71	80.6863	74.8378	101.531	90.1251	108.108	84.9936	40.8141	47.7854	46.678	85.8705	82.8152	103.65	110.557	89.3324	75.0998	96.927	89.7774	135.973	123.96	129.123	164.248	144.414	184.423	127.01	89.0041
EGR49567	9.31405	3.45893	4.47566	10.0581	3.54722	5.00153	5.47402	8.55862	8.3194	32.1344	21.1014	25.8244	22.0081	19.7438	20.664	15.7483	21.2429	23.1468	15.3387	12.3729	19.5618	23.9448	27.5708	7.27548	4.0575	6.68613	2.39036	16.5014	13.3219	15.2448	11.2348	13.4805	15.3335	11.7718	17.1722	11.167	5.1278	4.87735	14.1466	11.924	4.91334	10.0581	3.54724	5.00155	7.08853	6.56187	3.2038	11.7597	6.21161
EGR49343	30.9166	42.5707	37.9205	50.9094	44.3513	43.5378	51.1308	39.0821	33.0567	27.3477	28.7133	33.9182	33.2819	25.0704	24.7062	36.0475	35.6528	36.529	32.7933	34.7022	29.8756	40.7296	40.4202	19.2132	22.0255	35.1501	27.2372	42.3249	44.0466	46.1656	22.6698	23.9683	23.6329	43.6213	35.3698	44.7522	23.1961	20.7752	27.9497	54.1145	39.7065	50.9096	44.3515	43.5379	29.8702	34.2294	31.2312	35.4162	24.3451
EGR49423	62.0961	73.2656	64.4047	54.4418	54.1144	46.4406	134.898	98.6773	119.533	94.274	96.508	117.034	113.909	88.3479	89.9308	118.122	120.691	88.4256	71.9603	74.6969	102.849	69.5993	66.3612	49.3969	66.6009	51.9807	50.0706	99.5594	122.041	81.3294	101.116	121.695	115.537	54.3461	45.6075	38.2787	80.4231	91.4336	80.3488	46.8058	40.0001	54.442	54.1147	46.4408	36.8087	42.3518	40.4161	23.8049	25.7728
EGR49419	13.3901	20.5492	18.9194	23.7484	23.5954	21.809	1.16741	10.7559	2.05937	17.8361	18.2149	22.8226	22.6939	17.0694	16.5801	19.958	21.2058	16.1051	13.0542	14.8999	14.1421	17.6531	20.0407	11.3995	6.02631	9.67579	13.3816	11.4849	12.6172	12.7724	3.01357	3.70362	4.29479	12.797	9.77097	14.7725	6.52237	5.83232	5.89025	30.1522	28.2541	23.7485	23.5955	21.8091	24.8354	34.1522	25.0526	17.839	13.2471
EGR49536	19.3004	20.2806	17.416	22.8574	19.7011	18.7239	17.8258	14.4858	13.6862	15.1129	15.2097	20.0573	20.1557	14.2019	15.1937	21.608	20.5332	9.10404	11.4634	14.4301	7.83218	9.10326	8.87408	9.64521	12.922	13.4436	13.4103	21.6979	23.7726	22.2348	12.2391	13.6065	14.146	10.9468	7.96788	11.8009	11.6153	10.6777	13.1877	25.0985	21.8134	22.8575	19.7012	18.724	16.3955	18.2221	14.4151	14.716	10.3684
EGR49381	46.476	64.6526	59.7999	3.42463	4.33135	2.81867	105.814	12.6612	19.8285	0.034693	0	0	0	0	0	0	0	0.1469	0.21924	0.157047	0.240968	0.0576684	0.0562966	38.5613	57.7381	3.34938	4.82717	2.5654	2.28496	0.495658	0.137642	0.0904415	0.139377	7.33776	4.79135	0.828066	27.6942	24.4175	31.0042	1.34399	1.03836	3.42464	4.33137	2.81869	0	0.513614	0.401231	0.736368	0.50009
EGR49259	74.6632	87.9857	84.4434	98.7371	102.281	99.1551	97.8902	93.3618	85.0953	66.2499	67.8751	80.2125	82.5923	61.7036	61.6645	84.9989	82.384	79.5425	92.1016	90.9042	66.4136	75.4541	77.1953	50.8858	56.8908	67.2794	56.0424	84.3164	90.2655	92.3194	73.8036	82.9599	79.6228	66.4151	71.667	109.696	68.2044	57.8478	60.9507	107.896	103.336	98.7375	102.281	99.1556	93.5055	121.165	102.033	47.9785	39.6375
EGR49413	0	2.10071	1.3591	2.29071	0.718111	0	0	1.94921	0.631578	5.6081	6.0705	4.23216	4.11266	6.73178	4.32754	3.45382	4.66649	3.79939	8.91061	9.54533	3.70047	3.72882	4.55015	0.631231	0	0	0	1.03674	1.40709	0	0	0.584792	0	0.974912	3.98762	1.07085	1.24571	1.18486	0.572778	0.724181	0.746004	2.29072	0.718115	0	1.43502	5.31362	1.29717	2.97583	1.07786
EGR49316	4.51408	4.9265	6.37461	6.66536	5.14581	5.93633	5.45759	4.31726	3.04458	5.93296	5.97572	7.26543	6.59734	5.92016	6.31479	6.85364	7.79645	5.07385	5.46166	5.66247	2.58823	4.46949	4.55288	1.72706	3.05005	3.79154	3.8774	5.22282	5.22478	5.84579	2.66693	3.12381	2.81796	8.46786	9.11181	6.55731	6.61367	4.78552	4.29095	6.03847	6.22043	6.66538	5.14584	5.93635	4.2067	7.87484	6.92917	3.33431	3.15967
EGR49558	33.9785	45.5756	36.3754	27.4034	34.5082	25.4059	25.4803	30.8274	24.9715	87.8751	83.9716	125.537	118.672	74.8582	83.4458	109.246	111.204	53.8486	49.0277	52.7503	41.109	62.7148	65.2085	28.7974	27.7306	29.6404	33.1148	72.5222	80.6693	71.2645	74.708	71.1435	66.3306	70.9647	74.447	83.3763	59.1036	47.5681	59.4038	50.6581	40.8402	27.4035	34.5084	25.406	37.0981	42.0182	44.1865	51.408	50.812
EGR49265	18.5732	14.4518	15.8099	10.315	7.00617	4.55935	16.9662	18.042	17.3008	14.9834	16.7892	20.4585	21.4127	15.7879	16.5637	21.7335	20.8069	9.12452	10.5629	8.45924	8.25843	7.76568	9.97135	20.6074	26.1227	12.9519	8.17136	27.7509	33.7924	29.9321	12.2454	16.8969	17.6978	198.768	212.71	217.927	41.1352	52.4645	39.655	54.6209	52.3478	10.315	7.00621	4.55937	12.3852	15.7021	10.9521	4.02001	4.85353
EGR49418	6.93695	12.2367	8.75017	19.43	20.0345	16.9956	0.815391	2.98796	0.19363	5.7082	7.78905	9.15883	10.3233	5.99803	6.03668	9.12263	10.772	8.56144	7.94712	8.59246	8.59827	11.2032	8.81633	4.45104	3.96632	5.80967	6.67612	9.85318	10.6769	8.62474	1.00046	0.806788	0.736782	32.9775	40.6256	39.6152	2.38694	2.63361	3.95106	25.9764	18.983	19.4301	20.0346	16.9956	8.57905	9.16344	6.56187	3.64934	1.65225
EGR49569	4.66115	6.15465	5.16879	9.80884	7.40417	8.47161	8.09185	12.41	7.25923	7.28001	6.38447	5.93318	6.51702	5.61813	6.18092	6.06241	5.75331	26.1696	16.0882	18.0565	14.5177	48.2786	36.732	3.09415	3.85283	6.17728	4.17149	17.9909	22.535	19.5619	3.81093	3.36074	3.6051	9.44773	8.4511	11.5238	8.26437	9.0123	6.53499	3.91699	3.15236	9.80888	7.40421	8.47165	14.9173	9.65504	10.4147	9.9593	6.83198
EGR49550	28.1191	33.7412	26.5309	31.806	29.0786	25.9008	41.5925	38.7577	26.7662	37.7995	38.2116	43.539	41.7829	30.9901	29.9597	45.5776	44.9395	35.1538	30.3621	32.2764	28.4084	32.2819	34.499	13.9255	15.8261	27.6015	21.8075	45.893	45.1329	39.5378	39.0955	41.1219	42.3351	31.6007	27.4684	47.8693	36.1595	27.7297	38.2403	44.4596	28.584	31.8061	29.0788	25.9009	26.555	41.9341	36.9946	35.0705	20.7278
EGR49626	11.7438	2.9075	7.05401	3.17047	4.47257	0	2.7608	0	2.62241	0	0	1.03368	2.13456	0.873483	2.6953	0.551571	0	1.18318	0.84087	1.26491	2.42605	2.3224	1.13358	3.93146	6.39496	0	1.50696	0.717451	2.19093	1.47859	0.615896	1.82111	0	3.37333	3.18409	0.741058	0	2.45987	0	1.50346	0	3.17048	4.4726	0	14.8961	4.13682	6.7326	3.70684	2.23772
EGR49522	50.2441	65.0672	57.3631	72.5666	62.6548	70.76	51.1554	55.1816	41.4915	23.4357	22.3527	26.368	26.8935	20.5783	21.1773	29.3727	28.5502	41.3781	27.9658	31.177	23.8523	41.1959	39.4276	33.4614	32.5937	37.5511	29.8692	38.135	41.6665	41.3527	15.4506	18.3646	18.6661	35.5927	28.7875	41.3961	17.1189	16.3438	25.3417	85.4409	78.937	72.5669	62.6552	70.7603	57.2007	65.6919	57.1574	38.6084	26.6787
EGR49590	3199.23	342.914	102.133	674.22	700.637	600.151	5031.59	3351.11	9478.07	2520.6	2536.18	281.556	283.624	2435.72	2409.49	1267.95	1289.76	1535	3409.43	3243.15	3367.83	75.5403	208.465	652.633	8590.89	308.117	2733.72	10.8206	9.03193	2.67601	177.233	150.331	110.427	1.01753	0.19209	1.11766	252.362	201.081	211.986	7.70956	69.1411	674.223	700.64	600.153	34.1489	38.2668	181.149	35.7803	292.943
EGR49623	23.782	32.9206	33.6998	49.6762	52.4484	53.8789	35.0956	35.4115	31.0882	30.7301	31.6554	33.5842	35.3382	26.8557	27.0385	36.754	37.8394	46.5445	41.7129	55.2442	37.845	65.293	56.5012	18.9836	24.804	22.8457	20.0477	43.3958	48.6212	48.4325	17.1153	19.9558	18.8429	45.1559	40.6271	33.6944	21.2164	20.1438	25.6627	32.1795	27.5633	49.6764	52.4487	53.8792	40.3384	26.9869	32.1642	25.0586	17.2
EGR49653	65.5074	81.7471	73.6309	79.3271	85.7566	75.3688	111.212	80.143	95.7159	16.3375	16.3746	16.3091	18.2156	16.5603	17.1106	17.7843	19.3058	2.5772	3.10887	5.0029	5.7016	2.79557	3.60627	57.4656	78.6283	65.7199	70.7457	66.6843	38.4923	42.8433	3.12438	4.59308	4.45073	64.7378	51.743	40.2693	26.4613	27.707	36.4498	97.0816	84.6931	79.3274	85.7571	75.3691	50.8475	55.1319	42.3739	59.6007	57.2397
EGR49444	20.3333	26.2396	23.6456	16.9791	14.6376	16.1045	2.32729	7.80362	1.73383	11.793	13.1777	13.5319	13.4424	12.3732	12.1326	13.8759	13.3758	11.4602	3.72486	3.69368	6.49621	18.592	22.4218	21.9642	14.1641	5.89892	7.52237	3.65249	3.33168	4.74128	0.610807	0.581955	0.639125	12.4228	10.4207	11.073	6.0487	4.8791	6.44689	34.6418	34.4057	16.9791	14.6376	16.1045	24.0801	25.7555	21.7224	11.5188	8.43307
EGR49472	1.15513	1.23926	0.740095	2.80665	2.63956	2.68792	0.0905183	0.353813	0.085981	13.6203	12.3657	13.9633	14.2771	8.67757	9.3673	13.9249	13.8267	1.6293	1.5439	2.21187	1.69691	1.75132	2.08133	1.20307	0.167737	0	0.296452	4.70461	6.51295	6.83547	1.25199	0.716506	1.0224	2.61019	4.05059	6.36582	0.678346	0.524236	0.740773	0.985877	1.01559	2.80666	2.63957	2.68793	1.07448	1.08507	0.882966	3.15994	3.74176
EGR49643	1.3941	1.55317	1.0886	2.82275	3.18564	1.96512	0.0819337	1.60129	0.23348	2.2114	2.99217	2.79162	2.34389	2.48859	2.71965	2.65182	2.46925	4.44774	3.71828	4.95518	4.19994	8.15589	7.15447	1.24454	0.151829	1.91813	1.25224	0.596181	0.650214	0.789856	0.073113	0.0360307	0.0370174	4.04452	3.09946	3.78275	0.805891	0.912536	0.670519	3.03409	2.3901	2.82276	3.18565	1.96512	2.65248	2.37356	2.23783	2.71358	1.85947
EGR49421	91.0237	130.182	104.313	159.9	123.777	160.447	16.6709	101.05	17.6315	109.751	113.937	102.664	103.038	101.632	100.794	107.216	108.577	60.2557	48.8503	54.2491	48.5692	82.6486	81.7451	64.8652	40.16	50.2979	76.2198	53.9788	50.8128	62.8182	21.3373	25.6698	26.665	44.4117	36.2039	45.1489	29.4149	22.5245	26.9429	111.49	112.337	159.901	123.777	160.447	231.827	304.083	269.264	78.1751	60.7447
EGR49412	151.402	202.167	200.293	147.07	145.389	134.662	9.49137	45.0679	7.7458	11.0046	10.442	13.9646	13.4882	9.17803	10.9628	9.98868	10.2651	76.3496	18.485	14.6996	35.5549	85.5395	123.501	135.033	91.0375	24.2202	39.841	40.8541	46.042	44.1026	6.62057	11.5222	11.113	84.2837	79.5555	248.31	29.5534	27.4548	27.6956	395.446	310.921	147.071	145.39	134.663	100.692	175.605	115.534	94.4116	69.4542
EGR49445	61.6112	83.5799	69.1506	127.482	134.133	131.208	11.2905	50.5741	10.3331	15.5702	15.9121	20.3035	20.9314	13.8975	13.785	21.6677	19.5632	103.814	77.0089	74.0822	81.3995	238.965	178.35	125.259	75.2889	18.5384	26.0907	24.7147	26.7273	27.0561	0.88248	0.869788	0.856372	24.0866	28.4382	46.8527	31.0729	28.0867	33.2958	81.1421	84.6044	127.482	134.134	131.209	151.274	82.5719	116.967	40.2775	33.9332
EGR49635	30.2748	46.7289	38.9837	47.6349	42.9974	42.675	29.3584	34.2307	24.5065	33.5039	34.9336	39.93	39.2931	30.7158	33.0045	38.8805	41.7782	42.4163	33.8028	35.9713	34.6261	37.0134	38.2029	13.7246	22.771	23.5439	24.6446	46.5855	42.949	45.5619	23.8161	31.3471	32.9591	33.3718	23.1374	56.8942	36.0436	30.9639	34.4391	53.1715	50.5316	47.6351	42.9976	42.6752	29.161	39.8807	26.1428	29.5639	19.5595
EGR49430	5.16129	11.0744	8.6805	6.96697	7.42582	8.31464	0.40445	3.16178	0	39.4346	38.9771	40.8866	40.4955	32.6305	35.5369	41.0482	39.5725	12.5955	13.1808	13.8361	6.87124	11.6811	14.0602	9.9831	4.12211	5.76342	6.62297	5.04502	4.06556	7.14811	0	0.177859	0	9.29064	11.3816	7.16515	2.46265	3.0631	2.26466	3.96455	4.99157	6.967	7.42586	8.31468	7.85607	16.9689	11.8357	13.033	8.5233
EGR49555	18.1753	19.8077	16.5481	11.3631	9.89172	9.05943	26.8223	20.5368	16.7781	25.7958	25.4673	31.0466	31.8658	25.9245	25.0949	38.0993	35.9882	16.6585	14.9191	15.8859	13.1743	16.6013	16.0273	7.76337	12.8048	13.5674	15.8906	14.1532	12.3302	15.1972	29.0063	32.0414	35.7636	8.63296	7.24325	9.1313	12.5246	8.67056	12.9618	19.6835	15.1386	11.3631	9.89177	9.05947	16.5901	20.994	18.0276	10.8333	7.48981
EGR49596	25.2662	35.5214	26.3057	1.29926	1.9856	2.34203	68.3776	5.32054	13.3662	0	0	0	0.0273357	0	0	0	0	0	0.0646105	0.064795	0.0621372	0	0.0580676	11.882	29.1548	0.791713	1.15791	0.845285	0.598564	0.0378705	0	0.0310956	0.0638941	3.28318	2.93589	0.53145	12.7178	11.7502	11.8477	0.385074	0.0793356	1.29927	1.98561	2.34204	0.457834	0.211909	0.413853	0.506356	0.229254
EGR49387	31.1133	42.0185	45.1834	55.8355	52.9151	55.9855	24.4973	39.0613	24.2399	24.063	23.553	25.4543	25.8288	18.9627	18.9691	26.856	26.0912	14.4895	17.1009	19.4942	8.62829	13.5355	12.3676	20.1336	19.0032	20.3182	29.4911	14.4938	15.281	15.4823	4.40314	5.7097	5.48323	11.0229	6.3462	11.0641	11.9525	11.1911	11.6678	35.5025	42.5839	55.8357	52.9154	55.9858	58.2225	69.7546	59.8738	26.5677	25.653
EGR49517	293.79	409.159	346.015	362.531	312.671	355.737	317.794	359.949	260.701	185.395	183.475	168.903	179.278	168.529	167.956	190.353	190.584	248.057	260.77	257.011	187.143	236.529	227.773	329.983	274.929	279.666	199.748	267.151	279.263	272.545	135.883	133.796	136.372	256.22	235.738	390.163	231.869	186.892	206.876	415.284	352.84	362.533	312.673	355.738	485.827	558.557	514.895	467.907	378.079
EGR49637	0.195164	0.193274	0.375128	0	0	0	0	0	0	0	0	0.0687133	0.0709464	0	0	0	0	0	0	0.112112	0	0	0.100471	0	0.17004	0	0	0.095384	0	0.0982881	0.163765	0	0.0829146	0.179391	0	0.0985224	0.171915	0	0.158093	0	0	0	0	0	0	0.183328	0.179017	0.164273	0
EGR49642	119.35	113.839	123.154	124.814	123.762	84.3281	144.718	148.92	153.735	297.729	319.377	387.916	395.271	316.584	327.164	337.039	350.911	273.904	228.663	244.651	214.892	285.875	274.386	126.173	146.674	130.468	121.875	451.602	410.008	466.301	370.02	444.443	431.795	357.116	396.759	344.058	414.994	603.666	441.673	156.332	104.048	124.814	123.763	84.3285	114.098	136.304	139.437	153.332	154.163
EGR49593	0.271738	1.34553	0.261155	1.76067	2.2078	0.583679	0.766582	0.998792	0	2.32765	1.98731	2.4875	2.66713	2.74875	2.4115	2.85885	2.95377	1.67915	1.79003	2.41953	1.34726	2.36446	2.72789	0.970343	0.710267	0.260091	0.836866	1.99212	0.811132	3.01074	0.456037	0.337108	0.692679	2.37287	3.06493	1.09742	2.51334	2.27675	2.64146	0.834921	0.860081	1.76067	2.20781	0.583682	0	0.765771	0.498511	1.14363	1.03557
EGR49661	1.55143	1.96974	2.82909	0.0429579	0	0	0.0374071	0.219322	0	0	0	0	0	0	0	0	0	0.149626	0.296225	0.171387	0.372543	0.20978	0.307185	3.16062	2.04488	0.0380752	0.0408368	0	0	0	0.01669	0	0.0169004	0.0365652	0.0345139	0.100409	0.0525618	0.0166649	0	0	0	0.042958	0	0	0.8477	0.261573	0.437868	0.100451	0.0606393
EGR49453	0	0	0	0	0	0	0	0.905839	0	0.625488	0	0	0	0.586574	0.301665	0	0	1.05939	2.54103	4.24714	1.08612	0.259929	0.253745	0.880037	0	0	0	0	0	0	0	0	0	0	0.427645	0	0	0	0	0	0	0	0	0	0	0	0	0	0
EGR49406	28.3716	33.182	28.5004	31.8856	32.5949	28.2643	55.4104	40.8161	37.2673	37.592	35.3914	43.2557	43.2147	37.2012	35.396	43.1715	42.3621	20.2116	14.119	14.4174	15.8062	25.5229	26.6341	16.847	22.2584	32.4392	25.9622	32.6891	28.7404	31.6155	33.9329	47.8846	56.5588	22.0665	30.0734	14.5169	50.6618	52.1672	36.7095	32.3445	26.9533	31.8857	32.5951	28.2645	26.8358	32.3186	28.6149	22.5841	15.0685
EGR49456	27.2216	36.2603	29.9383	33.3294	26.9646	26.6618	41.8216	36.816	26.0269	22.8066	24.2298	27.0314	27.875	20.3611	21.588	29.9282	28.8008	22.2753	22.6481	24.5848	20.9099	20.4714	20.9714	10.0114	14.2804	19.4494	19.0889	17.8951	18.0251	17.8607	9.41025	9.31455	7.85929	19.2067	16.3828	18.1936	13.678	11.9258	15.2571	31.7082	26.2928	33.3295	26.9647	26.6619	36.6685	45.649	39.9159	23.7197	16.6567
EGR49533	84.1435	76.3258	80.187	80.9385	96.2269	80.4958	63.1661	77.9685	59.9999	102.965	109.494	116.26	115.412	90.4583	102.563	109.725	115.564	124.43	151.683	138.712	97.1861	143.746	126.858	71.9603	57.9097	67.6781	43.5521	108.512	114.326	107.899	53.6959	58.1868	58.8789	104.641	120.549	103.872	72.2509	85.9026	87.0622	89.0743	68.6324	80.9388	96.2275	80.4961	109.062	130.184	122.583	102.369	75.4499
EGR49346	33.8222	42.4989	39.0211	40.0367	35.1854	41.333	40.5757	34.7883	36.7565	20.1423	19.3655	18.145	19.2618	16.6738	16.8262	23.3255	22.5632	15.8678	17.0053	18.8437	12.5114	15.4387	13.4573	22.8815	24.2779	19.9562	21.4439	21.2996	22.5977	18.9282	11.8554	13.338	14.9853	13.3469	9.40186	17.1928	13.7745	10.0151	14.0005	37.6101	42.5062	40.0369	35.1856	41.3332	30.0258	39.5388	32.3181	12.8983	12.3367
EGR49542	26.8796	25.8076	27.8805	32.2127	31.1272	34.6769	33.1364	35.6938	27.6691	44.2498	43.5685	51.8198	51.9548	38.1811	35.8611	51.0526	49.248	19.8594	16.1011	18.8775	14.5367	26.4051	22.5707	12.4369	22.4197	27.7669	20.3587	55.8325	58.6271	57.9451	20.492	25.145	23.9535	46.2508	46.358	42.7764	41.219	41.4716	47.8627	28.2009	25.4194	32.2128	31.1273	34.677	22.6191	29.4063	28.2639	29.7988	27.4827
EGR49340	3.79365	5.40992	3.93758	1.63867	1.54112	1.79268	1.56963	0.836629	0.813245	0.288849	0.386006	0.961678	0.772279	0.63205	0.510796	0.855247	0.648003	5.82994	0.999599	1.04604	1.12852	10.6431	10.5461	1.89653	1.85095	0.580967	0	1.03829	1.0569	0.917061	1.01865	0.627502	1.09596	1.11585	1.11908	0.766039	0.668342	0.444989	0.921915	4.04077	4.80292	1.63868	1.54112	1.79269	3.38763	2.85085	1.39191	1.78818	2.19749
EGR49318	454.918	381.124	445.984	421.078	500.167	418.229	613.024	536.056	551.458	2372.95	2363.81	2968.45	3002.73	2347.68	2350.11	2412.28	2417.27	2425.31	1542.41	1705.47	1539.72	2624.98	2515.36	537.104	590.107	1020.03	890.741	3703.27	2909.07	3333.01	3864.77	3734.44	3713.97	2597.11	2515.07	1542.45	4220.57	3980.4	3198.53	363.476	391.571	421.079	500.17	418.231	363.736	361.034	377.229	1608.14	1489.85
EGR49450	7.61523	8.00317	11.3514	6.54527	6.47127	6.84329	29.8129	16.7085	17.4909	6.0645	6.57243	3.88495	3.78522	6.24205	4.56558	5.1387	5.6713	9.01886	12.5521	13.5254	5.82178	4.9174	5.5605	6.52078	8.66596	11.1564	8.93427	4.70927	4.48441	5.40053	6.39003	4.75573	5.61224	5.14269	5.39354	7.13941	8.82996	6.83614	9.06426	6.8443	5.73882	6.54529	6.4713	6.84332	9.77765	13.2848	11.6895	7.97962	6.87024
EGR49566	199.287	141.9	172.531	171.631	174.794	189.265	641.955	444.944	687.746	258.643	254.779	214.553	230.806	270.972	263.844	226.494	224.743	439.614	605.203	636.024	423.031	285.75	278.953	238.19	460.625	243.555	198.662	370.678	382.239	325.976	361.742	350.41	299.829	404.208	397.251	328.416	345.288	377.066	445.274	151.813	165.945	171.632	174.795	189.266	171.306	235.16	261.357	298.055	360.273
EGR49560	116.584	158.56	136.804	126.024	137.398	130.262	130.095	110.695	85.9551	153.469	153.705	181.915	184.277	151.481	146.772	180.833	189.623	186.288	139.996	151.344	144.521	176.469	169.94	82.6522	79.8458	146.493	148.302	192.325	187.988	172.112	226.848	277.876	293.182	136.52	93.75	174.007	266.738	213.347	196.788	96.5098	91.3504	126.024	137.399	130.262	93.3528	95.2576	98.1976	95.853	74.4218
EGR49437	10.1147	13.6591	19.2206	5.58544	4.20233	4.93768	66.3628	37.0716	36.1381	4.59454	4.75116	5.62502	5.18108	5.1294	4.71316	6.34848	6.55925	6.11428	5.13541	6.73471	13.93	7.15235	6.77511	7.28521	15.8225	24.7529	10.5013	4.60636	6.11847	6.13585	2.50762	2.42403	2.68573	8.71613	6.33242	9.51583	7.49225	6.45221	10.4745	7.1808	4.85061	5.58546	4.20235	4.9377	6.1816	4.96654	4.42805	5.99827	3.50418
EGR49654	2.02707	3.51301	2.67868	12.3131	16.2121	12.5179	1.42961	5.58799	2.03693	11.5756	10.7156	7.31532	7.46095	11.5339	10.08	8.09248	11.804	12.1855	74.6026	56.4756	42.7829	10.2221	8.80492	3.39301	2.64918	0.970095	2.34103	2.72444	6.555	4.21108	0.318926	0.628679	0.645894	5.35683	5.82576	4.34903	2.78998	1.27378	2.87356	3.89264	1.87131	12.3132	16.2122	12.5179	11.5704	5.47438	7.90229	7.46471	7.53184
EGR49601	8.62463	8.73518	7.7236	3.17508	1.79163	2.10514	2.21185	5.40348	1.9259	15.733	15.2077	15.2518	15.6049	18.1949	18.5946	16.1293	15.1429	5.79284	4.60344	5.40478	10.5821	5.89196	7.82044	3.6747	1.53702	1.12568	1.0061	1.34119	0.975164	1.18459	0.657911	0.972673	0.499654	0.540517	1.61562	0.989513	3.0216	4.02363	2.38172	0.602258	0	3.17509	1.79164	2.10515	11.5364	6.62853	11.507	5.93957	5.37833
EGR49442	12.9652	10.4856	14.3293	13.3008	15.5813	10.6753	22.3515	17.0762	18.529	29.2038	30.9191	30.8882	34.7985	26.5512	26.8467	33.0449	30.1993	19.2161	22.3416	26.75	17.5582	21.3661	20.8023	10.2239	17.3207	14.0641	17.0805	27.1415	27.413	25.3561	24.4782	30.2918	31.9475	16.7836	20.6227	19.4169	18.5585	24.1698	17.8542	13.7212	13.4507	13.3008	15.5814	10.6753	15.1298	14.0056	14.8656	8.91227	9.71708
EGR49484	3.47936	4.41314	5.07948	23.581	19.9218	24.7965	4.31935	13.6753	3.60279	6.93038	7.56408	6.65988	6.01678	5.37945	5.10748	7.91612	7.55933	5.41962	6.49031	4.05845	5.2202	11.3733	5.44768	4.66282	5.57436	13.5788	9.13801	12.2687	12.4926	13.3789	3.618	3.91106	3.78341	14.2922	18.1011	47.8705	12.1601	12.9279	13.2782	8.54698	7.77734	23.5811	19.9219	24.7966	32.4404	25.7112	31.0019	8.83927	5.93653
EGR49656	164.744	233.929	215.256	262.672	258.065	284.722	5.3795	76.922	7.89117	58.0775	59.4987	63.5865	62.0991	51.8789	54.8012	64.2131	65.1642	38.113	23.0214	27.3302	27.8448	38.4361	44.8845	127.935	61.8938	29.1107	44.3799	62.6435	71.7641	74.8351	5.98527	6.70771	6.76832	103.737	105.363	107.512	36.9014	36.8889	37.8062	499.504	526.704	262.673	258.067	284.724	209.719	250.46	222.453	154.515	83.3968
EGR49422	26.2922	42.3715	3.92364	4.40877	3.48288	7.19083	5.0676	7.9532	3.93839	10.2582	9.71024	6.84208	6.53016	13.7497	12.3434	10.3698	10.5873	3.99258	2.99338	3.33027	4.99292	2.45439	2.2699	3.49887	2.56108	1.09414	1.00586	2.3944	3.41225	3.28974	2.53508	2.36356	2.42828	3.15226	3.1171	6.10052	2.58932	2.7365	3.10872	2.00704	1.72294	4.40878	3.4829	7.19086	9.44565	7.36326	11.2346	1.37457	4.60532
EGR49302	4.07108	2.27875	3.2321	42.3381	42.6039	37.9244	40.7789	28.9512	21.7389	5.25045	5.43121	6.51236	6.30577	4.00223	3.60199	5.9191	4.53517	3.54282	4.35975	4.14342	1.29199	4.01373	3.34874	1.73816	8.25061	103.175	88.1268	6.57462	6.73649	8.29021	2.5992	2.01286	2.06797	4.23016	4.91427	9.47158	4.98935	4.04123	5.05422	4.44142	3.45479	42.3383	42.6041	37.9246	6.73549	4.48925	5.76375	9.90762	4.51943
EGR49461	45.0578	42.8458	44.6814	32.1369	36.0498	34.785	83.5034	71.4947	77.2895	53.4247	54.078	67.2427	65.1702	54.439	51.3858	69.2013	67.1838	59.8529	81.5364	74.0111	43.0592	64.319	66.9421	28.9143	46.7546	59.5993	53.984	68.5758	67.1888	70.5433	111.721	115.353	112.774	49.0513	43.6554	35.8384	55.0607	48.366	55.9105	37.5786	30.1366	32.137	36.05	34.7851	41.8411	48.1629	49.552	40.5414	30.7895
EGR49465	0.582966	0.192439	0.186754	0	0.592054	0.417394	0.548189	0.714244	0.17357	1.47957	1.29756	1.16308	0.988962	0.867201	0.891972	1.60631	1.05613	0.20883	0.389584	0.279069	0.321147	0.512377	0.350132	0.173475	0	0.929966	0.199483	0.284917	0.580047	0	0	0	0	0.0893085	0	0.196194	0.0855862	0.0814061	0.0787054	0	0	0	0.592058	0.417396	0	0.365073	0.178245	0.327128	0.592433
EGR49455	41.6513	57.0033	50.423	44.1097	39.7589	39.6448	0.672387	6.15982	0.399177	29.9156	29.3582	42.7978	39.7698	21.8053	22.7564	34.4902	33.484	23.4611	8.95966	8.11239	7.75502	27.0081	38.3752	83.5418	49.7615	0.769945	2.56912	5.19833	8.22629	8.86765	0.412501	0.702254	0.455674	159.055	155.716	169.88	6.6529	6.51518	9.26755	220.065	202.744	44.1099	39.7592	39.645	17.5047	26.951	15.9052	34.8328	21.5953
EGR49667	100.848	79.4798	88.1962	44.7089	55.3134	40.3033	205.486	126.948	173.432	8.81502	8.20144	4.56009	3.662	4.80846	4.57319	3.32752	3.78179	43.2139	92.5787	63.5593	26.7409	22.0958	32.2556	107.323	146.602	3.0727	3.86376	27.5925	30.3451	27.2619	120.106	133.439	125.289	45.2293	17.6242	58.4538	39.3949	34.4564	28.5607	4.08153	5.60604	44.7091	55.3137	40.3035	44.0341	49.6013	36.3517	1.02496	1.2656
EGR49530	44.4152	55.6623	54.2446	38.4554	37.6829	41.4533	48.7882	38.8625	34.8272	68.2093	67.7142	76.9706	77.0716	63.5682	64.0128	77.0326	77.698	40.3393	34.7401	39.7389	37.8491	44.6889	44.2532	31.0887	31.5059	40.1038	34.6198	61.8563	59.8363	55.1091	47.2298	54.8074	57.9781	54.6269	37.3759	64.6853	52.8348	46.7635	54.1908	42.671	39.1465	38.4556	37.6831	41.4535	27.6004	37.5124	36.6304	27.5921	24.7452
EGR49489	282.815	359.678	358.851	1534.69	1745.55	1418.23	32.7914	143.38	77.4733	371.456	373.756	362.865	364.72	403.166	391.26	332.339	342.856	164.311	163.1	212.33	118.558	70.0126	56.6707	129.667	100.03	283.563	335.832	354.438	402.765	269.382	136.635	197.178	226.18	954.402	1176.11	160.597	475.078	645.314	477.341	1143.78	1254.32	1534.7	1745.56	1418.23	162.535	134.497	180.805	208.449	199.113
EGR49470	7.58913	9.53592	7.76412	20.5324	21.2991	20.6831	4.9878	6.74864	3.86312	19.4166	19.3309	24.2489	26.3125	16.3392	16.5312	28.1165	27.4977	14.7549	15.2617	18.2351	18.8357	11.9203	10.0403	6.33786	1.99075	0.624847	1.08902	18.3061	23.3841	23.0143	1.4722	1.14732	1.80278	13.5765	15.2929	12.9352	6.43345	5.29877	6.84166	4.34596	3.61598	20.5325	21.2992	20.6831	15.8161	13.8744	12.4254	35.7172	24.1322
EGR49582	163.235	182.048	175.212	193.363	191.098	205.344	113.951	317.521	114.629	477.013	471.685	182.719	180.776	408.704	408.703	303.816	298.923	141.526	222.147	205.783	279.026	137.068	143.405	323.184	216.826	95.8596	105.928	144.725	139.878	149.459	83.2203	101.297	103.149	127.327	125.356	130.555	165.94	173.455	138.287	185.387	176.107	193.364	191.099	205.345	682.804	820.637	809.695	120.246	127.223
EGR49622	16.572	16.1046	14.4381	0	0.314586	1.33068	0.873834	8.6813	1.24505	4.17649	4.23522	2.781	3.6596	5.39117	4.54988	4.48089	3.24677	2.70467	1.59689	1.7349	11.3902	1.6335	3.06968	5.53051	3.50844	0	0	0	0.0770514	0	0	0	0.0657992	0.142361	0.201562	0	0.409283	0.648821	0.501837	0.158622	0	0	0.314587	1.33069	30.4893	10.1839	23.1565	2.99836	2.00676
EGR49547	25.9213	28.0884	30.6885	38.1339	30.713	30.2596	30.7337	33.3119	29.3609	31.762	33.5661	36.4393	37.6918	28.0536	30.1769	35.7824	34.0536	38.2523	30.9871	35.8772	25.2998	51.9543	46.2702	23.4758	26.6757	38.1144	27.3811	63.527	63.7312	59.6908	63.046	73.2466	67.1126	44.5449	44.0831	43.7132	58.7379	46.9772	42.9081	38.6676	36.2658	38.1341	30.7132	30.2597	32.0216	32.8185	27.0503	32.5694	23.6221
EGR49286	7.42442	8.47287	7.62796	9.67825	9.12002	11.0112	10.2396	11.1268	8.98419	5.56324	5.84566	5.48937	5.60993	4.68595	4.6467	6.21688	6.20368	7.48481	24.8383	22.66	5.64322	4.64238	3.85397	3.81895	6.93068	5.85416	6.80501	3.43852	3.28908	4.15748	1.0309	1.09649	1.15655	4.02964	3.05206	3.043	1.75177	1.81432	2.51306	6.3909	5.80018	9.67829	9.12007	11.0113	11.821	11.2416	12.6312	4.68694	4.44615
EGR49600	9.05609	12.6727	10.4062	13.1811	12.7962	11.4175	15.1804	12.6633	8.79237	16.6137	15.8376	26.6167	21.6848	15.1701	14.3985	19.7505	18.1898	18.7239	14.5473	15.5502	12.8517	24.2419	20.8275	6.67853	9.43399	12.4366	12.7323	33.1953	32.7129	33.4128	30.4788	29.8777	31.0304	26.0583	26.2191	27.6288	15.9545	19.3814	28.8652	23.5908	14.7472	13.1811	12.7963	11.4175	8.19073	9.24656	8.12624	16.2396	13.0545
EGR49480	51.0734	57.0551	55.2698	86.8774	83.4974	72.8009	106.108	92.8126	76.5884	66.0967	69.4814	77.3001	73.4348	61.9537	60.5467	75.1613	74.7149	75.3016	74.6547	88.5833	47.5215	74.0944	70.2477	36.5124	55.8039	57.2304	48.487	72.8549	91.4098	87.1496	42.8127	43.5277	43.7493	75.2848	76.015	93.5934	98.3906	73.9287	76.1852	72.9336	60.346	86.8777	83.4979	72.8012	62.7815	76.3517	67.3199	66.7557	43.7534
EGR49308	9.53409	14.0511	10.5336	27.32	25.1598	25.5581	1.41186	4.34591	1.87753	17.0764	17.9507	20.0612	19.2122	15.8354	16.4485	19.068	19.5554	15.4092	14.1476	16.3227	15.9426	16.3502	13.5265	6.29968	3.20495	6.10758	7.62948	30.8565	34.0612	32.8167	5.38594	6.8917	6.02792	34.0191	28.9517	28.6505	17.5901	16.1964	17.7571	23.4503	20.1176	27.3201	25.16	25.5582	9.90318	10.0136	10.0536	18.7039	13.2174
EGR49463	0.312143	0	0.0999955	0.337077	0.10567	0.446978	0.293522	1.33852	0.743491	0.0330092	0.0330841	0.036633	0.0378235	0.0309556	0.222879	0.0390945	0.0403924	0.279539	0.238398	0.298849	0.372568	0.0548693	0.107128	0.464426	0.271959	0.199176	0.320433	0	0.0517633	0.0524001	0	0	0	0	0.0451366	0.10505	0.229131	0.174352	0.126426	0	0.329322	0.337078	0.10567	0.44698	0	0.0977371	0.190878	0.0875785	0.158606
EGR49611	15.2282	15.3853	16.7047	22.5906	18.5899	12.3899	19.2376	20.2122	21.296	22.6429	23.7214	27.5658	24.7711	19.8156	21.0406	26.1237	25.7967	21.0349	16.3884	20.9858	15.2103	19.3463	17.5795	8.65103	14.3399	15.9005	13.1061	37.6638	39.0277	37.9584	17.2311	23.0896	22.2188	23.117	21.6867	34.7099	47.3556	48.3935	34.764	23.0006	14.9303	22.5906	18.59	12.3899	20.1353	28.6091	17.6367	15.4072	13.9514
EGR49338	59.0246	64.066	56.2175	73.2882	70.1531	70.5336	151.515	102.572	106.725	84.2293	83.2189	81.2095	79.398	82.4967	81.4766	94.9865	93.035	93.9288	143.378	156.139	101.835	60.5393	56.9983	48.5769	74.3406	71.3961	60.1268	86.9118	82.717	86.2086	87.9586	84.2246	83.3522	63.3893	51.8664	51.8103	63.1106	58.7618	71.1379	55.2655	42.4988	73.2885	70.1535	70.5339	57.7475	78.7302	78.9588	109.669	87.2098
EGR49682	69.7531	91.6743	92.7101	62.9044	58.5941	60.568	47.9728	52.1629	38.7744	43.4933	43.2971	41.9978	44.9812	39.5732	44.4504	48.2353	47.9642	83.5833	72.8972	71.5601	52.2734	89.1233	89.6774	81.812	50.7522	44.5681	35.2315	27.7442	27.2262	27.6546	11.208	12.9646	11.1128	46.7226	49.5739	48.9791	11.1938	12.4346	17.8076	107.729	74.5707	62.9046	58.5945	60.5682	65.3222	84.1686	67.3853	89.0052	72.394
EGR49474	0	0	0	0	3.0643	0	0	0	0	0	0	0	0	0.897677	0	0	0	0.810633	0	2.59989	0.831081	0.795575	0	0	0	2.88794	3.0974	1.47465	0	0	0	1.2477	0	0	0	0	0	0	1.22207	0	0	0	3.06432	0	0	0	2.76763	0	0
EGR49553	115.944	129.667	135.483	177.039	180.744	191.135	147.447	136.043	127.93	136.254	132.287	155.743	156.056	123.47	125.461	163.79	161.734	122.319	101.003	105.32	84.8198	127.8	121.447	95.8088	108.922	135.3	127.148	164.999	198.269	168.92	95.0225	103.58	106.362	143.183	122.171	191.345	148.494	131.51	152.009	150.707	144.32	177.04	180.745	191.136	103.747	121.363	112.549	152.995	116.863
EGR49619	25.3005	18.2459	13.3014	3.1415	2.95448	2.55626	62.5038	53.4634	119.214	2.40519	2.10231	1.02424	1.21776	2.09819	2.1851	2.02051	2.25871	4.64211	7.4482	8.45696	4.1036	1.78981	2.67758	4.40708	36.9439	7.00327	6.33476	3.31752	2.8507	2.26422	0.961636	1.3488	1.27338	1.5801	0.95606	2.0026	4.27093	4.24698	3.57051	0.812577	1.39511	3.14152	2.95449	2.55628	10.2873	8.77771	11.5632	4.08109	5.24083
EGR49323	35.3286	43.4008	34.3826	46.3604	44.9628	28.8168	47.9393	50.1331	36.3492	68.8088	66.1211	86.9119	79.4947	69.0516	69.1082	85.0225	76.7344	79.8974	53.5374	58.5712	60.8495	76.4087	80.5768	18.7634	24.9362	29.1061	22.9538	81.5236	76.9779	73.871	41.2774	56.9572	43.6976	80.1559	71.0032	107.007	111.48	86.3646	58.3228	53.587	41.9911	46.3605	44.9631	28.8169	43.1101	58.3905	40.6097	33.1244	31.3577
EGR49468	10.3994	13.5942	10.5275	13.9254	13.9412	13.5514	13.4299	11.5946	7.55494	22.1268	23.1029	28.3638	29.9912	22.4828	23.3796	29.8529	31.0593	22.7615	23.4702	23.0991	21.5787	29.797	31.4438	6.18917	5.19477	7.43209	6.69006	18.5683	16.9697	19.9717	6.34109	5.90586	6.53885	21.1571	21.7146	14.2095	10.2598	11.3851	13.9839	15.0532	11.1181	13.9254	13.9413	13.5514	17.8693	17.4534	13.3546	21.825	18.7059
EGR49305	55.3691	49.3204	52.3681	66.752	67.5383	45.3067	42.9752	48.4555	40.821	45.2624	43.8747	58.9987	59.5316	44.364	46.2587	58.2297	57.0923	119.321	94.9803	97.1027	90.4569	117.645	111.679	48.6445	44.4125	38.9758	35.4872	83.7599	93.7145	92.0642	82.8429	79.592	82.0203	103.404	94.299	173.771	114.707	93.7635	88.3985	66.909	53.4712	66.7522	67.5387	45.3069	58.2664	55.3133	58.8498	43.8926	48.4532
EGR49285	0.518441	0	0.747375	0	0.263262	0.278396	0.73127	0.952783	1.15769	0.740141	0.247273	0.45633	0.188464	0.539851	0.317298	0	0.201264	4.1786	10.9878	15.4865	2.92741	0.888546	1.13431	0	1.12925	0	0	0.380071	0.128961	0.522191	0.108757	0.321579	0.220257	0.23827	1.01207	0.523435	0.685018	2.06328	1.1549	0.530974	0.546974	0	0.263263	0.278397	0.263042	1.21749	0.951095	1.09095	0
EGR49495	1.61162	1.2768	1.85863	1.39229	0.654698	0.346168	0.606192	0.592362	0.287903	0.81806	1.0249	1.47529	1.75757	0.67127	0.78908	1.81663	1.50156	0.519583	0.646208	0.277737	0.710252	0.849886	0.995603	1.72647	0.280829	0	0.66177	0.315063	0.64142	0.162328	0	0.133288	0.136938	0.296274	0.279653	0.813574	0	0.405087	0	2.31081	2.38045	1.39229	0.654702	0.346169	0.327076	0.302775	0.295657	0	0.491337
EGR49253	22.3842	27.0186	24.2588	32.1807	33.5816	32.5893	41.9059	34.1978	35.0044	13.2963	13.0019	14.6122	14.6666	12.3274	12.0757	16.4121	15.8213	20.6555	21.2984	22.2191	15.7793	21.8326	21.0505	11.5402	18.6134	26.7647	22.8391	29.794	30.9035	32.106	22.4081	21.4387	20.1759	26.1411	27.9507	34.312	19.5078	16.7594	20.1991	45.2236	30.8661	32.1809	33.5818	32.5894	26.0282	33.2336	26.6483	23.1362	15.0384
EGR49481	26.9746	26.8925	23.6622	17.7904	16.3635	17.3042	29.1106	29.9437	21.8301	28.7745	28.8398	37.67	38.8942	25.3685	24.9852	37.8884	43.2226	36.3329	24.8362	27.195	30.2682	36.5172	35.0893	10.3434	20.5051	27.2046	27.5051	34.7724	31.5229	34.4635	80.8923	80.4026	86.9883	21.6328	21.2045	30.8901	26.1531	26.3926	32.4829	20.0247	16.4261	17.7904	16.3636	17.3043	24.6166	35.542	37.5294	15.5429	13.9363
EGR49476	75.5504	92.4866	89.8501	119.472	116.105	119.782	77.7916	78.215	60.4492	72.4112	68.8358	92.5024	92.2477	67.758	65.0574	96.3586	91.3935	85.0202	63.287	68.4203	61.3036	90.5629	83.6111	58.5475	52.4511	80.1349	80.5242	116.277	135.568	116.304	80.2058	94.6319	96.588	79.2931	54.9554	94.4925	82.8803	73.279	94.5447	114.33	102.633	119.472	116.105	119.782	81.8223	95.3109	80.0878	98.4081	74.2197
EGR49363	24.1437	29.14	39.1558	41.5527	56.7027	28.3606	36.893	38.1313	45.1525	108.431	104.359	163.103	146.736	111.562	111.516	132.957	136.199	146.759	123.171	130.891	131.757	193.568	193.042	42.4335	34.8401	26.7196	27.1085	109.518	105.475	87.774	78.8211	75.8155	71.8013	203.893	268.062	222.434	104.676	106.833	96.2602	46.3638	50.149	41.5529	56.703	28.3607	39.8119	43.9413	29.0668	37.4689	38.5288
EGR49344	14.1543	19.2359	13.3519	20.035	16.2327	22.3577	26.0055	20.4099	21.9011	14.8531	14.6237	12.7423	12.9347	10.3917	10.1288	14.9894	15.1996	7.07899	6.18683	6.4922	6.62177	5.46613	5.30247	5.52088	9.82776	11.1299	9.70173	7.17314	6.80338	6.93094	3.45348	5.56495	5.56932	3.18253	2.05934	3.09998	3.33761	3.50301	3.75723	10.5267	10.2925	20.0351	16.2327	22.3578	18.1636	21.3143	17.6173	6.70844	4.97913
EGR49630	6.58245	9.55323	8.39845	29.2909	36.9984	31.3247	2.24113	5.52714	2.73701	7.45303	7.0369	9.46996	9.86024	7.86724	8.33507	8.05944	7.97455	8.96434	8.12608	9.61615	5.72059	7.18189	6.63128	6.88943	2.86753	14.3387	18.2913	17.1393	14.9057	14.2889	2.57124	2.76892	3.37511	7.04149	6.30183	21.3126	8.04762	8.84316	6.06759	51.143	38.196	29.2911	36.9986	31.3248	7.83113	11.1938	8.22397	33.4344	8.30402
EGR49403	1.54524	0.306053	0.297012	0	0	0	5.81223	5.39565	9.66155	0	0	0.217618	0	0	0.378289	0	0	1.16242	0.354052	0.443828	4.76698	0.407439	1.43189	0	4.57746	0.295801	0.317256	0	0	0	0	0	0.131297	0.142035	0	0.468038	0.272231	0.517869	0	0	0	0	0	0	1.25442	1.45152	0.283478	0.26013	0.471099
EGR49514	25.1976	27.594	29.4696	30.0898	27.6214	26.0593	36.1058	34.9146	29.5327	26.9003	25.0537	29.9004	32.1322	27.0513	27.416	34.7147	38.5586	39.7586	34.5563	32.7403	30.9934	43.0978	43.0335	18.3288	16.262	35.6022	31.4782	54.4726	54.3214	45.9255	49.7266	52.0987	46.7285	33.3324	35.9737	52.8325	36.3471	34.5719	35.2609	33.4532	24.8965	30.0899	27.6216	26.0594	31.657	34.4395	29.5943	24.3513	21.8471
EGR49439	24.2254	27.3517	30.2553	27.298	27.3368	28.6569	62.6182	51.2961	53.7301	53.1675	55.1488	65.8855	68.4095	47.6663	49.4576	65.0358	62.5154	29.6185	27.3509	33.009	27.3677	29.8706	30.7868	18.4922	35.4838	36.7409	41.3279	54.1659	45.1807	53.6932	60.296	80.7226	92.4295	28.2378	28.4814	29.2442	44.3283	48.929	41.3333	23.2529	22.3484	27.2981	27.3369	28.6571	20.5449	29.7919	26.9445	22.2625	23.6376
EGR49358	10.9007	15.7387	14.1315	15.292	13.209	15.7554	6.80171	13.9484	5.91479	12.9281	12.8495	13.8811	12.7891	11.3762	11.0361	13.6017	12.6558	8.04694	6.70119	7.09096	4.3588	10.7896	8.91586	5.66902	4.23094	4.0304	4.00897	2.34016	2.399	2.78765	0.484417	0.561706	0.56266	2.66881	1.94456	4.18288	1.60036	1.5791	2.28319	8.13843	8.16871	15.292	13.209	15.7554	29.9452	28.4859	27.9408	10.8618	7.11772
EGR49326	0	0	0	0	0.232473	0	0.860998	0.841355	0	0	0	0.241778	0.0832117	0	0	0	0	0	0.262238	0.0657468	0.3783	0	0.0589205	0	0	0.438187	0.704953	0.111874	0	0	0	0.094657	0.097249	0	0	0	0	0.0958936	0	0	0.241503	0	0.232475	0	0	0	0.419932	0	0
EGR49670	65.9303	56.5488	60.8354	34.6856	30.1407	34.8994	226.087	170.357	197.137	112.21	110.912	111.963	116.694	111.655	108.752	121.392	128.193	120.964	364.153	305.793	83.7117	77.2628	78.5192	39.9089	94.2649	103.017	87.928	93.3627	86.7193	96.3945	63.6764	59.343	51.9504	49.5519	74.3139	24.3694	47.983	57.2067	78.8932	42.3228	35.4731	34.6858	30.1409	34.8995	47.8418	60.8729	51.8608	30.6722	18.0387
EGR49624	12.9985	18.6207	16.735	25.2487	22.334	20.8962	19.5262	16.2261	10.8802	14.5759	15.2589	18.4212	20.3869	14.496	14.5849	21.0719	19.0104	18.5375	11.2622	11.9518	13.0153	23.8838	24.936	5.76552	6.69537	13.3021	15.1901	29.3669	28.9172	30.5081	14.097	18.83	18.0605	17.5463	18.4061	21.1301	16.1668	15.1032	14.9664	25.4533	20.0965	25.2488	22.3342	20.8963	18.0017	23.8828	16.4224	12.5925	8.53639
EGR49579	23.1391	33.998	35.1738	38.0528	33.0227	38.6568	9.1017	48.9173	7.97005	23.9899	23.4673	23.6417	25.5645	24.5221	24.8986	25.003	23.8956	29.905	25.5991	23.8477	27.3685	40.555	39.5903	21.6018	13.7037	14.1859	10.0914	20.3265	19.5622	20.793	7.99494	8.00504	7.58172	24.3968	39.4956	29.0117	10.2579	15.9024	17.6413	47.5519	36.5392	38.053	33.0229	38.657	123.386	152.718	137.752	19.6038	13.1407
EGR49260	32.2734	18.4278	20.9571	49.1373	49.1647	59.017	162.677	115.684	151.796	22.3684	21.4485	20.3711	20.1347	19.6793	19.0403	20.9752	21.2765	244.264	344.207	457.261	243.338	202.545	157.126	10.5121	76.5029	104.776	57.1576	83.2709	85.2697	91.8097	23.4823	25.0082	24.8283	93.4048	138.617	40.3634	40.594	33.1912	35.6229	21.2912	15.9512	49.1375	49.165	59.0172	10.9164	11.1978	10.0011	11.747	13.0747
EGR49291	36.6075	47.8074	48.4976	51.5014	60.433	51.3764	42.5152	51.1946	34.2614	70.284	70.5826	83.3402	82.8145	64.653	63.331	78.4185	80.9654	78.4852	55.8063	62.5844	66.1636	102.793	106.504	36.7164	34.4362	39.2263	42.8199	90.74	81.8455	93.5027	68.5336	69.116	69.0877	74.2018	73.6454	59.1951	65.4564	62.5649	73.0715	59.1514	45.7004	51.5016	60.4334	51.3766	42.771	50.0053	47.2243	62.731	64.6958
EGR49577	0.170738	0.169084	0.164089	0	0	0.366737	0	0.15689	0	0.0541668	0	0	0.124134	0	0	0	0.0662824	0.366971	0.489003	0.0490399	0.0940568	0.360154	0.26369	0	0	0	0	0	0	0.0859865	0	0	0	0	0.0740675	0.258574	0	0.0715262	0	0	0	0	0	0.366738	0	0.160383	0.313224	0.287426	0.130133
EGR49401	10.9012	15.5936	16.1515	22.3995	23.3724	22.277	7.04749	17.1124	6.9647	17.3401	16.3685	23.0019	22.4284	16.1037	16.193	21.6461	21.8652	10.5151	8.91118	10.6761	9.94627	14.3718	13.1336	9.79929	8.83826	18.984	16.7861	23.1612	17.3998	23.8664	7.81334	9.04707	10.324	13.569	19.146	20.1781	11.9365	10.6875	10.0877	30.0827	25.3984	22.3996	23.3726	22.2771	25.427	32.3557	28.748	11.9794	9.69345
EGR49330	75.8725	79.6457	87.5012	88.4879	94.0076	118.968	88.4695	87.8456	66.4147	26.4777	25.0903	39.0012	40.8203	38.3743	49.6863	48.4637	45.9491	51.7761	58.6718	44.8923	34.2735	36.8104	38.2783	39.2851	42.3072	76.9778	63.8679	43.0147	31.7069	37.4465	31.1961	37.6499	53.5085	18.83	25.673	49.0263	12.6984	23.5207	39.9494	87.0315	96.058	88.4883	94.0081	118.969	64.6725	89.8013	73.7709	75.3584	49.7325
EGR49433	7.59471	2.61604	1.58673	3.74411	4.02423	4.78753	23.4432	18.0537	26.9872	0.314273	0.682471	0.930066	0.900273	0.294721	0.656803	0.310175	0.384567	32.6469	45.8676	53.2066	9.09523	22.7679	21.1214	10.4647	18.4125	46.3016	20.6775	2.98559	3.0391	2.4113	0.692697	0.477914	0.350715	1.06231	1.64732	1.16685	1.67249	0.899149	1.27054	0.507281	0.522568	3.74412	4.02426	4.78755	0.502609	0.465267	1.0601	1.38969	1.38421
EGR49332	112.877	128.865	141.86	140.647	122.264	132.065	50.8651	103.183	48.2106	104.937	98.7207	118.936	114.74	97.5708	95.8337	118.595	122.578	65.1603	53.2986	56.3491	46.7337	62.4958	67.6235	85.9982	67.1656	37.7351	48.4219	80.285	85.0513	79.1247	25.7468	26.8321	27.5668	96.097	75.8429	124.153	65.994	51.5634	60.023	225.804	209.459	140.647	122.264	132.065	177.765	212.834	187.165	91.4551	70.2034
EGR49404	23.9803	4.56691	3.03908	1.56513	0.802884	0.42452	20.1956	14.0445	54.3724	3.38587	2.9746	2.31949	3.06544	2.94002	2.4192	2.22781	2.45523	2.97354	2.33968	2.19498	5.15349	1.73708	2.91671	3.88161	43.2787	0.126112	0.676297	1.15912	0.5244	0.995346	0.552806	0.653826	0.67173	1.21111	1.31464	0.731661	0.986538	1.49033	1.44089	0.53978	0.97308	1.56514	0.802888	0.424522	3.47626	4.08436	4.35091	0.998138	1.10467
EGR49303	17.0603	0	0	0	0	0	0	0	0	0	0	0	0	0	0	0	0	0	0	0	0	0	0	0	0	16.329	0	0	0	0	0	0	0	0	0	0	0	0	0	0	17.9992	0	0	0	34.6236	16.0256	0	0	0
EGR49268	36.2067	49.5899	45.6203	55.8843	51.4229	51.1803	32.8215	28.395	25.1904	25.4831	24.4163	32.803	32.3803	24.7285	25.5203	36.2662	34.7963	26.5317	21.7259	23.1781	23.8938	31.6344	30.5465	23.6809	26.0312	29.3096	25.7025	53.0866	55.6125	50.906	28.6242	34.1398	32.1089	30.6711	24.2667	51.4972	31.6064	26.2805	27.6706	69.8742	50.2779	55.8845	51.4232	51.1806	32.3959	33.2239	27.3202	48.7298	38.5918
EGR49583	234.941	332.918	287.704	357.535	318.316	342.883	26.8066	168.377	25.9976	68.4348	69.4228	67.8866	66.9105	68.429	71.5055	61.4558	63.8447	117.758	109.676	116.114	163.41	146.406	153.497	266.045	170.08	69.6815	104.23	32.5823	29.5184	37.5309	17.8307	25.5259	24.7627	125.067	88.1569	130.009	45.9382	49.6187	52.3062	508.675	534.977	357.536	318.318	342.885	430.799	471.747	461.273	212.05	165.666
EGR49306	125.116	135.764	145.712	45.1285	35.1956	38.8609	107.349	124.334	109.934	98.9498	102.496	120.04	119.773	97.1909	102.072	125.042	127.611	130.555	164.062	147.551	109.001	105.42	107.175	141.948	146.529	76.3396	61.7344	65.2585	65.5408	49.7924	45.8646	54.5832	55.2117	30.6834	29.8464	43.3506	64.6451	69.8141	53.3586	45.6712	45.1656	45.1286	35.1958	38.8611	115.583	137.395	147.02	52.1198	49.7196
EGR49557	60.2719	74.6602	51.5861	126.338	143.858	128.589	58.871	68.2503	56.2826	800.037	798.852	1403.77	1414.79	632.38	635.229	1381.2	1385.06	52.7225	42.5162	48.2041	41.252	60.3849	57.5903	37.1388	36.5114	47.4911	46.7691	266.552	440.185	355.407	217.37	262.664	267.788	99.423	127.519	160.942	67.1691	68.0117	72.5775	49.1545	50.7428	126.338	143.858	128.59	105.744	107.228	81.718	58.5893	55.9918
EGR49610	64.8862	65.0047	63.0843	79.0317	77.3916	82.6509	115.645	123.407	117.262	105.559	108.677	123.257	137.137	93.8289	101.358	113.396	99.2936	125.474	133.328	129.374	100.376	143.634	139.829	79.4787	99.2614	71.493	48.0208	108.043	132.501	119.692	101.613	96.7194	88.4694	107.495	148.596	102.838	54.8302	65.4273	111.234	96.5912	79.6015	79.032	77.392	82.6513	90.3424	124.737	93.4291	110.502	95.4594
EGR49300	41.2548	59.9445	55.5766	73.4722	70.7447	73.9088	49.805	41.6058	31.9681	46.0465	47.0102	61.0386	60.5991	48.3272	48.1272	60.6048	60.612	54.3699	41.1568	44.2064	43.8818	65.2827	60.252	29.4846	24.695	37.4748	37.912	54.2955	56.5832	60.6362	46.6603	48.7456	47.9884	78.5458	64.7613	77.4234	44.0101	41.6593	49.8115	79.3994	73.3658	73.4725	70.7451	73.9091	34.0022	41.009	34.6468	48.0688	36.4324
EGR49485	20.1322	21.5986	27.4099	25.3638	23.0019	24.3242	26.8193	23.1242	23.2272	23.685	14.9367	25.1038	25.0049	18.7175	15.6585	17.3351	15.3055	20.9592	17.2979	20.9614	20.7947	26.0994	20.0806	14.977	9.50111	16.8607	15.5002	30.748	28.7952	29.1494	17.949	24.9753	25.6592	38.1669	31.659	28.372	17.3644	14.7593	19.0262	36.0831	20.3553	25.3639	23.002	24.3243	19.5778	13.3954	14.6194	39.5398	20.4592
EGR49580	18.5946	25.5339	23.7146	22.0354	19.9275	22.2922	12.9107	39.7855	9.5356	12.3127	12.0313	13.6264	13.2636	10.7185	10.2638	14.6029	14.5212	12.7361	9.45136	11.7917	9.50645	16.0698	13.6423	15.0314	11.4912	8.89879	9.46098	11.1352	12.5315	12.1821	8.35708	9.13098	8.87579	9.96191	9.18029	12.7432	7.34454	6.58954	8.28659	25.6043	24.608	22.0354	19.9276	22.2923	106.027	127.904	101.519	9.60009	7.68358
EGR49529	79.4051	98.2947	101.646	81.5309	69.0754	68.3281	67.9358	86.5709	56.9729	38.6129	39.0627	37.5241	39.2168	32.5315	34.1579	40.3512	45.1019	71.257	50.5638	53.6525	45.8943	60.6661	57.2544	52.0028	50.1859	47.9683	46.2693	51.7707	54.0748	56.2151	25.9419	28.2602	27.3059	38.5877	36.9877	39.5101	27.8062	27.5388	35.5881	77.9917	61.6298	81.5312	69.0758	68.3284	99.729	113.718	120.895	53.1405	38.6937
EGR49458	1.72342	3.02556	3.01147	4.22975	3.34147	3.95422	0.441985	1.65563	1.74929	7.30667	6.0778	7.08831	7.0339	5.75669	5.29785	8.27102	7.23793	2.23093	2.44555	2.83504	2.4814	2.39605	2.54069	1.4686	1.16029	1.04972	1.12585	4.09664	4.94952	6.98301	0.558738	0.22676	0.465938	4.42839	3.84012	2.72868	1.03508	0.853253	1.26915	2.72786	2.89271	4.22977	3.34149	3.95424	2.78223	2.35476	2.73054	4.3519	3.40331
EGR49487	37.0018	45.1411	41.5488	41.9052	37.3566	38.9172	91.5346	59.8151	75.181	28.9223	29.3529	36.9082	35.8625	27.3506	28.9346	36.3899	36.2613	29.2799	33.6553	33.4061	24.4634	24.4271	23.9304	21.1757	38.0003	25.5287	21.994	28.395	30.2091	27.5805	24.3298	26.8503	28.0963	24.3907	16.5733	29.3845	33.0752	33.3373	35.6625	42.2065	40.8835	41.9054	37.3568	38.9174	24.5694	32.858	27.774	26.5445	18.5375
EGR49618	103.592	126.333	134.632	122.596	118.862	124.913	201.24	164.939	157.608	104.31	102.819	116.111	120.293	96.953	96.7024	134.091	130.649	153.874	169.821	192.869	122.198	104.979	89.8829	79.4701	113.686	87.9308	74.386	124.663	121.395	126.991	61.6925	66.2831	65.9314	76.7116	76.1434	99.8755	82.9662	72.976	101.621	113.423	113.346	122.596	118.863	124.914	67.0774	91.0251	81.5336	88.4215	80.3692
EGR49663	5.29441	6.71486	4.55262	7.12158	8.01825	7.28214	1.31015	2.56052	1.41041	7.74998	8.00385	7.65241	8.27252	7.15729	7.04907	9.07401	10.6013	7.41156	6.83686	7.2032	5.85879	7.91066	7.53121	5.0581	3.15614	2.8449	4.76757	4.31261	4.75959	5.66015	2.611	2.53504	2.7623	15.496	15.3117	11.3004	3.84549	4.31917	3.98778	16.4574	18.8153	7.12161	8.0183	7.28217	4.61843	6.02031	4.68597	7.27094	4.46005
EGR49641	8.8218	8.73633	10.7905	11.605	11.077	9.30213	17.7977	16.6547	18.7681	23.5093	20.4515	29.1397	25.1888	24.7667	23.7563	21.2742	21.8559	14.0483	15.0678	15.203	10.3823	16.0711	13.2942	5.72756	9.22335	11.0536	10.538	19.2843	12.7675	19.306	11.1037	15.3879	25.0768	9.80431	13.2204	1.9433	7.91215	16.6641	17.5405	10.3493	10.4919	11.605	11.0771	9.30217	8.7891	10.5468	9.12181	10.3956	8.43531
EGR49548	56.8296	57.7356	53.2028	32.3451	33.4071	33.6043	20.4956	66.8419	18.3933	30.9678	31.2932	23.3982	23.8669	30.7917	30.6891	27.7839	27.4086	15.807	61.9648	51.2727	37.0153	8.88492	12.3564	71.2647	51.4941	7.93509	32.8071	11.2406	10.4442	10.236	6.61998	11.2801	8.57813	13.3972	8.58508	22.5458	26.1487	19.3259	13.648	19.5837	43.8746	32.3453	33.4073	33.6045	117.777	128.872	184.103	16.545	28.0269
EGR49438	81.6259	84.9503	78.1618	87.5052	104.301	76.1881	97.1319	94.0977	93.0585	90.5885	89.9447	103.042	100.887	97.934	98.824	105.393	100.365	90.9897	83.141	92.6711	81.103	99.7086	108.109	65.7146	78.876	92.0482	81.0515	133.317	121.383	138.572	102.615	126.67	139.218	101.084	108.934	85.559	61.9663	91.767	101.947	101.231	81.421	87.5055	104.302	76.1884	75.2994	107.345	93.3865	83.4463	85.9679
EGR49269	22.8359	23.7939	18.8498	23.6766	22.1959	22.0425	49.2707	34.3721	38.2917	21.1563	19.9793	24.1447	22.765	17.9228	18.6919	26.8462	25.3717	18.1421	14.5051	17.3632	15.9371	16.7338	16.6243	11.3186	21.788	34.6629	24.8806	35.3651	34.7793	35.066	23.1588	25.6644	25.9803	22.0849	19.205	37.3774	31.3764	26.3225	25.9883	26.2576	21.4321	23.6767	22.196	22.0426	20.1871	25.5963	22.3601	17.4525	10.6245
EGR49447	249.712	173.971	200.621	137.884	134.722	128.478	585.992	430.885	556.16	156.485	154.443	115.857	119.435	158.274	157.078	149.143	147.175	137.401	238.56	250.17	136.052	65.7072	75.7024	207.623	395.411	198.983	206.73	167.862	196.28	179.964	198.966	195.041	204.824	126.581	111.301	226.335	371.01	362.367	333.2	154.819	148.273	137.884	134.723	128.479	126.784	150.69	144.946	204.128	183.272
EGR49317	1647.02	340.632	762.541	1469.81	1773.43	1780.19	8276.64	6465.8	9009.66	325.696	347.907	171.253	169.531	339.649	351.288	154.216	139.675	2253.87	1481.63	1212.51	1693.74	6605.42	4350.82	675.353	4242.47	16062.2	10420.8	25838.7	25131.2	23671.5	12134.2	8874.1	8554.54	25686.6	34772.5	19149.9	27056.1	39218.2	48776.8	1185.43	1225.61	1469.82	1773.44	1780.2	130.621	107.04	206.144	1809.95	2151.99
EGR49331	6.27783	7.97052	13.3043	11.9942	9.64529	10.0269	8.62794	9.61442	5.60742	17.1588	15.9693	22.8964	22.8212	17.0012	18.7183	22.318	20.8093	10.8117	9.35884	10.1715	9.88734	17.2321	15.0405	6.03544	5.46965	6.77911	5.45309	25.883	28.5893	24.4823	17.9645	17.7727	16.8916	19.7527	19.6222	24.4594	24.1049	21.5115	20.1459	9.06737	4.75522	11.9942	9.64534	10.0269	9.14721	12.7014	9.89269	18.1558	13.1276
EGR49632	71.7447	100.82	108.273	74.125	66.1173	85.947	31.7188	66.1209	35.2294	16.8097	16.7653	17.139	17.2242	14.0054	14.0119	19.8022	19.5299	12.4667	12.7661	14.0462	12.5861	11.868	10.8234	57.4125	46.4523	33.9114	49.5483	13.1066	12.1617	10.7308	8.51894	11.392	13.0824	9.83068	5.65043	13.5914	9.09358	8.40231	11.4017	61.1782	78.3322	74.1252	66.1177	85.9474	102.278	100.907	117.105	27.0413	33.8022
EGR49675	0.509637	0.504699	0.979579	2.20139	1.55275	1.09467	0.718852	0.702452	0.227606	4.52712	4.05124	5.20354	5.28002	3.41154	3.43101	4.5	4.05586	1.5746	1.31367	1.53699	1.61432	1.47816	0.983862	0.909925	0.222014	0.243897	0	1.86809	1.7748	2.43829	0.320732	0.842983	0.216517	7.49517	5.96928	7.33229	2.80577	2.56199	1.54812	1.30489	0.268843	2.2014	1.55276	1.09468	0.51715	0	0.701208	1.93036	2.52483
EGR49315	2.33657	2.68416	3.1438	2.52322	1.99332	2.40904	0.615211	2.31882	0.333928	1.98663	2.16945	2.6325	2.34432	1.58497	1.65884	3.0201	2.79381	2.73701	1.36518	1.93282	1.72482	3.74585	3.63269	3.17057	1.62862	1.07348	1.82296	3.4259	4.64974	4.70694	1.41166	1.43001	1.42946	6.74387	6.64936	4.57662	3.33431	3.48469	4.42902	5.64761	3.45124	2.52323	1.99333	2.40905	3.50911	4.5653	3.51494	5.27083	3.70424
EGR49680	1.66147	0.70516	0.912437	1.79419	5.30317	5.35313	3.12471	0.654305	2.33207	2.10841	2.71697	3.00841	4.14157	2.96586	3.41374	2.67546	3.40929	38.261	20.1898	25.7013	10.7218	150.389	126.161	0.423779	2.48156	4.54359	4.62948	10.0923	13.4614	14.2246	2.68873	1.86486	1.41173	12.2175	9.98765	9.58558	4.28608	5.07107	7.11392	0.972363	1.25208	1.7942	5.3032	5.35315	0.240852	0	0.435431	2.59719	3.07539
EGR49559	77.9897	101.351	107.199	64.8691	48.9157	57.9273	6.78524	108.905	5.63949	48.8932	49.8836	76.4478	79.0196	38.2661	39.5248	72.8635	74.6056	30.3715	11.2458	11.727	16.6288	45.3769	52.0828	68.4419	40.6545	3.79853	5.92588	26.9489	36.8551	32.6752	5.2727	6.81311	7.30623	22.744	21.729	23.2823	10.2227	9.7738	10.2045	106.172	90.5292	64.8694	48.9159	57.9276	361.344	417.472	332.921	47.3738	36.2977
EGR49258	219.733	250.964	261.073	386.464	409.595	395.636	206.625	216.962	189.642	232.466	223.462	268.215	257.046	213.774	210.139	249.543	249.549	359.023	285.454	301.981	313.855	430.012	447.943	254.373	160.749	209.427	178.615	358.878	392.678	379.298	378.485	287.162	283.077	722.107	965.954	785.679	311.568	313.44	323.821	554.224	461.696	386.466	409.597	395.637	243.357	298.432	295.101	364.963	429.407
EGR49298	44.2308	52.5784	51.2802	60.9155	57.7201	65.3982	44.7858	48.8354	45.9774	32.2565	31.5113	35.0877	34.5304	29.8471	27.9228	41.2836	41.1401	17.2582	18.6865	20.8966	14.0832	16.3989	16.4391	25.9369	29.8446	35.4273	37.4793	27.6083	27.9051	28.1014	15.6407	21.0553	20.2228	16.6209	11.142	18.5378	18.581	16.0284	19.3547	48.9958	48.0928	60.9158	57.7204	65.3985	57.1334	67.145	52.3996	18.9387	17.3918
EGR49628	12.8153	11.7149	18.0007	19.1617	24.0279	19.0569	28.7366	17.2109	14.9689	23.143	27.5839	31.9311	24.7266	23.7562	26.8481	22.2239	19.9002	20.1285	30.7747	22.0852	24.4376	23.6535	30.4494	13.2006	6.01221	8.49188	11.1317	33.2437	34.33	36.7382	24.8157	28.1276	24.2909	35.3388	38.0604	28.8635	15.1962	14.454	16.3702	22.2117	20.801	19.1618	24.028	19.057	21.0069	22.2241	26.2228	11.6166	6.01081
EGR49257	2.23338	2.86225	2.65144	3.54674	5.87063	4.3739	2.22369	3.50087	2.22957	4.20957	4.13558	6.38312	5.15783	5.15934	6.07056	5.38051	5.20213	2.47072	3.34877	3.39606	3.11202	3.56795	3.58452	2.46291	1.94586	2.2634	2.42756	4.23772	4.70583	5.69	2.03941	2.49902	3.62792	5.25296	6.26907	7.16261	6.07554	5.22844	3.93757	3.36378	3.04933	3.54675	5.87066	4.37392	4.53261	2.34474	4.21771	2.43277	2.00263
EGR49649	62.8669	69.3059	75.7268	83.2598	80.7123	79.8927	68.1992	69.6018	64.7807	67.8438	72.0928	74.5759	76.0755	60.1444	58.2845	83.0888	81.7687	67.1964	105.509	90.7709	82.1469	60.4525	59.3198	49.769	48.8682	53.1982	52.7079	64.8463	74.6074	65.0285	37.9646	38.3996	41.1789	61.9915	55.8675	73.31	49.0338	42.8766	54.3571	72.37	70.9752	83.2602	80.7127	79.893	62.2462	61.4417	67.4579	57.195	38.6168
EGR49512	169.952	183.197	188.965	130.829	97.1065	93.8522	99.7835	226.561	118.857	77.9508	76.5038	109.983	112.629	71.4973	73.8001	126.435	123.033	82.9354	84.1862	82.7152	60.1756	81.5444	81.2113	211.496	176.501	59.7444	50.9709	71.6911	79.4691	66.8722	37.7354	33.7902	29.0501	128.833	128.129	307.515	63.9811	57.1715	56.3091	253.1	212.533	130.829	97.107	93.8526	477.066	501.588	452.839	121.797	85.2027
EGR49355	43.8264	59.2542	56.1595	58.4039	56.9787	53.9118	70.0019	65.5488	63.0226	29.0406	28.1675	29.8758	27.57	24.922	22.9706	28.9052	25.8225	84.176	59.0217	63.2523	42.3363	92.3653	80.0872	21.5047	32.2266	63.3682	35.0989	67.145	63.8641	71.694	21.387	22.9432	26.0144	53.7125	53.6657	54.997	30.2546	31.5765	33.2356	40.7475	32.9572	58.4041	56.979	53.912	64.6587	63.9423	60.5858	32.5725	23.8089
EGR49448	1.30068	0.858718	1.87504	6.3206	6.16446	6.28603	2.44617	3.18716	2.32356	4.95169	4.894	1.14485	1.02445	5.15959	4.44459	2.44356	2.35638	4.13512	6.27078	5.23019	9.55364	1.2575	1.28339	2.32228	3.96632	1.65991	2.67045	0.529741	0.431389	0.873391	0	0.448215	0	0.797039	1.12849	2.29812	0.763819	0.998956	1.84383	0.888081	0.457421	6.32062	6.1645	6.28606	1.97978	2.85085	2.38613	1.6422	1.3218
EGR49293	115.247	102.24	141.839	161.458	199.286	170.834	135.733	130.542	202.357	6.75636	4.9046	5.92442	6.27625	4.7455	4.39831	6.28957	6.94068	12.2203	10.4921	11.5793	6.49361	15.0899	15.0918	356.062	289.549	78.3476	49.0326	71.1028	97.9709	90.3046	59.2365	61.7912	65.0098	67.8695	55.6219	47.5605	34.3925	28.9311	37.0585	119.379	148.867	161.458	199.287	170.835	40.1085	31.7774	26.0462	73.6207	61.0531
EGR49534	66.1575	85.8284	97.9744	163.456	154.59	162.366	76.2326	99.4925	72.4114	41.3591	41.3175	43.7568	43.9841	37.6091	37.7707	46.8342	45.79	66.0932	111.02	103.925	44.3745	69.407	59.4059	60.69	54.2999	71.5357	47.1716	74.3345	88.1417	84.3832	21.6538	23.4313	22.5474	85.9014	79.551	110.393	47.1249	42.1716	49.7947	118.621	98.5014	163.457	154.591	162.367	165.331	152.647	145.039	91.546	61.9745
EGR49353	30.3363	46.6349	35.9862	50.3045	42.0244	50.4383	30.7944	33.9409	25.8496	47.2352	48.5936	23.7301	24.5474	44.1455	43.4255	36.3892	34.2959	52.2779	94.7009	88.2996	117.227	30.8912	36.6908	50.5376	37.0476	24.4195	39.3511	32.4445	35.2362	34.7748	15.3905	15.1691	12.5108	76.07	89.588	64.9096	46.848	50.7281	52.9009	59.2794	59.1909	50.3047	42.0246	50.4386	24.6011	47.0966	44.1265	18.6969	16.4464
EGR49639	0.765344	0.932835	0.792118	13.8594	12.1375	13.7836	1.49474	3.40815	0.893955	1.69964	1.55374	1.20221	1.4339	1.38372	1.62141	1.3936	1.21131	7.02275	3.64207	3.83848	4.24859	13.1326	9.28936	1.41903	0.71811	2.70476	1.75265	3.36646	4.10045	4.38809	0.963313	0.413867	0.925434	3.86919	4.9291	2.61535	2.43738	1.55378	2.38449	4.03982	3.04353	13.8595	12.1375	13.7837	5.97406	3.15221	5.34618	3.61744	2.33332
EGR49304	8.71845	10.5888	10.1179	13.6782	11.3603	12.7201	12.6842	9.82521	6.02422	13.8297	13.2334	13.1471	15.7869	10.5223	11.6282	13.7833	15.3903	15.9103	13.0504	12.6152	12.3243	21.5136	20.155	4.99295	5.44624	5.82559	6.75473	19.9384	21.9325	19.8827	22.0853	22.0397	21.9444	24.3439	24.0486	29.3969	26.3722	24.5329	20.7874	9.60312	5.55369	13.6783	11.3604	12.7201	11.5178	15.7613	11.4676	11.2154	8.40031
EGR49488	35.4802	41.9371	39.5982	40.7863	34.871	31.3443	26.3681	45.7487	53.6707	66.2659	62.2312	78.1748	76.7628	64.8674	64.794	74.3968	82.865	68.4173	101.781	90.0731	43.8197	60.3563	62.0139	28.6087	42.3803	29.5776	22.3235	56.2167	55.2315	66.2861	43.2172	40.4659	42.5464	44.974	39.9685	44.4887	17.139	20.3774	38.0121	48.0599	34.4142	40.7865	34.8712	31.3445	54.5857	68.2694	56.166	48.1682	23.9891
EGR49681	8.91712	9.47295	11.3745	0.17508	0.493971	0.174123	0.304915	33.9673	0	0.462921	0.567076	0.114165	0.0589375	0.289414	0.198454	0.182754	0.377642	5.8804	1.85739	3.77195	4.9123	16.544	16.2339	4.92102	4.23773	0	0.166436	0	0	0	0	0	0	0	0	0	0	0	0	0.996292	0.513158	0.175081	0.493974	0.174124	117.302	46.9072	93.096	0.136467	0.123572
EGR49277	52.2352	56.6876	65.9375	23.3815	22.2643	21.5096	58.0268	48.7447	38.8003	24.9863	27.0654	30.6357	32.9595	23.3915	24.6809	33.2027	32.9391	39.4109	141.272	106.033	24.9736	32.7557	35.007	36.7252	45.7465	21.1125	19.4486	35.9129	37.2972	25.4887	14.4211	13.9339	13.0507	16.5436	14.5588	39.7588	34.2113	33.164	32.8311	27.7192	24.6996	23.3816	22.2645	21.5097	83.0783	81.1006	77.7043	19.9333	20.2157
EGR49295	127.863	169.609	191.362	141.536	117.84	134.514	86.0581	128.185	75.4968	59.3746	59.156	64.0976	67.3451	54.6888	53.9705	73.931	71.8176	76.7308	63.3748	63.8186	52.3601	80.1833	82.819	181.84	137.317	76.1451	73.4139	77.3474	77.1403	79.2415	30.2237	37.9526	37.3255	71.6232	62.6709	96.6893	58.9642	56.2212	64.8143	152.847	152.073	141.536	117.841	134.514	187.591	237.637	210.644	84.4598	69.1051
EGR49379	0	0	0	0.283188	0.532657	0.563279	0	0.240971	0	0.0831959	0.250154	0	0	0.07802	0	0.0985333	0	0.0704548	0.0751071	0.150643	0.216696	0.138292	0.0675012	0	0	0	0	0	0	0	0	0	0	0.361569	0.455047	0	0	0	0	0	0	0.283189	0.53266	0.563281	0.266106	0	0	0	0
EGR49395	147.39	143.519	149.014	233.207	267.197	232.629	243.981	231.971	272.696	63.8569	64.456	77.5882	79.968	62.2409	64.893	78.9469	76.1738	114.086	93.2043	102.012	67.1379	139.941	131.598	155.691	207.389	177.74	133.175	264.086	274.505	298.81	138.061	156.266	147.911	251.978	248.602	273.955	123.826	133.12	131.596	236.605	204.551	233.208	267.198	232.63	110.69	112.835	98.032	176.855	134.014
EGR49629	7.07294	9.92291	8.00592	5.30412	6.10572	5.95032	7.8334	9.7489	7.05467	8.77612	8.10885	10.4313	10.4846	7.93786	7.81589	11.6342	11.2577	6.86201	4.82798	5.37222	6.05019	6.2165	6.37206	3.64817	5.47769	7.03305	11.1332	7.85462	7.23301	8.46976	20.9208	28.2894	28.3462	3.68407	3.2558	4.72105	7.7187	6.78202	7.12997	4.95001	4.51878	5.30414	6.10576	5.95035	8.0943	11.1102	9.19099	2.48058	1.94669
EGR49499	157.419	106.485	107.473	118.439	112.261	111.786	351.062	252.547	426.82	222.553	217.724	150.826	158.386	231.357	231.779	184.717	175.822	241.047	431.025	420.89	224.263	125.089	116.689	245.354	357.499	158.082	169.548	251.62	273.463	290.69	210.951	195.111	192.048	237.801	234.163	197.802	206.294	247.21	297.542	100.435	73.0585	118.439	112.262	111.786	67.6495	71.5118	89.1621	190.065	194.069
EGR49479	42.4626	60.7933	52.7235	68.1027	62.9534	53.3866	42.1822	47.4937	33.5949	33.4597	32.4502	37.0697	36.2061	32.3403	32.3293	39.3355	39.9672	35.6406	37.0677	38.4465	28.3574	36.0524	36.2276	23.0972	26.2991	32.9039	30.8022	49.7604	46.2426	47.1432	33.5452	40.4431	41.2452	37.7096	33.3078	52.093	27.9871	25.6918	25.3974	79.5562	74.4975	68.103	62.9537	53.3868	60.9561	78.1992	67.0216	25.2055	17.8025
EGR49350	65.1096	86.9152	74.7156	124.539	130.923	150.199	101.18	93.1966	91.8841	63.0877	63.7358	67.5783	69.0818	57.126	58.3582	70.5811	73.7463	34.3406	30.3013	31.5636	25.3602	42.4773	38.7327	39.2538	49.4407	73.7693	62.4916	63.6946	64.5553	66.8424	31.6404	35.8843	39.9554	39.2982	30.8935	30.1784	29.8733	29.9074	36.4621	97.5133	99.2232	124.54	130.924	150.199	76.9557	80.7519	72.8002	63.804	50.0017
EGR49651	17.3049	18.2549	15.1848	13.4061	11.0797	13.7368	14.1501	18.6668	19.8252	42.9653	40.79	49.0066	52.6505	36.8226	37.5291	50.0379	51.115	33.05	20.4714	20.4218	29.8425	37.9908	40.6699	9.73924	12.7828	25.2049	31.6673	32.9109	31.8164	33.1551	62.8181	68.9151	68.7244	15.5606	17.2988	12.3441	21.2082	24.2699	22.2458	14.641	13.4946	13.4061	11.0798	13.7368	15.2696	24.7365	16.5634	11.716	11.4691
EGR49428	35.1658	48.285	55.3595	38.4408	43.6018	44.4864	38.5455	60.464	44.7068	88.5665	88.9733	96.6184	101.013	82.222	81.4677	97.1119	97.5722	45.0365	42.2021	41.8269	37.1995	51.083	51.1451	19.067	24.2478	29.7351	26.1336	61.3663	55.1678	62.3655	33.7622	35.507	37.3958	52.8482	87.4131	62.5142	42.854	67.4227	57.4091	40.8769	38.0116	38.4409	43.602	44.4866	74.8711	52.0826	104.883	36.5001	27.2959
EGR49282	198.065	223.602	241.825	141.986	134.813	114.253	2.46884	46.6098	1.68846	66.6677	64.1476	98.2421	97.1209	72.862	72.4044	82.7461	87.0833	107.301	19.5205	13.5737	50.5924	181.291	219.175	226.317	138.895	3.71914	9.59489	7.5963	5.43362	10.6836	0.616855	0.99883	0.713865	143.252	113.849	105.818	5.64297	6.77519	6.12507	285.134	263.035	141.987	134.814	114.254	144.824	247.017	150.756	96.4397	94.2906
EGR49408	17.8925	18.2302	19.1798	23.7806	19.7439	15.5207	17.3104	25.1362	15.8281	20.4678	22.976	24.0474	25.0165	19.8598	21.8486	24.8875	22.8418	25.2834	21.4342	22.2861	18.5287	26.8551	27.8105	10.9046	15.739	11.1975	12.1863	25.2251	30.0424	30.3253	20.8605	27.248	20.6849	22.4557	24.6291	35.1744	26.142	21.5498	20.4168	29.9543	22.5075	23.7807	19.7441	15.5207	27.7581	32.4833	25.5651	13.7571	10.8836
EGR49652	43.4224	35.8911	41.4027	42.4603	43.4048	44.4313	62.3733	45.8698	61.69	16.4875	18.6993	19.6217	22.3724	18.8186	21.3441	21.4541	20.4408	3.39877	3.03566	6.48147	6.68649	3.42579	3.87235	37.8483	47.067	33.3799	46.6816	80.5437	34.8701	49.0744	3.58624	5.08991	3.34093	71.3405	68.525	36.4189	24.8471	35.8084	34.6204	52.8762	64.9307	42.4605	43.4051	44.4315	30.5315	28.9054	29.1667	51.2265	55.7674
EGR49434	0.824336	0.680291	0.528155	0.148364	0.976719	0.147553	4.65096	1.38871	2.69979	0	0.174743	0	0	0	0	0	0	1.62412	1.73136	1.42061	0.908227	0.905651	0.848744	1.10385	1.67583	3.15602	2.11558	0.268589	0.273403	0.207575	1.09521	0.738575	0.525323	0.252571	0.476805	0.416139	1.57329	1.89934	2.61537	0.140711	0.144951	0.148365	0.976725	0.147553	0	0	0	0.231286	0.104715
EGR49347	9.36331	11.3157	13.8793	13.196	14.6669	14.6578	17.9079	19.541	19.5618	12.0331	13.0192	14.8627	15.5188	13.4092	12.8695	15.6825	14.5398	18.7177	14.5903	13.1277	17.1354	19.8764	16.7075	5.80866	11.7529	17.4683	16.2915	105.252	102.244	103.901	82.0309	82.9511	85.4248	13.6392	16.3163	19.5479	26.3512	28.0559	27.0609	17.879	12.0553	13.1961	14.6669	14.6579	4.83119	5.21762	6.55065	9.88494	9.79759
EGR49678	98.8429	86.9052	50.444	9.42559	6.58844	10.2608	138.643	65.5725	128.006	17.6622	17.0647	7.26741	8.10387	23.4064	20.285	13.8717	13.7827	15.7496	20.4718	21.3094	93.3723	10.2321	16.6681	39.9076	118.49	2.82238	7.3861	1.61411	2.40589	4.03934	6.8292	4.63365	3.75831	22.9304	22.5651	10.4797	91.1718	93.1424	114.178	1.93284	2.48885	9.42563	6.58847	10.2608	51.1076	26.4805	41.2212	35.3441	48.0065
EGR49356	21.192	23.2987	20.3666	32.7757	32.1011	35.6824	21.1099	33.6654	25.8267	25.4113	24.2697	34.0182	33.8833	25.647	26.3796	34.4821	31.862	27.4544	43.6695	35.4893	26.7124	27.3706	27.1818	18.7581	19.2462	15.8144	12.5367	33.9684	30.3779	34.7312	25.0159	22.948	23.1186	34.5013	38.7985	39.0751	16.0571	20.2384	22.5493	43.9603	30.1269	32.7758	32.1013	35.6826	29.8874	46.8987	34.2647	31.2914	22.5855
EGR49299	0.448471	0.571019	1.1083	0.41511	0.910925	0.481646	0.963925	0.706451	0.972834	0.0813015	0.0203715	0.203011	0.116449	0.114365	0.0980267	0.192579	0.0497432	0.258189	0.348635	0.312827	0.211762	0.219608	0.31333	0.171582	0.614015	0.674534	0.394613	0.250496	0.382479	0.419449	0.268798	0.370905	0.326624	0.353336	0.305721	0.743872	0.479697	0.295232	0.259489	0.984241	0.60834	0.415112	0.91093	0.481648	0.520094	1.20363	0.3526	0.377485	0.244154
EGR49526	3.92537	4.30759	4.58817	19.3616	18.4783	17.5466	10.076	11.5034	5.82783	2.23822	1.90596	1.8863	1.6005	1.97272	1.96414	1.65428	1.70921	4.3467	2.99292	3.64138	2.41081	2.85329	2.94927	2.69922	2.95786	11.7791	12.9601	1.94439	1.50423	2.05702	0.489622	0.504515	0.698619	2.77923	2.83042	7.06946	2.24286	1.99998	1.71878	5.05249	6.15614	19.3617	18.4784	17.5467	6.99758	9.96565	6.95792	2.9022	2.58753
EGR49407	1.93662	5.14793	3.91831	4.40278	3.41604	2.84615	4.02557	2.34151	1.72981	7.89012	8.1673	8.43333	7.81813	6.88372	7.04916	9.38297	9.57578	4.90179	3.67826	3.65949	3.39708	5.96639	4.80125	1.63787	1.06567	2.14629	2.40659	5.4299	5.62864	5.54389	2.00992	1.98101	1.77544	4.87186	4.2006	5.09401	3.63628	3.88568	3.55036	4.9064	3.11858	4.40279	3.41606	2.84616	5.68865	4.69153	5.23569	5.23343	4.19509
EGR49673	314.907	424.716	399.454	138.062	141.017	135.9	194.13	40.9253	59.7892	0.581807	0.833039	0.553439	0.857137	0.662527	0.481025	1.32891	0.610235	35.7915	35.8664	44.1332	58.4151	25.0411	26.8057	180.906	179.069	49.2737	74.632	80.8586	60.6719	17.9439	0.824383	0.812526	1.11303	165.92	110.981	14.9448	54.4054	54.6017	61.6505	83.8498	65.7844	138.062	141.018	135.9	1.59509	0.984386	1.44186	3.96932	3.49441
EGR49313	10.9382	14.5904	12.4431	11.5709	10.6553	9.58971	10.9155	14.974	14.7549	24.8577	24.6302	30.9662	27.2659	22.6471	23.0207	27.5111	27.6446	16.6128	27.2999	25.0696	14.3879	15.539	17.2379	11.359	11.086	10.8967	4.81233	19.9654	22.1001	22.0347	8.5228	14.1235	13.0876	14.158	17.9151	15.5512	9.63517	15.0561	14.7374	16.9183	10.1272	11.571	10.6554	9.58975	16.0829	20.34	18.6332	8.4553	8.16676
EGR49270	23.6246	28.6597	28.5699	46.5589	55.7834	49.4758	34.0634	29.1255	33.5869	50.1535	53.5224	66.3338	68.418	50.489	51.9914	59.1034	59.155	49.9305	42.0069	43.597	46.0926	68.5211	66.9418	18.6296	19.211	20.7277	16.7743	106.032	99.9996	118.283	49.7243	43.3104	41.8199	106.314	139.294	71.6559	54.7134	56.9071	66.9799	34.8821	34.687	46.5591	55.7837	49.476	15.9819	16.8287	16.9748	44.0788	35.112
EGR49416	38.0124	44.25	39.6057	25.5569	26.7266	24.9264	56.6246	55.2488	45.298	37.4249	36.4348	49.0938	48.497	34.9879	33.7783	49.1653	47.4276	36.0387	28.0287	28.8961	30.6052	31.8034	34.1046	22.5958	39.6471	38.0449	45.7759	50.6431	47.0958	59.778	119.958	130.664	129.506	31.2027	28.6198	42.115	48.9784	41.8779	47.5204	27.514	22.6552	25.557	26.7267	24.9265	43.1163	49.2688	55.0671	24.2275	24.5847
EGR49382	27.8451	32.4294	27.2618	20.4967	23.6189	17.3605	89.0451	46.3818	53.469	3.60634	3.41556	0.51405	0.454933	2.88554	3.12753	0.705331	1.01215	21.2662	62.4557	54.6064	25.0486	1.42991	1.8254	14.3375	42.1604	4.99093	11.9906	2.8543	2.49039	1.36556	0.831343	0.431256	0.443065	1.67755	1.04055	2.10587	24.8035	20.0969	18.7121	0.747668	0.550142	20.4968	23.6191	17.3606	1.90487	1.86131	2.39151	2.72122	2.14614
EGR49414	40.8732	46.2073	52.7696	62.3518	46.6367	49.1855	31.0257	46.2688	22.7627	34.9954	37.6976	38.6205	40.6812	34.3199	34.3584	44.0835	42.8229	31.5544	46.261	47.8429	31.706	36.6165	39.5165	34.2902	28.2102	35.1149	23.6334	33.9355	38.5248	40.2388	15.3924	16.851	15.5341	46.5096	48.8139	60.906	24.4545	19.0826	21.1421	67.5832	58.4494	62.352	46.6369	49.1857	54.3432	69.734	50.478	24.4555	16.7023
EGR49333	74.7066	101.734	93.0141	104.241	93.6024	100.07	86.251	80.8539	65.0336	37.3472	38.1963	38.7746	40.6096	32.9911	32.3849	43.6142	44.1536	38.5106	40.4013	38.3909	30.3868	44.8172	42.3996	58.7296	53.9562	61.575	40.7805	40.3454	39.5265	40.8092	19.6926	21.0573	23.7301	41.021	34.4389	54.3184	24.0994	22.3659	28.9258	107.48	111.32	104.242	93.6029	100.071	97.7608	104.342	103.34	70.0697	49.1293
EGR49478	12.8769	13.663	14.7326	14.4021	11.2094	14.488	31.5691	24.9327	32.7252	9.77529	10.2849	8.20379	7.52305	8.20937	8.49078	9.33102	10.474	10.7082	11.7665	11.2277	8.5715	8.60951	8.91767	10.2638	22.9725	17.0202	16.8383	16.0332	16.6256	17.1389	15.4359	15.5942	15.1095	16.9793	14.8962	31.9606	12.7607	11.1742	13.0387	18.0552	15.3646	14.4022	11.2094	14.488	15.7112	17.4238	17.8579	27.8708	23.4846
EGR49368	58.0374	60.4714	84.0622	16.6337	14.526	12.1116	32.3313	37.4069	41.7665	53.0556	53.176	50.358	49.8948	57.7746	59.0882	48.6776	45.7022	29.855	30.8811	34.2084	24.6986	28.6477	25.3466	56.231	62.5483	63.9744	82.7327	24.8698	30.3786	35.7392	22.3881	25.0234	23.8389	39.4413	56.7975	30.9645	36.7071	58.4209	69.4058	13.8037	12.1883	16.6338	14.5261	12.1117	40.1924	31.2635	40.116	36.8119	43.8156
EGR49402	41.085	16.9007	31.9929	8.41833	9.41499	7.69346	239.928	178.309	255.189	6.14949	5.29253	5.71189	4.74865	4.88934	3.54609	5.38321	5.56193	11.6608	9.29289	13.6766	4.46858	3.72213	4.23015	3.19751	80.2195	16.5363	10.3818	5.45757	6.28912	6.36649	1.94474	1.82964	1.70072	36.5057	36.9256	45.3098	12.2491	14.2988	11.6057	5.61043	3.11204	8.41837	9.41504	7.69349	8.33814	12.0727	10.4361	6.73903	6.42341
EGR49683	0.152259	0.150784	0.146329	0.493265	0	0.163522	0	0.419729	0	0	0	0	0	0	0	0	0	2.33168	2.04957	4.06711	1.21622	1.2044	1.4109	0	0	0	0	0.0744145	0.0757483	0.15336	0	0	0	0.0699768	0.132102	0.384315	0	0	0.0616688	0	0.160639	0.493267	0	0.163523	0.772519	1.00117	0.977633	0.256318	0
EGR49614	1490.64	1554.94	2007.56	64.0614	56.4019	52.8666	1.18689	518.436	6.76438	428.86	434.248	247.969	247.769	521.593	546.921	225.742	200.408	2502.59	249.071	294.373	409.194	2695.06	4296.66	3010.75	2035.54	1.20809	6.47854	0.616876	0	0.635657	0	0.521941	0	9.28141	17.5215	4.46021	0	0	0	458.907	245.024	64.0617	56.4023	52.8668	1776.46	3784.54	1622.02	251.789	130.834
EGR49273	5.46173	9.20201	8.65749	9.65131	9.14876	10.8174	9.80493	8.66875	7.09596	6.79594	7.17223	7.79174	7.89025	5.67674	5.75207	7.94218	9.08702	4.4593	5.16006	4.82845	3.49722	4.35776	4.29062	3.736	3.46081	5.63499	5.09709	7.83471	8.04572	7.78747	3.86877	3.28516	3.88741	7.43268	7.9696	10.0619	4.96728	4.96239	5.68837	13.5849	11.5995	9.65134	9.14881	10.8174	11.7323	17.5902	14.5741	5.43309	3.83844
EGR49284	2.44393	0.63137	1.63392	1.83593	1.83455	1.71177	11.2909	10.0569	8.82669	1.55068	1.48662	0.224467	0.309016	1.77034	1.52826	0.55895	0.660008	24.808	68.413	79.1072	9.19011	4.11857	8.34206	0.948585	6.11019	0.101704	0.21816	1.14251	0.89867	0.642159	0.668716	0.659099	0.496574	0.244176	0.230477	0.482767	12.5891	12.6865	10.8884	0.65296	0.112106	1.83594	1.83456	1.71178	0.862595	2.39552	2.14427	0.983828	0.728888
EGR49339	58.9972	44.3471	57.3827	54.4988	69.3015	44.2767	60.825	68.5815	67.9345	114.105	111.652	141.648	137.207	120.541	103.538	117.781	126.106	148.956	133.955	130.867	126.87	169.617	156.068	33.6313	57.5952	53.7471	47.4297	130.274	130.488	122.07	133.604	139.619	121.095	102.251	124.575	104.06	70.1267	92.3102	90.1115	47.3195	62.9941	54.499	69.3019	44.2769	74.2927	77.453	66.504	58.035	63.3864
EGR49540	57.0572	76.7448	77.3662	95.4248	103.378	106.631	59.683	44.9724	35.9299	70.3239	71.4073	88.2737	89.4489	65.6954	65.3185	84.0411	85.4116	53.565	43.5582	45.1214	43.0498	61.0234	53.7049	38.1909	30.8135	53.3651	50.7047	91.3699	91.612	85.6751	77.6588	85.8637	93.429	91.6767	60.0433	63.4485	65.1968	58.361	68.3145	98.0441	100.523	95.4251	103.379	106.632	35.4304	35.1978	32.3026	78.9751	55.2857
EGR49650	6.77527	7.60425	8.24779	7.31649	8.25708	7.76157	9.76901	10.3762	8.87589	17.339	17.6656	17.3341	22.3308	16.529	12.3017	18.3292	17.0089	8.13058	6.20952	9.85981	5.97182	8.33684	8.37105	3.22582	5.11598	3.02628	3.70945	12.583	11.4603	14.1035	7.95929	11.954	9.4029	9.13396	13.3242	8.20866	8.15645	10.5964	7.86659	8.78948	8.5778	7.31651	8.25713	7.7616	8.70854	10.183	8.70061	4.94247	4.81971
EGR49684	1.44186	2.37981	1.3857	0	0	0	1.35584	0.883274	1.71717	0	0	0	0	0	0	0	0	2.45338	1.65182	1.2424	3.70671	2.28108	1.97939	1.28717	1.25624	0.920037	0	0	0	0	0	0	0	0	0.416992	0.970498	0.423362	0	0.389326	0	0	0	0	0	0.975408	0.451469	0.440854	0.404544	1.09895
EGR49398	16.7452	21.1556	19.2785	13.8207	13.8541	14.1978	16.1607	15.792	12.6638	11.8648	12.2207	7.47411	7.73093	8.52742	8.82963	11.3742	11.3873	8.75577	11.7923	11.4077	6.27995	5.42564	5.71577	17.8393	17.277	3.77765	8.71299	4.26055	3.72689	3.49291	0.787762	0.665513	0.683737	3.46934	2.70953	3.03699	2.92813	2.34367	2.72376	13.7161	15.0188	13.8208	13.8542	14.1979	21.7164	28.3457	28.2241	4.38645	4.11799
EGR49366	0	1.63104	0	0	0	0.884417	0.774373	0	1.47111	0.261256	0.523697	0.579873	0.898077	0	0	0	0	0	0	0	0	0.217135	0.423941	0	0.717485	0.788203	0.845371	0.402474	0.409688	0.414728	1.72752	0.340534	1.39944	0	1.7862	0.415716	0	0	0	0.843406	0.868822	0	0	0.88442	0	0.773553	0	0	0
EGR49367	49.2502	62.8129	63.0366	64.3746	57.9978	58.9472	41.8148	40.4947	35.9046	51.0647	51.5426	50.1757	48.267	41.4169	42.0947	57.9755	57.2258	25.7447	45.0725	48.6845	27.7114	16.7993	16.8833	24.7535	26.9861	14.0055	13.151	31.2219	34.8407	32.2012	9.53135	13.3968	13.5218	21.5359	19.9819	30.9558	23.798	23.9952	19.6248	56.5637	66.0773	64.3748	57.9981	58.9474	38.1322	53.8044	39.6918	14.7128	10.7188
EGR49482	91.6584	129.333	115.047	169.718	171.177	177.119	80.0617	97.1876	64.7003	135.212	130.771	117.901	117.864	125.499	126.231	133.511	129.744	91.6526	108.645	122.462	99.8273	88.4926	81.0786	82.6353	56.6414	75.4903	52.3397	140.64	153.176	157.096	57.251	63.7966	66.7703	155.685	127.41	177.17	106.538	97.3944	107.095	126.236	131.084	169.719	171.178	177.12	119.967	120.43	130.691	158.814	133.055
EGR49516	36.5577	49.0015	50.0155	72.5438	77.2112	76.7735	16.641	40.5464	14.8709	114.908	122.166	67.8402	63.8234	119.536	119.068	88.2344	93.0169	73.6319	131.512	139.914	99.701	50.6218	62.6635	46.0434	29.0111	57.3893	53.544	91.0992	80.0473	85.9573	34.5837	33.5086	33.239	83.5262	99.245	84.1639	42.7658	46.2372	70.2144	73.3327	63.6277	72.5441	77.2116	76.7738	54.4635	71.9618	86.9296	81.2398	55.372
EGR49513	33.275	47.6238	40.8637	61.9458	49.0468	59.5399	26.6006	36.6592	20.7347	28.5424	28.0971	31.1111	31.8677	24.3286	24.9967	33.344	33.2622	23.2545	18.5842	20.9072	17.3025	27.5593	24.419	26.2687	20.9621	27.2152	25.4469	26.8954	24.0841	28.7424	18.2187	19.2952	21.3847	30.3445	21.8991	28.4429	13.2426	12.6569	14.4458	55.5544	53.2595	61.9461	49.0471	59.5401	62.8554	69.0335	57.0314	31.2973	26.4284
EGR49457	3.0563	3.02669	2.38307	3.05135	2.75256	4.21136	0.488034	0.794833	0.412063	0.695194	0.75178	0.568484	0.565996	0.754882	0.635273	0.628349	0.693984	1.42534	1.70113	2.4182	1.01655	1.15558	1.11325	4.2728	1.95945	8.7759	3.78865	1.35281	1.09017	1.74249	0.12097	0.0476923	0.0979964	10.6276	9.20587	5.29816	0.279379	0.289892	0.303631	7.55968	9.30849	3.05136	2.75257	4.21138	0.351097	0.270843	0.370265	2.08715	1.49436
EGR49645	1.30944	2.01717	2.65671	10.4481	11.7101	14.1802	2.0522	3.30889	2.46916	0.634669	0.84429	0.691538	0.806569	0.833257	0.868189	0.738004	0.804868	7.18258	7.29224	9.04731	3.52659	10.3388	6.69422	2.88993	1.26763	6.54507	5.33952	1.88435	1.73717	1.42882	0.106824	0.0752055	0.169983	2.13975	1.43589	3.10315	6.60026	5.37887	6.05489	2.04889	1.80363	10.4482	11.7101	14.1803	4.53986	2.97254	2.4022	17.6654	12.004
EGR49359	100.272	106.106	73.05	65.1342	68.235	67.6023	116.068	95.5694	150.638	28.4742	29.0514	21.3854	24.2699	24.0022	24.5061	27.7948	25.6878	56.3636	130.132	127.994	36.1246	16.1946	15.46	150.328	152.997	53.5087	33.3539	24.2131	29.4162	25.933	17.7604	17.1893	19.7143	29.5142	20.5718	22.9114	26.6774	24.8414	25.5978	53.694	81.4466	65.1344	68.2354	67.6026	60.6888	90.1267	55.6371	48.484	53.5366
EGR49427	263.185	344.296	358.563	354.536	331.994	340.156	113.58	182.385	89.9688	206.969	208.382	244.662	246.348	192.958	194.882	251.494	247.23	270.082	164.067	174.72	169.654	318.965	336.468	257.525	176.994	98.4363	124.139	231.572	234.669	261.176	89.854	96.7987	99.3893	253.407	218.783	241.046	179.069	162.452	153.287	454.021	374.698	354.538	331.996	340.158	375.01	374.484	339.763	359.58	293.947
EGR49660	0	0	0	0	0.0754867	0	0.629045	0.273197	0.398342	0	0	0	0	0.0442271	0	0	0	0.0199693	0.0638637	0.0213487	0.0818921	0.0195984	0	0	0.129518	0.213426	0.839322	0.0363267	0	0.0374328	0	0	0	0.170802	0.064488	0	2.81535	2.21078	1.98691	0	0.0784187	0	0.0754871	0	0.150847	0.0698199	0.0681784	0	0.113302
EGR49531	333.751	337.141	365.124	625.769	714.061	627.444	621.191	565.19	659.04	109.853	109.141	130.116	133.011	116.369	114.081	125.808	123.871	190.753	150.148	154.295	129.01	242.9	217.853	453.178	515.406	438.8	291.677	897.931	1089.08	1067.49	615.323	581.226	551.863	899.015	1063.09	659.775	349.483	351.845	446.428	582.441	519.189	625.772	714.065	627.447	276.06	257.171	262.008	481.038	335.773
EGR49384	58.3756	50.7507	54.8061	64.287	65.1556	59.1764	135.512	117.019	118.05	85.9363	92.8699	109.547	106.664	82.9973	87.3136	106.412	104.634	124.536	117.144	134.909	100.083	116.33	114.059	58.8206	105.582	92.7538	75.5503	159.412	145.017	154.175	216.951	191.284	191.038	124.316	126.535	121.086	95.3755	90.1523	119.857	66.4955	57.5232	64.2872	65.1559	59.1767	68.4247	73.8374	68.2136	94.055	97.9426
EGR49454	1.3217	1.54688	2.65593	0.259505	0	0.129043	0	0	0	0	0.0764113	0.0846079	0.0873575	0.107243	0.0735374	0	0	1.033	0.206478	0	0.430243	0.95045	1.26805	3.96878	0.732805	0	0	0.0587239	0	0	0	0	0.102094	0.662663	0.886108	0.181968	0.0529203	0.100671	0.0973314	0.369178	1.14091	0.259506	0	0.129044	0.487704	0.112867	0.551068	0	0.0915794
EGR49390	8.37976	7.88364	8.25475	25.7146	30.5665	28.9489	9.12751	11.5501	9.91747	3.92127	4.06339	5.31061	5.61012	4.73687	4.72259	7.00559	6.28755	15.3092	11.26	24.7104	10.5213	35.9969	26.5666	7.60545	8.94371	13.5013	8.24389	27.747	30.2242	30.6667	6.85576	9.29831	9.07825	7.15692	6.90689	11.9152	11.7181	9.12724	9.84265	14.733	11.1985	25.7147	30.5667	28.949	21.6159	13.5784	14.284	15.106	12.827
EGR49500	88.165	109.824	113.544	119.451	110.536	111.244	107.757	110.783	89.2203	73.4759	72.2195	84.969	84.2697	62.9442	65.6553	88.8899	89.9932	79.4397	67.6343	74.0306	57.6876	78.4136	76.4203	57.0797	69.9444	78.3343	74.7537	83.1929	84.8961	86.4056	28.8529	33.4616	36.7321	72.681	52.4543	91.8118	89.959	75.7141	72.9145	101.793	102.686	119.451	110.536	111.244	123.492	133.136	115.8	93.9434	73.9119
EGR49279	2.42612	2.00217	2.13733	2.83824	1.64263	1.73706	1.14069	1.11467	2.5282	4.61812	4.69289	6.47757	5.73264	5.35337	5.32068	4.48194	5.72956	1.79248	0.810662	1.9163	1.44788	2.29227	2.28979	0.902433	1.40919	0.774043	0.622638	4.94055	6.23608	7.73827	3.98674	3.51138	3.26396	9.10599	8.77056	10.8186	6.0551	6.18284	9.25319	3.72715	1.70643	2.83825	1.64264	1.73707	2.05157	2.6588	1.48359	2.89297	2.15732
EGR49297	46.842	54.8421	49.6457	73.2755	80.0281	75.4607	39.7252	39.0201	47.9006	45.3458	54.9143	66.1995	67.6348	40.3106	45.414	61.5186	59.1424	44.6349	39.7459	41.3054	31.8336	46.5184	52.9616	38.2994	35.2812	28.7023	35.9522	68.4662	58.6949	64.3776	30.1221	44.1712	40.8241	55.9329	39.2165	48.9508	28.0541	35.6702	33.5117	58.2866	50.5747	73.2758	80.0286	75.461	41.0912	47.9077	40.5572	47.35	51.3842
EGR49538	27.8382	20.0764	15.3935	10.7866	8.82381	10.1563	122.217	69.7892	112.132	10.7255	11.8963	12.7354	11.8172	9.56591	10.1828	14.8792	15.0749	14.2279	26.4752	24.955	14.5379	7.32464	7.07433	41.7889	63.4941	23.6468	29.3664	21.9249	21.5533	19.9135	21.7723	21.4836	23.2521	13.1201	12.6149	17.1264	12.339	11.4888	14.1718	14.9517	18.8319	10.7866	8.82386	10.1563	9.89602	13.4358	9.48753	5.62166	7.29781
EGR49410	7.57728	4.85544	10.7091	9.1452	10.4114	9.57388	20.1184	20.069	21.4987	26.16	28.487	15.8499	18.1473	27.9804	28.916	24.4512	17.6495	30.177	56.6798	54.9213	21.8532	17.2762	15.6032	9.94762	17.4754	19.6244	14.6419	13.724	10.422	11.2237	1.12203	2.02747	1.5149	7.37458	12.1815	10.5754	12.7603	17.7387	11.3733	4.56497	9.40507	9.14524	10.4115	9.57392	13.1165	10.4672	8.58575	24.011	17.3257
EGR49587	189.889	253.471	219.555	117.025	82.4608	86.5023	0.306017	24.3714	0.436017	1.34216	1.44868	2.5207	2.95752	1.50071	1.69296	1.03935	1.45286	126.864	21.7168	11.0763	34.107	242.021	290.544	179.54	94.8429	1.24593	1.3363	1.19287	0.890454	2.21255	0	0.874722	0.622159	234.069	223.903	76.3916	1.79164	0.954314	1.51579	411.956	320.338	117.025	82.4613	86.5027	87.8408	131.448	79.7012	107.925	72.7987
EGR49676	12.6966	14.3821	7.02042	16.4342	11.7464	16.2509	2.53504	6.87224	3.02938	1.79329	1.99093	1.34719	1.42258	1.73347	1.94266	1.14363	1.41792	9.83622	9.66381	13.7378	6.89855	8.87389	8.23749	6.6765	1.96997	2.0809	3.57092	2.25261	2.0334	2.10221	0.218915	0.179806	0.332513	15.1477	19.8435	6.40947	9.19239	7.50477	12.7153	4.8986	3.66997	16.4343	11.7465	16.251	8.11856	9.55759	11.8057	27.8885	26.1812
EGR49494	20.412	26.4442	23.4762	30.4259	30.7895	30.1157	14.7891	11.5613	8.96665	10.8707	10.0867	13.6664	14.5241	10.1546	10.629	14.7104	14.6012	9.70935	6.40197	6.82391	6.83895	11.5054	11.404	11.8892	9.97084	9.35219	8.93127	16.3869	16.9803	17.7959	8.67628	12.1769	10.975	13.1336	12.1065	22.3992	8.8133	9.72859	8.64687	38.5894	39.4698	30.426	30.7896	30.1159	11.477	13.1389	11.7864	11.6043	9.89565
EGR49267	152.905	166.78	123.036	93.8529	106.578	131.101	193.802	220.364	207.924	64.7551	65.5327	66.4679	66.596	60.6192	59.0952	68.6306	71.6791	105.801	60.9896	63.8569	59.0523	63.661	57.134	131.994	145.474	110.626	121.056	67.5038	53.2846	63.3841	45.4662	56.1459	60.0581	49.3075	50.8435	33.6791	73.3802	91.0221	92.2382	53.7393	71.719	93.8533	106.578	131.102	109.416	116.7	196.488	81.1978	115.029
EGR49292	43.4622	48.8185	52.8428	50.5564	33.6233	39.7854	27.9778	35.9166	23.1883	46.3624	44.7981	46.2145	49.8902	43.1309	42.3546	46.4155	47.7866	41.574	37.8447	38.4974	37.2396	43.9167	45.0494	31.3782	25.4142	17.0306	16.4692	44.1226	46.8	50.1668	30.2894	32.5074	28.1928	50.8755	55.2974	117.212	64.9425	48.6955	47.1391	52.4296	52.7786	50.5566	33.6235	39.7855	59.9386	85.6255	63.813	48.4907	34.7934
EGR49594	0.157589	0.156062	0	0.680709	1.60046	1.69247	0.592752	1.73769	0.42228	0	0	0	0	0	0	0	0	0.889112	1.26376	1.49369	0.13022	0.37397	0.446201	0	0.137302	0	0.161775	0	0	0.158729	0	0	0	0.0724264	0	0.0795536	0	0	0	0.161399	0	0.680712	1.60047	1.69247	2.23877	0.888187	2.60192	0.132645	0.120111
EGR49345	67.7259	89.3737	83.2151	98.8322	96.9895	108.035	78.6529	78.5406	61.4886	52.6169	52.9134	63.0726	63.2708	49.2487	47.0755	63.8719	65.5908	49.9042	39.9794	43.4308	37.2433	55.1255	54.7565	51.7926	52.9053	59.7956	56.6981	76.2352	74.0779	72.4642	42.5387	45.6786	50.1752	49.0484	33.661	58.6158	41.7113	43.6748	56.5376	96.0161	85.3913	98.8326	96.99	108.036	76.6385	84.7745	69.9335	67.9918	54.2275
EGR49584	70.3652	83.7372	85.014	101.911	104.371	96.2728	110.316	85.8485	88.4137	69.9341	69.6792	78.2778	80.6068	65.6888	64.8148	82.6489	83.786	65.642	49.4848	60.8014	49.1867	64.485	62.7684	51.6255	58.2155	57.3883	53.4168	84.2122	93.6642	86.0614	61.922	74.0886	73.7057	70.9831	63.1533	81.3115	82.192	79.5153	82.7689	96.4112	95.6982	101.911	104.371	96.2733	65.8823	86.3155	83.3099	73.0638	60.8417
EGR49493	12.9001	17.492	25.0815	36.2194	34.9701	34.849	6.4385	9.5742	6.20441	24.0202	22.4339	28.8931	29.76	18.7469	19.4646	27.3298	26.3495	34.2847	28.5341	28.7295	35.5322	54.4488	48.7092	7.52978	5.10094	6.45851	7.74188	27.9348	27.7937	31.484	15.654	17.0703	16.3151	44.2376	44.64	76.0923	19.7546	18.8729	22.3865	24.5945	21.462	36.2195	34.9703	34.8492	13.7951	13.5159	11.1956	24.9738	16.1096
EGR49264	2.2509	2.22909	0.721079	0.810233	0	0.805802	0.70554	1.37889	0	0.476066	0.238573	0.264165	0.272749	0.669672	0.4592	0.563829	0.291274	0.806316	0	0.431007	0.206664	1.18701	1.15877	1.33961	0.653709	0	0	1.1001	0.746542	2.64504	0.944376	0	1.91256	2.75864	1.95291	1.51505	1.98275	0.942954	0.911671	6.14749	2.37478	0.810236	0	0.805805	0.76136	0.704793	0	0	0
EGR49415	15.6031	19.5725	21.3269	28.457	33.9817	32.2114	6.84709	13.0632	9.75581	14.1353	16.5378	21.0586	18.5918	16.2991	15.12	21.3662	17.1624	8.80323	11.2217	11.4031	9.74158	8.50257	8.56806	9.13137	5.58883	19.0828	21.7127	21.3523	23.6325	27.4157	2.69129	2.93935	3.60907	38.4846	50.9161	42.6219	11.1482	17.7939	17.976	44.5674	40.606	28.4571	33.9819	32.2115	13.7221	20.6824	16.6976	24.0779	17.0458
EGR49294	24.7792	26.8352	23.5356	23.4724	21.6335	27.2347	52.325	39.9463	45.9486	34.479	36.1699	48.1108	48.7788	38.1109	37.6919	41.9242	43.2036	39.0873	32.4133	32.6723	31.0528	43.5193	45.8038	20.3098	29.9219	39.1124	30.6438	43.9094	41.3081	40.0648	39.7003	38.1705	36.2607	32.9661	36.2085	26.3346	23.8057	29.9884	31.8694	26.1203	25.8372	23.4725	21.6336	27.2348	21.0273	30.899	31.9005	21.7108	18.334
EGR49527	3.16179	4.36126	4.1239	17.5596	13.8765	13.4615	0.743294	2.4903	0.806899	3.11672	3.62647	5.24795	4.35122	3.59473	3.52463	2.58815	2.2357	21.4793	15.168	19.0061	9.36207	14.1429	9.5337	4.13308	2.26284	1.83738	1.62289	2.59387	1.85387	2.61597	0.0947535	0.140086	0.143922	18.735	11.8546	8.49368	0.89522	1.22994	1.00619	14.4564	12.5093	17.5596	13.8766	13.4615	1.94796	4.87934	4.24673	6.84342	5.16397
EGR49588	1.14314	0	0.156946	0.352701	0.165852	0.701544	3.07127	1.35054	4.81359	0.0518088	0.0519264	0.229986	0.178095	0	0	0	0	0.263247	1.12252	2.20454	0.0899624	0.129179	0.0420352	0	1.13826	3.43874	1.67643	0.23944	0	0.328974	0.0685158	0.135061	0	1.20086	1.48771	0.659516	0.575404	0.342063	0.330715	0.334507	0.516881	0.352703	0.165853	0.701547	0	0	0	0.137457	0
EGR49607	10.8945	14.6952	14.2611	19.2698	15.0704	11.7004	13.4239	15.7067	9.39549	24.7898	20.9042	20.2367	19.5287	22.3534	20.9227	23.502	23.2614	21.498	22.4334	23.6304	18.8326	23.476	21.0803	9.05496	9.49196	7.0116	4.04931	19.2784	20.7454	20.906	14.343	15.0688	16.1996	21.9272	16.7858	28.1623	18.8623	16.9181	12.7811	18.6605	10.1068	19.2699	15.0704	11.7004	20.7759	22.4083	21.3646	19.2887	10.3078
EGR49606	49.939	61.3479	58.9899	54.0814	51.2077	58.3897	60.0947	53.5845	54.1916	34.3974	33.8345	33.3657	33.5005	28.8619	28.6177	40.4826	39.7546	19.946	26.3614	26.4285	18.3299	17.2175	17.071	28.6903	35.0999	24.8096	29.5235	19.4118	20.0422	20.0743	10.8632	14.3112	14.9684	14.4572	9.95135	26.5716	14.5674	12.1313	16.1675	50.303	53.9155	54.0816	51.208	58.39	59.8941	59.8978	63.802	24.3508	22.5691
EGR49561	46.4712	47.5391	39.4585	44.5959	43.5951	50.0632	93.4346	75.4989	83.4021	36.8271	35.8596	36.8725	37.9314	34.3792	33.8365	44.4083	43.6136	46.71	96.3916	95.1119	29.5194	30.7847	28.3136	35.7119	71.5439	60.8496	52.4268	41.2097	41.996	46.8797	43.0547	45.843	49.0116	24.3742	18.3306	36.2775	30.005	28.0779	36.344	36.2111	39.3241	44.596	43.5954	50.0634	48.2258	57.3335	58.7541	43.8335	43.5987
EGR49664	2.06937	3.34363	2.25046	1.76422	1.8251	1.87154	0	0.250201	0.0486417	0.915659	0.658	1.30378	1.12839	1.18273	1.2665	1.41185	1.26845	1.87273	3.55608	3.97291	1.24498	1.78051	1.71012	0.534765	0.14234	0.416985	0.78265	0.532304	0.677306	0.548511	0.274174	0.29275	0.323902	1.20134	0.921333	1.04465	0.911424	0.752842	0.904319	1.61744	1.78108	1.76422	1.82511	1.87155	0.66312	1.43232	1.04898	1.32929	1.03765
EGR49314	15.765	14.5715	17.1712	28.3739	39.4933	36.6844	3.45907	12.072	1.87753	15.6713	14.203	14.0614	11.4618	13.4456	10.6134	13.8215	16.1164	29.0838	40.6367	42.8659	27.6463	33.9475	31.9226	8.91337	5.95205	13.5804	7.55242	7.44811	9.41166	11.6447	1.54334	2.39037	3.79536	9.66061	8.43476	11.6724	2.08304	2.42159	1.48989	32.8305	27.7212	28.374	39.4936	36.6845	25.5959	25.6687	23.1371	21.6738	17.6231
EGR49541	11.5997	13.9489	12.7405	17	25.6648	21.8011	20.2572	18.6531	17.0216	26.943	19.2322	28.734	24.9992	21.4459	20.1569	21.4809	22.5157	33.3904	43.3075	45.573	31.0376	36.4841	32.5238	10.7251	11.1892	17.8434	11.9078	34.6226	39.1591	36.094	17.555	14.9041	13.7282	42.0777	57.8685	22.1681	17.3338	22.3879	27.3501	23.336	16.1718	17	25.6649	21.8012	16.8153	15.1768	14.82	20.2247	24.9444
EGR49361	10.6342	11.68	13.5647	7.82974	6.57815	6.02188	20.2723	16.7895	14.6796	4.23245	3.9654	2.68892	2.5303	3.59523	3.81626	3.05122	2.40192	15.1682	21.1536	21.3806	11.1039	14.4531	11.5711	5.17817	11.3709	11.5663	10.9166	10.5836	9.61901	7.30301	3.44762	2.95829	2.91608	9.24154	7.29721	8.63809	16.1799	14.1747	13.1954	3.76242	3.9778	7.82977	6.57818	6.02191	15.0092	13.9849	16.4937	10.7411	8.62091
EGR49491	7.25496	3.86866	9.65411	5.42387	5.10097	4.79485	4.19825	8.71776	3.48934	0.708197	0.532353	0.785944	0.405743	0.498103	0.512331	1.8872	2.1665	1.49935	0.959012	0.160292	0.46115	1.1772	1.14919	4.48383	3.40361	4.80738	5.15606	4.36401	3.05404	5.6211	0.936571	2.07698	2.37095	2.30837	3.38935	5.35278	4.17852	3.74064	2.71241	6.85877	4.12152	5.42389	5.10099	4.79487	5.66301	4.71804	6.14281	8.4553	7.23098
EGR49490	21.4488	23.7399	16.7737	22.8215	19.0069	23.2048	26.1014	27.1001	23.0557	18.2291	17.9696	16.6766	16.3013	14.5769	15.0737	19.3181	18.5513	18.8836	15.7491	17.9231	11.0628	16.5922	17.1853	12.6713	17.0387	13.9379	16.244	16.4436	15.2737	15.6734	6.57277	8.36954	9.60376	10.9691	8.05035	13.5877	10.2803	9.6461	10.2417	16.5832	16.5837	22.8216	19.007	23.2049	24.539	27.7034	30.6686	18.7618	16.3478
EGR49510	889.19	835.654	1344.35	488.879	540.464	729.779	384.844	535.391	1003.87	366.395	368.809	195.762	193.029	324.533	320.774	274.12	273.28	251.198	555.896	505.622	704.855	175.62	178.862	4199.66	2465.41	519.862	427.338	179.567	161.166	162.412	85.5157	92.8777	98.2183	160.99	165.352	84.871	102.08	139.696	182.235	198.711	393.961	488.881	540.467	729.782	282.701	272.556	607.053	303.467	1331.8
EGR49394	46.4002	41.9549	51.2714	58.0947	60.7826	64.5176	77.99	73.945	81.2885	19.4851	20.0995	15.6657	15.034	23.2412	23.4592	15.5392	15.2284	105.842	149.585	142.833	126.91	66.1966	52.0149	40.822	61.8121	93.0066	79.7328	118.81	91.7224	101.261	103.968	115.959	124.848	29.8242	26.498	35.871	63.1847	70.0994	108.175	49.0141	44.1059	58.0949	60.783	64.5179	28.66	38.2167	35.2621	52.4517	47.8371
EGR49321	99.1581	126.636	126.492	120.464	118.402	124.55	123.535	101.039	86.8699	64.2591	61.8686	75.4399	74.9918	58.6366	59.0347	78.1804	76.6312	96.4392	64.6719	69.0687	63.3625	118.205	124.001	85.3432	72.8138	91.208	80.4381	129.732	124.792	124.597	117.341	124.661	120.75	100.845	80.4412	106.742	89.2101	75.2649	82.9078	137.942	138.473	120.464	118.403	124.55	75.5895	91.6455	77.0522	91.6749	76.3713
EGR49685	11.3844	2.77992	3.14743	5.05226	3.32603	5.52709	38.8617	35.1091	48.3361	6.92659	5.7522	4.66711	4.59202	6.40287	6.01309	4.10176	4.1774	8.17023	9.96036	10.5263	3.69417	4.35876	4.53607	2.64519	24.1857	12.0906	14.2483	0.914629	0.853437	0.863936	0.0654302	0.128978	0.198765	2.65193	3.92386	1.1809	1.44241	2.22128	2.6529	0.159721	0.822672	5.05228	3.32605	5.52712	5.06401	6.1527	9.01206	5.5132	5.22996
EGR49341	37.3344	47.8998	40.8194	53.8644	47.5874	49.8362	42.4271	37.223	33.955	24.9595	24.2231	27.1674	28.5723	22.5972	23.9134	30.4127	31.0997	25.9695	46.8188	57.068	22.7527	27.1012	27.6237	27.4594	27.458	17.6501	20.8698	40.6672	42.1857	44.3413	23.7495	22.9703	25.7827	32.1288	24.6873	39.9451	20.3712	19.7245	29.3857	52.4016	48.3195	53.8646	47.5877	49.8364	48.6981	41.0334	40.5539	40.458	25.6906
EGR49655	0.0826523	0.0818514	0.158867	0	0	0	0	0.151897	0	0	0.210248	0	0.0901375	0.0245902	0.0505851	0.0931664	0.0320865	0.510733	0.331409	0.356095	0.523616	0.479452	0.659521	0.147571	0.072012	0	0	0.0807903	0.0411192	0	0	0.0341785	0	0.0759724	0.0358552	0.0417243	0.0728059	0	0.0669526	0	0.0872012	0	0	0	0.335483	0.0776394	0.303256	0	0
EGR49595	0	0	0	0	0	0	0	0	0	0	0	0	0	0	0	0	0	0	0	0	0	0	0	0	0	0	0	0	0	0	0	0	0	0	0.0869249	0	0	0	0	0	0	0	0	0	0.406661	0.188224	0	0	0
EGR49424	124	179.438	181.989	108.473	108.849	99.6212	20.7896	76.8448	32.197	25.921	28.7306	28.259	24.9842	27.1682	27.3559	20.7674	22.7629	85.7392	68.9635	86.14	120.733	92.764	87.8356	129.146	70.3493	65.3226	44.8979	57.7843	46.1475	68.2574	9.07408	7.7511	6.53402	127.01	196.612	106.755	36.1975	37.8524	50.223	166.376	158.206	108.474	108.849	99.6216	98.0285	168.398	140.192	137.949	184.624
EGR49374	0.910987	0.45108	0	0.245939	0	0.244594	0	0.41855	0.610277	0	0.0724168	0.16037	0.496744	0.135515	0.0696932	0.171145	0	0.183563	0.0652279	0.457899	0.439117	0.360306	0.293112	0.813255	0.198428	0	0	0.111308	0	0.229394	0.0955524	0	0.096757	0.523351	0.790386	0.574852	0.401231	0.381634	0.184487	0	0	0.24594	0	0.244595	1.15552	0.427868	1.04452	0.191698	0.347168
EGR49546	57.6201	75.6228	69.1172	106.288	103.005	96.1594	82.4827	72.5803	66.2946	57.4733	57.8421	67.9119	67.9581	51.492	51.6355	70.9057	71.2848	50.6425	42.5451	43.4202	41.9637	57.7783	58.7334	33.4159	46.5631	60.5835	52.8286	69.1463	71.2116	74.1642	31.8587	39.1288	40.7917	62.7831	54.6382	73.9085	48.9397	46.7514	54.5918	100.75	81.9214	106.288	103.006	96.1598	70.9134	91.3492	75.2515	42.4598	29.4684
EGR49425	110.395	124.729	101.721	131.094	111.346	128.34	68.1361	69.0219	61.3322	75.7025	76.2362	92.4279	86.8814	71.8957	74.4137	91.5114	93.9605	85.3087	88.5514	83.901	53.5004	78.4225	79.5841	104.648	69.4106	61.7278	60.7527	77.3157	100.594	76.6128	38.8361	42.827	39.0034	69.7409	58.2582	97.287	78.6973	75.966	73.4459	122.389	104.063	131.094	111.346	128.34	85.0756	86.9509	68.5516	80.1486	67.0814
EGR49644	0	0	0	0	0	0	0	0	0	0	0	0.167428	0	0.14148	0	0	0	0	0.136198	0	0.261968	0.125388	0.122405	0	0	0	0	0	0	0	0	0	0	0	0	0.240062	0	0	0	0	0	0	0	0	0	0	0	0.400271	0
EGR49621	814.695	38.4012	51.5158	45.3639	56.659	51.036	1927.57	1296.72	3127.33	1.62821	1.66212	2.71043	2.41847	1.80967	2.76296	2.53545	2.02929	84.4929	79.4018	90.5751	29.9742	18.369	24.5372	94.3479	2206.95	5.54903	8.68334	5.29532	7.13969	5.45654	2.31276	2.71181	2.78607	14.8512	11.7505	14.6334	1.00463	1.07501	1.00085	18.2024	34.1928	45.3641	56.6594	51.0362	5.88299	7.94566	16.9126	10.7197	18.4718
EGR49309	56.6511	77.3559	61.6917	252.326	219.632	231.946	6.18168	40.0638	6.47627	54.7459	55.1775	54.7654	58.7944	44.0056	45.6472	53.0694	53.0674	111.268	99.8706	115.927	102.172	109.711	90.3791	76.4643	29.0589	37.1048	34.7346	63.3598	69.1126	76.3408	3.16369	3.2781	4.14822	154.396	124.346	136.062	21.119	18.4271	22.6319	197.032	174.819	252.327	219.633	231.947	95.745	119.416	108.007	149.969	113.177
EGR49281	1.66537	2.12045	1.44809	1.1133	0.885938	0.851699	0.522008	0.728714	0.354173	1.15732	1.18516	0.418816	0.518913	1.01454	1.31046	0.834322	0.431011	0.490039	1.63533	0.888334	4.32501	0.230013	0.551148	2.69024	1.58917	5.99645	2.76793	0.116275	0.11836	0.239631	0.499083	0.688667	0.842291	0.25513	0.206415	0.720607	0.488992	0.730886	0.481799	1.05587	1.00402	1.1133	0.885943	0.851703	0.885199	1.41538	0.94565	0.467257	0.18133
EGR49563	30.0009	38.8898	30.3651	50.1567	41.8057	41.4259	70.4811	57.608	60.1821	29.2491	29.0302	34.0041	30.2903	26.8956	25.8033	34.5288	35.0174	39.9528	37.681	39.4204	27.3437	32.0098	30.4274	20.02	34.1279	42.0708	28.5467	49.8331	47.5528	49.3425	25.3413	35.4869	33.4522	29.2711	29.1856	30.9943	36.8308	36.2846	40.4903	42.8737	37.5408	50.1569	41.806	41.4261	32.5671	39.9782	33.5528	19.7152	16.181
EGR49271	2.58422	2.89299	2.59156	2.54799	3.30917	3.86141	1.58482	1.13569	1.40502	1.39018	1.25042	1.26588	1.06195	0.63513	1.03148	1.47759	1.96283	0.935783	1.44809	1.77494	2.16636	2.01455	2.22692	0.80243	0.391572	0.645251	0.461367	1.70231	1.62103	2.43316	0.848524	0.650472	0.716018	2.99503	3.36317	4.8212	1.38561	2.02398	1.27422	2.07133	2.25229	2.548	3.30919	3.86143	1.82422	1.16097	1.23674	3.02634	1.54146
EGR49570	0.513513	1.01707	0.493514	1.10906	0.521518	0.551499	1.93152	0.943726	5.04542	0.814561	0.979692	0	0.373345	0	0	0	0	5.51851	22.208	20.059	2.9703	0.2708	0.132179	0.916845	1.78962	0.491503	0.527151	0.250972	0	0.258613	0.430894	0	0	0.236005	0.222766	1.03692	0.452338	0	0.415972	0.525926	1.08355	1.10907	0.521521	0.551502	0.521083	0.482368	0.471027	0.432231	0.782777
EGR49589	2.6224	2.3609	2.40572	0.514888	0.242117	0.256036	0.112089	0.109532	0.106471	0.0378163	0.0379022	0.125904	0	0.106391	0	0.0447879	0.0462748	1.1529	0.170698	0.0684741	0.164164	1.32006	1.84094	5.42703	2.49252	0	0	0	0	0	0	0	0	0.876532	0.879069	0.300871	0.0524999	0.0998715	0	3.54037	2.38945	0.51489	0.242118	0.256037	0.96766	1.11971	0.656029	1.50499	0.726815
EGR49436	1.71745	1.54619	2.10071	6.99704	6.89761	7.29414	2.12885	1.86509	1.74323	1.93178	1.98581	1.869	2.46893	1.55612	1.40945	1.78926	1.93958	10.1931	13.5939	16.5477	6.27875	15.1909	10.7103	3.97238	1.76841	5.6787	2.80487	1.48799	1.70885	1.65124	0.131012	0.0968456	0.132663	3.04965	2.64151	2.67981	6.94535	6.70424	6.98772	1.27925	1.40016	6.99707	6.89764	7.29417	2.61415	3.00657	2.57785	18.6614	13.9825
EGR49336	2391.59	2788.82	2431.75	3445.02	3705.2	3114.7	5446.41	3603.46	3483.98	2877.58	2763.83	3576.77	3531.04	2979.92	2995.58	3128.54	3110.03	4917.82	3878.65	4063.57	4511.64	5749.65	5518.75	2900.47	2940.62	6396.55	6170.13	5158.16	4755.04	4690.76	14523.8	8584.42	9110.55	4638.06	4861.06	4112.08	6666.21	6530.78	6201.77	3482.54	2802.58	3445.03	3705.22	3114.72	3006.9	3020.39	2586.97	6820.97	6134.79
EGR49328	155.015	183.792	186.128	262.723	262.12	282.302	187.703	181.815	173.612	140.746	140.704	165.501	162.448	130.326	132.859	167.201	169.649	79.2104	91.5088	98.2561	62.2718	83.0022	78.3632	88.8251	110.779	151.966	167.92	161.663	185.53	165.419	85.397	107.017	115.645	110.247	76.8912	171.723	121.446	91.7275	109.418	212.443	216.172	262.724	262.121	282.303	129.865	137.653	126.364	124.596	111.691
EGR49378	0	0	0	0	0	0	0	0	0	0	0	0	0	0	0	0	0	0	0.912267	0.731898	0.350938	0	0	0	0	0	0	0	0.316928	0	0	0	0	0	0	0	0	0	0	0	0	0	0	0	0	0	0	0	0
EGR49537	23.1768	33.4631	31.5378	31.4607	29.9177	27.1013	11.4063	14.0321	9.57699	12.2319	11.8464	11.4775	10.5906	11.5998	11.434	13.7137	13.0338	6.51777	4.83889	5.6926	5.69775	8.33856	10.0637	16.7264	13.2105	10.5734	12.4521	6.66938	6.41176	7.47242	4.58935	5.41906	5.98155	5.62457	6.01378	7.59957	4.14994	3.13058	3.94789	36.8258	39.1924	31.4608	29.9178	27.1014	25.7165	30.9272	27.2198	6.83702	4.04477
EGR49426	1.13873	2.2554	1.31326	20.9048	16.4221	19.8121	1.71328	4.81332	1.01713	3.25138	5.06917	4.16961	4.05675	3.65892	4.18159	2.48161	3.00607	16.0311	9.71896	8.24218	11.668	40.2341	28.6664	4.06628	1.78585	3.92373	2.10416	4.67494	5.21195	6.42303	0.573314	0.941781	0.483785	8.79229	10.0774	4.36888	4.11261	2.67144	3.87422	8.63033	5.76675	20.9049	16.4222	19.8122	12.2485	8.77129	7.72945	9.77659	6.59618
EGR49475	117.732	156.278	124.997	110.016	104.659	106.891	24.4331	61.2406	18.6192	27.8498	28.2865	29.8736	27.856	20.8763	20.7988	12.9068	12.6514	138.235	147.867	119.365	293.997	131.642	130.211	73.7806	52.0551	98.354	87.1026	139.114	111.665	124.572	80.5594	78.6723	83.9449	129.806	147.296	195.195	134.999	151.652	127.951	130.651	134.743	110.016	104.659	106.892	160.73	152.511	141.654	89.7059	81.2293
EGR49375	3.59611	3.16557	3.84006	2.15743	2.43478	3.433	2.25439	2.93728	3.92587	7.85931	8.13125	9.00348	9.87708	5.82496	4.89089	5.10449	6.20466	10.735	6.29411	7.91879	2.42127	9.06059	9.05075	0.356701	1.74064	1.52977	2.46108	6.63963	6.55985	8.65284	1.50877	2.14799	2.71607	10.8346	6.24007	7.46321	2.1118	4.18471	5.17872	2.45536	0.843117	2.15743	2.43479	3.43302	3.24366	4.504	4.0316	4.70851	2.74088
EGR49544	65.1658	73.8872	67.1662	74.4508	99.7522	73.0293	86.1449	75.5014	77.609	145.017	140.842	153.622	154.151	134.59	128.03	143.362	153.255	160.615	126.59	131.291	122.264	182.035	176.976	49.7436	50.1938	68.7004	63.9881	244.637	217.541	248.755	273.011	217.142	222.687	176.659	216.732	120.145	64.058	79.9203	157.215	92.8572	90.6734	74.4511	99.7528	73.0296	65.1682	66.5364	78.8328	117.652	100.776
EGR49483	22.7802	31.0192	28.5391	22.8427	22.309	23.5915	68.4714	54.5741	55.5922	34.9736	37.1225	44.3987	47.4683	33.2819	32.9877	42.7967	46.9022	45.9017	47.8841	43.9315	36.9754	38.0772	37.1714	15.2522	41.4672	44.3862	39.2537	42.347	38.6538	46.0947	52.7372	51.6422	49.2543	21.126	26.1173	17.4551	26.8746	29.4815	26.5263	24.1641	11.1586	22.8428	22.3092	23.5916	35.0868	48.1467	36.1939	36.9792	29.4543
EGR49615	7.28827	12.0294	12.5231	4.76997	4.2617	5.92986	4.04979	6.59566	4.04406	6.58629	7.23327	4.82106	5.57988	5.12521	5.71091	6.34827	7.37355	6.61601	9.58306	9.10294	5.77915	3.55229	3.86573	9.36524	10.0061	1.16265	2.15386	8.47334	5.60364	6.33994	1.25093	1.2786	1.73585	6.59773	7.2336	4.40394	4.81501	2.7294	4.33845	9.83951	8.27192	4.76999	4.26172	5.92988	14.9035	18.0492	16.4093	1.02244	1.00999
EGR49342	92.8638	103.658	111.394	127.395	124.002	108.845	88.2943	90.9153	73.1161	93.1844	91.9013	108.056	106.275	88.2739	88.6904	104.074	106.327	125.393	80.8737	90.6541	94.0723	145.161	154.988	76.044	69.6216	90.5295	91.7995	123.943	130.67	129.564	132.036	159.673	153.184	132.622	113.146	231.155	162.39	146.054	127.928	138.436	128.819	127.396	124.003	108.845	80.2724	104.786	78.871	98.8159	90.3523
EGR49508	1.68554	2.08651	1.6199	3.18532	0.855908	2.48906	1.18874	0.968018	1.31735	1.80474	1.80884	2.37377	2.91046	2.57004	1.67633	4.67072	3.84427	1.64156	1.3879	1.1498	1.5669	3.44436	2.8201	0.752356	1.10141	1.41163	0.216288	1.75054	2.72529	3.50157	1.32596	1.04551	1.61121	3.29229	5.941	3.93536	3.89744	3.4423	1.79205	4.31571	1.77831	3.18533	0.855913	2.48907	5.55876	3.76036	1.54609	2.30546	0.963512
EGR49335	22.7895	31.8934	28.4157	38.9534	41.6236	42.2089	39.6519	33.6896	33.1137	19.1356	19.0055	22.4535	22.8195	17.7692	16.9683	23.7059	23.6806	24.6742	17.9005	19.5978	17.5911	26.6747	24.4829	17.0554	19.3404	28.1257	26.4767	37.9272	35.3482	38.4405	22.081	23.5128	25.9539	23.31	19.4568	30.8165	19.173	16.3691	23.214	44.7707	38.3932	38.9536	41.6238	42.2091	27.4644	30.0813	22.7399	24.734	16.6069
EGR49471	1.60891	2.24939	2.00103	9.70917	7.68938	7.115	0.355984	0.521794	0.16907	6.87576	6.56034	6.06449	6.36479	3.99832	3.47538	6.29418	5.87855	6.17874	3.79483	5.00173	4.92691	7.66106	8.06348	1.18284	0.494748	0.181171	0.388622	1.15637	2.07169	2.14484	0	0.0782728	0.0402081	5.91552	5.95317	6.97541	0.208418	0.634363	0.65165	4.65262	3.09537	9.70921	7.68942	7.11503	2.20885	2.84485	1.99667	3.74409	1.73122
EGR49545	11.5154	15.3052	11.164	10.1446	11.2846	9.98061	22.5118	18.0998	13.2631	16.1193	14.6463	20.8407	20.8571	14.3952	15.8883	20.0018	20.3129	15.6589	14.4653	14.5356	12.5482	14.7555	15.7045	5.68108	7.83277	13.0522	12.7545	26.5109	24.3226	24.2658	56.6202	53.8426	49.9097	13.6023	11.9629	17.2356	16.1052	13.4567	18.8198	13.0353	10.2309	10.1446	11.2847	9.98065	16.1953	20.4005	17.9751	9.43764	7.16004
EGR49518	91.6802	116.416	117.808	132.876	137.726	129.75	120.695	125.639	114.147	102.228	99.737	123.642	121.739	95.7294	91.2578	132.44	128.056	112.279	128.543	133.882	90.8836	110.021	108.506	80.349	93.5015	98.6193	92.1087	125.233	125.95	124.968	80.7569	98.8784	102.456	90.9867	64.7651	134.241	113.513	103.757	92.0216	133.934	144.353	132.876	137.633	129.751	96.9987	135.693	113.294	69.2559	60.5835
EGR49581	69.9	76.7006	67.7998	75.0177	84.3552	72.0588	118.071	102.69	101.939	131.686	130.544	154.802	151.598	125.933	119.627	159.205	156.618	122.358	127.966	147.355	109.162	103.816	110.453	69.7198	100.75	106.757	93.4607	134.542	113.877	128.642	128.984	144.883	160.307	86.9567	91.7182	78.6328	71.3599	90.0174	80.0406	70.927	52.579	75.018	84.3556	72.0591	68.0846	93.2218	91.0301	63.5573	65.7733
EGR49672	29.4955	44.9444	37.9311	2.46416	1.63081	1.99686	17.0071	1.47553	1.88722	0.0804366	0	0.0297557	0	0.0251441	0	0.0317551	0.0328094	0.158942	0.0968214	0.0728234	0.0465575	0.668527	0.522099	11.6944	11.266	2.42676	4.42471	0.454357	0.168182	0.170251	0.106375	0.0698969	0	0.19421	0.219978	0	0.37223	0.28324	0.376535	0.346229	0.356663	2.46417	1.63081	1.99686	0.0857602	0.158777	0	0	0.064415
EGR49256	7.80367	10.4703	11.0077	12.0969	11.3767	12.8418	7.10143	8.55862	5.17152	14.455	15.4483	13.0728	13.5434	13.2936	13.057	16.174	15.7826	15.1494	20.3675	21.004	17.6117	17.8549	18.2401	4.04505	3.83818	8.07155	6.20201	13.2873	12.774	13.7552	4.38303	5.56915	5.18691	13.8832	13.3774	10.7381	6.98489	7.38193	8.81933	8.63686	8.49874	12.0969	11.3767	12.8418	10.4731	14.6607	14.0852	8.79327	5.56406
EGR49602	2.76831	2.74148	5.8911	0	0.200819	0.212364	0.37188	1.27189	0.17662	0.125464	0.188623	0.139238	0.143763	0.294146	0.121019	0.297187	0.0767633	1.64687	2.71837	2.10139	12.9626	1.04276	2.1377	3.70698	1.20596	0	0	0.289923	0.196746	0.0995832	0.0829613	0	0	0	0.0857794	0	0.696719	0.579854	0.880971	0	0	0	0.20082	0.212364	6.62149	1.67169	4.17166	0.499313	0.301421
EGR49360	2.87114	3.28075	2.22868	0.476997	0.33645	0.711583	0	0	0.0986356	0.630602	0.59692	0.077759	0.120429	0.459955	0.473093	0.290444	0.471564	0.32635	0.316273	0.412328	0.364999	0.145585	0.454791	1.28156	1.05833	0.105695	0.113361	0.539703	0.219751	0.500522	0.277985	0.0913289	0	0.203007	0.0958092	0.334477	0.291819	0.046261	0.0894526	0.113098	0.349518	0.476999	0.336451	0.711586	0.448225	0.726115	0.709044	0	0.252498
EGR49679	0.210528	0	0.404658	0.227345	0.21381	0.565255	0	0	0	3.60667	3.58138	1.6307	1.37757	1.65983	1.09521	0.791031	0.694699	1.18779	1.23608	1.23961	1.53669	1.83186	2.30309	0.375885	0.0917128	0.100752	0	0.102893	0	0	0	0	0.0447209	0	0.0456643	0.425113	0	0.132293	0	0	0.111057	0.227346	0.213811	0.565257	0.106816	0.296639	0	0.0886024	0.0802301
EGR49571	0	0	0	0	0	0	0	0	0	0	0	0	0	0	0	0	0	0	0	0	0	0	0	0.220009	0	0	0	0	0	0	0	0	0	0	0	0	0	0	0	0	0	0	0	0	0	0	0	0	0
EGR49498	141.007	178.925	168.353	97.9734	97.4639	86.4567	52.3932	48.2842	47.2237	19.8729	19.7123	16.7232	16.7492	23.623	25.4067	15.7559	16.2036	82.1828	55.027	61.1691	87.892	68.0808	63.7463	85.73	67.7138	27.6245	34.4111	15.5605	12.2015	14.3722	10.8058	15.9488	15.1209	13.0265	8.61826	39.9853	23.3141	19.6272	16.853	125.925	136.342	97.9737	97.4645	86.4571	38.3489	52.8848	43.8062	66.9969	62.8857
EGR49616	51.9587	37.387	24.9676	20.8045	21.4435	19.3323	123.337	97.5454	165.303	18.5213	17.1092	22.2675	21.2579	17.2243	16.6444	23.0325	21.7952	28.4157	29.6789	29.5401	22.2982	24.1164	26.5482	22.0631	89.8614	42.1881	27.6682	24.5381	21.1538	23.5212	18.0847	19.595	19.9248	20.0339	24.6928	20.8757	18.4276	22.5004	23.6456	24.8136	20.2233	20.8046	21.4436	19.3324	36.9271	48.0762	42.5726	11.3841	10.6792
EGR49272	6.86998	7.79904	8.37382	0.904727	0.340346	1.6196	0.157565	3.69528	0.299333	0.956857	0.586073	0.353967	0.487294	0.548367	0.717857	0.566627	0.975732	2.2959	2.01559	1.78071	18.0459	2.29743	3.968	2.39335	1.16792	0.320757	0.172011	0.163786	0	0.0843863	0.070301	0.0692899	0	0.92411	1.23571	0.592112	0.295198	0.491365	0.407198	0.686445	1.41426	0.90473	0.340348	1.61961	15.8129	14.4806	12.9106	8.60334	6.76869
EGR49506	5.19438	3.08643	3.99367	2.80465	13.1884	5.02076	15.6304	10.0235	10.6712	1.64792	1.98199	0	0.56648	2.00902	0.635816	0.195172	0.403303	206.541	621.709	718.223	121.184	39.0343	68.3229	12.5202	7.24108	0	0	7.86991	4.65153	7.58633	5.23039	4.94037	1.98612	4.29711	4.28138	4.19554	44.8406	35.252	43.1291	0.531995	0.548026	2.80466	13.1885	5.02079	14.2316	17.5656	9.52924	49.4057	41.9659
EGR49662	3.28758	5.20916	5.81357	1.42008	1.80297	1.69477	3.15329	2.9001	2.11428	7.61381	7.33839	9.2599	7.67257	6.45546	7.12275	8.86919	8.44894	3.92166	3.03189	3.85262	2.51739	5.07974	5.48357	2.05442	1.66132	1.57334	2.02494	2.41014	2.78045	2.84777	1.48967	2.03923	1.73192	5.1372	4.22148	4.81292	4.74933	5.42634	5.48601	4.78122	2.70544	1.42008	1.80298	1.69478	1.6013	2.53231	1.14592	1.82636	1.15263
EGR49312	18.3918	25.7134	22.5277	15.9667	15.0161	12.5873	19.4989	24.0247	14.173	34.4369	36.2924	40.9473	41.7536	38.7319	35.2033	47.5604	47.3194	44.6165	38.7318	36.5636	29.7496	30.5706	31.4214	11.1068	10.997	27.2682	24.6185	28.4644	24.3997	30.6932	91.462	98.0503	95.909	12.7619	12.5153	15.3832	16.5185	15.334	25.853	11.2649	8.56062	15.9667	15.0162	12.5873	34.9474	44.8847	43.4986	12.7488	6.59665
EGR49435	0.369144	0.208895	0.658854	0.740314	0.482012	0.736266	0.247944	0.726864	0.14131	1.42206	1.40852	1.39251	1.34191	1.64738	1.88808	1.60497	1.49447	0.878415	0.815591	1.02997	0.944149	1.4461	0.841591	0.235387	0.22973	0.0504745	0.541354	0.128867	0.183648	0.318697	0.0442504	0.021807	0.0224041	0.630146	0.640549	0.3727	0.325168	0.176735	0.256307	0.486086	0.278186	0.740317	0.482015	0.736269	1.33781	2.03099	1.78976	0.798978	0.522514
EGR49519	42.3303	36.9297	29.0584	15.2372	14.3301	16.2363	28.4322	33.3403	26.1068	84.7326	79.1564	56.7757	59.7199	84.8584	99.9275	66.271	72.7751	43.0537	49.6491	57.8964	60.5185	36.6732	39.9516	36.8893	29.8559	14.47	16.5541	11.8219	17.0479	13.197	5.07426	7.50192	7.27916	16.6754	21.861	17.2988	46.1655	36.733	28.1666	7.2256	8.50667	15.2373	14.3302	16.2364	36.818	33.1358	43.4505	42.4167	59.9175
EGR49362	51.2863	60.27	57.1752	52.4293	59.7251	61.6897	126.997	113.104	107.499	105.108	102.737	131.213	129.635	107.114	104.628	131.294	130.742	104.811	96.7493	99.3825	65.6406	88.4395	87.3038	54.9411	68.5153	73.6321	67.7409	92.5751	96.6158	95.2215	153.204	143.649	144.241	58.4552	69.5632	48.6735	54.9648	44.1159	76.9958	64.432	50.1409	52.4295	59.7254	61.69	60.7161	76.76	76.5234	44.8952	43.2588
EGR49462	0.713998	0.535667	0.291112	0.60748	0.24171	0.348552	0.813824	0.616325	1.15955	0.562859	0.502219	0.411355	0.377532	0.457033	0.384016	0.284534	0.277182	0.999821	1.12781	1.34232	0.947567	0.85574	0.874369	0.328357	0.81059	0.248507	0.68854	0.0317233	0.021528	0.0762748	0.0181553	0	0.0551524	0.0894945	0.0844739	0.0327671	0.0476469	0.0543837	0.113922	0.354549	0.479369	0.607482	0.241711	0.348554	0.307374	0.284537	0.396924	0.163904	0.44525
EGR49266	121.773	158.026	162.881	78.8782	64.1183	61.3311	19.6932	56.7931	23.2685	28.3587	28.0008	36.8312	39.5507	30.0896	31.8557	39.2676	38.9453	59.7509	25.3381	25.2051	34.9202	64.594	73.8914	108.8	81.7976	64.1437	56.3163	77.7889	98.9535	78.4595	31.4173	41.6111	43.011	83.2444	74.187	165.235	76.0403	76.3065	72.451	228.717	178.378	78.8785	64.1187	61.3314	116.312	158.722	108.793	26.1405	20.0887
EGR45154	6.34231	11.8228	10.3979	4.83454	5.3045	5.20877	73.6724	50.3942	68.3133	13.7296	11.9814	18.6521	13.4265	8.43565	7.87744	18.5036	18.6834	12.93	11.4331	16.5021	9.14573	12.8866	13.1562	6.328	20.8031	32.8519	19.9153	10.0285	5.93934	8.26706	7.04369	6.01673	6.33999	7.54435	10.1961	10.5468	11.6664	16.4105	14.0528	4.58515	2.75527	4.83456	5.30453	5.2088	4.16435	5.95764	5.81757	5.65244	7.39314
EGR45227	9.8115	13.781	14.0741	14.7652	13.2942	18.4924	9.61442	11.5374	9.60973	5.10052	4.84954	5.82292	5.97685	4.22685	4.07261	6.42406	6.14709	4.68478	2.90049	3.39008	2.6356	7.13997	7.37646	6.5475	6.64406	3.37052	4.28812	4.81897	5.09866	5.10023	0.886467	0.944017	1.22781	4.24139	2.84456	4.009	4.51386	4.19166	5.34117	5.02434	5.50884	14.7652	13.2942	18.4925	12.7656	17.0869	10.0913	7.05242	7.01536
EGR45184	16.4033	25.3412	21.4397	16.887	14.5489	15.1504	7.30105	9.54615	5.46992	11.9691	12.796	17.9803	17.9683	13.2416	13.7872	19.3528	19.7406	16.6584	8.17451	7.50684	12.5906	19.4631	22.1808	12.9839	11.0522	7.85011	10.6647	16.8889	18.6061	16.4118	7.20326	8.23018	7.15469	14.5247	13.615	25.9461	9.24747	9.80366	13.2875	30.4637	24.4593	16.887	14.549	15.1504	12.8722	15.3057	13.1403	13.8069	9.50171
EGR45151	104.226	36.3437	39.5025	36.4604	34.2897	23.6485	165.648	171.311	268.797	65.6659	55.0791	73.3916	62.4358	47.6048	59.2966	67.8432	63.8269	80.8505	153.038	141.248	56.6078	65.4142	70.2818	49.7985	209.755	71.6577	87.4038	73.8975	73.0311	73.9295	70.2121	48.563	44.9035	51.9493	93.6122	62.9899	58.1892	83.6357	72.5371	40.5934	35.6216	36.4605	34.2899	23.6486	92.3561	115.831	68.6725	55.6027	48.1109
EGR45187	14.9275	14.8703	14.2612	53.1288	66.5613	62.3245	31.3963	19.4794	22.3275	42.1173	41.595	59.1494	57.668	40.2592	37.8412	61.033	64.9109	35.0265	53.5552	48.8878	37.4428	38.4749	28.7836	8.20063	14.6219	24.7709	26.3862	56.2926	59.5866	58.8072	41.9503	43.3559	40.9781	49.1197	48.0117	107.773	31.8225	32.5254	43.61	23.43	15.4695	53.129	66.5616	62.3247	20.0772	14.8518	16.2851	26.988	17.8403
EGR45219	321.587	368.193	387.55	253.25	329.505	327.288	73.5089	287.912	80.0425	908.333	900.088	812.371	818.094	768.815	785.136	1085.46	1096.7	3.75648	2.45733	2.00798	2.27573	3.93807	4.25337	212.195	106.593	33.4569	68.1786	34.6336	56.5967	51.2116	15.1989	12.615	16.7406	40.0165	38.1852	141.97	38.9085	35.5438	28.3154	102.844	382.87	253.251	329.507	327.29	275.702	701.178	772.72	134.005	310.743
EGR45216	46.7078	60.1355	60.7951	68.9157	64.8506	78.4673	52.1239	45.3857	44.4168	35.5847	36.0447	42.4836	43.9456	31.0862	30.3544	47.9714	48.0446	27.2908	20.7226	23.3621	20.5146	29.7817	28.9101	34.2428	36.1155	48.8089	47.4509	42.4309	38.481	41.6953	20.1596	20.3783	25.2598	26.2806	18.1115	25.6677	15.5971	12.5397	20.5787	66.8495	72.0496	68.9159	64.851	78.4676	41.8738	47.5867	41.2706	41.511	42.0207
EGR45233	41.2192	60.465	63.2735	52.8244	47.1032	62.7461	1.76849	6.71163	1.65787	7.39826	7.23861	8.77251	8.78036	6.58422	6.52469	7.77613	7.67137	1.72072	2.48572	2.87596	2.37551	1.05088	1.15957	39.5937	24.3595	1.17476	2.94927	0.21643	0.209429	0.261566	0.0584907	0.0813875	0.0743254	3.85939	2.00288	1.4034	0.646522	0.624106	0.819297	55.7407	72.495	52.8246	47.1035	62.7463	11.9525	18.1541	16.4159	18.7406	21.4992
EGR45242	6.16092	5.78011	5.29772	8.22878	7.24491	6.96491	7.92779	10.4286	13.323	8.53832	7.83596	10.6173	11.1392	8.29654	8.38468	7.37107	7.67873	8.40679	11.5622	11.1762	6.02873	9.7896	10.6	5.2105	6.49785	12.88	10.4854	11.965	6.21073	10.7779	2.65287	4.15673	5.51039	3.94919	10.5499	2.37353	3.21334	9.57669	7.87999	9.96292	8.03947	8.22881	7.24495	6.96494	3.29039	5.33037	6.54349	5.04927	6.30215
EGR45192	47.6297	62.4825	55.1873	63.124	66.5903	69.2005	94.8116	75.502	65.1041	73.7538	77.5927	91.5421	93.6926	68.5826	69.9422	98.9714	99.936	75.7814	66.6125	71.5997	63.0119	67.9856	65.36	30.6475	49.6719	50.3246	50.2705	94.4234	92.0127	106.073	55.3217	65.5677	67.2755	63.3961	66.5481	73.2257	55.3504	60.6801	59.1264	62.2962	46.2266	63.1242	66.5907	69.2008	72.9162	77.3766	72.5313	64.2144	48.3245
EGR45226	8.36246	6.62515	7.23311	7.67589	11.0407	19.3093	11.7954	21.1316	23.1552	3.05095	3.58967	2.94425	1.51997	5.59788	3.96647	2.82787	3.57104	3.14538	7.30492	5.52436	6.21911	2.9767	3.01352	9.70493	10.9289	9.60485	8.58457	2.04352	3.53625	2.52689	1.22798	0.864515	0.177637	5.18846	7.43679	4.64367	8.28703	6.8313	4.40312	1.71292	8.82271	7.67592	11.0407	19.3094	5.94002	6.28422	8.43765	7.7427	11.154
EGR45169	181.425	50.1545	53.8071	19.6148	23.0046	20.4255	1389.33	639.154	1309.38	6.91501	6.65891	3.61136	3.80641	6.23049	6.14689	4.73724	5.89001	95.8776	423.401	376.244	22.2491	13.2975	13.0362	31.2859	613.472	511.743	621.471	18.4858	17.2224	6.67239	0.89656	1.23713	1.36179	11.7853	8.15773	11.4348	44.8001	40.732	51.3248	7.22233	9.46906	19.6149	23.0047	20.4256	9.32425	12.0439	12.7408	19.0661	16.1243
EGR45236	4.0813	2.02088	7.13155	0	0.188406	0	0.348893	2.72747	0.165702	0	0.176964	0.0653154	0.067438	0.275964	0.227077	0.278817	0.216055	0.847296	0.371924	0.479554	0.357687	0.929387	1.33704	3.97467	1.45468	0.355124	0.190441	0.453336	0.369169	0.934277	0	0.0767138	0.0788144	1.02312	0.56334	0.655553	0.571946	1.32117	0.67624	0.379996	0.195724	0	0.188407	0	7.71818	3.13672	8.16792	0	0.282789
EGR45164	46.384	47.5949	52.9918	32.7893	36.5127	34.4105	89.8614	69.3248	82.0293	71.272	71.0191	86.6387	85.459	66.5054	65.8399	86.6508	87.2858	57.1039	35.2123	39.1116	34.634	61.6425	60.2241	25.4434	42.3603	67.0396	59.6633	92.9542	101.756	102.82	108.792	117.473	126.229	49.2275	46.7891	22.6631	89.6749	85.0609	87.5204	35.6767	26.3355	32.7894	36.5129	34.4107	31.1895	35.3466	38.2747	34.6518	30.8096
EGR45177	169.706	243.859	287.279	440.678	374.739	447.129	124.371	215.192	106.346	247.21	243.533	308.849	301.629	245.009	237.869	297.6	294.669	111.513	139.997	144.881	93.4532	127.815	137.778	215.408	156.927	372.245	251.873	247.956	267.303	306.772	354.141	359.388	338.599	183.058	291.78	208.826	114.66	157.502	165.797	622.954	527.63	440.68	374.741	447.131	322.519	534.636	416.349	149.895	136.989
EGR45160	18.1473	23.6466	20.5615	28.2607	24.6382	26.4649	28.2016	26.5051	22.5224	21.3321	18.4649	26.3641	28.2626	20.7437	21.9208	25.6953	26.3259	34.18	24.5102	25.4032	24.7821	35.9628	40.811	11.7666	16.9761	26.5113	16.8644	61.0576	65.4782	63.8786	48.4878	46.9215	46.9078	39.5067	39.0306	43.298	33.99	34.4105	44.9517	33.2591	23.1768	28.2609	24.6384	26.4651	23.8423	30.6839	23.129	36.8204	26.3526
EGR45155	60.4161	77.7182	79.1136	69.1656	54.5053	57.9731	54.9573	60.7622	44.5993	25.8854	26.6373	24.853	26.1512	22.2366	23.1259	27.108	27.202	71.0066	82.147	72.0354	175.075	54.0312	66.0259	68.6693	63.1299	49.7785	35.6992	21.8666	23.0848	21.3299	8.75417	8.24193	8.2471	27.9575	23.2368	33.1717	20.2542	18.6561	24.8064	80.1631	80.4979	69.1659	54.5056	57.9734	79.2142	81.9098	74.4614	51.4648	43.1204
EGR45217	14.9445	21.1032	28.459	34.0696	34.852	31.2083	3.12288	12.4609	2.22476	74.8926	72.5986	102.894	100.906	77.4789	76.5585	110.224	104.429	48.255	38.2838	41.0163	39.9437	57.5017	57.2024	22.9765	4.82244	11.3902	11.364	30.7035	26.9857	25.227	35.7624	41.7713	41.0339	17.6796	18.3686	38.9785	19.6243	21.1005	20.4005	23.2421	20.1467	34.0698	34.8521	31.2084	24.1513	42.6342	35.7932	47.2877	41.7647
EGR45174	427.655	579.896	525.265	849.373	851.954	830.184	38.7208	146.541	43.1353	148.708	141.82	223.687	221.962	157.935	157.516	169.724	169.478	121.827	49.6846	37.5116	135.079	241.295	213.057	284.775	170.742	180.145	329.166	132.213	97.5859	145.972	36.5938	50.7602	50.6485	413.895	317.75	813.657	443.045	444.079	377.027	1038.05	1138.68	849.376	851.959	830.188	264.261	332.681	303.384	365.18	303.347
EGR45201	0.142162	0.844707	0.546502	0	0.577513	0.610713	0.133681	0.130632	0.761882	0.631413	0.452033	0.400418	0.620146	0.676721	0.652548	1.33539	1.04859	0.916654	1.0179	1.1433	0.58736	0.899626	0.731855	0.253821	0.123861	0.816412	0.437813	0.416878	0.919425	1.00233	0.0596448	0.058787	0.18119	0.392017	0.370025	0.574126	0.563518	0.47644	0.403055	0.291197	0.74993	0	0.577516	0.610716	0.721289	0.801238	0.652	0.598299	0.325058
EGR45152	0.889162	0.489193	0.949482	0	0.100336	0	0.0929021	0.181565	0	0.031343	0.157071	0.139136	0.215486	0.323324	0.211629	0.259848	0.115061	0.90246	0.141478	0.255388	0.244912	1.01595	1.22065	0.529181	0.258232	0	0	0.0965702	0	0.0497552	0.0414503	0	0	0.136217	0.0428583	0.199495	0	0.0413879	0	0.50592	0.104233	0	0.100337	0	0.200505	2.04168	0.724975	0.0831579	0
EGR45178	899.072	846.144	908.559	802.428	721.626	825.273	940.816	937.588	910.89	867.236	900.579	984.762	945.628	835.423	829.766	972.64	960.848	1347.26	1363.75	1290.7	1023.82	1522.81	1448.7	1121.01	1030.67	936.513	798.458	1390.43	1390.12	1407.78	1022.93	879.429	992.269	1325.75	1161.46	2208.39	1372.22	1334.07	1273.29	845.155	731.044	802.431	721.63	825.276	1031.47	1115.87	1118.97	1296.38	1162.12
EGR45204	116.944	128.882	99.7055	421.616	404.62	329.646	6.63849	201.662	32.6253	94.0663	87.1551	63.1113	65.9434	106.113	98.8116	63.2001	57.1957	177.545	151.995	221.106	137.469	145.193	139.606	86.8617	37.7071	11.7514	36.5508	75.1565	43.9781	60.5955	4.76481	8.50407	6.1289	1052.36	982.403	913.888	180.745	192.877	209.229	338.566	229.922	421.617	404.622	329.648	470.313	521.579	472.434	288.326	175.224
EGR45168	25.9399	35.2875	24.0425	4.5856	7.12516	8.03048	79.5143	36.6447	34.1363	1.02502	1.26217	1.98259	1.745	0.714073	0.875714	2.11581	1.97103	0.644832	0.370145	0.90149	0.355976	0.705876	0.807892	6.0983	20.5898	7.15686	9.9503	4.73725	2.93922	0.976297	0.116191	0.0381734	0.0392187	2.07888	1.64189	1.21163	4.67565	5.2594	9.57161	1.7018	1.65569	4.58562	7.1252	8.03051	2.1545	2.68814	2.03221	1.70943	1.1961
EGR45211	18.7468	26.8059	26.1059	30.5731	30.4043	30.2004	17.6285	18.9841	12.9004	32.4682	32.6027	37.2786	38.212	30.3913	29.2106	38.1304	38.2823	19.0415	16.3541	17.9942	16.6502	20.3523	20.0159	8.96554	11.5001	16.2039	18.0665	39.1734	40.3513	32.7071	17.8977	18.6291	21.3741	27.3422	18.3397	34.7647	27.7191	20.7957	28.3186	25.8613	22.2005	30.5732	30.4045	30.2006	22.5173	29.6492	23.6004	15.86	13.2679
EGR45188	78.5736	74.407	69.9781	145.192	139.08	137.658	214.141	118.412	168.009	166.665	167.262	97.2179	98.1273	152.383	156.184	126.07	125.85	306.164	1169.1	985.715	400.078	76.6379	81.2541	59.5535	95.9466	90.0989	84.8083	80.711	79.7626	75.8516	58.9348	51.7239	49.0498	56.301	50.1964	61.5811	53.5758	49.9147	75.2085	69.2033	63.0352	145.193	139.081	137.659	53.4745	57.173	60.5601	66.2813	61.3942
EGR45185	44.0096	61.0744	50.314	60.4865	52.5744	51.4572	42.9441	42.7714	30.6372	41.3599	42.4932	47.3607	48.1194	39.7303	40.3576	50.598	50.2132	28.1045	24.0633	25.4493	22.3761	26.5404	28.2576	22.9544	24.1882	31.7559	30.5531	36.7467	37.4296	37.8655	31.4633	35.8127	39.2808	31.2141	21.9914	51.4779	31.4174	26.0811	32.9229	70.4585	59.4038	60.4867	52.5747	51.4574	43.8167	53.0275	50.4829	31.7868	22.6472
EGR45230	3.44655	2.78109	3.68036	17.9201	17.7607	14.3948	6.24183	3.87079	6.61306	31.0208	29.9547	11.3706	11.7865	28.1034	27.2656	21.1516	19.7725	52.7459	178.265	155.859	72.8167	12.1842	12.1901	8.09085	6.11693	2.07704	2.48977	8.98376	7.30313	8.67871	3.74894	3.64224	3.63351	7.92001	5.98056	10.1815	9.22034	6.7914	8.06545	2.87619	2.42416	17.9202	17.7608	14.3948	1.42485	3.23752	6.08862	6.76904	7.58879
EGR45238	62.8099	91.4582	84.2231	27.7475	25.7174	21.1967	2.33451	12.775	1.21962	13.5863	13.5381	13.3296	13.6274	11.2638	13.4468	14.8783	13.8302	99.2147	98.9401	104.036	106.846	100.383	109.05	26.9277	18.1693	12.1186	6.62621	9.82805	8.33684	9.87723	1.04159	1.1806	1.37114	29.4373	27.2474	25.3786	4.86575	7.48816	6.18395	33.5626	28.2878	27.7476	25.7175	21.1968	29.9786	46.6407	37.0046	6.26894	3.9736
EGR45180	224.723	288.82	272.79	167.439	159.48	162.629	172.877	294.649	161.365	163.47	163.981	158.473	160.347	159.185	161.815	171.722	175.291	118.743	155.539	168.103	104.425	87.4174	97.0482	169.027	189.379	103.286	100.173	130.615	121.858	118.1	59.1522	74.3423	81.14	91.5132	85.3783	133.248	114.028	135.435	94.6239	155.088	180.514	167.44	159.481	162.63	508.817	673.849	569.002	82.2284	86.4354
EGR45176	0.746841	0.49307	0.478504	0.40325	0.505656	1.33681	0.58524	1.0294	1.22299	0.671318	0.633263	0.569719	0.542985	0.370326	0.495175	0.795077	0.676508	1.2039	1.4973	1.21556	0.685705	1.1159	1.08935	0.666719	0.650696	1.31052	1.15002	0.121669	0.12385	0.250748	0.156671	0.102945	0.0528819	0.0572068	0.107995	0	0.274113	0.10429	0.20166	0.382448	0.131324	0.403251	0.505659	1.33682	0.757852	0.818469	1.14175	0.628628	0.379485
EGR45225	120.878	153.453	150.178	156.558	145.742	150.022	137.097	126.805	129.251	73.9468	73.8373	69.2416	68.4792	62.1278	61.3998	76.414	78.5911	71.7481	63.8995	71.6459	54.1698	59.5468	60.0109	117.499	111.017	62.8844	71.979	55.9596	59.7565	55.1921	25.1402	30.2348	34.0277	50.5426	35.0531	63.113	58.9781	45.9561	50.394	127.597	149.332	156.5	145.743	150.022	109.16	128.553	116.078	50.574	50.865
EGR45161	11.0794	12.6746	8.2613	12.7895	12.2221	11.0783	11.4962	14.0424	8.01934	8.12072	8.26063	11.3662	10.6245	9.32047	10.5804	9.25892	9.78879	7.33896	6.07284	8.94323	6.20868	10.2751	10.1782	9.03812	7.98874	11.7015	9.21657	24.2737	28.6051	32.6127	11.9416	13.9817	13.066	17.9975	15.4962	20.7329	11.1056	10.9633	10.5223	14.6731	18.3399	12.7896	12.2222	11.0784	11.6304	12.0224	14.0175	9.80805	7.86209
EGR45158	99.2746	115.68	102.964	86.5256	93.2478	84.4288	173.816	134.38	120.721	103.757	106.364	126.716	130.028	101.65	97.3676	137.768	137.881	101.108	74.3294	84.6445	87.0856	84.561	83.8725	59.0229	108.711	162.836	181.371	154.227	141.698	153.644	277.012	324.25	342.677	92.9188	63.6154	106.184	145.377	120.965	149.446	59.8692	58.058	86.526	93.2484	84.4291	83.6587	97.7979	108.996	99.7642	76.51
EGR45241	45.0574	58.6746	70.8072	49.1674	60.7729	49.5335	19.2386	26.7326	16.6898	8.4041	8.34797	4.53845	4.59996	7.45904	7.63592	5.42106	4.49919	178.943	260.024	250.305	229.125	159.435	154.76	19.5311	14.6312	46.1823	30.7146	123.284	70.307	65.2757	77.204	91.107	87.9746	30.9804	22.1626	47.5212	163.655	154.572	131.147	18.7735	15.9705	49.1676	60.7732	49.5337	36.8413	43.3244	40.6787	41.4094	25.6887
EGR45228	49.8501	63.8696	51.5338	72.7612	65.8755	69.9803	34.566	57.9722	30.9176	63.5884	59.6642	43.3571	43.5294	57.2779	59.9325	57.8033	57.3105	41.8679	32.7701	33.7134	26.1374	24.6307	21.8555	30.9666	24.6805	11.9638	15.2611	51.3659	57.8795	50.7321	10.7367	15.0783	14.4228	37.8671	34.3952	21.6182	31.37	30.4575	30.9749	53.8579	66.8736	72.7615	65.8759	69.9806	79.2548	122.416	104.274	45.1346	51.2421
EGR45245	35.4839	44.7237	36.8921	47.8399	46.8482	42.728	33.1649	38.7318	31.8866	43.5623	42.02	37.7065	36.8212	40.6602	39.1234	41.937	41.9518	44.7197	68.3986	65.2893	60.4491	32.4064	26.6536	27.2615	26.8874	49.2978	36.4263	68.8961	59.2181	64.7662	45.6549	56.4257	52.9457	33.2585	38.9028	49.3418	46.1747	56.7574	52.9582	42.2885	35.962	47.8401	46.8485	42.7282	40.8079	43.7353	52.6688	27.6047	26.3075
EGR45167	76.0146	100.124	66.0967	78.9865	86.707	92.4959	17.958	117.792	17.5038	709.809	720.945	897.027	888.745	599.548	597.691	1069.44	1064.67	25.855	27.5265	26.4579	17.3964	6.15444	6.13656	52.3712	19.3575	9.31856	24.9861	245.966	208.583	290.165	12.516	16.2588	16.4389	50.3095	67.0885	111.718	56.3489	69.179	93.1725	16.7465	13.959	78.9868	86.7075	92.4963	166.05	418.694	342.101	111.26	114.256
EGR45209	213.59	317.452	336.898	640.469	424.683	532.326	110.205	325.782	92.9125	118.968	121.057	152.293	149.049	106.718	110.031	135.102	138.443	128.835	144.343	116.173	115.848	232.769	202.019	368.041	222.345	104.872	80.0877	90.5778	108.848	127.911	395.983	376.595	377.259	172.025	192.985	159.898	76.2047	72.7006	75.6254	1016.35	900.099	640.471	424.686	532.328	890.528	1070.43	811.82	472.51	394.959
EGR45240	10.2076	11.8193	8.45171	10.8534	7.6554	9.95071	8.41725	12.1214	6.87318	3.338	3.59524	3.70445	4.73823	2.89672	4.08475	3.18629	3.5969	4.26129	4.0929	3.56332	4.06599	6.37671	6.1846	6.86941	6.84114	8.86819	5.48115	7.59833	5.54698	7.6715	5.20505	3.89635	5.0038	13.28	23.3668	4.43946	6.77823	8.35501	11.1945	11.9018	14.083	10.8534	7.65544	9.95076	21.0348	22.5698	18.438	8.32749	5.02707
EGR45207	1.11615	0.552666	0.53634	1.20531	1.13355	2.99678	0	2.56405	1.49543	0.531148	0.709804	0	0	0.166034	0.341554	1.25813	0.649951	1.79922	1.91802	1.12204	1.69089	0.882898	0.574597	0.996406	0.972459	0.534154	1.14579	1.091	4.99751	3.93477	0.936571	0.230775	0.474189	7.69456	6.05241	2.2538	3.19534	1.63653	3.16448	2.28626	0.588788	1.20531	1.13355	2.9968	0.566301	0.524226	2.0476	0.469739	0.425352
EGR45182	38.8955	36.3787	47.7643	22.168	25.2373	16.245	27.4314	29.784	23.1612	19.8805	19.9256	17.4983	18.8524	19.2866	13.225	19.08	13.8414	20.8997	11.1399	15.5162	24.998	23.3603	29.4791	20.2549	5.64804	8.27297	4.43651	26.9303	22.5754	20.1325	3.6264	0.893562	2.75409	62.0694	51.5569	67.0866	57.1031	68.7979	129.53	5.53274	6.83936	22.1681	25.2374	16.245	26.3126	27.4024	23.785	80.9379	86.4656
EGR45170	44.0147	45.8236	52.7854	71.0929	63.0398	45.2506	25.4702	49.0869	24.8655	20.6472	21.651	30.7284	25.1628	19.3627	20.4913	23.3227	26.2877	29.6136	17.7778	20.5298	23.6253	34.5191	31.6645	39.6286	29.8266	22.6844	28.1916	45.7811	39.4898	45.6593	21.6233	25.8237	27.0103	41.322	42.7573	47.6673	35.9546	31.8345	29.7118	76.6724	60.3287	71.0931	63.0401	45.2508	71.7672	92.2317	77.2957	51.6137	40.4286
EGR45205	17.0383	19.8509	22.8765	30.846	30.5364	22.6043	33.2219	29.0104	22.8282	23.2115	24.0609	26.7301	25.3217	21.6184	19.4756	22.595	26.7497	23.8305	16.8643	21.6623	20.2216	30.1927	32.6348	19.2367	15.4998	18.2266	15.4331	45.0651	49.4878	43.4087	19.1328	20.5155	20.4385	40.7654	40.3264	61.853	45.5774	42.1967	30.6484	34.3872	33.0442	30.8461	30.5366	22.6044	30.0024	32.0099	21.3745	22.9885	17.7606
EGR45147	64.5472	83.6195	76.9839	91.0154	84.1034	86.1954	62.88	66.0681	49.013	66.5646	64.304	75.3982	74.6693	60.6734	62.0039	77.1202	75.7447	53.0852	56.5905	59.1529	42.7847	46.9565	44.6044	40.4878	40.0542	46.817	48.3058	60.3697	60.0656	60.8435	52.9933	57.8639	59.843	42.3993	30.217	46.4544	54.8806	53.4322	62.2549	74.0341	65.895	91.0158	84.1039	86.1958	89.6093	107.888	82.2081	69.053	46.955
EGR45212	23.2537	31.8785	37.5974	71.5916	77.7946	73.9422	44.9335	51.1986	47.5683	48.3716	45.6398	62.5433	61.4929	40.4788	43.0024	56.638	55.6509	29.6448	30.7404	34.1284	24.942	26.1847	26.4303	13.9208	22.882	28.8905	25.3691	51.4764	40.1499	53.3193	11.9753	16.5544	17.6276	38.1804	52.9699	31.0735	26.8293	36.2919	30.1018	54.6363	55.2244	71.5918	77.795	73.9426	29.8889	43.1727	42.9105	28.9373	25.5079
EGR45191	8.65437	9.24714	5.69081	6.8863	5.08854	8.07161	11.1363	12.7658	16.6809	3.90165	3.0415	3.04702	3.31163	2.98134	2.36957	4.02192	2.21034	4.34432	3.52231	5.29855	4.26571	3.3028	3.4001	3.04971	6.54811	14.605	10.287	14.2474	12.2367	11.4697	16.3395	14.1267	13.6427	27.3189	32.307	10.5773	17.1526	17.1735	21.5849	5.83131	2.40281	6.88632	5.08857	8.07164	4.85319	4.27868	5.84931	5.55924	2.25659
EGR45222	173.785	262.404	258.617	239.584	200.865	256.902	25.1777	97.9492	28.9545	91.3815	89.0187	91.2455	90.0787	70.4408	69.696	103.071	103.519	7.39709	8.41606	7.95642	3.8962	5.66122	4.81135	122.369	79.741	42.7929	67.5053	31.398	32.1283	36.5095	4.55703	6.0931	4.5787	34.5561	21.7328	23.8026	14.166	11.6752	17.2899	137.542	220.126	239.585	200.866	256.903	178.141	279.114	243.744	44.3652	52.4302
EGR45181	43.3782	59.6761	56.0866	25.474	20.3241	24.9745	38.2674	26.6075	25.1648	23.3737	22.1115	21.7673	21.8651	23.2168	22.7852	25.3723	25.0862	61.0644	57.9562	51.8278	48.6857	50.9391	63.7708	52.6973	37.5017	38.0947	31.791	13.6055	13.905	15.2584	19.7006	18.7238	16.8616	13.3079	10.4274	17.1572	15.6585	15.6899	20.3315	54.503	40.4577	25.4741	20.3242	24.9746	23.9375	32.9759	27.0731	30.2072	24.2852
EGR45163	65.0959	68.4776	68.0121	34.7104	45.2626	39.4521	129.537	170.265	235.714	59.8129	61.4087	64.6675	64.8053	59.3062	62.0747	68.4038	68.8922	17.1987	19.4948	23.1192	13.3918	15.5261	17.1035	23.6308	104.253	41.6234	37.9876	50.0323	31.7131	46.1144	34.1109	43.7845	51.9835	27.1864	37.9646	28.4982	54.7238	89.1657	40.0406	30.1535	35.3367	34.7105	45.2628	39.4522	51.5289	86.2667	82.0086	40.6963	58.8789
EGR45210	0	0	0	0	0	0	0	0	0	0	0	0	0	0	0	0	0	0	0	0	0	0	0	0	0	0	0	0	0	0	0	0	0	0	0	0	0	0	0	0	0	0	0	0	0	0	0	0	0
EGR45148	25.3017	37.2874	30.8927	51.8701	47.1549	53.3072	26.1465	25.642	22.8681	17.3565	16.7909	18.1337	18.2498	15.3929	14.1778	20.0044	20.0336	16.9314	14.4549	14.0743	11.8053	17.2594	14.4087	14.3927	15.1229	21.7891	21.9303	18.141	18.0011	20.2567	8.30472	11.8569	11.8129	11.9966	8.51443	14.66	10.0706	8.36213	11.1807	47.0748	49.4795	51.8703	47.1551	53.3074	30.5523	37.9397	32.2407	12.278	9.89664
EGR45208	18.0562	18.8247	13.1916	5.00323	5.67283	4.92937	8.10274	9.94709	17.7524	5.23382	5.46599	6.46394	5.90272	4.23832	4.26663	6.70304	6.06829	6.84037	74.0491	49.0883	3.69729	6.74756	8.30509	6.84194	16.109	6.714	5.86745	6.62385	5.70857	5.01556	2.50703	2.75747	3.1825	3.99998	3.0618	69.8825	4.34819	4.57116	5.62962	5.41035	4.47698	5.00325	5.67286	4.92939	5.53628	10.4939	4.80586	1.31208	0.957076
EGR45215	0.723502	1.31357	0.75327	0.781296	0.857246	1.10078	0.907123	1.38504	1.02321	1.05202	0.766842	1.52838	1.07395	0.861007	0.867151	1.51781	1.45117	0.453553	0.241751	0.380979	0.298924	0.619999	0.465578	0.376766	0.420241	1.03874	0.990291	0.913472	0.83986	1.1842	0.328845	0.598368	0.43545	0.692739	0.653877	1.06527	0.902858	0.808246	0.610494	0.864491	0.254441	0.781299	0.85725	1.10079	0.85653	1.30261	1.21668	0.71048	0.459532
EGR45165	193.766	277.206	286.696	257.251	226.212	290.583	27.2446	105.224	35.7376	101.109	104.701	107.567	106.604	90.9872	87.3471	122.455	123.783	8.48416	10.4493	12.1964	6.20695	7.88194	6.23448	159.294	97.9005	49.5932	97.0958	36.4867	33.4037	41.1489	5.85277	7.67033	7.09884	32.3381	20.6153	23.5255	17.6219	14.3851	16.8261	147.268	221.089	257.252	226.213	290.584	196.156	295.197	274.477	61.6771	68.8182
EGR45159	861.45	709.805	869.621	970.891	1063.96	806.032	1747.12	1396.12	1640.59	3349.33	3422.88	3946.96	3923.73	3340.42	3315.69	3789.54	3805.25	2591.99	2116.08	2225.19	2521.59	2812.95	2842.88	768.172	1143.06	1674.91	1807.28	2466.26	2216.27	2398.03	4870.55	4872.71	4899.58	2370.16	2248.08	2527.92	4795.13	4599.73	3624.28	894.131	735.842	970.894	1063.97	806.035	691.098	905.256	812.299	1726.26	1493.3
EGR45223	7.07264	7.67117	5.5025	5.00081	5.5582	5.51602	16.9435	11.9922	13.462	8.49439	9.53102	11.591	10.223	9.81963	8.86337	11.2625	12.3229	7.75903	7.13798	7.90806	6.02984	10.3678	9.29762	2.63078	8.3629	6.7695	7.08762	9.87616	10.514	10.8977	15.72	15.7724	15.2027	7.35236	6.86685	10.1586	7.82468	7.86578	6.75228	4.91531	3.64212	5.00083	5.55823	5.51605	7.17691	8.3837	6.56472	5.45706	4.42801
EGR45218	7.99863	10.0537	18.7743	32.2248	30.9311	30.2313	10.1251	20.4949	9.48014	3.90396	4.01064	4.81995	4.02601	3.06615	2.58889	3.9879	4.59802	27.8537	19.7366	18.9093	20.93	51.9147	41.5732	6.72858	7.77303	3.53345	6.31621	21.9518	25.0236	27.8878	2.90412	2.60792	2.67933	4.59512	7.74047	16.9279	5.6908	5.47729	4.61027	10.5551	21.2594	32.2249	30.9313	30.2315	23.101	36.9896	26.8078	16.5725	16.4134
EGR45237	8.41695	11.4612	13.053	0.103287	0.291415	0.308168	0	8.08583	0.170866	12.5625	13.3817	22.7645	22.4613	13.4314	13.8736	20.0175	19.6796	1.25915	0.71224	0.65933	1.13285	1.10967	1.94496	6.1478	4.58337	0.0915476	0.196375	11.5463	27.9795	13.632	3.41099	3.48059	3.25082	1.01105	3.69283	0.917402	2.06419	1.72296	3.21538	0.195919	0.100911	0.103288	0.291417	0.308169	23.682	13.2074	22.8108	0.0805077	0
EGR45162	21.6268	24.8619	27.1797	32.5001	32.1011	28.749	18.0612	20.5675	9.99633	38.6717	36.6435	48.6678	47.8304	35.8608	35.1728	58.5296	58.3005	13.6117	10.7421	10.1212	12.3304	16.1103	17.6735	14.1762	13.572	15.7782	11.644	38.6573	37.1683	39.4535	30.0762	35.022	32.7042	19.3923	16.9267	23.7438	14.3877	13.1148	17.3963	33.4567	29.5185	32.5002	32.1013	28.7491	29.6189	51.9953	43.143	21.8952	28.1256
EGR45196	22.2193	29.1338	26.3644	32.9753	31.0121	32.5283	12.0227	20.9875	10.8657	11.0265	11.8015	11.4941	11.281	14.2921	12.4592	10.0277	10.4088	49.2238	48.3502	59.719	25.4379	39.276	39.0127	15.6247	12.1128	33.742	30.2002	47.3203	31.5565	37.571	14.8948	16.4258	15.979	13.0642	10.6082	12.282	13.1211	15.1843	20.6132	25.2991	22.1326	32.9754	31.0123	32.5285	25.444	31.4825	23.7968	15.7768	12.4885
EGR45175	4.27611	4.94046	4.96574	6.15692	5.79037	8.03676	6.36661	6.54881	7.79807	3.3915	2.77601	2.57194	3.10891	2.75643	2.56256	4.08367	3.87341	2.53702	2.95969	2.6611	1.96303	2.86573	1.83447	3.18114	4.19132	1.87588	3.10936	0.957866	0.975035	1.07676	0.747527	1.10516	0.908341	0.655086	1.08209	1.34916	2.74655	1.34352	1.73193	2.18974	5.82729	6.15694	5.7904	8.03679	2.89277	4.68622	8.17151	2.09957	1.76538
EGR45220	63.0736	55.6222	43.323	34.5467	33.2284	29.4774	100.504	110.738	113.65	33.9653	34.447	40.8299	41.7604	34.0694	34.7645	41.4563	43.1149	24.6615	24.9885	27.5659	21.1782	23.4366	22.6452	23.2043	47.9855	36.1873	34.3337	37.7556	34.1822	32.4057	33.9365	47.1285	45.7934	21.6366	21.4479	35.7863	37.1465	40.8148	24.7366	26.2489	39.5051	34.5468	33.2285	29.4775	43.3453	62.1508	67.8589	26.1625	39.2068
EGR45214	1349.86	1298.98	1353.55	1509.44	1663.83	1434.64	2021.96	1675.28	1468.8	2980.43	2988.78	3780.78	3769.48	3167.06	3154.95	3604.22	3630.58	2670.67	2163.24	2208.31	2359.88	2755.72	2784.23	1517.63	1664.18	2123.54	2213.29	3109.79	3063.91	3131.6	6450.99	5168.92	4897.81	3329.69	3382.5	4864.71	7421.05	5470.52	4318.03	1575.55	1236.2	1509.44	1663.84	1434.65	1412.14	1794.17	1616.52	3420.73	3014.49
EGR45202	985.849	1198.53	1169.79	745.307	599.679	690.229	6.28092	218.036	5.02024	287.434	283.787	321.483	320.333	206.784	211.875	256.957	254.029	971.869	369.531	343.467	332.023	1093.52	1337.13	676.415	440.579	504.197	267.96	43.0351	64.0279	32.0386	23.8885	30.1469	29.9077	152.082	111.062	62.9141	183.947	160.923	147.388	729.802	661.644	745.31	599.682	690.232	663.238	1486.01	679.622	220.453	156.948
EGR45246	119.067	108.431	92.1843	114.282	144.939	133.062	249.062	204.665	296.001	82.0993	81.6767	46.846	49.8213	73.4988	73.2031	67.2007	66.6195	114.043	233.583	230.902	210.537	31.5267	31.784	135.654	200.731	60.4885	77.4405	35.9328	38.7723	29.2273	17.0826	20.6244	21.4721	22.2332	17.8074	22.2775	53.8349	41.9271	40.806	22.6836	42.2541	114.282	144.94	133.062	53.652	60.8503	94.6285	68.4724	91.1947
EGR45156	13.1721	19.606	18.9124	15.8095	14.1833	15.7657	8.54358	8.82262	6.20167	5.70188	6.09328	5.86687	5.32198	4.15496	3.93369	6.54433	6.40735	6.18239	6.15882	5.95989	11.2669	7.16598	8.0474	18.276	12.6862	11.2784	8.43086	3.21884	3.71078	3.45671	0.682481	0.705478	0.657373	6.29082	6.3854	7.15022	3.058	2.77567	4.01735	25.8839	28.6313	15.8096	14.1834	15.7658	11.7156	14.6839	11.7912	11.1206	9.01137
EGR45193	14.7591	19.331	7.47346	2.05653	3.38466	3.57924	8.50627	5.83313	6.09536	6.09207	6.30775	2.34675	1.96149	2.17191	1.60262	2.38518	2.52597	2.51559	2.22718	1.77771	1.26767	1.12982	1.55229	3.82521	5.9456	6.83541	3.09539	2.63713	2.68439	10.47	1.46484	1.18127	1.82042	4.08447	3.09804	9.13306	8.52745	8.04447	7.39193	2.27551	1.00461	2.05653	3.38468	3.57925	4.50911	3.27965	2.18355	1.87012	0.967663
EGR45200	1.50338	2.7295	1.92644	3.51752	2.03576	3.49829	2.35616	2.30241	2.46186	1.19237	1.11541	1.23505	2.00387	0.298184	0.920105	0.753167	1.45907	2.15417	2.58346	2.37493	0.897204	2.44449	2.12835	2.23683	1.52815	5.03631	2.8294	3.91871	2.99171	3.1547	2.73326	2.38311	3.51287	2.99407	2.71741	3.28871	3.53142	3.77881	3.04454	2.30959	0.264354	3.51754	2.03577	3.4983	3.55961	3.5305	2.29833	3.37445	3.24656
EGR45146	588.312	729.804	515.134	279.983	360.357	330.253	581.418	373.812	430.459	169.135	169.447	225.016	222.589	161.701	162.5	225.74	226.401	99.3701	71.2715	77.6731	87.4074	97.9341	107.926	238.763	338.543	246.278	377.953	717.371	612.364	443.781	62.3787	78.6858	82.0641	227.14	132.208	376.522	608.859	641.751	602.814	166.741	140.799	279.984	360.359	330.255	25.7017	25.8106	19.6682	81.2747	70.9814
EGR45173	60.7527	85.2946	72.8542	91.0351	74.4766	74.9473	51.4662	67.4843	33.7115	48.3381	48.311	49.9725	51.7138	40.6282	43.4668	49.4114	52.9303	40.2709	34.8922	41.1378	31.0687	58.2352	59.0918	37.4366	33.82	45.5927	39.8482	40.5704	35.4667	39.9644	23.3237	22.2323	25.3993	34.2469	29.4803	41.851	28.3678	24.7751	25.0855	92.3959	91.3231	91.0355	74.477	74.9476	104.42	139.488	100.603	88.6064	66.7931
EGR45224	83.4699	101.681	99.5049	138.929	144.911	142.268	72.7021	86.3156	53.4429	91.0427	90.5838	114.171	114.928	85.7082	84.3514	119.53	113.223	84.145	63.0095	70.3322	68.6681	107.642	109.074	84.1868	64.2505	76.475	59.7786	119.376	129.355	127.289	71.4351	69.5423	70.8189	116.104	108.897	89.8053	51.9997	53.7406	80.4298	143.488	114.691	138.929	144.912	142.268	97.443	135.652	120.041	98.444	76.2865
EGR45179	80.5506	94.1694	92.6734	75.3292	73.4717	83.1562	108.04	130.821	109.875	77.683	80.8091	71.2616	71.7291	69.4	68.871	82.6863	80.3063	73.0238	107.277	108.455	84.915	43.0898	41.7663	46.1078	78.8077	80.9402	83.4226	74.2891	61.5971	71.789	63.5115	74.6602	72.0433	42.6368	41.2511	61.8281	79.1266	87.1453	97.1165	61.6678	60.2322	75.3295	73.4721	83.1565	147.183	197.417	188.275	53.6849	60.1702
EGR45213	5.89486	9.49722	6.25718	28.4083	29.5764	30.1428	1.57195	4.68912	1.02163	205.688	206.994	325.692	319.229	146.848	145.281	352.039	349.825	1.79648	1.56232	2.12274	2.52036	1.04395	1.69852	4.55555	0.613251	0.505271	1.62576	147.234	189.223	191.684	116.832	114.861	126.64	33.5215	29.6181	100.201	23.8317	20.014	19.8489	4.23516	4.64126	28.4084	29.5765	30.1429	21.9629	15.2896	13.2354	16.8108	15.5576
EGR45186	11.6798	14.0938	11.5079	38.4743	35.2866	38.053	8.58338	14.1597	6.0491	33.8782	33.5805	36.0078	36.4644	33.7561	31.4165	38.3166	37.3026	32.4607	38.5677	34.7029	34.5231	33.4363	30.9735	14.7202	8.63693	9.95793	10.0756	15.0144	13.1838	16.4107	6.46513	5.35748	5.0455	48.5819	44.8347	93.3476	13.5738	13.322	16.8553	31.765	21.6422	38.4744	35.2868	38.0532	22.3096	25.6307	32.9507	36.6806	27.2299
EGR45183	20.7887	23.7545	23.0528	26.531	27.9043	26.3859	36.363	36.0678	34.9299	23.0141	21.8183	26.2572	27.1105	25.2587	22.5102	26.7106	26.6944	14.5293	22.0672	23.5499	14.135	15.1794	15.1177	13.1077	23.9388	17.9496	15.6698	26.1465	23.7945	27.4551	8.41705	12.6243	12.9083	21.7143	25.6044	18.1268	12.1654	19.732	17.4287	28.8846	23.3132	26.5311	27.9045	26.386	19.62	28.2676	33.737	11.0128	14.9583
EGR45244	24.8008	32.7068	26.0768	32.3504	33.2923	30.9867	68.6939	54.9424	58.4514	35.5232	37.5167	45.5179	45.3458	34.1167	34.7156	47.7922	46.7575	38.2963	42.935	45.3497	26.4793	34.5419	32.7405	15.1254	36.156	48.1807	39.9538	63.7855	46.6657	58.8642	44.4544	60.7216	66.2964	32.5582	38.934	27.271	30.0116	40.2727	43.064	34.4539	26.9429	32.3505	33.2925	30.9869	20.9305	31.3697	22.2984	19.5318	14.5045
EGR45232	3.39435	3.56518	3.65757	2.99903	2.92495	2.54076	4.25581	4.34775	3.67498	2.61057	1.89696	3.22309	3.14088	2.81538	3.11613	3.36236	3.27434	7.71005	8.95564	11.4038	7.79121	5.80395	4.79217	2.20378	3.58469	6.98997	8.86963	9.60174	6.80587	8.59905	13.9391	16.4608	14.9014	8.7455	8.47799	11.9427	32.3914	30.3785	25.7462	1.89622	1.30224	2.99905	2.92497	2.54077	4.48814	3.96144	4.4344	5.28126	5.1742
EGR45198	653.706	758.639	460.278	94.3683	137.159	177.954	20.2769	227.343	18.2468	121.697	142.903	125.467	127.894	149.916	160.45	148.823	149.358	25.9173	6.17582	11.735	16.8804	26.9321	38.5608	504.55	220.503	20.639	10.4854	11.6481	7.90456	6.28713	1.90462	0.469308	0.964318	14.083	10.8313	9.16672	2.99911	4.27895	11.9513	56.9547	81.421	94.3687	137.16	177.954	434.167	425.363	618.359	154.753	312.266
EGR45239	34.3508	45.6515	44.6143	63.691	62.9435	60.5584	37.025	46.8259	26.7748	22.2583	22.3088	24.9015	24.9156	21.452	20.85	27.8837	26.4506	30.7991	27.2872	31.2047	24.6806	30.5902	26.6093	23.2885	23.717	42.5714	28.6929	42.486	37.8063	41.8211	12.8825	15.5449	15.9361	31.6863	30.5413	28.0562	20.8742	21.2122	23.7242	57.1695	50.3447	63.6913	62.9439	60.5587	51.8748	78.766	57.3698	29.8683	20.5006
EGR45172	83.0538	129.542	101.77	107.626	134.958	122.647	68.3368	103.029	40.8015	275.346	276.631	355.284	363.057	272.424	296.725	291.779	344.994	344.188	237.871	257.634	259.076	446.195	399.773	94.5333	86.8342	85.4561	68.2078	248.622	292.332	280.243	384.174	306.525	330.797	321.588	287.334	378.391	342.936	378.376	280.044	140.352	83.2436	107.626	134.959	122.647	149.594	161.884	154.269	258.658	215.226
EGR45190	40.9164	48.4478	37.4708	7.52423	6.47404	7.16465	26.4868	21.7958	26.8805	2.77487	2.4512	1.51365	1.13172	4.14594	3.31169	1.78247	2.0143	11.9487	7.04819	8.89927	38.3428	9.38139	14.615	40.2325	36.6823	11.3515	16.2838	0.362271	0.368764	0.671941	0.248793	0.306518	0.440876	4.7012	5.33782	4.26577	17.3028	16.3335	16.8724	8.04708	7.50753	7.52426	6.47407	7.16468	37.1571	25.2054	35.0835	30.5717	36.4962
EGR45221	19.1011	23.9398	21.0934	22.5834	21.3966	23.7942	36.5561	31.0131	25.014	20.4622	21.4633	25.4971	26.1752	17.8802	17.9474	25.8683	25.9836	16.1603	19.1547	18.7634	9.95218	14.6181	12.6714	9.0574	17.0029	22.147	22.478	17.6589	18.2587	18.3269	20.3499	22.5189	24.433	10.9674	9.02726	13.1704	8.86879	9.49821	10.2104	20.9943	19.0601	22.5835	21.3968	23.7943	29.1529	41.0882	31.4805	11.677	9.94238
EGR45194	0.30694	1.21587	0.589974	0.331459	0.311726	0	0	0	0.274162	1.07115	0.975981	0.756471	0.781055	0.0913189	0.281782	0.807301	1.07242	1.64928	2.19774	1.49873	2.11361	2.10424	1.50113	0.548023	1.0697	0	0	1.05009	0.763509	0.772902	0.128779	0.253853	0.130402	0.987468	0.932072	0.154949	0.135187	0.128585	0.248638	0	0	0.33146	0.311727	0	0.622931	1.72995	1.68927	0	0
EGR45197	11.5242	14.8748	19.9109	21.1142	19.5942	19.33	15.2202	22.3689	15.3825	5.62789	6.25825	7.20311	7.71962	7.20395	7.13236	6.27618	5.32839	21.1165	38.7172	43.2535	13.6244	13.213	10.4989	13.2934	14.779	28.5053	18.3437	35.5026	25.381	30.1276	6.79082	7.2286	7.37153	15.1752	27.8051	19.8061	12.0904	19.0399	13.3735	18.1684	15.847	21.1143	19.5943	19.3301	20.4976	18.853	26.0113	7.8473	7.69793
EGR45150	713.736	26.0865	27.7269	9.93351	20.8074	20.6565	1566.43	1603.31	3152.85	61.5495	63.9494	44.6054	47.1189	44.9074	50.0287	45.0889	44.151	182.657	1218.12	737.742	33.8596	13.34	13.238	166.104	2126.03	2417.62	1809.63	205.374	211.551	179.198	533.997	551.214	551.387	27.6718	24.487	38.2047	166.661	181.292	179.512	3.42585	27.3504	9.93355	20.8076	20.6566	8.06146	7.85528	24.5459	5.63105	26.7695
EGR45243	281.664	337.612	184.573	113.585	119.057	151.04	129.944	196.454	197.087	51.9184	50.2301	32.4468	32.5045	38.8691	41.0583	41.2875	40.5291	32.7058	41.4851	39.5501	47.3963	26.3139	27.7046	212.541	193.098	48.0878	48.4589	51.5505	61.9267	45.1298	47.4996	51.3523	48.5561	49.2414	42.7828	104.664	47.8361	45.2536	46.8859	100.304	102.913	113.586	119.058	151.04	121.939	173.505	254.767	31.1602	47.4741
EGR45234	34.7496	8.55672	8.12342	75.2536	87.9422	76.6576	141.128	90.4428	135.228	18.652	16.8428	16.0042	13.2467	14.6415	13.5653	19.7615	19.6154	12.7171	49.332	36.4707	6.05332	2.67448	1.93397	16.9361	106.048	16.5402	13.8834	16.9834	16.6337	17.5005	8.59001	8.93251	8.77811	15.8842	12.3856	42.1012	9.76207	9.67872	11.9443	2.50089	2.9726	75.2539	87.9427	76.658	2.85907	4.23464	3.96278	20.0792	27.4876
EGR45206	17.8263	17.0638	14.1525	17.6827	15.1375	9.63683	10.507	8.39591	8.02854	10.0128	8.98956	13.3597	13.4835	8.26807	7.7136	13.0633	12.4388	8.3899	6.12358	6.08458	7.83132	13.7605	13.4386	15.2717	9.5184	8.81108	7.92417	11.4437	9.96491	9.8403	6.71611	8.66234	8.43693	11.7687	8.90005	29.0544	22.6765	16.8715	7.95929	18.6072	20.2261	17.6828	15.1376	9.63687	15.5725	15.5277	14.5919	11.5493	9.13042
EGR45235	23.8214	21.2511	24.2182	17.6456	18.7944	21.3549	67.7565	59.5173	72.2733	2.37339	2.62917	2.77257	2.93424	3.51431	3.49421	2.29313	3.43924	37.7123	49.7316	61.2394	13.0144	34.4682	29.3916	6.85428	35.163	91.767	45.0684	19.4361	17.3359	14.773	2.14756	2.36091	2.42555	22.5296	18.1911	15.4045	7.71711	9.40204	9.24961	5.84729	6.43891	17.6457	18.7945	21.355	4.79457	4.43835	5.4175	12.7596	9.00308
EGR45229	6.42835	6.85799	6.20608	6.5001	8.01233	10.7952	7.17141	9.31689	10.7529	6.84126	7.50715	4.47514	4.48249	6.90246	6.88503	6.01646	6.26158	5.14197	5.07143	5.81607	4.37025	4.89236	4.6782	6.78211	7.94294	2.26536	2.33968	6.24069	5.9746	6.13639	1.53241	2.00578	1.83725	4.0556	3.98019	1.0473	1.76311	1.93405	2.95869	5.92537	7.49119	6.50012	8.01238	10.7952	5.3371	8.06959	10.2921	4.52543	6.94846
EGR45149	549.1	713.757	692.37	273.736	226.865	224.302	110.385	127.654	216.987	12.3364	12.7301	8.53832	8.43581	12.9995	14.6503	11.5864	11.6059	41.4235	58.619	58.5161	164.374	33.2399	37.2385	416.939	342.62	132.567	249.704	93.6954	89.5504	132.293	4.7365	5.57612	5.77322	395.524	509.919	73.5071	26.8408	26.2742	35.3943	281.027	282.768	273.737	226.866	224.303	41.5802	26.8061	37.3941	93.5282	52.1846
EGR45195	60.0343	80.5996	80.5588	43.9953	38.2372	39.0272	10.5684	39.0717	8.2819	23.8594	22.9308	23.7748	28.7692	23.4339	22.5556	24.8445	23.3787	142.545	219.769	216.469	133.887	135.773	131.29	48.9953	30.0289	36.9329	25.2861	26.4114	20.2219	23.0177	7.26947	8.67536	7.16216	45.8418	41.6043	46.7124	20.8725	17.2635	20.7497	46.1382	35.7699	43.9955	38.2374	39.0273	89.2407	103.725	94.4994	27.1973	21.772
EGR45231	0.340186	1.01067	0.817344	0.18368	0	0.365351	0.639784	0.625189	0.607715	0.593583	0.486761	1.07795	0.865653	0.759074	0.416403	0.958652	1.18857	0.274188	0.87688	0.439692	0.468507	0.358793	0.525387	0.607381	0.296392	0.488408	0.349221	0.166261	0.253862	0.428308	0.784998	0.351685	0.289052	1.1726	1.03303	1.45972	1.04881	0.855071	0.826704	0.34841	0	0.183681	0	0.365352	0.517802	0.958661	1.09214	0.572679	0.777848
EGR45203	13.144	19.1215	18.1821	21.3483	19.1419	18.1876	2.96504	6.25057	2.40503	10.6778	10.7133	11.6255	11.6813	9.69724	9.41048	13.0589	12.7772	5.34935	6.60566	7.08244	2.88852	4.97908	4.57793	9.45671	4.07453	7.22285	5.63728	10.2333	10.7692	11.1694	3.34446	4.21934	4.15426	9.42765	5.71734	9.7473	5.00888	5.50633	4.74968	20.9002	25.2305	21.3484	19.142	18.1877	10.5336	12.4134	11.9265	17.2364	13.4745
EGR45189	0	0	0	0	0	0	0	0	0	0	0	0	0	0	0	0	0	0	0.0690717	0	0	0	0	0	0	0	0	0	0	0	0	0	0	0	0	0	0	0	0	0	0	0	0	0	0	0	0	0.202994	0
EGR45166	253.359	353.419	380.821	400.392	357.736	394.184	56.6293	193.681	69.3869	156.97	155.4	160.903	158.49	146.356	144.048	173.857	179.699	15.4136	11.0223	13.3567	6.47801	14.7515	13.9878	183.393	125.429	64.4621	91.6346	35.8764	36.1649	47.198	4.70942	5.96789	6.207	56.9925	53.6407	54.506	29.3488	25.6016	26.412	245.433	330.84	400.393	357.738	394.185	299.401	585.945	478.85	140.071	130.638
EGR45153	30.5457	31.686	38.5027	24.9595	21.7246	19.6637	7.15957	10.9108	4.69572	14.6366	14.1511	12.4778	15.2557	12.2968	14.7561	12.0902	13.2657	28.102	12.7982	13.5637	16.2779	33.9133	46.0786	29.6962	19.506	4.85829	5.58285	10.366	14.2043	12.2793	2.54791	2.39882	2.11794	26.2025	22.9631	26.7219	11.0581	10.1763	14.6479	47.344	34.7132	24.9596	21.7247	19.6638	18.4873	51.3411	18.1247	16.0216	10.3626
EGR45171	220.369	222.166	145.007	51.4533	28.2276	49.0398	134.415	217.089	140.09	520.247	548.572	685.703	717.369	627.275	603.881	590.793	588.056	61.8722	36.3905	35.354	208.344	71.1924	105.27	116.973	117.621	68.4076	34.6465	30.079	57.2855	34.9941	10.8283	4.92579	3.37378	59.3077	81.8177	77.1705	67.3286	113.942	163.232	34.566	50.2696	51.4535	28.2277	49.04	533.861	320.762	409.736	162.093	237.566
EGR45157	163.286	144.095	175.711	229.536	236.824	288.194	346.019	394.501	326.978	173.494	179.541	106.951	111.068	159.187	154.056	136.628	136.316	169.861	168.482	172.433	175.305	162.805	157.884	134.5	236.754	144.855	124.289	122.857	146.127	134.664	49.2594	41.6472	36.9634	124.825	140.08	121.966	114.063	122.991	149.038	100.507	97.8075	229.537	236.825	288.195	279.461	310.846	532.747	289.162	285.322
EGR45199	48.473	55.5511	55.9609	67.4889	63.1614	62.536	57.3351	84.881	67.5318	95.4603	95.58	105.403	105.172	96.9588	92.7315	92.3255	94.5622	74.1246	84.2581	94.1307	61.8032	89.7892	95.1866	25.5827	42.2328	51.9395	27.2274	88.8023	76.4405	95.6514	21.872	26.9783	23.4429	78.3224	111.091	50.7868	51.6947	74.4571	54.4533	62.4463	45.3513	67.4892	63.1617	62.5363	66.2022	111.112	92.8402	51.3214	52.2809
EGR46441	81.0183	121.662	116.393	101.796	106.003	121.607	21.6361	50.2935	21.548	29.9059	30.5058	27.1011	25.8528	26.2406	25.1766	29.446	28.2041	29.4095	27.6772	30.0392	26.08	40.6107	40.6856	85.0865	69.3127	21.2217	30.8488	24.7053	21.1244	24.6499	4.35866	6.97735	7.73122	27.8143	23.2595	34.2823	20.5747	25.8789	19.9372	119.324	134.395	101.796	106.003	121.607	92.4009	114.484	103.223	42.6068	47.8274
EGR46408	0.982209	2.43173	4.71979	9.01568	14.4641	8.43894	0	7.22036	0	0	0.156157	0.345815	0.357054	0.14611	0	0	0.381304	15.3053	11.815	5.50121	8.38679	69.278	57.3908	3.50735	1.71153	2.82033	0.504148	0	0.244323	0.494657	0.412091	3.85856	3.75558	52.364	69.6657	100.655	3.0282	4.93765	2.78474	8.5506	4.14507	9.01572	14.4642	8.43898	17.9404	22.1433	26.5779	6.61393	4.49172
EGR46342	123.115	176.343	163.402	237.462	213.607	200.243	75.0836	93.1333	61.488	71.0786	72.4783	78.4047	80.5526	67.0848	67.8609	80.3642	81.9147	56.0074	78.7426	83.9044	44.2662	51.7967	50.9351	82.846	69.9366	61.2693	60.4978	87.5248	87.9562	86.565	15.7732	20.6934	21.9795	92.9679	64.5747	108.486	77.9798	62.5364	62.3137	284.442	288.1	237.463	213.608	200.244	131.202	190.732	130.094	103.913	75.3782
EGR46371	439.597	459.849	492.287	493.306	565.031	525.858	411.349	432.619	368.142	811	838.332	970.505	977.008	787.278	805.485	924.927	897.774	1475.94	1141.3	1158.46	1250.55	1900.96	1747.02	515.404	419.571	685.981	546.83	1763.48	1692.3	1704.45	1146.57	1009.93	1014.27	1687.5	1639.51	1291.84	954.8	1116.44	1343.32	521.863	451.87	493.308	565.034	525.86	399.123	401.816	383.979	920.284	819.791
EGR46345	7.33519	8.75967	8.70824	16.3082	19.7194	15.9873	16.0268	9.31741	12.5256	23.2709	23.8725	26.4333	26.9002	20.6678	22.9087	28.6148	26.1309	33.0383	50.5437	44.8013	25.9683	23.6074	18.3256	6.16307	11.8419	23.3338	15.2815	57.7813	57.2071	58.3454	52.1368	49.7811	49.4944	36.2898	39.2142	48.9005	43.4241	43.5626	45.7001	14.3622	10.2427	16.3083	19.7195	15.9874	8.75686	10.1328	7.71777	15.0722	17.7588
EGR46318	0	0	0	0	0.629171	0	0.582556	0.569266	0	0.196541	0.787948	0.218117	0.450412	1.29019	0.189578	0.465547	1.44301	0	0	0.177938	1.36512	0.16335	0.318928	0	0.539759	0	0	0	0	0	0	0	0	0	0	0	0	0	0	0	0	0	0.629175	0	1.25729	1.16388	1.13651	0	0
EGR46361	0.323353	0.5337	0.414347	1.86231	1.09465	1.50485	0.101354	0.198084	0.096274	0.136779	0.0342723	0	0.117546	0.128269	0.296849	0	0	4.11202	4.69224	6.03684	1.18753	1.22206	0.860061	0.192442	0.281726	0.206329	0.663882	2.1598	1.39418	1.24849	0.0452215	0.0445711	0.0915832	0.495366	0.280546	0	0.047472	0	0.0873109	0.33117	0.682299	1.86231	1.09465	1.50486	0	0.202494	0	0.362895	0
EGR46443	402.407	530.406	456.073	591.523	565.06	623.404	163.091	266.488	214.517	609.032	607.956	182.972	186.69	468.973	477.42	350.672	358.244	243.009	818.39	764.557	835.104	109.384	130.179	399.531	290.608	139.045	226.659	103.785	114.354	121.354	35.6378	46.9928	49.4876	111.684	77.2043	117.92	71.4963	63.9471	70.1387	305.211	437.397	591.526	565.063	623.407	296.269	369.154	407.663	215.687	248.534
EGR46385	135.168	142.715	150.619	163.298	160.097	154.033	198.689	154.229	158.623	165.419	158.357	207.353	206.674	141.552	145.56	201.686	199.392	167.591	107.175	115.68	117.63	216.896	223.452	106.851	132.551	181.279	166.769	291.31	295.391	302.432	290.817	298.202	321.077	195.903	156.266	159.332	209.905	193.506	204.313	145.599	133.778	163.299	160.098	154.033	93.7675	97.1394	87.8097	216.256	183.064
EGR46343	225.009	121.565	131.185	138.81	171.204	146.08	1004.18	932.966	1231.09	102.142	98.0791	101.383	105.729	98.657	95.3497	103.845	104.671	307.898	337.001	397.257	56.3971	85.4009	69.34	95.8062	564.594	2428.8	1317.83	248.7	258.557	239.876	155.822	157.77	150.922	194.854	229.955	198.202	107.281	114.67	119.95	88.4251	102.54	138.811	171.205	146.081	68.5224	59.8067	76.9826	126.263	95.0312
EGR46347	158.056	222.043	206.453	345.308	262.008	326.707	1.83841	105.992	0.838203	445.26	439.532	562.288	571.142	372.216	371.881	530.699	532.846	297.536	173.63	188.235	152.321	291.559	268.252	132.014	73.0397	542.884	246.654	193.584	306.532	167.183	88.8162	93.4243	99.4301	219.043	163.142	62.9665	245.67	212.521	212.232	289.692	293.967	345.31	262.01	326.708	310.672	473.366	307.943	104.241	70.0937
EGR46481	24.3606	29.7772	27.0364	31.5899	23.9123	24.3018	29.425	29.6903	18.9368	22.8943	25.1825	31.1854	31.0873	20.8331	19.3072	31.8255	30.8641	28.5345	24.7261	24.6796	22.3478	32.9764	34.2122	17.5616	19.8925	19.9995	17.474	42.0942	44.2685	40.2959	26.8559	24.1515	25.3757	39.865	32.3225	52.9983	24.8704	24.0827	28.9395	52.822	33.7667	31.59	23.9124	24.3019	38.1657	44.1387	34.032	28.8267	22.9953
EGR46381	186.672	135.728	152.032	97.0678	117.727	102.75	829.561	526.965	668.341	190.477	191.086	250.321	252.835	183.393	179.338	256.649	260.635	327.186	272.928	271.215	288.066	297.7	265.792	122.75	355.523	464.78	424.373	286.913	248.831	248.923	449.1	449.817	459.251	113.709	80.7868	162.02	292.806	255.343	291.074	67.3363	65.9617	97.0682	117.727	102.75	59.1528	69.1789	70.6137	139.521	193.237
EGR46465	36.3792	43.6784	44.0898	49.1934	48.2264	46.5041	64.6338	59.1656	54.4926	34.3176	34.1395	37.1216	37.5673	32.5657	30.2941	34.8378	37.6816	52.6316	43.7975	47.6676	40.1258	47.1124	47.4005	22.4173	32.6776	41.1368	33.5448	50.7434	53.3346	48.3971	30.0535	32.2172	34.6723	45.5718	42.6661	69.3964	62.531	54.8914	53.7223	46.9855	42.797	49.0198	48.2267	46.5043	40.8358	47.9326	46.2151	24.1174	25.2737
EGR46444	55.2259	75.4356	68.8048	79.3127	83.9473	86.507	89.9241	77.7516	71.1651	56.5782	56.9357	62.2277	64.3248	48.8013	50.1481	69.8319	73.2492	44.2767	39.4319	40.9046	34.5484	43.9971	45.5869	34.8738	41.3451	60.4945	61.2894	53.0511	46.2435	53.2407	43.6846	57.1459	57.7924	38.5805	29.6286	38.9474	41.9596	33.6574	40.8584	62.3066	69.4514	79.313	83.9478	86.5074	52.9586	65.3653	63.734	43.8852	34.9132
EGR46384	346.817	424.548	457.741	390.519	343.156	468.261	234.721	466.377	347.393	164.656	165.578	152.509	154.072	149.401	157.084	160.85	158.233	149.471	127.229	139.862	147.568	189.877	171.883	330.082	248.065	373.034	220.409	128.738	125.897	154.836	16.986	16.9515	17.8037	225.614	177.127	235.932	106.586	104.695	149.717	550.78	549.5	390.52	343.158	468.263	414.635	534.139	545.873	457.27	418.16
EGR46311	0.304724	0.0603544	0.0585714	0.0658132	0	0	0.573092	0.112004	0.381056	0	0.0193787	0.0643722	0.0221547	0.0362638	0.0372997	0.0228992	0	0.26198	0.384009	0.280076	0.0671471	0.417809	0.141186	0.108813	0.743387	0	0.0625635	0	0.0303198	0.0306928	0	0.025202	0	0.140048	0.0528767	0.030766	0.161054	0.153187	0	0	0	0.0658134	0	0	0.0618433	0.0572485	0	0.102596	0
EGR46339	46.0073	45.5616	64.4692	67.6322	76.568	68.2186	27.6323	33.5479	36.0568	53.8634	57.7609	38.5622	36.7942	44.684	44.598	46.9527	51.0466	85.3277	400.403	285.175	251.321	38.6625	38.6596	171.441	108.875	37.5011	35.3458	32.4951	36.3262	33.9329	47.3226	48.8513	46.2798	33.422	32.1909	74.0213	29.5451	24.6204	19.4757	30.0957	53.2368	67.6325	76.5685	68.2189	29.5174	38.7559	40.8396	34.4778	70.8104
EGR46480	314.131	310.718	342.054	467.339	397.838	421.51	257.152	326.019	275.919	462.783	475.696	383.024	385.3	407.575	417.847	415.069	414.655	239.857	360.089	337.007	462.938	201.955	210.883	272.437	286.368	157.832	184.216	222.997	266.899	272.437	142.439	146.716	155.33	290.972	238.072	315.839	230.043	182.079	223.939	380.185	359.366	467.341	397.84	421.512	368.355	418.787	369.245	334.75	243.973
EGR46327	37.2133	51.4557	51.5155	70.7422	67.3907	68.1617	37.523	37.9029	27.0097	35.3704	35.7358	40.6566	39.4787	31.5247	31.8764	42.5087	43.0304	30.6361	23.9414	27.7157	24.8911	34.6776	34.2374	22.1473	23.438	31.613	31.6046	57.0215	53.8055	56.1986	29.0524	37.3897	38.0961	33.1525	28.0294	46.7258	41.8418	36.626	36.1575	74.1339	63.964	70.7425	67.3911	68.162	45.3952	55.7335	43.0907	28.0942	20.4276
EGR46350	80.3193	119.831	89.2839	253.865	247.057	262.837	20.7061	59.9302	25.8496	137.985	133.697	179.197	175.339	98.2047	101.202	186.51	189.446	135.559	89.0724	90.7121	92.3633	137.907	121.509	55.6022	27.9552	106.182	113.668	324.699	322.694	365.107	92.4726	105.972	120.545	213.291	167.392	129.262	85.1596	76.0805	119.423	222.298	160.851	253.866	247.058	262.838	99.8044	92.9802	90.6017	149.686	96.7015
EGR46351	1.99945	3.96016	3.14441	3.14061	3.69204	3.70907	3.76035	2.67241	1.62357	6.05494	4.16138	5.18374	5.48436	3.73142	3.00365	7.03459	5.3629	5.616	3.17562	4.33327	3.95526	4.12177	4.4916	2.27175	2.21715	0.869887	1.11958	3.90882	4.9736	3.57012	9.15143	10.3728	10.3479	3.09094	4.17918	4.86327	4.00286	4.34038	5.44794	3.53708	2.68481	3.14062	3.69206	3.70909	2.58227	2.7319	3.66805	1.52997	1.52394
EGR46314	20.88	27.8929	22.0309	28.017	22.1981	19.9436	34.0052	28.494	23.7295	29.5411	29.4952	38.2587	38.7591	29.3422	28.8481	40.0282	40.5293	30.7461	23.0299	22.8405	23.7881	37.2502	38.3538	11.7392	14.0891	27.0436	25.6303	33.4805	32.7103	32.0388	47.865	47.6542	48.3929	24.2561	20.2358	20.9018	30.8369	20.0254	22.8518	26.2077	19.1232	28.0171	22.1983	19.9437	27.4991	34.1361	27.873	31.2611	20.587
EGR46315	0	0	0	0	0	0	0.191839	0	0	0	0	0	0	0	0	0	0	0	0.0584292	0.0585961	0	0.0537919	0	0	0	0	0	0	0	0	0	0	0.086672	0	0	0	0	0	0	0	0	0	0	0	0	0	0	0	0
EGR46360	10.8856	15.0449	11.4964	34.6197	36.0818	33.9165	4.83692	16.2682	4.06022	5.92025	5.93369	6.52807	8.04478	3.87923	4.90519	6.96671	6.78006	78.9961	96.3749	98.3336	83.7235	46.2396	38.0578	7.36846	7.81671	8.81614	12.0344	69.2797	50.5255	51.2073	3.81431	4.30358	4.47225	51.2389	37.5706	37.9837	50.4204	48.4088	49.2738	27.8107	15.0185	34.6198	36.082	33.9166	47.2192	36.6318	36.3191	7.24954	4.37634
EGR46454	387.031	429.817	433.121	452.709	554.65	461.758	673.607	517.48	471.95	1158.37	1163.11	1347.02	1357.17	1210.03	1210.63	1282.94	1270.08	874.897	664.98	733.833	813.904	929.28	920.413	306.202	445.202	792.236	783.605	1281.96	1072.81	1142.66	2121.66	2439.85	2535.59	1046.51	946.868	1024.34	1937.33	2128.39	1562.03	469.525	394.669	452.711	554.653	461.76	333.038	445.236	417.798	747.153	575.591
EGR46362	74.0449	88.3029	72.0633	89.8702	93.8403	101.251	145.728	114.421	134.045	75.3691	76.4355	89.1142	90.6455	77.351	74.7734	92.1632	88.9072	61.7812	65.5322	67.7263	53.573	61.8985	58.198	51.9501	68.4198	73.5664	61.7728	85.8329	100.135	94.9064	70.5766	76.0304	77.6693	84.7403	91.0705	97.7649	112.305	93.2323	91.2798	73.8055	78.7803	89.8705	93.8408	101.251	61.6966	61.0313	69.9277	66.7138	59.8534
EGR46358	11.0172	15.9366	16.6555	17.9128	19.235	17.416	27.355	27.0722	17.8017	30.2003	29.2454	35.0847	33.9299	30.8994	31.3654	35.9073	36.8591	21.8504	19.1451	21.6886	22.4356	26.3731	26.2556	7.18307	11.1089	16.2322	14.7409	22.5666	26.7277	25.1862	42.7436	40.798	38.6019	22.5293	21.6413	20.1845	26.1701	26.0328	27.3752	16.3548	14.2356	17.9128	19.2351	17.416	14.6968	16.5119	17.7134	11.4615	7.73665
EGR46472	34.8867	37.5586	38.1001	43.3816	41.3357	42.5766	47.0958	39.7071	29.0365	45.2356	45.6744	58.9485	58.6064	40.9666	41.045	57.4973	58.2263	51.5861	41.8972	43.0037	44.4792	58.7115	59.0157	23.24	26.9415	34.2768	28.8948	57.3513	58.1821	59.763	63.7038	71.9134	72.8159	51.0767	36.3448	56.9035	40.334	36.6479	47.1	56.8433	47.4026	43.3817	41.3359	42.5768	50.4196	61.6935	49.8187	25.1379	20.446
EGR46470	9.03903	5.26556	8.17601	6.31599	8.63996	4.56832	27.9994	43.4838	37.0443	16.025	15.8923	14.2274	13.3368	14.7117	14.4811	12.5863	14.8619	11.7138	11.269	8.85769	8.93373	9.53344	7.80117	2.84799	23.1629	14.2497	10.3708	9.09527	9.52282	5.35554	17.4003	20.0084	18.5233	21.26	19.3753	19.3259	32.7856	38.5349	34.4569	11.9804	12.3414	6.31601	8.64	4.56834	4.31637	3.99568	3.41402	5.81811	4.05257
EGR46424	79.9141	91.7328	92.1834	71.1453	70.2496	76.525	202.041	146.261	139.431	49.6623	48.4156	53.7635	53.9167	44.4527	44.8503	60.0945	58.6851	57.2242	50.0456	48.5197	45.6237	48.964	57.4494	46.2884	94.3632	63.2686	56.3791	51.8616	49.3554	53.7167	34.5403	34.8141	31.8088	77.2845	79.7492	130.378	34.7625	33.432	44	106.321	97.497	71.1456	70.25	76.5253	76.6428	92.3668	88.2847	61.6365	51.4676
EGR46428	11.6288	15.2329	15.0195	15.6141	15.6218	15.9251	15.0429	13.5125	14.9484	13.2539	12.9319	14.9906	15.6567	12.9236	12.8597	16.3446	17.7949	8.09989	7.61267	8.50035	8.99905	7.20316	8.36215	7.85458	12.008	6.06575	7.57945	10.3143	9.12176	11.8368	5.83405	8.11635	7.78967	8.48329	8.2476	12.1757	6.53087	6.08302	6.40454	22.7485	17.9812	15.6141	15.6219	15.9252	14.9844	16.4719	14.7866	5.54142	5.25227
EGR46374	44.1119	54.6825	50.6787	71.3695	77.7683	77.7351	93.2578	72.9328	68.3277	59.0825	56.8213	70.6272	69.9299	55.6378	55.5873	67.1148	66.9914	60.2998	48.3557	48.5384	46.3549	72.4081	71.1654	25.5135	43.7785	79.3877	58.2786	117.702	97.0548	108.457	83.1855	104.02	107.792	73.0984	64.3147	69.5104	63.1766	58.4967	61.0856	78.6642	61.6159	71.3697	77.7687	77.7354	43.3437	50.8472	43.8816	52.3606	37.5278
EGR46415	41.6099	47.6821	44.4454	38.8997	34.8935	32.4307	34.6559	42.0585	35.0426	29.268	26.3858	34.0298	30.3386	25.3249	24.5931	34.0829	33.9222	33.9845	14.1305	16.3562	12.7709	14.7017	14.9335	26.9573	30.0384	20.9373	23.6763	28.4708	21.5879	25.865	8.0804	12.3887	15.91	16.7194	22.0734	15.484	12.6191	21.3659	15.3122	39.45	31.2317	38.8999	34.8937	32.4308	52.5982	52.3756	57.6871	22.3151	18.7567
EGR46469	36.6292	48.9943	45.7886	67.2962	57.3361	61.1536	47.3299	46.1472	41.5556	34.779	35.1666	39.6882	38.7791	33.5706	33.8897	40.6715	40.1809	26.5737	17.6023	20.087	15.211	24.6722	23.6528	23.5664	26.123	24.1233	27.3679	22.2817	25.4117	21.625	11.4046	14.0816	15.4348	14.9296	9.86445	19.6974	17.4977	15.2197	17.7696	55.4116	50.4238	67.2964	57.3365	61.1539	44.065	48.1216	40.0718	19.9257	13.6317
EGR46316	2.48075	2.58163	3.75805	23.1113	25.2797	30.0294	4.54691	11.6295	4.16877	1.05381	0.855654	1.21391	1.2075	1.35102	1.05507	0.868915	0.832471	4.51858	5.32273	2.7535	3.64814	32.2842	11.613	3.82866	4.98219	16.9429	14.805	4.47984	3.89076	5.01857	0.899686	0.938908	0.875301	11.5559	13.4247	12.8841	6.72233	6.55253	8.68529	4.00487	3.41578	23.1114	25.2798	30.0295	25.5146	18.8003	24.5678	4.60087	4.51864
EGR46388	45.3395	47.4932	41.5871	26.7873	32.8902	28.5648	91.4898	65.2158	73.4867	45.2943	50.261	58.3696	59.515	46.9454	49.5515	61.9292	59.4378	64.5341	49.6921	57.8296	58.0388	68.0228	64.1344	28.1729	58.5936	85.869	92.2386	76.9842	67.7373	79.8139	193.347	195.182	194.086	46.7421	32.0437	57.9509	66.2197	48.3793	64.3565	27.2403	21.5184	26.7874	32.8904	28.565	39.2955	35.9876	40.577	38.3949	32.246
EGR46403	12.8174	14.5598	14.492	10.3809	11.0072	9.4132	21.8013	15.5017	20.8769	11.9897	10.4586	13.7041	13.8069	10.3465	10.5555	12.4648	12.2201	6.98845	5.39848	6.19891	4.33518	8.39934	7.85991	10.6851	17.0794	11.7268	7.64314	9.16618	9.14293	10.9641	4.94265	6.00177	6.12607	12.3446	9.07634	15.6527	7.72068	6.6724	7.36717	10.0385	10.2415	10.381	11.0073	9.41324	12.9107	12.4827	13.1401	11.4232	6.32121
EGR46363	69.0689	96.7507	88.524	98.0867	105.248	102.362	97.2861	84.4799	70.0088	57.4479	58.9289	62.1771	61.7652	56.661	56.1962	66.8579	67.9707	47.2742	43.0798	48.5342	46.0145	48.6054	46.5206	46.2313	58.9605	51.2383	44.2026	67.8826	73.789	68.0446	48.6551	56.9785	60.0715	98.0916	84.5617	103.133	73.911	70.6667	68.4166	98.5691	96.9352	98.0871	105.249	102.363	70.2643	73.6799	82.0352	46.0389	31.0003
EGR46460	43.1986	49.4501	43.8599	37.3696	43.8721	35.6687	55.6909	46.204	54.3515	36.6198	35.6321	32.2585	36.093	33.236	31.378	36.0405	38.2288	46.5486	41.8397	43.727	30.6744	60.2281	57.0318	38.4606	45.7315	34.9005	31.7098	34.9609	35.8764	28.9489	20.609	24.8745	22.0529	22.3621	18.3873	34.2353	22.1972	26.9021	26.48	31.3982	29.1589	37.3698	43.8723	35.6688	25.2172	37.8516	33.4466	28.8346	23.2777
EGR46349	80.9091	109.477	82.0999	95.7989	78.9031	83.8066	57.8021	58.0559	43.9604	32.2267	32.2999	35.1621	36.703	27.6965	29.1161	42.8487	41.7468	38.16	21.7416	21.5285	21.0037	41.0429	43.0795	47.2972	44.2521	25.4206	24.3834	33.0865	36.5741	33.1286	16.9442	20.2388	21.1128	37.2165	31.3574	70.5272	29.4247	23.084	25.3401	128.574	122.554	95.7992	78.9035	83.807	83.6995	100.178	93.8676	41.1956	32.2944
EGR46437	31.6568	33.1544	36.5525	45.4988	52.5045	40.6026	39.6197	41.4364	46.7879	40.8228	41.8569	51.3183	55.8837	45.4654	44.4642	50.2312	49.1581	38.6093	29.0264	28.7168	30.9891	42.2759	44.4945	22.9745	32.939	35.3136	37.1735	80.4758	65.7158	69.0476	50.8339	70.0685	70.9229	42.0774	59.7729	81.514	72.8233	76.1359	59.1279	47.3502	39.8867	45.4989	52.5048	40.6028	18.7194	25.2442	26.5308	32.2052	34.196
EGR46397	61.9355	47.7053	44.2292	6.96697	11.794	13.3958	77.6543	61.2595	112.948	56.6276	50.3283	27.1063	29.238	69.9957	63.1766	52.5223	41.7431	49.2264	55.3101	57.074	95.4865	50.5801	56.4624	53.3712	85.8149	70.8077	28.6995	6.9369	12.6246	9.74742	14.7972	12.628	8.58826	9.88366	16.7926	9.98778	20.6484	23.7841	29.6148	4.40505	3.63024	6.967	11.794	13.3959	32.2972	22.2212	48.5263	14.4811	40.6496
EGR46419	0.867119	1.0734	1.87504	0.468192	1.54112	0.232816	1.42693	1.99197	3.09808	4.74537	3.44648	2.74765	4.17661	4.51464	4.44459	4.47986	4.12366	1.74723	1.11756	1.24528	1.07478	2.28637	2.12038	0.774094	1.13323	2.07488	1.55776	1.90707	0.75493	1.74678	0.545707	0.717145	0.276293	1.19556	1.41061	1.75095	0.859297	1.18058	0.702411	0.888081	1.37226	0.468194	1.54112	0.232817	1.53983	1.62906	1.39191	0.729867	0.6609
EGR46335	29.7983	34.8642	34.6426	31.7894	22.2091	22.9697	52.8778	52.886	46.149	22.8715	21.548	21.0674	21.1842	20.3404	22.1715	22.7087	21.3636	29.2792	33.3461	37.2031	21.3467	26.5809	25.5466	33.3592	39.8855	24.726	18.3785	28.1288	31.1436	31.1031	25.7099	28.5697	28.229	24.5737	26.6875	38.3953	24.1846	23.6577	23.1162	60.5452	49.6929	31.7895	22.2092	22.9698	54.6229	77.4269	54.2251	18.8113	12.8211
EGR46319	0.159827	0.316557	0.307205	0.172594	0.324637	0.17165	0	0.146864	0	0.0507052	0.101641	0	0	0	0	0	0	0.12882	0.0457753	0	0.044023	0.126427	0.164559	0	0	0.152977	0	0	0	0	0	0	0	0	0.208002	0.24205	0	0.0669553	0	0	0	0.172595	0.324639	0.171651	0.162183	0	0	0.269058	0
EGR46485	50.3374	68.1821	63.714	76.8107	74.1827	73.2567	49.5641	53.2096	40.7263	36.6837	39.2027	40.2615	41.1389	34.51	35.1888	45.6393	45.3491	43.3647	60.4361	54.244	32.628	40.2027	40.1853	38.0175	33.2107	24.5263	27.335	40.468	41.8739	39.6794	23.4532	26.7737	28.1654	35.2467	26.7025	51.605	29.44	27.1616	28.6244	79.0125	80.6238	76.811	74.1831	73.257	67.4583	79.664	69.1754	45.8238	26.898
EGR46320	0.199607	0.513949	0.613865	1.63819	1.70283	2.05797	0.150159	1.39397	0.142632	0.240636	0.330039	0.281109	0.203171	0.16628	0.122164	0.104999	0.0774894	8.74125	4.35623	4.426	4.70629	26.2524	19.2775	0.926601	0.34782	0.496733	0.409816	0.097555	0.0198607	0.0402101	0.0167492	0.0330166	0.0339207	0.458686	0.432954	0.564283	0.0351655	0.16724	0.0808458	0.735955	0.379066	1.6382	1.70284	2.05798	2.14702	1.6125	1.83092	0.873662	0.578117
EGR46412	0.640065	0	0	1.03679	1.30009	0.687414	0	0.294076	0.285856	0	0	0	0	0	0	0	0	0.0859816	0.0916591	0.183842	0.264451	0.0843844	0	0	0	0	0	0.156412	0.159215	0.644695	0	0	0	0.294168	1.24949	0.161558	0	0	0	0.983308	0.337646	1.0368	1.3001	0.687417	0.324751	0	0	0.269376	0.487845
EGR46468	0.296822	0.587891	0.570524	0.961595	0.602898	0.637557	0.837344	0.818241	0.530248	2.16584	1.79323	2.50811	2.05012	1.58955	1.1808	0.780687	2.18936	0.159491	0.595079	0.42627	0.735814	1.25223	0.382012	0	0.25861	0	0.304705	6.52804	6.79271	7.77318	2.2416	1.35016	1.63934	3.54682	3.73414	1.49841	1.17658	1.98953	3.60661	1.51998	0.939473	0.961599	0.602901	0.63756	1.20479	1.3941	1.63358	0.749518	1.13116
EGR46461	48.5052	63.1052	66.908	53.2015	63.7501	62.1035	48.1158	62.05	51.9904	71.9932	71.2493	86.259	87.1953	70.1175	71.5383	82.7638	81.3763	50.1335	45.2176	49.2258	50.8742	66.255	61.0558	53.3203	38.4491	84.6596	56.8232	97.0563	89.6166	108.729	25.139	25.8	24.4862	72.56	133.431	86.5182	38.5379	59.6053	66.4107	79.2897	69.0358	53.2017	63.7504	62.1037	48.0622	58.9644	63.6848	47.0718	50.3078
EGR46336	5.42022	3.13116	3.90685	3.90213	2.75236	2.42549	11.0432	9.9612	9.27934	26.0801	24.1286	32.4419	31.0332	27.9515	28.3353	27.6635	31.2121	14.9263	9.57301	10.3788	12.4413	17.031	17.4397	2.01614	3.93537	4.32325	6.49154	3.75283	3.59539	3.86709	4.54817	5.41666	3.83792	2.28349	4.11483	2.96424	2.78513	2.27066	3.29299	2.77562	1.42963	3.90214	2.75238	2.4255	7.3335	5.09148	4.55746	4.18209	3.78691
EGR46400	26.5197	20.9129	29.2627	20.1527	24.4393	22.6797	42.9481	42.8709	59.6577	38.6392	39.1954	49.4516	49.6305	38.2809	35.1664	47.7922	50.7135	61.0894	46.9788	55.2942	43.8277	83.7811	72.0545	25.4283	26.9566	34.7841	25.2074	65.7657	70.8536	60.5955	44.918	44.475	36.5126	48.9784	56.0308	51.0711	42.3947	48.1421	55.0981	22.634	17.0984	20.1528	24.4394	22.6798	23.4222	22.1433	24.776	29.3493	31.0677
EGR46401	3.60006	4.48194	1.6805	0.111075	0.104463	0.220936	1.16067	2.36291	1.28624	0.130528	0.130825	0.072429	0	0.0306019	0	0.0772957	0.039931	2.68056	1.97378	2.18622	5.86465	1.43743	2.35637	0.550945	0.358469	0.787602	1.68945	0.150813	0.307032	0.259007	0.0863101	0.0425344	0.0873982	0.520003	0.223105	0.778874	0.860751	1.03416	0.749889	0.105345	0.10852	0.111076	0.104463	0.220937	3.34001	3.67158	1.88698	0.346312	0.391985
EGR46418	47.7559	45.237	65.8509	47.0863	67.4789	28.9892	11.7149	104.937	18.5461	73.7769	81.8669	77.49	64.1576	61.1563	65.4448	62.4127	69.3212	24.545	152.237	122.853	115.526	43.2508	32.0673	18.5359	9.04523	9.93675	12.789	47.6949	73.3412	57.5125	5.22685	12.8792	7.057	125.009	160.331	34.5898	10.9739	20.8759	31.957	14.8858	17.525	47.0865	67.4793	28.9894	324.471	378.38	264.734	54.1785	37.9811
EGR46435	26.1428	29.5734	33.2678	37.0463	41.4521	37.0656	24.7776	23.1679	26.5814	16.227	14.7853	20.0458	20.8475	16.5087	14.2925	21.781	21.7821	22.5701	16.9281	17.7184	19.4394	24.8209	28.6989	19.1871	28.269	22.3519	23.7609	41.4114	45.6493	40.3825	25.3182	27.6461	28.3592	27.4017	21.0681	42.2001	23.347	23.9815	24.3577	45.189	40.7728	37.0465	41.4523	37.0658	19.6078	24.5572	22.2738	23.1355	26.6198
EGR46306	0	0	0	0	0	0	0	0	0	0	0	0	0	0	0	0	0	0	0	0	0	0	0	0	0	0	0	0	0	0	0	0	0	0	0	0	0	0	0	0	0	0	0	0	0	0	0	0	0
EGR46393	0.565079	0	0	0	0.573888	0	5.84506	3.63473	8.58047	0	0	0	0	0	0	0	0	0.151817	1.61842	0.486911	0.155646	0.148997	0	0	4.43099	0.540859	1.74026	0.552349	0.562249	0	0	0	0	0	0	0.570523	0.497761	0	0.228871	0	0	0	0.573891	0	0	0	0	0	0
EGR46440	135.34	187.017	188.779	206.558	216.346	216.952	78.0279	96.7559	62.8714	96.6302	93.4832	122.551	125.91	102.026	96.184	122.83	128.13	119.038	87.2762	91.7578	103.914	153.644	165.125	126.44	97.7239	80.1061	74.0201	130.054	130.748	132.428	51.2004	61.0538	63.3334	131.634	153.854	152.316	98.4233	116.451	88.2505	241.178	226.711	206.559	216.347	216.953	113.381	151.053	147.633	103.08	90.3954
EGR46364	46.4628	59.4945	53.1805	92.23	82.9559	85.3972	72.2241	69.3317	58.9242	34.96	36.0946	40.7772	40.699	33.2082	32.623	44.1534	44.515	38.9591	31.8907	34.9777	30.5207	42.7358	39.5051	34.1017	42.9009	52.9637	48.6008	47.7995	47.8139	52.4271	25.4044	27.3357	28.1705	49.2446	45.5712	57.6465	31.9487	27.7779	36.6223	86.5705	74.8163	92.2304	82.9564	85.3976	57.5258	72.0204	64.4872	49.1992	36.0325
EGR46304	447.713	516.431	430.721	124.115	103.104	90.6527	1.0873	8.7125	1.0328	6.7497	6.39735	8.95626	8.82699	8.53144	8.4213	4.34458	5.2968	234.108	43.5814	30.2885	184.15	268.906	430.67	219.04	124.317	3.76286	7.59676	17.9707	13.5758	18.7508	0.873225	0.669407	0.196496	381.025	308.386	91.1757	39.4173	28.4824	33.9067	756.015	677.056	124.116	103.105	90.6531	33.3225	74.7274	33.7276	163.508	142.77
EGR46453	27.1547	37.1493	31.1706	50.7877	51.4195	54.8909	54.6046	42.1506	38.9364	20.7188	20.6768	24.3591	24.482	19.1799	18.6264	25.0492	25.353	18.2334	14.5351	16.3226	13.3398	21.1426	20.1455	15.4946	20.3139	38.5078	28.6149	34.2831	33.4054	33.7156	17.4333	19.4813	21.442	20.2364	17.5051	25.1956	16.0287	15.3631	18.336	44.1538	36.244	50.7879	51.4198	54.8912	29.3812	32.9836	28.3196	20.8368	13.6556
EGR46310	197.056	26.4451	50.7377	19.2246	16.2097	20.1084	486.341	219.431	369.845	312.873	311.728	1257.69	1253.04	1720.54	1713.99	367.899	375.585	1582.82	1516.17	1703.61	539.646	2348.33	1512.35	1062.07	1187.1	882.529	708.644	79.2068	67.4942	104.033	318.727	325.947	288.189	1401.36	2195.16	198.334	2384.03	2843.52	2669.99	20.7478	27.202	19.2247	16.2098	20.1085	38.9332	35.7522	36.8825	679.994	575.033
EGR46376	92.4	119.401	109.346	122.218	114.435	128.416	98.0659	124.008	82.8895	67.3112	65.9393	51.2424	51.3463	63.7773	63.4593	63.2056	62.5119	42.1348	60.7953	63.1208	53.6256	32.5022	32.5776	73.6589	78.0679	60.9994	47.991	61.8559	55.8084	62.4312	24.0145	27.139	30.2587	47.6539	55.9873	62.9331	32.7769	39.7129	40.1756	126.963	124.781	122.219	114.435	128.416	173.739	238.524	212.026	65.6669	74.5366
EGR46482	499.072	569.905	572.023	564.891	562.3	552.263	627.739	600.816	522.191	515.767	502.443	605.361	596.593	486.749	491.1	640.59	629.355	632.061	468.127	497.525	508.237	705.144	706.256	450.312	447.455	580.693	574.81	719.232	830.893	739.946	989.951	902.096	936.342	493.434	419.007	670.698	658.794	580.929	626.62	657.749	578.077	564.893	562.303	552.265	519.551	565.607	546.079	435.688	365.35
EGR46333	176.036	246.968	235.196	107.873	75.7923	90.6527	0.985323	42.5791	0.311978	28.7732	29.4679	40.1712	36.6519	28.6112	30.8179	32.4591	32.2712	72.6623	18.5398	12.5066	55.5427	148.642	139.292	233.335	139.274	2.00584	15.8959	0.569015	0.695056	1.11404	0.048847	0	0	23.8111	24.6471	4.17293	1.33323	1.31688	1.2732	389.558	353.392	107.873	75.7927	90.6531	143.306	172.249	137.55	92.9994	79.5973
EGR46475	28.6301	37.4193	30.0073	40.918	40.4168	41.2058	52.6501	39.7295	32.2377	36.7011	35.6569	39.9104	39.9762	33.6463	32.907	41.1604	40.2876	26.3317	23.0383	24.7913	21.7629	26.4704	24.9281	12.236	19.4576	30.5941	25.9137	31.0113	32.0674	34.8339	23.4244	24.9257	24.5516	29.9645	29.2018	30.3753	21.4901	21.1056	26.9858	44.1189	37.6875	40.9182	40.4171	41.2059	31.8984	34.4498	33.7369	24.8557	15.5694
EGR46322	14.4422	16.235	16.1305	26.9765	21.0099	19.7026	12.4795	15.4228	10.1107	7.92526	8.06735	6.87133	8.65546	6.27092	7.4056	8.06634	9.84945	4.71905	2.34764	5.26924	4.30052	2.77883	3.21509	6.27217	7.14167	10.8344	10.8188	12.0184	7.76749	9.63223	1.80141	2.90537	3.15075	7.71383	9.821	13.202	11.0025	12.4274	6.32373	9.99412	16.8843	26.9766	21.0101	19.7026	11.0903	13.1996	13.9634	12.1562	7.73501
EGR46321	8.56098	9.68918	11.9216	14.9049	8.69444	9.38191	0.164291	8.18771	0.624224	8.97935	9.77748	12.8562	12.8295	8.99249	9.0355	12.4728	11.666	4.88171	3.30257	3.91419	2.59867	5.89665	5.21672	6.70673	4.41444	0.167225	0	1.79317	2.60759	2.28771	0.146604	0.0722479	0.222679	7.94938	6.66971	35.0148	1.46205	0.878301	1.48604	22.725	19.5389	14.905	8.69449	9.38195	17.729	21.1711	18.2695	7.35297	3.72857
EGR46312	10.1753	8.24457	9.77901	8.99026	12.2128	6.95418	1.73969	5.1	2.47873	34.6289	39.4136	40.3846	43.0421	36.8778	29.7222	35.4517	33.7559	23.6096	15.631	18.3325	17.5806	26.8296	25.9533	6.60631	4.83565	3.54151	1.89919	10.3982	12.4253	13.044	8.5382	6.50281	3.14394	5.1016	8.02567	17.2779	6.92604	5.42521	9.74114	8.52649	11.7112	8.99029	12.2129	6.95421	10.3253	12.1649	4.24247	3.89304	4.23021
EGR46431	10.5132	13.0141	15.3499	12.8812	10.2664	13.4622	16.1598	12.8187	14.808	22.8982	23.2716	26.5509	26.6788	19.8496	17.6325	28.7148	27.549	17.3817	17.0239	16.666	11.0819	19.7242	20.7642	10.4682	11.2735	13.3522	8.71694	14.7228	14.2826	15.0693	14.4201	14.7143	13.0558	14.4953	18.0674	14.9011	9.52787	10.2483	11.6279	17.3934	15.7845	12.8813	10.2665	13.4623	10.6682	13.6738	12.6105	4.0842	4.77693
EGR46323	28.2729	34.6238	30.0831	43.0711	44.9934	45.4111	55.7838	46.5085	40.0226	43.887	45.0301	55.1487	51.0679	38.7534	38.2381	55.5346	54.0953	32.6897	20.8945	22.223	17.0353	17.3725	15.6921	14.1974	22.3238	25.249	23.1932	114.616	111.395	119.758	50.202	67.1216	70.1929	42.2304	43.1466	38.995	51.6997	56.683	53.2177	31.9296	28.0979	43.0712	44.9936	45.4113	37.3992	36.3989	30.1017	22.5229	15.4884
EGR46341	16.0287	18.2308	11.5915	22.7932	24.6597	24.7138	15.8187	31.6448	18.7113	37.7608	40.7228	16.2037	17.3073	41.2663	43.0764	28.5029	28.7098	25.2838	50.1342	47.7247	45.5486	8.20165	10.2941	23.2346	16.8689	4.70884	7.16827	9.07481	8.13213	6.95339	6.0591	8.46574	7.01198	11.2323	14.251	10.8155	11.8126	9.5071	12.3413	11.215	10.8832	22.7932	24.6598	24.7139	44.1249	72.5995	65.2154	17.3654	26.006
EGR46354	128.423	173.584	159.109	145.126	137.608	181.365	6.85909	135.068	20.533	34.8518	37.7422	37.0436	37.7653	37.0895	33.6847	26.7427	28.317	23.1008	13.231	14.602	16.2557	39.3985	38.4044	125.696	81.077	26.4454	41.0703	22.0379	23.8625	26.1597	7.97542	8.50054	7.51252	72.8376	121.298	35.3719	36.3125	58.0588	47.1801	202.611	198.922	145.126	137.609	181.366	314.912	354.634	391.712	41.6753	84.0665
EGR46436	6.53132	10.1063	8.93259	24.6178	24.9062	30.0138	5.49209	6.95375	5.27289	5.48898	6.13046	5.40613	5.5704	3.6621	4.16067	6.52448	6.7289	3.94815	4.50564	5.62784	3.00986	2.50041	2.02872	3.72824	3.63864	2.55465	6.2535	7.79607	9.31051	9.23528	2.10788	2.09055	2.17448	9.01962	7.09696	8.30621	5.94686	4.78821	4.92188	7.30024	9.14353	24.6179	24.9063	30.0139	9.65464	9.55674	7.17185	12.5015	12.0622
EGR46357	1.20989	2.09679	1.16277	1.30653	1.84313	0.974542	0.142214	1.80661	0.405257	1.05555	0.817507	0.159741	0.65973	0.404953	0.74048	0.2273	0.821961	1.09706	1.25613	1.25972	2.58272	1.27607	1.20678	0.810068	0.3953	0.579016	0.310506	0.147829	0	0.228495	0.126904	0.0625393	0	0.347533	0.262429	0.305386	0	0.0633563	0.122509	0.619568	0.957358	1.30654	1.84314	0.974546	2.14852	4.40397	2.49702	0.127298	0.691614
EGR46307	105.533	90.6807	113.995	100.028	102.51	106.695	119.185	152.851	205.263	243.616	246.361	120.741	114.897	228.67	231.199	167.776	163.396	189.827	477.274	424.919	248.565	96.8094	107.156	167.276	177.425	86.628	110.513	86.9997	92.8683	82.4374	63.4858	68.3476	66.4641	73.2809	64.9522	103.872	75.7545	79.0156	65.6546	83.0998	99.5915	100.028	102.511	106.695	71.0337	86.5124	121.124	67.4026	94.5818
EGR46399	56.3749	63.0655	73.2502	40.2509	47.7851	43.0825	188.61	138.384	170.646	63.0227	66.6469	82.2702	82.1489	66.6194	66.6042	83.6643	80.5477	44.5694	39.7094	43.7114	44.0132	46.4299	49.7235	36.2591	75.5082	98.033	94.5434	117.961	88.8505	105.937	44.4254	53.3594	58.5486	53.4273	37.1972	40.0374	92.8677	94.2487	87.7032	30.3856	32.712	40.2511	47.7853	43.0827	23.7454	29.7531	31.9195	32.3585	28.5365
EGR46410	7.37551	11.6865	9.60855	0.353985	0.166455	0	0.616491	9.48822	0.146397	2.23589	1.6677	1.21182	1.72785	1.5604	1.55482	2.46333	2.2906	0.660514	1.03272	0.941519	3.92761	0.518595	0.7172	1.02422	0.285601	0.156875	0.336507	0.160208	0.0815398	0	0.206296	0.0677763	0.0696322	0.527289	0.711012	0.910136	0.794062	1.09859	0.464687	0.503587	0.345842	0.353987	0.166456	0	41.2465	14.1643	26.6102	0.689787	0.999371
EGR46458	53.5587	51.5664	40.4316	63.0137	64.8862	60.3612	112.852	70.1005	97.3024	207.124	209.696	84.6814	85.18	181.402	182.182	143.01	144.197	59.0007	199.2	165.228	269.525	27.1108	28.2956	41.5411	73.5962	29.1124	30.7996	50.4132	42.435	51.5734	54.5126	71.4672	71.5982	18.9551	18.3578	28.3308	36.4758	36.0446	36.757	22.8556	23.9803	63.014	64.8866	60.3614	31.787	42.8569	88.0201	22.6797	26.5212
EGR46438	17.0797	25.4773	21.1867	33.5598	29.9968	32.227	16.4633	17.4251	12.3117	8.01239	7.94891	8.95229	9.36771	6.20216	6.57581	8.73355	9.12321	16.5493	16.1954	15.7375	13.1584	22.3255	18.8415	10.891	10.1071	13.6026	12.2602	20.1469	19.8478	21.2777	5.98055	6.88581	6.78339	15.8174	14.3358	16.0341	8.69141	7.99792	10.0038	27.2692	23.8908	33.56	29.997	32.2271	23.1521	19.5823	20.2606	19.2764	12.9852
EGR46313	59.5198	66.344	59.2539	80.7031	81.3197	78.8284	92.1106	94.9144	80.103	75.5307	77.5692	105.436	109.251	71.7846	74.8152	96.5753	103.512	64.6089	49.4586	49.2932	43.8895	74.5985	69.0453	66.7159	70.9261	76.6395	48.2229	109.053	137.299	114.121	78.6109	70.1958	68.8296	88.0748	110.228	85.1545	100.744	88.5556	80.2126	74.0797	85.3231	80.7034	81.3202	78.8288	70.4183	87.5002	76.3846	94.5809	94.798
EGR46433	367.806	540.672	576.479	138.084	180.934	226.825	106.732	266.023	203.405	99.3661	92.0537	83.2118	76.2538	87.4136	87.4923	102.569	105.974	107.116	57.1972	59.4239	60.1523	47.7328	51.59	956.184	659.063	86.6352	162.239	27.3853	21.0858	27.4956	9.3433	13.6648	12.513	20.1395	27.4239	12.6926	15.8198	16.8528	22.1129	75.0452	139.455	138.085	180.935	226.826	333.865	387.336	555.484	90.6996	218.464
EGR46463	31.7774	38.116	37.9115	47.48	43.2622	47.9558	38.7689	38.7655	37.1926	34.1116	31.1403	35.831	33.2113	31.4189	34.5378	34.5846	34.5098	34.8122	35.3849	37.0202	34.6717	44.1335	43.7888	31.0584	31.386	44.5742	34.7305	69.152	67.7339	73.5338	59.3635	52.959	53.4199	56.2779	63.0438	64.9276	38.4283	40.6254	46.8225	43.9084	35.2604	47.4802	43.2624	47.956	38.2224	42.5878	47.9941	47.961	35.7037
EGR46445	15.6759	19.1065	27.2336	27.9964	32.4529	20.0731	57.2621	41.5513	39.3129	22.7619	26.2643	30.9922	29.3693	23.8571	24.354	29.45	26.6828	31.9107	34.5358	34.4613	32.5495	32.9076	34.4527	11.8412	19.9615	24.8143	23.5194	54.8083	53.991	55.2625	43.7617	46.1242	45.5941	48.4917	53.8794	56.3073	39.5664	40.1597	44.9324	24.0823	15.2664	27.9966	32.453	20.0732	22.0251	19.8223	25.9927	21.8219	28.491
EGR46439	122.804	161.216	165.016	113.263	105.594	104.054	61.1186	71.6319	77.9492	70.532	70.853	69.5778	68.2323	61.2042	60.9077	75.204	74.6352	69.0325	117.896	105.874	68.292	56.8589	54.8809	166.387	123.754	36.3377	40.5322	71.9432	71.2181	74.5925	23.3616	28.7611	28.9465	65.8382	51.4725	77.5302	58.5015	50.682	52.65	100.576	107.346	113.263	105.595	104.054	114.033	104.514	102.15	91.0949	84.7248
EGR46317	40.9818	46.465	43.6377	35.5804	30.6244	31.5096	51.5652	52.8495	51.8923	45.0251	44.2759	55.051	56.7554	37.721	38.656	52.1007	54.0565	38.0984	45.1157	45.4452	27.162	40.7675	37.2205	42.6135	52.3418	35.1022	28.3257	45.9195	45.7579	50.2493	53.8783	61.9138	59.8995	38.9004	42.5263	45.7259	38.5097	47.0664	46.9668	40.6609	31.1997	35.5805	30.6245	31.5098	37.9236	46.5893	44.6395	27.0473	24.5802
EGR46308	29.9068	30.9142	32.0989	23.8093	19.8053	19.8498	74.3782	96.7525	73.8347	34.0967	33.7807	43.2712	46.1058	30.5033	32.5993	43.9094	43.3333	31.5532	27.5721	32.7923	25.7751	31.3124	37.0857	17.734	31.9528	44.6439	28.3855	39.7599	40.2191	42.1065	42.3748	41.4344	39.8176	25.2157	30.6826	32.0684	25.9915	25.5756	27.3796	26.68	23.7222	23.8094	19.8054	19.8499	53.3116	65.8921	54.331	16.292	15.1963
EGR46406	237.925	242.221	246.554	409.35	480.116	460.685	428.764	373.884	365.385	117.124	114.832	145.522	148.58	113.599	116.035	144.719	141.715	137.88	96.8814	109.142	89.2787	159.079	149.112	301.567	369.226	297.365	191.737	509.564	589.031	548.348	318.082	348.347	353.1	444.311	427.463	453.685	214.643	224.287	265.215	409.07	323.657	409.352	480.119	460.687	209.591	227.813	230.786	438.841	378.801
EGR46305	0	0	0	1.59266	1.71182	0.905113	0	0	0.188192	0.0668423	0.066994	0	0	0.250735	0	0	0	0.622662	0.543091	0.84722	0.928536	0.277771	0.596559	0.376178	0.183569	0	0	0.205946	0.209637	0.424433	0.0883972	0	0.179023	0.0968322	0.0913999	0	0	0.088264	0.0853358	0	0	1.59266	1.71183	0.905117	0	0.197914	0	0	0
EGR46398	77.6471	89.2612	97.0897	91.3909	95.9274	103.222	109.689	117.411	138.71	54.5807	54.3846	34.5058	31.3244	51.2202	52.5384	51.9232	51.4185	114.942	316.425	288.142	108.289	46.8145	49.6921	118.822	108.025	54.3798	86.8176	60.5679	52.7323	53.3214	30.6902	36.7831	36.8349	40.9353	29.4991	48.2799	34.3288	31.0406	38.4005	69.826	77.4249	91.3912	95.9279	103.222	37.4141	58.984	114.109	61.521	54.986
EGR46373	7.54599	9.58061	6.69426	11.4918	10.8077	7.8964	13.1	11.0232	12.4433	11.2946	12.6122	12.3983	14.5597	10.4193	10.5985	13.9584	10.8164	6.70582	5.92948	6.61329	5.00967	11.1728	8.9647	3.28186	6.06881	10.1857	10.5272	6.52492	7.02691	5.55426	3.32832	4.00055	4.76771	7.91429	5.95946	7.32566	5.70963	3.97175	4.62366	6.53942	7.34889	11.4919	10.8077	7.89643	6.4792	11.0869	9.76132	5.21155	4.12921
EGR46370	21.5481	24.4795	23.133	26.6936	23.1282	20.3557	30.36	24.767	19.8263	27.4132	27.0171	31.6152	32.0663	25.429	24.5454	34.0644	32.7054	17.4838	15.8725	18.5052	14.3716	18.5652	17.4187	11.2587	18.5229	20.2796	15.684	32.0871	30.1525	32.7374	32.8969	35.9106	37.6899	20.0053	15.5066	29.4684	23.1391	21.6165	21.6875	27.6047	21.8216	26.6937	23.1284	20.3558	18.7943	24.9122	22.6078	21.4736	12.963
EGR46464	1220.14	779.751	1201.5	1220.24	1043.82	955.363	2848.6	2408.04	3457.42	2766.83	2786.49	2448.42	2233.02	2762.79	2792.05	2328.39	2338.02	3257.09	4673.73	4469.56	3734.93	2091.97	2122.65	1250.21	1738.6	1708.62	1419.14	2458.74	2407.13	2445.82	3041.23	2353.75	2382.46	2411.56	2513.55	925.437	1011.25	1264.01	3561.56	1126.52	1008.27	1220.25	1043.83	955.367	829.484	773.501	788.395	1917.42	1690.43
EGR46483	21.3243	19.4614	16.0736	20.3185	22.506	28.2904	33.8135	28.8158	27.2634	29.8462	28.0526	27.6759	27.8154	22.7647	20.8559	27.4932	26.4582	36.9582	28.3814	30.9844	28.3315	35.8307	40.4673	13.4376	21.8577	22.8115	21.8907	38.8269	27.666	35.3764	77.012	61.2076	58.798	33.2446	35.7328	20.2633	19.1522	19.9684	33.3621	20.9833	18.5277	20.3186	22.5061	28.2905	22.4872	27.1007	23.7788	29.563	35.6927
EGR46378	253.669	349.525	361.813	347.723	381.362	362.784	335.83	313.064	270.629	188.358	191.963	210.852	211.026	190.545	194.114	206.854	205.463	248.794	200.509	212.746	195.053	259.555	257.861	233.649	264.26	268.094	229.965	330.501	326.483	342.349	328.616	339.884	336.045	302.348	294.335	389.864	207.266	199.033	267.104	428.821	405.356	347.725	381.364	362.785	191.339	242.826	232.977	188.014	202.431
EGR46411	0.822496	1.14034	1.26474	3.01987	2.17183	1.94335	0.464058	0.604628	0.440797	2.29625	2.98144	3.88042	3.58793	3.27903	2.26524	2.71957	2.29897	2.25395	1.55474	1.41744	2.85453	3.55668	3.42974	1.17481	0.573289	0.157448	0.168868	1.20595	1.71859	1.4912	0.345083	0.408144	0.139773	3.62891	3.78213	1.66084	1.59393	1.92955	1.06602	1.17933	1.56197	3.01988	2.17184	1.94335	1.33539	3.39949	1.65978	1.52308	0.501511
EGR46448	0.711225	0.469556	0.455685	3.24283	3.9326	3.90406	1.70915	0.798771	0.564687	0.0250708	0.0251276	0	0	0.023511	0.0241826	0.0296926	0	6.36938	8.35165	9.96435	3.54799	1.7503	1.22047	0.564377	0.963924	1.43712	0.811239	2.66495	1.84779	2.4277	0.165777	0.0326785	0.167867	1.41645	0.925605	0.0797864	0.104416	0.0331054	0.0640144	1.21403	1.16724	3.24284	3.93262	3.90408	0.40095	0.0742322	0.144974	0.266066	0.0602312
EGR46391	0	0	0	0.345597	0	0	0.300941	1.47038	0.571713	0.304592	0.407044	0.563384	0.116339	0.380856	0.195868	0.360744	0.24848	0.429908	0.549955	0.919208	0.793354	1.26577	0.906148	0	0.278833	0.918947	0.657065	0	0.955291	0	0	0.13234	0	0.147084	0.55533	0.646232	1.26858	2.54732	1.94432	0.655538	0.337646	0.345598	0	0	0.649502	0.901868	0.587109	0.269376	0.731767
EGR46368	0	1.55516	0	0	0	3.37309	1.4767	0	1.40268	0.996407	1.498	0	0	0.934417	0.480554	0	0	0.421905	1.79906	0.451049	1.73019	0	0	0	0	0	0	1.535	0	0	0.658861	2.59754	2.0015	0.72173	0	0	0.691649	0.657868	1.27209	0	0	0	0	3.3731	0	1.47513	1.44045	0	0
EGR46484	89.2547	112.977	107.9	157.085	152.704	161.451	75.5902	79.1808	66.0253	71.435	72.644	86.1073	85.8649	64.3962	63.5034	92.9631	92.3185	70.0581	53.165	61.8622	48.3029	69.6092	65.8003	55.344	55.9263	60.9843	66.9605	107.439	101.484	101.896	48.8595	61.5759	66.2613	62.1376	38.9896	79.2284	62.6702	51.7931	66.9186	138.045	135.508	157.086	152.705	161.451	88.2529	104.99	83.4483	78.8472	73.4089
EGR46426	12.4778	10.5397	18.3405	10.3041	13.4178	13.0067	27.9532	22.9315	21.9628	32.2509	39.7924	49.1001	45.226	40.2895	35.6005	45.6426	41.8865	26.7202	21.8627	27.301	22.0366	21.2887	23.1439	12.122	17.2664	20.7246	21.4743	38.9218	26.4738	36.4104	38.4936	47.9561	53.0113	19.3967	20.5374	23.3434	44.7735	47.9676	30.7689	13.1553	10.067	10.3041	13.4178	13.0067	8.93771	16.5473	11.7821	12.974	14.2655
EGR46476	43.7612	57.4451	49.3037	59.2383	52.7031	56.2535	44.544	45.5322	40.1944	39.232	38.7387	47.4264	48.4684	33.3461	33.1448	48.3668	49.1676	27.5152	24.2262	25.6722	18.2771	25.868	26.4103	32.6716	32.4964	25.9561	25.6548	34.3782	35.115	33.9602	29.4781	31.4484	32.1837	25.558	20.3858	37.8613	26.6989	26.0266	28.9372	59.106	61.4554	59.2385	52.7034	56.2537	52.6591	57.7017	51.8987	23.5967	22.9269
EGR46442	92.3954	84.8591	73.5799	22.9324	30.0805	26.8082	144.339	146.181	260.564	14.8926	16.1111	16.462	14.356	15.9059	14.8211	14.6984	14.4633	20.119	40.6542	44.248	13.5457	12.7706	15.9191	70.0109	154.672	103.59	75.9178	17.8443	16.5887	15.5732	6.6432	7.31797	8.23062	25.2558	24.9703	36.7688	19.6907	32.9318	29.7268	39.4923	43.827	22.9325	30.0806	26.8083	31.0005	41.296	46.4764	18.8155	19.5932
EGR46466	19.2567	21.1043	23.3185	31.747	30.1177	31.4355	32.5943	30.907	27.6351	24.1517	22.7778	28.6563	27.9542	20.9686	20.7426	27.6877	26.414	23.7296	24.5612	24.6313	18.6705	22.5103	23.8583	10.3145	13.534	20.2745	18.4503	46.3044	50.4555	49.9771	38.5112	39.1783	39.3239	26.5506	26.4534	36.357	25.1048	25.4382	30.1579	33.9222	28.9849	31.7471	30.1178	31.4356	25.1423	31.5951	25.3177	19.6665	11.7417
EGR46390	3.42956	3.04499	4.09159	3.4481	3.60313	2.66719	5.22668	3.91208	3.16895	1.38818	1.0529	1.83203	1.89157	1.30181	0.687594	1.28861	1.97414	1.42976	1.82901	1.66439	1.20524	1.0602	0.730573	1.90033	3.19413	4.52768	3.39925	9.01654	6.76595	6.43227	2.13353	2.49407	2.56237	5.00034	4.3094	5.13421	6.92746	5.7469	8.19067	2.18015	5.11555	3.44812	3.60315	2.6672	0.360013	1.11088	2.16953	3.38442	3.87584
EGR46447	42.4685	49.8306	47.3913	79.5502	80.9465	74.1434	38.9887	49.0112	37.5737	34.2895	33.9833	34.0855	32.9982	31.4377	31.535	38.4177	38.7555	54.0748	56.1467	53.59	40.8584	49.8861	42.6379	34.4985	27.3564	45.4644	40.0839	49.2829	51.468	53.3175	14.4401	16.4796	13.5105	44.8639	47.5859	44.4017	31.0266	24.2835	36.0321	66.3764	61.1568	79.5505	80.9469	74.1437	45.3412	54.4508	48.7397	54.3819	45.1013
EGR46417	692.151	763.494	812.672	748.054	711.995	729.805	425.762	495.18	431.443	884.028	879.249	909.253	921.047	839.752	840.085	940.272	938.243	932.382	798.24	833.317	987.98	882.428	968.143	709.336	763.434	303.011	350.399	971.035	1036.85	938.889	367.869	454.703	447.089	1030.81	847.706	1079.35	1260.49	1054.35	995.821	826.512	891.243	748.057	711.999	729.706	406.323	539.345	443.672	476.98	417.668
EGR46344	14.3253	17.1308	20.348	12.1616	12.9931	12.8692	32.7024	20.6143	24.3838	3.42996	3.38045	3.36241	2.88216	2.68047	2.53648	3.52064	2.97298	2.68682	3.19969	2.95005	2.4568	2.06677	1.32188	16.4882	22.9212	9.0546	9.80382	7.35354	4.12366	3.44841	0.340202	0.409823	0.306214	5.46575	6.99609	4.32079	7.22202	8.98291	8.57543	5.62871	4.84778	12.1617	12.9931	12.8692	1.82848	2.45432	3.22303	2.95757	3.22745
EGR46331	14.8004	15.5731	19.3358	17.4811	16.2055	17.1371	14.5699	13.8125	13.633	17.3878	18.2361	23.4491	24.2112	15.274	16.7718	20.9409	19.2121	27.8345	26.4932	28.4287	20.9566	28.6589	28.8701	7.4321	8.86536	15.0514	13.0569	33.907	34.0546	32.0278	30.7569	32.1315	29.7692	29.0153	31.3001	36.0734	30.6579	23.4447	25.1022	19.6583	14.3951	17.4811	16.2056	17.1372	25.5786	34.9741	21.4245	23.3583	12.3381
EGR46450	27.408	35.1756	30.9825	27.6982	26.8822	26.1188	23.9183	25.0294	22.6623	16.3801	17.1681	20.1424	19.0567	15.5467	15.27	22.0611	22.2078	19.0404	17.9815	22.4779	12.7309	16.1134	17.1093	15.8093	19.6261	20.1529	17.0419	22.1753	22.7848	19.3006	10.4566	14.2601	16.0432	22.3852	15.544	35.2802	24.5295	20.4903	20.4634	39.8085	38.6824	27.6983	26.8823	26.1189	19.8624	26.0882	24.4083	13.6305	11.2079
EGR46389	37.1329	33.232	24.3199	34.7526	32.4042	28.0636	69.5769	57.6269	53.805	53.4047	55.7124	65.0781	66.0931	49.2639	49.5768	70.071	71.2228	67.3216	51.1271	49.219	54.8522	80.4312	75.6151	26.0283	33.0715	49.4946	42.637	83.6162	73.7571	88.3784	114.71	93.1552	94.3038	66.4939	77.2017	84.5623	73.7776	71.7874	91.687	41.4111	28.7295	34.7527	32.4044	27.7683	40.4715	47.0245	43.6482	49.777	37.9456
EGR46365	52.1903	60.2987	82.0563	39.7975	37.6607	39.8257	9.25573	29.0268	11.8587	10.8204	14.3386	16.3603	18.473	10.8964	12.3984	19.3518	17.0618	16.6661	13.3086	14.3985	20.9956	27.281	22.979	41.2782	31.9098	18.4039	15.274	9.17367	6.26336	4.95705	3.64945	3.40765	4.86245	14.2023	14.7958	66.5597	56.962	57.632	41.1643	58.1407	40.814	39.7977	37.6609	39.8259	83.6206	95.8996	74.958	33.1397	17.4466
EGR46382	1031.08	987.657	1059	1229.46	1373.51	1170.75	1750.87	1299.14	1260.94	2160.27	2164.95	2605.42	2590.19	2062.61	2051.45	2486.93	2496.99	2302.97	1740.61	1847.3	2124.73	2494.27	2533.15	888.43	1184.08	1592.09	1813.48	2548.37	2731.95	2413	4972.04	4876.03	4811.63	1974.39	1671.17	2436.27	4684.45	3948.83	3313.48	1215.85	999.151	1229.46	1373.52	1170.76	993.336	1037.08	973.931	2074.6	1387.83
EGR46456	103.144	8.93763	7.43451	2.78457	5.89228	2.42317	210.349	209.104	486.268	19.2244	20.6004	17.8169	18.6303	13.7131	14.7952	19.3774	18.1438	25.1132	394.187	257.462	7.63521	8.9238	8.62856	6.04264	295.433	240.02	180.994	26.3078	23.4118	24.6738	57.7444	65.5777	72.3031	7.11058	5.45324	9.27474	50.2548	56.7122	52.3504	1.32046	3.7407	2.78458	5.89232	2.42319	3.27076	5.44995	7.98273	5.1548	4.91337
EGR46337	35.6231	47.4427	48.0088	56.3028	56.9014	57.4607	42.6746	42.8925	32.3065	39.8582	39.4712	43.9215	45.6962	35.7948	34.8751	48.8984	48.8793	34.8174	26.5034	26.6575	27.2934	36.384	35.5887	23.7597	26.6967	22.6002	25.6405	44.6597	47.9386	45.4008	38.1091	40.3548	43.8952	36.5391	28.598	55.6375	37.541	28.1885	35.6008	59.6888	56.3755	56.303	56.9017	57.461	44.666	54.4888	49.2641	34.5224	26.1629
EGR46369	123.975	139.231	141.962	163.787	178.682	166.574	215.796	159.973	146.548	133.14	127.068	157.322	157.257	130.665	130.28	150.153	151.144	219.973	172.399	189.104	173.719	236.057	227.726	98.1946	127.32	166.631	135.662	250.358	256.551	235.53	196.438	205.502	201.604	262.098	237.439	302.005	162.763	161.665	225.104	211.8	169.203	163.788	178.683	166.575	130.889	132.314	140.333	153.863	109.771
EGR46421	141.762	185.263	155.826	165.388	145.129	139.063	233.046	212.726	136.798	49.7125	47.3703	52.6745	54.4323	42.0632	40.4372	54.9773	55.4267	67.3996	52.8544	55.6229	47.0659	84.6368	78.551	103.955	92.8548	75.8388	44.6977	106.277	119.328	121.369	39.3505	35.6964	38.0182	131.236	137.601	98.3366	43.7059	38.2837	57.4686	259.137	229.955	165.388	145.13	139.064	377.098	421.251	286.886	132.321	74.0902
EGR46395	2.54818	2.77585	2.93874	11.0069	12.9396	13.9571	4.07349	1.17075	3.6417	4.12291	4.61841	5.56241	4.3537	4.24547	4.05483	5.17021	5.34186	21.839	53.5683	33.8137	65.064	3.96416	4.78813	4.09466	1.77611	3.65845	2.35428	4.10979	2.53543	4.23492	11.8671	10.0104	7.68634	3.74759	6.19036	13.6355	6.84609	4.05648	3.8187	2.87076	2.68843	11.007	12.9396	13.9572	4.1372	3.11173	3.50604	1.28691	2.13639
EGR46477	407.577	421.975	427.314	280.086	263.411	198.967	400.684	510.709	380.6	0	0	0	0	0	0	0	0	0	0	0	0	0	0	297.697	355.108	354.644	266.256	0	0	0	0	0	0	0	0	0	0	0	0	455.378	410.463	280.087	263.412	198.968	582.781	278.442	509.804	686.128	310.647
EGR46409	0.201048	0.0497749	0.096609	0.108554	0.102091	0.05398	0.567163	0.230927	0.359156	0	0	0.0176962	0.0365425	0.0149536	0.061523	0	0	0.378101	0.359882	0.216546	0.35995	0.636133	0.530438	0.0448698	0.394123	0.336753	0.154791	0.515861	0.525108	0.379691	0.653718	0.602747	0.448424	0.161699	0.10902	0.177612	0.531291	0.315839	0.549649	0	0	0.108554	0.102092	0.0539803	0.306018	0.283281	0.322724	0	0
EGR46430	21.1152	27.2252	30.5398	72.6952	73.9938	69.042	1.27784	10.8539	1.21378	26.8616	27.0888	36.3983	37.0872	23.2001	25.7501	34.9164	34.5336	32.521	32.2734	36.4187	28.7922	40.2682	33.3102	20.9029	13.3879	24.4123	22.3199	29.2734	30.8382	36.4293	1.7104	2.46387	2.3537	80.9977	82.1221	82.2668	23.4339	20.4939	14.6912	78.7945	65.9498	72.6955	73.9942	69.0423	25.139	28.4754	24.2583	27.0994	17.448
EGR46413	99.2349	117.461	116.121	142.136	130.407	133.68	97.0127	98.4128	84.8698	85.6691	83.954	100.134	101.205	69.8742	71.8701	102.913	105.941	71.147	102.505	104.051	47.5972	62.1529	61.2817	73.0156	70.5133	67.1987	74.4213	93.4353	105.709	89.5469	55.2828	63.1205	66.5499	74.3256	54.1212	78.9328	75.6047	68.1682	78.7927	145.861	139.47	142.137	130.335	133.681	101.278	104.902	94.7627	107.057	67.025
EGR46405	33.1576	34.0363	32.8191	22.6019	24.6126	21.8868	65.9847	40.4894	62.1852	41.5528	37.8292	50.8851	51.3775	35.7559	34.3501	47.2678	47.7253	37.1721	24.8928	24.1096	29.5836	43.6269	48.7421	15.8328	28.1212	33.8451	28.9495	55.7764	63.1881	53.2029	51.44	59.8107	53.2117	29.4146	21.122	14.7366	50.0215	44.1173	43.2784	27.1899	22.5468	22.602	24.6127	21.8869	16.5437	17.6946	15.0556	27.8165	26.5314
EGR46478	517.631	509.484	539.145	482.4	589.005	502.562	595.485	485.608	411.922	2521.89	2486.82	3219.54	3180.66	2784.94	2820.67	2616.15	2610.42	2301.68	1808.78	1884.91	2157.07	2483.07	2487.6	551.616	635.956	972.732	1082.23	2458.33	2246.44	2502.92	5294.44	5399.48	5400.72	2276.22	1782.7	1414.4	2060.8	2442.66	2998.82	538.471	384.095	482.402	589.008	502.564	436.343	554.547	506.707	1326.48	901.974
EGR46387	44.7407	56.99	56.2655	73.6394	79.7281	75.0229	46.7637	60.8273	41.0028	77.6714	77.9534	98.1443	101.515	76.7979	75.2252	99.177	95.8837	82.3098	78.5988	80.8296	78.8427	93.1917	94.4427	49.592	43.6181	56.1953	41.1483	101.366	105.5	118.441	28.75	23.3845	23.9541	125.744	201.448	95.1294	59.1894	73.2995	92.7614	116.004	84.2286	73.6397	79.7285	75.0232	82.5307	118.426	95.0459	54.1785	44.1151
EGR46457	1.68811	0	0	0	1.71443	0	0	0	0	2.06163	0.53677	7.30828e-05	0.839224	0.859399	2.51977	0	0	3.20091	1.45045	0.917568	1.39493	0	0.524945	0	0	0	0	1.65008	0.397213	0.85016	1.41651	0	1.36631	2.9914	9.00476e-05	1.70437	0	0	0.683728	0	0	0	1.71444	0	0	0	0	0	1.28664
EGR46329	487.145	691.541	533.877	368.029	402.29	370.023	1.57869	9.7703	1.08302	787.412	783.623	147.542	150.472	674.463	673.407	241.352	241.472	245.77	423.879	381.209	878.504	171.731	215.445	218.316	124.087	50.2599	36.7666	42.302	33.4088	26.6331	68.2064	53.1093	42.2402	67.8991	84.6037	75.6167	55.9086	56.2256	75.0618	650.709	667.759	368.031	402.292	370.025	24.6075	42.6672	26.4357	212.909	63.6947
EGR46455	15.7829	18.9934	14.9763	16.1807	11.3623	14.8048	13.9021	17.0729	12.8483	15.5285	14.9285	16.3188	14.4162	12.1254	11.8604	16.477	15.6668	14.5459	12.1018	13.571	9.51998	14.8551	14.4504	7.31238	10.0957	16.0625	15.0741	27.8278	16.3996	42.3587	5.15495	5.5765	5.77164	16.0224	17.5502	28.4913	17.9943	13.2655	16.5881	14.2206	12.3306	16.1808	11.3624	14.8049	21.2866	23.7398	23.365	25.8968	17.1305
EGR46473	51.7209	73.9164	74.1802	83.9208	73.8413	71.4848	38.3964	43.6528	28.7852	32.1484	30.0714	34.0391	31.8893	27.9277	26.1995	38.7349	38.5891	28.8764	19.8431	23.2037	20.317	31.2342	29.9713	34.6487	31.3678	24.0376	25.2402	33.8183	39.7104	37.8109	19.7103	23.6753	25.219	27.7254	19.7704	41.9349	32.3325	24.3525	31.2624	84.9877	87.3635	83.9211	73.8417	71.4851	49.0973	58.0698	47.2001	35.6256	26.5035
EGR46451	3.80178	3.58566	3.47974	4.69197	4.78035	4.86073	3.91546	3.99249	2.74897	8.9023	9.78597	10.6445	11.122	9.80271	9.52872	11.4277	8.78508	10.5545	10.8367	10.8676	11.1199	14.034	11.1838	1.77777	3.15463	6.06472	5.38952	14.7761	9.45687	14.0407	16.4823	20.8867	18.3821	6.98905	8.0106	2.55894	9.40875	10.1627	11.512	3.52286	3.43802	4.69198	4.78038	4.86076	5.51119	3.06103	3.15512	6.09527	2.75966
EGR46353	21.6899	24.3326	23.1252	30.0101	24.4374	26.5702	21.3521	22.2664	19.3737	28.0622	29.9578	32.9327	34.3726	28.5346	26.4977	35.0183	33.3522	20.9875	22.1307	23.362	18.063	23.4125	20.064	8.77387	18.0118	16.8677	17.2214	24.8453	22.9302	25.0897	17.276	20.1808	20.3015	22.4291	21.7589	24.123	25.3006	20.5864	26.7668	19.7846	12.5145	30.0103	24.4375	26.5703	31.2951	26.1048	29.5323	25.103	16.1442
EGR46356	1.27109	0.629389	1.22159	1.02947	0.322728	0.682561	0	0	0.283839	0.604883	0.404171	0	0.231035	0.945419	0.875182	0.238798	0.863542	1.36599	1.36518	0.730176	2.27573	1.34062	1.63591	0.567365	0.55373	0	0	0	0.316182	0.960217	0.133324	0.131406	0.270009	1.89859	1.24067	0	0.279917	0.133123	0.128707	1.30182	0.335263	1.02948	0.32273	0.682564	0.644917	1.194	0.582965	0.802425	0.726601
EGR46427	46.7828	37.906	29.3622	21.089	22.1253	20.4143	62.1111	51.2829	122.492	33.3185	33.2285	19.6494	18.3948	27.1914	28.2072	24.394	25.844	68.1145	239.514	243.713	93.4529	13.1593	13.9633	22.3154	64.8835	22.9288	38.5806	12.8533	10.536	11.0153	4.6976	7.82441	6.56368	7.89829	6.62685	9.20133	11.7359	9.8901	9.31592	13.9563	18.0398	21.0891	22.1254	20.4144	24.3087	25.4378	25.7155	10.0088	8.79844
EGR46471	21.0783	29.9643	24.995	33.2252	27.3628	30.1225	13.6668	18.5877	9.48957	24.1598	24.8362	29.1163	29.1356	24.0222	21.0412	31.2963	30.2236	9.97873	6.86457	8.178	7.77233	10.8018	11.1356	13.8092	11.8482	12.8533	11.3425	32.1098	31.8819	35.0564	16.7955	18.7682	21.6292	18.6325	23.7447	20.509	10.9307	11.6786	12.9091	29.7703	25.9148	33.2253	27.363	30.1226	28.5474	32.0949	31.964	10.6594	9.0044
EGR46416	13.7027	12.3758	15.8029	35.1583	30.0593	32.8469	8.24657	14.5052	9.30193	24.9355	25.3058	26.0905	26.4204	20.8729	22.5761	31.1799	25.7891	33.0446	21.9774	24.5905	25.0009	52.0279	46.8964	6.0674	4.96649	9.65292	10.0154	22.2341	25.7412	24.1808	1.28779	1.1786	1.49031	19.7997	18.9743	11.7318	6.90421	6.38331	5.68314	18.188	13.9942	35.1585	30.0594	32.847	16.6857	14.3132	14.1778	17.07	11.4465
EGR46386	57.0115	73.0921	67.7671	76.8885	74.3329	81.2497	55.1081	53.9174	40.7709	32.499	32.3771	37.8511	38.0416	28.0325	28.7336	41.4825	42.0166	30.42	27.0792	28.2482	24.0186	31.9452	30.4585	37.8725	37.3092	32.4289	33.9263	34.3208	33.5854	35.147	17.0094	20.926	22.068	30.6105	21.6071	44.8791	24.0895	21.3662	25.041	77.4451	77.2201	76.8888	74.3333	81.25	65.4921	65.6925	61.857	54.7818	49.7157
EGR46423	28.5261	41.4329	31.0705	32.8584	54.0788	34.7211	82.2613	78.6372	74.7407	141.179	143.313	180.112	192.188	138.053	147.816	148.627	162.421	40.3635	32.1354	37.1432	50.2866	60.6742	63.6365	20.3726	48.0506	47.3259	68.3287	72.497	65.2815	64.1691	150.8	150.204	168.86	57.6854	62.6991	34.5611	20.1022	54.1744	48.5259	40.9019	32.1025	32.8585	54.0791	34.7213	57.8932	62.5239	52.3319	46.421	33.3377
EGR46407	165.5	180.405	189.297	154.842	175.854	149.429	210.169	186.931	200.09	476.863	477.134	673.839	698.829	423.412	433.58	648.943	642.755	206.007	163.441	191.608	158.168	193.928	198.509	138.938	214.439	292.882	281.996	485.15	550.796	494.782	477.35	636.621	645.309	303.39	319.279	348.272	604.114	506.202	428.784	165.32	155.407	154.843	175.855	149.429	129.623	141.882	144.163	160.207	149.995
EGR46348	779.017	1002.43	1123.02	233.679	251.511	369.259	221.572	554.549	382.274	123.572	110.855	95.6578	120.618	118.745	131.702	106.602	112.008	97.5415	33.054	46.9602	53.6435	38.0383	48.8923	1560.45	1196.16	142.682	278.91	21.1519	22.7272	23.0068	5.04384	9.94259	10.2148	16.5754	27.1189	16.9928	19.0615	25.1812	21.4243	137.9	342.455	233.68	251.513	369.261	678.27	813.077	954.958	149.761	322.531
EGR46446	8.01506	12.6998	13.095	23.153	36.0196	24.1023	6.40639	11.4157	8.233	29.0513	31.2835	37.4612	40.1354	27.3035	25.4468	37.4185	38.6608	14.8582	17.2741	16.5177	10.7625	12.733	11.6565	13.2371	7.68156	21.8638	21.804	38.6829	41.3699	56.6122	11.0971	11.7661	11.6627	40.6122	71.0176	43.7995	16.2385	25.4346	19.559	24.6265	25.1572	23.153	36.0198	24.1024	9.55654	9.59941	13.6011	25.9736	26.5738
EGR46429	56.1953	61.3763	64.6748	62.6821	59.1852	51.908	43.4922	67.15	36.3547	50.9162	49.7082	45.6769	42.4536	38.8043	39.205	50.3102	52.4294	52.0654	49.7411	50.0824	38.346	37.1346	36.4894	35.5089	34.857	33.2017	36.0846	59.1113	48.0906	53.2243	29.6896	34.0441	37.9238	40.8128	31.6011	60.5892	52.7601	55.9959	49.8297	70.1067	75.6351	62.6823	59.1855	51.9082	87.9997	94.0609	90.7888	28.0299	28.2014
EGR46420	0.965436	1.06231	0.927838	0.463358	0	1.15206	0.201743	2.06998	0.19163	0.816761	1.02327	0.755355	0.857893	1.21275	1.18174	0.443361	0.208218	0.259379	0.21506	0.0616213	0.0590937	0.282845	0.358952	0.38305	0.186922	0.102673	0.11012	0.0524271	0.1601	0	0	0.0443587	0	0.0986011	0.232674	0.27076	0.141737	0.0898764	0.260684	0.878911	0.226349	0.46336	0	1.15206	6.09572	7.15429	4.32941	0.451457	0.654076
EGR46396	179.442	202.205	165.738	129.953	144.422	148.752	267.908	246.387	235.095	229.12	232.803	264.345	268.364	220.833	220.651	292.33	297.249	155.98	224.453	209.134	154.639	132.254	140.026	85.5623	124.328	150.272	165.39	136.551	143.374	136.445	270.656	311.734	336.194	74.914	51.0277	97.183	212.08	172.28	158.641	88.3959	98.6914	129.953	144.423	148.753	123.282	143.232	222.2	106.62	89.5279
EGR46309	1404.17	14.8136	28.1358	39.4604	68.3626	45.9001	12748.1	10124.2	15320	1.96603	1.8346	2.55805	3.18495	3.2424	3.20423	4.01461	3.65015	2738.08	1673.16	1953.16	2.88414	298.348	188.172	10.4922	5809.09	4609.16	3104.94	3.9687	5.31557	6.1343	2.51037	3.18119	2.45123	3.83023	4.07887	6.58042	32.3765	30.8847	21.6378	10.2864	27.5054	39.4606	68.363	45.9003	13.2274	19.6718	65.6643	12.0512	9.44658
EGR46379	213.362	246.136	202.872	289.233	335.406	290.089	331.9	277.4	312.222	502.629	491.861	588.976	584.601	535.85	509.828	552.647	552.931	613.173	534.046	564.582	521.105	694.249	642.972	228.972	271.921	275.911	318.058	825.349	812.476	778.461	687.093	671.58	677.433	739.095	808.899	743.65	745.78	750.242	638.936	320.806	255.039	289.234	335.408	290.09	204.991	286.774	231.104	407.899	379.736
EGR46383	117.611	132.265	150.628	130.773	109.069	130.058	87.6327	136.693	83.9078	176.285	175.259	191.69	192.122	164.131	159.365	200.076	199.077	170.576	139.306	143.425	160.946	226.013	213.389	112.335	79.4581	88.0053	83.6449	140.536	141.196	152.972	180.024	150.85	148.206	166.167	153.062	205.79	129.72	123.384	172.881	177.109	146.167	130.774	109.07	130.059	168.651	215.339	206.162	174.081	138.07
EGR46394	52.9066	68.1068	63.0554	70.7937	72.4312	78.6676	51.9431	60.2398	57.2155	36.7919	37.0799	40.0949	42.3138	33.1314	33.5119	45.6994	45.6559	29.386	32.8309	34.726	23.114	28.826	29.8029	33.6884	43.5503	39.7877	44.3794	31.5816	30.3743	28.9662	16.7323	24.1833	25.4376	21.5562	15.6031	37.7892	22.2041	20.0081	22.3404	60.5538	68.7974	70.794	72.4316	78.668	65.2996	66.2637	65.7875	28.8084	29.4976
EGR46324	17.5395	19.8012	18.7106	26.3273	26.3631	26.7484	32.9863	25.787	26.3196	32.4961	32.0679	36.3724	36.1517	29.5873	27.9635	36.4439	33.0918	26.9069	23.1076	24.3827	19.566	29.2744	31.0159	13.1526	19.2547	23.5028	19.8058	40.3749	39.6152	36.6576	34.2183	36.1196	35.6929	30.148	30.0546	38.9586	39.1657	30.199	25.6452	24.2507	21.2805	26.3274	26.3632	26.7485	17.798	20.2651	20.4322	22.5877	16.7103
EGR46346	12.977	2.75385	3.20699	58.3568	69.0033	52.1642	9.76231	7.58057	19.1255	115.187	116.126	209.421	210.936	66.9856	69.3245	214.576	213.532	49.3336	1053.34	652.012	174.917	3.95941	4.41399	8.02664	22.3706	6.83145	4.56744	93.3684	132.764	103.82	42.3122	54.966	63.2052	17.7645	28.3085	49.2263	12.4517	15.0277	13.5155	2.84802	3.03163	58.357	69.0036	52.1644	2.82179	1.91557	3.14589	1.4824	2.40206
EGR46372	93.0539	121.25	110.875	146.473	147.245	148.997	110.408	105.635	93.0302	57.968	54.8491	64.2701	63.2585	52.6585	52.1606	66.5475	67.0107	70.387	52.5829	55.988	54.0293	77.9666	76.3826	77.0219	78.3263	88.2828	70.4597	93.8411	102.527	88.2258	61.3681	63.9156	65.5913	84.2447	67.9887	114.445	71.3943	60.2724	72.8943	202.871	168.371	146.473	147.186	148.997	96.7375	122.363	102.662	78.8658	56.0979
EGR46359	13.0862	20.0281	17.2043	33.6464	26.9256	33.1582	7.83078	16.1372	6.52745	8.48292	9.07859	8.61637	8.19621	6.65739	6.20614	9.19534	9.17074	8.7971	9.05349	8.99798	4.71235	7.09515	5.73067	9.50765	7.00872	13.7724	19.54	7.80772	9.10318	8.3878	2.0678	1.8038	1.94947	7.39418	6.34041	8.52218	5.11489	5.36344	4.86429	24.5423	22.5923	33.6466	26.9257	33.1583	24.8336	31.1303	27.0208	13.8281	8.85139
EGR46402	9.2329	9.14344	13.223	23.2643	20.4084	23.3315	25.8761	22.1251	22.1535	17.5749	17.3269	20.1417	16.7818	13.1959	12.8527	20.4747	20.8734	15.4184	12.2885	14.4035	9.77359	15.0365	14.6322	3.39392	15.4577	15.595	10.779	15.13	17.1124	16.8671	0.607642	0.449177	0.692215	17.223	15.6285	15.6278	5.18279	3.64036	5.35271	17.4289	14.1341	23.2644	20.4085	23.3316	12.492	14.4549	11.9563	14.781	9.6588
EGR46328	158.68	271.971	203.548	293.493	295.76	265.795	1.57565	44.6513	1.19733	65.332	67.132	77.4009	78.8808	77.7185	74.7084	76.2429	76.1071	158.687	129.718	137.018	291.088	278.343	245.196	99.3241	45.1108	9.94348	11.0087	14.9045	9.66985	16.2866	1.40602	1.24722	2.13562	61.6074	73.1978	213.583	14.1695	19.9354	16.9666	340.991	302.475	293.494	295.762	265.796	104.909	148.111	139.25	156.27	137.034
EGR46392	0.116728	0.231193	0.224363	0.378155	0.829831	0.50145	0.109764	0	0.312787	0	0	0	0	0	0	0	0	0.53313	0.668628	0.670537	0.514427	0.738673	0.570872	0	0	0.223449	0.119828	0.57049	0.580715	0.411502	0.0489737	0	0.0495911	0.804703	0.759559	0.235704	0.205644	0.1467	0	0.119549	0.246304	0.378157	0.829836	0.501452	0.355345	0.109648	0.10707	0.294754	0.177935
EGR46355	22.5937	29.65	30.2616	34.4522	29.1399	33.3706	17.2487	21.4829	19.3555	10.5392	10.3208	8.40211	8.43162	8.74262	8.87924	10.043	9.86526	7.5349	6.85471	7.7966	6.1278	7.066	6.70763	20.0461	20.1077	12.073	18.4269	11.223	10.1369	10.9015	4.5458	6.13311	6.3305	8.2922	5.47189	10.1228	10.8973	8.75853	8.82353	26.405	32.9284	34.4524	29.1401	33.3708	21.8015	23.719	24.4539	9.62539	9.15606
EGR46425	11.7249	15.0517	9.59893	17.351	13.6718	8.86123	26.5428	15.5624	12.4122	13.3635	11.1845	16.8182	17.8383	12.5321	13.6874	20.0694	17.3641	18.0838	14.8004	16.9631	16.0281	20.6104	17.5492	5.0397	6.43199	14.1319	11.5905	25.8929	32.6222	30.3991	19.4948	22.2672	16.2353	27.5421	25.055	40.3365	20.8475	20.7389	21.8098	19.1244	6.41419	17.351	13.6719	8.86127	16.3044	13.4613	8.36489	18.6415	13.2393
EGR46367	82.3499	99.2359	91.639	64.2154	82.2251	65.7261	141.996	111.515	113.353	121.058	134.122	156.261	156.612	113.32	114.169	160.377	159.374	85.3308	69.664	73.8963	86.3849	70.9461	72.2484	43.1806	68.2744	110.846	139.709	126.419	108.416	150.262	262.51	335.301	335.055	79.997	74.3059	109.924	130.189	137.557	129.904	42.7918	43.1667	64.2156	82.2256	65.7264	65.6197	80.7753	105.91	70.6285	56.5549
EGR46404	432.267	10.8315	29.2494	7.18939	5.31251	8.17151	724.42	183.528	398.423	100.929	107.66	477.505	474.181	701.599	705.342	142.943	134.396	2572.99	1923.79	2208.88	536.249	2457.61	1178.03	1142.82	2031.01	1173.86	823.546	17.4311	15.6143	25.386	109.335	127.034	111.723	578.95	1070.66	59.0551	1167.24	1440.13	1732.69	6.81852	14.048	7.18942	5.31254	8.17155	44.3948	48.6903	34.4596	937.434	843.416
EGR46340	2758.24	2925.99	4119.16	1317.3	1338.16	1715.65	931.268	1443.39	1528.81	1131.24	1135.15	1004.02	1006.09	1018.38	1018.69	1072.35	1074.54	836.965	1685.8	1388.01	1005.12	696.092	674.733	7233.33	4768.32	1424.11	1455.99	800.972	787.568	673.76	827.912	993.839	1020.75	672.018	487.803	1368.15	887.308	683.043	708.721	739.193	1365.77	1317.31	1338.17	1715.66	1158.59	1108.42	1989.12	1110.81	2790.95
EGR46432	14.7225	21.2202	19.8229	31.3249	26.2031	32.4843	12.6106	19.422	12.8899	18.6136	17.1263	19.3996	19.2617	17.1303	16.326	21.333	22.211	11.2593	14.1737	13.2721	11.5634	13.9135	11.5377	9.62959	9.58867	30.9734	16.3107	30.3847	32.3434	28.1164	11.2836	12.8091	12.9121	30.9845	32.9139	23.5107	16.275	16.4266	18.7746	54.9393	53.6728	31.3251	26.2033	32.4844	27.6604	34.574	30.2179	12.0241	8.22148
EGR46459	72.1445	82.0401	94.1162	221.676	229.744	209.367	82.1999	93.0119	98.988	62.4268	65.9121	71.3727	71.1992	63.0861	66.2592	57.3411	57.7894	322.038	269.399	330.941	151.039	286.593	178.17	62.7722	54.7309	187.378	145.211	162.757	165.766	162.924	97.2126	115.401	110.753	154.144	137.087	108.705	483.39	406.613	340.275	126.144	131.393	221.677	229.745	209.368	53.4447	43.4614	41.6848	137.305	86.4879
EGR46462	62.8616	82.9244	68.1161	58.1947	57.7673	61.6021	125.254	102.336	103.001	54.269	54.0878	59.7213	61.2273	49.914	48.1733	65.7343	65.5483	55.1173	59.4591	64.7827	38.2209	48.4633	44.724	41.541	65.8688	79.1163	66.0048	61.7086	71.5927	68.7684	67.2523	72.963	72.1658	40.4083	43.4865	48.6421	42.6756	41.7188	60.1025	55.2539	54.5211	58.1949	57.7676	61.6023	58.7508	61.802	65.2318	47.8268	37.9739
EGR46479	186.34	205.697	194.691	181.841	138.895	168.912	226.666	215.997	188.582	202.027	190.254	223.905	236.463	184.626	188.069	213.256	216.686	194.511	168.675	158.599	151.859	208.027	214.739	146.509	145.967	208.624	162.333	316.66	284.914	359.879	328.499	288.428	287.974	251.813	343.737	306.367	182.588	186.203	254.114	242.495	230.865	181.842	138.896	168.913	215.108	317.96	236.783	251.096	222.809
EGR46380	1.2472	0.70578	0.68493	0.769614	1.99044	1.14811	0.67017	0.654881	0.159144	0.11305	0.0566532	0.313652	0.388614	0.212033	0.109045	0	0.207504	0.0957367	0.102058	0.255875	0.196303	0.234896	0.183447	0.954341	0.931405	1.02321	0.731614	0.69663	0.709116	0.26919	0.149505	0.29471	0.15139	0.736972	1.15938	1.25921	0.706256	1.1196	0.216492	2.37222	1.31584	0.769617	1.99045	1.14811	1.26559	0.66946	1.47087	0.899817	0.81479
EGR46474	33.297	36.5277	36.9658	47.5807	42.7074	40.2301	86.2393	79.5242	73.5839	33.9671	31.2148	41.1827	42.6254	32.7933	31.2705	44.1117	44.6847	62.4274	54.9579	59.0722	49.5334	58.1646	53.4561	18.0655	39.0141	54.5359	44.3474	79.8241	84.1823	75.677	67.2002	72.4061	66.584	49.141	52.9216	69.9163	59.7353	63.7922	62.9547	48.0661	39.975	47.5809	42.7076	40.2303	42.6718	50.0171	41.6005	27.4226	26.4722
EGR46375	37.3596	44.0212	44.0647	51.7782	46.971	50.6368	60.7745	64.8037	50.8579	49.596	47.9934	43.5754	43.1759	46.6888	46.005	51.3076	52.0416	77.5334	42.943	46.7381	33.2374	33.5031	32.3462	20.867	31.5927	40.3476	35.378	62.7835	63.064	68.7196	32.4385	42.051	41.802	42.2825	40.5171	29.9537	46.7236	54.4849	50.0475	39.0811	30.2468	51.7784	46.9712	50.637	51.4932	60.1472	63.681	26.9898	21.0895
EGR46377	14.0831	16.45	16.6581	16.7679	22.0042	20.5544	49.2369	27.8727	41.2856	20.8502	16.7639	21.7406	22.1846	17.5117	16.2439	23.0657	22.71	34.6349	27.3036	27.589	26.8552	36.2767	30.9522	8.38153	18.5625	29.0328	19.2763	42.0036	37.906	36.7356	43.7847	53.0105	45.8708	43.6477	34.9331	42.4742	46.1227	36.9113	43.4384	22.9298	17.1441	16.768	22.0043	20.5545	9.16075	8.48013	8.94321	24.012	11.8348
EGR46352	36.0876	41.5129	38.7433	37.0537	41.1993	41.5709	44.902	38.6744	36.8386	29.1181	30.5009	38.5931	40.3082	28.5134	28.3193	39.3763	39.404	25.953	24.3748	25.561	20.0663	30.3957	31.3042	17.6547	27.7601	22.6497	22.7308	42.09	43.5171	43.031	29.856	35.5426	32.5662	30.4909	29.7336	59.9433	36.3669	33.9534	34.8124	53.0596	47.7928	37.0539	41.1995	41.5711	28.9012	39.9324	31.0863	20.4874	17.2632
EGR46330	0	0	0	0.39631	0	0	0	0.337228	0	0	0	0	0.13341	0.109186	0	0	0	0.197197	0	0.210818	0.202171	0.290301	0.094465	0	0	0	0	0	0	0	0	0	0	0	0	0	0	0	0	0	0	0.396311	0	0	4.84126	1.37894	2.01978	0	0
EGR46326	1.47869	0.976243	1.89481	39.1218	45.3026	32.0262	6.25716	6.56733	5.50326	1.64191	1.33218	1.82216	2.77727	1.75972	2.11165	2.31499	2.10483	8.01166	6.14082	7.64486	2.03647	16.7004	10.8476	2.20009	1.9325	1.17943	0.758982	20.7171	35.4335	26.9331	6.51413	5.70706	4.71161	4.64388	4.16954	8.45998	6.83831	5.2654	3.49363	4.0385	3.12015	39.122	45.3029	32.0263	12.5041	4.39853	3.843	10.372	5.82298
EGR46434	1.647	0	1.58286	1.77856	2.50901	1.76883	0	3.02683	0.735557	0	0.261848	0.579873	0.898077	0	0.504001	0.928256	0	1.10623	1.17927	1.18264	0.907304	1.30281	0.21197	2.20546	0	0	0	0	0.819375	1.24418	0	0.340534	0	0.756944	1.7862	1.66287	0	0.344983	1.33415	0.843406	0	1.77857	2.50903	1.76884	5.01384	10.0562	6.04293	4.15891	2.51061
EGR46467	0	0.421909	0	1.84028	0	0.915106	0.801244	0.391482	0.761081	0.540642	0.541869	0.299998	0.154873	0	0.260745	0.160078	0.992354	0.91569	0.732116	0.489471	0.469394	1.12335	0.109663	1.14099	0	0	0.874705	1.45754	0.423904	0.429119	0	0.176176	0	0.979013	1.10891	0.645213	0.938209	0.356954	1.03534	0.872673	0	1.84028	0	0.91511	0.432318	0	0	0	0.324717
EGR46325	40.2266	47.3638	46.71	31.7145	31.1917	32.374	56.2055	40.9074	45.9064	30.1988	29.7413	37.3734	38.7196	29.9045	29.6037	36.8151	38.3184	12.2938	14.2459	15.341	10.4535	10.9884	11.8849	32.68	38.8771	24.4476	23.1953	21.5049	20.2184	21.7951	20.2614	26.5554	26.8213	15.3748	11.9552	25.423	20.7915	17.7616	17.0048	33.4146	36.7127	31.7146	31.1918	32.3741	32.6347	35.2612	29.2626	11.9248	11.5861
EGR46449	49.6187	55.0207	54.0669	92.8257	115.867	103.013	61.6092	66.1438	61.6422	25.3306	21.6105	24.5437	24.0711	21.9874	23.5778	25.8647	25.706	31.2617	25.0695	28.4029	21.8962	35.9787	34.3584	79.233	84.3309	57.3583	45.0179	111.86	111.431	126.264	69.5638	84.3856	89.0715	96.9182	104.138	71.97	27.8559	44.4274	49.6761	89.1108	75.7594	92.826	115.867	103.014	53.1869	43.8193	40.0647	65.7355	55.1296
EGR46414	0	0	0	0	0	0	0	0	0	0	0	0	0	0	0	0	0	0.0274465	0.0292588	0	0	0.0269366	0	0	0.178014	0	0	0.0998573	0.0508236	0.0514488	0.0428613	0.0422448	0	0	0	0	0	0	0	0	0	0	0	0	0	0	0	0	0
EGR46332	11.3254	16.5284	12.4393	28.7822	33.3818	35.6666	0.480443	3.28638	0.304241	5.51108	6.20049	6.50584	7.02682	5.57356	6.56662	6.84701	6.41318	25.1885	11.0968	12.1557	10.9534	40.8417	38.1824	34.8924	19.4381	20.865	18.7069	8.24031	7.5831	11.7933	0.428721	0.704258	0.470302	13.3845	15.0347	8.6404	2.32529	2.81816	2.37977	52.7634	41.8656	28.7823	33.382	35.6668	10.1963	13.5182	7.42031	45.2987	11.1632
EGR46422	1.96046	1.94146	2.51215	2.82275	2.21225	1.87154	3.89185	5.20419	4.86417	2.34961	2.49347	1.84063	2.6923	1.62017	1.39982	1.71877	1.77583	1.46307	2.12117	2.87801	1.13998	2.24	1.68209	1.9446	1.51829	3.75286	1.5653	0.851686	0.866952	1.09702	1.18809	1.80154	1.29561	0.901008	1.98441	0.879709	1.15127	0.821282	0.70581	4.0157	2.98763	2.82276	2.21226	1.87155	3.09456	4.09235	4.19594	1.65015	1.66024
EGR46452	98.9348	129.857	88.6675	143.192	128.986	133.133	114.076	125.904	117.212	41.2579	41.0082	41.7787	38.9976	37.6398	37.1532	42.2995	45.7995	61.2033	28.7571	28.3036	52.7984	44.7974	38.0727	103.917	112.537	105.967	97.9352	100.16	105.227	111.316	24.6252	31.9013	32.9417	55.0776	60.0776	35.2283	77.4223	66.8154	63.5652	69.4609	78.9062	143.193	128.986	133.134	90.6329	63.1548	78.5954	48.9901	39.3488
EGR46366	28.4056	38.9709	33.5583	38.9045	33.2578	39.3862	19.3275	21.7302	12.9955	16.5874	17.5797	17.579	19.5607	13.5904	14.8973	20.6866	21.3913	11.2675	10.0801	12.2182	9.40164	11.387	11.7819	16.6169	13.9237	11.671	13.0865	11.8738	11.4203	11.6538	4.36015	5.48163	6.20079	9.59486	6.59208	16.3682	8.40159	7.89449	7.72613	42.6687	40.2998	38.9046	33.258	39.3863	34.8236	41.3042	28.8517	17.6114	11.8988
EGR46334	34.6386	49.1737	47.3669	35.6149	29.0972	28.2965	1.8192	52.061	1.81029	7.24815	7.08884	10.3143	9.00855	8.4417	7.61158	8.51513	9.26276	27.8691	9.28745	8.83769	12.6113	45.3508	52.8324	25.3302	14.1265	1.85168	1.70227	2.47634	2.01658	3.43324	1.12088	0.761905	0.861045	11.5163	12.269	12.7891	1.33896	1.27357	2.05219	54.3462	43.543	35.615	29.0974	28.2966	152.002	194.361	147.541	25.2012	22.0475
EGR46338	78.6309	90.1171	92.2267	111.819	120.381	113.922	132.6	124.847	121.276	90.4748	89.2161	107.463	105.968	87.9079	82.7666	106.17	110.711	81.3484	67.7678	76.9589	55.8241	87.5735	82.028	64.4733	88.4866	116.304	84.241	146.792	160.517	153.444	81.0926	90.7897	101.752	121.525	113.963	131.296	89.7803	92.6187	111.704	107.622	62.1951	111.819	120.382	113.922	78.0496	99.4719	92.4132	80.1665	61.8574
EGR46860	15.2529	21.1114	15.9285	14.2016	13.3561	13.479	20.6674	19.4234	17.1105	15.0885	16.2875	22.5803	21.8515	15.4718	15.9505	22.2022	23.0559	13.4876	9.30456	10.3143	10.3543	12.0812	13.4786	8.47011	10.5686	15.0589	18.3704	13.7059	13.6529	14.8793	35.7007	39.9054	42.4523	7.67243	6.48655	16.188	17.0592	15.7229	13.7663	12.362	12.0376	14.2016	13.3562	13.4791	16.0871	19.1789	18.8932	7.48074	5.72116
EGR46861	21.7388	28.5538	23.3942	30.3632	23.4658	28.6594	30.1121	23.6836	17.8476	17.6133	17.943	21.7926	22.6428	16.2851	16.6308	23.6482	23.6248	14.741	14.2977	15.5723	13.4994	18.1398	16.9041	8.83176	13.0427	17.8791	17.1714	25.6707	24.7708	26.2228	17.7224	19.4861	20.2409	14.6873	14.6821	20.2068	11.5812	9.81581	13.6026	40.529	27.8793	30.3634	23.4659	28.6595	24.7011	32.8926	23.6417	14.9013	9.57421
EGR46767	57.6514	56.2999	66.9492	169.765	185.68	157.084	71.279	99.0837	61.0309	137.005	140.711	104.966	101.78	121.653	111.978	112.22	113.666	57.6532	145.471	141.133	102.703	44.6183	39.2974	45.5098	49.9971	44.4509	51.7848	83.7464	89.3637	97.0496	23.852	32.449	33.3376	60.2294	63.3346	89.3314	48.9025	50.0921	37.0794	72.1662	54.3477	169.765	185.681	157.084	139.482	150.43	141.752	66.0494	56.9602
EGR46758	34.8568	46.2255	36.2874	34.5083	33.6852	34.9706	55.9862	52.3217	52.0583	28.0648	28.7343	35.323	35.558	26.3832	24.7253	37.3223	38.2252	40.2977	25.175	26.4035	25.2966	36.7862	37.2709	16.6217	22.2584	37.3829	48.7621	31.9765	30.9124	31.598	56.9169	70.2617	75.0922	13.2338	7.94564	19.957	26.871	25.7944	27.5518	22.4396	20.5576	34.5084	33.6853	34.9708	26.539	33.6375	33.8396	16.1458	11.6829
EGR46909	145.858	179.359	177.203	240.716	258.87	231.613	145.178	133.505	113.013	134.897	139.136	164.622	165.786	136.021	134.729	169.808	169.485	217.667	188.8	189.216	190.344	190.533	168.546	117.773	116.181	186.822	164.034	350.872	350.796	316.808	258.441	263.189	266.893	193.395	139.931	320.721	377.244	307.84	359.179	208.643	218.53	240.717	258.872	231.614	83.958	97.3505	83.8473	161.9	132.949
EGR46823	47.5624	55.2426	54.7393	50.0935	44.1295	40.9908	56.8726	70.1434	49.3015	62.0334	66.2818	74.2187	67.879	63.415	60.7343	76.3376	75.9086	60.8944	68.2789	67.9679	50.6236	68.898	68.9217	55.5648	35.3003	63.5086	58.4702	67.4406	59.0093	67.7196	63.0679	57.7902	60.121	48.8459	45.5962	56.3205	40.6032	34.1923	49.2302	75.7745	49.5606	50.0937	44.1298	40.991	53.0304	65.6377	65.7103	62.2751	42.5167
EGR46731	3.91378	5.33633	4.52453	6.55645	5.35733	6.82275	1.49346	4.43028	2.07723	2.15939	2.23773	1.93713	2.06194	1.7219	1.47538	2.34502	2.0925	2.08852	1.49457	1.31963	1.39049	4.12785	3.18393	6.48145	3.3111	1.03152	2.21266	1.99648	1.32655	2.02818	0.856721	0.680211	1.0603	3.85816	4.18375	5.46909	1.37402	1.28315	1.7004	7.72632	7.42056	6.55647	5.35736	6.82278	10.0726	7.67251	8.58472	11.9836	10.8944
EGR46810	10.4301	17.0229	16.391	9.47465	9.31974	10.3843	0.841877	9.25505	0.639742	28.9284	29.6346	32.5771	30.5114	23.2931	23.5749	37.0367	36.2852	12.0627	13.6413	14.5416	10.5175	13.1133	13.2969	4.47573	2.14508	0.728375	0.597392	1.81587	2.20474	2.84055	1.50249	1.66599	1.88277	1.52242	1.28166	1.76263	1.10408	0.731359	0.979057	4.17202	3.02259	9.47469	9.31979	10.3844	35.658	36.8772	28.8657	12.6601	8.49548
EGR46863	66.2339	92.6056	78.8065	98.5492	85.1421	92.0077	20.0026	29.8177	18.851	15.7463	16.233	20.2945	18.892	18.6879	17.1541	19.0567	18.5235	50.3362	20.4271	17.9937	49.0325	77.467	79.1027	54.8836	40.1916	4.63087	6.50815	11.9047	11.8275	14.5357	5.10978	6.51958	7.26514	100.369	87.7182	64.8086	5.47429	4.82252	6.04778	192.997	185.523	98.5495	85.1426	92.0081	46.8949	52.8921	45.9864	24.2941	20.3454
EGR46733	47.1695	59.0053	82.5529	65.4144	39.8367	49.5924	13.5401	75.7375	7.09596	21.5805	19.2613	26.7467	27.2549	17.1357	20.9679	26.4917	26.2147	11.2054	6.39929	10.5533	11.8984	15.3176	17.6372	24.8222	17.304	40.3954	24.9757	27.4215	32.8533	29.0065	70.6199	84.7981	89.0186	13.4636	17.0162	17.295	12.0277	7.48816	11.4629	104.247	79.6249	65.4147	39.8369	49.5926	259.478	305.03	224.077	22.5682	24.5985
EGR46885	92.0937	105.229	106.916	134.427	123.589	125.29	93.7966	102.73	110.245	56.6897	58.0015	63.7915	64.6811	49.804	49.2986	69.047	69.0085	40.2943	35.1803	38.8392	27.16	42.7122	42.5886	63.6043	77.217	70.1367	64.372	69.5602	80.168	73.1261	27.7281	37.2784	38.6944	56.6281	46.2976	67.3877	46.5766	43.3452	45.8975	120.736	123.929	134.427	123.59	125.291	104.478	115.106	101.191	55.8063	48.3093
EGR46903	5.92506	8.00981	8.76743	4.67182	5.1578	4.54526	5.5716	6.3087	5.20832	2.32729	2.21295	3.14569	3.21373	2.26644	2.84922	1.9789	2.59226	15.0595	7.51515	6.94233	6.47623	27.2532	27.0165	8.31194	4.26094	13.5927	12.6476	6.20527	5.98897	5.82583	4.22207	6.41703	4.67486	4.62495	4.36549	10.0652	4.97068	4.9643	4.60915	7.99474	6.54883	4.67184	5.15783	4.54528	5.53524	6.36081	6.55633	6.33297	4.87437
EGR46763	24.0556	38.5443	23.8115	113.93	143.107	146.012	4.15134	28.8104	2.73614	139.485	139.888	103.949	101.268	132.228	135.481	135.342	135.848	47.9997	62.523	63.5814	56.5313	46.2054	51.0663	58.312	27.6311	15.091	74.0836	144.649	167.815	204.772	5.25423	5.51398	6.20084	226.912	189.637	74.1356	28.4912	24.6464	32.0028	83.9693	68.2492	113.93	143.108	146.013	29.8957	33.1756	75.2041	57.938	34.4033
EGR46704	1244.61	1234.71	1223.77	1609.37	1866.25	1545.45	2410.21	1951.81	1899.21	1231.21	1199.05	1451.99	1430.24	1094.72	1061.05	1353.28	1349.17	2391.24	1916.07	2032.58	2185.95	2566.53	2631.13	1353.19	1569.32	2943.48	2787.76	3634.23	3172.72	3430.65	6230.13	6023.27	5569.43	3275.12	3487.61	2719.2	3158.18	3334.24	3845.24	1688.53	1511.28	1609.38	1866.26	1545.45	1458.36	1571.59	1493.57	2490.17	1984.35
EGR46842	118.775	136.134	119.364	112.637	123.076	121.086	159.88	155.679	127.094	184.39	197.078	202.935	192.654	200.005	198.891	215.212	219.314	161.659	138.834	153.084	109.606	188.702	167.142	106.571	113.99	105.028	112.646	158.532	186.269	156.071	94.8592	115.684	109.119	151.848	125.806	202.706	319.718	257.123	215.138	115.471	103.048	112.637	123.077	121.087	120.526	114.403	127.751	155.798	116.262
EGR46833	26.5011	35.8336	33.7955	49.2561	39.595	39.6819	58.4666	49.8741	53.2599	60.3076	56.3122	62.8911	67.6213	54.2055	51.777	65.0106	63.212	86.6714	258.208	239.184	56.08	65.8453	65.4596	22.0657	28.8618	29.0237	23.8044	50.9365	51.4691	53.7706	24.4825	27.397	27.7141	44.3855	53.834	33.7028	23.4563	30.8506	29.6207	31.0564	24.7335	49.2562	39.5953	39.6821	35.6834	47.1546	48.6171	39.6797	38.455
EGR46770	25.7975	34.5893	30.034	36.8575	35.6589	34.0236	18.2083	23.9866	14.0664	32.9315	33.2011	37.5823	37.7122	30.4999	29.5709	38.542	38.2515	21.0396	15.637	16.5969	18.7348	26.336	25.0787	13.4022	13.347	11.4955	14.7825	32.1044	27.8632	31.3846	23.8836	27.6958	27.5951	27.8242	23.2329	39.8114	19.1348	17.7381	17.9191	40.981	36.1389	36.8577	35.6591	34.0237	36.6862	44.2063	37.5462	18.6711	13.1238
EGR46835	3.68329	3.6476	3.53984	25.1909	18.7035	22.4159	1.15452	2.25636	2.1933	7.79017	10.5406	15.994	12.9432	8.40134	10.1442	16.146	16.2054	30.6767	57.3169	52.5436	44.9775	15.539	10.745	15.3446	5.34852	5.87569	6.30185	2.40021	4.27565	1.85496	0.515114	0	0.521608	8.46401	17.5762	1.23959	4.32599	4.11471	4.97275	1.25744	2.59067	25.191	18.7036	22.416	4.98345	2.3066	3.37855	10.3343	6.55042
EGR46793	1766.75	1571.74	1793.27	1812.34	2001.22	1655.58	2422.7	1928.92	2119.27	2938.59	2913.72	3284.79	3282.39	2924.87	3033.85	2845.71	2860.05	4954.07	3849.17	4128.91	4391.54	5479.16	5194.25	1701.66	2097.56	2519.85	2732.89	3734.29	2730.21	3528	6300.05	6294.8	6794.06	3150.58	3171.55	1689.03	1532.66	2011.5	2963.29	1792.98	1764.98	1812.34	2001.23	1655.59	1526.19	1624.34	1448.43	3885.86	2911.79
EGR46753	51.4448	60.6253	43.5494	18.1343	21.4763	18.8939	79.5403	62.9481	73.3312	11.8108	11.6964	16.8301	16.731	13.0322	13.0238	14.7894	15.5218	12.3175	10.5861	10.8461	13.1667	10.0505	12.4415	26.4133	56.0469	48.7296	66.3104	47.1159	27.5828	20.3599	3.54141	5.62151	5.85093	12.7406	8.86519	22.6511	144.049	163.329	112.567	10.0099	7.12434	18.1344	21.4764	18.894	7.21289	11.2674	8.72051	5.83342	6.70433
EGR46738	122.759	182.263	144.994	174.13	136.783	155.196	3.02098	54.3292	2.3729	20.835	21.4912	25.863	27.265	24.3177	25.2581	26.7187	25.9269	73.9793	34.5219	34.5495	50.4388	100.868	119.301	99.1656	56.6268	2.95666	2.66373	8.27336	8.32944	9.11642	1.14051	1.09856	0.971155	40.8874	51.6459	33.4338	5.14281	5.51278	5.15474	314.539	299.248	174.13	136.784	155.197	140.869	188.553	166.156	61.5706	46.8058
EGR46765	32.5867	43.9244	42.1048	27.7608	20.5923	26.248	8.34164	31.2745	17.4641	26.19	24.8103	27.8541	26.9825	29.5158	28.0322	32.1065	29.3773	17.3639	13.2736	14.7675	13.8625	14.9887	16.636	18.5858	11.3567	266.848	190.678	58.308	63.8564	66.1007	7.21574	7.11196	7.07597	116.151	115.29	72.1073	122.075	119.98	96.7154	38.9369	42.0202	27.7609	20.5924	26.2481	21.861	27.5493	28.3961	23.7716	20.9734
EGR46806	8.90005	11.0025	10.7923	7.15987	6.43029	6.28675	16.3451	17.3992	14.8855	7.27679	7.38827	8.79068	9.42379	7.19727	6.61687	8.23675	9.22905	8.45722	10.0934	10.534	6.30137	9.43411	8.50244	7.14539	13.3228	19.1525	14.9004	9.54616	9.86584	9.77664	5.33796	7.18782	7.63841	7.63171	7.20358	14.0215	20.2835	18.7673	14.6367	9.48226	9.20083	7.15989	6.43032	6.28678	13.8196	15.5422	12.4921	6.03327	6.32817
EGR46895	397.719	391.053	354.928	432.557	351.987	356.967	590.375	595.18	459.283	391.148	373.969	385.079	397.593	289.901	307.744	328.763	341.883	399.173	484.927	471.624	350.555	416.477	353.189	324.619	534.629	445.931	411.199	602.578	627.511	612.34	610.25	455.804	441.733	494.833	527.46	969.459	721.949	612.901	530.435	413.153	320.701	432.559	351.989	356.969	622.671	733.852	661.877	703.01	863.93
EGR46868	26.7139	23.6994	20.5032	14.6243	14.3188	14.7435	19.7125	23.354	28.0037	11.6531	13.4492	13.9122	14.0946	14.7917	12.546	11.9891	12.6752	6.27996	4.88815	5.16853	5.92739	6.75029	7.35374	22.6888	28.2855	33.3817	33.708	20.6721	20.3966	19.9935	2.1015	1.53428	2.36443	17.052	25.1893	19.4793	15.034	20.8279	24.8706	13.2999	10.1776	14.6243	14.3189	14.7436	15.0599	18.1232	18.3778	13.4289	9.19064
EGR46762	30.1527	29.1078	33.6052	92.4851	123.263	135.52	33.8341	51.6889	27.838	66.6403	71.4645	23.8194	20.7249	67.3944	63.6591	49.7926	51.5441	34.7866	82.4402	83.8401	50.7392	19.8428	24.2624	243.166	118.992	60.1459	198.727	26.5014	22.8165	26.1597	12.2255	12.364	15.1785	23.2906	25.9411	16.8845	8.25835	7.855	11.8021	28.8056	81.2682	92.4855	123.007	135.52	23.9121	26.8959	76.4663	54.8123	113.171
EGR46734	16.7268	22.8752	19.2225	26.8556	22.9198	26.0433	27.4633	26.3489	18.656	21.1141	19.9238	23.9929	23.3571	17.8521	17.9828	24.0089	24.3594	17.405	18.529	19.9037	14.7482	20.3487	19.0445	11.4561	10.1783	14.824	11.4474	26.0389	26.1975	30.3974	12.5504	10.1741	10.4151	23.6319	28.449	22.3833	11.9666	10.4182	15.0193	35.8939	25.8642	26.8557	22.9199	26.0435	32.51	32.2561	28.0881	25.5512	18.0777
EGR46707	102.203	117.117	130.496	74.8918	72.6574	63.5059	98.1654	108	88.6804	57.4367	64.5308	73.5091	72.1828	57.7728	52.7212	59.5221	64.3322	78.4524	39.5165	48.4358	46.4491	85.0795	108.048	117.307	111.943	60.7896	63.6998	73.1415	60.2883	67.28	37.673	53.4326	61.4088	49.6555	67.7713	103.925	123.788	170.649	83.9723	139.814	143.257	74.8921	72.6578	63.5062	117.784	169.379	105.131	81.7244	75.1149
EGR46847	49.6603	61.5528	66.312	60.1587	61.8308	70.0008	57.7736	44.3162	32.1305	34.5393	32.9728	40.6567	39.6057	29.8097	28.9808	42.3121	42.7282	36.9043	27.8761	30.7902	33.1441	37.8975	38.1432	31.1182	28.2901	36.0297	38.2345	45.5078	44.5418	44.1278	31.6202	36.8588	39.0176	29.6265	19.8513	29.8502	21.2763	20.9706	29.8805	74.9056	75.0637	60.159	61.8311	70.0011	50.3117	69.0008	49.9316	25.9909	25.9613
EGR46719	61.2758	64.1977	52.956	65.8372	61.6041	61.0015	110.742	98.0035	76.7905	38.5858	37.7409	43.8543	46.9067	42.109	40.8557	48.5409	42.8423	58.9256	46.9466	47.258	36.7318	58.5228	58.7993	28.5223	46.5291	55.9903	41.3546	63.7426	70.8746	65.0615	52.2591	50.4863	47.7376	61.0054	70.7066	65.6841	44.051	40.8003	56.2006	79.1973	66.6024	65.8375	61.6045	61.0018	82.2269	92.791	87.3532	70.0249	50.4677
EGR46832	75.0002	98.3266	110.556	107.22	107.613	99.4671	31.3728	68.4266	33.8531	162.662	161.928	179.392	182.796	153.257	156.981	181.718	181.327	65.1108	81.5646	80.111	68.8117	64.8866	73.03	61.7122	39.5326	63.0998	53.7028	93.9212	74.6247	92.3449	41.0972	52.4261	61.5724	90.4054	87.0705	91.8914	74.5294	102.42	90.05	124.651	101.656	107.22	107.614	99.4676	87.4812	132.379	109.68	86.9426	78.7271
EGR46777	40.2522	34.8522	31.0745	26.3656	25.4661	24.3315	48.1927	57.1992	64.8344	28.0522	28.5355	33.3002	32.5434	23.8203	26.0488	30.579	31.0819	36.5797	47.1217	47.3826	25.2036	31.7824	30.4602	27.8831	51.3598	34.5269	25.2895	36.8729	35.7829	35.1154	19.1029	21.284	22.5209	25.8791	27.099	31.3128	18.7941	18.3369	25.7465	33.7912	24.8308	26.3657	25.4662	24.3316	53.3448	68.8034	57.7031	24.809	24.9794
EGR46817	56.2348	72.7324	63.6816	47.5084	39.9551	44.2894	71.2713	63.2121	52.9326	34.8069	35.3886	38.7712	39.358	33.3806	33.1039	41.1897	40.1549	23.7486	18.137	20.3942	17.1192	26.8446	28.3802	34.9598	41.3607	45.1347	37.9292	36.0051	35.7067	35.8502	33.808	35.1896	38.456	23.4784	19.2417	29.7792	31.1736	28.2129	34.0459	72.6288	65.8108	47.5086	39.9553	44.2896	51.6554	78.1542	60.1585	26.1191	20.0362
EGR46789	75.5957	106.564	93.3094	135.057	127.554	126.434	82.2807	84.5362	60.2566	77.8025	80.2503	69.9506	69.7234	72.3915	73.5283	80.4161	79.0805	77.295	110.415	115.802	85.2746	65.2214	65.1851	53.0793	53.2443	48.4903	46.5078	66.8461	61.9242	60.7208	39.292	44.7711	47.6549	57.6923	41.6309	75.6897	54.6469	44.3031	52.1019	107.16	105.225	135.058	127.555	126.435	105.636	128.664	111.868	61.8487	45.1665
EGR46798	18.3997	23.6879	27.0552	20.8629	13.828	16.9943	7.78593	14.0331	6.24522	5.6622	7.02068	6.80206	7.15689	6.51425	5.96836	6.8443	7.28582	15.2255	5.74405	5.60191	9.02113	20.9101	25.6698	27.431	15.3898	6.33998	2.83326	7.46386	7.23149	8.9884	2.39311	2.96738	2.03242	8.03351	12.2124	10.1244	3.24155	4.00819	4.54594	44.473	38.2424	20.863	13.8281	16.9944	21.6583	34.049	23.122	15.1776	13.1824
EGR46881	18.5762	24.8597	30.8804	19.5179	20.3954	22.6463	19.8286	19.3762	22.4222	79.3207	75.3501	85.2004	84.8666	79.1657	79.1225	76.9658	77.5721	91.992	80.0923	81.9073	72.3246	111.067	112.043	23.7545	22.3087	15.3773	20.6157	73.3669	83.1742	84.7031	28.6472	28.4428	21.543	85.1435	103.889	79.0757	117.638	113.154	112.044	17.9968	19.5985	19.518	20.3955	22.6464	20.3784	21.694	18.8814	49.0205	34.8219
EGR46805	43.747	55.0482	51.3005	62.0858	59.8161	64.7635	65.9517	55.0428	47.4997	31.0999	31.649	32.3238	36.6206	29.3442	28.5857	35.5514	34.7062	54.2107	41.2377	43.4305	40.9857	57.2515	56.0704	34.396	35.7548	50.7073	43.7759	59.1894	60.5997	59.0713	39.1502	47.1759	42.8835	52.8466	43.0047	64.1253	40.9218	31.7774	38.9729	85.9096	67.4324	62.086	59.8165	64.7638	54.7772	64.2796	49.5152	44.1701	31.3547
[truncated: 8,090 more rows]
[truncated: 312 more columns]
