# Supplementary material for: Fungi.guru: Comparative genomic and transcriptomic resource for the fungi kingdom
Source: Comput Struct Biotechnol J. 2020 Nov 20;18:3788–95. doi: 10.1016/j.csbj.2020.11.019 (PMC7718472; doi:10.1016/j.csbj.2020.11.019)
Supplement: Supplementary data 10 [file mmc10.zip › Supplementary Data 20.txt]

gene	ERR073008	ERR073010	ERR073013	ERR073014	ERR2584667	ERR2584668	ERR2584669	ERR2584670	ERR2584671	ERR2584672	ERR2584673	ERR2584674	ERR2584675	ERR2584676	ERR2584677	ERR2584678	ERR2584679	ERR2584680	ERR2584681	ERR2930303	ERR2930304	ERR2930305	ERR2930306	ERR2930307	ERR2930308	ERR3299756	ERR3299757	ERR3299758	ERR3299759	ERR3299760	ERR3299761	ERR3299762	ERR3299763	ERR3299764	ERR3299765	ERR3299766	ERR3299767	ERR550451	ERR550452	ERR550453	ERR550454	ERR550455	ERR550456	ERR629120	ERR629121	ERR629122	ERR629123	ERR629124	ERR629125
CAG78263	15.0051	14.3955	22.9622	23.8643	11.736	10.475	11.2074	17.2764	16.3712	13.7309	15.8894	13.2635	13.4161	12.789	11.5134	9.77553	7.71293	7.05201	3.59268	3.91043	5.90535	5.25404	4.954	6.97417	4.88055	24.1894	21.8875	25.6808	20.3606	30.2131	28.8407	32.1273	31.9043	27.2485	22.1927	21.8172	15.0069	22.4922	18.4867	21.7621	23.2511	16.8288	21.3159	13.1651	12.1108	13.4223	15.7984	17.4264	14.2929
CAG78771	0.0800441	0.158416	0	0	0	0	0	0	0.0261323	0.0516792	0.197882	0.0547574	0.107697	0	0.0258187	0.0490751	0	0.0215805	0.0212452	0.0172358	0	0	0.0370811	0.0189361	0	0.0821146	0.0984307	0.148559	0.0519707	0	0	0.996388	1.47579	2.54212	0.554166	0.584732	0.411951	0	0	0	0	4.81658	9.93843	0.0611071	0.109969	0	0	0	0.0473112
CAG77633	165.465	320.944	23.5626	35.5694	20.5727	21.1298	24.763	28.6033	28.5041	28.2237	56.9057	54.3311	57.6017	27.4392	28.667	25.8047	23.7197	26.5911	13.5844	6.35315	8.98106	8.56026	22.0364	10.3416	8.1854	58.4967	60.4201	60.9612	41.0887	73.5979	73.7436	301.627	283.603	273.279	176.905	174.795	101.354	59.7403	50.2449	49.9712	54.7938	18.2922	19.4876	87.3386	88.8455	40.2135	40.9587	33.7087	18.3643
CAG78802	26.4422	9.59422	31.5525	23.1843	22.9953	21.0637	21.265	23.11	22.3992	21.8897	17.4389	17.849	16.34	21.4985	21.6781	18.6988	25.2974	24.2495	22.1447	16.9519	22.2811	20.5887	13.9432	18.5294	14.6157	18.4438	19.5836	20.8664	24.7119	19.1168	19.5721	16.7988	16.0518	16.4451	12.6079	11.4817	11.6498	20.9816	16.8098	16.6247	15.854	8.89426	8.42822	14.2223	12.3157	25.3245	20.2483	23.5707	28.8309
CAG77692	68.6711	52.5949	91.3543	71.0547	58.3187	56.4948	60.3329	64.1566	61.5259	55.0013	58.8146	53.871	52.5926	63.9126	54.8227	56.6566	54.8801	48.0642	43.5398	31.5871	40.3576	35.1807	43.3149	40.0117	33.2769	54.9937	48.0993	53.94	52.2761	64.6935	59.8405	78.4779	62.1043	63.125	62.5752	62.9325	43.059	69.452	62.3662	47.1168	44.8313	40.3007	40.5926	92.2389	92.8454	45.413	44.4385	63.323	59.9318
CAG77740	119.95	15.128	12.3263	9.69962	12.11	12.9416	10.1351	13.2674	14.4451	11.8158	16.5606	13.4749	13.3502	11.9411	10.3922	9.28274	13.9349	10.0664	12.9142	4.96946	8.71002	6.50919	5.37968	6.64203	5.37038	82.1344	64.1706	69.0915	81.1251	114.492	105.295	86.4826	87.5605	90.9028	53.9378	56.4998	34.0436	25.7946	37.6955	23.6255	26.8064	28.5972	34.5133	35.9103	36.1494	29.5817	34.6909	13.5363	9.64417
CAG78364	49.4613	48.8406	43.3279	32.516	26.2107	24.5541	28.1284	26.0668	31.3508	30.7449	24.5296	24.7471	25.8408	25.6289	26.7315	25.7276	37.1023	40.1473	38.7554	51.8359	62.4906	60.2737	59.7818	52.5304	50.015	35.0867	36.8819	32.9594	40.5696	28.4041	30.9359	43.264	52.0515	46.6649	38.4161	44.6476	50.3693	32.5884	34.8913	21.2191	21.8512	30.2793	29.1053	76.3226	91.4469	28.1209	36.0665	31.9182	44.7852
CAG78832	33.3227	52.8212	34.5842	32.7816	33.5122	35.847	32.8705	38.5698	35.738	33.9805	41.0246	39.786	37.9735	36.8678	38.2223	32.2205	49.0826	43.8288	45.0903	19.2125	26.407	26.2018	46.8521	32.8589	25.4345	73.8805	61.1785	74.4893	79.3139	72.7488	79.8729	245.963	248.556	229.91	168.665	161.263	155.629	21.5569	22.7524	16.381	17.8061	22.5606	32.8948	78.4572	82.5762	41.4369	31.4791	32.775	34.3297
CAG77606	0	0.366402	0	0.323179	0.0985263	0.095991	0.187439	0.104697	0.402944	0.0996075	1.30766	1.26649	1.8682	0.407565	0.696688	0.472942	0.620151	0.415947	0.327587	0.265765	0.236418	0.143824	0.786178	0.145991	0.524318	1.26615	0.569151	3.29285	0.200339	0.594869	0.350551	2.62799	1.09403	2.21875	0	0.866941	0.317601	0	0.181066	0	0	0	0.363138	0.471116	0.847825	0.454903	0.535433	0	0.364754
CAG78539	92.929	168.17	1.81461	3.7738	0.671128	1.02749	0.729583	5.70527	4.2151	6.688	2.54496	3.79993	2.9289	1.09065	1.84013	3.12947	7.54332	12.8712	7.09271	1.16376	0.460114	1.04966	0.904121	1.77579	3.18882	9.24066	9.96908	8.77686	9.16258	10.9984	15.1798	16.1306	14.4784	18.7118	14.1732	9.27977	6.90223	70.1901	83.5161	0.350963	0.722836	0.175413	0.353367	32.0908	30.113	0.442664	0.781541	1.75551	3.37193
CAG78262	196.132	461.38	272.301	294.476	190.16	183.456	200.663	230.726	243.168	247.745	227.256	224.689	226.295	214.132	199.628	193.519	145.481	135.157	122.894	120.475	135.273	135.841	94.5548	127.209	93.3857	178.004	166.579	177.913	163.871	169.824	174.421	208.977	196.112	201.146	175.419	151.819	144.89	211.625	244.614	180.662	203.834	139.692	138.992	96.6441	98.1775	230.702	273.252	249.784	226.417
CAG78736	32.2348	147.083	44.5616	75.9252	80.0097	83.5097	77.7714	79.4396	72.0259	66.9912	142.312	145.366	145.412	119.755	121.233	119.544	30.982	33.4764	23.6057	13.6854	14.0541	11.9255	23.4695	16.9809	15.3974	29.3191	27.5914	29.9132	43.3087	30.9912	28.49	81.7481	73.6509	74.5868	112.911	104.518	96.9782	30.3299	28.4185	53.4622	46.7446	37.2488	52.0958	128.662	137.112	25.9695	35.5878	66.5573	34.6851
CAG78482	17.024	13.0835	14.394	6.68109	9.23191	9.18764	8.13988	10.6112	8.37064	7.35426	8.2212	8.03315	8.91693	9.82076	10.2743	9.32003	17.9819	15.545	18.3488	29.8969	37.6612	36.4904	22.4218	36.5403	31.0309	32.2942	33.2354	37.0155	35.2709	24.6487	27.3408	16.9065	19.1215	19.0373	20.3344	16.4327	20.6921	17.3789	12.7123	8.25497	7.20455	9.38909	8.82336	14.0399	14.9948	12.2438	13.0816	6.38741	10.8212
CAG77889	28.4923	18.2181	13.9081	12.6257	17.0762	15.3413	14.1128	16.3608	16.1712	13.3014	15.6356	13.9438	15.4817	17.0804	17.6738	15.7218	25.7693	24.227	22.8617	17.0842	23.7901	20.0234	21.525	16.0734	16.9455	22.0344	26.8169	27.2538	32.7296	31.5498	29.382	25.5593	23.7792	26.2667	24.416	13.3012	18.3484	11.4448	11.1894	9.0946	7.78261	10.3715	8.89896	16.7319	19.4216	14.0558	11.2196	16.0179	12.4363
CAG77812	27.1805	18.3684	30.0489	37.4951	63.9289	51.5595	72.4887	70.182	67.0941	65.0585	82.413	65.3055	76.2633	49.0369	64.1505	64.6253	48.4107	54.335	51.7312	51.961	52.1493	44.4972	58.0441	41.7173	44.7786	55.0871	60.3263	41.8332	53.8038	48.5672	48.2024	80.7853	94.0212	62.7656	69.2627	67.0548	65.9624	32.2024	30.3438	37.1952	35.1112	35.6315	49.9333	68.8295	73.7734	40.072	57.5193	53.2953	51.7229
CAG78349	72.7513	31.0901	68.0916	76.873	129.104	127.784	115.765	141.121	166.47	173.75	123.692	129.486	119.974	124.584	122.939	140.917	158.296	192.324	203.348	364.325	308.145	381.721	205.496	275.982	326.836	89.8239	106.088	80.6555	156.337	110.055	101.67	74.237	80.352	74.072	87.5252	77.4211	132.095	94.6024	79.3383	59.4512	74.3965	81.2434	81.8317	96.3341	90.22	81.6289	63.6805	123.278	139.277
CAG78690	34.5233	43.5973	47.2935	40.947	40.6474	40.9016	43.1073	73.5345	72.3445	63.7764	81.3036	77.1947	73.8342	39.1317	36.2577	35.5529	23.3038	20.0475	14.7442	8.51191	14.2322	11.4247	8.45037	13.2035	7.34225	42.6514	35.0121	41.8136	32.1105	46.442	40.1615	99.828	97.5546	92.4535	57.5956	70.2599	46.245	51.9165	44.6051	50.4803	63.8272	32.5044	45.2926	35.3625	33.1352	34.7232	54.7705	36.0807	29.283
CAG78434	0.160312	0.25382	0.322952	0.223878	0.648402	0.365731	0.292153	0.616482	0.907186	0.72452	1.24557	1.2429	1.22227	0.882298	1.03419	0.589724	0.465402	0.950869	0.312032	0.184105	0.300255	0.473254	0.198042	0.1517	0.24971	0.657835	0.788545	0.347121	0.797997	0.755494	0.303549	1.96055	0.454723	0.512336	0.538123	0.9609	0.953393	0.0648932	0.125431	0.124924	0.128645	0.187313	0.251559	2.4477	2.20245	0.0787821	0.185457	0.702974	0.252679
CAG78110	77.4991	291.33	15.842	19.5767	20.707	18.3304	19.2813	24.4787	22.4364	17.5862	14.7718	12.9812	12.7274	17.7636	15.1089	15.2676	3.66496	4.08669	2.32922	2.52771	5.99624	4.06392	6.99562	6.44386	3.43752	102.536	101.608	102.905	69.7426	87.7422	90.636	234.233	235.666	194.773	180.833	144.097	97.1714	33.4241	28.156	191.299	187.601	83.8273	88.7265	13.834	16.2057	81.2395	134.779	13.7434	11.5191
CAG78887	0	1.51446	0.152127	0.210917	0.128603	0.0626467	0.0611643	0.341642	0.0657434	0	0.49783	0.275516	0.270944	0	0.259818	0.0617313	0.337275	0.162876	0.160345	0.303532	0.257157	0.187729	0.932881	0.238196	0.470507	3.40862	2.72394	2.24245	3.4648	5.30581	2.85975	10.6865	8.13955	8.4468	2.78833	3.62107	3.52369	0	0	0.117691	0	0.588228	1.42197	0.153733	0.276659	0.296884	0	0.294345	0
CAG77962	255.391	263.77	322.284	323.347	195.694	183.075	192.341	217.74	233.213	213.45	234.642	221.944	227.464	198.369	183.69	183.237	130.507	132.239	99.8168	102.981	112.465	110.765	80.8181	110.315	81.5079	140.542	139.961	137.656	154.515	157.282	158.356	181.531	177.153	188.569	139.638	136.692	104.454	335.695	318.826	255.146	255.501	236.04	242.784	204.085	210.563	175.206	213.301	242.711	227.635
CAG78801	109.058	93.0532	200.344	195.308	139.015	142.08	142.909	167.189	173.162	175.039	155.455	147.189	144.599	150.56	148.338	132.519	159.147	142.026	143.946	87.9919	127.942	116.724	131.276	125.814	101.916	195.789	188.305	192.297	233.221	210.676	204.075	203.375	196.678	196.052	227.421	222.798	218.198	130.842	111.738	84.0883	86.0001	93.7149	105.283	152.136	172.019	133.26	139.75	183.095	190.857
CAG77814	11.411	26.5777	15.6734	16.5941	11.6236	11.6179	8.70773	11.7756	11.0838	10.8379	15.5204	15.6123	14.8456	15.3216	16.1828	15.7267	8.52926	9.10232	8.15993	2.92416	2.07138	2.06601	4.93672	3.8373	2.80437	27.8625	33.6307	28.3544	29.8804	36.6048	37.8205	57.3364	50.8244	48.9379	48.6708	30.4181	22.326	8.81825	8.19031	5.18091	4.76766	9.58646	10.4328	24.4781	28.115	5.14425	5.89127	15.1629	10.1448
CAG78667	284.113	102.148	396.957	407.567	291.874	271.194	274.039	270.754	259.383	252.154	273.572	241.937	251.58	296.422	277.338	261.404	224.056	208.985	190.581	175.673	212.272	211.683	169.2	200.606	154.755	965.323	1021.78	1018.53	1042.07	945.246	1033.47	827.026	907.464	865.141	963.062	907.569	965.849	390.346	303.177	414.703	389.618	528.41	596.548	298.254	314.899	287.672	291.072	378.282	347.91
CAG78534	37.8226	81.3782	17.5504	15.0349	16.3443	15.3948	13.2234	18.4894	15.3542	13.7494	19.8114	17.4109	16.0101	14.3453	13.6164	13.3171	13.065	14.462	10.3772	8.15447	14.5201	12.8757	12.5123	10.5004	7.78306	35.0226	31.0652	35.3177	44.9144	47.8233	39.1076	59.2734	60.9414	49.4031	41.7257	35.6617	22.7787	21.0446	20.5046	28.0385	28.6463	48.5516	78.0785	24.1522	26.2733	19.0745	18.9278	11.3192	11.1638
CAG78878	9.00619	7.66592	15.9574	14.1889	12.4004	10.9886	11.3077	15.288	13.432	14.5611	13.6087	10.3657	11.0881	14.5635	12.6396	11.3972	12.706	12.0933	8.68272	8.81595	11.3152	10.3955	10.936	10.196	8.40859	19.8938	18.7256	19.1828	22.9014	21.5708	21.6608	16.4687	17.6474	15.3935	12.0946	14.5482	15.1146	7.4944	6.83072	8.064	7.60968	10.7869	13.906	8.92472	8.16838	8.24774	11.0138	15.0343	10.0237
CAG78855	21.8568	99.3984	24.1716	24.9076	13.0506	12.4344	12.3297	13.1857	12.4945	12.8469	16.3319	14.5251	14.1791	12.5233	11.9644	10.7118	10.2767	8.79473	7.12153	9.99501	12.5634	12.555	18.8214	11.7437	8.53402	16.7499	15.7513	16.1328	22.924	23.8814	22.7637	95.888	90.0695	87.5358	84.5018	66.0755	79.8796	13.1975	11.9817	12.5613	13.0189	13.7513	21.0109	126.632	128.232	27.0103	29.1149	21.8642	16.2688
CAG77626	79.3982	58.6469	49.9843	33.1695	19.3578	18.1911	18.2072	19.035	18.9057	16.8318	18.2545	18.6855	17.2341	19.4213	20.4299	19.9016	17.9961	15.0028	10.2367	14.1742	16.0321	13.4171	12.7584	17.499	11.9158	22.0454	25.035	29.8078	23.7195	30.9633	29.1685	37.4206	30.1567	24.7376	23.5624	10.2325	12.1074	66.8207	53.8265	57.0461	56.7033	45.064	57.8362	43.2587	41.9545	33.8496	31.8931	22.6489	14.9746
CAG78342	39.8327	65.4693	22.0671	19.8668	48.8171	56.2942	43.2092	46.5969	30.9627	33.0652	37.7815	29.0658	28.711	48.1042	46.2538	46.1682	66.8416	56.7644	83.3705	121.142	155.604	139.87	126.446	98.989	141.254	152.166	136.918	137.647	92.8584	118.969	113.565	91.7112	92.8093	78.4261	95.5055	85.9092	78.2257	35.9335	40.0705	20.8411	28.9964	33.9089	35.2707	47.7856	62.0209	18.7361	18.4323	23.0118	22.4226
CAG78607	14.655	17.6343	19.0914	21.6938	18.6349	21.8432	19.2293	21.9678	21.647	20.5215	25.5331	22.5013	21.9964	23.8741	22.5217	17.9699	14.0944	13.4864	11.3406	13.6324	16.4022	14.0262	13.8496	10.9093	11.8426	15.3013	14.7374	14.0226	23.5129	20.4261	20.8673	16.9836	21.431	16.8607	14.9218	12.4441	13.7213	7.90964	6.95625	9.82117	8.78091	10.274	10.3484	19.989	16.465	14.5958	13.6759	16.4703	15.6301
CAG78257	34.2209	13.1447	38.9566	45.952	49.959	52.747	53.1389	50.2021	51.7845	53.9063	49.5346	46.9127	50.6295	50.6845	51.9468	44.4447	41.1948	38.6519	40.8102	45.7531	50.0271	42.0641	44.9953	34.5543	37.5625	42.4459	39.9236	39.2099	51.581	43.4626	45.703	43.6904	40.9713	40.365	41.632	33.2255	41.4998	32.131	28.3595	26.5091	26.08	19.9529	20.018	28.1344	31.2503	30.5496	31.2727	37.4904	33.9905
CAG77662	112.795	70.2428	77.1721	48.0106	34.6579	33.7151	40.0278	55.8259	66.2739	63.4705	50.3581	49.8362	50.1105	44.383	44.1452	41.4528	80.0637	81.0358	71.6948	51.0438	51.5118	54.8653	47.2479	59.8358	43.1532	68.0171	65.4269	67.4517	61.8089	62.597	63.0502	16.6245	23.218	19.2273	25.0378	24.5622	26.1186	78.8261	85.7877	49.2743	51.7274	139.636	111.458	33.6191	36.4358	74.6992	71.8724	44.9865	76.4423
CAG78399	110.711	151.671	208.339	237.469	224.386	210.363	204.177	283.877	270.973	272.218	269.247	282.083	284.538	264.449	241.206	229.237	218.958	224.847	197.775	178.152	208.597	182.624	206.993	146.795	150.107	280.876	300.816	287.296	250.941	420.064	401.436	492.53	483.269	368.649	324.617	286.101	196.522	137.665	131.49	127.083	113.313	203.719	212.997	84.0125	107.472	164.198	153.001	261.632	205.324
CAG77808	48.8737	6.55322	46.3364	44.151	42.5263	46.8676	39.5609	30.7621	29.1197	25.638	30.0117	25.3889	25.6457	37.9871	36.2977	34.0659	26.1738	26.8146	19.1012	18.7457	24.684	23.9769	15.1695	24.1358	17.6739	40.455	44.0234	44.0781	37.0477	39.0636	35.8484	28.2176	26.5563	30.8239	24.07	23.3441	20.0805	40.2475	38.18	34.7407	35.9227	26.9466	33.7564	27.0505	28.9564	19.3645	26.662	37.4155	29.8985
CAG78358	3.58156	19.5109	0	0.127162	0.116302	0.0755396	0.221256	0.247172	0.198184	0.352735	0.557407	0.872072	0.612571	0.360822	0.274128	0.52105	0.447356	0.458258	0.354466	0.104571	0.31008	0.452727	0.421827	0.229774	0.567338	4.91969	2.6127	3.60527	5.43911	7.72413	6.20694	5.96563	5.42391	4.36508	2.21598	2.72894	3.33245	0.0737182	0.213733	0.638607	0.07307	0.212786	0.214327	1.66834	0.583793	0.357984	1.15873	0.266191	0.0717604
CAG77926	8.3394	11.9599	8.58257	8.35481	9.185	9.70063	10.0584	13.8612	10.2591	10.7684	11.3539	9.7562	10.0821	9.8978	10.8377	8.96608	13.2791	15.315	15.077	10.6181	17.78	17.5203	11.142	14.4676	12.9899	14.6305	13.6733	14.4682	18.9902	10.8737	13.5936	16.9451	16.6268	18.5403	15.9743	16.9789	18.7434	7.63209	7.65968	4.80326	3.92797	10.7325	11.6637	11.4411	10.7929	7.48374	7.96964	10.7763	7.85802
CAG78036	40.5289	20.711	58.555	49.9733	51.0293	50.7094	51.6105	53.202	56.2851	57.3724	44.1618	42.4071	43.5529	57.9263	56.2389	52.0346	75.5747	79.6205	64.8252	31.4326	45.8893	45.6367	31.5113	44.1003	37.7499	28.4763	34.0255	35.4702	55.5079	32.1434	37.7829	43.112	47.0405	47.2965	41.1929	33.2896	44.1814	59.4487	43.4026	49.3431	50.1725	78.5452	76.296	10.8325	14.3771	28.3721	32.4714	50.8144	56.0876
CAG78757	22.3084	11.0856	26.7928	16.0003	17.2113	16.9468	15.8017	19.1375	19.7186	19.0104	17.6681	16.2256	15.3698	18.9391	18.7302	16.8695	21.9051	21.0307	20.8347	20.987	27.6535	24.4432	21.3341	22.1908	20.0951	24.9278	26.0047	22.4556	31.1768	32.6338	27.5048	22.2625	21.0955	21.1987	15.876	14.8593	13.977	16.1103	14.4811	13.5227	11.0222	13.0999	15.3596	16.7091	13.3166	19.5584	18.3701	17.1713	20.2957
CAG77975	26.7137	11.2023	49.8002	33.2574	25.9208	25.1678	25.5787	31.2682	30.3557	32.5337	29.0101	24.2481	27.3285	26.9656	26.3621	24.5038	29.7817	30.1116	28.9842	31.5853	36.1587	33.9287	23.3597	30.7493	24.0457	24.3244	21.6454	23.2845	24.874	23.9986	25.7225	23.6974	20.4608	21.0952	20.5061	18.192	16.6733	32.3987	22.3191	23.9636	24.0127	16.1308	17.588	26.2958	30.2047	33.3796	35.0963	34.6075	43.411
CAG78372	97.4627	239.9	143.941	153.678	96.5726	95.2765	100.439	108.312	110.2	105.812	118.31	108.943	106.921	106.345	102.211	94.0145	63.7063	56.8851	51.7368	57.0157	69.2714	66.7581	77.8573	68.3666	51.1005	74.534	79.2039	83.3497	89.7962	95.7915	88.1312	106.84	109.969	100.348	138.23	117.688	119.14	114.747	93.0781	111.813	112.801	115.822	159.893	172.314	177.657	146.871	175.266	136.562	125.086
CAG77946	34.8066	6.67108	17.0222	13.623	9.18384	7.75071	9.84862	9.38604	10.5261	10.5856	9.9634	7.45655	8.44197	10.7679	10.2225	8.81677	20.864	21.3365	18.2335	19.4472	22.7388	22.0305	14.3423	19.5021	17.5102	19.7328	20.8377	20.6549	33.2444	33.7874	34.7568	20.6434	19.6158	20.7472	15.796	14.0001	15.5249	15.9063	13.76	12.2055	11.687	9.95321	7.65372	18.1808	19.2535	12.1536	13.9872	13.924	17.3246
CAG78462	139.802	50.9722	115.18	54.0559	45.5482	39.9201	37.1109	48.4625	40.201	36.3452	40.1957	34.2951	32.5635	47.5242	37.8558	37.7338	62.7397	45.6298	42.7726	93.38	103.128	104.301	76.4346	106.26	81.7785	84.5025	82.3652	81.5662	74.0009	85.0349	72.5308	47.3379	46.4005	47.7653	56.3798	53.3524	51.3599	143.461	110.416	52.0614	57.0331	58.3105	56.8865	195.196	205.593	85.541	74.29	46.027	77.2703
CAG77645	39.7364	37.7422	57.0912	79.529	50.1943	49.5093	44.24	46.154	38.7953	35.4059	48.9523	45.6956	42.6081	59.8328	49.6514	48.249	27.6744	21.3299	19.8049	29.6239	28.327	26.1922	41.0474	28.0554	21.4959	21.6987	22.1931	24.4291	22.3246	23.5284	21.5888	28.706	27.3455	26.8039	23.7447	23.2796	23.2394	27.8608	24.8709	43.8423	46.9207	25.3651	29.5064	39.5257	42.8371	61.1646	60.1144	67.2436	33.8012
CAG78664	4.6823	9.31975	3.3351	1.40119	2.56306	2.28902	2.55992	4.67548	4.10552	3.97316	3.16552	3.84374	4.13995	2.8273	2.15758	2.82971	7.66299	12.3353	8.69939	8.06588	12.1295	12.4715	18.7163	18.0712	13.4975	20.243	24.2652	25.3256	19.5435	17.7961	20.2143	41.457	49.5203	55.7945	45.8045	43.5265	46.5429	1.05599	1.09906	2.18923	2.49599	6.09618	7.00628	13.2769	12.6818	5.22662	3.59826	1.95544	3.63734
CAG78016	41.2982	42.3662	41.7212	49.6539	42.6824	39.9116	39.1156	38.3075	40.2888	45.754	36.506	39.3685	38.222	40.8316	44.5347	40.0026	44.3665	49.6103	47.5423	45.6738	53.8616	55.5855	60.7348	51.2778	47.3898	28.4532	27.9466	20.9761	33.9538	30.3086	26.0968	30.8992	32.0581	33.0936	25.9926	27.8756	34.0404	29.5272	29.6836	22.4226	22.9435	25.2691	35.2303	75.3682	76.8814	45.7543	43.6769	40.8981	49.3976
CAR65200	26.4392	14.3944	24.0834	19.6943	18.3477	17.4895	16.09	17.003	15.4872	13.619	15.7758	12.9937	13.7734	17.9657	17.2409	17.1462	17.1054	16.8812	14.6936	11.2629	14.4559	13.2803	10.0152	12.6901	9.73147	21.3949	27.3479	24.0478	26.5551	27.2342	25.9168	21.6366	25.8555	24.7083	15.0785	13.677	12.6409	15.6479	14.8988	15.6195	16.0273	14.1636	15.9512	16.5408	16.6538	20.6153	24.1819	18.9043	15.458
CAG78653	9.68626	14.3305	9.59665	10.7551	11.0873	10.3739	10.3213	10.3089	9.53877	10.1154	12.3375	9.99372	9.75665	10.5571	9.356	9.47588	8.26231	7.47771	6.37811	6.90684	6.8674	6.63672	9.17063	10.5684	7.9599	18.679	18.4201	18.9105	19.8981	22.4498	25.6171	9.6404	13.7375	12.8772	20.7211	16.1208	15.0369	56.1786	46.6526	92.4948	89.7708	65.7416	69.2701	348.802	353.412	146.94	146.775	10.7541	11.513
CAG78398	57.5119	349.129	4.09745	2.9384	0.95554	1.33824	1.93146	1.65	2.93091	2.47544	2.44395	1.59932	2.32771	1.85283	2.59409	1.8347	4.82407	6.60566	4.16988	3.94676	7.78617	8.41272	8.92426	10.265	7.46861	26.6697	26.4491	23.6042	37.0375	29.3269	31.3415	51.9546	52.1227	50.321	39.9052	40.0425	45.112	22.599	21.1822	23.8292	23.9763	26.8794	24.3226	3.42678	3.46886	35.4323	30.9946	3.14386	6.08009
CAG78804	38.7178	30.2289	17.4422	35.3439	28.4691	33.7038	31.18	34.9526	38.3849	40.363	45.1612	45.926	45.2834	33.4295	32.5392	35.3891	11.5416	18.3873	11.4078	14.9914	15.9669	13.9906	20.5692	13.9493	10.2611	20.9528	18.3457	18.9535	37.3618	21.6856	26.4326	43.9837	36.2717	41.293	30.6282	29.9405	38.7557	6.68606	5.00261	17.2307	20.9507	8.71576	7.31574	24.1344	28.5483	10.7355	15.7179	26.9985	15.7464
CAG78654	38.0767	3.38473	25.7178	25.3904	22.8485	21.8715	21.9298	22.6508	18.3042	18.9976	22.5785	20.681	22.7257	24.721	23.1326	21.2923	15.8488	16.6601	11.862	11.1868	14.2679	14.6085	8.70755	14.132	10.3667	18.8894	21.8491	20.8675	30.1957	24.1324	24.0581	13.5037	14.3014	15.0096	12.3887	9.42897	13.4794	25.373	19.764	25.9311	25.5869	29.008	18.4185	8.31406	9.66993	21.5565	26.4225	20.0751	18.3575
CAG78714	104.571	9.35402	68.1374	59.1978	41.2512	35.5336	37.9228	40.36	43.3979	46.7262	41.3821	41.8303	46.303	43.0502	47.6412	49.0805	70.7167	61.6957	48.6629	29.6836	35.9622	39.9762	35.3061	42.0227	31.4979	85.5581	85.6065	86.2574	75.759	77.4519	76.7407	26.7074	24.0197	27.0236	40.9023	39.6172	42.5002	103.074	91.7568	73.8912	68.0327	41.7633	35.924	280.537	277.861	150.249	120.461	53.5405	66.1149
CAG78642	284.793	131.799	592.634	768.584	934.807	997.731	1043.51	1084.53	1104.65	1221.68	995.886	989.904	1115.15	1041.13	1049.95	1071.63	728.481	740.014	750.01	242.569	295.684	268.025	283.461	241.025	193.536	498.226	462.591	473.356	702.185	460.234	545.336	387.396	400.378	424.538	441.919	405.997	466.447	595.549	618.042	596.769	530.41	348.883	368.448	516.687	640.505	786.044	691.639	1116.57	945.007
CAG78008	10.8934	6.54213	4.96601	4.5245	5.03769	4.14848	3.93622	4.77963	6.07043	4.85045	4.70948	4.4327	4.73819	6.20208	6.17932	5.18179	6.22847	8.05129	4.88533	3.8016	3.98142	4.1584	4.4374	3.599	3.71012	9.9228	11.317	10.1089	9.8166	10.6214	9.17528	9.96704	9.85574	11.9298	8.5111	5.48811	5.60634	5.47396	4.95964	4.61027	5.19976	7.90024	7.51538	5.44856	3.87051	3.04587	2.60733	5.21605	4.32947
CAG77677	2438.64	1450.3	1447.97	2132.58	4718.5	4878.15	4924.92	4502.69	4685.78	5187.98	4742.4	4841.94	5419.33	4521.09	4706.57	5021.52	2827.6	3198.42	3143.16	3334.43	2826.75	2386.94	3111.11	1787.79	2112.72	1924.08	1887.77	1768.93	2066.78	1778.15	1929.19	991.487	1072.01	1046.06	1283.52	1125.11	1452.54	1730.03	1933.29	2620.41	2702.35	3057.68	3281.09	535.785	320.293	1484.25	1311.65	2924.24	1523.88
CAG78622	48.5622	91.4501	112.282	155.673	205.344	230.962	203.595	196.234	211.871	215.673	232.052	248.402	226.955	218.188	218.347	194.655	104.75	117.239	104.091	261.579	274.742	287.405	319.557	263.362	293.976	102.279	85.5041	104.809	119.91	78.965	86.5186	147.992	145.573	116.84	114.848	100.472	160.307	81.7579	83.764	107.077	121.78	79.9538	84.4296	198.847	174.88	89.4935	95.7602	173.692	145.691
CAG78145	19.9409	17.6378	35.0763	19.7221	32.229	31.7999	28.2056	30.3187	27.9499	25.1449	25.0306	22.3622	24.3515	32.1325	33.0468	30.1163	50.3032	46.7305	47.9911	40.7726	65.6556	61.3567	37.0865	54.0913	51.8953	60.7102	67.3799	65.4991	61.0907	49.004	51.6209	27.3548	28.447	25.5802	25.0274	25.1054	27.7684	23.5767	18.3932	11.0733	12.3886	20.1565	16.7925	28.5714	25.307	22.5878	23.3393	18.9756	35.2553
CAG78674	654.236	846.551	1611.64	1758.94	702.577	679.277	663.526	515.295	511.787	523.565	691.927	633.474	605.616	827.073	633.361	624.202	933.73	438.225	1063.07	714.57	811.348	783.516	1582.07	1105.15	954.964	350.458	293.36	293.869	1282.38	1386.95	1288.48	519.813	541.839	502.775	953.04	918.799	847.077	741.573	633.551	209.885	186.982	604.63	1088.87	2685.4	2872.44	1598.4	1221.83	1500.97	1303.05
CAG78649	2430.69	427.5	1293.97	1468.48	1627.08	1717.36	1766.78	1540.47	1813.64	1869.73	1662.98	1716.71	1808.27	1633.08	1824.62	1925.78	1301.08	1441.65	1266.17	1056.05	1058.98	968.667	1133.11	931.836	861.531	812.446	759.8	829.425	928.715	892.198	865.423	463.565	570.652	476.616	520.99	543.553	665.9	546.108	656.074	366.207	380.489	625.511	658.629	428.899	380.792	448.116	426.927	1417.97	1588.92
CAG78602	11.6322	96.5762	8.62477	20.3057	10.9366	9.00215	8.30932	11.8408	9.5409	9.22542	13.8712	12.3783	10.7479	10.1008	8.1294	8.49641	6.42197	4.9365	5.85082	2.35013	3.22763	3.2967	16.3158	5.31681	4.68225	12.4855	12.3175	12.6268	16.7833	20.1647	17.9875	76.2091	70.8265	71.2521	84.9615	85.8622	80.7569	4.27265	3.66579	10.4913	9.29125	10.9906	15.4644	70.7677	63.8251	14.7145	12.7091	16.4778	4.11674
CAG77882	47.4836	330.713	15.8963	35.0891	15.7073	16.4516	16.0903	23.5804	23.2306	22.4639	24.1521	23.5494	22.4756	19.1999	17.7125	16.8336	16.5086	16.5716	19.5965	6.16058	9.38134	8.84029	55.6876	17.4884	14.82	38.0132	41.1403	48.3031	73.6143	68.9173	73.0812	335.278	300.395	298.47	360.369	291.719	317.887	18.0442	15.2724	25.9444	25.9397	46.5308	55.0683	317.688	327.255	78.1004	65.2612	32.3084	16.6377
CAG78605	52.2603	51.3579	56.2526	52.1896	53.3639	49.966	49.7083	60.9684	50.4138	47.1945	57.9216	52.7704	50.6823	49.9867	46.3324	42.6282	27.5686	23.4625	13.439	15.0544	24.8627	21.7172	15.6348	18.3772	11.9738	61.671	60.6933	67.1515	52.584	78.9068	75.99	75.9969	79.7011	60.2831	59.4192	53.6801	30.7229	37.0543	33.162	49.2657	51.8073	47.7338	45.0732	40.6578	41.2713	34.7705	41.4115	43.4749	25.9565
CAG78608	31.8154	14.2533	46.8679	76.9458	57.5834	61.5004	57.3656	47.4011	54.2479	51.7262	44.0251	44.5185	45.7254	50.7154	53.97	47.9228	17.8268	19.2998	18.4241	13.9195	18.8738	17.3912	23.6155	17.4138	12.9934	38.4242	42.5913	36.0327	59.0601	47.3968	47.4818	23.6864	23.9967	25.2173	18.2038	20.1535	24.8586	24.2353	20.0276	33.2161	29.5926	26.7822	28.8483	25.834	27.1199	41.575	44.6688	81.0648	45.2173
CAG78138	19.1674	8.36938	36.492	20.3457	21.2979	23.3703	23.1305	24.6732	26.0408	26.0266	22.5845	23.1081	20.5273	23.6715	22.734	21.606	38.9841	40.4145	43.2542	36.6829	44.7829	42.3477	31.735	35.9095	29.7588	23.7193	32.6601	28.7941	30.2473	26.8447	26.4632	17.1189	17.6757	21.6321	20.4488	17.9674	25.5388	27.4516	27.0349	19.9932	20.0715	18.8807	20.1301	23.3598	23.7353	28.0049	21.0304	25.8808	38.9154
CAG77922	41.0649	13.5055	48.1302	32.2581	34.4687	30.7167	29.8522	34.8856	28.8834	28.901	30.1252	30.261	31.333	34.2499	34.2343	34.0166	58.1075	53.2405	63.9137	61.7021	87.1819	79.2738	100.608	85.004	82.8636	100.052	105.265	107.667	75.5272	93.6253	96.652	115.924	121.94	115.527	88.8446	87.3822	70.9654	58.852	50.7642	30.5295	29.6216	32.7226	36.7797	71.113	83.485	39.953	35.3676	24.3847	43.0114
CAG77631	53.3563	10.7669	41.4369	42.4223	27.298	27.4324	27.328	32.811	30.2522	25.9571	31.9339	30.0592	27.5998	34.1527	30.998	29.1391	35.9462	35.0968	28.7202	18.9555	26.3385	23.9996	21.3597	21.2497	15.1428	25.375	26.4655	25.6583	35.8074	21.4184	25.6395	23.0107	24.9062	20.5985	17.9667	14.9493	16.9222	28.1322	28.5038	22.5361	23.3873	15.0182	14.6872	24.7593	28.3359	25.1192	25.0273	32.3319	29.8586
CAG78770	87.1196	68.6352	32.1138	36.0768	22.9629	19.4971	24.8537	27.0236	29.2377	22.4556	20.2349	16.8965	18.8768	30.6272	28.1822	27.6594	41.7057	32.0725	28.8538	19.1031	22.9586	18.6006	21.3275	17.8076	11.7774	52.3139	49.1751	51.6099	21.1095	63.1666	51.2538	32.4739	33.8382	28.9968	24.9572	28.0419	11.1262	57.4381	53.5388	182.552	193.148	284.471	323.113	35.6594	38.2037	125.715	136.89	25.5419	21.8486
CAG78072	0.655856	2.59602	0.450422	0.0624486	0.152308	0.148389	0.0905482	0.667616	0.369843	0.173227	0.400081	0.53024	0.401108	0.236264	0.173086	0.109665	0.219694	0.257198	0.0791256	0.885864	1.26391	1.11166	0.966733	1.14251	1.01315	0.33641	0.256617	0.0553291	0.677459	0.344844	0.406426	3.08594	3.72066	2.21512	0.825574	0.703588	0.26594	0.325824	0.174939	0.383309	0.430612	0.278662	0.666615	1.22897	0.942007	0.0879021	0.155195	0.305026	0.105724
CAG78161	66.569	82.1195	106.674	183.004	158.853	168.813	160.011	244.83	239.621	219.755	359.444	351.416	345.636	164.278	144.8	145.273	31.2392	25.2269	22.1167	5.01197	8.91705	7.84767	84.285	26.6876	10.8438	74.8972	70.0296	71.1344	68.5602	74.1911	76.3339	509.43	432.333	547.672	946.359	896.291	831.025	13.5676	12.1107	51.3301	53.8865	8.43082	9.67891	2712.53	2706.59	521.251	497.337	159.563	90.066
CAG78578	381.075	2.65307	0.21098	0.292512	0.93636	0.999147	0.890677	3.69572	3.9662	3.8767	5.86858	7.21219	6.52886	1.56779	1.66653	1.24139	4.53721	8.62134	3.4839	0.390888	0.213984	0.227809	1.29378	0.660689	0.415245	310.425	217.906	200.852	578.03	416.648	480.293	27.8116	30.8946	31.2946	38.2308	36.5659	50.2582	1.78054	0.491654	0.326443	0.168084	1.46842	4.84802	30.8082	37.1218	4.52911	4.48279	0.510269	0.495214
CAG78310	11.9865	21.9881	15.238	10.3946	9.69209	9.7835	8.96478	13.1636	12.4762	11.5251	13.9515	12.1234	11.6404	13.0236	11.9939	10.4505	14.8302	13.7432	10.9982	10.9486	15.5702	16.0255	18.0915	18.2183	12.4974	35.898	33.6402	38.5725	51.2979	37.3137	44.1481	61.7266	59.3623	53.7539	53.7419	55.4782	62.662	8.96066	6.84479	8.06	8.45523	8.80984	8.49442	138.392	127.935	23.6097	23.8752	13.0461	10.5129
CAG78367	49.1318	70.7343	618.068	466.153	330.376	343.038	307.952	328.978	330.492	330.25	273.523	268.769	269.697	270.131	259.314	239.599	106.268	96.9369	108.037	176.438	176.311	174.928	138.707	178.924	133.211	43.5743	45.6427	43.4471	49.0771	44.8051	46.7183	155.587	131.362	147.104	123.692	110.879	118.833	158.786	119.165	53.2095	56.8315	81.5298	90.7505	126.52	127.56	105.783	113.546	415.472	558.796
CAG78600	186.687	56.2053	162.103	85.3176	50.2498	42.7447	50.1088	79.423	81.1266	85.2827	61.7898	57.73	59.5439	55.6292	52.2937	53.7311	102.934	93.6573	96.0298	92.7514	94.308	89.5299	93.5321	108.987	93.9839	300.605	294.465	310.967	194.113	208.983	209.844	97.7021	102.603	102.181	66.2299	78.0111	71.339	359.886	362.875	128.002	158.617	104.251	114.611	151.473	163.947	635.391	671.421	71.578	134.043
CAG78382	9.80168	15.4181	0.288493	0.666633	0.325174	0.277206	0.270646	0.129577	0.166233	0.123279	0.584429	0.261243	0.513815	0.546455	0.246358	0.3512	0.895446	0.583433	0.337863	1.53497	4.58409	4.71708	6.81105	6.53477	3.37979	19.5881	17.1405	21.0856	26.861	15.2973	23.5729	28.1885	24.1917	30.435	32.6879	29.1131	30.3979	2.93709	2.01686	4.31498	3.83062	5.94938	6.29209	2.23511	0.786979	1.03218	0.552229	0.46516	0.451435
CAG78784	7.36197	12.7306	8.20255	1.80924	4.80661	4.63174	4.32226	7.31256	7.54616	5.92151	5.11285	4.86744	4.12261	5.81281	5.78405	5.21967	23.4207	23.6407	25.6968	19.944	31.9749	31.2099	33.2666	32.9255	27.361	48.6898	47.6929	51.4099	47.0251	32.5095	38.9225	37.7776	34.5314	37.8057	43.7985	37.4866	42.4466	7.1422	4.77868	3.31712	4.40606	9.65916	8.47062	17.3317	18.4769	6.06352	5.42406	2.64513	7.63318
CAG78451	22.3432	361.05	486.424	211.377	176.879	163.436	189.887	304.088	326.735	330.662	373.944	345.395	373.483	280.273	271.616	284.691	566.479	509.018	509.889	370.582	349.874	331.339	380.453	411.154	445.586	77.3959	81.802	90.8794	40.6946	45.2199	50.4383	70.9101	70.578	74.8544	158.431	146.588	164.769	23.5212	20.6035	24.7598	25.3228	441.774	551.607	50.9499	52.4228	44.2769	27.9458	194.043	488.631
CAG78189	19.2273	11.6303	20.458	18.7202	22.8719	22.1991	23.2777	31.1499	29.0873	30.1602	29.3136	29.9188	30.7431	27.0511	27.821	25.9009	10.8402	13.6897	9.12839	6.26859	6.67437	6.78475	7.08811	6.40648	6.18354	7.98708	7.24301	11.6228	11.5167	12.2691	10.8451	19.605	21.7	16.7954	9.62997	10.424	12.7757	15.8676	14.7789	17.6472	18.4988	14.3179	16.4135	10.3369	10.0453	12.8757	13.1579	23.8489	18.0072
CAG78106	0	0	0	0	3.43911	0	0	0	3.51623	0	3.80372	7.36788	3.6228	0	0	0	0	0	0	0	0	0	2.49472	5.09589	0	0	6.62217	0	0	0	0	0	0	6.45386	0	0	0	0	0	0	0	0	12.6755	0	0	7.93931	0	0	0
CAG78590	95.4352	74.8676	95.6425	65.2914	53.0372	50.6301	50.6347	59.9414	56.3148	56.0773	54.7877	47.7492	51.8745	59.6092	54.0015	52.2868	85.4641	72.4274	63.7299	63.0708	73.6934	68.7611	48.7263	70.3494	49.6427	98.8412	94.7596	101.516	89.0894	88.1455	90.7182	52.9467	61.4837	60.5333	81.6637	78.5594	69.5986	106.709	94.3111	55.5983	57.9877	57.8306	56.696	180.36	219.477	102.157	104.121	56.0951	77.0514
CAG77774	21.6796	18.5378	21.7641	20.7736	13.2442	13.5789	13.0597	14.5403	15.5972	15.2355	17.2814	16.9848	17.263	16.7561	15.947	14.5344	10.2081	10.4019	8.95305	9.14943	8.52273	7.84464	14.6876	12.4837	9.54805	20.3839	21.0961	21.9318	24.5801	25.7708	27.6728	52.0717	47.4807	46.3684	33.4856	26.8868	27.8409	16.1743	12.998	13.8761	14.5509	11.8832	11.6285	22.2148	23.7183	13.9267	11.8073	19.9971	11.8514
CAG78597	37.4894	18.0428	56.3985	54.4347	34.7378	33.1181	31.8439	34.3193	33.8061	30.4612	29.1546	24.8236	25.0998	36.0664	33.3425	30.5107	23.4808	20.4374	13.6419	18.1004	23.5682	22.0753	15.2722	22.5267	16.353	26.1058	24.6946	24.5141	31.0875	32.0381	31.9488	28.1945	28.4044	26.0026	20.3537	16.8209	15.3072	36.4821	27.6545	32.8289	30.7609	21.5349	23.3171	20.1121	19.8475	29.4475	33.5394	42.9672	33.7949
CAG77976	739.128	179.015	774.318	762.321	556.088	491.352	543.686	530.488	512.656	438.197	490.959	451.446	454.372	585.559	483.739	497.402	375.571	326.957	260.022	416.953	425.497	401.291	330.588	377.428	265.219	258.218	230.31	257.196	205.376	316.007	284.377	158.837	173.631	187.947	224.65	275.253	160.267	591.144	594.249	540.435	570.82	620.758	670.293	205.627	238.212	294.458	407.267	535.732	632.388
CAG78819	17.762	15.3252	14.4736	27.174	24.5347	28.0631	24.3682	26.3421	27.0396	28.5406	31.7877	31.8106	34.4378	27.7451	28.9681	27.959	18.3174	19.6932	22.5125	24.667	23.3959	23.3958	45.626	19.0741	21.0683	24.6707	24.0508	25.928	32.7833	24.1115	26.8681	26.9349	30.8518	31.3325	18.8413	21.3079	26.4311	13.0873	12.8824	21.345	16.2153	36.4938	54.6087	30.6239	37.1521	25.4509	34.8048	23.9204	21.3509
CAG78408	155.004	68.2419	324.911	325.421	282.616	285.526	313.213	346.927	387.605	404.395	287.833	288.387	301.123	294.856	328.532	308.274	373.762	382.729	384.674	397.493	367.92	365.601	239.017	288.12	317.489	194.599	193.159	184.158	266.453	188.853	191.548	137.567	147.918	131.209	95.4537	93.7717	157.767	191.592	186.11	100.896	98.9072	113.379	105.384	77.9498	73.9396	216.627	224.579	273.9	287.044
CAG78879	27.1447	48.3176	2.48562	8.27083	2.83669	2.35426	2.59836	4.35405	3.00772	3.39889	3.83463	3.26371	3.20955	3.15087	2.97162	3.0259	3.85753	6.74182	4.45382	1.41698	1.42858	2.6839	3.50575	5.21515	1.88697	19.4084	25.0855	25.1897	36.9578	18.8185	24.6712	34.9214	31.4983	35.6862	38.3107	32.3558	44.0271	5.99345	5.59926	1.73067	2.3763	9.99554	9.09986	16.8294	14.9171	0.727622	0.85643	4.56885	1.94476
CAG77971	11.3969	15.2548	8.26991	7.53915	9.81622	9.65693	9.33731	12.3645	11.603	11.473	10.3273	10.7715	12.2069	13.1722	11.0768	10.3433	22.9562	26.7244	19.2642	20.6983	23.6693	24.4996	41.9251	28.4872	26.2465	50.5359	47.9455	47.8708	43.3761	44.3298	42.5921	36.3514	37.1126	34.596	50.6834	48.7063	41.0069	7.19326	5.9839	7.44962	8.66432	17.6969	20.8253	14.4247	19.6751	5.08493	4.8141	6.02781	8.95221
CAG78840	347.521	572.487	951.884	1214.8	975.299	1013.96	981.304	490.54	441.733	453.173	299.665	280.073	302.669	741.654	668.809	621.159	240.152	284.94	236.828	51.2395	171.788	141.688	127.46	140.194	108.824	613.737	588.824	612.565	548.121	583.613	628.274	282.772	307.718	295.126	762.447	681.236	708.335	685.508	612.871	1328.04	1184.33	244.292	257.251	1162.9	1170.41	297.398	352.069	1186.24	788.707
CAG78297	19.737	9.31586	52.5516	49.3015	42.475	42.7723	43.2079	58.8829	58.7464	65.6379	51.555	47.9954	47.7501	45.4505	52.2757	43.5171	42.9615	41.5258	44.2017	43.7183	40.5933	40.4791	33.33	27.6275	36.5757	62.118	61.3637	59.37	49.9051	73.709	79.2003	48.8932	56.9346	43.4696	34.501	28.3759	23.612	19.6268	19.1431	14.7998	16.5854	9.65964	9.11601	20.6966	19.1345	41.2864	36.1879	57.4807	43.934
CAG77684	29.8359	15.6509	69.3197	47.2386	32.1591	28.7884	33.4954	45.9856	43.9554	37.1438	36.1381	32.4512	34.0265	27.234	24.3777	23.4238	28.5762	26.0136	18.244	19.7705	28.3216	27.7363	13.1132	28.2331	16.3956	76.3907	69.6516	74.5718	54.9015	86.2006	78.9442	27.9089	25.2389	24.9598	28.2812	28.0627	17.3443	43.4245	41.8042	35.1997	38.9593	31.4172	30.2703	55.2767	56.9583	52.8825	68.7098	34.9941	42.2383
CAG77619	103.793	111.753	130.442	53.6121	38.9377	34.0682	34.0079	62.3638	55.7704	52.594	52.1723	46.067	46.1286	47.87	40.1748	39.5692	51.1814	45.1044	52.1844	64.7601	76.6944	76.0305	44.4566	76.4134	54.036	44.1656	38.314	38.1353	43.6728	47.9852	56.0168	52.0374	53.2764	55.3665	37.9155	34.24	31.3856	145.708	123.481	77.5921	78.9797	67.1157	71.5305	30.8747	29.7844	71.5606	74.7738	52.2719	103.147
CAG78710	117.336	140.315	122.238	199.108	136.396	147.493	144.063	109.032	120.172	123.056	156.851	147.973	157.238	139.481	135.188	129.118	57.9591	65.8386	72.1931	22.0381	31.6665	27.9015	22.9476	37.3867	27.137	18.5852	17.2121	18.0094	18.6591	18.5002	17.6499	55.6715	57.6526	71.9168	27.3031	24.4885	26.328	53.3435	45.0875	86.2131	73.606	500.085	474.5	30.8439	35.7318	28.4654	28.9396	154.313	101.389
CAG78037	54.1721	239.375	32.2092	33.8815	26.6208	25.3068	24.5274	33.9981	29.4116	28.4103	35.3654	31.9737	32.5632	26.2144	22.4605	23.1324	12.5689	12.4569	8.7122	12.7148	17.0705	14.9259	15.1648	15.2914	11.1403	46.5145	43.6183	46.6561	43.1839	47.6145	47.7292	201.143	203.922	171.82	72.7938	67.0304	55.0253	27.2241	22.6117	46.4306	49.4958	22.9284	33.032	38.5413	41.0111	82.8023	113.713	22.5118	16.3435
CAG78249	62.6581	21.6562	11.3171	10.5058	15.224	15.6833	15.8266	13.9232	11.2275	8.87301	9.84521	7.79747	10.1657	15.3138	15.2106	15.8934	18.9816	19.5623	9.40444	2.21596	3.49338	3.2485	7.93562	3.63643	2.71161	37.819	44.5326	46.9636	29.6872	66.971	48.5424	46.0863	39.2593	37.3122	22.1367	30.6712	15.5091	20.0114	24.6144	27.484	32.6148	52.7397	55.1147	69.6133	69.7971	14.8839	11.4155	10.3772	6.15966
CAG78164	125.786	95.2884	38.0099	41.3482	96.3963	100.899	79.4676	94.2912	77.5829	70.9666	77.9118	77.5765	70.3005	81.2845	92.8811	89.4587	121.349	134.399	153.884	194.181	226.958	272.59	155.809	195.757	202.234	182.244	205.129	169.523	229.429	155.202	140.707	171.919	147.108	166.983	153.464	127.447	165.194	54.0508	62.2302	38.0014	44.258	71.451	41.4502	108.142	98.3698	28.5301	32.2374	22.6288	35.2294
CAG78677	27.8863	26.444	34.4726	35.9239	48.9507	49.9179	43.6637	54.4451	52.3853	62.5819	51.5071	51.5174	48.7563	40.7737	42.8099	38.3999	32.3694	36.265	28.4188	33.3952	44.7899	52.1323	49.3944	39.2297	42.5714	49.2602	41.0769	39.0244	59.8366	46.1913	55.7391	56.8614	56.4693	57.1899	49.3688	42.0665	52.2907	15.0308	12.7762	19.6969	24.7712	12.5454	12.6362	33.6979	28.4777	19.5669	26.6536	37.0553	28.9106
CAG77851	4.93049	5.35768	10.1551	8.18465	5.65881	5.15144	5.63704	5.31877	4.96569	4.7449	5.40454	4.6775	5.11619	6.08247	5.44622	5.01913	9.17719	9.81924	6.88889	6.5904	7.99508	8.49897	11.4312	10.7397	8.84252	22.7372	25.0815	24.8193	21.0195	18.742	17.9407	28.7065	29.6858	25.3639	29.0996	21.067	25.6622	4.88601	3.87591	3.75149	3.63929	5.95114	6.65114	20.5601	19.6503	7.09754	5.73075	8.63456	7.53302
CAG77676	40.8287	80.08	56.9523	68.9096	85.078	86.3058	77.2373	112.222	92.8357	79.7976	116.04	100.451	97.2541	72.7976	60.4439	57.2916	21.1466	20.5946	11.352	14.1191	19.2261	18.139	15.6505	17.323	12.2308	37.9866	40.0431	42.3154	47.9577	53.2602	49.8201	128.731	117.384	108.3	92.7678	72.0397	71.3936	37.0852	29.4604	83.5819	85.6043	36.4921	40.5756	51.836	55.1782	37.9072	55.4954	58.6245	39.3463
CAG78340	56.7777	245.153	22.8988	34.591	33.5149	37.4378	38.7505	55.7234	51.6952	60.4631	81.486	86.5025	88.4149	57.3675	51.2207	56.0295	52.5864	63.0604	48.5117	35.8495	14.4433	15.1832	79.1176	28.8974	32.192	57.7822	47.8446	62.5544	66.9727	58.7285	55.5102	132.195	125.439	136.633	149.489	149.992	156.931	24.4483	23.3624	24.59	27.5007	160.698	200.729	68.385	85.152	14.3402	16.0938	31.4109	22.462
CAG78380	870.567	47.2815	175.355	392.27	767.751	721.051	713.056	106.681	53.4538	41.7543	61.905	53.3299	54.491	550.149	486.869	502.664	392.08	381.899	319.857	86.2786	151.407	141.246	70.9253	193.899	44.0718	807.654	790.786	851.96	292.414	473.327	401.552	29.1784	45.4163	40.4642	33.8496	41.5072	31.4503	187.055	223.945	274.855	279.698	5668.97	4335.39	2.42746	3.6395	52.2833	75.0866	346.99	169.336
CAG78744	915.595	1553.95	794.429	1253.99	1146.3	1144.18	1081.8	944.358	908.014	891.045	1240.7	1173.46	1213.16	1043.78	940.268	959.699	408.421	411.85	398.392	229.812	384.15	331.825	507.081	392.328	302.851	1106.57	1059.59	1068.44	1289.26	1165.34	1201.54	1318.85	1320.17	1375	1217.27	1121.93	1370.88	712.292	664.388	1308.73	1189.77	779.347	826.218	1463.61	1509.47	802.549	838.74	1367.91	885.589
CAG78027	196.62	126.455	141.659	124.145	89.3285	86.6436	90.1232	101.037	95.0651	85.6215	101.908	92.9729	92.1259	94.6275	84.5572	80.3614	47.4785	43.1121	31.1503	37.1622	45.0292	41.3355	31.9593	45.9539	28.1726	64.83	60.3652	66.5678	73.4043	86.7829	87.9286	82.2142	75.489	69.8534	80.1404	76.096	64.557	153.6	121.715	124.674	126.237	70.7845	69.8141	173.364	184.986	100.96	121.476	99.9865	78.4402
CAG77696	91.3049	23.0611	348.296	305.11	198.142	193.151	209.446	282.013	280.372	302.664	206.803	203.265	207.672	231.212	224.837	220.664	239.493	220.939	212.475	73.5118	84.7495	73.404	52.6506	81.1339	57.6643	339.876	286.149	289.45	225.667	363.566	361.972	231.642	221.371	220.725	223.078	216.272	142.135	214.155	224.522	102.862	108.334	57.5073	56.5934	94.0005	103.099	188.967	183.337	304.413	311.056
CAG78875	78.5516	8.43467	151.826	158.859	117.941	106.587	111.934	160.062	164.101	157.947	129.117	117.691	122.484	129.903	119.476	117.518	130.584	108.538	117.387	54.567	68.0302	64.6108	47.2291	64.4474	47.3036	73.6182	73.8595	76.9655	99.1548	73.0349	76.5442	54.0642	61.7768	70.6053	64.166	70.5546	78.4885	122.791	140.247	72.6483	77.0756	89.2189	97.1182	41.148	43.9136	90.706	102.232	143.98	153.611
CAG77831	36.2388	15.2407	44.2729	67.9058	60.8409	60.5965	58.9046	44.862	44.921	45.5145	47.3938	46.9666	50.0917	53.6633	59.4498	54.3301	33.0031	33.1273	38.023	22.1296	23.7894	23.2919	33.3135	24.1787	22.551	27.5917	22.2815	18.7849	38.5103	26.7452	32.6472	23.1857	26.3001	23.7511	29.4012	21.7956	23.9931	24.5824	22.5946	19.0284	20.4472	31.7569	34.1526	20.749	23.5321	20.2437	27.0207	57.1079	39.3248
CAG77683	56.218	44.5511	145.718	114.445	70.5678	62.91	69.8521	97.2286	91.7494	87.236	82.5673	72.5004	76.8834	75.0126	64.3756	61.4331	80.496	70.6263	52.3492	23.2125	30.6647	27.3804	18.8937	31.5274	19.9933	51.0802	47.2663	48.6839	58.733	60.6778	54.1687	73.8939	68.2457	66.0383	64.3022	66.6768	49.6308	70.6929	59.2297	45.1	45.3133	43.5054	50.0707	45.0682	47.6876	75.2684	88.0328	91.8225	95.1763
CAG78872	6.7762	22.7321	13.3805	14.7568	12.0826	12.3144	11.4524	9.69777	9.28708	10.3959	11.6576	11.4282	12.5474	15.0652	14.5425	14.6024	5.52854	6.22237	5.27094	5.83645	6.92261	7.44284	10.3187	6.09476	7.23932	5.7126	6.10517	3.98458	6.40341	5.60496	3.50621	15.0327	12.4649	13.0257	9.20532	8.44494	11.5096	3.66633	3.07087	3.68582	3.71486	4.23312	5.44816	41.7943	33.9198	7.12165	6.98531	16.377	10.6276
CAG78006	428.04	259.346	1316.61	1198.3	1095.45	1178.38	1206.13	691.709	727.87	724.381	725.805	702.949	741.484	878.277	871.026	848.52	357.769	349.261	373.765	370.764	560.82	529.069	286.777	482.162	292.92	610.382	588.44	692.596	501.175	352.723	391.658	236.71	245.9	255.674	477.921	425.462	575.93	546.871	463.328	524.374	468.413	228.835	289.231	1822.56	1873.01	452.786	475.458	1228.26	1378.85
CAG78575	15.2755	18.3323	14.7437	8.64829	14.5012	15.5058	12.2205	14.6962	13.3315	10.662	13.0959	11.939	11.4883	14.7485	13.5831	12.9781	23.8117	20.0152	22.1747	36.0767	46.9508	44.803	27.5757	43.862	36.1293	58.0621	55.9376	57.2934	43.4004	47.708	43.4074	33.4414	34.333	32.5207	34.8662	33.2806	28.4073	17.7298	15.0646	12.0644	15.1344	16.2257	13.1629	24.7558	27.1739	10.6793	13.7421	7.68035	12.7779
CAG78725	9.9042	8.79473	3381.52	4062.15	3767.13	3645.16	4004.57	4070.19	4347.37	3753.96	3756.56	3638.16	3787.32	3576.72	2939.37	3175.11	2549.73	1515.54	1263.91	16.8746	4.44777	2.65914	2.57327	12.8567	56.187	6.24898	8.6768	9.89138	6.0434	6.79395	12.792	7.27843	8.94256	5.93738	5.48032	10.967	4.73885	7758.47	7824.97	4909.63	5272.54	4.91157	5.65388	258.56	246.267	1846.78	2420.17	3178.79	3148.5
CAG78591	39.9462	150.628	56.6523	49.1804	34.6814	35.2781	29.3893	26.7216	21.9899	21.3021	33.9308	31.4979	28.0617	40.7584	35.3277	35.3915	40.5436	31.0035	35.2407	39.3145	52.4525	51.4232	82.4163	56.3501	48.7789	39.3427	40.8533	44.3139	40.8466	38.7443	35.4128	57.8675	58.2699	63.2396	84.2836	75.3145	81.8429	37.7837	33.1719	32.2384	30.3865	54.6642	89.7325	66.4726	64.9795	29.0681	31.4452	44.5619	45.6048
CAG78476	45.5274	12.061	68.859	52.0265	29.0065	27.9414	27.3453	27.0399	23.8003	23.4721	26.7053	23.2975	23.1192	29.0216	27.5567	25.2764	20.9325	17.3552	13.1019	20.0838	27.0706	26.5903	12.7859	23.5022	16.8864	21.7028	24.814	22.0749	28.4306	26.8844	26.9579	15.3898	16.269	15.6178	11.7706	8.87583	10.1194	37.8709	28.8971	35.9369	34.6703	18.0937	16.5144	17.46	17.969	28.3445	31.874	41.1606	37.4425
CAG77788	32.1733	41.4245	29.3497	29.7559	16.7475	14.4281	15.9304	19.5266	18.3122	17.5192	21.4387	18.9779	20.0107	19.5245	17.5442	17.3063	16.0235	15.2862	13.5664	16.3915	16.7443	18.0242	20.5851	21.886	16.5817	20.3638	15.079	20.9556	21.6382	21.1438	22.276	33.0894	27.0334	29.3188	26.5917	25.9931	22.5774	35.827	34.2686	29.8726	31.5662	37.5213	44.0085	29.8447	34.1936	22.8215	27.9149	25.022	22.9633
CAG78914	50.4055	44.6678	114.804	89.8287	162.873	168.044	148.072	135.293	154.245	183.604	156.228	183.732	162.969	169.429	177.631	183.116	285.273	305.059	355.031	580.595	475.749	598.245	411.252	495.132	602.76	250.057	332.123	244.348	253.024	279.444	252.994	178.426	185.654	193.848	208.34	221.523	268.448	74.9155	95.3583	56.28	73.3513	153.831	124.841	97.6369	53.7461	78.749	73.1073	87.9723	96.9381
CAG78657	34.8039	41.8963	52.632	61.8004	52.1211	47.1708	46.4524	54.4118	50.093	49.9346	57.9113	49.0687	48.1914	55.5901	49.351	43.4605	28.9788	25.4932	19.634	16.2645	20.5657	19.101	18.6948	18.0607	14.7719	30.2014	29.0309	30.6766	41.4689	36.5154	34.722	51.9788	49.2278	48.9989	38.118	38.0633	37.1721	36.4707	32.4652	47.6807	47.637	39.682	46.3924	43.0451	41.56	29.7016	36.4207	50.4163	33.7694
CAG78228	79.5562	64.858	140.158	90.6194	74.7508	72.7867	75.2943	98.659	90.3088	90.5055	96.4474	88.1853	89.8692	78.8702	76.4505	67.8941	69.6991	62.8333	58.3685	94.6877	112.376	103.367	66.9258	97.1817	78.4182	96.9725	90.3917	95.6352	99.8887	83.4566	89.5182	82.5167	80.4873	74.3508	57.303	50.6479	59.9376	98.382	73.3217	59.2391	63.6231	46.3507	46.5584	96.2517	90.0458	104.713	114.754	85.6558	96.1036
CAG78580	58.2	38.7147	89.1552	38.6631	59.5377	49.2042	46.4849	91.151	99.2263	89.1557	56.7145	58.2464	60.5426	61.66	61.7936	57.984	227.989	232.825	254.81	167.269	234.664	201.954	151.534	177.523	150.863	107.11	107.353	128.52	110.914	93.5033	94.2833	37.6005	37.2585	47.1457	65.6293	68.5884	69.3353	84.9104	74.7879	32.5972	33.4061	58.4003	39.0041	60.064	65.3363	52.237	47.6913	28.9474	100.97
CAG77906	151.243	122.979	111.872	125.618	122.698	111.85	109.934	106.442	94.9621	89.265	105.588	100.573	96.4706	112.34	94.0993	93.6839	51.9321	50.6757	32.9168	31.2461	38.6821	34.7573	33.8845	39.6929	29.8384	94.897	95.5107	94.1839	77.5725	122.891	121.149	144.988	128.486	117.395	121.169	121.705	72.1185	103.915	84.4115	98.9134	102.483	84.0846	72.5928	63.4672	68.1235	49.0548	65.0376	96.6856	76.8227
CAG78898	202.733	104.878	291.701	152.56	124.257	111.524	126.503	171.597	169.828	162.007	135.255	122.913	122.415	148.412	131.34	138.784	291.742	263.001	300.806	283.421	312.169	297.579	226.948	283.393	230.961	195.635	181.406	198.033	211.881	205.618	201.604	102.56	112.227	108.995	176.86	188.488	168.355	291.416	272.728	143.555	152.4	195.544	199.404	149.904	162.629	205.452	217.342	149.055	268.862
CAG77746	9.62956	24.9173	2.70494	2.9644	4.08825	3.94977	3.69501	27.8712	22.9559	22.0058	2.42747	2.78884	2.23769	3.19373	2.57123	2.92283	6.55868	4.53473	3.15916	0.126378	0.475835	0.502792	0.327948	0.28706	0.25014	8.17867	6.35901	9.03554	6.68471	9.01095	8.53475	28.1771	25.8162	20.2728	10.9396	6.85656	6.10446	6.94645	13.0701	8.59545	8.35051	10.4866	15.4858	13.7693	12.8707	2.18659	2.4148	3.28835	1.75421
CAG78172	225.596	55.4349	370.846	397.717	411.353	396.613	417.487	550.894	617.138	622.694	410.092	421.254	407.707	401.325	442.192	428.771	488.839	500.982	506.707	255.556	284.032	256.241	183.685	196.826	180.096	181.627	196.411	171.666	257.443	181.162	201.348	138.815	149.993	168.06	160.616	171.798	200.628	313.848	342.502	164.335	184.654	158.788	173.107	108.846	121.495	248.515	257.432	427.355	444.615
CAG78499	62.1673	50.6073	44.3796	35.1161	24.1269	18.2453	18.0511	24.8087	20.296	18.0176	25.511	20.495	18.9713	25.9838	20.0524	16.4505	20.8571	18.6582	13.8541	17.4065	18.7985	15.3999	16.2563	17.3662	14.6997	42.3665	42.01	44.0838	44.4889	49.3104	45.6972	66.3453	61.9675	64.0786	59.2446	58.7723	42.3577	155.856	140.818	93.9749	93.7152	113.754	142.474	19.9241	23.568	19.8149	21.6264	29.6466	30.1007
CAG78352	47.5849	26.1428	62.6632	20.4261	28.8114	28.4745	30.8019	49.5852	46.4359	47.4267	30.4884	27.9274	32.6244	34.6897	34.3041	34.2759	124.904	136.775	159.427	286.003	293.14	272.768	183.64	203.121	193.808	138.445	149.806	137.661	104.505	127.833	131.46	59.7958	68.9623	66.0655	80.8468	82.9947	59.4178	51.4707	52.9479	20.82	22.2226	49.2193	33.5095	42.4809	40.9039	48.3028	46.0244	14.0628	83.6088
CAG78403	105.026	72.9418	46.4044	45.3285	41.9717	38.7202	33.2374	32.3206	27.3465	21.8748	28.8617	25.8592	25.3578	36.4192	31.7639	30.056	28.0585	17.7191	22.2608	15.8399	20.1042	17.7198	21.5163	17.6565	11.7472	36.9058	44.5691	45.6916	79.6607	99.653	98.1522	74.2261	61.5307	62.2266	71.1713	88.0436	52.6152	37.2323	34.9116	38.1596	33.027	41.9718	39.6848	226.927	216.141	48.605	48.2646	38.4572	34.974
CAG78695	34.5877	57.5962	35.5752	20.3841	20.221	18.9792	18.1625	29.2202	26.0736	21.745	25.3207	20.6258	21.8099	23.0095	19.7108	18.1454	23.4759	22.3748	19.0028	31.0937	40.1253	38.6128	24.7352	30.3203	23.7964	55.9649	58.9629	57.7365	47.8601	55.2765	53.9016	78.6176	76.0835	86.408	45.3786	47.8248	35.1516	29.0222	32.6639	16.5016	18.389	37.4087	36.3742	21.9399	21.8197	13.9746	19.3357	21.5932	25.9865
CAG78446	29.6747	19.7331	113.882	131.896	178.622	182.485	146.965	159.236	145.003	136.377	170.235	162.512	160.287	210.628	205.427	192.157	75.4374	71.8884	63.8976	92.269	96.2667	90.1842	63.5113	78.5492	59.5244	47.8774	55.0684	53.0723	41.4417	42.4394	39.843	31.2479	32.2915	28.451	31.7846	32.8046	31.6551	43.3747	32.8641	39.5423	39.876	31.2685	24.9547	49.9216	52.2581	40.1697	52.4302	119.557	90.7597
CAG78324	0.339883	3.2288	2.05411	0.711977	3.03881	3.17209	2.47762	2.99847	3.32889	3.07216	5.28154	5.34774	5.25899	4.93836	4.38525	4.79279	2.04933	2.74905	1.80423	1.17099	1.73613	0.950554	3.14907	2.09056	3.89845	7.32217	5.43342	6.30808	6.39965	6.98946	10.0396	10.6885	6.26649	8.14666	4.27835	7.25766	9.32918	0	0.398897	0.397283	0	0.794257	2.80003	11.4168	10.2729	0.501086	0.589792	2.9808	0.80357
CAG78197	0	0	0	0	0	0	0	0	0	0	0	0	0	0	0	0	0	0	0	0	0	0	0	0	0	0	0	0	0	0	0	0	0	0	0	0	0	0	0	0	0	26.6409	67.0845	417.753	391.559	168.074	19.7827	66.6544	40.4298
CAG78250	9.7167	0.979004	10.677	10.1771	12.0158	13.1356	12.6101	9.89094	10.728	10.5508	10.8564	12.1461	10.9937	14.5264	16.6966	14.9474	10.4747	10.8598	7.78387	17.1948	13.7168	13.258	10.0257	9.02756	12.1958	26.0982	26.7216	26.8867	12.7897	21.2306	20.7736	10.7643	10.3982	11.7509	3.33576	2.7797	2.90952	10.298	8.6047	5.67885	5.31637	8.77298	10.8117	2.15793	1.94172	7.94401	6.89777	10.2001	8.667
CAG78722	28.9577	3.00004	51.9049	43.6612	36.2628	35.6244	33.8431	29.3232	27.8373	27.3925	26.6655	24.4591	26.7689	32.1012	31.1969	28.1462	24.0363	21.8113	15.7107	15.5841	24.0707	22.1378	11.8024	19.3238	15.1539	34.5874	35.736	35.5683	26.0226	27.3447	28.1253	20.3482	21.0019	18.3395	14.8293	12.0595	12.2957	41.5185	32.8979	25.5667	27.072	16.5084	18.5428	9.65403	9.93176	27.7225	31.2006	38.323	30.6527
CAG78086	14.587	19.4987	19.3297	19.0978	10.2892	10.8428	11.9481	9.1891	9.30988	10.2477	8.21308	7.79086	8.14419	10.6999	10.143	8.15529	16.0806	14.8769	10.4884	7.85253	14.1846	14.7411	27.7919	23.9863	19.3015	33.8231	35.1036	36.4763	29.7522	25.5868	24.7226	20.5236	23.698	21.6732	33.1114	29.6971	31.465	12.7049	11.2612	20.1252	18.7098	22.8067	37.8526	41.258	43.9412	17.1427	15.9241	17.0835	13.3922
CAG78087	296.188	336.318	363.883	654.916	409.832	463.507	611.563	552.241	578.232	702.139	627.621	680.514	691.36	666.864	724.731	851.102	917.99	1453.51	807.578	1294.24	1759.75	1359.67	2057.48	1317.16	1629.37	400.529	401.014	576.087	570.124	486.426	620.312	1232.9	1135.03	1208.32	1410.36	1492.89	1504.84	114.445	108.849	3.49706	1.80062	22.722	12.3236	459.082	386.367	41.9024	15.5748	1624.59	1108.75
CAG78780	35.4125	50.208	44.1336	56.5788	42.079	42.241	37.9599	42.4966	39.539	38.0628	57.0446	50.7317	50.832	40.1246	40.6133	38.3527	25.0649	22.8708	17.3468	14.0157	22.0745	18.2783	28.3923	20.9833	17.3102	49.9431	56.3403	61.392	58.0657	46.4574	54.7033	191.548	185.856	184.627	105.942	99.3846	100.633	33.4477	28.8032	43.9655	43.5894	18.4677	22.2118	67.0007	59.9212	44.0477	42.5872	46.4003	38.7875
CAG78897	130.928	148.552	78.6121	87.1039	57.0593	56.2544	65.8042	86.3908	87.2995	83.0175	69.2839	72.3537	65.5583	69.1478	63.8291	72.6896	48.8576	45.0728	43.0141	15.1524	24.9434	17.2946	34.2782	26.3328	21.0162	95.1582	86.5328	90.0358	68.6715	84.9614	85.0331	80.7494	81.0499	88.9336	149.241	172.07	109.744	156.925	190.701	107.676	114.734	103.399	108.665	71.9532	91.4031	64.7614	59.9447	69.5061	67.3041
CAG78061	58.4166	88.6543	120.297	128.37	108.431	106.541	95.4162	93.5656	85.1837	79.2169	100.601	89.1733	87.3692	91.6065	81.4499	79.4928	48.7317	46.0072	35.6996	44.7809	63.3028	59.4498	45.3182	54.7213	38.8052	66.4093	65.2509	66.8052	64.3846	61.9368	60.8312	210.83	193.682	191.419	178.138	148.395	143.405	48.0844	35.3166	82.9588	78.7271	35.0037	38.5025	107.791	120.384	55.4551	73.9131	99.748	76.4932
CAG78587	22.9446	6.36801	49.5985	45.8171	28.1563	25.4536	28.458	34.9366	36.4912	42.5619	32.7918	30.2656	33.1391	29.5986	31.9018	29.5673	24.7127	24.8061	24.3394	29.0005	33.9279	31.7277	24.4704	25.2824	27.4517	26.7997	26.802	23.2116	31.6103	21.6621	25.1534	19.3739	17.9818	20.9793	19.6244	15.9283	20.9492	20.1882	16.6336	12.5815	13.1868	10.115	8.43008	21.581	21.6816	52.4065	43.4712	45.6314	41.7493
CAG78576	123.858	52.8797	190.272	400.216	50.0486	50.9951	54.297	53.6162	58.4662	59.6662	57.7785	72.8287	67.325	54.0769	53.7488	57.4425	137.567	64.2474	280.703	123.384	122.417	119.632	302.013	158.589	128.83	97.0978	86.8516	100.2	78.6565	81.4419	77.7921	67.5525	66.0995	74.1235	49.1236	53.4556	42.8795	103.698	99.844	33.0223	38.4249	60.3309	79.4584	81.1521	94.0722	291.083	216.452	326.038	180.285
CAG78727	40.5179	34.0846	48.9746	14.9176	19.1324	16.6538	17.304	31.7735	30.7853	30.3348	18.5013	19.8785	19.2733	22.4888	22.1782	19.1707	58.0188	57.0252	58.7897	102.44	95.832	94.6979	78.9109	97.4026	82.2033	39.8026	40.464	44.0563	54.3684	37.3478	35.9889	29.9241	32.7373	31.3915	21.3285	23.0903	36.2852	56.4605	48.2256	34.5399	37.8349	57.8628	50.1898	56.1152	56.7903	59.9766	52.4129	16.2717	58.1542
CAG77935	15.4341	27.4913	21.9476	31.8556	28.9901	29.3739	26.6796	32.2689	28.6769	30.9202	38.8771	38.7398	38.9367	38.6745	41.8037	40.7034	25.1659	27.1699	22.0489	22.9218	27.6513	27.2425	44.5822	36.2978	28.3479	47.3837	49.4023	56.0264	50.6945	49.0091	51.9593	77.4741	65.0244	66.6439	66.9983	48.0838	46.8807	18.1916	15.9829	19.3672	16.5291	30.2329	44.8765	43.6653	39.758	17.4004	19.6931	31.3515	24.4163
CAG78214	158.707	160.102	188.282	223.751	175.783	151.887	155.604	216.04	202.031	180.224	180.725	175.527	160.54	191.687	163.945	158.019	127.716	105.631	100.24	57.3296	62.9917	56.4734	48.7144	64.315	39.6505	79.5579	81.3623	76.3139	84.7008	89.2073	88.5976	93.6843	88.1128	107.367	64.1426	66.0973	48.8642	189.318	182.457	122.578	125.536	140.047	154.124	78.7925	72.8783	125.491	149.332	205.115	163.075
CAG78381	3.6522	2.40937	9.19679	6.37543	8.55209	13.6342	12.2023	2.06538	1.98724	3.14398	5.15933	3.33124	4.09495	12.0602	15.7072	11.9422	8.56372	10.8313	7.43177	2.09713	2.48741	2.55353	7.89557	2.88001	1.55151	9.36667	7.4852	9.03776	7.11384	7.82342	4.84078	47.8552	49.2073	54.7123	19.9216	30.1002	19.6316	0.739192	1.42878	9.24948	14.6539	10.6683	12.1783	0.929383	3.34506	9.8714	0	6.22807	3.5978
CAG78227	12.032	9.42479	18.2428	15.1226	11.1619	14.1056	13.0794	14.4394	14.665	15.7546	14.9694	15.7399	16.3307	14.4986	15.878	14.236	15.867	16.9594	15.1272	22.7811	27.2364	27.6284	23.0779	22.5316	23.2791	18.8396	17.7549	17.277	23.9022	19.5882	20.6721	26.0548	22.8722	24.0835	18.5998	15.9895	20.9742	12.0993	10.5041	8.78382	7.9275	7.00459	7.75091	28.8777	27.3183	15.4357	15.6775	15.3654	13.9738
CAG78544	35.4544	27.8662	44.3129	45.1172	32.8275	32.1057	32.1347	47.5647	39.3327	40.6782	46.0377	41.5176	39.7462	32.569	30.0833	26.583	10.4201	9.574	6.87789	9.82255	15.6013	13.5655	12.8415	11.9401	7.37489	24.5276	24.7845	25.3044	34.4562	38.9291	38.8044	69.7586	69.7398	60.488	42.4261	35.1824	36.048	38.9759	31.2078	41.4751	44.0697	17.9424	21.9925	41.1601	44.0555	43.281	62.2091	45.4277	33.169
CAG77877	6.68938	11.6404	9.15345	6.21319	9.26946	9.30579	7.05378	10.4067	8.28237	8.1896	7.13196	6.38932	6.92011	8.71079	7.61301	7.08048	10.2737	11.5697	7.63794	11.2787	12.8942	11.825	10.3784	10.988	9.35632	17.4797	18.0816	20.7311	16.7994	15.7353	14.4826	15.5458	19.2429	20.8742	18.509	20.6389	14.8102	3.90845	2.96259	3.68826	4.55775	7.00496	5.2732	9.44274	9.27693	2.97724	4.48987	6.08803	8.57912
CAG78336	448.923	253.212	425.7	336.413	173.069	157.456	171.191	204.359	205.394	195.181	169.266	152.504	160.129	194.763	178.96	180.155	195.366	179.38	169.17	208.997	230.734	225.532	175.684	205.894	148.753	231.382	215.57	220.056	199.464	259.247	261.75	194.301	192.214	216.901	240.79	244.783	183.747	140.57	124.281	53.1966	61.0171	111.819	134.066	128.173	123.519	70.9558	73.174	279.93	332.608
CAG78694	34.2683	1.25047	17.4353	11.3053	20.0352	17.0353	12.9806	16.4364	12.7777	9.49013	20.8886	19.7506	18.065	19.6762	17.0401	17.9431	16.4321	12.4448	19.8912	19.5575	30.8623	27.2422	24.5341	22.6494	13.3647	171.227	141.635	155.744	223.436	192.135	196.754	29.379	42.5024	32.0768	101.626	107.846	86.5029	75.7696	80.385	53.8007	56.5124	95.2039	96.2549	198.77	213.938	85.0648	74.6168	12.378	14.6789
CAG78529	0.359018	0.213161	0	0.188015	0	0.0558446	0.109046	0.243637	0.175815	0.173846	0.443776	0.184201	0.301906	0.177832	0	0.0550286	0.120262	0.193588	0.142935	0.0386535	0.0916939	0.209181	0.249477	0.339733	0.0762581	0.920763	0.993345	0.499742	0.349653	0.346076	0.20394	1.99931	3.30965	1.72106	0.451923	0.907847	0.615901	0	0.210677	0.104913	0.432151	0.524359	0.211263	0.274081	0.246619	0.132324	0	0	0
CAG78549	218.465	203.899	180.915	167.902	183.839	189.447	197.137	193.362	223.065	219.304	305.166	327.987	353.779	250.154	267.366	278.37	142.758	160.492	151.772	137.863	151.037	127.573	160.752	139.207	122.497	173.978	153.856	153.296	174.529	207.292	181.012	164.582	140.709	145.846	110.738	141.163	129.79	123.45	153.15	137.106	172.37	234.703	250.783	141.036	119.519	172.209	178.1	205.026	157.726
CAG77909	0.431423	0.0683068	1.9555	0.722987	0.60614	0.483171	0.524153	0.819764	1.40848	1.55983	1.52364	1.29858	1.62531	0.797798	1.50291	0.952221	1.73419	1.81451	1.60311	1.93228	3.30559	1.97073	8.63396	6.85857	5.20501	1.77033	1.59157	1.3612	1.90477	1.21989	1.86253	2.60038	1.10136	1.03408	1.08613	0.775778	0.947345	0.733477	0.810131	0.201713	0.103861	3.12534	3.04643	0.131742	0.118543	1.27209	0.748641	0.756724	1.32599
CAG77750	43.0287	40.4608	57.8764	49.2447	32.1709	32.0613	33.1514	38.3876	39.3337	38.4866	38.6949	34.0303	34.454	40.8245	38.794	35.5178	39.9359	34.746	32.6463	28.2931	35.8637	33.5579	28.636	34.0139	26.6164	53.4008	53.2998	54.5382	50.7645	76.8854	61.5233	65.0446	71.1466	59.4917	56.0129	46.1174	34.0636	44.2241	35.5962	29.932	30.8236	38.8719	41.2532	39.0982	44.2643	31.5637	33.1448	48.1678	45.5308
CAG77999	7.08827	7.16532	2.80098	2.28436	2.36784	2.10336	1.85485	2.81215	2.27853	1.47854	4.08237	4.40141	3.66811	3.67306	4.08028	3.94467	2.2648	1.99926	0.984096	1.03319	1.83821	2.13488	3.13214	2.16704	1.57509	14.2076	13.5441	17.001	8.77966	18.501	14.6192	18.1471	22.7351	20.78	12.6288	15.6874	8.30624	4.635	4.99141	8.9227	10.2386	13.7611	20.0211	3.82954	2.54693	4.66239	6.43392	1.75336	2.1915
CAG78184	25.0787	5.92267	35.5259	26.8347	18.9961	18.7133	18.874	18.6841	16.2178	16.2014	17.0866	15.251	15.7676	19.6647	18.1499	16.511	17.7494	15.5521	14.5833	23.1825	28.2273	27.6384	16.0043	27.3141	21.1414	28.5226	30.9505	29.1256	25.9101	25.442	26.6277	15.0892	15.4782	14.3062	14.4957	10.5229	12.6538	29.8519	23.1084	21.1146	22.0154	17.1489	16.7771	23.3056	26.2235	23.9239	24.1625	22.1571	23.774
CAG78882	38.413	12.3543	77.5556	53.5323	31.0775	29.3667	29.1714	40.1295	39.1745	37.6997	35.6758	31.314	30.6863	34.3115	35.5082	29.0114	33.3677	28.7925	22.3822	32.1182	38.8536	38.0446	24.5414	31.234	25.4788	30.6816	31.154	29.6154	39.0063	34.6242	30.446	29.2536	29.1029	23.8474	21.2603	18.373	16.1872	32.0568	23.2358	21.3599	21.3201	23.5078	27.526	17.151	18.1884	41.2836	50.5064	47.029	55.0837
CAG78826	531.505	1539.83	431.956	534.188	557.211	575.532	565.398	561.994	558.946	527.504	653.06	614.04	621.178	520.29	471.558	452.35	196.073	221.825	137.928	162.84	197.105	175.822	133.913	203.018	119.093	345.26	304.205	342.845	226.72	297.946	290.132	555.679	536.268	578.317	361.797	398.958	295.027	255.645	189.472	610.209	595.545	426.26	288.625	376.684	385.566	626.479	880.579	454.554	372.092
CAG78348	77.8243	47.7332	158.368	86.6525	152.46	145.483	155.67	224.337	218.826	235.839	143.862	149.644	144.095	151.416	168.256	167.429	386.809	426.067	521.425	435.703	411.496	337.099	381.314	296.399	328.822	305.324	316.848	324.011	300.445	245.107	266.841	62.4707	65.6278	60.0785	164.154	167.836	227.085	114.942	132.48	84.821	98.7409	181.045	150.588	129.53	118.96	144.195	124.097	114.779	224.194
CAG78906	32.1848	97.769	28.7952	29.6118	34.0552	34.7495	31.6653	33.9182	28.5556	27.6654	32.9853	31.7308	32.9024	38.9276	39.2864	35.7506	43.8852	44.3731	55.9781	60.9595	81.9425	74.4801	83.6705	66.7342	73.5101	77.8172	80.3196	72.6758	77.9327	64.6446	63.5944	83.9308	88.7858	92.9507	70.4614	62.7678	62.1421	23.6806	26.367	18.4413	18.8387	17.5493	17.6764	53.9585	49.5059	17.7704	14.5647	22.6917	28.9452
CAR65194	519.511	433.62	588.694	659.038	959.773	869.324	924.709	1019.33	1076.63	1011.45	854.691	848.747	727.752	1090.58	974.203	889.263	847.954	773.398	709.566	689.607	776.737	757.671	912.967	605.726	676.481	297.094	397.79	339.862	471.914	350.445	318.936	260.028	280.302	382.847	341.19	313.689	431.775	373.24	422.255	293.252	315.582	759.707	787.994	216.777	152.943	350.844	354.16	828.928	714.259
CAG78341	46.0685	55.9826	23.9284	6.84193	24.7152	24.9535	17.0034	26.2372	20.0866	14.9575	18.2147	16.1862	17.1695	23.3771	21.9281	22.7959	48.7505	41.7768	53.0427	86.4411	114.071	112.837	70.992	95.1839	88.4951	84.1565	100.598	88.4969	62.2142	60.2843	61.3129	34.0388	36.7349	34.4101	32.6043	29.7929	32.9155	38.0497	35.3466	15.9815	18.1033	27.6461	17.5213	52.4208	45.6032	18.4214	15.0921	7.54979	21.1909
CAG78442	0.180965	135.38	0.820255	0.9477	1.0979	1.0134	0.714548	0.982451	1.29977	1.16837	1.34212	1.29986	0.852191	0.776852	0.758825	1.05406	1.3336	2.82979	1.63307	0.155868	0.508406	0.506106	0.670666	0.342487	0.307506	3.43475	4.11686	3.69449	5.16982	2.67477	2.56991	2.25264	5.00472	3.25316	7.0616	4.9828	9.37551	0	0.106193	0.423053	0.326741	2.00872	3.5141	20.5846	16.4089	1.46737	0.471037	0.661281	0.534809
CAG77653	44.2806	18.1474	32.891	24.5281	24.6978	23.344	22.441	28.1472	25.4132	23.5314	23.8216	23.9176	23.7426	23.3085	27.6084	24.3173	28.5056	29.7904	23.7247	26.9889	34.0333	31.3636	30.1779	29.9634	27.6736	19.8792	23.2207	23.3387	29.6605	22.9982	23.233	25.067	21.8692	21.7412	15.2582	11.5841	18.6727	28.539	29.6137	19.5662	23.3253	21.2928	19.7973	23.2918	29.1148	22.2471	23.3237	20.731	29.6331
CAG77927	158.186	177.097	265.919	271.001	232.433	222.584	248.767	261.433	288.314	298.979	242.381	242.192	243.481	222.999	232.557	250.12	253.285	272.78	255.404	142.324	209.181	177.785	199.403	187.421	158.932	238.326	270.096	244.877	293.99	304.275	266.379	283.257	283.358	291.89	336.081	352.602	340.166	210.683	207.402	185.879	156.155	180.498	198.832	216.331	181.021	170.282	167.644	202.031	212.013
CAG78050	9.60113	2.13614	13.2737	10.9105	8.89673	7.88691	9.07261	11.1999	11.063	11.6684	15.6021	15.9693	16.7597	13.0549	13.8045	11.6575	8.9547	9.16986	6.09598	10.3235	8.17382	8.92128	14.012	10.3918	9.73023	16.3514	14.4302	11.5884	13.5676	11.4528	12.0485	26.8055	24.6526	24.8931	24.9612	22.2155	27.0424	8.83982	7.14388	7.77514	8.08228	8.57865	11.4472	9.86871	10.1731	12.212	11.3249	12.1993	11.869
CAG78707	38.4154	15.3889	122.377	132.503	117.542	99.8306	115.931	114.643	131.36	135.665	109.19	115.883	126.207	146.52	132.172	148.22	118.242	115.467	111.544	44.9807	48.7809	44.3698	47.0992	42.4834	36.3746	35.1358	47.8087	46.3862	57.7977	47.7878	46.0974	22.439	29.3199	18.4895	37.0925	37.7986	47.3225	107.541	102.302	67.4448	52.1833	129.249	176.667	65.7207	58.076	91.663	78.441	140.039	130.947
CAG77762	30.6136	30.9094	11.8726	14.4032	14.3755	14.413	15.4144	14.9424	15.6599	17.1228	14.6854	15.7348	13.6014	15.1908	18.6931	15.5072	13.8192	16.9045	15.1645	18.0839	18.1044	19.6492	21.4246	18.0863	20.5508	33.8406	39.1555	36.0046	32.8974	26.6169	30.7812	60.4918	69.5378	78.6751	34.7232	32.1056	39.88	14.0157	11.0477	12.1511	12.5131	30.8921	34.1021	18.2468	21.3666	13.7572	10.9371	18.545	17.3205
CAG77608	23.0614	1.2042	40.9994	29.5313	17.295	17.5429	19.0583	13.2905	15.2175	16.6254	12.7012	12.4871	13.0108	17.5089	16.4017	15.871	20.2724	20.4761	21.2971	24.6593	32.412	31.9695	15.4777	25.2798	22.9631	38.5661	40.4839	45.725	30.8635	24.2986	28.8539	20.7146	23.7692	19.2066	17.6089	13.2795	18.1921	37.1425	33.4734	19.2725	20.5332	15.0438	17.966	12.8153	13.6211	31.2761	32.335	28.3087	31.3075
CAG77777	31.1155	8.02434	44.3096	55.3729	77.877	75.7631	67.3567	70.6003	58.0233	51.8414	61.5818	52.8293	52.9183	82.5348	68.4961	63.7839	23.6864	21.5887	8.74514	7.45615	10.2876	10.345	4.7264	7.89912	6.26675	16.1981	16.5109	15.7796	22.2673	20.2088	20.1715	32.3796	28.2817	24.9044	10.73	8.48801	9.28926	13.0334	13.9956	20.0825	20.0959	5.59923	5.43186	7.85623	7.64553	6.70682	8.04739	54.1963	29.7602
CAG78686	3.9114	0.285198	15.7851	12.9371	9.72874	9.25424	9.81684	27.2071	27.0516	28.9748	13.741	10.5269	11.7025	18.8644	14.0441	13.6312	1.20678	1.33205	1.03816	20.5461	25.7368	24.7808	12.2786	9.27756	8.06759	121.169	125.31	119.923	135.767	123.696	122.495	171.018	164.96	195.831	124.449	134.016	123.218	0.687489	0.845625	339.228	368.537	0.240536	0.605695	12.7299	14.9898	498.806	563.441	14.6692	17.2175
CAG78122	139.773	339.371	121.271	148.85	102.946	99.9321	99.0418	96.7837	100.609	83.5413	92.223	94.3574	107.487	110.552	90.1689	107.144	64.2585	61.1515	83.7043	62.0324	66.3943	60.7422	96.5057	69.5377	53.6175	108.271	117.948	113.862	119.28	204.495	189.318	186.217	190.872	183.66	506.966	559.111	331.33	132.842	119.74	142.051	133.689	222.675	271.666	370.208	414.066	246.908	218	149.741	109.526
CAG78931	232.54	353.61	275.824	189.851	112.934	97.4385	113.286	140.832	157.378	136.524	173.369	165.74	161.126	143.666	122.985	119.868	207.141	182.905	139.968	43.4168	52.7972	48.9489	58.7258	84.8113	69.3934	78.8616	74.9769	74.5698	74.7083	74.5183	66.2753	69.5907	68.7979	75.4803	77.5926	78.4633	63.3868	216.812	181.857	172.454	177.107	625.562	627.989	158.429	158.449	222.584	230.208	159.634	211.846
CAG77678	80.476	69.9444	126.456	82.9516	55.32	49.0119	48.2239	66.1529	62.069	57.0611	50.8089	46.1322	45.1697	53.993	49.7357	47.6593	56.0542	46.9383	42.7479	47.2302	58.8473	52.1116	34.1004	54.0173	37.5903	78.3261	77.723	85.2498	56.951	72.7523	73.7717	79.0169	71.4475	72.1117	57.4843	60.5952	39.9381	136.057	101.071	68.6217	72.4597	77.0839	76.0135	51.7662	55.8296	73.8786	84.1401	65.5447	84.6256
CAG77933	20.9139	1.63639	30.3127	20.8012	24.564	23.7553	22.75	32.8686	32.419	31.8204	33.4091	31.1648	32.3382	25.5902	26.0946	22.3148	19.4148	18.2051	15.1468	19.2179	23.167	21.896	13.8944	17.8344	14.0672	22.2449	26.5652	24.222	25.9209	33.1312	31.2198	11.4714	13.3935	12.095	7.90796	5.42058	5.81281	20.0325	16.1256	13.5021	15.124	16.433	16.0273	5.01259	5.56834	20.2567	21.5217	23.4603	24.4834
CAG78035	231.97	128.333	74.8331	42.6968	52.2272	50.9456	49.4054	67.5628	61.5407	58.2	56.5262	54.7119	55.9265	62.9741	57.6683	61.3467	165.775	130.051	123.883	111.999	131.256	128.411	170.032	174.868	119.883	375.503	349.056	400.227	309.712	331.357	323.679	163.789	205.62	184.677	356.298	356.216	317.328	246.488	230.106	91.2016	109.471	194.971	251.373	1034.86	1142.26	298.505	253.235	40.5533	60.5034
CAG78899	62.3874	44.6639	39.0992	44.1486	58.8105	53.8158	56.9609	111.887	95.933	89.1687	127.687	108.578	108.659	57.7396	47.8871	44.3389	6.8411	8.24664	3.86124	14.2169	22.0073	19.5388	21.0605	17.627	11.5084	43.5763	45.9277	44.0913	47.6513	57.4717	53.238	148.648	140.789	146.128	120.263	134.308	94.3241	28.5948	25.72	55.4285	61.5697	39.7165	37.5896	25.558	24.855	44.4076	65.9429	46.1405	28.9378
CAG78445	38.5992	354.861	69.8271	101.228	55.1818	51.9145	50.8951	56.652	57.8242	49.2585	65.5913	57.2262	54.6554	62.523	54.6596	47.6206	47.6252	31.8348	43.4011	22.5532	29.0803	25.7943	49.3183	31.4968	25.7205	41.4517	37.5174	38.0954	53.9228	52.3204	52.75	99.6881	101.431	98.4492	167.43	156.885	175.576	36.3705	28.8372	46.2748	44.4419	89.6477	129.849	214.714	216.493	104.995	101.255	79.2518	58.3973
CAG77643	541.383	456.759	456.993	430.777	264.575	240.373	284.388	335.837	366.317	375.596	278.947	260.834	275.954	315.58	311.248	310.101	326.702	345.159	322.423	367.755	405.546	414.818	322.628	336.996	279.692	254.471	280.886	265.496	295.637	351.943	327.517	206.024	217.773	245.8	265.382	260.388	246.388	158.648	175.251	44.1535	52.8554	182.919	189.86	172.608	163.37	61.3193	60.5792	349.421	446.699
CAG77901	126.339	1020.74	299.962	208.822	71.9641	73.487	78.3377	147.865	149.171	168.27	110.044	98.0703	96.6316	129.018	126.507	112.26	236.943	204.674	272.084	146.594	256.991	222.959	152.102	128.18	108.096	1387.21	1348.56	1309.77	842.269	1889.54	1708.91	1514.03	1535.03	1385.68	1554.66	1534.33	856.807	222.356	233.553	251.956	253.383	275.459	288.57	107.801	112.545	192.189	173.959	211.732	224.632
CAG78841	60.6551	43.9639	69.6251	37.9526	58.8585	42.8854	48.5698	70.2958	65.5791	73.7447	53.4142	57.9293	50.3437	47.0821	60.2185	55.54	106.867	121.905	124.192	92.2736	94.1556	99.1372	89.2233	94.4811	75.7956	25.4553	20.8265	22.6609	36.3132	17.7178	16.5563	16.5147	14.5235	19.8251	25.7809	29.2149	74.595	53.0914	47.1496	28.5436	36.0313	72.2517	68.1396	75.1707	63.8512	65.6158	43.0583	48.3591	79.1517
CAG77730	76.9017	22.8633	75.0245	88.6075	86.2604	91.3725	81.4726	82.6951	86.7716	78.3235	97.0413	93.473	94.1671	93.0751	96.6717	90.2043	64.5256	63.4303	57.9973	17.3952	28.8437	25.7807	23.0981	29.9398	20.6604	63.7975	57.2089	67.1913	106.229	82.0306	90.1535	61.9408	54.0015	53.8774	48.358	44.4766	46.4136	79.8222	73.1466	47.5321	45.9144	28.9698	24.9309	49.4001	48.1937	70.5961	63.7089	86.8182	74.3205
CAG78873	11.442	131.125	7.6834	20.4175	12.2946	13.1836	10.1134	9.40813	7.1548	6.52744	7.86805	6.54351	7.12728	9.51587	9.13884	8.16572	4.13696	3.98256	3.76	15.7996	22.8837	21.3615	31.0744	19.8788	16.331	9.8748	12.8792	11.7415	22.2477	11.438	13.7558	67.1098	63.0214	63.8475	151.421	130.77	162.266	9.26329	6.67882	12.879	11.6595	28.5775	18.0259	144.197	141.31	12.4954	6.72342	17.4325	7.22814
CAG77959	934.876	45.461	529.729	659.746	836.85	847.63	937.855	600.41	589.352	559.016	631.755	622.444	637.361	722.753	678.851	726.5	378.932	397.251	384.067	341.237	471.252	432.535	463.114	420.496	311.719	827.361	745.152	780.86	543.864	1106	1027.16	282.981	309.472	308.611	522.419	597.213	368.938	657.894	699.386	1253.08	1264.79	773.961	949.129	236.302	241.8	578.668	807.06	569.516	511.376
CAG78640	275.993	785.266	517.914	1093.68	906	968.038	977.174	878.401	912.349	939.771	1021.43	1059.43	1072.5	960.346	1018.24	945.082	611.486	502.729	620.793	762.594	631.316	568.553	1956.57	823.141	883.229	100.688	102.821	94.8689	188.739	169.177	169.023	123.684	134.567	145.81	415.868	420.852	466.858	259.402	218.307	463.48	431.681	655.833	786.856	488.719	432.573	1468.19	1228.2	1095.9	538.618
CAG78022	275.252	73.1003	174.982	194.319	150.903	161.317	161.795	144.232	147.963	140.006	140.233	146.072	153.16	137.846	139.163	142.444	106.057	105.911	109.745	120.732	161.98	152.918	105.109	172.35	120.836	140.062	134.765	146.446	148.921	190.381	180.173	176.766	200.753	190.316	293.346	264.37	225.704	175.416	159.821	244.629	224.512	291.623	265.776	175.533	164.648	143.224	171.4	166.802	174.184
CAG78095	127.262	62.8462	258.671	229.46	129.925	122.775	123.409	138.094	136.992	122.228	124.562	120.839	117.102	147.125	127.861	125.089	164.142	127.399	150.472	103.381	121.728	123.663	130.326	144.18	114.045	97.081	101.503	112.554	135.906	93.2968	95.4316	88.7525	87.2488	91.0681	120.711	115.85	116.148	163.919	136.081	93.1913	86.6745	102.119	129.144	178.146	199.254	146.317	152.419	183.674	228.329
CAG77942	3.0763	0.541185	4.24628	3.81875	2.88627	2.812	3.13766	2.44847	2.827	2.84438	2.36067	1.94858	2.27394	2.80926	3.33209	2.9339	3.07871	3.39949	1.8951	1.88093	2.94877	3.02716	1.81219	2.55166	1.83928	4.51952	5.46424	5.28655	4.63586	3.90506	5.09143	2.9361	2.26227	3.00405	1.29079	1.0244	2.58008	3.59743	2.85269	3.01872	2.69721	2.97317	3.26289	1.62365	1.98275	4.03143	3.62473	3.60835	3.68147
CAG78437	213.335	302.35	246.996	284.536	332.184	364.203	375.97	438.551	479.661	479.86	435.69	467.119	479.685	346.906	387.824	372.499	248.59	282.371	259.406	144.59	188.804	188.674	152.871	152.73	125.182	320.657	324.633	298.513	328.386	393.113	361.829	369.155	373.047	361.963	339.749	321.296	342.568	227.438	231.997	223.587	234.672	170.472	174.528	248.627	255.55	224.05	284.233	298.047	236.888
CAG78675	2.38512	13.1485	5.17617	11.0827	1.93862	2.56328	1.50158	0.529722	0.764523	1.06394	0.796399	0.444992	0.554303	2.23395	1.51069	1.62185	1.56885	1.16918	6.2615	3.82855	3.85435	3.19376	11.7524	4.32933	3.31604	2.80272	2.55971	3.25965	3.66033	3.7901	3.10387	3.69349	2.46014	3.84592	2.83857	2.33939	2.35087	0.947928	0.967015	1.41931	0.991793	30.7566	48.434	0.728338	1.01283	7.03274	5.6439	9.00096	4.61376
CAG78275	37.5872	9.517	45.754	58.654	72.6927	75.0828	73.3061	90.7735	83.5636	88.7191	75.8851	72.7668	71.7639	78.5924	82.8553	71.4666	73.0975	65.8081	68.5823	71.63	83.4835	76.1095	51.5327	45.9361	52.7512	80.7094	89.4482	90.0952	83.7853	101.118	96.6428	61.6136	67.5521	53.4356	49.0377	48.2287	40.2029	19.5886	22.5032	20.6335	25.4611	22.5813	16.6557	41.1252	44.322	37.9152	39.6099	57.1648	50.0095
CAG78797	0.101604	1.28695	0	0.425674	0.648868	0.505737	0.432048	0.689505	0.928788	0.983983	1.43532	0.834074	1.2987	0.872337	1.04873	0.872107	1.02104	0.876581	0.647221	0.568834	1.29749	1.42078	1.92982	1.0576	1.68335	1.56348	2.49885	1.60287	5.01364	3.26471	2.88579	14.1121	9.94285	15.3427	2.94161	2.51215	4.04382	0.246771	0.357736	0.356289	0.611504	1.30588	1.19577	7.44635	4.88561	0.299587	0.705244	0.445537	0.120109
CAG78075	87.1306	47.2254	89.6645	132.482	180.685	188.548	169.99	242.562	224.617	222.461	272.005	255.354	261.899	222.044	205.354	192.547	64.1356	68.3377	43.5585	15.9901	25.9517	21.9796	25.3708	27.376	12.934	97.2564	71.6075	90.0435	66.9781	83.1149	81.8344	157.225	151.833	134.087	79.8435	76.8501	57.7937	38.7017	31.5202	119.495	127.151	79.0297	57.3892	67.9343	72.8601	86.2151	95.464	129.528	66.2036
CAR65208	89.0537	23.1489	200.822	258.939	181.651	162.918	164.714	279.619	342.81	383.594	242.218	249.139	262.888	190.488	204.075	244.473	234.193	236.512	227.193	176.876	183.314	166.658	192.728	157.849	172.217	177.26	147.103	204.75	232.145	172.541	134.395	273.434	341.199	398.234	261.005	264.402	396.754	198.535	198.113	88.5571	123.193	139.773	176.763	245.558	208.172	223.391	198.356	305.021	241.971
CAG77904	14.5494	9.81377	20.9732	16.9493	15.4544	15.6572	15.6023	18.7395	21.7627	24.3466	14.9956	14.4218	15.0314	15.8352	18.4368	16.4296	30.8334	32.782	38.6562	78.7062	73.295	75.222	49.6912	54.5796	59.7582	28.7092	31.4013	32.3072	44.7748	24.0427	26.8183	15.1736	16.634	11.7431	16.4456	16.0178	21.1393	12.9809	13.3294	12.6681	10.633	10.4949	9.95932	14.8475	15.2975	18.1669	19.0643	20.073	25.3601
CAG78065	60.8078	59.091	57.0342	33.9915	52.1415	53.1379	52.2955	63.521	61.2294	57.2352	48.5003	51.5301	49.5259	54.1479	54.1035	58.1211	85.4812	95.6945	88.7674	92.6856	110.545	111.225	103.421	99.7275	104.489	71.843	80.8669	80.9969	83.6199	66.2995	63.65	64.9057	69.0408	65.3011	63.6427	62.7727	67.044	60.3611	59.5384	43.1255	47.9054	61.4699	50.2557	80.8468	82.3677	38.5287	40.9033	36.2018	60.5753
CAG78369	23.7001	25.9782	17.2781	20.4834	28.895	28.7702	26.6799	34.7536	27.0541	32.2082	26.9247	31.9725	29.212	21.5631	22.3458	27.2321	19.3199	19.6607	19.1793	7.49438	15.1538	16.3002	12.9755	12.5466	9.29367	37.4048	39.5382	41.0642	33.8964	46.011	40.4825	140.506	141.032	122.353	98.8872	101.514	61.7544	12.2772	14.1993	14.5294	16.1591	11.2317	13.2635	104.003	98.8199	18.0813	23.0077	18.1689	21.7471
CAG77930	5.65968	14.5805	1.73922	4.0189	1.8991	2.68582	2.15608	6.50979	7.70413	4.64502	13.7545	12.0089	14.52	8.93285	5.32198	6.17534	4.49861	6.05185	3.05529	0.330493	0.734996	0.40242	0.888777	0.59003	0.489013	5.31404	5.5442	6.85439	8.7819	9.98664	11.3341	17.3458	13.4687	16.7847	13.7655	18.3275	8.88645	7.10599	7.31787	63.0155	67.4329	5.15585	7.1124	1.61111	1.18611	30.4062	35.456	4.20643	2.26796
CAG77693	439.929	217.35	395.277	371.569	308.972	259.426	262.905	327.479	322.456	271.071	276.161	236.669	227.171	328.136	275.858	271.243	312.617	254.236	233.476	197.124	208.33	194.736	196.561	195.956	148.86	121.347	121.024	120.524	150.175	122.769	131.681	79.1917	80.2842	84.7096	98.6131	83.043	83.5838	167.901	177.57	77.1761	83.5859	193.591	216.429	195.774	194.499	114.429	111.879	312.971	347.68
CAG78652	1529.36	696.384	1740	434.16	970.42	938.382	979.344	1077.84	1047.95	1064.7	813.27	818.17	868.418	1062.47	1132.91	1183.45	2773.64	2933.31	3241.59	3572.55	3254.67	3078.64	2579.01	3150.54	3154	2540.64	2880.35	2777.39	2618.09	1796.72	1937.49	654.289	679.662	744.602	908.208	904.069	1194.36	1985.95	2175.6	402.525	522.024	815.102	493.55	857.775	845.779	1147.07	916.579	439.549	1960.33
CAG77799	162.311	116.054	217.902	207.143	156.865	158.12	163.704	211.932	224.715	205.771	230.106	218.718	215.864	174.932	175.011	175.076	133.8	121.604	116.042	87.3135	114.939	101.021	94.2903	109.772	81.7505	110.538	115.485	116.109	163.646	141.268	143.459	171.692	166.821	182.861	173.92	163.218	165.139	189.405	166.978	138.669	134.645	127.247	148.611	207.105	231.408	186.802	230.877	157.919	204.908
CAG78351	11.1713	2.70382	13.0084	9.83755	10.9968	8.5888	9.94163	12.8927	10.6395	10.5203	9.59949	8.81044	8.52062	10.0096	9.77733	7.41629	9.72471	9.47687	7.47881	5.8529	7.05117	7.13084	5.14225	6.46394	5.19917	15.3291	17.6749	18.6206	14.7838	21.4916	15.1169	18.7403	20.3849	14.838	11.3751	12.795	8.59355	9.85066	8.26747	8.06768	6.68066	8.23082	8.70914	2.82469	4.10578	6.3991	8.76665	9.98458	9.16847
CAG78774	14.6706	6.80377	23.9776	20.3062	16.6191	15.8681	15.1163	16.6698	15.9608	14.9433	15.2611	12.5928	12.6931	16.4211	15.7822	13.6879	13.2029	13.2023	9.47466	12.5757	14.7834	14.7385	9.44438	13.3624	10.7409	17.367	18.0896	16.6187	22.2169	20.2171	21.027	15.9494	15.6757	16.3843	10.7682	9.03006	10.2179	13.0583	11.7522	10.1627	10.8745	11.2097	11.5026	11.1692	10.5719	15.0281	15.6075	23.5179	16.8699
CAG78763	57.4612	10.553	63.4579	53.4261	53.1784	51.5449	47.33	54.4847	54.1325	54.3122	48.7556	46.7623	49.0165	52.5825	54.5824	50.7544	56.5206	54.3532	52.7979	38.4299	48.4733	48.0632	30.9055	39.2545	29.2976	40.8387	44.013	39.1448	57.3455	58.8322	54.9775	27.5965	25.3806	26.4078	29.6525	23.054	24.978	50.6347	50.3644	36.9268	35.6089	36.4145	31.2338	23.6993	24.2517	42.806	47.0037	49.6466	55.2623
CAG78105	96.1317	109.096	70.0898	80.3788	64.4589	61.7573	64.9467	75.6281	73.8615	65.1077	72.3487	67.8081	63.3304	70.4301	62.3663	62.6047	42.8848	38.6447	31.0222	16.6419	25.177	21.3908	23.9878	26.2572	18.7255	59.2081	56.9899	56.0388	70.3871	74.2961	69.4301	123.885	120.597	120.584	95.4035	80.3418	63.3548	74.7094	69.9694	85.7312	79.342	61.6135	80.8269	97.8053	102.383	43.4796	59.4309	63.5689	55.4276
CAG78631	5.82234	8.35422	0.329885	0.457368	1.67323	1.35848	1.1937	1.33352	0.855379	0.892787	1.28516	1.74256	1.02819	1.10552	0.798163	0.669315	0.438824	0.235462	0.347706	0.188058	0.111528	0.0339238	0.404587	0.241044	0.123671	6.94355	4.38535	7.76682	7.56061	5.89308	8.59916	12.6834	10.0122	13.8684	3.38967	2.37203	1.59813	0.353527	0.170832	1.95662	1.31407	2.7212	1.79872	5.33385	3.29961	0.751085	0.757755	0.63828	0.516207
CAG78315	119.915	103.107	49.4188	51.7195	41.4296	41.2373	43.7289	48.7279	48.8071	48.9039	49.0857	43.6972	45.2882	45.2081	42.1134	39.2182	30.9876	29.3866	25.8278	15.8029	23.1869	21.4119	25.5618	24.0065	20.0727	86.535	73.981	78.9084	82.1526	84.602	86.8777	262.729	261.305	232.753	68.6586	65.9842	63.79	76.3048	80.1246	138.79	135.345	36.9999	43.9323	42.1241	50.2268	63.7834	75.6251	53.7025	46.3235
CAG78130	59.2539	70.5966	34.4676	35.3752	37.4627	35.2083	36.1749	48.2531	48.4589	43.3253	47.5031	46.0072	46.4396	45.884	43.8636	40.9605	23.322	23.3239	23.0402	15.0557	17.4793	16.3645	18.2541	14.5784	10.1317	81.91	92.7205	84.9539	61.7478	95.9581	100.472	98.7985	99.5834	84.1504	84.843	76.4158	42.6934	34.3594	30.2509	47.9632	51.175	51.7524	50.5581	32.7957	47.8262	26.2073	28.7902	35.2937	17.8617
CAG78533	81.8553	55.3785	176.456	181.871	146.873	141.655	159.836	170.946	171.803	174.743	152.223	165.353	172.344	161.502	147.26	151.029	124.649	125.857	116.947	106.935	106.454	101.731	75.2055	98.1191	75.912	214.06	193.629	191.568	182.956	186.422	209.434	243.121	247.725	234.885	156.065	166.475	136.664	134.964	136.666	80.4667	80.6993	59.6262	49.6788	88.2439	102.694	106.162	113.515	185.226	180.571
CAG77767	38.455	7.95091	17.9089	19.3331	15.7751	16.664	17.0942	18.2982	19.3192	21.0891	22.4326	25.0687	26.7832	22.1104	24.691	22.8556	18.0643	23.3214	15.5141	14.8074	15.3908	16.9546	11.8205	16.1397	15.0293	23.1129	21.5857	19.648	34.3088	26.6314	26.9327	9.01058	8.98284	9.97636	9.68122	7.32167	10.6173	27.2502	23.4686	14.3838	12.4162	9.83216	6.49575	11.6047	14.047	17.7418	20.2546	18.2514	16.686
CAG78256	52.1958	38.8285	32.3933	34.4857	15.6209	14.7954	17.0553	14.0299	16.9711	17.8796	15.4441	13.4445	15.6253	18.1772	17.0144	15.7789	23.3693	22.6626	26.4429	13.4102	23.3589	22.4061	31.4913	29.4258	22.2277	71.3509	64.5516	68.3323	81.6164	63.4771	67.9502	48.215	52.1865	48.7382	75.5018	61.5773	81.413	46.0798	38.3428	37.0937	33.4367	40.4592	49.6636	32.3454	36.0592	35.4342	35.8754	34.6958	25.9481
CAG77773	112.29	93.2487	134.695	96.3539	72.0749	73.0527	73.1676	97.8276	100.567	97.0831	86.1471	81.2933	83.6448	83.6186	85.8387	82.9748	111.985	109.284	106.126	81.7483	99.3597	102.626	63.0252	91.8542	66.981	98.3146	90.0928	97.6024	128.111	107.45	106.562	111.532	105.722	101.897	85.1789	72.0528	83.4972	101.581	84.8715	67.2346	64.3857	78.7884	84.0469	117.147	125.736	95.2884	94.2184	97.731	133.358
CAG78568	11.8342	5.17734	21.6445	32.6185	26.6507	25.5774	29.8908	21.3455	24.4015	29.9592	30.576	29.6132	30.7978	28.1779	29.5331	28.6405	16.8998	20.8229	20.334	27.092	27.6796	27.0002	33.9037	21.8077	29.2381	39.9354	32.169	26.5878	34.981	34.0228	38.2116	83.2458	93.1947	76.1391	34.8895	21.7001	26.9266	13.9931	10.234	12.7408	13.4952	20.7412	27.4887	28.0544	25.6714	28.0072	24.3186	46.8864	33.5014
CAG78783	20.0736	33.2755	46.206	42.8963	37.2541	43.2527	42.8021	39.6786	44.775	50.4491	46.3422	46.7262	53.3826	49.1144	53.4502	53.5237	27.6186	33.4164	28.5347	44.9648	39.0878	41.4457	36.2608	36.2058	43.439	22.3895	23.5249	20.1281	28.7782	16.4497	14.6935	47.6627	45.0923	40.0416	17.6368	13.1726	30.1378	19.9597	18.025	16.5348	12.9732	11.0189	11.0987	17.8958	19.9896	29.3957	35.3009	63.4085	66.2517
CAG78203	27.3791	19.9809	21.8697	19.0223	16.3658	16.0863	14.2401	22.5956	19.5415	17.5299	17.9884	14.6662	15.7242	19.8708	16.7963	16.2698	13.4481	11.9161	7.15214	9.75232	14.3806	13.6954	9.17265	11.4574	7.56065	28.274	29.1903	28.0472	26.5836	36.4473	35.7335	57.3764	56.6476	55.9967	24.9241	22.7644	15.2425	11.2763	9.40214	16.8394	16.4644	16.4872	18.8029	15.7066	16.4154	12.2805	17.377	17.232	13.0216
CAG78818	38.6574	38.9492	25.4309	36.0335	42.0517	43.8467	42.5844	46.1915	53.2603	49.9171	44.4196	48.5882	46.4132	36.4028	46.0584	40.0307	50.0621	53.5579	54.2967	73.8412	56.4991	67.1616	49.098	71.2364	74.8823	53.3193	60.2745	48.7465	67.3719	56.5794	57.1572	65.195	56.3997	49.4325	70.7796	50.0977	68.6655	23.5847	21.2738	29.6196	22.7094	23.1245	24.8158	47.7272	54.8885	28.6325	25.9981	38.1205	32.3604
CAG78666	45.7713	6.72929	49.5944	67.6643	30.9011	28.9668	32.5712	77.5647	63.1882	79.8736	73.7119	75.0586	76.2764	37.8295	48.0035	53.1583	82.4434	91.8118	56.0222	17.4027	25.785	26.6381	429.41	116.078	90.2217	1775.04	1767.36	1966.34	492.813	685.1	784.912	302.444	346.275	373.639	167.579	158.878	109.481	29.0624	26.8593	2.7515	3.46312	19.4058	19.7002	722.613	686.684	186.053	85.5532	76.0784	49.1606
CAG78632	88.5154	237.128	5406.02	4397.27	3501.69	3214.14	3644.61	4077.61	4288.15	3998.56	3628.98	3353.17	3475.79	3833.88	3535.71	3381.59	4896.74	3655.26	3607	624.851	369.286	386.694	207.986	847.59	1125.85	56.0511	35.3475	29.2149	35.2528	41.9293	39.2658	230.92	228.425	84.7558	53.5567	116.786	111.852	3791.56	3799.68	2604.61	2791.9	2593.86	2218.37	258.976	239.924	1833.52	1815.68	4055.17	6183.27
CAG78925	43.2815	607.666	59.5251	84.0782	28.3495	32.2233	35.0563	53.3462	65.9414	71.4125	44.4196	39.478	37.7029	46.7861	48.6835	47.6286	81.2889	91.7565	124.205	82.8423	92.4016	88.2843	185.082	74.2994	66.9462	159.578	163.765	165.292	127.058	111.495	129.654	102.761	88.4033	95.0966	179.277	194.362	205.87	44.4741	43.6329	56.8609	54.1019	189.319	205.927	43.2086	45.9945	42.5397	31.4545	98.14	92.9267
CAG78513	8.10124	12.9173	5.44966	3.05825	3.72943	3.97187	3.26924	4.42922	3.04671	2.95714	3.15427	3.07452	2.67686	4.59412	3.89657	4.29995	7.93974	7.65613	7.18767	11.0707	15.4266	15.3181	9.07077	13.8964	10.7989	18.413	18.2698	15.62	16.6906	11.9208	10.5697	20.6302	23.3445	25.4903	10.6661	10.0699	12.5915	9.49036	6.68574	4.65105	4.99635	6.65611	7.10859	9.65939	9.12418	6.28832	5.76226	2.46871	4.33152
CAG78831	29.7679	104.956	3.90549	6.81211	2.87555	3.06095	3.49505	5.1493	3.81115	6.56789	6.00743	6.67389	7.57285	2.75347	5.05641	3.01622	6.36833	8.81248	7.34767	5.67374	10.0944	9.25025	23.1768	16.7277	20.6867	21.214	17.2262	20.5826	27.7732	12.9676	16.957	41.6275	39.38	37.5741	17.1086	13.7756	24.8327	14.9864	9.19897	9.74655	9.13357	7.79421	9.02825	26.863	28.9828	13.8913	11.5755	9.141	4.53422
CAG77667	6.61984	2.29275	9.37675	7.94467	7.3983	4.63367	4.98479	5.56866	6.07839	5.69866	7.64689	6.1796	7.00485	7.60543	7.78483	6.55299	9.74763	9.25844	6.22281	9.65143	8.66493	9.09618	8.68896	10.212	8.11438	12.3088	13.1434	10.4304	16.297	14.8009	15.825	26.1126	31.1974	24.2139	15.5373	17.0495	16.0883	6.53169	7.12181	4.35252	4.39918	8.13766	8.11544	7.47526	7.38944	5.89641	7.41887	7.35786	7.09186
CAG78009	185.045	56.7406	190.144	159.705	129.447	117.027	134.317	177.829	177.56	176.947	135.54	136.373	132.983	115.778	108.772	117.09	133.146	128.99	123.19	139.656	168.133	181.23	113.428	140.328	124.314	70.0939	76.162	67.2183	82.7972	56.3287	55.4961	45.4625	57.6243	68.3903	54.4012	58.8322	97.6357	188.679	165.559	144.612	150.935	213.722	232.284	62.2687	67.5283	124.739	171.115	139.464	209.032
CAG78394	1001.5	424.94	1324.17	1957.28	1845	1944.6	1820.66	1156.77	1066.23	1061.5	1060.9	1051.19	1023.32	1650.24	1492.81	1470.89	791.246	505.412	891.662	454.131	518.558	502.628	639.306	525.528	376.105	667.606	541.849	566.285	1054.11	1186.66	1208.16	326.423	359.699	322.432	669.798	638.509	592.843	894.528	854.955	671.478	601.083	688.017	865.587	854.888	867.886	1489.52	1484.45	1831.04	1270.83
CAG78781	180.426	132.718	369.908	319.064	467.753	468.119	502.374	521.327	585.706	645.475	513.734	574.83	618.931	466.85	502.839	567.824	670.125	775.551	795.789	551.397	555.845	518.894	505.054	495.515	540.658	229.138	171.588	223.874	242.589	174.743	202.658	312.764	339.251	328.329	374.451	455.524	644.299	397.245	432.505	386.545	390.061	404.31	329.641	330.108	245.772	418.216	359.21	516.244	376.424
CAG78497	84.4464	63.6329	498.218	322.36	199.459	189.388	177.34	229.907	235.979	238.107	179.876	170.923	166.892	185.663	175.339	156.312	131.395	129.192	136.4	83.1713	108.688	96.9837	116.36	158.675	126.622	174.553	161.738	169.874	200.439	168.175	168.049	109.89	108.874	105.072	109.995	97.4811	97.561	173.32	137.321	76.4166	74.3816	60.5138	67.6739	152.683	157.955	135.393	127.892	295.543	392.859
CAG78126	377.028	294.224	560.325	480.355	205.006	207.763	219.235	222.377	247.659	244.808	224.614	219.866	233.645	229.609	229.032	218.416	216.998	187.465	206.17	177.712	220.073	214.12	287.341	259.139	212.471	228.759	233.118	238.385	247.969	243.919	249.376	275.469	253.301	285.751	292.065	251.047	277.662	529.355	454.912	359.684	340.506	358.847	473.577	590.953	623.445	423.776	404.023	429.825	455.069
CAG78863	3265.67	1643.43	0.68976	1.27509	1.45774	1.42023	1.94127	2.58173	2.48406	3.43872	6.34167	6.35018	5.93767	1.20602	2.15973	1.86597	0.917542	0.82055	0.48468	0.983029	1.32143	1.20584	1.55092	1.44	0.646461	1952.01	1962.81	2017.82	1893.96	1665.8	1779.33	3.38975	4.96389	7.84209	14.7496	18.6416	22.0333	1879.58	1817.4	804.349	769.694	9.24588	10.3874	2.09111	2.09066	346.621	388.441	1.33459	1.25923
CAG78669	75.4796	34.7041	60.758	62.3832	76.1054	74.9699	68.1673	73.0936	68.8892	59.6424	75.0059	66.8137	64.0902	72.0084	72.1702	67.598	57.6881	53.2451	48.5437	31.7254	37.7046	37.7167	32.4478	33.7194	29.1309	47.635	50.2938	44.0442	70.5689	59.743	60.6552	46.4024	50.2247	45.6109	44.3306	38.0931	33.3757	46.2766	46.3908	57.8255	56.1874	40.8627	40.0057	38.9634	36.338	41.8831	46.0676	58.9223	47.3057
CAG77607	60.9917	26.9849	30.4414	29.4545	25.5396	26.1701	21.9641	26.3543	23.1315	23.1868	26.0116	22.7357	21.3347	28.3415	23.4037	22.429	24.6717	24.0585	20.7766	19.6344	24.1278	22.5279	16.7499	20.1024	18.4629	43.0242	49.8515	44.5675	44.5011	50.4611	52.073	36.2902	34.5314	41.6543	27.737	27.227	17.5431	29.1242	30.933	28.8157	26.8166	24.3238	22.3508	10.502	8.69715	18.1275	16.4777	25.2682	25.9042
CAG78041	121.508	84.3674	141.212	109.526	66.7675	61.5184	63.0691	73.1134	64.9902	59.5189	67.9732	59.9943	65.1694	72.6215	62.9047	60.7678	60.8171	47.7515	46.7994	63.7052	74.4373	69.4635	68.9149	79.5332	59.561	82.8148	82.0938	85.1595	97.8439	109.353	102.484	94.6231	85.7585	86.9141	98.5431	89.02	77.1154	160.005	120.481	126.705	126.004	102.522	122.525	117.345	130.338	94.7901	98.8217	84.1087	89.1887
CAG77932	61.0398	85.3028	70.1095	62.6275	143.595	145.132	127.32	212.821	209.446	203.481	202.374	230.301	222.289	121.144	127.374	128.882	118.508	119.9	135.064	70.4123	88.1294	79.9844	86.5627	83.3996	64.6942	138.336	152.803	135.829	87.3514	152.102	136.925	171.797	173.139	181.017	168.959	166.251	128.008	104.003	118.057	67.7082	73.4738	108.8	101.525	70.8492	68.8848	44.5361	47.016	40.0583	62.9532
CAG78702	87.8071	50.6238	61.0561	55.6085	42.6918	40.3896	47.4642	45.5842	49.8246	57.8709	49.1157	48.0837	50.9732	40.8847	54.1494	46.7181	61.4182	73.5413	65.5525	43.3227	55.3378	51.098	44.511	51.817	49.7204	55.5685	52.3364	53.358	70.2694	65.1994	68.255	48.585	46.3375	50.6198	38.0155	37.2025	51.035	46.2025	49.9498	39.0696	38.5516	36.1661	28.7124	26.2554	25.5443	48.8024	54.4578	73.363	71.9099
CAG77928	12.0217	15.4098	19.5694	18.7896	12.6213	11.625	11.4177	14.7757	12.9044	12.2072	17.9291	14.9202	15.7993	24.1383	20.4088	16.886	14.6118	14.7106	11.637	17.1667	18.4983	17.175	21.9145	18.2614	16.9812	26.1926	27.7356	30.1175	33.9765	31.7155	30.7407	46.5739	38.7975	33.8553	32.5141	32.5012	32.691	10.4859	9.91566	7.87434	8.42251	10.437	13.7102	14.15	16.9763	14.102	13.7567	17.7351	13.4633
CAG78834	15.5008	6.0723	32.5948	37.8266	45.2097	45.0406	42.5187	52.7042	46.7453	44.4677	67.4981	55.5339	57.8374	63.2178	58.2458	52.3184	31.5823	27.4013	22.8189	11.9746	18.2029	15.3442	20.7282	17.7681	14.1203	77.3775	78.9966	79.1882	51.8777	111.115	102.757	201.224	230.944	217.944	67.7889	67.7075	45.1786	26.3922	27.1945	29.1392	31.1613	24.4599	25.2013	28.5469	41.4939	34.868	32.7215	34.5697	29.0915
CAG78436	15.6663	18.6033	25.0551	46.3459	53.8829	53.1704	44.648	30.2263	25.3828	21.7359	26.222	22.3465	23.237	46.89	41.9582	35.2525	6.8389	7.90832	6.30356	3.57079	4.66098	4.83588	4.57457	5.40158	3.78785	7.43738	8.96641	8.42896	10.8751	7.87211	11.8814	15.7234	13.2367	12.983	10.5945	10.255	11.8368	12.4977	9.53555	33.3125	26.18	8.81171	9.51299	14.1865	14.7114	6.87988	7.8809	49.3307	22.3122
CAG78069	0.810616	0.898408	0	0.339612	0.310608	0.201744	0.689394	0.330061	0.317574	0.523362	0.343539	0.221814	0.763464	0.642433	0.41835	0.596387	0.977526	0.349677	0.0860611	0.488737	0.331253	0.377843	0.600839	0.53695	0.344362	0.332634	0.199364	0.150447	1.15789	1.25023	0.73675	0.84973	2.75917	1.74867	1.63261	1.45764	1.78	0.393759	0.380546	0.947516	0.780593	3.2203	3.05282	1.98028	0.445468	0	0	1.65881	0.383301
CAG78322	413.136	744.05	12.1875	21.1512	34.8352	38.4312	28.4069	23.0828	17.3846	15.4782	18.806	17.0561	16.2797	25.7054	25.6912	24.9351	9.06978	9.82448	7.33622	7.7008	10.3441	11.3586	11.2889	11.3162	6.94932	35.0099	31.3534	30.57	45.7809	39.8026	45.0521	175.469	163.122	159.881	176.733	158.235	166.599	9.9327	9.06978	14.5057	17.1106	215.787	197.899	22.7374	27.5115	18.2958	24.4712	16.5727	9.20213
CAG78447	11.2849	11.7413	1.13668	1.12568	1.23545	2.6748	2.21978	2.33391	1.54386	1.11023	1.67009	0.955793	1.80756	2.62628	2.98133	2.43804	5.6882	5.96907	6.90326	3.19366	4.61148	4.55875	2.48943	4.67828	2.23719	62.2941	84.0554	88.9632	104.253	98.2135	99.6351	55.2038	57.9219	73.5469	141.78	138.301	98.2349	4.04598	4.66703	0.376877	0.258736	12.181	10.4984	9.5176	6.49682	0.633798	0.186499	0.157094	0.508197
CAG77745	57.4784	136.414	22.1982	24.8125	19.7615	18.0194	17.3898	58.4634	46.7033	45.0725	22.0888	20.2929	20.6267	24.3051	21.2148	19.7615	26.0899	20.0264	15.9458	6.72679	8.29449	6.90363	6.25262	6.57774	4.66262	42.1041	38.7591	42.7625	43.7415	60.2643	52.1854	97.1676	91.0089	73.5502	53.9649	48.3887	33.322	24.2765	21.7495	27.4211	26.4719	58.418	90.7033	32.5059	32.6299	15.1284	17.9707	19.587	15.4194
CAG78137	304.856	206.699	459.194	723.805	243.635	243.353	243.119	186.34	197.469	183.414	207.477	190.334	198.971	311.829	275.401	277.755	222.723	112.326	354.011	196.175	208.902	221.474	661.628	312.955	276.915	51.2451	41.3984	47.2801	105.812	91.4613	97.0151	122.094	116.471	128.877	241.365	218.296	205.027	363.934	271.604	483.349	396.121	455.178	712.69	476.021	495.671	585.856	456.92	561.408	327.614
CAG78318	3331.02	1139.73	2916.86	2966.4	1811.43	1696.14	1768.75	1811.15	1807.08	1649.42	1669.37	1507.99	1554.68	1948.44	1622.74	1650.61	1513.6	1226.09	1312.02	1457.46	1455.38	1369.44	1262.68	1563.2	1161.43	1550.05	1488.4	1511.79	1510.68	1681.2	1656.59	352.822	420.531	411.272	1202.06	1304.23	1090.83	2980.22	2867.07	2314.13	2264.41	2538.14	3001.84	1633.89	1716.03	2195.02	2407.54	2385.55	2333.42
CAG78820	66.3297	17.7515	62.1914	50.4212	38.7047	38.3917	39.5788	48.3115	46.791	51.4301	39.7623	41.1919	38.1875	47.6901	46.28	42.7818	68.0743	58.6376	65.5927	54.4295	61.5553	57.7419	65.4871	56.0522	55.3564	67.8041	69.4178	72.7571	92.0376	54.1136	59.1454	33.4912	34.1372	37.6793	34.3451	36.3916	50.0351	52.9379	53.738	46.1891	47.4706	62.5692	69.2046	44.4123	45.8868	87.2706	63.5366	52.6021	57.2784
CAG78168	56.4155	42.6819	38.2751	33.7775	29.323	30.6683	32.1192	30.9049	28.7835	27.9231	27.8995	27.7336	26.5726	31.315	32.0936	29.045	26.5461	24.8932	21.9851	15.8802	18.5801	17.5762	18.0667	18.5507	16.3019	30.2197	32.484	29.772	31.2998	31.7562	34.6029	38.6534	34.0372	28.7123	37.0806	31.4675	31.2789	40.5797	36.9686	30.3903	30.3929	23.7089	26.0872	34.2894	30.5104	28.2567	27.7639	30.0247	31.0302
CAG78758	24.9058	16.8591	47.9919	58.2209	56.2455	63.1077	63.6974	60.2579	73.2977	80.8663	63.8658	81.979	71.1483	68.5363	69.6238	72.4761	59.0041	63.5473	66.5837	162.287	107.123	120.213	128.922	110.24	125.431	24.4392	28.4075	23.6145	35.3881	29.2271	34.4466	32.3979	25.5961	24.0085	22.0364	26.3681	32.4472	29.1493	27.3239	35.8626	28.893	38.59	43.9671	33.8937	26.2826	42.306	42.5922	66.4775	47.1497
CAG77867	16.4789	1.132	16.7804	15.0351	12.9265	12.6803	13.3754	14.1224	11.2584	10.5318	12.4045	11.1876	11.2915	14.184	12.6727	12.3162	10.1192	9.11775	4.85652	5.78145	8.10547	7.54524	3.71088	8.25008	5.40223	16.4637	15.2793	18.6545	20.3621	19.5026	18.1538	11.3875	10.4747	10.3821	7.67168	6.64663	6.43037	11.4979	10.7047	12.0407	12.7336	11.8738	7.71181	3.68824	3.89089	9.94713	13.2257	13.9814	10.3719
CAG78055	33.9132	30.2204	38.8893	42.0779	34.7081	33.1117	30.3208	35.7016	38.0415	37.84	33.3514	33.1934	31.8821	38.4204	39.2118	34.014	33.7306	35.4478	33.0044	31.5318	31.6256	30.9667	24.8549	28.7589	23.0509	31.7575	40.0993	33.7302	44.2075	34.0878	44.1598	26.6622	27.2552	28.3462	28.4594	24.1388	20.5863	26.1885	28.0652	18.2957	17.3753	22.5559	27.8362	31.7318	26.7604	27.9476	29.2736	45.1217	41.2206
CAG77666	81.1483	7.81179	4.68828	4.15881	3.7379	2.86396	3.13566	7.50487	6.46236	5.24111	3.17854	2.45471	2.12707	3.20511	2.44767	2.1549	4.00004	3.34636	1.74867	1.06399	1.90803	1.84394	0.85159	1.19679	1.01207	10.983	9.54844	9.34817	12.26	12.7584	12.2299	26.2067	25.1743	23.6874	19.4558	17.0566	13.0078	2.01805	4.29763	2.63003	2.72607	4.50196	4.58648	4.55812	4.0004	2.7535	3.34302	3.4393	2.78152
CAG78267	57.6456	27.4077	54.9947	60.4659	48.5988	48.9809	51.9869	52.1593	58.7531	56.0729	60.9857	55.6488	61.6727	53.3892	59.4678	54.2853	91.1329	103.292	95.8005	35.288	57.7237	51.3325	101.408	92.2767	86.5195	244.449	248.781	251.288	180.104	162.541	173.969	240.133	244.547	232.009	383.805	332.967	370.126	52.0145	49.7723	39.2808	39.1264	45.1999	48.7151	131.571	144.438	47.0483	47.1513	63.3493	62.9411
CAG78881	5.68981	29.8411	2.30269	3.61823	1.75194	2.27582	2.22196	6.75715	4.5776	3.87033	15.5732	12.3721	15.8578	8.38786	6.16131	5.41952	3.19925	3.94462	2.53495	1.53148	1.14179	1.18399	4.28326	1.7787	1.98549	15.3221	11.4947	15.4629	22.6933	12.6671	14.1981	47.1291	46.2559	44.3233	55.379	59.264	44.8307	2.22094	4.17359	2.37526	2.93522	9.85349	19.491	11.4798	11.1671	1.94732	2.11573	3.41578	0.840761
CAG77630	95.412	33.4931	130.204	87.5805	64.1207	61.4224	62.8878	65.892	75.2967	70.5856	59.5911	55.196	60.451	68.907	70.7298	68.5209	102.382	105.89	89.0403	74.8971	78.0299	77.6902	58.6833	89.9914	62.8266	97.752	97.8378	96.0104	64.8253	102.098	87.5543	47.7512	49.295	48.9844	36.9968	40.1149	24.4932	114.957	105.241	58.4251	53.18	89.8273	80.3432	44.4943	45.8659	62.0988	65.8368	67.6787	107.699
CAG78903	91.0508	136.678	43.4425	25.0961	83.2256	86.9644	69.5425	76.5135	62.6673	64.8015	60.175	69.3898	67.5218	79.2106	86.0459	90.9985	155.084	162.361	201.671	204.314	255.46	240.496	233.161	221.131	276.922	170.288	189.719	190.604	146.15	109.326	107.223	102.561	115.162	97.4741	74.7326	85.1243	97.9212	75.4917	77.1766	37.6543	38.7759	88.8108	63.4481	117.069	112.106	41.0164	28.643	27.4346	51.1417
CAG78274	68.9071	31.289	127.487	63.1849	82.6148	88.6591	91.1419	94.4942	103.823	101.401	66.0277	72.7536	79.0682	81.143	76.6601	81.7041	117.065	121.983	137.825	90.7059	161.977	127.748	122.327	110.419	128.524	207.534	223.19	226.459	195.082	196.846	202.803	65.0769	70.9906	75.5702	106.705	98.1909	110.271	56.8389	59.8144	40.5761	44.7583	74.2847	65.6419	93.6962	114.316	60.7618	50.9878	63.4727	121.417
CAG78469	42.9953	44.1658	23.6347	13.8271	30.9804	32.5179	25.6789	27.5514	22.5239	19.6154	27.1437	23.7528	22.2333	29.0824	31.7617	28.1622	47.8562	46.5868	51.5989	74.2208	103.46	95.5684	66.1626	79.2964	72.0038	101.294	108.523	98.9706	85.0096	84.1401	79.7163	72.036	72.1348	66.9157	69.6008	70.7283	55.0982	33.4907	31.4118	17.9148	19.8089	24.8807	17.5586	94.2248	81.5541	20.9292	17.3381	14.274	22.714
CAG77752	101.293	560.56	97.6391	135.87	91.9988	81.9275	81.7824	99.0207	90.1129	82.6468	102.257	93.5312	90.8257	87.3093	75.4524	80.38	94.9475	69.3837	76.5722	23.5647	33.8613	29.3453	68.6109	48.2636	38.0336	179.49	171.233	170.274	161.062	227.753	205.972	398.05	351.546	357.848	550.121	610.995	335.675	110.921	103.286	121.795	117.742	137.383	165.056	628.662	657.99	126.236	117.015	104.691	81.4035
CAG78551	450.46	48.1604	783.46	1685.47	2004.47	2296.36	2268.96	550.516	508.401	511.336	28.3234	34.0116	34.7077	500.537	488.438	435.558	55.9883	95.7165	106.829	78.5983	405.955	265.75	61.1107	80.3231	160.954	193.252	212.602	206.69	156.131	75.1399	84.8686	133.893	127.383	130.248	95.9197	84.7972	110.494	448.577	460.647	3021.23	2579.53	27.0025	18.3771	213.81	220.019	169.435	169.081	1376.02	836.261
CAG77611	122.769	448.532	21.8424	40.2215	30.241	29.0451	27.2974	44.9524	40.3878	39.5309	48.59	44.9166	46.2488	29.9141	31.2122	28.4286	22.5188	21.6963	18.7695	1.17578	2.17191	1.91932	25.3579	9.19061	6.52165	112.721	98.2433	105.205	115.455	140.074	137.495	779.348	737.601	799.711	655.733	623.08	459.954	41.5796	30.6241	52.9439	52.9586	57.7867	72.5327	321.731	317.288	38.2055	56.7742	38.0095	18.2007
CAG77697	1.20571	8.39952	14.3307	44.9571	14.1166	14.6035	16.7482	2.56375	2.88663	2.28344	1.24906	1.15474	1.24372	11.8913	9.74862	8.32854	1.50782	2.81725	4.77892	0.692329	1.14964	1.31134	2.27145	1.86353	1.40002	8.24596	6.62256	8.87637	3.65323	4.23573	6.02711	7.26733	8.20795	6.74325	3.1366	5.96222	3.47492	1.95225	1.41505	4.32195	3.96692	9.95539	14.6628	4.17274	5.85284	7.34726	2.3712	30.0776	8.26674
CAR65197	554.587	1157.39	571.372	636.774	749.947	786.376	761.172	714.643	791.576	863.316	623.05	735.256	582.46	684.141	721.961	662.84	894.615	958.104	902.397	1126.39	970.47	913.407	917.021	890.355	1015.79	1063.62	1001.27	961.286	840.578	898.841	946.638	1407.13	1379.33	1444.22	1537.41	1527.19	1581.22	504.285	578.678	461.07	443.224	479.918	388.631	640.943	364.181	481.504	452.138	546.15	449.183
CAG78779	41.6548	313.329	129.241	101.645	104.034	100.635	93.558	131.574	123.995	116.636	143.667	124.681	118.792	125.672	112.686	103.23	74.8755	67.6072	47.3647	46.4287	52.1077	48.852	50.756	53.119	40.0266	102.881	105.335	114.557	86.1748	90.2994	92.9588	165.418	150.074	132.553	253.899	200.323	195.537	43.4719	35.9066	39.2019	40.155	36.0948	35.6214	186.215	192.515	46.8146	51.5421	100.955	100.099
CAG78729	17.3117	16.2426	13.424	9.4018	18.8356	21.4854	17.0264	17.2803	17.2844	15.5532	14.751	13.4719	13.0635	19.9629	19.4406	22.1262	37.5552	38.1786	43.7119	89.8989	102.746	117.112	65.3464	96.3837	119.186	41.5328	50.2359	49.1297	52.2752	30.6087	33.7162	22.5638	23.1233	22.6134	26.98	18.8384	35.5125	20.2444	16.77	13.7044	12.4588	16.9098	17.2478	26.0126	23.7838	15.5296	13.3514	8.16696	15.4838
CAG77644	17.8432	1251.31	11.9818	19.255	15.9416	17.8864	15.6566	24.7067	24.9489	26.2403	27.9435	28.1732	27.2206	19.938	22.3822	18.288	15.8783	17.1045	14.9253	1.86286	2.90002	2.64633	27.8455	11.4696	7.23549	132.94	108.158	131.796	100.639	129.724	164.22	353.772	357.479	343.011	454.428	458.997	281.861	6.56618	7.61501	16.0111	17.4643	59.7024	93.4369	193.044	195.245	16.0759	15.7942	23.71	9.2681
CAG77849	463.289	113.212	410.819	564.651	500.958	498.653	456.704	378.777	355.693	335.207	386.381	377.646	386.359	456.707	439.23	422.194	148.44	142.303	103.883	67.2266	93.7146	87.49	78.6354	85.8774	59.7863	146.225	148.188	140.349	196.14	169.395	182.157	142.8	126.541	160.959	159.29	153.849	152.257	243.362	211.179	484.619	453	136.589	110.081	302.746	310.436	282.387	359.451	540.69	419.207
CAG78303	87.3834	72.8928	110.749	85.2454	68.5666	64.2367	68.9015	64.789	57.9473	50.7657	43.9557	39.2517	39.3258	61.0209	53.6302	50.2106	76.7105	68.0524	64.9409	58.1081	74.0905	71.0095	67.5761	84.7753	58.4381	137.703	128.635	145.962	112.174	135.466	139.166	134.116	122.987	127.304	130.717	128.721	94.2866	109.237	89.8992	122.347	120.761	86.0911	77.7557	120.877	128.07	75.754	77.9364	65.6482	79.9391
CAR65212	219.457	162.918	242.931	237.831	224.242	224.045	211.805	252.722	258.661	254.173	229.668	218.606	204.884	233.527	256.568	228.597	302.901	312.742	332.727	327.895	309.875	347.797	227.917	274.843	279.401	412.363	453.819	372.184	378.321	542.25	470.918	362.089	363.331	377.606	348.973	266.019	247.095	137.603	153.749	124.334	114.29	129.518	115.961	106.335	108.91	128.097	118.521	204.25	243.544
CAG78851	5.72329	1.27567	21.4923	18.6237	18.8075	19.8101	18.9026	19.9099	18.0683	21.1664	17.8971	15.1288	15.9244	19.1195	18.891	17.9536	21.0328	21.273	18.1698	36.9956	34.3154	30.7178	27.7492	24.9497	31.8198	17.272	19.8839	15.4692	19.6623	11.8552	18.1178	11.3582	11.7421	9.52281	7.34421	4.99588	7.54967	8.56972	5.41275	6.36511	7.42422	7.46635	5.42778	8.48399	8.321	13.1073	11.4743	20.0612	18.7862
CAG78638	709.325	277.015	502.755	280.003	216.239	213.087	219.858	288.124	290.846	303.482	244.989	238.327	235.862	247.97	247.417	251.59	484.611	473.038	523.936	612.489	662.472	616.165	539.029	612.811	475.317	460.178	435.373	485.027	356.658	466.436	490.257	289.653	311.854	290.223	478.666	522.534	394.47	664.465	643.468	506.419	537.432	599.269	633.594	346.631	311.9	451.472	426.418	264.734	433.516
CAG77623	11798.7	949.75	3463.18	3453.5	2543.77	2410.76	2690.11	1752.2	2006.43	1865.39	1589.3	1526.24	1515.21	2277.86	2099.07	2125.95	878.123	933.814	701.282	948.146	1376.25	1231.9	550.628	1299.73	877.916	875.535	878.18	882.472	989.891	1285.49	1218.56	186.428	180.087	186.158	253.814	251.714	181.02	7700.96	7902.56	8760.53	8526.5	2226.67	1470.57	1979.63	2129.55	4187.11	5397.61	2679.75	2614.9
CAG77994	79.2784	306.178	58.8216	113.798	92.9047	97.8153	85.982	100.644	94.2896	82.0695	127.401	117.722	116.024	88.51	80.1996	73.7443	13.2029	13.902	8.68427	6.10897	7.12244	6.0811	30.9703	14.354	10.7912	59.2707	50.2087	52.6222	52.8629	73.5483	74.8147	284.866	267.948	253.391	265.624	248.792	197.119	34.2429	25.6001	76.7318	75.8602	40.448	60.4817	216.268	225.99	28.4948	54.6807	83.9964	38.7598
CAG78109	56.1408	49.2549	55.5628	39.92	29.2087	26.7906	26.845	32.5758	32.2178	31.99	31.2867	30.1605	27.6503	31.0906	29.3059	27.9149	55.6924	51.6012	40.1912	40.9908	43.8836	43.8379	37.6037	40.1118	33.1266	64.5676	65.9965	67.8701	48.0884	66.5954	55.0041	59.2546	63.1128	56.4182	46.4208	49.4338	38.1707	31.1484	30.1032	30.8243	30.7506	59.8192	64.2531	21.7047	19.53	52.0906	53.0894	31.1677	41.646
CAG77725	530.653	387.681	730.693	506.718	168.66	172.346	192.816	245.296	277.014	295.299	263.866	265.402	263.625	275.699	262.763	260.404	830.924	628.677	1011.65	785.985	935.776	948.261	805.927	1056.69	854.801	294.741	309.709	306.764	501.17	483.299	491.112	236.239	244.747	251.041	466.156	406.777	492.431	487.76	422.112	214.023	222.141	520.315	766.011	458.035	502.323	661.306	551.327	423.738	665.372
CAG77795	148.891	38.8828	155.607	120.328	79.2475	75.8926	83.7836	79.8759	86.9498	82.3639	81.0529	80.3086	82.0875	82.303	83.7465	89.2056	89.1545	83.4672	76.8622	60.1751	72.8589	73.6923	39.2626	67.6328	50.0956	74.9251	75.5661	78.0361	90.2647	104.968	96.4881	71.7461	69.7841	67.4689	62.3255	59.3092	44.5557	153.314	152.874	91.1888	84.467	76.2785	74.1351	66.3164	76.7382	84.2966	89.9701	98.9642	127.111
CAG78470	12.9971	27.11	18.3134	25.3905	10.352	10.3128	10.8672	12.0905	14.589	15.1799	12.0684	16.0341	12.2804	13.4543	14.2255	12.2662	28.4701	22.6783	49.0706	49.4952	47.1068	50.6778	69.0386	48.6083	62.2238	32.5092	32.8631	30.6269	33.4703	31.6264	33.016	51.3778	59.9593	50.492	48.3459	41.1128	48.4515	11.3499	7.62689	7.68139	6.15238	9.98192	13.1478	47.4928	45.4428	36.17	27.7485	27.6426	25.1179
CAG78563	7.84651	3.91812	11.7944	14.5823	9.7393	10.0395	10.1441	10.6223	10.1416	10.5996	12.9603	11.6163	12.9665	13.7393	13.083	11.447	11.2144	12.9532	9.63341	6.25578	9.12597	9.50926	13.7756	12.9271	10.017	29.4322	31.6187	31.7021	23.0692	27.8757	26.3775	30.9496	33.5561	31.6349	26.8958	23.561	22.3656	7.232	7.46158	6.63182	6.58719	9.73228	10.4657	22.3018	24.0476	7.47474	7.96007	12.8807	9.79883
CAG78916	28.4659	29.0878	35.9218	16.1838	16.2554	15.3364	14.4986	24.5448	21.6195	20.5905	22.3314	20.0867	20.171	14.6238	13.2907	13.5757	23.8152	21.3005	19.2973	24.3399	32.0877	30.5454	23.4555	33.4969	26.0902	63.6646	66.8707	64.6524	48.9823	55.175	55.6937	77.4607	75.5582	82.2287	64.8625	63.105	51.3266	38.0029	30.6289	16.7173	20.1767	26.7587	23.4346	60.6301	61.6314	22.2039	25.4562	14.0486	23.4846
CAG78306	14.3867	4.56892	68.054	57.2953	35.5491	33.3333	34.6023	48.0778	48.4982	49.5751	46.4667	44.7746	43.497	41.8178	42.2504	33.1795	41.7475	38.2691	33.4564	24.9451	33.4114	30.7225	21.5443	26.3572	21.8351	29.2604	26.28	29.7284	38.3414	28.4888	29.6011	18.7416	18.0907	18.5951	16.4777	13.6776	16.6451	23.7179	18.3081	16.6209	17.3677	12.5097	11.5667	58.4913	56.8252	46.4899	41.2939	55.9342	57.893
CAG78002	695.875	820.357	655.958	490.025	386.302	371.266	369.053	383.245	363.205	351.445	342.591	301.889	323.024	434.406	398.678	384.251	400.227	361.363	379.751	399.08	472.411	448.784	397.995	457.588	367.456	1164.5	1142.59	1135.28	770.502	1147.78	1199.63	521.595	591.872	541.19	846.085	827.03	599.719	902.499	849.089	386.567	389.061	511.916	613.292	759.883	756.097	360.464	372.253	424.053	518.564
CAG78435	20.7448	4.27253	26.629	25.9674	30.8047	31.2713	30.8387	31.5894	30.1741	29.5639	35.798	31.9593	37.329	43.3854	45.5339	41.4649	19.491	21.1896	15.4438	17.0326	18.7809	17.6096	15.2748	17.4759	17.8045	22.2331	22.5027	23.32	21.9558	24.1699	23.3765	16.7955	12.9167	12.8351	8.06745	7.01327	8.33281	18.0236	17.4188	19.3198	19.9968	15.2725	9.72606	9.78544	10.427	21.0109	21.3647	26.0082	24.6228
CAG78643	246.858	301.727	145.633	73.9831	220.146	187.928	177	209.716	160.945	149.879	174.104	171.641	169.783	208.955	182.035	209.768	408.648	382.268	453.86	303.09	341.454	331.991	326.544	335.6	291.007	491.39	497.19	463.278	359.97	399.081	417.964	322.497	340.191	417.096	488.104	548.253	524.595	306.48	325.989	199.962	233.375	287.576	251.99	218.507	217.842	112.816	84.9074	88.728	172.655
CAG78519	22.9464	2.50065	40.8269	30.2393	44.5582	39.5623	39.0835	55.5568	41.4217	37.0057	47.4557	36.5787	37.0507	31.9414	24.9602	24.6348	5.318	5.55992	2.1981	11.1014	18.125	14.8993	4.82979	11.7784	6.91813	36.1662	35.2414	42.5115	47.841	47.0993	45.7607	57.8606	53.9221	53.3722	28.328	25.3655	20.901	25.9774	24.7024	40.4429	42.5539	4.51315	3.96798	31.8866	32.1546	34.6018	49.0204	29.3776	32.5816
CAG77698	119.317	84.659	215.514	285.505	200.731	210.571	197.685	188.968	207.719	209.182	223.245	222.402	204.087	223.095	241.563	227.922	206.111	166.404	228.083	278.652	263.646	242.283	372.44	207.272	255.729	97.0108	107.897	108.515	173.379	174.97	173.049	123.078	111.613	104.965	91.0742	82.9182	85.4687	78.4209	87.1486	59.1623	62.6435	83.9814	82.909	160.616	147.575	155.089	120.594	198.522	163.18
CAG77659	33.0176	7064.34	1.32627	0.612933	0.467157	0.455136	0.562863	1.09211	0.764213	0.755653	0.826695	0.834023	0.590531	0.547526	0.408981	0.568081	3.49582	5.46954	3.28768	0.903078	7.44818	5.84191	1.31031	1.56901	0.890826	210.469	237.057	215.367	258.466	318.721	286.936	897.855	823.179	935.7	762.174	644.699	609.448	16.582	21.3484	0.570028	0.70441	0.398864	0.573932	611.308	646.152	2.30069	2.28485	3.63536	2.07535
CAG77724	12.7489	11.682	21.689	27.4421	20.675	21.4234	18.6906	21.5611	20.7782	19.8325	21.8034	20.7734	20.9352	24.464	22.3745	18.5254	15.1991	14.2089	10.7642	10.4404	11.4604	11.5107	12.4166	10.1167	8.14521	13.5421	16.7884	16.9077	21.8671	21.5467	18.1905	39.0662	38.0842	32.7836	22.4293	21.6049	23.0075	13.9582	11.6048	13.7873	13.473	15.2481	17.3079	15.0972	15.8602	17.8336	15.8519	26.6317	18.0969
CAG78107	0.133115	0.21076	3.21796	10.875	41.1452	47.7062	30.6472	30.2621	26.1621	22.5172	69.1073	70.9379	72.3576	56.5288	53.4137	47.4988	9.00719	13.7095	7.84354	2.63704	6.59558	4.46742	5.30333	1.88947	2.26197	1.91182	1.47323	0.247056	2.59285	2.73742	1.96601	4.18614	2.83185	5.74316	2.34587	2.39365	1.18748	0.484957	0.312456	0.933576	0.640924	2.1775	2.34993	0.812979	1.09728	2.55126	2.54091	13.2309	2.98982
CAG78252	0	0	0	2.63371	40.9495	39.1135	25.9678	45.2204	68.1378	92.5386	92.3579	130.734	119.212	36.5355	52.7205	53.9587	10.1077	14.2368	11.346	12.4535	8.34889	5.86041	9.3191	13.0871	6.40932	3.8694	6.18433	3.50018	2.44896	11.3116	8.57033	9.88458	7.13252	18.0815	7.91314	4.23903	16.3923	4.58044	0	5.87845	9.08034	4.40712	5.91871	3.83931	3.45464	3.70719	10.9087	12.8642	7.43132
CAG78699	1737.24	2350.98	2756.17	2722.69	4215.48	4438.97	4122.82	3319.06	3079.74	3179.63	3369.85	3451.09	3447.63	4091.92	4083.95	3978.08	3207.01	2886.38	3072.8	3142.29	3714.53	3200.21	3149.69	2900.52	3286.02	1219.62	1334.53	1176.34	2420.94	1224.28	1349.63	1913.88	1934.03	2341.98	2661.23	2588.82	4798.36	2864.65	3217.98	1936.79	1851.16	1692.13	1877.67	3506.42	3456.04	3427.74	3242.78	3483.89	4006.29
CAG78021	23.6268	1.05807	10.1621	14.3601	15.0887	13.8152	14.5359	15.1559	14.1602	13.4449	16.6884	14.0982	16.4747	13.9809	11.5427	10.6527	6.61455	7.62535	4.37138	3.17506	6.32062	4.86335	5.59248	7.22134	4.13935	21.5841	21.1543	25.2459	17.5798	25.1579	24.785	36.2689	32.0411	31.7258	18.8322	23.9852	14.4081	10.3144	10.2719	14.3628	14.4793	40.6537	31.5102	4.21304	6.10101	8.70819	15.038	8.88578	7.84891
CAG77828	14.5738	16.1086	8.30922	3.02408	11.6779	11.8051	8.9784	11.8961	9.47103	7.41207	8.83724	8.88815	7.12201	8.76244	9.53476	9.31452	13.7244	12.4548	14.9617	60.0098	74.5136	81.5815	41.3365	51.2931	58.7284	38.9284	43.9583	33.0449	36.7338	34.105	26.6321	19.8168	20.4742	17.2188	12.2877	10.8935	12.029	6.51157	6.53511	6.58903	6.20607	8.99615	6.31055	16.4789	17	7.19579	7.87318	3.91881	6.17611
CAG78817	22.6244	20.0307	21.8303	19.3411	19.1747	19.953	18.753	19.8972	23.7925	23.2985	19.4154	19.3826	20.2937	20.3881	22.052	20.0503	26.3479	27.7812	27.1999	22.7345	32.4377	30.3229	23.6066	22.3761	22.0668	34.3444	41.9487	34.9262	42.5125	36.2348	41.9583	52.179	52.9785	51.6944	58.9985	51.804	46.6233	15.8343	13.814	15.4058	12.3864	11.3646	13.1058	22.7063	26.9189	18.0803	16.1442	21.8404	21.3293
CAG78424	52.0709	26.1213	77.5881	57.3031	70.0936	69.0218	68.2622	116.416	106.631	102.635	87.6799	72.416	71.7964	59.9252	54.5344	48.0391	14.5095	15.9446	7.54916	11.4738	13.3852	12.7877	7.04039	11.7926	7.64653	53.4116	46.4258	53.6333	53.6369	68.0583	62.0743	104.687	99.5067	97.1455	74.5065	77.9974	52.7613	50.2763	45.6912	43.8183	49.0287	10.0931	11.7476	32.0161	33.0036	45.3001	80.8629	56.8907	51.1293
CAG77862	66.9066	98.3261	24.3981	13.1724	26.4401	26.4484	22.461	22.8045	18.7885	15.3951	21.4261	19.2372	21.0839	25.4494	26.449	27.1105	36.9039	36.3212	44.4624	48.4636	67.0417	68.657	37.9864	60.8133	51.1612	56.7161	66.4389	70.164	62.9729	43.0612	44.2357	52.8649	46.3035	54.1395	49.8356	53.4838	45.1868	35.9822	36.8412	25.0494	25.9773	31.7405	33.036	51.7689	57.2945	13.0531	15.8003	11.912	24.6197
CAG77753	29.7115	20.5472	29.147	32.9866	22.2408	21.7345	21.5941	22.3663	19.6495	19.8267	28.6611	24.7824	24.5281	26.3783	25.246	21.6381	10.8625	11.043	7.77332	11.0589	10.8405	9.85262	9.99861	11.437	8.24028	12.8669	12.1875	13.2147	17.1	13.8565	13.068	25.2776	22.9653	25.1543	13.5976	11.377	12.3203	21.9063	14.7202	25.9973	24.9836	20.8046	28.4233	55.7011	59.5961	28.8789	32.4814	29.7797	20.4966
CAG78236	11.7043	5.09192	10.9927	16.3452	12.9291	16.008	13.4513	14.3829	11.8421	13.071	12.6613	14.2102	12.5557	12.0476	16.8017	10.8608	11.6559	8.81283	7.66838	7.58351	12.011	12.3365	11.3815	8.3815	8.10774	9.73543	9.72487	8.12153	17.6632	9.89324	11.7399	11.0532	10.7673	12.3842	12.8748	11.969	19.0297	10.2439	7.30138	10.2299	7.99616	11.5811	12.4096	9.01575	9.99566	9.0164	9.88064	13.4089	11.343
CAG78296	162.78	76.1097	212.662	237.875	209.435	208.251	212.405	238.255	240.405	241.716	243.94	230.22	236.349	221.839	212.947	207.256	167.017	150.42	149.729	100.856	125.353	116.166	103.443	104.484	76.178	169.927	165.848	166.258	191.758	170.276	181.591	126.392	143.457	134.472	123.022	118.774	118.794	181.55	160.339	144.167	139.56	114.564	119.324	161.119	149.127	200.359	202.986	229.215	209.724
CAG78023	95.1627	33.7952	73.1381	73.1905	48.4402	45.9289	49.1641	59.1475	67.2797	76.6158	66.7678	69.6194	74.5327	60.4155	61.1447	56.7864	61.9665	67.7553	57.665	31.5713	37.1223	38.2573	35.1384	45.867	35.5149	33.4972	32.185	28.2966	37.1216	44.2536	45.3241	26.8032	18.0192	24.0582	34.3851	36.1259	35.2225	89.0257	90.9591	68.1661	63.9264	82.391	88.0716	51.989	54.8094	68.182	75.6221	76.1415	75.6972
CAG78868	85.6129	30.8528	14.0936	17.3986	7.09954	7.9504	6.67555	2.16786	1.16807	1.73249	2.70766	1.74827	1.80521	11.7303	13.3541	11.8297	2.22576	3.65176	3.25587	79.903	97.7102	94.0465	121.705	103.625	85.6042	80.0933	70.7095	68.6564	65.2102	87.2073	77.9567	46.3788	46.0309	52.5266	51.7926	55.1454	46.2969	4.96557	3.29927	6.12377	6.92143	112.126	150.383	0.585298	0.877758	1.69547	1.10867	17.1832	15.8605
CAG78512	38.1517	41.483	24.5388	34.0218	33.9539	31.9362	33.7866	32.5451	31.8141	32.7438	31.3849	30.2918	28.7583	33.1909	32.7173	29.4968	27.7152	31.808	27.8978	40.3169	43.7502	39.9943	43.0139	33.5649	37.1012	29.236	28.0738	29.7165	49.3429	37.6133	41.4291	52.8014	52.5873	53.2516	32.4019	29.7902	40.8995	13.7689	16.9034	25.7898	20.6562	20.0509	18.7535	32.2838	27.5757	30.947	39.0842	33.8177	30.2479
CAG77991	64.3845	149.127	37.8674	74.3637	61.6764	61.0496	56.3903	58.0574	53.6054	49.6358	62.5566	57.7208	56.5156	62.4236	56.8501	58.1748	25.1124	27.742	17.0498	5.91903	8.33458	7.81103	30.5416	17.4223	11.8336	74.2684	67.7859	78.6402	50.5839	92.1034	91.6842	330.907	302.918	267.864	299.572	347.92	172.74	63.4602	60.2956	134.708	122.177	135.772	182.168	115.698	117.233	26.1143	31.5024	65.2106	26.7604
CAG77954	0.156808	0.372408	1.06614	1.31391	2.0529	1.41469	2.00037	1.6494	1.48462	1.77171	5.64868	5.4708	5.06354	4.50493	4.55213	5.38378	0.89295	1.05691	0.582676	0.675305	1.56191	1.68109	1.67078	1.26127	1.63205	3.69987	4.72427	4.0744	3.41068	3.32541	3.38482	12.1226	13.2323	10.7118	5.23071	3.87707	4.89591	1.99945	1.10421	2.6577	2.92562	2.74828	3.045	0.478839	0.861724	0.11559	0.408158	1.03141	1.1122
CAG77956	2.60027	4.24563	2.20991	2.04261	2.59469	1.41563	1.38213	1.93003	1.69784	1.5739	4.30466	4.05793	3.82659	6.01059	5.66144	4.48376	13.9908	16.7814	14.4071	0.979847	0.954663	0.871149	3.12442	10.5728	5.03988	60.5196	80.4387	85.6613	25.0606	24.3343	27.8798	9.79561	12.6769	10.4201	16.6726	14.7944	11.4866	1.97357	1.14441	0.664871	1.46716	3.22812	1.81701	24.6896	23.5554	0.598993	0.846037	1.90038	1.44087
CAG78359	715.547	323.805	39.4789	44.4725	52.2271	46.7406	50.9764	51.4911	40.8485	34.2269	46.584	42.9686	40.3963	58.9887	43.5188	46.6737	33.4118	25.2662	25.6071	11.0365	18.5447	14.7559	15.4219	20.4464	12.0608	157.611	146.755	141.522	115.413	213.126	197.096	50.04	49.1733	43.2087	96.3015	121.135	61.8076	192.98	239.876	143.167	152.422	79.7022	61.3553	58.8842	61.2685	67.2293	85.6703	31.3991	34.4525
CAG78507	70.5585	53.1357	4.15542	3.70368	1.81915	2.05754	2.02874	2.46634	2.43717	2.51556	3.60774	3.35975	4.27316	3.41657	3.4429	3.37243	2.78578	3.26615	2.10305	6.40162	8.89749	10.5152	14.1668	8.52031	7.76132	7.75899	6.28098	6.89709	8.88602	6.85936	8.89027	11.3261	12.677	11.1832	19.8654	17.0371	21.4565	7.87267	7.1858	7.61599	9.81343	50.6515	34.9113	4.04929	4.04842	5.3098	7.727	4.25936	2.78676
CAG78471	104.666	92.3875	178.444	150.893	106.145	106.872	104.989	110.397	110.103	113.895	107.837	105.698	102.415	114.112	114.864	102.999	145.358	123.093	159.495	151.277	175.825	176.939	176.95	167.824	153.846	93.8335	93.2759	91.1158	126.936	82.5781	95.4027	103.064	93.5216	101.045	109.721	99.5371	141.919	145.597	128.002	93.6352	89.6742	107.777	147.474	192.58	203.638	157.586	155.114	149.03	169.79
CAG78467	98.6295	124.597	143.981	174.888	145.935	141.229	144.385	176.38	177.236	172.381	152.577	137.699	143.451	168.534	148.403	151.26	136.062	120.672	117.47	77.1739	85.6465	80.4205	85.3325	77.8199	60.3703	141.225	112.744	123.238	129.338	141.763	145.51	115.584	119.785	123.697	129.048	148.159	123.921	115.894	115.592	111.389	107.517	112.158	136.022	78.9012	70.4231	106.087	116.189	150.459	159.617
CAG77655	13.5418	6.70804	10.948	6.22086	7.66198	7.09527	7.36033	8.67924	8.04064	7.13251	7.18777	5.60706	7.4852	7.92366	8.14849	6.19047	16.6061	17.6358	13.8095	21.0255	25.4643	24.4548	14.5278	20.0647	17.9143	23.7629	24.4918	24.7289	21.9553	20.9164	20.6481	19.3006	17.9141	19.0765	14.5042	12.1042	11.9281	13.5118	9.57305	6.52593	8.10252	12.5841	11.7432	11.91	11.043	8.46454	8.86362	6.25069	9.68918
CAG78393	214.255	85.3662	169.438	180.723	188.04	189.892	188.933	200.864	228.512	209.602	183.18	187.552	181.235	198.727	202.664	191.874	183.134	186.447	179.432	105.27	127.118	123.911	74.7569	97.7861	76.9252	94.2363	103.62	99.829	149.092	117.169	130.768	80.6977	77.0256	84.346	82.4785	84.8161	74.4765	181.622	204.988	115.075	119.156	118.554	117.243	82.7908	89.252	99.8613	109.275	153.705	174.994
CAG78260	71.2366	36.831	118.477	123.775	80.8481	69.233	76.736	101.463	103.845	99.8293	98.1956	89.3425	89.1601	87.9857	92.9799	91.4979	56.9738	56.2779	59.7273	39.9535	50.4212	45.4313	47.199	45.3972	34.6023	43.3377	43.8	45.6081	78.5212	55.7157	61.1693	50.8318	48.5576	60.3903	66.2104	54.7699	71.8087	90.1967	90.8967	97.3066	96.7155	81.6218	96.1859	114.036	103.559	123.749	111.398	104.731	122.889
CAG77615	4.67821	1.01846	0.883535	1.71496	2.61417	1.8556	2.02483	2.81758	2.82553	2.71837	8.13702	7.56075	6.88452	4.48001	3.31977	3.54942	1.37119	1.26128	0.86918	0.453309	1.34418	0.844983	2.2214	1.43875	1.34148	4.3193	5.24945	6.45766	4.55617	2.85606	3.45468	9.19489	9.86935	10.5124	4.26939	3.87753	3.29047	3.33766	1.9903	4.16957	4.22338	2.86973	1.92701	4.91071	2.89223	1.63805	1.6236	2.13689	1.45169
CAG77657	12.0672	58.0662	13.3818	8.04571	5.49149	5.10051	5.27581	5.60199	5.03447	4.99658	5.34485	5.05889	4.49287	5.37616	5.76915	4.65694	14.2292	14.451	12.8266	9.29501	14.8022	13.1466	35.9048	23.76	19.4093	60.8379	59.7438	61.6558	37.4066	41.0763	39.956	58.7026	60.2452	52.9697	46.3632	38.6561	39.1998	17.9957	16.6517	20.7053	17.2164	25.5869	30.5961	45.6018	42.9623	12.8041	8.30632	8.04408	9.01299
CAG77972	45.8411	28.289	24.2686	23.8177	26.0481	22.9074	22.2557	30.2514	22.2721	24.3531	46.0191	40.6191	37.0311	40.049	42.3797	39.7235	29.8648	35.2284	28.4537	51.1422	47.2926	45.2585	102.001	62.4208	58.7286	117.567	113.63	107.689	73.9401	117.836	101.494	72.8363	71.1571	68.1322	114.953	98.3732	67.2474	25.6426	21.8168	20.4628	18.6827	108.179	103.439	29.7603	32.4813	14.9002	12.5271	16.6194	14.7209
CAG78735	73.4259	38.2992	47.8674	56.1733	38.4526	36.7407	36.3079	37.4463	33.7553	37.6609	38.702	35.4787	35.1131	43.0523	43.8724	38.6445	39.6718	36.3427	26.4153	18.7871	25.8138	25.6174	23.744	25.0092	18.039	27.1693	22.641	24.782	41.2837	26.2934	30.2142	27.0956	24.0736	29.4208	23.8722	22.5565	29.0247	54.9236	43.4119	50.6686	49.1164	26.2289	22.4495	59.2626	62.3642	57.4677	60.637	54.3092	40.785
CAG78915	3.7275	164.592	32.7482	37.5953	10.1391	12.7128	10.9862	39.3487	42.5475	47.2407	32.0818	30.5993	30.5559	18.3266	23.8684	20.9912	49.0196	58.2134	74.9706	20.0957	26.2332	27.2845	42.914	21.9474	18.4155	68.5473	86.4117	72.2555	141.625	49.3279	55.5229	84.4785	90.8497	85.2082	188.899	160.586	463.062	24.4772	20.7393	0.645483	1.16324	7.74278	7.31143	80.0994	59.5558	1.42474	1.19783	36.3228	22.3583
CAG77915	135.836	2.09925	59.3967	42.0779	67.6546	56.303	61.253	81.0692	64.8865	50.7628	68.9741	59.4099	56.5508	63.0475	57.9493	48.2455	28.2026	25.5232	12.1058	15.2457	22.519	19.622	10.8103	19.5413	11.5467	98.2727	97.908	92.4637	71.4084	142.805	129.77	16.4177	22.001	11.8381	8.76215	10.3563	4.54913	82.5992	78.3493	88.726	93.4437	65.2211	24.4985	2.22684	2.36803	46.5227	68.333	35.4656	35.5791
CAG78759	42.5872	1594.11	7.30985	13.7632	10.4136	9.66246	11.6834	16.8215	15.4051	15.2711	15.5255	14.1786	13.5816	14.28	11.7909	10.2171	7.16281	7.37543	4.40723	1.13181	2.62387	2.36649	2.57333	4.1543	2.84189	26.103	27.8375	26.2174	32.8863	38.7682	33.7257	46.1761	40.6614	39.3707	28.5707	32.2886	26.5185	11.8231	9.25327	18.9902	17.5428	11.3059	12.372	14.1356	11.0781	9.51036	11.0903	13.9689	6.00169
CAG78473	37.9016	20.2002	27.504	24.2139	27.8458	27.6185	23.9317	28.5224	25.1329	22.7191	26.549	24.7985	23.9373	27.4725	27.4184	23.816	25.2077	26.4792	18.2621	16.1194	21.5293	22.5781	13.9701	16.8353	13.078	52.2729	56.3742	50.1674	53.4293	54.8283	51.1448	64.0365	61.4489	62.5748	70.7725	70.4783	57.1967	18.4299	16.9809	17.142	17.6526	22.9236	22.2568	33.317	35.5965	15.6505	19.7856	27.4127	26.3529
CAG78191	13.105	17.1076	14.5224	15.4531	16.6137	15.4437	12.7189	14.4443	11.1211	9.20346	10.1607	8.10411	8.15937	15.5475	12.5553	10.0966	9.84076	7.08981	4.14633	5.41016	6.26184	5.8961	4.73416	5.89253	3.78827	18.5856	15.3148	17.0135	18.4544	23.8429	20.9031	40.0008	34.8028	35.1038	29.1961	23.6042	18.4619	9.0902	7.4101	13.5936	13.5285	8.94904	10.7502	18.2865	20.0909	8.22084	10.6927	16.2376	9.23351
CAG78749	44.9808	73.8088	63.5812	73.6559	70.2322	66.3885	66.0673	90.369	87.4387	84.0443	80.056	74.9762	76.7516	79.7333	73.3586	68.5144	56.1973	49.971	47.6557	21.9085	30.046	26.3715	27.1627	29.335	22.2469	41.1558	40.2487	43.043	49.2416	48.0769	51.74	101.704	98.4097	111.065	88.2859	92.1713	81.3043	29.8671	33.9135	40.9907	47.052	30.4852	33.6775	40.2646	37.3866	36.1216	42.6784	80.2367	56.1579
CAG78431	62.6657	254.785	62.469	35.6713	48.9374	41.4482	50.2325	35.9162	32.645	35.7096	24.4889	24.1371	24.2864	33.1993	29.2212	28.3559	68.2219	105.852	72.2074	55.4709	62.454	58.3875	112.366	94.3634	76.2758	89.9314	100.346	107.329	38.5203	40.6213	47.3596	31.5952	29.4641	26.6938	31.6385	34.2187	27.951	285.292	248.858	423.41	391.994	322.886	326.346	59.3841	58.9553	32.3356	36.1687	34.7472	62.3229
CAG77958	20.1586	0.599692	16.882	11.0638	16.2737	15.5276	14.9045	23.0619	20.101	19.3732	29.9488	24.8024	26.6558	18.9002	16.0589	13.2236	7.73942	7.52265	4.1441	11.9257	13.7904	13.4079	7.12583	12.8333	8.61731	18.3487	20.2867	19.7026	21.2176	22.15	23.691	6.34159	8.59487	4.76626	4.21153	2.74326	3.46546	12.9045	8.59421	15.2496	17.0463	13.8914	12.5556	2.08834	2.16819	16.5661	24.6107	12.6412	12.2882
CAG78142	4.19739	2.75168	2.41008	3.58595	3.70989	3.25895	2.49696	6.22321	5.03759	4.1525	5.13056	4.0224	4.62122	4.07553	3.72434	4.19241	1.33206	1.14325	0.683409	1.34041	2.72904	2.41192	1.87444	2.0985	1.09083	5.2285	7.03287	5.7044	6.22238	8.82661	10.1337	14.1211	13.6622	10.9699	7.15015	8.04537	4.93902	2.55131	0.958882	3.00144	2.20106	21.2747	19.3008	6.65311	6.63745	1.20453	1.48528	4.32196	1.83967
CAG77636	44.3446	18.5327	39.5754	31.2926	19.3677	20.6263	19.2805	21.9693	19.8955	18.8535	19.2384	16.1128	16.8641	21.2725	21.3465	19.409	19.0425	16.3859	10.613	9.25345	12.0835	11.5415	7.07202	10.4567	6.85027	15.4088	17.2375	16.5401	23.2248	22.9873	21.133	18.6892	19.5611	17.2654	13.1114	10.4182	10.4615	20.9491	22.2395	24.4697	23.6468	41.293	42.2905	29.9635	27.383	24.9199	30.1836	30.0608	30.1899
CAR65214	175.23	223.65	266.554	214.746	333.435	335.98	330.202	334.902	383.721	394.046	384.783	398.761	384.926	361.355	430.639	394.653	368.156	469.862	430.29	438.41	517.563	641.199	390.973	421.874	458.794	242.129	307.83	235.618	287.14	266.584	251.894	238.978	233.303	198.576	292.599	263.919	378.726	264.909	226.64	314.898	301.321	350.989	342.307	202.025	103.174	117.747	122.043	184.692	156.415
CAG78410	120.994	75.5074	133.913	61.3274	50.1942	45.8589	44.5603	55.2104	47.7817	42.6952	43.9448	41.4112	42.5129	47.3025	43.0814	44.4659	78.8411	67.0004	63.9752	119.815	141.446	140.345	75.4248	125.355	97.9297	104.745	103.562	100.221	78.7865	110.434	94.8802	73.534	62.4774	70.7139	54.8522	53.0898	40.8334	156.346	124.454	53.8089	61.723	97.6684	77.5904	92.1583	107.671	70.3832	72.6998	43.5261	97.568
CAG78344	17.7818	55.9865	48.307	55.206	36.2317	37.4616	33.3733	37.0071	40.2211	38.4804	48.7871	44.7545	45.3951	45.8274	39.3834	37.1095	27.0659	18.0677	20.7233	11.2748	11.6718	11.2582	10.6391	10.6194	9.12874	11.0817	13.6398	14.378	17.8256	18.2016	17.3394	26.6771	23.8225	28.6687	31.3512	27.4052	26.2919	15.1931	12.406	18.7538	18.3015	57.5929	98.433	34.3132	37.7983	50.1256	63.9743	40.3839	37.1451
CAG77816	6.83358	8.34742	9.22186	3.10083	4.58425	4.65553	3.89251	5.91717	4.7003	4.32035	4.16793	3.70376	4.13339	4.2587	4.51307	4.53778	15.2016	14.6516	13.7028	21.011	23.6057	24.4235	18.4682	25.2999	19.1323	25.8571	25.16	27.9436	21.2759	23.8731	20.964	21.3624	20.3324	18.0806	15.9021	12.7393	11.5492	9.08656	6.59219	3.65015	4.68639	9.28766	8.94923	10.0622	10.1962	4.51418	4.99662	2.51936	5.3455
CAG78813	79.4184	114.634	28.4476	31.4564	35.8722	36.7865	34.9872	60.9872	51.7603	45.2985	70.7262	61.0775	65.5588	46.0881	40.56	38.2521	14.5082	14.139	5.13637	11.1121	23.9103	20.9302	16.9014	17.5692	11.8866	35.7303	32.8885	39.3176	36.3072	51.1985	51.7044	123.246	113.853	105.52	163.954	130.447	110.719	49.0614	43.3839	39.5853	43.1342	25.5969	30.7119	156.658	166.599	32.143	41.7219	31.7763	21.2425
CAG78628	1491.47	970.84	1948.05	545.259	1254.48	1142.92	1221.37	1407.45	1309.4	1327.02	1007.8	1041.48	1086.41	1320.96	1353.07	1441.8	3635.71	3994.48	4087.14	3684.82	3176.49	3071.93	2902.64	3400.95	2875.01	4273.74	4145.68	4310.01	2478.53	3658.53	3442.62	1343.98	1463	1309.24	1496.3	1673.38	1477.46	1969.51	2313.77	416.271	538.232	962.283	590.761	1062.26	1153.03	1297.47	924.066	512.898	1771.76
CAG78633	40.2463	103.012	505.278	632.113	656.159	674.197	664.712	716.481	745.704	759.723	711.829	712.254	680.523	685.005	748.164	734.94	486.3	497.284	315.865	158.09	103.896	108.94	91.4664	144.396	209.614	20.1808	13.9818	13.9007	19.2174	22.9642	17.4283	97.9033	93.6816	60.9946	44.0728	52.1277	66.1328	551.206	507.504	701.641	694.083	740.169	758.698	152.384	173.564	359.202	316.936	696.695	593.318
CAG78418	52.8351	31.0808	81.1157	200.571	291.004	324.153	277.324	134.002	126.508	125.838	106.153	101.728	105.076	201.566	198.696	182.119	21.2462	26.5858	17.19	50.2262	75.1818	69.9669	52.6183	47.9521	45.485	36.0304	32.3361	30.5024	37.7034	32.3107	34.4387	41.7936	35.3947	34.1404	39.0003	31.4684	39.9314	32.007	29.5042	257.918	234.388	14.9357	11.5336	53.0678	57.4513	184.326	253.398	218.516	84.8362
CAG78646	28.9985	5.49856	41.8197	32.6642	33.1127	33.3842	32.1301	31.18	27.7781	27.4446	27.1056	24.8741	24.9053	32.2023	33.2026	28.5741	37.8311	36.4413	34.5293	24.214	33.7938	31.4689	19.853	28.8374	22.9856	47.954	48.9411	50.3716	46.2921	52.9826	53.5801	23.2988	23.5433	23.0578	20.896	18.7736	17.4681	40.276	31.1396	27.5632	28.6351	27.6742	29.1825	22.6417	21.9476	27.4433	30.9154	28.0715	29.6819
CAG77708	19.4831	40.5643	25.8063	22.8551	21.6083	18.2642	21.6587	19.0392	19.2094	17.5267	14.4496	14.1723	13.9808	17.4996	17.7639	17.5593	20.8407	21.9917	15.9962	11.3832	14.7622	14.1065	14.3208	15.9783	12.4151	55.0311	51.6704	57.6749	29.8538	52.6696	52.0902	49.5262	58.7637	54.9493	45.4526	52.1863	27.1399	25.947	29.2684	16.2451	17.9798	19.6534	23.3881	25.682	22.6627	10.915	15.2139	20.5042	15.815
CAG77883	65.4673	61.1427	80.6842	73.0161	60.7398	54.7744	55.8762	66.0095	69.737	60.7812	55.0797	55.3832	55.5665	66.405	55.4468	56.7595	68.8582	60.2004	66.3026	41.0561	48.5065	49.1582	40.8172	45.5643	31.9879	80.0734	86.9166	77.1326	73.4069	116.403	93.1618	87.4418	85.3491	79.6198	74.6271	74.0786	41.602	72.1761	67.8311	42.8324	43.3014	56.1303	55.9232	42.1892	50.7526	39.5295	39.419	51.602	57.5809
CAG78672	10.3783	9.80613	26.3028	21.7402	32.4979	31.0368	30.7091	28.8534	30.8222	30.9092	30.268	30.231	27.4771	44.2208	45.1384	34.4831	25.7931	29.2444	32.3443	25.8078	34.7149	35.5793	36.7567	32.6305	40.6753	52.8904	55.9893	51.8824	48.0382	37.8654	36.8937	45.622	58.4013	67.4055	42.1418	44.774	58.5814	10.977	8.64409	7.82648	6.4477	10.5616	13.0022	20.9576	18.8578	21.7171	22.6569	34.2544	29.2861
CAG78558	42.8717	16.3976	72.0526	37.8398	66.1402	61.2913	60.2798	87.6078	93.2575	101.854	57.331	62.281	52.9839	53.9239	66.3458	70.2893	197.987	231.56	239.853	248.836	220.22	208.702	210.21	183.243	215.481	83.0197	97.4423	90.5198	83.663	87.915	92.4873	38.8178	44.748	51.3797	67.3056	67.4006	75.5303	74.584	63.0357	37.4432	41.1679	83.0185	76.2498	36.7741	37.7221	50.7774	46.392	37.6693	68.9018
CAG78559	58.6108	15.9465	77.6513	78.0826	66.2045	69.889	69.5694	68.8176	74.7777	76.4926	73.9769	72.2484	74.7644	73.2316	81.491	71.4839	60.1184	63.986	57.0624	49.0771	59.3964	55.8092	47.5304	54.3044	42.6797	39.0117	43.2136	40.9378	56.0225	39.9237	41.8489	24.3387	27.5005	30.0823	26.3041	22.3565	34.8795	53.1914	47.8714	37.4087	37.8432	37.3941	33.8984	59.9787	54.6589	66.5186	67.0782	80.3503	80.3386
CAG78091	237.589	1445.58	168.996	217.176	240.01	239.881	251.449	237.766	265.439	267.845	240.937	244.009	244.527	237.814	233.49	256.523	172.712	193.249	186.07	110.359	140.59	138.503	243.501	168.255	144.974	292.482	258.964	247.536	241.308	404.114	397.7	514.076	464.086	509.387	783.798	783.888	609.581	252.364	242.629	411.522	381.996	620.827	603.172	683.825	784.662	217.671	241.213	196.19	181.648
CAG78433	32.4791	32.1992	76.855	94.9369	99.0829	105.736	97.1325	80.2631	76.4763	76.4584	77.4701	73.5607	77.0125	89.8936	89.6128	77.3848	52.9253	55.3418	51.299	46.4381	63.7583	59.5084	46.7126	42.0115	35.6615	63.9217	58.5578	63.7111	84.2542	71.993	71.2442	58.0096	56.0556	54.5544	71.3266	62.1659	80.3716	41.6871	40.6401	60.5092	55.5152	37.7744	41.7527	84.6085	89.655	38.7489	53.0654	98.0157	71.3547
CAG77832	39.6259	20.3212	27.2367	18.272	26.2611	22.8975	19.2774	23.7903	21.48	19.2549	18.6593	20.4586	19.7279	23.9209	26.9029	22.9704	35.0067	32.7446	33.6029	52.5193	61.6566	58.3927	44.6417	54.1234	51.4185	47.3834	52.7122	50.494	49.3527	38.0106	35.5809	29.6077	23.6814	22.799	21.5415	16.6186	21.2059	31.1726	26.7142	15.3422	17.9992	16.404	15.8384	25.6215	20.4293	21.3105	19.3168	15.7854	22.3903
CAG78613	176.813	855.809	93.137	83.9908	38.8017	34.5892	35.8627	54.92	50.0155	47.4224	39.8227	32.881	32.6663	36.7478	30.3727	28.926	61.1725	48.4926	50.6641	39.1959	73.5553	66.7309	71.6088	94.7609	49.2393	0	0	0	0	0	0	0	0	0	0	0	0	198.349	166.288	125.937	123.47	150.376	201.316	372.347	362.481	193.076	226.231	82.9123	72.8126
CAG78309	0.852351	590.564	0	0.396774	0.362889	0.235701	0.345185	0.578423	0.309189	0.428016	0.334468	0.259149	1.33795	0.187641	0.183287	0.174192	0.317239	0.510668	0.201093	0.0815714	0.048376	0.0441441	4.65055	0.313664	0.241394	0.291466	0.46584	0.878849	1.29129	1.21722	0.322784	11.7889	9.2678	12.939	19.0741	17.7749	28.5295	0.230017	0.111149	0	0	40.2791	101.538	0.723	0.390335	0.139624	0	0	0.111954
CAG77961	267.828	615.1	74.9228	48.5108	21.34	21.6131	26.1095	26.52	32.4608	37.2165	26.625	26.6476	30.9892	24.7287	29.0671	28.0877	48.2725	58.6354	56.5886	35.7192	41.9165	40.127	43.2332	63.9556	65.2294	93.4143	104.701	99.8592	118.531	81.6901	92.7275	84.1889	75.148	86.5797	68.7577	53.4674	83.6014	53.5706	47.7109	64.2154	71.1277	124.557	150.64	63.3186	65.62	216.54	242.097	49.0268	84.2102
CAG78180	1.12533	4.34294	0.637593	2.06264	1.16783	0.612648	0.683601	1.05005	1.56141	1.81637	3.27877	2.21324	2.17652	1.48641	1.36118	1.46612	0.565432	1.06189	0.746707	0.48463	1.07779	1.18021	1.36845	0.998321	1.31465	2.16457	1.21084	1.69695	1.1873	2.35031	2.55696	12.7178	8.17945	10.7892	3.89546	7.90446	6.66027	0.170822	0.330179	0.657688	1.18524	1.80794	2.97987	3.2216	3.47858	0.414765	0.976378	0.822434	0.33257
CAG77784	36.1048	132.874	19.4302	25.2948	35.0489	39.2559	31.3217	28.5577	26.8072	21.0106	18.039	15.6537	17.2623	30.1052	32.7952	30.9458	33.9769	38.904	32.6267	8.21643	15.9444	14.043	19.9983	16.3114	10.9006	108.763	101.418	115.697	120.464	107.708	122.095	85.5986	85.7992	79.5211	113.695	113.995	106.186	18.7698	16.3684	11.9267	12.8634	57.988	72.548	58.5369	53.916	16.8232	16.6583	22.6803	18.0571
CAG78870	0.862106	3.52616	0.434183	2.55838	3.07398	4.96166	3.44771	5.41165	4.69092	5.65882	4.1103	4.12831	3.81814	2.41981	3.80039	3.34753	1.25139	1.58827	1.75428	0.216576	0.40367	0.301383	0.665629	0.203949	0.366235	1.25291	1.41351	1.00002	1.07284	1.29271	1.63239	53.6574	57.8735	52.7789	18.3579	15.4215	21.0012	0.0872437	0	0	0	13.179	18.7702	0.548456	0.592204	0.847331	0.747998	2.10021	0.25478
CAG77632	267.586	220.253	1016.58	3038.11	3026.73	3206.62	3127.59	900.976	788.764	746.765	1071.79	1086.82	1165.22	2421.69	2332.98	2453.89	209.875	376.683	268.307	23.7346	130.387	101.291	94.1747	61.759	70.2379	109.357	86.7959	108.792	40.9624	38.524	43.5271	55.7447	56.7369	63.2977	57.2033	62.6182	67.1777	501.81	292.061	1379.24	1176.06	685.327	1062.96	178.26	177.004	108.336	121.222	2681.17	1093.12
CAG78755	43.8015	33.7722	83.4135	60.6915	47.9325	47.5507	54.7405	76.9433	82.0018	85.3547	59.7014	56.1827	59.7778	60.2668	66.3741	63.3603	107.597	110.896	121.888	92.254	106.16	80.9755	94.9572	70.7539	80.3902	61.9019	58.7722	67.1096	83.0958	63.4804	64.4064	50.8173	54.1943	50.7168	50.8286	57.5596	71.6197	61.3643	56.0922	52.6654	46.6827	80.8999	96.9238	30.6522	32.7525	62.8945	46.5152	53.5199	71.0612
CAG78895	18.7627	3.71334	39.6043	33.7162	20.4992	19.1133	23.0748	30.958	34.2909	35.1538	25.271	27.8728	24.8734	23.386	24.6827	26.4465	29.5764	32.1367	30.9539	20.1215	24.9467	23.7932	26.5445	27.3284	24.459	21.2294	20.1319	21.0814	26.0363	16.3131	18.7039	15.1848	17.2183	9.58968	10.8828	11.8871	15.084	29.2631	25.2587	16.986	19.2634	16.3346	19.4837	13.762	11.7513	44.7467	36.7081	38.1799	37.2926
CAG78196	33.7126	2.77029	33.3616	32.316	33.711	29.2403	30.1453	40.8561	32.2465	28.0667	36.0143	29.8564	30.3059	41.5028	34.1488	33.6781	17.5336	17.1286	10.1253	8.5753	11.6817	9.87872	8.5052	12.6277	8.2391	26.9497	27.4255	28.6775	29.4834	44.8818	38.6647	7.07172	9.33187	6.3794	2.978	2.40957	1.86017	44.561	34.36	39.2332	38.3848	24.504	9.01991	3.4993	2.87783	20.8909	22.8358	27.9885	19.7806
CAG77764	11.115	5.28792	9.28487	6.94022	4.88008	4.08954	4.67446	5.91098	6.00138	6.14117	5.13325	3.91148	4.45771	6.52901	6.54987	7.14221	7.80443	6.85778	5.9286	2.73857	3.68495	2.34136	4.82727	4.52572	3.47324	10.2513	9.46254	9.76897	9.2984	8.4478	9.34932	20.7258	19.0984	19.4688	14.6639	10.9903	14.3742	6.42442	4.39009	2.6234	3.28045	2.99701	2.64137	7.01673	5.72637	0.945386	1.85457	3.67109	6.94867
CAR65204	203.333	37.3674	405.962	593.269	697.964	681.133	779.71	772.475	1085.83	1111.18	819.407	798.571	770.663	715.806	789.377	782.486	783.278	881.038	783.505	1206.39	957.952	1281.19	926.817	1260.97	1377.43	407.873	352.734	341.998	640.057	389.673	389.822	380.614	314.124	348.121	388.496	304.011	616.665	447.549	464.491	352.265	369.314	371.219	459.372	266.105	164.617	487.13	390.644	666.064	448.54
CAG77794	112.839	17.1383	77.5654	76.3849	38.0663	34.2999	41.5812	49.4522	52.7932	50.0144	41.0475	41.0905	39.5587	44.2966	39.5272	37.7419	33.2008	32.3266	24.1731	43.1791	42.9723	39.6414	28.4645	38.7171	25.9316	54.4327	56.6333	55.2071	55.9265	60.447	56.0409	58.3142	56.7651	62.7642	59.4178	54.0822	51.4629	111.158	136.677	79.3388	75.5503	75.3492	83.0586	32.5284	35.4229	62.9873	67.7603	67.4008	59.805
CAG78209	0.329027	1.4326	0	0	0.630375	0.204718	0.199873	0.111642	0.322256	1.06215	0.232402	0.450168	0.664045	0.108651	0.212259	0.30259	0.22043	0.177416	0.436649	0	0.42017	0.230048	0.304848	0.155676	0.349438	1.01261	0.809211	0.610659	0.320443	0.211444	0.747612	2.15564	2.56652	4.92903	2.48502	0.554672	1.01601	0.199782	0	0.192297	0	0.576666	0.387228	0.251185	0.452035	0	0	0.240466	0
CAG78347	183.831	172.032	125.244	150.968	148.637	149.677	140.959	146.042	126.969	126.065	112.075	116.568	122.186	132.133	122.471	120.634	97.5048	97.557	101.575	57.2393	80.8453	70.4091	78.7066	72.608	44.029	241.748	236.904	241.097	239.56	350.414	316.918	319.023	355.537	350.41	426.212	482.82	249.471	98.2307	95.5227	119.741	124.273	247.469	251.856	279.455	291.941	116.447	131.843	149.881	104.153
CAG78060	7.13475	3.47581	1.65844	3.44901	1.75248	1.3659	2.33377	2.60712	1.07507	1.41737	1.93827	6.75805	7.38433	3.26219	5.66488	6.39324	0.367685	0.887808	0.582676	0.945426	0.280343	1.27909	0.762745	0.519345	0.4663	3.94117	0.674895	1.0186	2.49438	3.52695	3.1176	4.31482	2.33512	1.97323	0	4.93446	3.01287	0.666485	0.64412	0.641515	0	0.641265	0	0.837968	1.50802	0	0	1.60442	1.29757
CAG77701	17.4361	14.7422	31.2724	14.4732	9.20353	7.4907	8.16007	14.0461	13.6115	14.9523	9.73943	8.82417	8.75753	9.92912	9.67959	9.21746	24.3955	23.2647	26.5551	37.5194	38.6096	38.881	38.4638	39.9017	39.3408	15.7881	15.2058	15.7125	20.3698	16.1977	16.5075	11.0737	12.2382	11.0878	13.7362	11.4642	14.9356	20.1297	14.3384	13.6218	14.0276	12.5078	14.4131	11.2283	13.281	15.9569	14.4593	13.2198	23.5212
CAG78044	37.2343	32.142	21.2309	19.5332	15.3011	14.3836	15.2627	15.5563	15.0946	12.1662	16.6946	15.593	16.162	16.7646	16.3755	16.1188	21.9516	21.5089	27.4996	31.4569	37.5095	38.1219	30.1484	36.4596	31.5528	26.8378	26.676	27.1013	31.7432	27.0491	28.2502	16.2911	14.7861	16.9957	18.3402	15.6469	16.53	34.5218	32.7554	33.1528	32.8932	72.938	71.561	24.7176	29.0913	21.7667	24.9458	15.7121	18.0656
CAG77978	22.1514	19.0992	16.2731	8.19748	15.6139	14.3186	11.8642	14.9106	11.6272	10.0135	12.4004	11.0766	11.714	14.9853	15.4713	15.0118	25.0144	22.011	25.4044	37.7103	52.8524	54.019	27.4092	49.7368	43.6654	41.8395	47.3715	47.1756	32.7042	29.9933	32.3856	37.3519	36.9662	38.3367	31.0019	26.1057	28.6764	23.02	26.0397	13.9324	14.4339	15.6888	12.1265	58.3792	59.6819	10.8506	9.90566	5.03779	11.5863
CAG77944	101.808	59.7364	95.0214	89.8192	60.4311	59.7632	60.8189	62.7107	66.0618	62.458	55.2756	53.6072	57.1581	61.3441	57.2295	57.5625	54.5508	54.2987	51.4648	40.3424	55.8072	53.4604	47.2858	55.54	42.128	55.4712	57.8569	55.6663	72.1015	61.0141	66.0509	47.5344	52.798	49.5517	51.3146	43.9752	47.4319	76.3735	67.3035	63.1427	63.8795	35.4152	33.6209	65.2254	67.6859	58.6212	62.5845	70.8552	78.6523
CAG77792	79.4667	99.7977	87.0841	75.9776	57.8807	50.854	57.454	63.6137	69.5947	62.9608	78.8725	74.9816	79.4702	65.1529	59.1997	61.2553	43.2827	41.8084	31.9778	35.0546	31.2641	28.2943	35.0244	31.2431	23.9324	31.2653	32.5219	28.0872	39.5486	39.6567	39.7278	55.9961	52.5711	54.5362	70.2275	59.6342	50.44	71.0134	79.7158	76.4493	67.8625	56.5544	56.4205	67.9411	82.992	51.1828	51.6477	61.1148	56.6716
CAG78088	174.216	120.079	873.255	1387.82	1736.21	1765.74	1553.19	1625.15	1412.36	1411.38	1841.03	1746.53	1804.18	1878.02	1540.65	1565.79	259.205	260.088	172.951	617.34	400.924	363.93	664.878	467.053	317.556	220.725	217.388	238.508	104.491	120.787	131.431	162.867	170.047	163.892	215.494	256.84	180.391	465.954	426.668	1319.9	1145.55	237.486	175.82	126.706	131.251	464.942	641.026	1197.33	794.332
CAG77783	145.139	53.542	148.381	118.163	73.1286	70.4396	81.3828	95.7766	114.142	109.95	102.477	98.7865	106.406	83.9711	84.2788	86.6678	103.32	103.811	92.3765	84.9761	121.709	115.768	69.5103	98.9368	68.0554	125.631	130.824	135.052	169.682	171.463	173.736	156.547	143.202	143.115	127.455	136.047	126.188	166.869	153.59	170.112	166.692	130.698	150.631	221.259	226.834	208.406	226.407	127.552	141.7
CAG77757	16.2699	15.5855	5.4546	12.4025	13.5567	13.9566	9.59105	9.70179	8.20328	6.83719	12.478	11.3277	12.1435	12.9706	11.3654	9.88655	6.73993	6.22934	7.35906	3.98017	4.59795	4.0611	8.56293	4.66888	2.33116	38.0727	31.313	29.3475	49.0053	43.4928	42.7652	59.8563	60.3493	57.8038	44.4746	38.8965	37.4903	11.4572	8.70002	27.6825	28.8547	62.205	94.7764	37.4092	41.0677	28.3155	31.407	12.8054	5.80408
CAG78223	1617.1	1003.47	2092.9	698.081	1930.1	1841.26	1954.79	1979.07	1956.34	2013.35	1576.97	1734.69	1806.74	2019.96	2155.38	2310.93	5185.99	5794.56	5891.37	3772.95	3098.72	2726	2980.6	3205.35	3257.52	5525.04	5601.58	5700.71	3483.26	4549.61	4554.05	2067.8	2167.56	1907.47	2085.05	2245.78	2110.36	1869.04	2208.97	531.698	659.188	1136.19	691.496	977.302	1101.76	1687.65	1160.29	733.573	2509.98
CAG78144	62.1657	16.8074	60.1061	35.504	23.1683	20.8207	21.3285	25.4524	21.8108	19.9232	23.6892	21.3249	21.5955	26.6294	23.0075	21.6639	36.4318	25.5603	21.8012	30.1251	35.4867	32.9476	22.1193	37.0852	25.6202	41.5789	38.5173	41.0294	38.9045	34.8118	36.1976	29.6438	29.3251	29.7149	24.5576	21.6564	20.8258	82.0384	57.5137	39.6224	43.9927	54.1972	60.8628	143.77	160.014	56.6193	52.5345	28.0565	36.6554
CAG77610	24.9298	22.5582	47.2926	40.1004	23.2373	21.3483	22.3522	28.7188	26.7736	26.3416	25.6596	22.5724	21.49	27.5825	22.7946	22.7565	24.7686	20.5342	16.6313	15.582	18.9894	16.6879	14.8931	16.7458	12.5771	27.7634	30.0094	27.5551	30.1525	36.5492	35.0298	108.223	101.718	108.931	78.2134	66.5134	54.4295	26.6187	20.1688	17.3201	17.3435	18.2695	21.2222	29.2283	28.0665	33.393	34.8922	31.0141	31.025
CAG77863	212.391	318.236	46.896	63.0167	69.9716	77.9992	64.9382	113.237	100.183	83.049	153.536	150.766	146.809	54.2211	54.0988	48.6077	31.5789	42.1803	28.1195	7.99422	17.3193	18.7353	54.3461	51.7925	24.2556	113.432	89.7606	88.697	252.414	228.56	258.899	1750.67	1587.16	1768.1	1031.29	938.567	782.19	51.9878	34.1844	19.5221	20.4064	449.95	665.101	219.903	221.506	56.959	101	51.251	35.7996
CAG78346	43.3791	83.5643	58.1327	60.2299	42.7471	40.5696	38.1519	38.6842	32.2752	29.408	34.634	29.8179	31.8076	46.2741	39.2373	37.7636	31.1585	25.6633	18.5414	11.1514	16.6799	15.6584	16.4999	14.3246	10.4151	49.5099	49.8539	52.5114	61.8302	74.392	72.253	86.8324	81.7041	70.9674	95.8401	82.5199	66.249	32.9653	27.1819	62.4363	63.0655	94.5444	102.547	70.0238	73.9295	47.8343	58.5833	44.5888	33.7424
CAG78496	91.5928	62.2003	99.8354	118.511	132.271	132.535	133.888	114.283	116.681	114.635	92.2882	84.4465	93.1076	123.074	125.1	114.145	89.4205	90.8061	86.6396	67.9396	90.4708	77.6761	69.0881	68.8968	49.4504	73.924	63.6193	75.6883	92.6025	78.9333	76.2694	95.9201	86.8504	87.3095	86.8309	90.083	90.5038	84.5166	71.1478	128.453	109.403	48.8322	48.6681	70.7968	79.055	67.9713	72.37	101.728	84.0402
CAG78883	57.4295	63.9006	103.764	65.9719	59.4083	61.2551	64.5483	65.284	79.2306	83.8963	73.8382	75.315	78.2491	68.953	74.7797	68.473	91.4882	101.962	95.5312	63.1418	82.5305	76.1126	106.173	86.2123	81.96	183.261	159.305	172.282	134.974	164.972	163.865	222.631	221.264	199.343	161.238	149.906	132.844	51.9041	49.8519	32.1721	33.449	51.4862	50.3018	93.9485	81.263	96.5681	107.693	70.7911	115.599
CAG77992	106.612	28.459	123.376	121.627	90.0967	93.3124	100.11	101.608	106.395	112.939	72.0751	74.369	80.947	99.456	96.5106	108.991	111.647	122.501	120.663	69.7479	84.2425	79.2915	49.7323	62.6587	62.9763	96.0631	104.972	103.634	110.448	143.377	119.859	51.9609	53.9633	49.1535	62.5129	64.8376	51.6259	91.2125	90.9065	61.37	58.8858	75.4918	62.8081	46.7778	52.1045	72.1232	81.2466	112.315	169.986
CAG78685	0.453024	0.0717268	0.547576	0.284695	0.549694	0.761043	0.522876	1.5679	1.0353	1.05296	4.3518	3.13008	2.3467	4.51782	4.14996	3.13857	2.00311	3.63973	1.82766	5.05304	17.4712	19.1736	23.61	8.98102	7.83276	27.6522	32.3667	29.1755	29.2961	20.0879	22.4914	5.81731	4.69025	4.72347	10.6067	9.31721	12.8699	0.110029	0.159505	0.370672	0.218122	1.74678	2.23927	19.4366	16.1199	2.33761	1.02196	1.05948	0.535532
CAG77661	26.0871	11.7026	21.8095	83.7914	98.8488	103.934	89.1136	33.4002	24.9257	21.7271	30.4032	26.174	27.2021	89.0159	70.9627	71.9198	3.37888	4.21997	1.6156	24.4166	37.5332	30.156	51.5629	24.8503	21.9427	2.67619	2.35249	1.61389	2.59712	2.68232	2.86495	1.25335	1.97322	3.0222	4.37837	5.17958	5.01231	20.0638	17.1453	102.862	90.5399	11.9892	9.2105	10.8871	11.4688	6.7946	14.4859	77.406	19.017
CAG78151	32.7799	11.0972	63.2802	60.1599	31.347	26.851	30.9248	36.7886	36.9082	28.9404	31.8932	30.9222	28.0066	29.6596	25.7908	25.4489	19.5128	14.9754	9.60761	15.0379	17.8115	17.0801	10.0178	18.3767	12.2763	37.5911	34.3869	37.949	27.954	42.6956	36.103	38.0069	36.9461	33.3459	28.5856	29.0944	19.4392	47.7987	47.4125	43.6495	44.6952	54.1652	69.8354	25.6388	26.0431	32.7927	43.9909	44.4754	34.9813
CAG78924	22.979	18.482	12.6667	11.4737	5.41517	5.88189	5.53899	6.92466	5.39063	5.77358	6.32765	6.45611	6.20932	6.486	5.68649	5.67846	7.64922	7.18984	6.77297	8.80951	11.4523	11.6414	13.6413	16.1007	11.4578	45.394	44.3203	47.8494	50.5757	43.347	44.8289	167.413	170.695	165.101	35.9808	28.7147	29.641	17.4141	14.4496	11.7593	10.3412	19.2181	21.7064	17.5791	19.0209	16.9977	16.543	11.3205	8.38143
CAG78097	99.3411	26.8995	22.9792	25.3322	24.2349	21.3263	22.8722	27.8168	27.152	24.405	28.8217	25.478	26.1532	25.528	21.6093	20.7645	15.4579	14.3417	9.0778	8.73852	11.5585	10.0632	9.12505	9.84627	8.43085	36.4945	38.6369	40.4822	27.5774	43.2911	40.4159	79.0826	77.4948	77.1771	37.7759	33.6021	19.9821	29.0558	25.0768	38.9373	38.8023	18.8109	14.4068	19.6535	22.0162	33.3604	57.2255	20.9837	18.1545
CAG77858	4.4877	8.28954	4.52028	3.13357	0	0.930737	1.81742	2.0303	3.90697	1.93161	2.1132	1.02333	2.01269	0	0	1.83427	2.00435	0.806611	3.17632	6.4422	8.40521	6.97266	14.5527	6.36994	5.71931	4.60378	1.83951	4.16449	6.79875	0	1.69948	5.88029	10.6078	12.5493	13.181	11.7683	31.8213	1.81659	0	0	1.80062	5.24355	3.52102	2.28399	0	0	2.5958	4.37305	0
CAG77913	42.2249	37.2974	44.8289	45.9915	21.0446	19.6762	19.1082	22.7528	20.5194	19.2267	22.7994	20.3787	19.8404	20.8922	19.1408	17.9296	13.6592	11.1115	7.88036	11.6546	14.9886	13.8623	9.23383	13.4331	9.54181	14.5374	14.7431	14.8251	21.8011	18.0731	19.7159	33.7191	31.7569	30.0204	20.7838	15.7032	18.6588	32.2138	26.3261	30.9953	31.0353	20.8911	24.5319	20.9552	22.3297	30.892	37.9438	39.5276	24.1605
CAG77895	12.7979	12.4072	12.4704	7.18782	11.845	11.194	9.85872	13.6567	13.2006	13.891	10.0876	13.0054	10.918	13.9645	12.743	12.8499	18.4525	20.7024	19.0023	19.2902	23.6381	23.429	52.9717	27.029	31.0444	13.0338	13.2287	12.4786	23.3023	11.4426	12.9592	25.0323	20.3865	25.5627	18.6778	17.7183	28.1914	7.54549	6.31274	6.2872	6.58612	13.6531	14.516	25.7704	21.6595	8.47683	8.52911	9.75985	9.6473
CAG78201	0.239645	0.303542	0.217247	0.200801	0.367305	0.328032	0.232923	0.325257	0.187771	0.247557	0.643223	0.688544	0.644873	0.474812	0.340116	0.323239	1.25229	1.67987	0.636064	0.846282	0.807917	1.02767	0.532884	0.612285	0.468302	0.393351	0.884079	0.667157	0.435669	1.10883	0.762328	63.6186	66.5478	58.4746	1.80996	0.861852	1.71024	0	0.112502	0.224094	0	0.0560017	0.338444	0.439079	0	0	0.166341	0.210171	0.0566583
CAG78636	26.4652	40.4355	15.5946	18.0175	33.3802	35.8968	28.4559	40.0504	37.4984	39.9832	44.7702	42.7268	42.8189	30.7623	36.3655	32.2083	19.8579	21.1916	14.6107	12.7081	17.912	18.2572	16.8578	15.0261	9.16288	29.4575	27.3373	28.9798	34.6241	27.8922	29.165	75.2506	70.5642	76.7557	81.4519	70.3428	69.6457	13.0162	12.4241	19.0248	18.9544	20.8728	18.8437	53.3385	47.6307	12.4856	22.2734	17.9879	18.1454
CAG77634	3.48331	7.3192	0	0	0	0	0	0	0	0	0.820124	0	0	0	0	0	0	0.208695	0	0	0.197698	0.180404	0	0.549365	0	1.58818	0	0.35916	0	0	0	10.2718	7.68474	9.27684	2.43594	1.40925	2.12468	0	0.90847	0	0.465874	1.35667	0	0	0.531729	0	0.671613	0	0
CAG78071	4149.69	4463.21	18.8822	15.3501	10.6915	10.8455	11.2726	11.7351	12.5455	12.1426	13.408	12.3076	13.698	11.7345	11.0424	11.4646	14.4928	15.5936	11.9874	11.4832	24.1964	23.3418	28.7538	24.9622	15.4472	610.793	550.735	576.519	542.234	750.113	778.691	1589.53	1428.24	1525.17	775.983	750.001	584.908	76.4427	83.6592	1688.01	1935.53	94.1892	103.799	366.541	399.11	2765.48	3772.98	14.9068	12.9465
CAG78135	116.646	151.947	95.3202	83.7046	80.9112	74.214	77.1091	81.7566	81.3196	61.9222	84.4472	77.7777	75.9504	80.0662	67.6348	73.643	65.4563	52.7693	40.7509	34.2797	40.5166	38.9055	33.1613	42.1709	30.0367	92.417	88.0749	100.215	79.0239	136.237	123.913	184.091	173.973	164.552	204.158	241.752	117.151	166.593	160.956	130.006	125.863	110.712	105.881	134.686	150.777	36.0991	55.7071	60.6221	57.2777
CAG77727	94.2769	38.8988	216.386	191.862	183.343	211.521	162.657	190.512	151.136	127.363	173.442	168.787	182.425	115.917	133.641	130.143	70.0516	70.1947	110.177	69.7752	70.6793	68.3441	204.472	78.2082	81.7982	57.0615	55.1063	59.1555	71.6334	46.3128	50.3904	25.5821	32.9856	35.7254	29.1941	35.5636	43.7433	233.75	201.916	189.383	179.488	446.518	749.534	72.8229	72.4571	308.505	247.84	166.436	199.738
CAG78063	161.744	79.634	248.001	207.812	142.105	137.938	148.206	162.225	170.098	150.591	141.079	131.801	125.623	156.711	146.154	140.565	146.411	133.732	113.531	92.2954	108.795	101.895	78.1743	96.354	73.6441	158.03	174.297	174.867	172.952	228.487	210.858	129.163	155.017	159.279	155.778	165.324	109.258	271.906	273.669	157.71	162.256	146.588	144.159	122.948	136.987	141.605	137.434	164.377	192.247
CAG78246	0	0	0.754961	0	0.638215	0	0	0	0	0	0	0	0	0	0.644697	0.306353	0	0	0	0.21519	0.255238	0.465819	0	0.709255	0.636812	0.512604	0	0	0	0.642221	0	0.654736	0	1.19768	0.628982	0	0	0	1.17288	0	0	0	0	0	0	0	0	0	0
CAG78452	16.9133	7.60043	58.6996	50.7477	30.7202	28.1035	30.2186	44.797	42.1603	44.7713	36.7177	36.8887	36.745	31.3422	33.2143	29.2483	32.8934	27.4939	27.7797	19.0237	24.9018	23.3726	15.1865	23.6071	15.9339	29.4454	28.0779	29.5901	41.4387	28.9629	32.3267	24.9646	25.6805	26.7085	16.8442	17.7783	17.8187	27.7884	23.5281	18.1416	17.4845	14.2403	15.9827	12.2284	14.8303	40.263	37.291	42.8998	43.3394
CAG77950	55.7729	66.8692	38.0202	50.2468	52.1583	61.1625	54.7985	45.3385	39.7798	44.3698	23.491	25.0667	26.2347	59.285	62.3712	57.2914	91.687	109.741	112.957	75.6061	112.152	111.395	208.266	143.988	137.72	365.334	337.673	362.975	334.316	269.9	286.556	322.015	331.635	321.508	399.374	431.16	437.246	46.6422	53.3671	93.7458	70.1453	118.641	128.333	82.4598	80.0608	34.0618	36.7719	52.2688	50.6223
CAG78149	206.739	913.194	502.414	864.881	1105.09	1168.68	1002.28	861.032	767.496	707.995	1110.55	1087.16	1017.14	1102.29	981.83	956.45	262.896	219.343	176.758	219.247	232.688	192.204	425.16	265.08	182.97	432.894	394.571	434.803	311.202	448.757	437.1	508.565	527.516	482.55	786.868	847.54	461.269	209.034	180.564	580.215	591.613	612.162	555.591	763.64	821.08	455.305	565.801	812.538	425.818
CAG77627	70.7285	59.3518	63.1836	57.8422	25.745	24.1521	27.031	28.2109	28.7291	28.7356	27.5819	26.4972	28.1262	27.4589	26.2103	26.9645	25.0811	20.7314	17.5648	25.9873	26.8106	26.2128	22.8175	27.6042	22.1362	25.5037	24.7607	25.8585	27.6786	29.1961	25.7473	43.7707	41.0434	40.6398	33.1673	33.3561	36.4537	68.3177	57.8185	52.1683	50.3758	52.2465	65.2171	74.6722	77.5497	49.6831	57.8935	51.8441	43.821
CAG78199	1.98811	0.682451	0.905697	2.10559	1.57804	1.80805	2.00594	2.20651	2.52153	1.89923	5.3946	4.12552	5.53713	3.86167	2.99539	2.60186	3.6254	4.03612	2.69677	1.25611	1.84569	1.71861	5.77323	4.54804	3.03865	1.73721	2.21987	2.38949	3.44248	2.89557	2.78317	118.308	117.154	126.835	23.6098	21.1788	22.6102	0.537298	0.778903	0.517168	0.621337	3.41388	6.77829	3.62901	2.74297	0.434864	0.127961	1.13366	1.04606
CAG78407	30.8978	24.628	54.9088	44.1366	33.3685	30.9701	29.5071	36.178	32.7318	31.3609	17.3294	14.9941	14.7928	28.2509	26.9112	25.2724	22.7841	23.8661	12.7986	17.4779	23.2226	23.8935	16.9012	24.9225	16.5199	53.1668	58.862	65.6776	48.9823	50.8894	46.7502	26.867	28.9798	31.8606	24.7422	25.8251	22.1726	30.9103	26.6368	20.0827	22.3831	40.3151	48.5121	12.9544	12.045	31.3758	31.6545	52.3969	55.0802
CAG78518	9113.6	141.198	2625.3	2296.71	3120.14	2739.04	3403.4	4126.91	3939.52	3248.06	5159.38	4816.74	4404.42	2966.49	2115.71	2329.55	1432.18	935.617	842.839	983.618	1088.75	923.131	466.138	1313.87	680.531	4016.02	4048.45	3804.05	2036.18	6089.09	5081.99	433.037	680.387	475.11	260.972	395.75	146.89	8217.65	10668.2	6509.89	7681.32	6902.05	3538.95	15.3239	13.0006	2024.59	2996.03	1977.93	2120.32
CAG78287	2.45782	4.59897	2.47567	2.34026	3.28195	2.68775	2.08122	3.53803	3.50144	2.45241	5.41854	5.70646	5.32449	4.47619	5.18913	4.54585	3.74229	2.97187	1.97682	0.994328	1.59786	1.42336	2.58773	5.10969	3.35383	1.91015	3.75509	1.93523	3.48175	1.43589	3.97694	4.29402	6.23217	6.42671	5.25015	6.69637	7.5129	1.62803	2.3601	1.74115	1.34476	3.13286	6.22343	5.91332	5.11619	2.5255	2.32637	2.61276	1.67284
CAG78096	213.712	167.732	85.7947	86.8107	95.106	92.1399	84.0838	80.182	74.0453	65.5174	82.1605	74.3825	77.3552	93.1776	82.4088	77.1438	55.6391	59.5292	43.909	42.3735	46.6814	45.2018	58.676	53.6549	42.4007	101.879	94.8468	107.633	90.3577	112.529	108.562	213.819	197.018	179.976	167.727	168.494	109.058	117.764	111.464	128.752	124.959	146.434	145.335	179.002	198.641	59.0071	66.7038	83.9753	67.1261
CAG78461	30.8037	18.845	19.061	11.0191	25.0242	23.5759	19.633	20.9343	15.6598	12.635	14.736	13.1132	12.7756	22.1104	21.5973	21.5096	32.5531	29.0132	28.4914	39.5672	56.0846	53.4848	34.6116	50.1355	38.8031	58.0334	60.1358	58.577	49.7253	36.8409	40.5164	20.9699	20.0418	21.4235	20.4817	19.0882	19.4858	9.41953	6.69679	1.56321	1.82442	4.21903	1.78378	18.3773	19.6594	1.70876	2.32069	10.23	16.7578
CAR65209	91.6251	32.3616	189.551	59.0566	116.128	119.279	129.729	139.663	143.583	177.014	116.492	136.931	134.185	121.956	116.398	151.674	250.73	334.438	380.499	919.7	738.039	965.534	502.823	717.636	845.842	174.253	179.408	189.674	278.688	154.904	161.748	175.469	218.911	180.761	173.89	158.422	297.925	135.233	106.707	70.0263	95.0186	143.292	104.515	202.312	124.911	183.92	117.412	76.2352	148.305
CAG78709	52.903	97.509	114.754	68.1741	23.5663	20.6364	21.8677	33.762	34.438	29.995	29.4541	26.6175	26.9591	30.2054	26.5385	24.2615	56.5058	41.4305	48.3537	65.5305	69.7471	69.1483	112.345	102.155	88.5568	86.5253	86.7319	86.0382	98.2879	118.365	117.195	163.92	157.975	152.477	185.55	163.34	150.803	64.5369	49.8358	39.8951	39.8269	54.2362	73.5082	152.229	154.216	99.8092	88.7357	59.5435	70.2753
CAG78458	0.374899	2.67108	0.226573	1.41359	0.47884	0.886385	0.592122	0.865008	0.587494	0.629323	2.38323	1.79525	1.61413	2.03029	1.69296	1.70089	0.40186	0.525593	0.358218	0.193744	0.459599	0.244646	0.729434	0.248332	0.286672	4.84591	4.05693	2.99192	5.54981	2.79471	3.15181	10.1194	8.50718	11.5919	5.85172	4.21335	6.32854	0	0.0879985	0	0.0902533	0.438042	0.705943	0.801372	1.23613	0.55271	0.390333	0.657579	0.177271
CAG78213	70.3633	99.2705	25.4118	14.7172	65.1264	66.8946	51.538	59.525	50.948	51.4083	52.1811	58.4754	56.5024	54.5554	64.3457	65.5255	89.5726	102.802	121.096	262.545	253.877	260.397	160.467	190.534	242.522	76.9883	85.348	73.2971	96.3467	52.5376	57.808	43.5186	43.7819	49.3715	46.6307	42.5901	67.1297	35.0323	30.6085	25.3832	29.0864	42.4132	34.5772	133.601	128.551	46.1398	36.944	21.7834	35.4861
CAG78730	49.8159	98.8033	140.821	89.7661	133.755	138.311	140.245	178.118	223.493	219.607	153.989	156.102	143.421	142.214	156.883	146.471	329.793	380.394	416.851	588.475	419.451	509.844	427.805	409.813	486.511	123.09	135.692	126.257	195.457	95.6961	97.9775	105.983	81.287	90.516	155.082	136.053	263.18	94.3209	93.0419	67.6208	67.7008	85.7449	91.4091	110.411	108.915	104.242	78.079	116.661	150.705
CAG78388	71.3585	491.943	73.2537	146.686	92.5056	97.6356	87.3038	50.7335	37.6666	36.2544	48.8954	48.405	45.3585	88.6618	67.7176	62.0676	47.0022	34.45	51.0137	26.8825	24.5613	25.428	40.5339	26.4106	19.86	161.802	147.453	170.066	124.055	114.344	100.315	269.67	254.145	248.806	305.99	282.789	167.493	62.6841	71.695	128.311	124.587	30.1561	37.9092	211.083	232.263	40.9014	29.3944	133.84	50.9283
CAG78525	11.4894	28.5476	30.9256	11.0226	5.08686	4.05487	4.76537	9.46769	8.28997	8.58671	6.92188	5.81226	7.16099	6.34458	6.7735	5.47548	20.6824	17.4664	17.9894	15.4365	18.7654	17.8101	18.4611	22.1326	19.6054	25.5788	20.4211	22.6229	24.8711	24.0428	22.4863	44.4366	39.7784	44.8086	39.1642	39.5241	37.3996	14.0111	11.6146	6.00952	5.78178	12.663	14.8568	12.604	15.0883	12.6684	11.8116	9.42004	22.7697
CAG78114	117.401	33.3181	240.513	243.609	139.213	138.512	159.333	239.696	278.555	279.27	159.661	160.144	167.579	168.571	177.066	169.823	227.256	218.145	210.106	103.548	104.92	102.781	82.8865	110.38	96.2828	129.837	145.607	137.911	164.023	124.622	125.486	69.528	73.5416	71.6772	71.9896	68.3478	91.2015	159.932	172.646	72.9687	74.6576	81.1755	86.9773	77.7887	83.6893	175.162	153.23	216.049	222.22
CAG77624	4461.15	3179.24	764.268	664.824	682.831	693.715	674.802	808.407	850.43	748.607	838.251	819.421	818.742	692.776	664.649	680.187	817.45	770.075	689.801	589.293	864.169	816.229	938.442	823.151	622.98	1507.78	1628	1564.04	1139.87	1542.41	1575.89	3843.87	4049.43	3671.91	2192.5	2180.92	1542.58	992.613	907.56	866.678	858.674	1396.43	1369.61	1571.93	1722.84	945.385	881.014	568.54	724.026
CAG78799	13.7569	6.18873	0.0766981	0.106338	0	0.0947538	0.0308372	0.0688982	0.0994375	0	0.0717116	0.173634	0	0.067052	0.196488	0.280108	0.102026	0.0821172	0.134736	0.0655849	0.0777904	0.0946471	0.0470331	0.0720547	0.150955	0.208306	0.124848	0.235537	0.263675	0.521957	0.576721	2.062	1.22392	1.33842	1.53359	0.855767	2.47322	0.123292	0.178732	0	0.061104	0.0593134	0	0.0775073	0.139483	0.14968	0	0.1484	0
CAG78033	14.5427	9.77375	2.17436	2.22131	6.72364	6.07936	4.87723	5.49989	4.54998	3.86328	4.27998	4.14521	4.8917	7.20339	4.984	5.29395	9.28613	11.3132	8.00125	9.1008	14.1605	15.0047	10.5266	12.8297	11.5515	26.8073	27.8494	26.0066	17.2124	17.8151	20.136	34.4388	31.5822	28.9571	22.6917	25.9631	19.5947	5.70282	5.15588	7.34839	7.74964	12.8326	9.98383	13.9933	12.175	2.79169	3.15445	1.66068	1.79076
CAG78704	26.2564	70.6917	11.1543	11.2961	3.68978	4.51351	5.03066	3.79016	5.28153	6.09277	5.89472	6.32393	5.61436	6.10527	5.30098	5.47089	9.3758	11.7347	8.86025	3.81524	6.72231	5.8051	5.62077	6.6519	6.68154	14.1593	15.8675	14.1188	24.0501	14.4392	18.8897	51.8164	44.7038	50.3164	30.7882	26.7669	40.1314	12.3175	11.3768	18.1592	19.7047	10.7263	13.1461	15.3887	12.9649	36.4381	35.6476	8.44513	8.80306
CAG77761	45.7505	53.2678	52.7826	49.9302	44.8718	42.0127	43.4573	51.838	45.6417	38.9199	54.0215	51.1464	51.4627	44.0024	39.2845	40.8969	23.7314	18.5148	10.2209	11.1803	14.1858	12.9301	7.2714	12.5663	7.99222	25.8734	22.6316	27.2031	24.2462	33.1847	30.7998	95.5942	82.5693	62.2448	49.6427	46.7462	31.7507	35.5222	35.753	58.2432	58.6516	56.5097	63.3483	29.4702	30.6053	26.5992	43.8475	40.2478	32.2339
CAG78219	20.4529	18.5609	13.0643	7.19875	17.7343	18.8988	16.8017	19.1458	14.0061	14.7797	15.6211	14.7121	15.4001	18.4497	19.7737	19.2683	32.9005	34.55	40.6334	45.5926	69.0265	66.2951	43.3948	51.2965	49.4714	66.8125	67.0013	72.3703	50.5271	43.8125	44.017	31.9563	30.8153	21.5226	24.9083	21.1798	26.5484	16.7603	13.9862	9.52395	10.8084	15.8671	14.2207	29.8741	37.0088	15.7714	13.0809	7.29161	13.4977
CAG77918	9.3646	8.89613	4.24467	4.65897	4.03682	4.7341	3.91099	5.87839	6.57319	6.42399	4.21676	6.08592	5.82742	4.94778	6.19224	5.59791	9.8028	9.27853	10.9364	14.4178	14.7092	13.5861	29.3915	12.7939	16.0123	17.5325	22.0238	15.7509	21.5847	17.7532	13.4318	24.6945	22.4122	24.8309	27.8489	19.8651	24.0173	3.83811	3.98409	2.46288	3.09985	8.2064	9.78123	13.5833	14.9563	7.76596	6.50009	5.98853	6.08859
CAG78182	96.1176	106.111	21.4621	6.4231	22.2594	23.2051	16.6498	27.5603	20.0619	17.0899	19.7573	18.4074	21.1751	27.359	22.2432	26.5491	66.6156	53.414	74.4415	62.4949	76.8422	78.8414	84.3002	95.6323	92.9889	121.586	118.504	128.044	73.7831	73.8327	64.3391	38.5376	44.0195	41.0973	56.7142	61.8179	64.4106	59.8815	55.3751	22.236	23.8022	49.4997	35.4236	113.22	124.744	27.4923	23.5636	6.03682	19.8249
CAG78788	40.9489	71.0863	16.2654	8.64108	26.6329	26.7614	19.5579	23.897	19.6097	14.8105	21.4261	19.4093	21.6592	23.3231	24.2098	23.4403	33.4663	35.0463	36.104	43.8924	66.8362	65.3742	40.2469	62.5985	49.879	62.1348	69.4701	64.0953	58.5635	41.8974	48.2364	46.9324	42.4508	53.3558	50.8488	55.0668	57.3033	39.0367	36.1917	26.6371	28.46	28.155	26.3459	71.816	74.7109	15.2781	14.7528	7.94134	15.2238
CAG77789	140.018	4.66058	674.91	769.495	493.876	467.899	475.648	348.833	353.564	323.802	449.885	413.262	421.497	469.371	406.727	385.097	228.741	225.022	126.734	122.82	188.47	168.076	73.5114	109.378	57.338	29.6409	32.8615	26.2587	29.2759	23.2579	23.3325	16.0325	14.3904	17.8502	12.8065	12.3181	12.5477	279.087	194.355	641.689	607.345	30.4632	38.6022	137.939	147.935	425.494	579.768	534.08	383.828
CAG78691	341.054	309.046	168.012	289.192	302.723	319.885	263.305	223.579	215.971	195.908	263.542	249.983	231.43	381.346	386.157	346.18	395.08	341.586	362.34	66.179	74.3255	62.6403	107.03	59.1063	66.638	347.571	362.953	333.726	255.004	219.554	224.58	940.589	966.056	983.777	492.597	459.214	397.768	287.462	269.208	218.34	203.057	102.009	99.4061	152.264	154.074	121.212	134.254	255.049	179.14
CAG78839	41.8308	17.8144	59.0301	53.2119	35.619	39.1691	34.1328	44.1267	42.8179	42.9623	45.3436	46.4656	43.1869	38.2943	40.5228	37.1578	61.0433	54.0446	57.1623	39.8941	45.1323	43.6938	48.7979	46.181	36.1858	45.1789	42.9512	42.7896	56.5604	46.3115	53.0134	54.2688	44.2501	47.8159	49.0061	62.2174	67.072	61.3606	66.2687	54.382	47.5268	60.3292	69.2148	34.9908	33.7609	61.0602	56.7769	43.3855	64.4637
CAG77875	7.38835	5.70272	9.76763	7.35154	6.31085	5.80368	4.99312	6.83142	6.57298	5.42607	6.32759	6.19151	6.27515	11.2839	11.3796	8.66325	5.93976	6.22486	5.34374	9.34668	7.68951	7.74866	9.92586	7.42843	7.80746	9.09536	13.8554	9.68443	13.132	8.19032	9.12834	11.0122	11.7883	11.843	8.13772	4.25554	4.81643	7.96288	5.20272	3.5624	3.55735	4.96384	3.69549	8.31958	9.64299	2.04236	2.72443	5.3997	4.58534
CAG77787	25.7049	3.43757	45.5153	37.3592	19.288	18.7434	20.1134	31.4938	29.8213	29.0617	24.2083	20.9794	22.6396	25.3239	23.5357	22.5818	18.4417	17.3099	12.6984	11.2203	14.5561	13.7164	10.2017	15.9226	11.0845	22.0345	25.1732	23.4939	27.7405	25.9618	25.7236	30.9891	30.1875	30.7597	24.3529	20.915	17.2132	35.6413	27.0284	20.7558	21.4674	11.9594	13.3236	15.8054	17.0981	24.2355	27.6512	34.2289	32.7698
CAG78018	10.4802	9.67937	13.6352	9.75719	18.5915	18.2942	22.4593	25.485	26.2316	34.7717	26.5257	35.0504	29.9643	20.7645	21.7851	28.2005	27.4997	24.1741	27.3528	9.27751	10.1118	10.9913	11.8679	12.2588	10.141	33.4485	35.4408	42.6838	33.4557	31.0556	23.4823	50.7335	37.9846	35.9356	33.7134	38.6068	35.5584	13.434	16.0582	10.2085	15.068	12.2454	8.90793	16.0016	16.398	15.0217	13.1344	14.0422	9.97999
CAG78379	171.808	94.5968	314.641	350.298	264.986	287.865	280.849	268.231	282.169	283.916	275.789	278.574	271.47	280.459	295.296	272.351	188.267	176.121	184.837	181.486	186.254	178.975	138.055	135.235	116.864	153.203	156.977	156.841	230.431	127.434	145.789	102.528	102.254	104.626	94.8366	100.125	116.822	199.816	218.169	123.996	123.114	128.388	107.085	148.655	161.864	199.735	201.731	290.995	309.603
CAG78880	12.3963	22.0302	35.93	25.2609	25.2039	19.5183	21.9764	32.1044	32.4867	37.4585	29.3055	27.402	27.0607	24.1154	27.8535	23.3693	37.9651	36.6044	41.6312	57.0173	63.1054	66.1146	63.9899	56.3777	61.474	71.6302	73.0043	73.0121	70.8498	61.2375	75.7821	129.171	123.665	127.441	89.8034	79.5153	87.726	22.4271	21.0807	14.9827	14.1094	30.939	28.4835	38.498	38.5798	44.384	39.3638	26.7477	39.7752
CAG78874	35.9956	77.2673	32.7074	19.5098	12.2173	11.1198	12.1564	17.3383	16.4769	16.2111	15.8239	15.1964	15.6639	15.1282	15.792	15.2399	26.1388	26.3656	26.2232	18.1577	25.3942	23.4074	24.3424	26.0825	21.3332	14.3317	13.8518	13.7233	23.6162	13.7498	15.4427	19.1301	17.2251	21.0416	32.7946	30.5528	43.3553	25.9065	21.7875	24.2739	17.4221	27.4997	18.2931	31.2269	28.5304	16.8853	18.7824	25.0193	28.7892
CAG78891	18.5861	10.9519	28.2125	19.5705	15.1807	13.4966	12.6661	14.4435	11.2389	10.354	14.7274	12.7061	12.104	16.353	14.5286	13.838	17.5667	13.6183	9.55089	20.6874	25.7383	26.0534	13.9872	24.1977	17.3788	17.5689	19.2795	20.3249	23.661	20.0075	19.049	11.5769	11.9162	9.13522	11.5109	9.59579	11.4717	20.031	15.4813	14.4785	16.0865	11.7113	12.9903	13.83	14.0253	19.4473	18.8316	17.6712	16.3248
CAG78503	0	0.0791136	9.13502	4.71021	2.42522	2.42499	3.27822	5.56111	5.02447	7.32323	5.68232	4.8881	5.0759	5.7091	5.86674	5.91262	3.74929	6.17005	6.89645	35.4634	42.2673	39.4782	27.7544	25.1549	45.7868	7.63779	6.75903	8.90287	10.3493	4.17444	6.69865	1.37495	2.19687	1.73664	2.51593	2.80785	2.77735	4.73304	3.98778	1.92742	2.22542	0.525455	1.05852	6.56117	6.79621	0.736672	0.693666	6.71941	6.91101
CAG78892	457.617	181.112	173.805	103.414	94.5822	87.5883	89.8609	81.2479	72.8911	65.7909	87.506	78.8945	79.2813	111.52	100.422	99.1774	276.609	183.904	129.91	82.1888	103.744	96.7725	97.8625	123.613	80.1272	400.224	356.675	361.491	228.559	320.041	310.14	147.658	171.962	153.111	415.587	409.726	311.485	523.538	508.448	244.115	295.567	411.929	467.009	1485.32	1560.91	492.619	349.788	96.7555	151.719
CAG77853	14.4772	12.0338	25.1545	35.6335	29.5856	25.8968	32.3195	32.9121	34.5029	28.9756	34.2561	35.1581	32.1398	34.1815	44.5956	44.1579	23.2775	29.0785	18.2519	16.2102	17.1934	18.0511	27.665	21.5767	14.6065	37.1291	36.0504	45.3415	32.1939	29.7713	41.1186	95.3224	86.7485	82.4134	94.7621	110.639	80.2196	35.6011	23.3624	26.6523	33.1098	62.1646	65.5965	13.8152	27.3481	9.60461	18.8415	33.3286	35.0834
CAG77924	87.2136	88.1592	53.5223	63.3363	53.339	55.3812	53.1008	61.826	63.5918	72.3501	64.4916	63.0068	62.2298	61.1578	64.5667	62.097	53.6152	51.4929	52.6527	29.609	39.3499	35.6751	39.0156	30.3109	29.2921	63.8776	64.2991	66.3942	90.64	75.1562	71.6481	66.8143	69.4874	67.6877	83.5299	66.2787	79.841	40.4738	38.0617	47.1222	44.442	50.8348	57.897	68.2563	80.3362	50.9017	58.1811	62.4265	56.3853
CAG77617	0.122707	0.12952	0.0617989	0	0.0522424	0.0763471	0.0496936	0.111028	0.186949	0.105631	0.462249	0.279808	0.467779	0.0270133	0.105546	0.150463	0.0548046	0.0882204	0.0651373	0.0352297	0.104465	0.0381306	0.208431	0.0580575	0.225886	1.13293	1.25744	0.872997	0.557693	0.420563	0.418219	1.33987	3.42256	2.30391	0.720813	1.33309	1.59984	0	0	0	0	0.0477913	0.240687	0.124902	0.168581	0	0.0709768	0	0.0483517
CAG77779	16.7154	36.5976	8.65889	9.20391	7.5639	6.89382	6.15046	6.87085	8.29483	7.77024	8.63568	9.53989	10.4739	8.6423	8.62661	10.0139	7.93487	8.54964	6.9971	4.81277	3.46409	2.89393	7.25678	7.18563	4.05767	14.6001	13.625	14.0047	12.4653	9.69837	12.3708	26.5331	30.2088	31.0218	22.8443	21.7915	19.6631	10.7874	11.9948	9.71332	10.4626	12.4996	10.2295	12.542	10.7605	5.06948	5.13817	9.49377	3.95194
CAG78179	59.478	33.0038	97.8817	58.8561	42.0182	41.6915	45.0026	50.1022	52.3313	48.613	43.7959	40.6537	42.7327	45.3221	44.9551	41.671	78.8817	78.639	75.0566	78.4326	94.3712	91.6981	69.4342	91.6929	70.0481	54.329	60.0907	63.2132	65.3579	52.7387	52.9903	51.3165	49.0216	55.1114	56.3587	54.3507	58.0136	51.7323	47.1496	42.0563	43.0049	60.1076	56.5583	62.4195	69.0786	53.7898	52.0001	48.0115	82.6164
CAG78188	20.0414	13.3923	28.0544	25.2744	18.6225	18.9019	19.6119	21.0471	20.4002	19.0893	20.4713	19.0794	17.9255	19.8457	19.1394	16.461	15.3156	14.1623	8.76445	7.77771	8.62831	8.93909	7.22505	8.82138	6.59312	22.7747	22.7708	24.5851	21.2915	29.415	25.9144	38.0094	36.3851	30.6549	23.3411	17.2711	15.6001	17.9218	13.594	19.0021	19.6904	14.8693	19.3116	16.8706	16.9251	20.8588	24.8158	22.9452	22.6405
CAG77911	5.18999	1.67212	89.6304	70.7303	43.3771	30.0951	50.0409	103.388	106.629	102.376	57.9078	39.5913	45.9376	60.1435	44.1096	38.7388	16.4754	10.527	2.85115	1.40344	2.17326	1.92688	1.25807	1.6561	2.12787	2.60021	3.37661	3.38814	3.93789	2.90866	3.90803	5.77253	7.06112	5.74984	3.26651	4.0016	3.41646	24.2944	17.636	34.8823	39.7715	8.10901	6.74726	2.53392	2.23858	17.5719	25.4474	69.9069	73.3731
CAG78806	16.3865	11.5119	14.5926	16.5947	19.4744	18.7707	18.5902	21.5041	23.1706	23.4715	31.0438	25.9089	28.1071	18.061	20.3722	19.694	20.5749	24.3425	17.2244	22.573	23.9468	20.7391	30.6664	29.0101	30.7954	56.8882	55.5143	61.7318	59.3269	48.2592	49.8089	77.3543	75.4151	73.7418	61.8808	60.0052	65.4566	9.4885	8.27856	12.431	11.7563	24.5988	25.2878	14.9123	16.5491	11.6793	13.7468	15.2277	15.0093
CAG78531	15.0311	3.65559	19.5068	16.6811	13.8723	12.5185	13.2528	11.5115	11.0145	11.317	9.45211	8.18744	9.60482	11.732	12.6149	10.6312	11.1434	11.535	10.2803	16.5992	19.7365	19.3058	13.7301	15.8958	16.3339	17.7402	18.6577	15.479	23.1593	18.774	18.0939	12.7187	13.8332	11.2941	9.84594	11.5974	13.1922	11.0437	10.5072	7.98621	8.73457	7.21232	6.98727	13.3096	12.4292	15.6998	15.9443	16.8741	19.1056
CAG78390	338.215	211.091	378.423	436.945	312.466	300.424	284.98	253.184	248.832	232.273	322.123	281.647	285.217	391.663	338.666	330.47	156.116	138.541	111.22	115.296	121.933	109.901	100.851	117.727	81.9936	222.891	204.613	217.604	182.988	236.498	226.991	49.3449	51.9399	50.2278	71.1058	72.4396	54.7481	404.647	336.933	282.948	280.883	288.223	276.266	71.137	75.8885	279.813	328.107	363.434	265.247
CAG78448	18.1879	29.7008	29.3972	24.7204	19.4758	19.8431	19.3736	24.341	23.503	22.0654	36.0604	32.2628	33.0933	26.7336	24.0395	26.2438	15.6704	14.3459	15.4028	10.0004	12.9634	12.618	19.2419	21.7338	16.028	34.7133	32.4044	33.3635	45.4508	43.9258	41.4706	56.3098	50.1502	57.0786	42.3814	33.0379	37.4129	20.2893	18.7645	45.6833	45.2622	123.01	126.539	38.4904	44.9776	84.9327	117.143	24.7302	21.8005
CAG77642	27.9317	44.224	15.2645	14.1089	25.4285	28.9649	24.1879	27.021	20.4369	24.0449	23.3671	27.7809	26.92	26.8203	32.8433	26.4769	38.8854	47.1064	46.9002	81.8997	91.1711	93.2603	84.4285	68.7963	80.3677	40.6443	47.0151	33.4571	45.7887	35.3906	31.283	33.2249	35.6808	40.3597	33.6636	37.4026	35.751	18.0424	16.507	16.2087	16.93	24.998	22.1482	75.6155	74.571	13.4345	16.5002	15.636	13.3481
CAG78582	30.5135	6.48084	21.7274	15.3385	12.1275	11.9498	12.0608	13.6201	12.6346	12.834	15.7872	13.4507	14.1642	14.9517	13.8458	13.6445	11.7411	11.1588	8.43658	13.5028	16.8986	15.1182	12.6453	15.698	13.2074	26.8697	29.6993	29.5189	29.2889	28.943	29.7296	198.15	197.516	179.795	38.2887	32.8091	29.1262	20.3788	17.7227	16.5004	15.576	11.3326	10.3693	10.4102	10.7854	14.0514	15.6641	15.37	14.4454
CAG78174	3.0919	1.76778	0.77859	1.15144	0.70207	0.470252	0.772164	1.07243	1.39077	1.06466	1.50447	1.05757	1.31736	1.06638	0.797849	0.463381	0.460314	0.666881	0.43768	0.310696	0.386065	0.352292	0.795749	0.373854	0.321074	1.97362	1.68984	1.62589	1.31603	1.8545	1.9515	5.53687	6.38273	2.79971	3.54605	3.66793	2.26313	1.00127	0.76607	1.72673	1.53005	2.00704	3.63883	2.78004	2.4071	0.101297	0.417303	0.703014	0.406114
CAG77970	219.986	88.7963	704.163	836.035	865.7	843.964	979.812	1265.11	1393.25	1552.23	972.22	1089.12	1068.71	1003.8	976.02	1063	1200	1240.12	1248.08	868.75	797.247	824.776	523.65	717.072	846.621	573.557	484.366	509.146	588.263	449.257	478.118	418.135	430.38	459.551	461.886	475.902	572.796	692.681	737.81	412.641	428.073	271.262	303.926	305.348	290.283	533.275	517.534	833.741	706.149
CAG78285	163.262	67.513	131.195	109.373	77.905	75.146	72.6827	83.3196	82.4501	73.1537	80.9869	70.2015	76.3005	80.4912	72.5307	71.4898	70.5445	57.1738	52.185	45.3598	54.2909	51.2105	28.6152	48.794	32.133	64.7266	67.9152	66.7391	78.2523	96.6382	90.5147	76.1352	72.5705	66.2567	62.636	56.6517	44.8048	128.009	113.126	91.5781	87.6887	58.4699	57.8316	72.1866	75.6053	93.0614	101.464	91.1939	105.347
CAG77671	100.682	1123.07	11.9017	33.0022	91.0231	127.431	58.9178	19.7122	11.8942	13.8271	10.0847	15.4927	13.9108	38.2055	59.7103	63.3881	17.6462	20.1759	19.8624	1.59019	2.51484	1.95062	7.5265	2.44589	5.43788	426.528	376.269	364.584	402.929	384.412	359.652	1269.89	1170.26	1333.77	1502.23	1426.99	1498.15	21.2246	19.0679	0.575477	0	3.16389	3.1868	1170.03	1218.18	51.1716	47.4154	35.9815	18.3329
CAG78339	1103.42	524.189	2175.12	2253.73	1274.57	1281.6	1340.15	1530.08	1654.7	1545.97	1420.11	1317.91	1427.48	1445.66	1348.21	1401.79	1255.88	1154.79	1067	1144.28	1214.45	1082.87	1056.69	1094.09	866.234	1785.18	1737.2	1876.96	1322.87	2092.94	2045.33	1586.68	1667.8	1605.5	2870.5	3381.25	2054.4	2873.53	2996.87	1685.37	1710.87	3077.5	3212.9	1215	1375.65	1193.41	1355.83	1886.26	2021.31
CAG77809	10.3909	11.2487	26.766	33.5263	24.3986	21.7715	25.4516	24.553	22.8884	19.4932	25.423	22.9382	23.2595	24.4462	20.5946	20.1484	8.63887	6.54813	7.05567	7.38635	13.216	11.7001	7.40418	8.80605	5.77927	18.4512	18.5766	22.0734	29.1268	32.9856	31.9544	21.216	23.1707	19.0297	13.5789	12.2174	8.67666	15.7099	13.8114	25.2185	25.8945	29.1825	28.829	30.3288	31.7905	22.1176	23.9692	26.6252	18.3513
CAG78911	25.3187	26.8722	14.6534	6.73949	18.3429	20.4819	15.5503	21.0738	15.9533	15.8348	15.0181	14.29	13.8019	19.924	20.9055	18.496	32.3312	33.3386	41.2113	75.6832	96.9131	97.9329	61.9286	72.6479	77.8652	63.762	67.7161	65.5961	62.1223	38.5342	50.6424	26.9436	23.8726	24.2522	29.288	24.2101	36.0915	21.4036	20.959	13.2985	12.8527	24.6253	18.6576	30.6127	30.4922	11.5487	11.9749	6.20205	13.8901
CAG77925	30.4614	5.23675	41.636	40.2866	23.3276	22.3459	20.4841	34.993	31.9625	29.5003	26.3022	22.7809	23.2494	26.7243	25.2923	21.7028	19.6293	17.3648	15.108	14.5776	18.0322	17.9288	9.14853	15.298	10.5963	19.1005	19.8006	20.1526	28.1792	25.1745	22.9858	17.9697	19.8618	17.5958	14.379	12.5841	10.6285	21.2389	17.3071	17.9915	17.7506	11.9142	12.1904	12.8098	15.4276	32.3972	31.1331	32.5446	27.4647
CAG78748	27.9354	137.664	22.6154	34.6247	32.5879	30.8778	25.6007	44.4063	36.3239	35.2711	39.011	31.8962	32.1207	38.1679	30.1562	26.0098	17.9377	19.5088	20.2679	9.5314	13.186	13.2637	26.0309	16.1525	7.8209	103.547	97.6432	109.525	90.481	105.605	114.991	229.536	228.52	199.389	196.678	185.9	126.029	8.31094	7.89115	18.8996	19.1253	74.5869	94.9097	39.0474	41.0734	35.8746	30.4189	35.0997	18.4041
CAG77833	18.2543	3.46823	34.0893	38.5446	33.7141	33.1191	29.5853	40.0373	40.8588	41.4854	32.0278	32.268	32.2728	35.1548	34.6217	31.8741	32.0901	31.1039	33.644	54.3378	51.5825	47.6146	38.2909	38.6932	51.5223	36.7789	41.7523	37.0639	46.2232	36.4126	36.2512	18.5611	28.8923	23.0145	19.2097	14.8531	22.8478	20.6603	17.1391	12.973	13.0958	8.53155	9.53861	18.0606	18.5583	33.8018	33.7037	40.2365	32.9727
CAR65205	62.0092	78.6986	118.97	150.513	171.603	164.737	159.643	202.388	206.943	200.176	282.956	263.272	234.403	245.069	253.351	207.59	127.926	119.415	109.723	144.968	168.931	189.021	222.514	172.775	195.268	146.411	175.503	138.834	172.547	139.156	157.67	310.819	286.168	377.473	365.498	303.096	402.546	95.6225	112.052	108.147	114.923	143.756	150.589	202.881	169.031	130.599	99.0634	165.45	123.335
CAG78080	146.91	127.248	321.716	643.582	154.243	185.983	186.192	142.312	179.765	191.513	173.386	229.947	228.859	209.156	228.315	227.057	327.864	126.757	672.231	338.638	290.822	306.913	615.502	306.47	369.908	32.4246	24.292	33.8653	109.021	69.8885	70.0453	52.8587	51.9044	45.7295	122.237	110.656	141.905	158.456	152.284	79.9662	73.9633	91.1114	162.007	545.608	550.506	869.573	626.23	675.665	365.769
CAG78415	19.8231	11.663	23.0327	21.7216	17.9229	15.0151	14.4307	21.2204	18.1138	16.2416	16.7792	14.0214	12.9734	17.8057	14.4735	13.7553	11.0971	8.9026	6.27654	8.78056	10.676	9.72955	8.45954	11.8896	7.76897	21.9937	21.3958	21.2447	24.7795	32.2284	32.1291	30.033	30.1386	27.4691	22.3084	22.9142	14.7117	17.4005	15.078	15.6467	17.9607	14.6335	21.0157	28.5395	29.7873	15.6847	20.5177	20.629	14.5504
CAG78696	0.298028	1.65152	3.15202	2.9134	4.18722	4.88301	4.40537	7.34834	6.61628	5.90079	8.63077	6.45613	6.95047	7.74192	7.11366	6.33433	0.332772	0.321402	0.474613	0.470609	0.811913	0.555665	0.414191	0.658043	0.506426	3.56693	5.98594	7.92815	2.51553	2.68132	2.14439	43.7371	40.7179	46.4324	7.62804	5.58238	6.06708	12.6672	9.91028	10.7992	13.2733	5.10729	6.66417	0.606719	0.409447	14.7925	12.0671	2.90414	1.6441
CAG77929	47.0255	9.31871	41.2376	30.3422	23.2022	21.8728	23.3307	43.1096	43.1201	37.7422	47.6602	40.4543	40.5749	23.5203	21.1855	19.0456	12.3906	11.2637	7.18067	17.2704	18.7621	17.7439	6.96895	15.5568	10.0013	27.9791	28.3862	29.5491	24.211	31.4126	27.6761	25.4629	26.4568	24.4129	25.4659	21.4136	15.9634	26.8453	22.1277	31.763	35.7592	16.2017	15.732	9.9917	9.34692	25.1491	37.3217	27.5295	27.2644
CAG78537	11.2425	6.02726	13.1159	9.9866	9.0883	10.1826	10.0713	11.2992	11.3828	11.6688	13.1679	12.3638	12.6373	11.0904	12.8069	11.3426	11.6315	11.7022	12.3514	11.2155	13.0847	12.6365	13.8116	14.5439	12.6352	15.3291	17.2374	17.6961	14.5528	18.1078	13.8235	10.7221	13.9263	13.2178	10.7482	8.23677	8.20294	10.3691	9.52011	9.73112	7.79411	5.57035	5.69443	13.363	16.2276	14.3718	12.3474	10.9206	14.9724
CAG77985	24.2885	24.534	23.3593	18.3947	10.0078	9.19806	8.22848	14.1054	13.6023	14.3094	11.3822	10.7362	11.595	11.676	10.3505	9.80822	10.3265	10.1626	5.82676	8.7804	10.1639	9.69934	5.99377	11.2819	7.80804	10.2782	12.6363	11.0312	13.7987	14.7382	15.1237	31.1218	25.9016	26.3937	22.5775	22.9925	18.9746	16.5345	15.7878	15.9969	15.7988	15.7997	17.9205	27.0289	31.2512	13.7724	16.1295	14.0984	12.8376
CAG77981	269.39	49.7898	253.325	282.319	311.747	323.753	315.237	470.343	446.376	475.879	441.648	437.522	455.753	345.975	345.91	346.996	168.177	175.929	143.251	189.433	212.594	196.873	139.021	156.293	147.333	134.733	151.992	135.29	189.67	159.965	174.862	241.603	231.586	233.524	270.848	248.318	252.945	197.917	206.589	149.224	159.594	68.7403	47.3541	215.2	247.415	179.459	222.345	264.259	240.688
CAG77947	117.712	48.2389	190.848	180.505	154.377	153.884	168.532	160.932	200.248	213.742	138.843	149.38	149.409	158.229	185.635	189.17	205.557	231.933	221.175	218.088	211.509	210.115	133.439	165.795	159.824	110.167	117.423	112.561	146.153	140.972	130.149	68.572	67.7134	59.2814	52.5193	59.1369	64.7379	123.273	150.266	73.5723	69.0332	83.5952	75.4262	60.4198	56.9268	92.7954	84.094	154.035	205.93
CAG78665	35.1968	77.6047	59.0157	48.4082	31.2113	31.2488	29.9046	38.9564	37.7302	36.1599	35.5917	30.9039	32.4798	33.78	29.1125	27.5226	30.5349	31.5416	21.1875	22.2314	30.0008	27.6525	38.825	50.7554	33.821	62.1482	60.1863	69.0189	61.4323	63.5761	65.5409	62.6409	61.2795	62.0085	52.9868	46.7752	45.3119	44.3829	35.3274	47.7623	50.7828	32.623	40.9765	67.3827	70.4652	50.7373	50.9998	40.7761	39.1135
CAG78301	1.06802	0.845496	0.372386	0.344195	0.367267	0.15335	0.499071	0.22301	0.214574	0.0530425	0.232117	0.168606	0.386884	0.379811	0.317998	0.251849	0.38528	0.310097	0.479725	0.035381	0.0419654	0.0765886	0.380593	0.233227	0.34901	0.505685	0.404109	0.457433	0.746784	0.316777	0.933368	1.83005	1.51472	0.886137	0.206831	0.830987	0.39463	0.299305	0.289261	0.192061	0.197782	0.479965	0.58013	1.12894	0.79009	0.363365	0.142563	0.720513	0.582712
CAG78100	58.5435	104.971	42.2402	47.7323	56.0251	59.0548	52.9724	45.0815	49.2701	40.1742	49.2747	50.6008	49.7021	56.2021	55.0676	52.8724	52.784	55.385	43.1729	29.3639	31.5158	28.9631	34.7941	30.2702	25.3914	45.4929	45.1562	47.3329	62.8772	44.6058	41.0218	64.1932	63.8877	71.0018	71.1556	73.4775	76.8577	46.5091	46.697	50.9131	45.0453	71.0663	68.0741	52.8556	62.9716	26.875	29.9597	38.1743	33.0489
CAG78565	122.561	300.642	66.8591	50.3758	32.3139	32.204	33.2587	34.7933	41.1289	39.2889	34.5327	32.0674	33.8757	34.3447	35.7528	34.3529	49.0285	55.2259	44.7125	25.5235	36.8207	35.9611	28.7563	39.9105	32.567	89.4145	76.3327	85.8103	106.603	100.884	88.0658	93.8128	93.3167	116.892	106.795	94.3889	103.913	69.9706	74.4279	64.4954	72.2207	59.2641	48.7029	105.68	108.844	110.592	113.647	46.0353	56.9286
CAG78031	116.395	70.2968	188.109	164.904	81.0782	72.7062	76.6565	86.6592	85.9191	84.2136	80.6235	73.4657	73.2961	84.354	75.8134	74.137	78.595	65.575	66.9999	65.3039	82.2255	75.9861	84.394	85.5652	71.1867	115.129	108.535	110.409	103.47	132.932	130.521	144.001	137.545	133.945	140.752	135.267	102.405	163.119	130.721	105.051	101.9	88.7533	103.302	178.731	199.544	119.942	119.429	130.169	130.095
CAG78089	6.93294	43.7822	15.573	17.7809	15.2692	14.6794	14.6043	13.9714	13.4084	12.152	14.784	12.1364	12.2365	14.9898	14.1148	12.3962	6.94057	8.45748	2.49083	5.3357	6.2075	5.68904	7.49813	6.62288	5.29691	19.1193	17.1158	18.3713	18.2452	16.0596	15.9926	56.7857	55.5188	54.876	36.9653	34.3664	33.6637	6.05032	4.76446	12.0787	12.7875	17.2177	24.2918	51.0758	57.0042	11.115	12.488	13.6401	9.2863
CAG78259	58.8201	30.9655	90.6483	74.3396	68.4292	65.6314	73.1898	83.2926	86.1585	93.928	69.5905	69.6122	74.1287	76.4638	77.5354	72.0051	128.333	133.475	149.198	80.5114	95.8953	91.1164	104.409	99.493	79.0859	164.934	170.34	169.483	131.184	164.051	167.954	104.048	91.6246	92.346	120.687	124.279	121.694	59.2869	58.6781	52.7113	48.9714	64.2598	70.2632	76.7864	73.9414	56.2222	66.3451	66.4883	100.939
CAG78884	424.514	539.747	568.474	801.687	977.846	1041.5	1114.1	484.599	516.421	606.532	366.587	389.92	393.51	688.902	839.775	856.035	342.466	431.784	391.517	547.582	652.439	737.63	521.485	568.794	717.749	270.571	280.448	220.152	451.286	264.289	255.624	367.416	374.061	411.814	346.119	276.555	582.841	302.131	311.14	526.798	474.168	198.167	194.002	626.885	521.583	348.255	283.69	794.384	619.955
CAG77765	0.528354	1.78715	0.217715	0.905549	0.582818	0.478165	0.437671	0.619318	0.784063	0.74427	0.576754	0.295725	0.613948	0.729611	0.650709	0.441729	0.997551	0.93239	0.611935	0.186169	0.220815	0.246276	0.289267	0.431794	0.224453	1.47824	1.35851	1.38176	1.96473	2.03723	1.4188	6.9231	8.03834	8.98003	2.8417	1.88936	2.27424	0	0.169116	0.168432	0	0.280611	0.904458	0.880047	0.461925	0.354068	0.166699	0.351039	0.511022
CAG78904	58.5145	133.437	69.9356	72.5691	82.5462	84.0447	84.5317	90.2841	82.3065	83.452	80.1939	82.4482	73.2461	99.2084	98.4088	87.4572	109.414	118.987	116.211	123.617	111.23	125.789	96.2916	116.114	136.038	117.966	118.136	119.136	122.104	72.9619	63.1707	250.616	258.873	274.576	80.9855	82.4483	105.876	47.3726	51.2496	40.1533	41.3494	54.4239	50.3641	31.1141	36.3957	27.8974	27.7843	50.6369	65.3862
CAG78361	126.9	70.9453	77.6058	99.9109	89.7935	91.9812	84.2983	57.3746	48.7571	50.6843	76.7524	74.8522	74.2997	117.483	108.491	109.195	55.4123	59.6403	51.9258	75.0978	70.4982	76.3523	76.7085	65.4023	53.5651	67.3605	68.2052	66.2903	64.9475	59.9838	64.1166	76.7766	81.3408	72.4853	66.8971	67.6102	75.7131	86.5528	89.6007	107.59	99.0405	184.9	193.161	75.2119	75.4592	130.611	134.82	96.4501	74.4957
CAG78376	33.5659	24.4963	28.5269	27.466	33.4938	30.0214	26.9746	30.7273	31.8478	34.5386	23.3382	23.3209	31.5193	27.7102	29.4355	28.618	51.4164	47.699	57.2589	57.5204	64.2959	70.1611	57.0964	55.833	58.5967	50.2164	67.7186	56.6187	55.1648	77.0699	60.9747	40.0876	31.7365	30.3798	27.7278	26.5243	31.0707	32.9066	36.3163	24.726	24.1999	32.2742	32.508	28.294	22.5769	38.4031	26.6962	33.9861	28.1061
CAG78807	52.0454	223.599	77.4077	95.7752	61.9545	61.6598	56.3236	69.8113	69.898	65.0693	76.6373	72.5172	77.1298	59.1271	56.6696	51.9367	56.9466	54.2814	57.5653	42.7285	61.6759	54.5226	103.618	74.945	58.2935	146.604	137.704	147.206	124.807	152.726	170.069	448.48	437.942	404.144	392.569	429.462	342.566	54.2544	48.28	93.5244	94.7739	93.4202	103.793	194.454	208.37	79.0397	92.2263	82.7736	69.4806
CAG78108	659.796	147.643	600.396	284.662	125.606	115.642	119.443	210.217	207.62	204.205	153.88	148.716	144.76	155.829	143.657	147.264	454.422	339.649	375.381	463.573	424.596	400.143	397.471	469.531	364.808	643.563	672.719	655.301	589.857	569.207	561.235	98.7109	107.997	107.992	135.981	138.471	125.025	1572.75	1440.36	510.795	581.259	419.787	514.842	309.805	341.183	1972.31	1864.68	267.335	554.062
CAG78838	84.7431	45.556	111.438	117.056	134.493	134.366	132.253	186.704	186.814	170.186	215.796	191.843	198.474	131.711	121.828	111.476	54.541	51.6433	37.9096	70.1011	77.1899	75.9363	53.8805	64.0419	50.5187	44.8995	51.44	47.1337	62.4182	56.4265	55.6581	45.4898	37.7419	40.2033	34.8584	34.7154	31.8565	56.2671	50.944	46.2115	43.9567	46.0883	39.9039	35.5441	34.9521	67.4468	75.7143	97.2115	87.9345
CAG78175	45.8834	52.1542	23.7105	25.2342	21.2466	20.5697	18.7937	24.8491	20.8643	20.1288	24.4703	20.244	22.1803	24.3214	20.3439	19.0779	13.0167	11.6049	7.36253	6.14042	9.05432	7.91393	8.29463	6.97244	5.18092	40.1401	36.6107	41.0532	49.1212	44.7961	44.4531	97.9181	86.4403	87.7676	83.1172	86.538	76.9599	23.1229	17.0496	47.4131	46.7026	14.7737	14.2123	24.6452	31.0052	31.5532	42.8447	22.9819	16.9257
CAG78621	20.8906	16.3259	21.0423	21.3195	12.2295	11.4149	13.8292	15.1764	15.8264	16.6002	18.1608	21.5281	22.6123	19.2803	18.0554	18.0626	23.4157	17.2578	34.0504	36.3327	34.2018	31.2099	43.8599	33.074	33.2229	22.8047	29.4767	24.6053	27.0405	23.4077	23.1251	34.392	33.0466	39.1594	20.3966	20.1671	23.3407	18.7016	20.903	8.29607	9.67155	19.5586	19.385	47.0268	49.1221	26.2579	17.8931	24.0759	21.371
CAG78615	31.4863	18.7714	58.8782	52.7246	53.9315	56.1111	50.5329	55.4625	55.5217	64.0602	43.0381	43.0789	47.6595	57.2496	55.2942	55.5295	54.4281	62.7238	54.2176	64.6602	77.6367	66.723	53.1228	53.1526	44.8751	108.467	109.703	122.556	81.6469	94.551	101.573	34.7628	40.1071	26.5541	32.5391	32.0006	31.7422	32.5717	31.9349	59.0678	57.786	63.9273	60.7305	28.3401	27.7703	63.1827	75.2109	62.0741	74.5565
CAG78896	25.3351	92.2234	30.7595	32.6956	40.738	35.7489	41.3613	41.7542	42.9809	51.7003	105.133	117.142	116.72	90.0849	107.111	98.1903	34.2494	37.6899	35.5432	33.2193	38.1304	34.373	50.3	33.1784	34.0178	47.1076	39.7778	51.8488	61.2448	44.4825	42.1466	89.8094	79.2415	104.372	112.188	123.807	160.657	21.4266	25.4863	17.9798	19.6045	39.3815	50.8479	58.7144	61.844	24.0115	24.7294	26.7819	29.6819
CAG78040	121.788	153.759	114.547	60.0797	50.1004	45.7277	50.8588	76.4223	75.2524	72.6395	45.4319	45.1553	47.1016	51.8115	49.1127	51.395	149.337	148.738	154.655	157.664	172.032	176.84	113.376	153.062	117.137	93.0275	99.9717	105.286	98.8594	104.895	95.9553	54.7132	57.8741	58.13	71.276	66.4811	74.5269	116.909	101.601	65.9397	67.6501	141.438	112.307	72.609	73.7361	66.8457	60.3817	47.3165	105.452
CAG78298	0	0.0776077	13.3306	3.28573	0.876495	0.792945	2.5012	10.0457	18.3711	19.3679	12.6717	12.8762	12.7945	3.1725	2.78267	2.58449	30.8683	37.4786	18.8384	0.0844378	0.250379	0.228476	0.272489	1.02044	0.624691	0.100569	0.723314	0.454865	1.46397	0.377999	0.668253	2.56909	1.11229	1.29237	1.48082	3.52564	3.69991	0.35715	0.23011	5.95867	5.31015	0.114545	0.115375	0.449043	0.538735	20.0897	35.3841	6.16163	15.2973
CAG78651	79.4376	234.188	179.141	247.309	134.69	140.406	144.204	171.853	191.616	181.249	212.584	196.256	187.439	154.216	145.415	134.632	73.7834	72.9814	52.151	72.3793	87.0553	72.7182	106.103	83.3896	56.5661	90.1434	86.9	87.3328	121.824	79.3378	93.027	110.828	120.077	140.175	197.44	194.76	215.785	124.015	107.68	91.769	98.2584	45.5218	39.6982	189.786	209.582	77.4545	100.97	182.92	148.733
CAG77910	23.8175	9.2382	32.0114	30.256	22.1743	18.3304	21.1506	23.0762	22.2657	24.7953	23.0051	23.2949	22.3613	25.3954	25.1146	23.7804	18.2955	15.0606	14.0396	9.16557	10.8224	9.5636	10.7235	11.9932	9.24439	17.5157	18.7023	18.6404	25.4009	18.3795	18.148	16.2936	16.0078	15.8197	17.9404	11.7713	13.8167	24.7999	20.0947	24.8211	23.6607	18.7204	23.1337	22.418	22.9316	19.8838	22.2419	24.048	22.3886
CAG78186	43.7521	17.5536	60.7708	57.749	45.015	46.4974	45.5658	49.3685	51.4635	49.3505	49.9555	47.8397	49.0205	45.1901	49.5408	43.2887	35.1048	35.7192	33.3113	36.9498	44.3732	42.0816	31.9187	37.8922	28.6465	28.4033	30.6326	26.871	45.3021	31.8128	31.1849	27.443	24.9217	25.3855	23.0182	18.1439	25.0418	41.1854	36.824	30.3693	30.6056	23.7762	29.1769	38.0948	31.9346	53.2167	57.5439	56.8201	59.1762
CAG78378	5.77215	6.17669	3.18771	1.25083	3.91505	3.2694	2.90185	3.29577	2.7552	2.49303	3.00858	2.91384	2.59769	2.89197	3.62096	4.02703	6.77398	6.16047	8.32582	10.5433	16.7552	16.811	9.11001	16.2544	13.8839	23.0324	23.1053	21.7212	14.5515	15.8096	14.7888	12.9881	14.8483	14.2647	14.682	13.8243	12.7568	6.13943	5.1859	4.46696	5.03127	5.95363	5.80934	8.44843	9.89894	2.69967	1.8651	1.22192	2.68231
CAG77893	77.8438	84.5582	35.157	49.82	39.9853	37.6772	32.0171	23.94	18.7325	18.402	23.6304	19.2743	20.9977	49.5285	45.576	42.9707	15.2447	11.8164	11.6328	9.31671	15.7285	14.5922	23.3774	19.1672	15.0062	54.2609	42.6338	46.8286	53.2725	59.874	58.0209	58.5305	59.5745	56.1097	81.3428	74.2527	67.9735	27.0659	23.9642	214.095	203.093	59.1808	84.5199	27.8231	27.6031	161.538	141.892	45.8273	24.1929
CAG77815	40.0546	11.4408	41.4713	30.9268	20.4174	18.2425	19.0424	18.3976	17.7355	15.6909	17.0742	14.6518	14.2163	20.1534	18.7971	15.9998	20.5307	19.2855	14.9431	19.0744	22.4649	22.3533	16.34	25.7155	19.6769	56.343	56.7027	58.806	36.0985	45.4008	40.3676	26.6678	29.9704	22.8647	43.1561	39.8161	33.3003	45.264	38.2236	28.6505	28.4089	23.9016	30.9269	21.5894	22.4259	21.6512	25.8899	29.0645	26.5785
CAG78028	80.1417	50.755	145.303	108.627	162.574	166.016	175.261	248.895	255.485	267.233	170.486	190.272	176.966	160.654	205.585	160.7	357.517	450.438	447.444	528.261	553.849	501.004	456.434	377.399	430.974	191.512	207.536	199.486	324.447	118.757	169.243	116.13	145.753	170.623	188.705	185.435	371.369	159.151	148.278	113.514	130.514	165.247	110.962	129.561	80.3104	70.8913	71.9883	63.3942	101.425
CAG78251	26.9236	17.1998	32.776	29.7095	28.3928	28.6009	27.7	31.8774	31.175	28.6177	40.6154	36.9969	36.5633	27.5467	26.5181	23.2494	18.0374	17.0849	11.6223	11.667	13.7698	12.4089	10.8417	14.9596	11.1669	33.3298	33.9327	33.7587	27.473	40.8957	41.2535	45.1194	41.9409	39.0173	34.3549	27.357	21.3511	26.2622	21.4066	26.6892	25.1434	25.8953	30.1077	26.5179	26.0259	21.1565	29.2073	23.671	24.3361
CAG77881	25.7805	11.3285	23.0513	19.1873	12.3214	10.376	10.0629	11.2604	11.7433	11.1804	13.0968	11.2178	12.1742	14.7832	13.3625	12.085	19.286	14.7269	13.1828	13.9921	17.5204	16.403	13.9163	15.5305	12.5131	33.6161	29.5798	26.7657	38.6471	32.7771	33.0847	10.9075	11.6876	10.31	10.6187	12.2654	15.7803	19.677	15.6185	8.13564	8.17691	9.10837	12.0249	39.0225	36.1071	31.7691	39.4221	18.9635	17.7392
CAG78400	159.965	24.9483	284.42	344.381	416.35	424.357	415.669	349.258	344.293	341.877	396.015	406.344	411.136	374.832	365.849	353.485	232.439	258.298	192.239	93.0633	130.535	124.529	84.3544	110.92	74.6869	244.224	237.309	246.896	292.981	299.857	299.017	236.483	248.633	246.574	184.114	169.711	167.58	180.369	182.599	212.824	202.594	225.597	210.506	269.339	266.246	178.177	237.174	305.446	262.219
CAG77748	39.1056	27.223	27.8246	19.1696	27.8052	30.025	26.863	27.695	27.6122	22.9726	26.4572	23.2133	25.4665	29.3929	30.1409	27.0423	33.8526	33.2845	34.095	35.0775	51.6511	52.1666	28.9645	43.5937	37.5233	54.1114	52.9111	53.9062	42.514	42.0791	38.7451	50.1979	53.446	55.7217	32.1251	32.7704	29.6037	26.5745	26.6167	24.0508	23.6726	24.0415	22.075	28.986	29.5958	19.0221	21.6991	16.2839	25.936
CAG77758	24.6645	20.5592	19.6192	17.4755	18.8554	16.971	16.0405	15.5071	16.1046	12.0837	12.6561	12.4064	11.2245	19.9305	16.4729	18.2352	16.7669	15.2162	12.4382	8.49757	12.4134	11.7333	9.77934	11.0863	7.36531	10.5675	10.4371	10.7036	19.2169	16.3165	12.7744	14.4482	11.3172	10.0849	12.6014	7.58212	10.6528	10.6594	10.0463	14.0758	12.6614	17.2065	16.9896	9.3039	9.76698	7.37949	9.81879	12.8301	13.1205
CAG77884	2.78377	0.347961	0.221367	0.153457	0.374271	0.0911599	0.222507	0.447424	0.669662	0.614864	1.55231	1.4032	1.18279	0.919251	0.425331	0.404225	0.932488	1.30354	0.505538	0.788717	1.04776	1.05854	1.86653	1.4211	1.33819	5.18548	3.60338	4.35078	2.85384	1.8831	2.74649	2.01578	1.45455	1.40472	0.737712	0.658647	0.854579	2.49093	1.97746	0.171258	0.352719	0.256787	0.0862155	18.1199	12.6812	2.16004	2.54243	0.963705	0.519595
CAG78058	7.54281	4.68511	0.350658	0.243084	0.370541	0.144402	0.140985	0.0787493	0.113655	0.149843	0.49179	0.635072	0.195166	0.996309	1.01062	0.747035	0.0777428	0.219003	0.0616001	0.899548	1.09659	0.811348	1.0214	1.18045	0.862695	5.8332	4.63771	4.84585	3.91789	4.69812	5.27345	369.793	332.941	323.551	21.3265	20.8015	18.3148	0.211381	0.204288	0.339102	0.209522	0.813529	1.50227	0.620126	0.159426	0.342163	0.402735	0.508854	0
CAG77742	1479.29	710.866	1680.79	2090.82	2460.72	2656.54	2499.4	2315.05	2316.94	2573.26	2424.81	2517.5	2600.17	2282.99	2445.44	2394.37	1379.94	1551.1	1424.89	1087.56	1190.54	1136.25	1292.65	905.03	761.849	642.94	650.674	637.669	836.681	700.495	729.429	401.126	397.55	409.724	494.987	521.333	615.796	990.893	1005.59	1260.86	1235.24	1251.09	1358.65	511.594	532.835	1735.86	1799.95	2162.67	1446.87
CAG78697	190.492	745.434	256.278	458.355	293.703	302.325	291.333	363.43	362.83	341.904	372.135	344.209	346.049	323.963	294.575	259.519	322.204	222.222	321.925	97.0739	146.028	124.839	325.784	188.159	134.337	438.926	437.074	428.085	444.184	552.161	535.819	1203.08	1080.26	998.022	1067.78	1034.93	706.921	132.071	119.628	207.366	217.82	289.671	348.331	387.741	400.66	411.904	324.487	428.417	211.849
CAG78777	26.1729	6.63833	65.4595	48.7049	40.5697	47.2727	47.6205	73.2877	80.885	87.8538	67.9344	68.1419	63.763	41.7035	46.6371	41.4408	63.8391	64.7409	65.1514	103.578	104.682	96.946	95.2327	92.5154	100.715	91.6286	100.617	94.322	117.387	77.2396	87.7614	182.295	218.573	219.569	87.0024	85.3886	126.766	39.3441	41.0061	20.9399	25.54	23.7524	23.1767	27.5464	22.5172	42.8947	54.2362	45.1277	83.5073
CAG77738	20.7494	20.683	108.463	150.505	172.671	152.237	153.248	246.571	220.025	182.549	307.582	262.254	261.703	170.382	131.446	128.816	8.01901	9.66492	3.27372	16.2756	21.0115	17.5025	7.65606	15.2363	6.09151	22.7509	22.2654	27.6561	18.5611	20.5383	20.0528	90.0036	95.1769	89.3832	38.6236	43.9758	33.0421	45.673	34.5136	90.9775	109.302	15.015	16.9115	44.6686	40.9026	46.4458	95.4711	131.263	81.091
CAG78005	76.4054	461.52	122.029	172.232	115.517	117.858	103.479	99.1383	89.0404	79.8312	109.09	100.248	96.2007	129.242	107.02	105.608	45.7706	40.3662	43.9347	61.4271	54.9921	50.5625	173.484	68.9912	55.1132	242.601	243.213	275.601	87.065	119.92	122.826	424.269	425.973	419.951	263.372	268.941	173.436	48.544	42.2235	46.1943	42.5399	108.169	173.961	104.452	110.462	61.2107	64.0064	146.207	99.8793
CAG78177	41.0744	16.9263	26.9914	27.109	30.633	28.7945	30.6766	35.7016	37.2901	34.5111	27.2238	33.2949	28.2947	31.865	33.5757	27.5975	26.6695	27.0781	20.3104	15.8716	15.2327	19.0144	17.7247	19.7668	13.6843	18.471	21.6222	20.8856	26.1206	22.4184	26.2088	22.4866	21.1469	21.0726	9.91572	11.5405	11.5831	28.3564	29.2209	21.2104	21.3343	15.2853	15.2304	24.2694	25.7028	23.4342	21.7244	31.6637	28.9336
CAG78721	2.80658	16.8223	7.8751	14.2779	6.65731	2.99354	4.87117	7.07424	7.0684	9.83669	13.3102	13.1654	14.835	20.9188	23.7959	22.1235	2.41748	4.32386	1.9155	4.48936	8.19205	8.22296	7.61527	7.58804	5.79105	2.46786	3.9443	3.72063	8.33025	4.12252	7.28809	5.77892	10.2354	12.0127	4.54223	5.85782	3.0264	0.486893	2.35277	1.87461	1.44784	2.34235	1.41559	0	1.6525	1.1822	0.695743	15.8232	3.7917
CAG78152	101.187	170.024	74.3068	77.8159	72.946	68.6583	68.0581	71.6373	65.2666	56.3545	58.0146	52.3837	52.5263	65.6539	63.7776	58.9362	58.8432	54.3898	45.7054	34.371	49.0327	47.6115	30.6382	39.8966	29.548	68.3148	65.2981	64.1226	77.5361	76.9188	76.0177	85.2262	81.7095	86.4719	92.0292	98.9167	68.372	65.6467	61.6786	55.3022	56.1814	54.8013	62.9764	105.294	102.76	41.1252	44.1344	59.961	50.9179
CAG78742	84.653	4.49144	83.8164	71.4975	83.7955	79.51	76.6437	123.542	115.928	105.356	121.844	107.996	109.87	89.5716	82.3807	76.7193	46.5168	49.4581	34.1569	23.5416	34.8688	29.8666	22.591	34.4923	23.0691	51.1356	56.7557	53.3179	66.9205	51.8545	50.7471	30.0315	31.0365	30.7056	15.8138	16.6492	20.5785	97.8249	87.1966	66.2119	69.2141	47.4036	36.2474	10.3126	7.91836	67.1813	77.6677	60.1566	65.4186
CAG78277	12.6692	0.905273	11.6851	12.8598	16.124	17.8436	15.3922	24.1181	19.5116	19.6622	23.1261	19.6188	19.7993	23.3327	22.3836	20.2212	9.81827	10.5797	5.12781	4.28969	7.53209	6.08768	4.90717	6.4072	3.79683	15.6209	17.6146	19.157	27.7449	22.7811	21.4362	10.0155	9.04801	8.94412	5.03807	3.92317	3.4279	6.39526	5.26239	11.854	12.4969	7.13779	2.16039	3.35413	2.60463	4.92461	7.62409	12.2722	9.21361
CAG77806	1228.28	1329.44	337.496	490.035	320.526	344.69	308.179	200.89	167.803	168.972	274.245	241.377	256.155	424.226	389.379	402.252	223.45	203.217	220.855	24.7076	40.3752	36.7784	43.9533	55.0129	32.8703	457.736	439.36	450.025	626.848	428.681	456.732	126.505	124.711	129.357	167.343	146.754	196.082	338.74	300.473	860.426	789.575	393.282	420.49	310.938	365.666	646.761	772.585	402.037	331.715
CAG78345	0.283476	1.57088	1.45622	2.61279	1.95518	2.11652	2.06643	1.46203	2.11008	1.7204	4.52515	4.30508	4.65319	4.19367	3.69404	3.51074	9.64761	6.26703	8.39675	1.26964	1.76656	1.34776	1.47081	1.52901	1.44509	3.31521	3.27676	3.26193	3.60745	4.1535	3.67143	10.8461	11.2571	9.98811	7.27936	5.67086	5.79677	0.206548	0.532313	0.86151	0.272976	3.04723	3.60309	1.64472	1.24625	1.00302	1.27896	2.40323	1.2734
CAG78261	13.7995	62.161	27.8974	34.1997	30.7205	32.0462	29.8711	27.3026	27.4119	28.4851	36.0367	35.8326	32.7536	36.0056	46.8935	37.3573	31.9016	33.3269	33.2734	26.2407	41.9456	45.0256	104.22	56.1873	50.4896	87.531	110.659	102.987	110.23	86.1826	97.5986	156.751	148.575	150.939	171.87	127.675	160.512	10.9752	10.2648	11.4728	8.89015	27.2514	38.6571	164.106	135.514	41.5487	32.7151	45.7388	25.618
CAG78909	9.72593	7.28731	8.46448	4.27541	8.92449	8.81146	7.74266	8.47994	6.17375	5.97013	7.57584	6.66766	7.03337	8.5003	7.96717	7.71229	11.7341	10.5449	11.6414	18.6736	26.3508	26.0454	14.8097	21.9149	21.1629	19.0363	19.0797	20.9692	18.2819	10.8676	13.463	8.43234	7.94545	7.388	7.05203	7.16225	9.78947	10.2935	8.67709	6.15894	6.96913	6.08354	5.22071	11.1613	10.7297	6.5707	7.04723	4.44447	6.54879
CAG78845	8.35255	0.453782	0.288689	0.45743	0.610116	0.492516	0.34821	0.611279	0.659444	0.599188	1.23392	1.15772	0.771245	0.667008	0.545877	0.451849	0.40231	0.677046	0.46367	0.705312	0.989943	0.64888	0.429932	0.787804	0.544998	7.19651	4.8335	5.97789	11.9627	7.22702	8.83808	12.554	14.8655	12.2019	4.67288	4.26409	4.4017	0.331476	0.288318	0.510492	0.755692	0.893013	1.0601	1.12526	1.20002	0.603632	0.947322	0.797959	0.322673
CAG78692	60.371	24.3307	35.4491	40.2384	42.6728	40.0381	36.8402	34.1719	35.298	32.688	62.2185	59.7899	58.9823	72.765	78.5116	64.0165	23.4399	26.2643	18.1358	18.8494	16.8907	16.948	22.8824	19.021	14.4553	23.084	30.539	20.1173	32.1597	27.8629	32.5789	35.777	38.5294	32.5583	22.1072	13.1071	15.4409	31.1582	28.8244	33.8399	26.425	32.5442	38.4316	20.5302	17.1537	35.1972	28.8092	51.7426	27.4111
CAG78627	99.1697	67.8859	122.775	102.344	80.3476	76.4687	78.4267	101.27	106.406	95.6936	87.0332	80.093	78.1678	88.0236	78.7139	77.8734	86.0265	72.8568	70.2466	50.4758	65.4296	63.3932	60.1016	69.9776	53.7161	52.3282	55.1769	53.5015	78.2769	60.8423	59.245	58.2962	55.9177	58.477	56.4015	51.4235	59.1047	98.9875	92.2492	72.3469	69.1695	54.1281	51.3174	66.4799	72.2523	86.3981	87.9654	103.975	123.441
CAG78314	30.0716	17.3331	58.4751	48.5294	51.3473	47.9345	47.7384	67.017	71.8967	60.1227	54.4809	53.3868	54.09	48.6609	48.4109	42.8337	48.0226	45.4609	37.617	20.1496	28.5866	26.6787	24.1581	24.7165	18.9886	40.7287	47.2573	43.2497	50.8469	36.4315	42.8342	76.1874	85.8132	81.0068	46.5447	38.9015	46.1332	40.7107	35.3995	41.4156	41.9931	76.8544	86.0716	27.6041	23.4653	45.6737	62.5876	47.8061	55.3095
CAG77702	51.9709	28.9154	39.4189	37.6008	28.4714	27.479	27.6656	33.2006	29.2462	28.8916	40.984	37.4946	37.2936	42.7596	40.1247	35.4976	25.0296	21.2258	18.0597	16.1615	18.3803	16.7724	19.2994	21.4887	16.6161	32.8884	37.1647	32.6168	42.6062	43.3507	41.6865	55.2443	51.8617	53.98	36.677	27.5856	30.6213	39.591	37.1847	30.5935	27.6861	37.0686	40.0883	29.3184	28.9616	38.5256	33.9005	36.3045	31.9271
CAG78112	176.264	182.182	115.378	94.1142	69.1009	68.1142	66.0346	66.8853	64.5079	55.442	70.1367	62.569	66.8234	68.4538	61.8116	62.0901	52.147	50.3654	40.9813	39.8507	49.986	44.0683	39.5483	48.8031	35.4558	53.7147	57.6772	55.9211	82.9909	56.9702	56.1012	70.1438	64.8112	77.3558	67.6376	54.0675	57.0422	99.9314	103.218	115.049	114.165	84.6887	86.1294	148.952	148.102	79.1193	91.3827	71.5916	79.587
CAG78595	487.279	796.387	4.32856	4.97253	2.50917	3.10668	4.52489	5.27707	5.98603	5.54904	4.2206	3.80771	5.94718	5.29785	6.0726	5.0185	45.2415	47.0502	21.2043	0.28201	2.25782	2.28923	1.82015	4.22143	2.71229	84.7275	88.7793	86.1377	151.998	102.47	107.409	12.1198	11.0285	13.8319	18.0313	16.5588	22.2429	42.9418	42.1733	2.10492	2.46321	0.95641	0.289001	108.356	113.581	10.4989	8.38038	5.14474	4.06402
CAG78221	50.7616	21.6234	95.3213	127.094	115.469	130.319	123.638	93.6654	104.09	106.748	106.625	106.905	108.546	139.048	149.31	137.603	95.788	110.528	99.8932	103.214	91.7399	94.362	83.9286	76.684	98.9902	54.9263	57.963	56.9754	80.9046	63.3782	58.6312	61.6043	61.365	49.6822	49.7486	40.0702	51.9176	67.3679	53.3341	58.4867	59.938	47.7314	47.2237	48.1635	43.1718	72.1646	49.286	149.101	113.298
CAG78294	69.2859	56.0021	48.6031	41.6205	64.6984	64.8448	53.5839	54.9212	50.4198	48.6334	46.934	46.8501	44.2121	59.3616	62.3036	60.4615	70.6507	67.5776	71.3955	71.7126	74.8351	71.1721	56.9793	57.6095	57.9707	107.065	111.424	97.7944	85.0096	104.859	98.973	71.7135	62.241	64.719	55.7005	53.9022	38.3052	42.6884	42.1955	33.5178	29.0847	34.1	28.6082	54.8942	49.8941	38.7345	32.5834	38.616	49.986
CAG78474	1787.43	985.44	2141.01	667.406	1606.93	1574.72	1634.53	1647.44	1572.27	1659.6	1270.25	1394.4	1409.44	1698.31	1845.97	1857.08	4441.9	4916.34	5052.29	4580.24	4287.94	3461.86	3559.26	3467.26	4711.6	6235.62	6225.19	6402.64	3535.25	4949.44	4838.47	2218.48	2397.69	1879.63	1962.33	2068.97	1847.24	1985.02	2203.82	526.324	680.724	956.262	570.355	1257.57	1336.06	1436.31	1148.07	643.247	2009.98
CAG78852	23.3005	14.1383	17.7957	9.78867	14.7985	14.3381	12.3267	15.5516	14.4617	13.1012	13.2929	12.9181	11.7994	14.247	12.4298	14.0108	30.1481	29.8222	32.9607	24.6728	31.7822	31.9558	32.2934	37.8586	33.9373	49.6451	45.8129	53.5213	33.2078	25.7515	31.8532	35.7313	42.5783	40.3525	36.8237	35.0353	43.7499	24.0979	19.2325	12.6451	14.1775	14.6596	13.4097	25.216	25.8554	15.3828	13.4406	12.07	19.9014
CAG78111	0	0.158306	1.15818	0.349078	7.76882	9.49742	4.25166	4.43301	2.87255	2.56064	4.21383	2.84996	3.72194	12.1503	8.75074	8.62303	17.751	20.5411	16.0466	1.70803	1.08956	1.30494	1.62117	4.39957	3.69535	24.8566	22.8692	28.9796	20.0597	12.1654	14.0477	5.9829	4.39592	5.27242	4.23725	3.93295	3.81932	147.485	138.429	83.8357	92.1902	16.745	10.6689	67.2727	78.1151	215.363	252.504	0.682018	1.37895
CAG78210	12.611	1.02289	11.0887	10.0147	11.4864	10.9336	10.4865	15.2923	12.3852	11.4289	11.6272	9.75844	11.3698	13.4489	14.1037	11.3759	9.24506	8.86232	5.24026	9.78248	12.0122	12.8164	7.75757	9.96497	8.68368	17.7621	19.3847	18.3934	21.1411	21.2902	22.0781	17.0661	20.8175	16.3834	6.8637	5.25679	5.19577	7.43757	5.82319	9.30358	9.11412	10.6889	6.47804	5.24773	4.08288	9.25801	10.8969	9.59432	9.89778
CAG77612	7.25109	13.0683	4.89507	4.20132	8.17769	7.29531	6.65408	9.00392	9.67064	5.67763	8.39084	7.17675	6.01976	7.33617	6.56878	7.85083	7.85525	9.48359	6.06037	6.51124	9.53553	8.2699	7.36149	6.64259	5.63642	23.7404	26.181	21.9046	16.3276	23.7947	21.2083	24.4606	22.3181	19.414	10.8753	21.5001	9.73975	4.49647	4.52665	4.68868	5.01405	6.66975	5.2655	7.3023	7.63043	4.09413	4.55118	5.18664	2.55328
CAG78239	6.24251	2.28085	7.93538	6.85266	7.11077	6.7784	6.69092	8.18746	7.21144	7.86699	6.76232	5.50229	5.08794	8.26538	8.09295	6.38494	8.10292	8.81972	4.6998	7.9876	9.35146	9.59658	6.75701	6.83017	7.01226	11.1454	13.9136	10.2769	16.6411	12.9993	13.1272	9.47738	11.7052	8.0928	7.36679	5.93639	5.9518	3.53527	3.06441	3.68346	4.73245	4.2431	4.59172	3.116	3.33981	3.23	4.42674	5.92219	5.96032
CAG78805	210.6	139.25	238.32	170.179	169.022	155.398	164.036	200.944	193.216	170.412	177.123	159.972	154.254	156.72	140.22	130.177	152.779	132.864	124.338	164.117	206.239	200.865	128.825	199.764	141.997	237.043	215.48	230.659	210.77	219.795	219.006	122.59	127.59	128.897	151.071	160.682	117.414	275.014	242.667	195.018	210.981	176.965	152.356	149.872	162.446	199.689	227.055	144.808	182.27
CAG78764	250.203	68.2369	265.142	279.58	162.535	140.606	153.734	157.132	153.179	137.304	133.202	122.135	122.039	167.435	136.962	139.239	140.432	115.688	107.392	143.579	159.761	163.178	114.246	144.099	106.328	138.344	132.578	133.841	109.106	164.219	153.056	81.9757	84.2759	82.717	102.518	102.871	66.0111	331.508	267.802	389.175	389	374.823	403.558	106.751	116.45	252.57	286.309	208.915	233.903
CAG78862	27.0807	13.2917	30.9938	37.724	34.1997	35.2152	32.0788	45.3465	43.0563	45.896	73.3078	72.2498	72.6449	61.0775	60.1843	53.1301	21.3629	20.4797	17.7536	16.7357	15.147	14.7687	20.6057	15.6959	14.7254	20.9053	19.9807	18.6592	37.5833	23.1459	28.0742	34.6858	36.9668	40.0006	31.2761	23.8915	37.5839	19.7317	17.1626	27.5391	23.5514	16.2164	14.1826	40.7275	39.9952	29.6442	29.8403	43.8385	19.928
CAG78206	0.966015	1.2905	0.273665	0.632369	1.65798	1.23966	1.247	1.72084	1.14325	1.44229	1.49259	1.19777	1.29975	0.996862	0.817934	0.703314	0.647179	0.358112	0.256398	0.260014	0.277562	0.365851	0.307666	0.514194	0.205189	0.80519	0.148489	0.448221	0.666411	0.310397	0.685929	2.7689	2.22633	3.03902	1.36799	1.42494	0.994327	0.146639	0.283436	0.494007	0.508723	2.39853	3.6949	0.46092	1.7419	0.534071	0.209538	1.2355	0.785093
CAG78355	25.6646	5.43519	55.9666	44.1051	35.0769	32.0587	31.0816	38.0058	39.8555	40.0845	33.7615	32.2734	31.8478	35.8646	33.7458	32.0513	31.5624	28.8587	25.3037	29.0185	31.8304	29.9755	19.9468	27.8129	22.4721	26.1608	24.4037	24.9388	29.4847	25.5904	25.926	20.8627	15.9506	15.9862	14.2805	13.8155	16.0408	29.9755	25.6315	18.6873	21.7232	17.8014	19.3539	16.7225	17.3378	32.2459	37.387	46.9277	47.8079
CAG78420	0	0	0.140117	0	0	0.115402	0.112671	0	0	0.0598749	0	0.126882	0.124777	0.0612476	0	0	0	0.200023	0.0984577	0.0399384	0.189484	0.172908	0.601463	0.219391	0.196983	0	0.342122	0	0.722551	0.238387	0.210719	0.243032	0.263051	0.666853	0.466945	0.20845	0.381825	0	0	0	0	0.108358	0.218285	0	0.254817	0	0	0	0
CAG77649	9.77636	6.68184	14.2511	15.052	11.1425	9.87349	10.2055	14.7249	12.2647	11.9444	14.0252	11.5758	12.01	11.7771	10.9945	9.79126	7.33614	6.59218	3.2019	4.92505	6.16212	6.49105	5.09158	5.36301	3.99836	6.99763	7.29287	7.795	12.682	9.65157	10.256	10.5292	9.67412	10.0185	8.58633	7.32486	9.34758	7.30031	6.39019	11.3091	10.2329	9.53097	11.1246	13.8143	15.5447	10.6234	13.7333	15	11.2937
CAG78658	27.9329	29.2672	222.314	686.669	1205.74	1415.42	1225.97	479.751	389.022	381.535	384.095	408.307	418.775	757.396	776.815	727.943	50.857	68.7087	37.1569	2.72434	5.79123	4.97826	8.2208	3.49841	4.81633	138.305	147.702	173.672	41.3932	36.007	39.0148	393.675	459.077	396.497	77.4582	54.1065	83.8307	15.8632	8.87068	289.628	230.911	30.2378	33.3574	163.948	189.847	110.947	191.605	745.611	264.26
CAG78688	32.4116	164.729	29.3209	45.3343	41.3329	37.6774	38.0202	43.5767	40.8003	37.129	37.7489	36.9078	37.8674	39.9933	39.2619	33.4515	29.6101	33.0362	29.125	40.956	38.9766	33.7199	68.2497	36.1028	33.1922	39.5039	50.8517	39.6945	53.105	52.4965	50.5591	88.9328	90.062	96.5615	91.19	97.974	76.3446	13.5724	15.0249	21.0211	21.2803	38.8204	35.2751	29.9405	32.8034	37.2986	35.7912	38.3162	24.1419
CAG78116	99.5689	37.4161	118.779	149.17	110.07	111.355	119.247	164.647	200.183	201.196	154.79	151.317	153.787	129.021	121.148	124.603	108.714	115.194	112.233	140.514	140.187	130.421	128.452	113.303	105.679	63.517	66.2573	56.579	92.4707	55.0769	66.7621	48.3056	55.8597	45.8811	56.3213	58.6068	92.6492	173.91	206.904	141.797	135.591	134.011	160.754	61.8204	62.769	102.895	111.268	153.598	152.53
CAG78453	8.85381	2.6284	29.2625	28.3997	19.6133	19.1086	17.4798	15.772	22.5823	20.0071	17.3932	17.6026	15.8214	20.2831	19.4555	22.5613	20.5752	18.6489	20.7091	19.4223	25.722	22.5691	27.3012	25.5273	17.6307	39.4535	37.7663	30.297	32.3357	37.6947	30.805	23.5651	19.2277	20.227	29.952	27.3638	31.327	22.8478	20.7822	21.0215	12.9886	41.7034	49.4948	10.5612	9.503	19.9876	15.844	31.5448	24.5305
CAG77733	47.2972	92.4336	73.7857	87.9756	58.5181	57.7214	56.2516	81.1317	77.653	76.2314	67.7006	65.6857	63.8672	70.8662	63.9649	58.9043	50.2023	46.7665	43.8619	21.2033	24.8291	22.4445	24.6035	26.072	20.9156	46.9423	45.6183	50.1307	52.1312	48.4853	51.0151	134.999	119.692	120.469	117.495	115.085	116.41	60.8277	50.226	68.207	62.1448	37.4859	45.3357	73.8682	76.1748	43.2662	51.2221	77.4628	68.7778
CAG78305	1.57299	1.82636	1.34675	2.96555	1.13849	1.33756	1.14665	1.06746	1.16402	0.981723	2.03693	2.08039	2.22224	3.15121	3.78841	2.4753	3.12633	3.05345	2.03184	0.0903226	0.160698	0.14664	0.2429	0.248082	0.222743	1.07579	0.386863	0.43791	0.612782	0.404343	0.476551	5.29018	3.79251	4.83856	1.71603	1.59104	1.22331	1.78286	0.861517	0.735456	0.946706	0.551378	0.987326	0	0.216106	3.09206	1.09183	2.91233	0.74379
CAG78861	40.3858	42.0093	37.3977	34.6371	44.5224	45.2208	36.3483	46.4706	35.035	33.873	52.7694	52.4595	48.8469	55.8421	50.7452	49.0805	69.2467	59.1034	68.3203	66.41	94.4141	89.3431	66.2384	78.7147	62.9584	126.877	128.163	124.34	102.478	115.593	107.614	94.8051	89.1253	90.9925	97.0074	104.443	73.8999	49.6543	49.6828	30.4709	31.0126	38.7176	33.2096	82.6212	79.6404	25.2107	25.3216	29.1054	33.781
CAG78660	0	22.7945	24.1692	13.4037	38.8202	47.7742	33.0393	78.1606	54.3137	61.9677	54.2348	48.1497	51.6553	42.259	53.6619	35.3071	62.1579	65.5547	50.9496	121.247	88.2481	111.845	133.39	154.4	165.812	39.3849	27.5395	23.7512	33.2359	16.448	7.26947	79.6502	63.524	61.3477	52.3539	50.3384	100.988	38.8519	33.7934	11.2189	34.6593	44.8581	75.305	141.66	131.862	18.8669	22.2069	14.0292	34.0381
CAG78443	29.4902	16.6704	4.33858	1.81411	9.14008	8.25261	6.72828	14.2285	9.25577	7.23928	8.14523	6.79741	6.59261	8.30833	6.96878	5.28162	8.00047	10.3471	6.07308	7.5573	16.8099	15.1906	11.6134	12.0984	13.07	31.2817	29.7625	29.1851	37.5251	30.8144	32.468	23.8299	24.6938	22.6149	19.7369	20.1829	23.0826	19.373	14.3899	19.4996	20.6291	19.6518	14.1616	19.5556	20.0385	15.254	21.6717	3.79753	4.52603
CAG78392	45.2308	37.3858	50.655	41.4838	35.0709	34.4077	35.4914	38.9635	36.9559	34.7265	33.6794	29.4951	30.2829	37.5385	36.4349	32.122	27.5328	28.0695	22.3134	25.9582	33.4407	30.9858	20.1519	29.9289	20.8891	36.7113	39.5727	39.5422	55.9101	41.2373	46.9905	30.641	31.3584	34.477	29.5567	26.6321	25.183	46.5219	37.2887	41.2674	40.3849	54.1968	44.2371	36.5849	39.8531	31.6409	37.701	38.6771	34.1494
CAG78432	46.0732	43.4616	31.553	91.1011	110.545	129.937	118.622	58.8799	46.1092	54.0718	38.93	35.9367	39.1061	74.5071	92.3616	84.4786	20.7701	31.2284	25.486	2.967	7.03832	6.82402	17.6535	9.47346	11.7984	150.851	149.848	156.236	156.421	74.4357	74.6019	65.1662	74.1982	85.9211	288.895	215.589	414.993	36.0802	21.4776	170.371	127.503	29.4322	53.7164	209.395	191.373	17.1401	18.3063	111.401	40.7211
CAG77966	767.696	558.94	1071.65	433.354	601.005	577.064	601.979	729.521	739.159	718.358	537.193	535.597	558.24	634.95	636.004	679.329	1581.77	1630.29	1724.58	966.884	1150.24	1162.51	733.423	1132.29	972.402	750.367	753.244	760.185	999.141	548.098	558.717	281.961	299.947	325.129	372.882	377.031	595.875	1028.73	1099.34	426.138	494.416	540.357	378.244	600.349	582.069	1217.93	969.577	552.12	1445.75
CAG77793	26.519	28.9968	17.5987	27.7757	7.95325	9.07041	9.7903	11.981	15.4501	15.5135	10.8662	12.6288	14.0949	10.644	9.87712	11.8573	16.4412	16.8276	23.0603	18.2351	22.8636	21.3757	38.9256	30.3976	24.772	24.8753	23.6021	26.5126	22.8783	16.4771	19.4751	120.659	113.143	139.418	30.4306	29.8861	31.6697	13.0774	11.177	19.7803	17.5478	38.518	51.1258	23.2651	24.6579	24.5165	20.4666	20.0237	17.1466
CAG77652	30.8044	19.3573	59.8802	52.1509	41.6717	41.3113	41.7241	55.328	49.6513	50.407	48.6135	44.6862	45.4529	46.6424	43.3152	39.8056	31.6835	28.6239	23.555	21.9862	23.5727	23.3938	20.5563	23.1495	19.2869	36.4168	34.7787	35.4126	52.5867	38.5714	38.6583	49.8499	48.9215	51.108	39.3931	31.3915	36.1384	29.8358	25.847	27.3258	27.943	13.1255	16.1065	41.6488	40.0106	35.3608	41.499	45.2993	37.0497
CAG78824	36.4119	41.6529	26.452	41.9413	66.3708	70.3992	57.0232	109.014	92.4248	84.9562	105.77	94.5396	86.6431	68.8221	54.6091	46.4183	37.7453	33.5935	27.6832	12.1518	21.4059	15.9739	26.1002	17.5805	10.7606	60.664	68.3663	56.0853	49.7013	65.1118	74.6941	73.4579	56.3957	57.9235	77.8363	70.5408	52.5921	19.3383	19.0172	20.8996	23.4278	32.2077	29.5914	54.884	51.304	18.1227	19.5534	34.5743	18.4944
CAG78778	26.3045	16.9974	52.8886	52.9704	35.677	35.772	36.3163	42.8833	41.6264	44.248	45.2094	43.2637	39.9102	39.4829	39.617	34.7813	35.6543	34.8422	35.4892	23.774	29.7317	27.3442	27.5299	29.1283	22.1762	50.3162	49.5525	47.1203	59.6935	35.574	43.2371	40.8673	43.512	53.5371	45.4721	41.8566	51.4975	24.4057	23.4673	18.4957	20.7002	16.8834	19.1014	39.6965	39.1443	31.2044	36.905	47.5218	41.3201
CAG78020	8.62436	4.37236	14.8155	14.5395	14.1277	14.2604	13.9588	18.4399	16.1995	16.0753	16.7729	14.992	15.697	15.0199	13.5281	13.1103	6.39127	7.00743	4.98577	4.22293	5.89895	5.74085	5.96559	6.9453	4.88082	9.42313	8.46254	9.53809	14.6126	13.4382	15.0663	18.5377	17.677	17.5922	13.2727	10.8876	13.1941	9.18203	6.82875	13.6023	14.043	10.5256	11.2622	10.5975	11.524	13.4551	16.9133	14.1602	10.7188
CAG78333	184.011	361.7	388.647	636.718	882.741	943.796	860.012	742.541	764.145	770.359	776.946	817.232	784.712	723.917	847.579	787.802	229.451	308.054	160.967	88.581	152.432	129.667	165.357	180.28	130.046	852.681	882.608	949.899	652.415	598.07	704.053	1239.33	1230.06	1322.02	1101.45	1107.1	1079.07	241.594	211.438	637.098	559.825	164.63	148.531	576.986	574.435	471.91	616.888	673.47	425.654
CAG77673	9.13304	9.15963	1.73546	6.57283	50.9905	67.6148	25.0342	30.0197	13.3353	10.3643	24.9134	24.033	25.0666	57.8571	54.2373	52.1472	1.61412	1.76744	1.38306	0.374017	0.686899	0.483165	1.59634	0.954378	0.797392	10.3177	8.81939	9.67116	8.13082	6.04924	5.95188	9.50764	9.37694	8.49452	8.21677	4.97472	5.8442	1.66705	1.28231	4.1261	3.16989	4.7137	6.19857	88.6297	92.5279	5.24547	5.68791	5.65105	1.15913
CAG78030	43.3394	118.348	51.8699	96.9066	55.1998	48.4772	51.0277	61.4657	65.9765	80.8002	85.3009	103.435	84.5197	73.6477	71.3105	71.5039	120.871	103.324	176.424	62.3895	64.2994	57.8801	312.552	152.179	172.734	143.872	134.135	152.286	215.312	142.073	143.287	655.617	712.383	623.282	344.49	378.441	528.966	20.9931	21.4316	26.7523	20.8085	49.7855	74.2161	275.097	264.259	226.504	150.412	105.343	66.4874
CAG78383	49.1373	34.6711	114.957	126.223	102.141	93.2594	94.7984	112.92	105.129	98.748	100.246	96.8572	89.7622	107.233	92.1528	84.7223	65.0582	50.6873	35.8525	15.0346	15.9228	14.892	12.5063	18.6083	14.1499	40.8945	45.0198	48.9777	46.2793	61.345	59.3552	67.8846	70.7907	63.7186	54.0906	51.4584	39.7823	80.5446	76.0183	117.88	118.06	75.0573	70.058	27.2817	26.0158	76.2367	94.2825	103.193	91.4348
CAG77886	149.871	77.7358	157.913	135.631	117.973	103.558	109.571	174.298	161.213	149.58	151.722	132.166	132.078	121.394	92.3677	92.8264	89.7974	84.3865	80.5668	102.312	127.183	113.168	60.9847	107.613	78.0588	198.7	180.674	195.516	216.69	234.825	234.763	151.907	161.112	151.442	120.67	132.361	102.968	215.911	217.957	157.893	169.836	48.8337	50.1986	59.9712	62.9842	185.213	183.815	130.612	155.982
CAG77646	255.699	151.922	13.1044	19.9961	64.6978	61.1171	58.2367	47.9924	32.4488	25.5247	92.8114	76.9455	71.6521	61.2922	52.4649	50.1972	16.3202	12.3422	9.01748	1.28927	1.59038	1.48315	1.52952	2.29061	1.24998	51.3148	49.1205	51.6095	51.5706	57.4084	52.4557	99.0545	111.678	92.7508	39.127	33.4532	29.7934	240.215	235.306	84.3436	77.7134	8.33514	5.85873	177.979	192.651	165.751	189.75	17.8786	8.00819
CAG78846	15.4479	6.39859	4.40789	8.2152	16.7071	17.527	17.3447	20.5446	16.02	15.8715	19.1202	17.0786	17.3421	15.4773	13.1435	12.6379	3.9731	4.3325	2.58958	3.831	5.59444	4.57002	5.69408	4.72938	3.23046	8.63517	7.82204	6.6129	7.88733	7.74519	9.56302	81.4678	97.5389	77.0922	25.8269	19.4039	19.5271	9.35078	6.84792	7.82648	7.82935	6.14699	4.39034	5.47672	4.79657	4.16009	6.97134	7.1305	5.37101
CAG78786	35.1055	24.3563	52.5937	33.9804	29.0003	27.1189	27.3757	37.04	31.6788	31.133	29.9504	26.5113	26.9006	33.3121	30.5035	27.297	36.005	33.4722	30.0207	24.9285	29.9455	29.5552	23.2066	28.2974	19.8356	47.0403	48.02	43.3753	51.6688	48.7322	47.8935	37.2129	35.0336	33.5042	30.5978	34.3559	25.0031	38.7994	31.3058	23.8022	21.1283	25.6941	27.9111	33.5755	32.5145	29.0036	29.8601	33.2959	38.6433
CAG78123	4.65524	5.19292	17.4469	17.5404	6.4575	5.81172	6.04146	13.5597	11.0137	12.1687	20.7217	18.2081	17.5602	18.0277	16.4783	13.8444	4.0706	3.98532	1.86943	2.97468	8.70101	9.23615	5.6085	4.97012	2.39497	19.3662	20.1847	20.2954	12.0705	9.28568	10.8352	10.8133	8.23142	9.98077	6.62092	5.12994	7.55053	10.6824	8.79842	5.28243	4.54832	5.86316	13.4833	33.0235	32.9541	7.66538	9.62559	15.3543	9.80909
CAG77648	14.3669	4.5704	36.7462	31.9024	25.3638	26.7756	25.0939	21.5708	20.8198	21.572	23.6	22.1532	23.6159	24.6523	26.8415	23.7194	26.4522	25.6379	20.8891	17.69	24.2701	23.013	32.5861	26.7978	22.4115	57.5244	63.1606	64.6286	60.7078	45.9287	53.0375	57.5188	56.3275	52.6879	66.8672	57.7243	57.854	17.6483	15.3038	13.1863	12.6606	12.2895	15.932	48.0765	48.0914	23.9692	21.7639	26.7226	26.5146
CAG77887	92.0252	82.4032	119.994	104.497	82.8986	78.4572	81.8299	92.4655	89.6964	79.7156	92.5524	81.1374	87.3508	85.3492	78.652	72.3201	64.3063	60.3614	54.4525	32.0929	49.3985	44.0363	44.5002	57.2934	35.6969	127.956	117.637	139.51	131.87	186.836	186.225	206.382	191.915	190.446	260.649	258.944	147.824	151.819	138.904	127.101	123.214	86.5249	97.2401	172.733	182.098	118.892	122.002	94.237	81.0251
CAG78498	104.79	102.198	51.329	24.4548	39.8808	38.6048	35.5149	46.1719	38.6981	34.1171	50.8278	47.8539	48.5765	41.7935	37.9747	39.8016	52.2649	46.1128	53.1509	75.9725	80.6456	81.4652	71.0073	90.1742	71.0188	96.8868	95.174	98.0741	70.7246	81.731	76.1046	46.6191	44.0204	40.3814	51.3554	47.5522	45.5224	117.429	96.6697	75.5573	85.6149	99.2003	114.421	102.515	106.161	97.7123	77.6559	22.4811	44.2855
CAG78413	13.3101	10.5369	9.21075	8.30064	10.6414	8.97683	9.07301	13.5143	11.8089	11.8078	11.4826	9.24432	9.77443	13.3535	10.6184	9.28171	11.776	14.4088	12.8366	6.08215	10.0166	8.57206	19.7218	11.5375	10.2727	82.1348	73.2164	79.8604	68.4757	56.6753	60.0245	48.061	47.4087	39.2091	32.9972	36.3121	30.6773	3.08464	2.86189	14.7266	19.4458	30.2728	27.9809	15.0478	14.3777	99.7626	72.1112	10.9899	8.52772
CAG78014	70.3246	53.4766	66.1462	81.7489	87.292	77.1574	88.3281	136.181	147.715	142.351	125.231	123.591	118.342	97.2073	97.1241	95.4626	56.2711	58.3222	60.4656	47.3482	52.3146	43.029	65.2486	48.4574	41.3199	40.2379	41.4122	39.1558	63.5382	57.7961	54.0138	63.335	60.9664	65.2878	57.1034	66.3451	66.7444	59.6602	53.7059	53.7202	53.1744	37.4969	51.0574	39.6225	43.273	66.8802	57.7508	74.7052	62.5251
CAG78414	131.674	40.9303	232.527	194.043	100.021	88.1283	94.2083	133.684	123.68	117.971	113.434	100.977	95.7278	113.661	98.9905	91.6093	110.491	83.5011	81.3753	87.9917	95.3408	90.45	58.4683	90.8479	67.5605	84.8798	88.2804	80.7983	93.9583	99.9369	92.1985	78.1366	71.2925	70.8023	61.7551	55.0517	57.5882	211.47	142.778	93.2116	103.139	58.9111	80.3414	66.9121	65.1186	155.233	156.549	173.369	159.494
CAG78527	1.01552	2.19742	2.96641	1.84365	4.84243	3.87536	3.78365	6.6159	5.21626	4.02136	8.27283	7.03973	6.60408	3.21931	2.83888	1.95087	11.1577	10.1851	8.66119	7.78471	13.9366	12.8753	10.8203	12.5247	9.00208	21.1137	22.4783	22.4916	30.638	27.4097	33.8428	18.1856	16.323	13.3876	12.1014	9.73919	12.4041	71.3631	83.5884	58.2436	62.9938	21.5955	21.5129	22.7412	23.067	36.4314	48.4023	1.97916	4.0016
CAG78905	83.2437	223.772	206.157	249.435	250.784	238.251	259.216	264.279	271.769	274.567	254.364	232.737	270.51	212.26	221.811	215.242	106.203	126.072	110.088	98.8201	117.026	110.331	114.181	86.6492	73.9551	173.022	180.697	172.969	160.734	200.026	202.715	289.761	307.983	327.919	326.656	331.102	250.593	154.711	177.13	188.682	183.847	268.534	224.476	118.81	139.724	125.927	176.482	246.526	180.124
CAG78718	115.094	83.9502	225.433	210.958	190.168	196.253	187.266	223.385	229.763	248.863	220.747	222.585	216.517	198.695	212.938	195.715	214.589	208.965	212.971	152.361	178.589	187.006	261.853	198.514	191.461	230.943	217.304	219.066	275.822	203.864	230.47	240.559	238.687	238.023	294.309	247.716	311.503	140.207	126.9	98.8887	93.2302	105.193	125.336	213.72	200.76	185.822	146.649	218.752	217.56
CAG78472	14.2349	11.6029	3.98286	3.75498	12.1211	11.6779	10.5048	9.58857	7.77998	7.14821	9.53324	8.07891	8.37046	9.95838	11.2238	9.82646	16.3183	16.2042	17.9675	20.1167	32.1012	26.2949	22.763	23.6478	26.5629	45.8647	39.9368	39.727	23.8248	30.7639	28.5111	37.9953	38.1341	39.9328	29.7315	29.7447	26.6271	16.2622	14.974	9.73688	12.0577	16.3861	9.3072	23.0224	22.1643	4.97457	5.30627	2.62013	5.85847
CAG77628	7.78717	6.92263	6.65431	6.68539	7.94879	7.58539	7.63854	6.19417	6.585	6.3464	6.94304	6.98639	6.74163	9.65354	9.38836	8.64856	9.02283	8.77652	6.74271	6.10246	8.31408	7.34875	9.90575	6.82526	6.83313	23.18	22.527	25.5883	20.7628	14.9309	20.8121	22.3309	25.3472	22.6429	16.7121	11.4059	11.4318	7.1312	4.71946	6.04333	5.83919	9.17333	11.0426	7.99145	11.7507	4.23463	4.98428	6.25097	4.37636
CAG78618	36.6758	29.8159	90.2952	62.841	57.3843	60.2374	57.3553	69.7211	65.4563	66.9088	69.8115	71.1193	73.9247	53.3196	53.3564	53.8222	49.0472	47.4882	48.9718	85.7573	72.1745	73.2248	47.4641	66.9197	57.9472	106.12	114.775	97.1726	102.578	98.1444	111.754	171.526	165.049	167.026	170.284	152.668	151.261	43.3393	39.5121	36.7141	36.6192	41.2049	34.4754	67.7719	67.1184	41.5237	50.2615	65.9108	91.8248
CAG78489	93.7397	283.969	69.9313	116.838	66.2579	73.2894	72.7398	65.5548	74.7898	75.463	66.3032	62.6144	70.934	73.6727	77.5827	75.7257	45.6415	46.5499	69.9822	46.5287	61.0984	51.9963	108.173	56.1014	54.9002	74.4241	79.7792	85.42	112.356	99.4259	112.996	182.454	184.76	177.317	190.006	197.112	218.579	66.7857	66.6808	88.7508	78.7183	57.7263	60.8986	143.721	136.108	60.3785	57.0793	91.7884	50.2575
CAG77825	23.1643	40.0917	7.60594	5.55012	9.62049	9.23163	7.79456	9.63221	8.27925	7.3312	7.05798	6.73215	6.46765	10.424	9.08334	8.9807	11.5377	11.6333	10.2069	17.9631	29.7163	29.622	21.7076	28.564	22.6236	74.3191	71.5389	82.4715	39.4186	53.2205	60.331	71.2193	64.9001	56.9742	66.7027	74.1019	43.7645	22.3387	19.8567	15.3079	15.7183	31.1788	39.5118	15.3146	15.4962	3.45973	5.71421	5.80911	4.69809
CAG78885	9.31953	20.5021	9.45385	8.35538	10.2374	9.72696	8.07284	11.3147	7.7268	7.35954	10.2145	7.17717	8.38065	10.7493	7.78041	6.67577	7.82665	7.35947	3.90353	7.44904	11.7611	11.2169	10.0884	9.78486	8.37588	17.5116	16.0862	17.665	26.3762	21.2836	22.6361	38.8143	35.1212	33.4617	32.0049	24.7719	34.7126	5.07334	3.57194	10.7388	10.285	8.79087	10.9681	18.2413	18.1537	5.93622	6.88868	7.59857	6.19001
CAG77865	35.8255	3.11801	12.7169	6.3292	5.3752	4.90119	5.57182	5.34569	5.70712	5.19035	2.36279	1.84547	2.3593	6.66341	7.17011	8.07133	24.5434	32.9331	17.1558	1.74268	2.61819	3.11847	6.44861	8.32208	9.78703	22.0292	22.8235	23.482	40.601	34.7421	32.2422	26.7233	26.3229	28.3863	59.766	51.602	61.0148	8.19008	8.73844	6.43273	7.92324	4.91723	2.47642	2.7185	3.11325	13.2838	11.235	8.35953	14.0317
CAG77850	1456.58	793.321	2194.15	645.342	1551.02	1551.09	1547.69	1568.06	1475.32	1451.27	1190.57	1236.8	1222.69	1634.3	1759.44	1750.13	4010.3	4114.42	4345.89	4821.61	3925.04	3433.85	3448.97	3441.88	3940.61	3762.32	3927.73	3825.04	3274.11	2700.91	2737.57	1969.79	1948.63	2136.14	2866.68	2752.26	2892.11	2122.66	2149.49	468.213	622.39	901.139	561.578	1557.38	1661.62	1423.63	1179.45	631.251	2427.83
CAG78588	276.345	30.2491	206.977	308.274	602.877	657.214	584.818	517.885	475.738	491.489	436.841	454.889	475.035	532.447	592.286	561.083	257.892	311.606	190.527	96.6448	130.583	134.048	84.8893	133.045	88.2979	138.106	157.983	155.227	187.873	117.075	133.189	42.0072	53.3529	45.7933	43.3331	45.6023	66.9711	150.411	140.921	211.564	215.73	312.937	305.736	55.9929	57.5338	131.502	167.099	325.425	240.112
CAG78085	269.575	96.405	235.627	135.446	91.907	76.5144	81.722	113.892	103.075	92.4768	87.0901	81.0712	78.9855	94.6825	81.6085	80.1979	142.855	121.191	109.705	187.298	200.781	196.144	118.961	196.557	145.603	148.699	151.104	150.156	124.537	147.575	148.683	90.6181	89.9127	90.794	124.776	132.716	96.7113	296.438	240.078	118.778	123.835	177.417	157.107	739.54	783.885	205.73	196.943	103.546	170.163
CAG78363	173.071	51.1222	433.586	329.689	282.122	255.21	252.752	291.055	280.009	252.324	298.471	280.488	279.072	287.971	246.154	242.859	162.582	157.715	140.536	279.737	265.437	259.234	123.397	249.781	211.149	88.2747	84.4655	84.1678	92.7762	90.5761	87.1911	122.46	112.143	119.135	96.6061	96.1601	84.9151	184.756	162.624	97.104	93.8119	148.38	147.863	87.8635	91.4689	112.987	121.914	307.285	395.375
CAG77798	91.6947	25.0669	81.2308	80.1483	81.0974	81.8836	84.1536	88.6384	86.3619	81.7743	103.674	101.988	96.3018	104.779	95.9645	96.6627	82.865	82.7017	68.9854	63.4949	62.3383	67.032	62.3422	60.7071	45.3987	48.3868	60.4347	45.3001	74.526	50.0237	47.2155	22.4739	23.8573	25.6941	39.8582	52.6383	55.6787	71.698	62.7113	80.5781	76.2289	99.8163	115.29	27.6984	22.6574	53.0041	61.2425	80.0313	74.4728
CAG78387	10.6249	13.841	33.9019	25.6763	13.4609	11.5109	12.7259	18.1909	16.7547	17.1495	13.6035	11.9703	12.34	14.4692	13.4591	11.5885	11.1664	10.0684	6.87909	12.7774	15.0748	14.1299	9.82423	14.5121	11.3814	12.6919	10.7236	12.2249	15.926	14.484	13.7791	11.708	11.7585	11.2233	11.3556	8.75454	9.79649	18.8497	11.8311	10.9798	10.4106	11.6113	15.9422	8.308	9.24612	24.8685	25.2455	27.2093	21.2606
CAG78630	3243.93	1244.93	222.869	396.065	735.859	826.347	587.427	732.793	521.061	391.488	740.035	686.854	640.135	575.902	478.367	476.282	357.605	281.967	211.891	23.6875	31.2087	26.512	99.1355	46.6514	26.2869	837.892	782.924	794.844	594.577	960.191	903.78	3577.67	3499.94	3751.84	1295.13	1405.09	723.613	238.43	225.295	2411.05	2323.84	287.377	285.228	2964.14	3069.13	2203.96	2809.28	285.158	176.129
CAG78673	25.8584	23.9319	48.3175	59.1393	43.8773	49.7434	41.7366	35.6895	34.0946	39.439	51.3526	53.8374	53.3642	60.4736	69.6272	61.194	54.4819	42.1665	81.5638	42.8229	50.537	59.916	51.62	51.1846	47.4425	71.3801	74.5029	73.1473	58.3161	60.2083	79.1917	97.7193	120.119	102.551	30.8201	25.8322	28.9735	25.0305	21.9914	25.2608	23.006	21.1641	25.2869	35.4761	41.5324	48.252	48.5566	62.4467	42.6769
CAG78317	24.3385	21.6655	53.1865	75.7095	19.8793	20.4726	22.0187	24.0306	26.3953	32.8438	30.4717	34.2284	32.2549	25.4563	31.6042	21.9666	40.9387	25.4588	84.9489	112.148	86.8652	95.139	105.927	64.7934	74.2835	21.9676	21.5798	14.7339	85.9975	64.7111	77.1375	43.1145	53.1843	38.4323	41.0241	38.7405	39.7101	27.0191	26.8481	11.4772	10.5618	10.7404	13.5228	55.821	61.8522	74.844	51.841	90.9989	44.7003
CAG78004	1879.94	342.705	3008.48	2196.14	2391.79	2241.31	2569.2	3037.03	3173.52	3407	2105.48	2281.24	2315.28	2411.73	2495.66	2697.07	3485.26	3702.35	3842.77	2171.2	2113.41	1974.74	2180.23	2288.88	1978.08	2450.08	2442.88	2372.11	1559.86	2792.9	2609.18	1218.5	1355.39	1224.66	1565.08	1762.89	1400.48	2980.05	3171.42	1210.4	1427.79	2931.98	2665.29	1462.71	1305.18	2939.78	2692.46	2287.51	3437.31
CAG78238	64.7898	11.481	149.606	137.117	117.565	109.077	121.719	175.456	169.544	177.26	139.801	130.571	131.806	142.974	133.491	125.948	158.1	133.331	138.25	54.9191	70.0215	65.6055	55.3181	70.9055	53.0173	148.949	141.032	142.678	146.367	147.262	145.7	84.7494	94.0946	92.1648	93.0966	85.1173	83.8089	110.124	103.038	58.9747	58.5911	56.2249	68.4685	31.7301	36.2612	110.838	117.057	136.368	127.365
CAG77844	999.596	478.031	1627.15	445.14	758.885	738.809	775.487	778.551	727.928	769.602	633.488	649.942	685.031	826.929	845.138	906.478	2186.81	2232.76	2336.31	2027.14	1792.81	1827.01	1379.42	2080.71	1753.96	1777.96	1903.72	1920.94	1468.72	1180.35	1277.77	677.403	678.224	752.399	863.907	883.599	1049.75	1430.22	1476.32	291.022	369.47	789.549	434.442	916.054	1052.55	1010.52	834.726	387.873	1991.08
CAG77755	185.511	38.8828	301.995	267.353	136.926	122.946	133.267	179.805	177.913	161.805	145.414	138.624	141.699	150.151	132.365	130.139	130.579	107.046	96.0068	102.454	108.946	102.97	66.8949	101.997	73.8026	85.187	74.3051	85.5347	95.1235	94.0848	95.8475	69.0829	74.2198	67.8945	73.1462	78.2043	65.9458	322.004	251.755	168.959	169.412	114.841	140.635	103.146	116.336	172.476	198.342	211.554	209.209
CAG78141	102.971	39.3718	124.044	144.54	165.635	161.305	155.67	145.452	136.971	118.734	144.871	131.872	134.912	153.508	130.832	127.047	59.8916	51.687	32.9477	31.1298	48.3299	42.4352	18.7969	32.526	20.7713	109.752	108.901	106.289	71.2397	128.36	117.441	80.0369	79.2811	68.525	59.6186	56.5096	33.0512	96.1997	91.1302	171.33	177.663	99.2532	92.5428	57.4394	60.9083	63.9086	88.2657	116.057	85.4924
CAG78908	38.4828	23.4627	138.208	120.269	81.7552	88.582	81.16	97.7215	113.073	114.311	126.427	123.932	128.922	125.796	119.173	117.541	74.2775	83.1693	70.0156	82.9981	83.0672	78.6937	74.0414	59.6525	49.6044	11.4614	11.2582	13.9677	17.6312	9.27389	10.4012	34.8702	31.0303	36.9144	15.8215	13.2538	22.6803	38.253	28.41	32.104	30.4454	25.927	23.3755	20.9677	24.9426	65.0849	66.5091	132.572	145.371
CAG78656	118.813	36.343	122.151	42.0779	21.1073	18.0158	19.7097	34.1755	35.7894	35.5495	39.9482	36.7167	38.5992	32.9069	29.4091	29.3692	71.1518	58.8229	53.9009	73.1931	84.9952	83.1046	58.4563	89.3614	65.4521	79.6499	73.2276	81.4029	72.4481	69.075	69.0695	32.8071	35.1559	33.8479	39.1381	37.7053	39.1765	162.968	148.137	55.8261	70.3073	76.445	66.3521	156.067	170.816	144.763	118.043	39.5123	96.5819
CAG78391	38.1567	31.7111	47.2691	52.6739	42.9472	38.6584	46.0916	51.1926	59.8516	61.1634	49.8754	49.4049	52.519	45.6691	47.3444	47.7737	45.0535	52.1067	44.9335	22.4766	25.39	24.0548	27.0225	32.4409	24.4695	38.3938	34.5169	30.2533	36.8291	42.653	42.8514	62.8318	63.2385	53.0876	44.9022	45.676	46.7488	51.4852	45.4681	44.7716	42.7618	45.4374	35.6153	33.2589	35.1487	38.7959	41.3511	44.4473	48.3897
CAG78522	96.2392	69.6156	121.977	76.2446	72.9957	75.6579	76.3612	87.5958	90.7743	90.1109	75.3866	69.1436	71.2487	75.4886	81.0342	69.2392	110.066	113.379	104.547	81.8708	92.6338	87.2516	83.0395	88.9977	66.5379	191.749	191.148	193.515	122.958	201.661	217.534	160.289	166.894	163.441	130.789	135.225	85.6953	91.5027	87.3617	56.2995	65.5531	57.3434	53.035	64.487	64.668	90.7793	88.6456	84.6692	120.453
CAG78253	65.877	36.8021	60.6002	49.98	39.3762	35.6283	36.2346	40.598	37.0286	29.6413	36.5791	30.0324	28.1147	37.4865	31.513	28.5789	31.4474	25.7171	17.5583	21.9457	25.4269	23.144	14.6947	22.649	16.5374	41.0175	44.3188	44.9112	45.6423	62.8809	50.6464	52.5881	47.6944	49.6337	34.4279	32.1212	19.5952	57.9182	53.8229	43.5653	47.2815	53.8485	58.7608	32.5179	30.9851	30.3992	41.5334	41.8497	36.31
CAG78734	38.6566	50.4897	67.2366	118.995	152.445	134.678	128.563	171.246	139.326	130.55	284.922	236.949	243.226	328.507	269.289	234.804	62.0313	57.5566	29.9369	32.2799	41.6917	37.0886	35.1034	31.2919	23.7399	80.4701	75.5283	74.885	54.8578	72.3517	68.7305	80.345	81.4371	74.9605	82.4766	77.7857	67.2658	20.1721	21.4207	66.639	65.415	67.9309	49.3562	33.1902	32.5413	46.7115	55.5145	117.054	66.3032
CAG77801	22.4986	52.4728	11.3988	22.0126	21.4232	17.3514	19.2323	25.3248	29.7327	27.834	23.409	27.0035	24.924	24.4682	23.6397	26.0184	29.3334	28.9124	36.4729	28.1393	15.0708	14.4432	53.4863	25.8157	22.4922	24.8773	31.974	25.3789	32.8019	27.0121	23.5708	63.1971	68.2117	70.5572	44.2616	40.4263	40.3994	16.1968	19.2899	13.8578	17.0274	46.7517	58.189	117.865	109.572	13.7048	15.4295	20.8736	19.4296
CAG78678	42.2983	21.9336	58.4662	65.7769	60.8673	57.9219	59.4686	60.104	54.815	56.4669	79.5841	77.8361	80.0237	76.6697	71.733	70.8914	40.5265	40.8351	29.268	23.4264	27.3143	23.1168	23.4028	25.344	20.4014	43.1082	39.6354	32.7385	43.1137	56.3826	53.5109	46.3481	51.3447	42.2806	40.1074	42.8668	33.8418	35.7769	34.3596	40.05	36.1293	29.8909	29.5639	23.6897	20.8086	28.593	30.9303	55.482	44.6525
CAG77689	27.0804	17.0232	36.8577	36.9104	20.7356	19.127	19.2252	24.6695	21.9379	21.5927	22.6803	20.3628	19.8292	20.7659	18.739	17.117	12.0568	11.1615	7.24668	6.22535	8.38006	7.86227	8.26574	8.39352	5.83565	17.6197	18.1335	16.6846	24.1803	19.7005	21.3593	22.3259	20.8168	18.7388	15.7413	11.5933	16.2232	23.3712	20.1978	25.695	25.0396	28.0836	42.7023	23.2726	22.3039	34.3759	42.2721	32.2065	20.4452
CAG77941	24.6927	27.854	31.3872	27.4517	23.2236	20.6596	21.3226	24.5922	21.0205	17.466	16.5186	16.5173	15.5062	20.4267	17.8868	17.5159	13.9174	13.2465	7.44865	8.89201	12.2257	9.99737	10.9316	11.9025	7.80472	27.0606	20.6232	21.9759	15.7041	35.9612	30.4469	34.8951	33.9447	33.4816	25.7253	28.6984	11.5082	32.0332	33.6288	31.6212	30.5343	35.5476	40.4171	17.1137	17.6568	21.9295	24.0568	19.3399	16.9362
CAG77967	426.034	141.743	312.441	390.793	265.853	264.147	281.944	170.647	179.81	167.59	159.831	141.209	147.053	314.473	278.058	270.664	58.5086	66.5263	56.7801	41.4862	54.9944	48.9013	54.1524	72.8686	48.6286	87.2483	77.1768	88.0529	124.426	104.276	107.694	24.1331	25.3936	24.0846	58.6346	60.6825	54.7771	282.154	200.233	343.526	301.45	450.774	779.065	70.6939	76.4227	127.723	147.745	342.067	275.432
CAG78241	216.175	149.582	321.059	341.863	319.81	333.83	337.373	359.912	415.863	444.838	354.028	376.101	380.947	337.05	394.068	373.251	343.087	360.566	367.619	491.788	447.931	464.238	542.445	428.83	480.614	408.359	380.923	364.887	494.069	379.032	385.697	414.763	393.203	358.015	334.726	291.74	414.728	211.945	203.624	196.436	179.614	204.613	199.687	286.475	288.906	245.592	236.464	353.621	296.253
CAG78768	125.316	90.4276	92.6413	86.2258	90.4653	93.2208	87.2807	93.0681	92.0368	82.7668	121.738	115.323	119.455	96.7153	95.5504	90.1412	58.1246	55.0898	46.2826	45.0377	55.3867	54.3498	41.8684	52.7387	38.3775	53.7617	47.9862	47.4404	82.8043	63.5057	73.0196	85.2366	73.9386	76.3746	73.5584	57.5419	68.9861	105.785	87.6236	92.5899	86.7311	49.1863	55.1286	122.607	129.672	69.748	82.9054	78.3071	65.7221
CAG78610	35.9824	41.9937	21.0176	22.729	25.9405	28.0427	23.8863	33.4809	31.5482	27.6622	30.1973	30.5152	27.8252	27.3164	28.8363	23.0843	20.6892	18.3021	15.2117	25.7203	27.6173	24.6826	29.5147	21.9391	24.1501	17.0295	17.3342	14.1137	20.1712	22.17	23.9166	39.3712	33.6705	37.1215	32.8029	26.8901	30.8005	14.9784	10.5575	15.3928	15.4048	10.9441	15.1708	20.3898	23.061	13.6723	15.9317	24.3996	18.5272
CAG77995	4.21893	8.88019	2.9247	4.15892	2.40904	2.16175	2.32166	4.51352	4.11591	4.61458	3.64608	2.98799	3.23892	3.21248	2.49754	2.28232	1.99515	1.28466	1.37009	2.1803	2.50999	2.19788	3.83992	3.21732	2.34049	3.41153	4.63872	3.63872	6.67088	2.48795	2.87587	13.7878	9.08082	11.7185	8.99691	8.31158	11.444	4.09871	3.26214	2.55274	1.31439	6.61135	8.64532	3.78918	3.47772	4.39054	4.73714	5.00593	2.87504
CAR65210	11.2769	7.25346	71.3477	95.9669	115.228	114.894	98.0462	131.054	133.919	150.166	104.046	105.591	114.745	123.818	122.309	143.463	130.323	134.155	135.438	153.587	125.647	131.081	110.033	134.723	143.119	62.1814	72.8034	64.7507	86.9469	67.0343	62.457	32.3232	43.9821	41.3893	37.2622	34.0607	44.9789	33.3803	43.8408	43.6635	36.4804	21.4115	25.714	38.7406	57.13	67.5411	44.0295	110.232	142.473
CAG78427	23.4309	4.962	30.5648	23.8932	23.6565	23.5164	22.9436	20.3186	19.4621	17.8546	19.3432	17.6115	18.3327	22.1015	22.5431	18.8351	18.2026	17.9288	13.509	17.7601	23.7997	22.1692	11.515	17.361	14.6964	25.9964	29.9709	27.0856	30.6882	26.3117	25.2444	22.0306	21.2891	22.052	17.1005	14.784	16.9645	24.2071	18.9748	12.2633	13.3733	10.404	12.5056	12.0346	12.1962	17.8074	21.5199	20.5648	22.3558
CAG78810	4.82466	3.72626	6.40058	9.36707	10.6713	9.4449	9.07844	10.7008	8.68241	8.28125	25.1015	27.6115	24.3826	18.8074	16.625	15.0065	5.51851	6.28175	2.74851	1.01355	1.32239	1.04216	2.07152	1.22489	1.54969	29.5761	30.9669	37.5647	15.4335	11.797	12.0321	52.2707	50.0675	47.8083	49.0296	43.7749	47.9649	3.57255	4.00509	6.8774	7.08227	7.83719	8.86337	9.34283	7.59839	3.29625	5.92176	8.42814	5.28605
CAG78606	152.843	399.379	80.1331	115.424	48.226	48.1753	47.0812	50.3409	48.6173	42.9696	49.4274	45.4429	46.2467	46.9472	42.9673	41.6841	40.2032	38.0316	44.3756	19.3718	33.8418	35.4103	99.3985	57.9888	41.9072	173.452	173.713	174.514	180.17	138.792	146.019	350.477	345.538	329.576	286.691	240.123	306.51	64.0096	49.188	163.768	155.345	199.498	329.512	422.611	463.092	218.544	239.498	96.2875	51.5081
CAG78235	226.397	224.308	16.177	16.2526	14.2204	14.0476	13.0554	15.2163	14.8433	16.3802	12.6592	11.9421	14.1971	13.9375	13.8143	13.1288	12.6308	11.8395	9.63745	14.7018	21.2424	23.6153	15.1318	19.3458	12.6236	234.004	257.984	239.683	240.54	272.034	274.044	202.003	207.199	248.08	133.506	126.26	127.031	20.7282	19.4863	90.0544	99.6479	26.7429	29.2193	29.023	33.5765	333.088	426.924	12.3613	16.4173
CAG78821	121.238	76.4988	145.326	80.5946	107.139	102.712	97.2921	138.44	132.132	124.682	104.067	93.1393	94.3023	120.647	108.997	101.394	269.345	243.884	281.971	342.173	367.232	326.07	272.809	245.185	278.044	201.783	212.72	199.412	257.743	212.173	190.597	134.826	147.835	153.877	179.079	157.708	210.391	117.711	98.8847	86.4574	91.9048	114.302	113.375	156.65	166.973	162.691	124.211	78.906	137.502
CAG77916	423.174	273.665	23.4136	49.941	57.095	49.6924	55.0336	63.9065	65.3805	64.6481	76.6198	95.409	100.241	78.7266	91.5108	89.8933	93.4366	109.913	89.8546	9.75385	21.3114	27.7816	99.952	40.0442	45.0692	149.191	139.256	139.38	212.839	193.043	177.409	59.3539	77.7678	81.4303	169.557	178.179	211.858	115.807	74.1477	164.416	144.921	147.638	190.794	129.223	176.87	93.1429	99.289	69.6952	39.456
CAG78284	120.28	192.597	145.567	191.032	103.128	99.5318	119.814	150.091	183.977	203.043	160.713	145.29	151.439	155.873	146.784	146.002	195.871	217.605	224.196	83.3751	96.5699	100.691	78.1774	89.4496	89.4515	154.472	178.459	186.123	294.872	140.184	150.418	167.529	165.86	172.835	155.982	133.135	283.37	117	110.585	48.163	42.6686	196.825	200.746	61.5243	60.771	168.395	195.576	183.782	180.151
CAG77923	28.4338	9.96752	44.2202	39.4753	36.3703	37.4059	35.609	33.7817	33.5926	38.1692	30.7439	28.2357	29.2256	33.4822	36.3094	32.8717	46.9245	46.3105	44.2631	33.8629	40.4203	39.916	27.3486	34.0866	28.9756	38.4076	35.888	37.6831	45.7473	24.9707	31.9245	22.835	21.7595	26.6816	22.5666	17.1492	24.6038	31.0866	26.4226	16.4717	17.3638	25.4286	28.6549	22.789	22.6822	46.714	47.0254	42.9018	46.7222
CAG77716	34.5584	174.013	268.225	208.997	94.0093	80.5807	109.104	162.191	204.331	203.92	264.458	246.981	262.554	159.711	172.243	164.103	141.029	159.826	119.198	12.5574	19.265	19.4771	26.1308	60.8053	38.608	6.13598	6.33363	5.47339	7.38942	5.33857	4.43581	2.7213	4.94836	4.77884	9.51589	5.88186	9.8619	22.9003	23.3018	13.4973	15.7993	103.762	46.7331	16.8696	18.0326	24.6173	26.6687	174.49	265.934
CAG78932	106.177	38.2213	113.915	42.5995	46.1618	36.6247	38.7834	64.5901	58.9399	48.946	47.0007	39.8424	40.6703	47.8297	41.5436	42.0691	108.761	99.1373	98.8822	144.475	157.229	147.86	102.38	117.851	99.3493	93.5247	87.6109	92.56	82.3661	97.615	89.0359	31.6316	33.6485	27.6048	53.4609	60.1693	52.971	150.022	142.553	71.7967	78.0151	137.395	112.422	58.4033	65.2856	78.6245	76.3391	38.8243	109.079
CAG78354	25.6172	22.0098	49.1607	37.3856	33.8052	34.1817	32.2665	39.8358	39.399	45.4637	37.2176	33.8447	36.9585	39.4499	38.1821	37.2923	57.7903	56.333	58.4224	48.2073	56.5276	50.281	52.1659	48.8557	50.0289	57.2926	60.6145	57.121	54.7459	60.0765	60.2073	32.9303	37.1064	33.6111	34.5387	32.8837	31.3667	38.3334	34.0549	24.1252	25.7937	36.812	38.5789	24.5617	26.2707	59.3358	49.5094	40.9047	49.5147
CAG78475	1696.35	1012.65	1418.64	2194.79	1242.54	1147.27	1286.82	851.308	876.51	849.641	721.173	660.33	665.717	1228.79	1202.64	1144.55	639.221	721.12	485.7	580.525	810.924	750.438	540.599	653.517	463.428	616.449	625.523	603.022	745.592	931.282	863.721	229.984	214.585	242.389	333.963	332.326	295.472	166.076	151.157	11.0179	13.3023	7.31073	12.0497	34.4909	36.3937	17.1312	13.1136	1881.14	1234.63
CAG78368	51.9813	95.0019	51.0031	46.6344	61.7398	56.6473	51.6698	38.9922	27.1428	24.5414	36.4538	30.2153	30.432	50.1264	39.0429	36.9822	40.349	34.7111	23.471	18.7417	27.1923	26.0683	31.5272	45.3534	28.9175	120.364	118.388	136.228	143.207	113.398	115.967	91.4645	93.1403	79.0395	89.0352	75.1114	82.9431	46.6299	35.2424	57.7583	56.1455	31.3082	32.3907	85.3194	87.4831	35.558	43.3024	39.98	27.725
CAG78716	37.3549	29.795	33.4376	24.2132	22.8206	21.9264	23.5054	28.7457	26.8759	24.7547	21.6556	22.0826	19.8195	25.9739	24.5982	23.6801	39.2386	40.2087	33.7474	61.192	58.3951	55.8492	38.1688	45.019	42.2173	42.804	44.2888	44.5407	49.7428	43.4818	44.3605	46.2685	44.0821	42.234	27.6805	25.9812	25.1979	22.4248	21.2587	16.9711	21.0399	18.3645	18.6634	16.68	16.3644	18.8076	15.6549	18.7498	26.9949
CAG78671	25.4961	145.814	81.0038	69.8802	104.542	105.707	96.4023	99.1236	92.573	100.767	80.9549	83.9478	77.5854	92.6906	92.6918	90.8681	112.862	110.111	112.195	68.138	72.6637	75.1925	82.8995	78.1291	78.9556	187	197.785	160.091	141.56	176.097	148.078	416.817	362.949	463.763	559.091	472.123	399.945	39.6428	37.7532	18.9395	15.4882	20.3242	15.4237	96.7749	86.4239	31.6166	37.6271	72.4444	88.4471
CAG77998	3.30751	1.78816	2.31582	3.54874	2.11226	2.00771	1.9112	0.87592	0.948131	1.09376	1.70942	0.882979	1.62811	1.11884	0.728585	0.89027	1.94563	1.21797	0.984933	3.5089	5.31571	4.24905	7.84801	7.9391	4.96918	13.0757	12.301	12.9509	10.1613	8.81314	9.165	10.0419	9.38173	8.79791	15.6382	14.9594	18.2678	6.07384	5.20729	4.99763	4.66099	42.2277	51.6478	36.8282	36.9064	5.70876	3.49967	2.82997	3.05163
CAG78441	34.402	152.255	33.489	45.9471	33.3236	40.2235	39.2717	44.1849	45.83	39.2048	64.2544	67.6012	61.6642	34.1568	40.0668	38.6449	31.091	33.8632	33.8274	15.3126	16.7471	21.2012	34.548	22.7222	16.38	37.6605	32.0831	43.4942	37.777	54.8989	47.4778	244.447	216.774	197.291	113.347	116.768	92.2093	28.5991	27.9104	42.371	48.6357	102.244	117.93	109.635	115.779	38.124	62.9023	33.0732	30.5689
CAG78836	23.4739	59.7947	22.641	25.0399	14.7698	15.1442	15.5225	28.3329	26.5823	28.7452	40.0131	34.783	36.0705	22.6539	23.6369	22.6765	139.389	152.637	175.831	11.8998	36.1929	32.4615	137.837	82.3764	58.802	378.366	375.045	390.17	445.364	360.039	396.585	525.954	509.082	564.412	858.755	837.977	966.178	22.1949	19.5186	16.6047	11.4691	121.147	175.849	315.028	314.048	49.0378	39.381	25.4486	28.6707
CAG78713	38.9946	64.9256	79.9883	130.085	59.067	62.9003	64.7416	81.6478	87.7106	83.0547	88.7066	84.8215	86.868	69.4702	68.082	59.6839	60.151	44.41	88.6555	34.9313	36.1512	33.5708	143.938	53.5442	40.9421	96.5203	100.17	104.309	118.302	132.252	133.299	181.833	172.603	183.107	242.807	257.879	176.691	25.3623	20.4396	33.739	34.8276	46.6974	63.1224	103.609	111.531	121.116	111.132	115.212	58.9742
CAG78516	0.177605	0.281199	0.268341	2.97633	3.62953	3.42563	2.37356	3.13368	2.31933	1.94935	7.65232	9.3553	7.16887	3.75349	2.74979	3.81113	0.475943	0.67037	0.565675	0.611894	0.181442	0.413924	0.411383	0.336128	0.226347	4.55497	5.24163	4.12033	1.26846	0.684809	2.21953	30.486	30.9821	31.7147	5.14197	4.99008	5.4843	0.215679	0.208442	6.85077	8.55132	0.830073	0.418042	3.25407	1.46402	2.88025	2.77374	1.55761	0.839806
CAG78299	306.144	99.925	156.903	54.113	69.9064	59.6411	56.5503	78.711	66.1996	57.3142	63.8619	61.3781	56.0004	71.3809	60.7791	64.3579	160.04	132.141	123.874	180.008	213.177	198.414	143.745	199.114	158.646	164.1	168.871	167.844	139.368	164.231	149.243	91.81	94.0424	89.874	81.6735	80.7365	75.6482	308.93	268.347	85.3844	98.5354	142.437	115.558	272.729	276.739	196.664	160.266	56.5118	150.286
CAG78160	108.674	58.4777	123.915	36.4546	47.4897	43.4263	44.2731	73.2458	69.1854	65.0636	43.4144	44.327	42.678	48.3372	48.808	46.9536	163.1	154.533	169.068	141.653	176.242	168.821	91.0823	147.451	109.242	117.056	117.093	125.415	125.011	112.153	109.652	67.6001	67.392	66.3405	67.0385	77.3311	61.5722	113.161	101.252	49.0508	50.809	82.1281	60.3535	61.7162	62.8239	67.7806	70.9985	32.8337	101.912
CAG78386	7.9036	7.55543	10.8149	9.37146	12.6662	11.9692	12.0483	16.3942	14.6056	14.5383	11.4811	11.4256	10.8347	14.0837	17.1239	13.3485	19.082	22.7561	22.0859	21.5142	24.5278	22.2431	25.2844	20.8143	20.9056	28.9136	34.2919	32.3819	36.115	25.2998	25.9212	30.4824	35.1082	28.0588	20.0854	16.9272	26.9128	4.88953	7.00068	6.44944	5.56455	8.18934	7.02013	13.6613	13.112	7.25515	6.98687	8.7189	10.0482
CAG77768	0	0	0	0	0	0	0	0	0	0	0	0	0	0	0	0	0	0	0	0	0	0	0	0	0	0	0	0	0	0	0	0	0	0	0	0	0	33.462	10.7797	10.7361	11.0559	21.4639	0	0	12.6188	13.5413	31.8769	26.8509	21.7155
CAG78422	27.7916	36.6423	51.8525	61.1175	36.2548	35.6295	36.4086	50.6064	50.823	54.6597	44.8488	41.2038	44.1794	39.1259	40.2597	34.3206	40.9483	35.8375	34.0207	21.6799	30.2108	25.9083	50.399	40.0095	32.4357	81.6759	75.4049	78.196	75.902	85.8034	87.3057	121.947	138.164	126.827	129.6	126.047	97.3218	39.7548	46.546	35.7221	40.4767	37.2104	43.7654	54.6647	59.2426	44.6182	35.6977	72.8601	46.1816
CAG77700	175.676	3330.91	350.948	723.71	293.151	327.268	339.022	262.559	296.345	309.961	324.962	365.02	355.247	292.678	320.843	347.032	134.573	124.69	170.754	150.42	125.701	110.682	421.465	117.412	159.669	55.5884	52.2035	60.8535	101.289	66.983	82.7354	154.214	144.89	117.058	226.349	278.116	240.152	162.203	178.229	223.499	212.708	175.019	250.213	789.401	575.169	655.889	515.664	662.89	274.991
CAG77964	14.6391	53.5929	17.3119	25.4253	20.611	22.1559	21.0313	27.5606	24.9249	25.0445	35.4049	32.3463	32.4744	24.966	22.5935	19.0109	8.37976	8.82621	7.27915	5.70592	8.53468	7.75928	17.0257	8.75293	7.57027	26.8039	25.2177	24.2462	33.5476	33.78	37.6137	165.757	148.662	140.983	77.4414	68.4474	70.2969	10.1264	7.64804	17.2558	15.2047	15.95	20.0274	77.853	83.1211	23.9955	27.0107	24.648	12.8512
CAG78266	32.5004	63.4286	34.6688	24.9	16.4796	14.6044	20.1543	31.909	34.0422	35.2637	27.5792	24.2404	26.6724	21.6632	23.1504	21.5404	38.4566	44.5015	36.4218	27.8959	35.8543	35.8037	28.6484	34.1362	28.636	29.0963	27.199	26.1105	33.3622	31.0388	39.5732	25.3346	27.4214	27.3192	52.0854	47.4332	46.1527	16.9931	14.1272	14.3339	15.0326	32.7881	18.1508	7.12179	7.13173	15.4171	15.5354	22.7629	30.5045
CAG78276	1.63976	1.46037	2.37427	2.86244	2.18165	3.06074	2.19973	3.01377	3.03359	4.14652	3.7642	3.41197	3.86095	2.79764	2.73272	2.47146	3.29566	2.8736	3.22791	1.23581	1.50069	1.75157	1.2344	1.55168	1.24807	5.39698	4.70499	4.8186	3.85938	4.3907	4.03634	3.84958	3.58528	4.25788	2.06409	1.61251	3.09434	1.07862	1.12261	1.11807	0.740169	1.99577	1.36695	1.46046	2.06506	1.71239	1.65984	2.19707	2.34224
CAG78353	17.5936	14.5792	14.4384	4.5074	10.9932	10.3166	7.53512	10.9086	9.25628	7.88594	7.10748	8.35565	7.32291	10.5327	12.0031	10.5538	29.5941	26.8563	31.8142	34.2592	48.458	48.6142	29.3472	37.3992	33.6062	71.2858	71.0528	68.0662	51.2806	47.9906	45.009	27.9457	26.0291	20.8575	22.7837	19.4883	21.3229	13.7568	13.3695	5.10423	6.70366	17.9688	12.2149	13.8178	12.868	9.89006	8.01682	3.33016	14.364
CAG78406	18.0988	13.9242	16.4329	10.1457	18.884	17.6051	16.0529	24.1608	24.3564	18.1038	14.8844	13.2531	13.6048	19.5851	18.3084	18.0251	43.7191	47.2837	38.2496	29.1648	39.4536	40.0025	24.0116	30.6348	24.2931	38.5285	46.602	44.8662	42.7563	29.3776	32.7253	19.8182	18.4379	16.3952	21.7126	18.4306	21.5737	13.7238	10.8699	7.44906	10.8416	27.5012	20.5002	25.558	22.647	7.89211	8.25709	9.936	16.9754
CAG78634	12.7499	20.2182	187.014	168.875	151.242	150.183	154.062	196.452	178.988	169.084	153.712	146.325	142.858	156.643	145.702	135.414	137.65	108.654	88.5533	30.5748	28.7004	26.8541	22.4337	42.7709	49.8237	5.8087	5.1126	4.00513	8.84381	7.53196	6.29789	39.4832	32.4587	17.4631	11.5634	14.6852	22.1444	159.16	137.322	141.626	142.223	133.845	143.808	25.815	23.4461	86.1632	84.1701	140.062	137.614
CAG78483	1.70484	5.13389	1.26267	4.34153	10.8662	12.7705	7.24948	33.8236	28.1131	29.4601	38.0381	32.9985	32.9006	12.2529	10.3296	9.48915	1.05257	1.2257	0.443625	0.302319	0.409807	0.514192	0.743324	0.474489	0.269816	13.2028	12.9076	13.6491	10.1359	9.19438	11.2794	46.5173	36.1261	36.0159	20.5765	20.0242	22.8928	0.852488	0.863115	1.32851	1.12666	1.95293	2.00641	16.843	16.3036	0.985662	1.97226	3.90892	0.987914
CAG77861	69.5761	22.0106	46.9802	39.1095	36.4343	37.0219	36.0846	39.4452	36.0674	32.238	37.4745	31.907	31.4452	38.233	37.8441	36.378	31.4948	28.1917	21.6931	13.1596	16.8436	16.6067	10.998	16.9522	11.6972	40.0972	40.2189	37.8915	42.0564	61.0259	55.24	49.9832	50.1476	44.71	33.8571	26.0395	14.2631	32.2145	33.5375	32.8916	31.9313	30.564	31.4571	15.0733	16.5617	17.4259	23.0164	32.7868	29.4933
CAR65207	60.8657	107.382	88.0204	154.821	278.201	218.565	270.967	227.176	237.317	317.183	269.003	282.541	235.151	218.217	247.371	286.273	150.874	204.889	189.705	474.068	318.455	394.352	310.565	381.369	467.267	107.04	106.924	99.2471	247.274	105.05	72.1128	162.924	138.116	162.562	137.909	113.357	263.128	76.026	73.4748	148.388	129.782	146.298	177.034	80.9835	46.5886	92.2977	73.9334	122.011	81.202
CAG78485	14.9182	9.37693	22.2919	17.1601	10.058	10.2483	9.21516	10.7398	7.96261	8.33241	10.1741	9.15043	8.93972	11.0371	10.4635	9.01225	9.22504	7.67258	5.79421	11.6199	13.5869	13.112	7.68618	13.2371	9.42722	11.2761	11.3782	11.8139	13.1585	10.5147	11.3943	14.0014	13.1382	12.6095	12.7072	9.73511	11.4603	12.3654	8.95961	10.0739	9.5578	8.51096	8.32803	11.4556	11.4348	11.4806	13.4181	15.6029	12.1016
CAG77980	501.505	133.215	728.984	546.82	581.036	610.428	578.287	563.685	591.204	546.648	625.008	650.163	647.555	559.694	537.22	522.136	404.192	365.464	358.848	267.132	246.239	242.494	133.867	247.218	156.068	245.96	271.096	269.731	298.255	241.27	238.169	90.7919	87.7415	103.377	167.499	156.937	177.914	632.115	645.258	511.738	505.024	441.4	483.124	175.641	201.754	516.607	700.447	409.461	586.826
CAG78335	460.361	702.692	722.324	787.527	307.476	283.191	342.961	449.964	500.987	516.401	398.593	414.736	440.629	393.169	375.811	411.152	922.461	872.822	1234.19	526.444	780.92	711.877	1412.24	1084.52	954.931	1289.32	1122.61	1281.86	885.54	1365.87	1429.63	1756.06	1715.59	1773.19	3695.03	4170.98	3044.07	964.027	888.871	672.408	683.657	1412.48	1618.33	1309.53	1634.68	747.077	659.61	806.568	975.383
CAG77737	18.1228	11.8785	18.7255	14.2872	13.6146	14.1373	12.4769	17.9056	14.8615	15.3996	13.9844	11.1979	12.4016	14.4142	13.5266	11.8757	15.4051	17.0854	12.0615	13.8303	18.2755	16.1318	12.5662	14.0698	11.3247	26.548	29.1391	26.4741	31.6056	31.5077	33.6955	26.351	25.5368	26.5302	26.0995	22.6014	19.1487	10.9803	9.97149	10.9334	9.94552	8.0147	6.97191	12.0798	11.512	10.0553	14.1348	12.4188	15.0655
CAG78307	143.064	26.0224	587.529	662.054	595.655	603.963	528.923	427.221	363.658	335.45	510.124	474.629	461.472	525.666	452.229	427.848	312.725	275.832	226.473	70.4826	132.687	118.614	82.5481	78.4205	52.6698	110.062	104.468	104.953	115.723	75.6349	81.7845	80.9727	80.0776	84.8182	31.6609	29.3399	31.1268	143.4	112.479	212.136	191.103	67.1376	76.6574	1080.32	1100.06	324.337	380.098	712.851	558.881
CAG78719	8.68031	4.60133	22.7635	13.1368	10.916	10.9682	10.0815	17.6979	16.2543	17.5289	12.8296	11.2746	11.7306	13.4102	13.5924	10.6907	27.5396	27.4029	27.85	20.0251	28.5373	26.5934	22.7279	23.6289	19.7859	19.2611	16.458	18.8781	33.89	15.0884	20.4619	17.587	15.619	14.6191	18.4837	16.7605	28.9427	9.2874	7.31523	8.76065	7.5487	9.47212	10.3508	14.6546	12.5034	12.4027	12.1431	13.7498	22.3758
CAG78532	72.0955	34.7375	154.006	129.887	77.5455	71.4228	77.2432	102.881	99.0701	95.6079	84.469	80.4456	84.1597	84.8628	79.5988	77.6538	71.7304	60.1009	58.6215	54.023	66.0652	59.6471	41.4491	61.6361	43.91	75.3661	69.0484	74.8216	76.0078	79.5733	78.0154	96.0592	90.3679	81.7002	74.2088	64.4354	62.5296	112.777	85.6003	73.933	70.7747	58.4392	70.591	87.0637	91.6468	98.8977	103.814	106.428	106.505
CAG78487	150.84	114.879	98.5322	41.1915	195.681	212.172	156.498	183.949	154.887	150.902	162.452	159.039	161.088	192.336	203.127	205.409	364.197	362.787	445.414	658.714	571.132	691.606	384.327	539.268	647.028	249.987	248.542	218.28	249.528	196.429	226.794	161.119	158.504	139.906	141.308	140.99	196.937	116.375	129.413	73.0278	78.1993	98.0111	76.4574	234.108	265.366	85.1363	60.9021	50.9359	131.527
CAG78281	15.7922	10.7492	40.3618	36.2758	25.0405	23.0799	23.5797	34.0871	34.1146	34.9712	26.2357	26.8904	25.6167	27.3903	25.4534	23.7681	28.9053	27.297	27.4474	26.2507	32.7694	29.3066	26.0727	30.2602	23.4911	56.6772	50.1525	51.9538	38.3947	47.9293	54.0479	46.8648	47.7249	37.0269	39.6956	35.9942	33.0502	25.5703	22.6337	15.6415	13.6794	14.4857	16.4434	26.0651	24.7377	26.9088	28.9405	34.3011	31.7537
CAG78385	21.1251	14.3799	19.1617	13.5513	16.5253	14.3263	14.0317	15.7993	12.9106	12.9075	14.4566	12.3012	12.343	17.5483	16.4574	14.3187	18.609	17.6185	13.8331	16.4639	19.8639	19.7787	12.6816	16.5663	12.4211	18.8594	21.3484	17.9078	23.7301	19.9173	19.6817	19.9702	19.3344	19.4479	17.7124	15.3623	15.7	12.9601	12.2249	10.253	11.2184	10.6334	9.85012	13.6161	12.0008	7.7053	9.76698	12.4474	14.6033
CAG78583	18.4003	10.8728	34.4876	29.058	15.5048	14.6219	14.1023	18.4082	14.5159	13.4156	15.2019	13.5966	13.7864	15.6642	14.4376	13.8544	15.6599	10.3534	6.48945	9.01756	10.5672	10.1812	7.00892	11.1895	6.88395	14.6177	13.4862	14.9632	15.9415	18.696	17.1757	21.4279	19.3167	18.6804	14.5967	13.3022	11.6298	21.8728	19.3538	21.3206	22.5614	15.2193	17.5637	16.7972	16.7167	16.354	18.1775	22.7499	16.709
CAG78329	102.864	40.9218	58.9691	63.5892	72.2275	71.4481	71.5487	99.8232	84.8337	87.1313	94.5876	88.7611	91.1391	85.463	79.899	73.2756	66.4729	67.4381	57.0902	41.9086	59.5431	49.8064	47.2507	44.8117	30.8024	116.558	130.118	118.152	122.987	155.617	167.313	135.693	140.474	167.765	273.812	292.034	203.068	78.1514	77.5648	82.1172	80.5962	76.2076	67.5728	123.42	134.171	66.2356	80.3691	67.6974	62.5421
CAG77890	31.1869	24.4235	16.0445	6.79053	30.5534	31.9232	22.544	24.8053	19.7795	20.2797	22.66	22.6346	19.251	29.8989	31.9453	27.7559	47.7033	47.6768	53.3445	47.8987	65.8342	64.2434	41.7375	50.5083	42.2153	73.1611	83.5744	68.5659	55.3035	47.6981	47.1148	35.2989	31.3896	41.9308	34.3325	35.9293	34.9774	24.8413	26.3691	14.8951	15.0697	21.1585	15.9181	30.3795	29.0249	10.3823	9.69858	11.6006	15.0639
CAG78293	156.689	108.669	186.236	86.2363	90.9671	87.6247	81.5774	102.312	96.205	84.9778	87.9351	84.1117	82.6928	89.7988	89.2175	81.3467	169.197	148.59	159.408	198.191	230.561	234.928	124.803	214.517	163.9	161.586	178.194	173.055	171.248	156.753	152.567	87.2858	84.1781	89.7262	85.1889	83.7185	84.1133	191.819	155.517	69.4976	72.6397	102.205	92.6264	133.503	140.03	133.756	125.817	72.1883	158.992
CAG78244	33.0781	8.5824	80.9225	61.4845	34.0667	28.591	30.3467	47.633	46.575	47.6242	35.3942	31.8988	31.7424	37.5694	35.3068	31.4777	42.5466	34.5597	34.0228	26.6735	36.7819	33.6647	24.769	36.5326	25.9845	55.2923	55.6742	52.6458	66.61	59.1399	55.9849	50.3243	54.9064	51.6386	48.5387	41.0174	42.7972	45.8544	45.0748	27.2163	27.8787	28.7171	33.9272	30.4251	30.3386	58.7108	57.0791	56.0027	57.78
CAG78218	40.0177	50.3514	66.3735	81.4864	87.948	94.8654	81.2806	104.228	102.985	111.935	98.8512	90.5385	100.466	100.475	108.095	97.1799	69.0463	78.4166	66.7548	143.744	125.159	135.312	126.766	113.551	106.987	62.3819	56.9075	56.7406	83.5359	48.2728	61.5921	58.8803	64.523	65.1067	59.8005	47.6126	76.5515	35.4294	30.6984	41.8109	35.1179	35.7867	41.308	72.3647	68.4927	42.0235	49.8507	91.3341	72.1483
CAG77741	2445.59	229.405	2439.7	2035.25	1328.97	1186.96	1338.59	1380.98	1406.54	1327.48	1214.37	1118.12	1177.92	1496.52	1343.1	1341.55	1314.37	1160.24	1108.64	1409.47	1390.94	1346.03	1136.39	1439.24	1080.54	991.757	909.85	969.643	1150.82	945.05	952.161	178.079	228.257	202.317	404.167	419.367	470.396	2953.06	2600.69	3210.69	3127.84	3405.91	3839.2	915.528	945.95	3384.45	3623.25	2131.23	2305.04
CAG77790	19.1226	13.076	22.9463	19.8546	29.3093	28.3827	25.1184	35.9595	30.0028	32.1717	51.4438	53.0089	52.7258	30.5665	28.0336	26.2688	36.2054	33.5637	30.7473	16.0648	18.2051	16.7676	11.1183	16.0498	11.1375	39.5757	34.4889	33.6391	32.4252	32.8415	32.6822	45.3199	43.6288	37.3988	31.7459	30.5238	26.9668	95.0425	88.4055	122.645	126.299	91.1871	74.626	162.488	159.382	112.851	134.56	19.6874	23.0641
CAG77872	31.0328	7.2281	12.974	13.6616	18.8812	17.8543	17.6299	15.2322	12.4912	10.5969	11.5547	12.1575	11.7364	16.0085	14.445	13.5616	13.3262	10.9602	7.81836	8.77704	11.2155	9.72775	5.89146	8.66573	6.76475	14.1615	14.1016	13.012	14.5029	15.7167	16.0536	21.9336	22.7383	19.7355	8.89356	9.03983	7.4588	15.4438	17.1581	17.0887	11.7754	11.9384	10.106	4.7299	4.85332	9.53488	9.71386	13.5047	10.4722
CAG77969	209.489	172.663	170.277	205.529	258.679	225.212	248.878	166.907	186.565	205.448	244.898	255.78	260.455	177.321	247.621	285.733	157.224	220.915	188.977	430.534	368.431	525.315	281.314	389.884	396.812	138.738	111.685	121.193	174.755	112.471	119.753	118.138	127.869	119.175	176.912	159.442	253.386	189.189	203.848	213.097	197.102	204.494	204.414	139.683	91.0782	151.492	109.287	214.15	136.36
CAG78374	39.5156	32.1512	91.2141	36.7894	50.1208	44.0504	51.6763	70.7647	79.5549	80.7899	50.0074	57.4434	64.6129	45.6707	55.2325	55.5202	165.458	174.898	196.653	168.05	189.231	195.957	163.227	164.113	139.19	82.7645	78.9628	97.2763	82.3146	75.4768	91.6575	59.6883	52.9293	48.673	71.8483	80.1849	82.8538	158.623	196.457	117.397	112.967	123.764	108.513	87.9867	71.6308	61.494	54.285	33.6928	78.5029
CAG78115	0.415022	1.04041	0.627054	5.21626	7.24454	9.29605	4.79015	109.935	100.175	107.002	138.413	152.272	150.164	6.66967	7.58584	6.91257	1.11217	0.969741	1.10155	0.268099	0.247327	0.451382	0.704962	0.589092	0.499538	1.20631	1.27589	1.54053	1.7066	1.06683	1.10018	3.71603	1.86391	3.81328	3.04744	2.17667	3.65481	0.92399	0.405902	0.970225	0.749345	1.61641	2.03515	6.44231	6.36701	0.407909	0.60015	4.95415	0.899451
CAG77888	54.3982	9.11815	51.0541	35.0286	28.2706	27.0683	25.4161	33.0076	29.3577	27.8641	37.1489	35.2197	37.3892	33.6811	29.1844	31.5649	49.1342	42.4271	35.6169	56.3264	62.0949	59.5737	56.2187	64.6076	50.2565	62.8521	64.9312	59.5591	55.1866	55.1126	57.7813	22.2746	27.0615	27.7738	36.2463	42.0311	40.5184	74.8231	67.8335	36.821	34.7441	70.0461	75.0446	170.458	174.064	62.3995	61.2852	31.2372	40.7652
CAG78853	51.1016	18.5919	156.611	120.534	84.166	83.8528	84.0842	116.008	111.352	111.234	103.21	89.9541	92.6177	99.9208	95.3212	82.9698	104.502	90.411	84.7387	49.0957	66.2173	56.9029	61.2262	75.5109	55.6395	147	135.108	157.426	129.792	153.89	145.965	141.673	145.213	119.809	139.614	120.635	118.479	91.2095	65.9588	47.072	47.4886	32.1809	33.1148	75.1824	70.3596	122.583	126.975	116.747	118.574
CAG77955	26.562	8.06741	8.22658	7.39831	12.9456	11.8342	9.72159	12.4831	8.79192	7.83835	7.84766	5.88916	6.97941	12.4158	10.5613	10.2177	10.5243	10.9106	7.05006	4.6422	8.56925	8.40266	7.66936	7.8852	4.7355	10.6807	10.0433	11.2662	13.257	14.2326	13.542	8.91808	8.76567	8.68582	7.36324	5.20965	5.04903	7.05888	6.04482	11.8687	11.6909	10.2736	7.92339	12.3577	10.513	5.15266	5.55409	7.47466	6.69745
CAG77650	0	0.377805	0.072106	0	0.0914336	0.0296936	0.0869727	0.0323866	0.0623227	0.0616246	0.168545	0.163238	0.192635	0.283669	0.184724	0.117039	0	0.0772007	0.0253337	0.0205527	0.0487553	0	0.110543	0.0225802	0.0608217	0	0	0.0885739	0.309861	0.36803	0.108438	0.87547	0.74453	1.08671	0.841034	0.482719	0.982456	0	0.0560105	0.0557839	0.0574456	0.0557622	0.112332	0.145734	0.065566	0	0	0.209272	0
CAG78127	33.3588	53.0061	51.0044	74.0584	54.6355	56.6061	52.7456	59.2486	57.2156	60.8513	81.0027	83.2016	84.8274	97.349	90.8684	89.0995	36.517	28.4444	43.6771	22.8209	22.0131	19.7898	41.407	25.0722	21.1891	27.1808	23.553	27.9198	35.0793	22.2581	26.4747	49.2527	51.046	51.6473	53.5437	45.6525	55.3107	29.5589	24.2585	28.3582	24.688	31.6108	43.1104	49.7148	53.9435	41.4152	40.8531	65.7908	40.1891
CAG78570	31.0549	13.593	39.4729	37.8615	42.603	41.2512	39.5763	41.1454	37.604	37.8193	40.3883	39.9033	40.0149	40.5312	40.0147	36.8706	35.5558	36.3257	33.8424	38.1407	43.2664	38.256	35.0907	30.5917	30.2591	26.5485	29.5	26.6073	44.5403	36.5349	32.7612	22.1759	23.5365	21.9565	28.3358	26.4992	27.5677	26.2391	24.0087	22.8553	22.4483	20.5425	16.437	24.5859	22.3483	25.3144	29.2255	39.7483	32.2434
CAG78528	37.5642	27.4377	65.8392	57.3404	35.002	34.024	35.748	41.6536	36.8217	37.2317	36.1123	33.7636	33.8199	41.0197	37.6626	32.4886	26.5087	22.3745	17.3923	16.3044	20.7909	19.0156	13.4293	19.7651	14.9745	26.5512	23.7078	24.2051	34.0425	29.4513	31.2044	26.0354	24.5225	22.3791	22.8602	16.5341	20.5532	43.5609	29.938	34.2658	32.2946	23.2888	38.6691	23.8621	24.7154	46.4254	49.8454	48.1855	32.7442
CAG78032	31.6213	41.3989	9.3042	5.32372	15.0754	14.353	11.7866	16.0527	10.4671	8.92992	12.1169	12.9055	10.6528	13.2662	11.981	13.1544	16.8625	15.1005	18.7834	35.676	54.1487	54.8337	27.4637	46.2714	36.3755	63.3743	65.2688	60.6379	45.5678	44.7877	42.0881	51.6161	49.8374	48.9082	37.4047	41.6899	29.58	23.3844	23.8616	16.5099	20.5314	14.5619	9.37559	31.6397	27.7981	7.0613	8.65057	3.2147	8.20404
CAG78894	160.956	49.7052	204.612	196.908	179.744	183.992	178.757	178.944	160.909	163.847	188.898	168.522	175.076	190.672	171.843	160.537	98.8851	90.9448	77.5022	66.7146	89.0698	81.2921	60.007	73.7248	56.0029	122.685	128.671	127.41	164.948	151.378	158.524	78.6682	77.5204	76.4786	72.1127	67.2704	72.3404	160.347	146.172	145.793	141.443	67.1135	70.7644	118.471	129.308	128.07	134.697	190.219	152.517
CAG78124	356.47	2474.38	280.338	322.87	178.087	177.123	179.799	176.922	193.685	179.831	178.043	177.307	182.993	191.851	194.201	191.495	155.108	118.599	162.57	112.393	135.641	140.47	176.115	141.635	115.509	142.173	154.048	140.358	164.861	181.196	189.309	288.84	267.541	288.542	427.575	454.618	401.022	223.606	208.703	220.755	211.303	240.545	297.934	516.554	577.993	335.003	332.534	257.543	280.115
CAG77960	44.5153	166.518	2.08444	3.85328	0.881053	0.972832	0.949811	1.24831	1.50135	1.06887	1.03942	1.44712	1.11374	2.06526	2.314	1.63529	1.78691	2.62846	1.46469	14.1801	21.705	18.6488	22.0281	22.9332	20.3564	41.987	38.3411	41.3093	44.5484	34.163	39.0796	73.2728	67.6991	66.5766	90.1881	80.4188	80.9108	12.6211	14.1406	15.3734	15.1671	56.5265	66.353	18.3962	21.1019	7.72898	7.82042	2.41985	2.93557
CAG77720	34.4542	26.6895	28.8752	23.823	29.0083	30.2716	28.4924	31.4187	26.1437	26.1985	27.4732	25.9636	26.4381	35.3322	36.2922	33.955	37.4189	35.3785	39.7941	55.9612	63.7976	58.2166	49.224	51.0383	52.0001	40.7991	51.2229	44.3372	47.8864	38.4016	43.9597	27.2462	27.2	30.001	22.6168	18.6046	23.6427	31.4621	26.2995	15.653	17.1723	19.1851	18.7697	35.2418	30.6014	20.4373	18.6837	20.7543	25.2172
CAG78566	38.4042	290.939	15.8937	38.825	63.021	67.2171	50.5132	32.1808	19.9517	21.3453	27.2441	27.3	23.477	64.1808	65.0613	61.2187	51.3457	53.5711	52.6501	15.1009	28.5726	22.7264	90.8891	30.416	26.0325	320.32	316.208	356.228	184.41	231.991	266.338	381.788	385.529	314.175	639.378	661.116	510.564	4.05542	4.50724	30.6423	37.1828	95.2079	129.894	207.779	213.8	36.6793	29.2646	39.5384	11.8431
CAG78092	153.915	614.451	94.6659	159.181	118.209	116.751	115.817	151.81	146.511	132.258	142.16	127.679	123.004	141.445	120.566	118.473	87.0497	63.5689	77.7841	47.3131	63.3137	59.6964	147.337	93.7682	65.2787	92.627	98.9546	104.478	126.557	120.84	123.185	262.499	243.097	259.893	243.511	261.846	220.015	121.401	108.619	152.926	151.312	222.097	305.797	236.644	269.221	112.295	108.165	126.581	77.372
CAG78930	5.36885	3.26279	9.36812	8.97449	5.94536	5.91609	5.96278	6.48944	5.68918	5.8122	5.401	4.56314	5.38733	5.77831	5.43432	5.09817	5.42554	6.57946	2.78281	4.09489	7.16539	6.37005	4.87383	5.78178	4.91478	17.6915	16.4274	20.13	14.1664	16.6121	17.1896	20.2282	21.7663	16.4432	12.4924	10.0564	8.42265	4.30264	4.00975	5.8107	6.26666	10.8354	11.7436	4.49888	5.19053	5.14358	8.21855	7.58331	5.66285
CAG77775	45.0796	13.5329	51.3636	47.7234	28.2524	27.7667	26.9526	29.9779	30.7428	28.4164	25.199	24.2066	25.0223	29.6655	30.1446	28.5695	28.3824	28.5593	23.5011	22.0441	26.7573	26.1337	17.575	27.1543	20.6605	32.1565	33.6979	36.0453	42.6133	51.9586	49.0119	51.1503	48.2598	51.2373	26.481	24.0061	22.1526	50.2701	42.9702	31.2379	30.2625	19.181	21.6779	29.4559	29.4347	32.8729	32.2997	38.7794	36.9782
CAG78237	7.31159	1.79633	17.3052	11.0155	11.7999	10.6671	10.2616	12.2456	11.4531	11.4876	11.8807	9.88038	11.2429	12.4408	12.6401	10.5775	13.1026	11.9635	10.9746	14.7978	17.5149	16.7214	12.4474	13.3435	13.4494	17.9574	19.5767	15.6757	23.6193	18.8873	18.0046	11.9874	12.1575	11.6115	10.5184	8.58155	9.44134	7.04201	5.87574	4.16795	5.67945	5.26051	7.71478	8.79889	7.71936	9.66431	10.5001	14.5304	12.603
CAG78703	20.7382	16.4809	26.9611	23.9098	15.2972	15.5038	15.5763	16.6916	19.2092	19.1498	16.8055	16.8811	18.1692	17.253	16.386	16.2135	20.8941	21.6278	16.0009	11.3542	18.23	16.2606	16.9055	13.8814	11.4392	24.2431	25.2053	27.8972	27.3993	31.5097	30.7748	46.3424	39.1018	35.8355	28.9377	27.643	25.6482	19.0344	12.9242	23.3009	22.7372	54.379	54.2052	9.69548	8.72405	20.2642	25.8043	19.3859	24.2301
CAG78645	20.1085	15.1398	35.2945	36.9246	22.9786	21.1894	21.6496	22.966	22.4324	21.1314	23.0878	20.4877	20.4067	24.272	23.5708	18.86	16.7679	12.9883	14.1264	13.8558	14.7297	15.3357	17.8975	16.6194	14.522	21.0236	23.9383	22.3526	36.2511	26.1197	22.3105	37.5044	30.3998	34.8667	38.5604	35.1489	46.0636	27.8484	25.3071	24.7047	21.9387	38.2424	43.0006	50.7568	53.3713	32.7365	35.7105	37.647	28.4744
CAG77695	982.549	479.346	1357.12	1461.21	1380.16	1318.36	1408.36	1773.93	1821.85	1797.46	1428.22	1431.82	1393.65	1414.81	1415.59	1333.99	1462.85	1359.47	1392.64	809.472	991.754	940.433	978.82	943.189	839.229	573.661	603.886	554.556	1076.69	551.067	573.481	680.386	723.02	824.184	660.91	664.026	1218.57	721.256	669.651	452.898	464.532	438.744	442.148	931.579	964.692	1458.24	1356.1	1584.25	1676.1
CAG78034	0.196355	0.932658	0.296671	0.411318	0	0.12217	0.119279	0.266501	0.384628	0.126773	0	0	0.132095	0	0	0.24077	1.71011	2.3293	0.938091	0.50737	4.21254	3.20336	1.36444	3.06581	2.75267	3.62581	5.795	3.64426	10.5815	6.81395	6.91541	7.97587	5.29111	9.64818	1.483	4.41352	4.44641	0	0.230448	0.229516	0.236353	2.06484	2.31088	5.99602	4.3162	0.289484	0.681461	0.287008	0.232116
CAG78232	0	0	162.728	45.1228	467.719	385.32	336.946	321.595	481.724	361.592	334.727	419.969	253.596	316.534	479.417	402.801	555.598	650.443	711.803	6041.42	3895.08	5720.58	3085.97	5284.43	6920.29	331.468	317.864	369.802	821.668	263.013	281.431	254.025	221.487	161.347	223.697	254.192	580.167	2210.4	2294.23	1044.91	1296.43	1768.1	1603.45	485.113	244.148	1524.35	635.445	952.439	884.868
CAG77824	344.313	180.832	234.624	161.838	268.075	250.762	228.714	285.388	254.413	237.763	211.367	203.83	188.494	238.452	249.2	252.624	394.057	437.555	429.39	741.627	676.012	752.758	415.645	581.451	609.364	461.008	486.423	455.255	406.812	531.903	493.866	303.022	268.814	237.03	268.087	258.456	253.411	238.93	275.342	151.111	157.163	231.995	165.179	121.892	104.726	136.301	86.248	152.451	203.055
CAG78614	42.8583	20.9923	29.9038	27.6812	24.0551	21.9128	20.8388	23.4198	22.476	18.3202	26.4179	22.4382	22.1253	26.552	25.3269	21.8277	14.228	13.6623	9.78613	10.6704	11.2851	10.4216	9.11419	13.5931	9.83646	19.7291	16.8664	18.394	33.0935	24.4146	24.5299	35.0552	33.1319	32.31	21.7949	21.216	19.0464	29.1216	24.6133	24.9965	25.7766	16.1638	17.8777	37.4701	37.7277	25.8309	29.8406	26.8171	22.6646
CAG78404	23.8589	18.5637	36.755	33.9318	23.8637	25.5782	26.8201	25.1598	28.0262	31.4878	22.3458	20.7221	24.4695	23.1338	28.3689	24.4157	30.4797	30.1131	30.6386	16.848	22.5523	21.806	20.2635	22.9369	17.4144	33.5346	34.445	36.6838	34.8927	26.7568	32.4209	29.1938	32.6767	34.761	26.9413	25.434	36.9175	23.8607	20.1089	16.6783	18.1605	21.933	26.4276	28.3929	26.3514	34.2266	32.3706	37.3529	35.7392
CAG78698	3462.27	222.723	3087.74	2851.14	4066.2	4322.13	4229.94	2688.26	2650.65	2931.07	2917.23	3214.37	3168.13	3899.66	4418.84	4082.56	4147.45	3758.11	3958.91	8363.89	6643.92	8368.33	3173.03	8303.54	9245.97	3788.57	3772.46	3506.64	4847.87	4004.81	3933.14	2796.58	3048.47	2640.73	2230.77	1950.83	3121.1	2755.72	3600.15	1781.27	1682.42	1807.31	2041	1260.4	979.207	2991.62	2721.72	3868.19	3836.53
CAG78577	57.0581	31.5063	106.227	164.93	63.4761	73.9395	59.2691	53.6717	48.857	54.7008	60.3095	64.8348	62.9392	76.7075	76.8269	71.3963	115.63	73.4401	216.304	164.727	188.279	194.263	480.937	215.828	212.243	76.7607	81.713	89.5982	88.4961	66.68	80.1065	72.1033	66.9554	72.7616	85.2421	79.5863	92.8678	52.5841	43.9086	30.0243	30.4298	32.0292	48.571	116.183	117.375	135.61	97.338	167.247	102.975
CAG78795	68.3199	58.7092	84.4292	66.0285	75.7253	68.1502	67.4049	69.7211	59.4696	55.7446	74.4629	62.6612	64.3284	76.4398	65.3712	60.8409	61.5687	51.8291	40.8604	40.3045	48.192	44.8434	36.7509	50.9338	38.6364	105.774	102.37	104.334	107.005	117.561	109.053	119.739	113.401	111.513	105.851	104.354	73.5288	90.4274	70.1023	78.8717	75.2318	51.3642	54.6642	57.2764	66.5769	47.7463	59.6525	62.2002	54.0124
CAG78225	545.507	338.348	414.454	413.111	349.805	307.131	269.897	309.962	238.536	180.878	335.366	289.053	263.198	370.687	270.915	272.488	145.174	105.927	74.7404	83.1109	101.48	90.6164	60.1639	80.7381	52.6339	103.528	104.506	96.6914	120.477	132.398	119.493	110.45	96.7692	119.658	113.692	94.938	77.51	626.186	439.546	720.73	679.555	111.894	105.675	233.519	250.775	186.663	234.748	311.895	225.982
CAG78216	10.5897	26.404	15.496	23.4057	18.052	18.5732	16.7661	21.2762	19.7636	19.1115	24.7365	21.6188	21.6527	18.228	24.8517	18.1485	15.4739	15.1521	16.4659	15.1539	12.7778	14.1474	20.4729	12.1118	14.2398	24.2935	19.277	17.1006	26.907	25.2922	20.2726	35.3998	32.4028	29.8794	19.6277	20.4291	22.2579	8.40451	7.14388	9.45416	7.22656	10.6196	11.776	43.9229	32.5341	18.8085	15.6269	22.304	13.1098
CAG78423	31.5511	10.2848	60.9361	61.9056	41.5296	35.8419	39.6769	50.0888	49.0794	47.8845	44.5712	41.8003	39.9061	45.3522	40.0633	37.2876	33.1411	30.2536	25.6154	21.0272	24.5028	22.0931	25.7273	23.9796	17.5881	36.8342	33.2685	33.0545	42.2221	47.6161	46.3067	31.1467	36.547	34.7328	24.9796	24.6289	19.1524	60.4199	51.8579	47.059	46.3128	43.204	44.6091	31.607	28.7343	53.9875	53.6352	55.2995	45.7358
CAG78325	69.1201	46.9715	84.3558	28.6993	35.9845	34.8022	32.9774	54.8057	42.9122	47.0871	31.3594	31.0062	30.6302	37.7578	35.7519	35.9989	113.593	118.2	135.666	155.756	177.218	161.619	124.073	146.557	111.589	126.071	125.026	126.181	98.9189	113.331	111.998	49.4013	54.055	47.1592	58.8688	74.7874	63.8299	74.9313	64.8005	29.861	30.5026	57.6527	43.5224	61.3393	60.2882	51.4832	46.2969	33.4262	85.1185
CAG77803	304.555	160.383	260.224	268.437	210.415	213.663	206.754	236.639	240.11	211.183	287.181	264.442	274.414	201.183	211.911	200.989	158.023	175.159	140.765	67.6635	83.3035	75.3981	51.9019	69.9471	47.2006	142.274	159.049	137.68	191.111	176.12	177.746	281.532	296.261	317.165	197.357	188.052	165.452	162.3	172.571	153.043	140.285	130.287	129.748	207.096	192.722	144.357	170.142	222.678	217.393
CAG78546	20.695	13.4819	14.722	14.2698	22.2751	19.8509	17.1549	18.3158	14.2447	14.8645	20.16	17.7555	17.8959	22.6941	22.1953	19.8252	16.0887	16.1574	15.3342	24.8992	27.9032	30.3859	21.0717	25.0911	24.4148	38.7895	39.3395	38.6491	46.4128	25.0471	31.3487	42.0877	43.1087	40.8199	35.385	32.9493	40.7096	11.4663	10.0189	13.3045	12.2477	7.0023	6.24116	20.2094	20.3762	8.07256	8.45419	16.8893	12.5379
CAG78517	140.04	390.892	252.051	254.855	181.777	174.352	144.437	244.98	228.829	213.849	218.759	226.684	208.642	198.241	187.116	172.328	179.24	148.411	171.288	82.0278	216.927	188.322	129.551	81.9637	87.451	261.31	295.013	309.087	220.142	219.722	204.578	208.883	181.235	171.245	234.739	212.783	169.414	126.465	130.915	84.5926	99.2877	571.277	442.962	107.453	111.757	103.125	90.2319	184.911	206.3
CAG77654	73.6066	44.9681	157.582	147.974	79.8206	69.9056	74.3416	92.7686	89.1588	78.7315	71.7537	62.9506	61.6823	73.3748	62.9606	59.8208	44.532	35.1388	26.447	38.3739	41.0997	39.2567	23.7554	40.2959	27.0427	36.1548	33.4947	34.5561	35.9512	33.4304	32.8918	36.7962	34.9667	38.6817	41.8842	37.9702	40.962	139.453	97.9732	83.915	87.2151	47.873	58.8148	45.9225	51.0191	88.2695	108.6	125.832	106.483
CAG77838	2.73526	3.60893	1.46366	2.62614	2.91135	2.76552	2.73469	4.09912	3.46034	2.98009	7.76826	5.96434	6.51706	3.80111	3.60262	4.1226	1.41254	1.32126	0.967986	1.37429	1.89202	1.40776	2.11188	1.34809	1.54931	5.43665	6.7972	7.03311	5.9198	6.66489	6.21504	22.8483	16.891	18.6441	11.4769	12.1041	8.25077	1.73002	1.73885	1.46538	1.37185	1.73114	3.4203	7.39552	6.34137	0.840119	1.77992	2.08233	1.75144
CAG78362	2030.31	1176.98	84.9337	189.91	34.2301	39.1845	34.4937	37.2224	33.2534	33.1012	38.9431	38.3389	40.9529	41.7432	40.6279	46.3483	42.6109	46.1876	81.677	431.651	471.074	464.598	1172.82	422.248	384.046	207.758	242.189	252.758	319.999	261.826	281.999	997.031	978.635	1051.29	1050.54	1043.29	1187.85	612.387	523.996	375.645	383.072	2477.6	2277.73	1958.99	2029.46	974.235	694.866	160.762	77.1359
CAG77868	331.97	207.568	378.025	397.195	266.969	242.311	271.042	307.011	320.448	297.634	256.872	247.466	264.985	275.695	266.144	290.629	269.443	269.823	244.871	203.954	217.393	208.25	172.522	185.244	139.39	267.461	249.016	259.673	220.734	274.737	286.102	236.612	238.454	225.466	270.379	319.315	247.723	206.516	223.057	91.2512	98.9622	214.452	233.09	177.775	192.526	81.0241	76.8596	348.173	416.947
CAG78785	7.77325	4.36291	8.76181	6.46159	6.33001	6.90923	6.14611	8.26152	6.09601	6.79779	5.2581	5.43015	6.11475	5.21523	5.20034	4.99273	5.45565	5.67732	4.17	11.2473	17.8152	18.0971	15.5663	19.0703	14.7114	20.9695	21.3935	21.4112	28.6797	18.237	21.8209	27.4305	30.5066	24.8423	18.8447	14.8375	21.2798	10.1889	10.8606	10.1437	10.1488	3.98861	2.8074	37.7405	39.553	9.27718	12.2041	8.41631	7.48732
CAG78170	20.9914	9.87808	28.2102	21.6608	20.9777	19.915	20.1651	28.1185	24.3826	21.6325	26.5697	23.4084	24.0155	23.7453	20.2597	18.3135	14.9199	11.378	6.01277	9.37056	11.7957	12.2796	6.11056	10.6148	7.17898	16.5865	17.3436	17.3604	21.6715	23.2931	23.1218	14.9616	15.8312	12.6552	12.6483	10.6357	9.54026	18.5696	16.8315	19.988	22.0348	13.683	12.8146	8.78666	10.1652	16.376	28.12	20.8824	18.0764
CAG78215	43.522	146.464	63.3611	94.4906	92.8351	84.9646	82.4189	104.628	99.5191	131.85	87.9914	100.891	96.0157	72.4988	87.7534	80.0501	77.7925	79.0492	91.6641	81.8777	68.4937	67.1012	84.0759	57.1908	69.0896	69.5927	82.1206	70.6372	83.9725	69.2991	79.2724	97.6624	86.4649	97.5606	108.681	82.7755	106.523	28.0309	27.0903	32.5417	30.1175	44.6759	50.8059	90.6638	89.3262	57.6698	51.062	94.779	59.9886
CAG78323	79.4065	154.079	108.413	114.396	66.3022	62.9021	61.9232	48.2845	41.4902	38.3081	41.3379	35.6067	35.7583	62.1521	50.4761	50.3443	34.3284	25.757	20.8651	19.6272	25.7604	23.8773	18.161	21.2779	15.0411	42.3607	36.9884	39.9846	47.7062	53.4882	51.5266	41.0521	40.9065	38.3411	47.736	42.3718	41.1193	80.4712	65.2668	113.561	106.174	78.7846	106.321	77.5616	82.0017	60.3349	67.1087	89.0721	57.6329
CAR65198	32.6403	14.5761	0	1.75318	0	1.5622	0.508409	0	1.09294	0	1.1823	2.86268	0.563034	0.55274	0.539914	1.53937	0.560699	0	0.444274	6.12732	4.70258	2.34065	14.7332	6.33578	7.11081	1.71716	1.02918	4.65992	2.17359	3.22704	4.75417	29.6093	40.3571	13.0393	7.37454	15.9901	4.59445	5.08176	5.89348	6.84792	7.05191	5.86736	7.8798	2.55571	0	4.93552	0	0	0.98936
CAG78572	207.385	158.179	211.599	387.776	199.774	207.876	221.086	147.726	146.935	156.976	141.079	134.201	139.006	257.071	264.983	247.422	79.7694	95.6925	56.8933	35.6856	41.4368	37.5648	57.826	46.66	35.7484	160.611	130.026	147.745	85.3733	100.076	106.101	51.3108	54.8929	53.1938	173.144	178.081	120.791	322.393	269.172	510.669	442.276	403.827	541.89	51.9256	49.3244	84.1973	111.852	374.097	210.235
CAG77878	9.9085	9.28845	10.1637	8.84815	13.9871	15.7685	14.16	21.6575	18.2845	17.5747	17.0169	18.1234	16.9443	20.5606	18.9734	15.7299	27.9488	27.0781	27.9861	19.8749	17.8201	18.1571	38.0482	24.2782	26.517	32.5791	27.5099	29.9265	40.9342	25.9379	23.5439	57.1915	43.0433	51.7465	42.5356	39.4937	51.4211	6.4593	6.24255	4.38868	5.08434	14.6232	16.9385	37.7399	34.3884	12.6852	12.4876	14.406	15.7194
CAG78291	58.0605	42.9979	124.51	88.2752	85.2218	73.1236	80.2108	125.512	133.91	129.387	93.9262	90.6482	93.8688	89.9878	89.41	93.8726	161.55	192.387	195.115	114.737	166.943	140.772	136.437	128.049	150.973	74.9333	74.2763	70.3902	123.428	55.9676	60.6428	55.2176	57.1097	65.6547	104.323	79.9865	140.088	63.1156	60.4482	51.4468	44.5252	43.7675	40.7781	88.6488	98.4218	62.818	62.5633	75.9687	172.695
CAG78233	82.4779	66.5791	18.2696	12.854	26.8549	23.2443	26.2026	29.3941	29.814	31.8105	59.5316	59.1385	53.3005	49.5845	49.3654	40.83	20.7965	21.8961	18.0111	33.7321	37.0597	33.4812	30.6839	32.7048	31.9711	67.578	61.9194	61.9671	117.296	88.8412	96.3683	132.666	131.308	122.854	58.3851	52.1277	67.3713	36.3818	35.161	24.049	20.2034	38.8009	42.9051	44.6404	47.1103	36.7184	34.7628	23.4782	18.3478
CAG78900	33.8126	199.446	46.4972	38.6287	30.848	27.5025	29.8229	32.9036	31.3415	31.7161	24.9773	22.3411	23.6667	33.928	29.7502	28.721	35.8413	38.7416	37.801	30.1962	45.6697	44.2942	36.3381	36.6103	34.3293	128.745	133.891	141.974	110.696	100.036	105.303	185.819	196.86	171.958	176.865	162.246	143.968	38.4789	35.0841	33.6638	33.9718	101.556	107.511	61.1816	57.0132	38.7421	37.0076	38.0111	36.631
CAG77688	95.4834	88.4552	35.1711	34.0453	20.7585	18.5917	20.6199	25.9073	27.746	28.9655	28.5796	28.4903	30.4662	22.9769	24.0274	21.9529	28.752	30.3531	31.7238	13.0143	20.106	19.2152	43.5668	48.7817	37.5781	68.2547	81.1922	89.7063	48.9146	38.2962	46.5457	79.9705	89.5591	78.4186	48.4817	43.1905	73.3629	72.4707	62.1906	59.1686	52.0666	89.114	133.493	45.4939	50.123	53.0385	47.4451	33.1594	34.2223
CAG78812	78.1522	46.3009	64.0656	55.7716	49.2492	48.032	45.537	59.9673	51.0083	48.0733	72.7159	64.4868	65.7222	58.9108	51.3966	46.1817	27.6691	22.7626	17.1723	22.5672	29.7052	29.0674	18.2237	27.426	16.3689	46.7945	42.9866	45.2976	73.723	66.0893	72.5729	46.5617	44.45	37.964	43.2922	34.695	41.9713	58.2496	39.7488	61.8641	59.0802	43.9538	40.3179	34.4331	35.5807	55.1824	72.2741	56.3998	37.431
CAG78509	315.892	392.358	337.387	292.831	522.893	564.787	604.358	628.329	636.565	710.311	755.29	777.458	835.394	558.736	549.285	614.413	495.022	595.19	549.321	568.403	698.294	560.201	722.446	599.564	640.9	1545.82	1649.81	1688.09	1183.46	1577.36	1573.73	2464.48	2670.06	2347.64	1700.24	1826.11	1710.47	407.865	415.485	458.368	421.761	460.311	435.869	817.718	558.7	578.132	510.357	445.812	296.165
CAG78767	30.8464	76.2557	68.9316	154.576	67.355	74.9307	74.3918	50.2642	54.5738	62.4892	58.9705	72.5923	63.3107	73.0101	78.1675	66.1351	73.814	37.7974	140.065	65.5063	42.2687	39.9056	108.671	36.6178	56.1431	13.8325	14.8775	16.1978	39.7558	30.8621	40.8152	52.8828	50.0348	42.7234	38.7123	35.2899	36.6936	24.5616	20.0521	26.664	19.4543	8.74067	15.6515	61.9033	50.1182	109.879	78.5278	189.8	73.6929
CAG78745	21.0413	2.88584	32.2771	29.815	26.2075	22.9314	23.1866	28.3217	25.8501	25.2663	35.1769	30.9703	33.4858	27.5097	26.7676	23.4344	23.2548	25.9725	14.0722	24.2297	32.5588	29.9605	38.9778	46.0743	34.5704	116.535	116.057	112.156	81.7608	83.3361	87.7935	66.5912	69.8715	63.5404	85.0933	71.7862	68.3491	23.3713	18.2772	14.7569	12.9702	25.2116	24.6687	32.986	34.7997	24.0265	31.3962	30.2463	26.236
CAG78143	51.7272	418.259	201.721	321.135	229.312	227.252	228.599	277.821	269.019	236.854	271.252	251.007	246.796	205.197	200.046	197.729	115.245	90.369	98.7589	75.9316	89.103	82.9032	128.176	105.039	86.9289	187.346	184.228	179.244	131.466	215.662	190.479	569.044	543.982	549.652	606.284	667.98	427.466	119.767	99.8425	104.301	112.576	611.843	694.917	168.611	190.799	105.341	110.252	251.146	167.583
CAG77807	12.7341	7.99969	5.33753	6.02342	5.87628	6.49182	4.19219	5.01773	4.98884	4.66774	6.38322	6.96904	6.41123	8.30157	7.52594	6.79991	4.84352	4.34136	4.14308	4.03343	3.06348	3.86773	5.70889	4.04261	2.89678	6.82675	7.17294	7.31892	8.58802	5.91317	4.48017	11.3032	10.4865	13.8828	4.55028	3.78561	3.66442	4.29004	3.2783	4.70549	5.04344	11.8071	15.3734	3.76315	4.40193	6.05608	4.84715	2.28162	2.13661
CAG78789	13.5579	6.40216	33.6018	38.8641	30.6842	34.2604	34.8946	39.5467	43.6417	44.6886	41.8336	39.54	41.9241	41.8644	46.0334	42.218	56.7293	63.4869	53.0939	31.1403	41.431	34.536	38.7316	32.4116	37.1847	24.401	26.617	26.7079	39.5354	23.9983	29.9954	16.5184	18.5537	12.2576	19.9107	14.5689	23.3404	21.9526	18.7035	17.0987	16.4628	25.8465	28.6931	11.6214	13.0713	26.8264	27.0351	40.3299	45.6915
CAG78917	10.9566	29.2979	29.4297	35.1924	33.1199	36.9639	37.5682	56.5088	54.371	53.6048	61.568	58.1301	56.3465	41.1655	39.1108	37.4687	46.4888	45.1631	44.3321	52.0088	65.0457	76.7195	80.3092	58.8673	63.4049	36.9671	42.2166	40.8959	100.7	34.1101	43.982	66.6783	78.7317	88.1232	76.9279	67.8622	140.011	8.87031	8.57266	10.2456	13.4816	15.3624	12.6081	48.6997	50.8449	26.2041	24.9278	37.3684	38.2806
CAG78569	40.2257	53.4824	46.7514	50.4142	50.9393	57.9712	50.4382	43.9801	48.7143	52.3306	41.9513	39.3954	40.7655	44.7317	48.296	45.9522	46.182	55.0137	45.7636	46.6032	57.6909	49.3188	64.3859	43.2297	51.0463	69.1298	76.9467	65.2453	76.7343	73.6848	73.2376	80.5266	72.6534	73.343	75.8444	60.4708	64.8791	34.9669	31.1708	42.0962	39.936	33.1416	31.7631	52.2316	45.4631	38.5225	33.4099	48.6207	51.0066
CAG77686	10.1741	9.09966	14.3744	10.5619	14.2215	15.4428	12.8167	16.0491	14.1093	13.8157	15.9625	15.1108	14.436	15.4208	15.2372	14.9963	12.2046	12.6227	11.2636	14.3079	19.5308	18.9134	15.4049	16.8127	14.9807	14.6861	15.6481	17.2116	17.7518	13.4622	14.7297	18.7188	15.8766	17.8401	13.2224	11.2994	15.2811	8.7835	7.07984	8.48951	7.65863	6.80299	7.38207	13.5179	13.2768	10.1767	11.5616	11.7128	11.2466
CAG78912	30.9477	8.18561	29.1695	28.9304	28.1221	30.0079	28.2436	23.5534	21.1043	21.5215	18.5396	18.6978	18.3388	28.7005	29.9937	26.5548	33.3283	36.5721	24.7574	21.7668	25.559	23.4243	27.5346	18.9875	19.567	58.8232	67.3992	59.3835	49.3419	63.1028	65.8009	40.1722	34.3543	39.7757	27.8518	27.0609	20.4922	23.7084	23.3372	19.2704	16.1018	42.9191	39.2303	13.0274	9.23864	15.4574	12.0455	20.9268	20.9419
CAG77711	810.306	443.635	1477.05	794.256	165.179	129.837	223.082	375.866	487.74	459.648	384.696	339.974	373.036	275.796	260.181	260.784	791.092	627.032	598.007	177.474	243.876	231.809	166.712	451.302	354.594	241.116	247.495	287.395	136.699	195.586	187.887	81.4311	77.4868	78.1856	93.8613	104.214	77.2058	1468.43	1456.31	592.609	645.952	1620.04	1761.7	1112.94	1148.24	1133.33	1018.87	727.493	1294.16
CAG78747	180.232	501.375	175.908	260.388	247.105	251.823	260.124	278.404	327.844	337.802	298.786	310.07	298.247	245.555	301.245	292.092	208.35	220.873	203.224	118.599	139.543	139.086	257.999	139.69	143.426	152.732	152.469	143.421	217.367	164.826	171.828	486.979	490.001	508.09	402.776	376.252	495.679	135.455	124.993	189.309	169.537	154.996	148.331	495.285	459.296	320.53	264.638	262.521	200.021
CAR65193	32.698	6.04855	50.8927	56.448	61.1238	65.6338	58.8404	56.5331	55.0381	52.6712	92.0924	87.0567	83.8987	80.4656	84.4284	74.3457	28.951	32.1615	23.5937	22.2193	22.5354	20.5258	16.2894	17.4143	16.194	24.2729	24.8527	21.0419	23.577	20.3793	19.9741	46.72	40.5479	38.0054	21.7172	15.1424	18.8859	20.3527	17.3557	25.256	24.0305	16.5108	15.6635	24.5859	22.6869	27.7368	29.7957	49.8355	43.3149
CAG78515	24.7942	35.4702	35.2175	38.6505	21.6856	18.5591	18.8539	23.3512	21.005	20.9323	31.1144	26.4495	25.4518	30.1732	26.0467	25.6339	17.7744	14.2924	9.79443	12.8784	13.025	13.6338	14.6579	12.934	11.0462	18.4634	17.9842	17.1921	20.3476	23.4879	20.962	40.7669	31.8799	32.8822	41.7932	32.1653	33.6306	25.6466	18.7594	24.421	24.7546	26.7938	37.2379	30.7465	34.3403	21.8581	23.1068	31.0534	21.1865
CAG77822	40.9256	1044.93	539.275	363.438	158.059	131.951	163.186	247.543	305.992	295.72	384.511	370.521	382.832	254.735	231.598	233.515	370.727	375.91	323.664	77.2607	74.915	71.0509	95.2927	164.781	163.312	21.1297	21.6981	19.6739	9.10417	9.22662	10.6711	32.9664	31.4952	34.4939	45.5199	38.53	53.1282	24.4422	24.252	7.45006	8.96411	24.5364	26.5302	9.52664	7.74256	7.91295	5.12256	298.61	539.469
CAG78933	23.1764	7.99661	49.4448	36.9574	24.7619	21.8528	23.3633	36.6675	32.3225	30.5184	30.1082	27.3574	27.7644	23.9667	21.1521	20.1102	13.6271	11.3671	6.57443	13.1532	17.4919	15.6283	7.48718	13.1802	10.48	13.8124	13.7332	15.4754	17.3047	14.9827	16.8077	16.0638	15.7498	14.6624	13.5365	11.8178	13.0537	30.0193	22.915	23.5997	26.1303	18.9281	27.0989	11.1505	12.4296	27.0465	39.2377	30.5201	27.8574
CAG78775	14.5441	5.52518	14.559	13.4883	12.3076	11.4306	10.3122	12.4367	12.2014	11.1635	17.8743	15.7405	15.6004	20.6384	21.6409	17.3647	10.4979	11.8729	8.41373	15.4164	16.9974	16.8538	12.1612	13.5924	15.3794	17.7843	20.8196	15.0009	21.1082	16.8411	15.7562	16.5793	16.093	13.599	13.3765	9.41263	10.8454	9.45987	7.55704	9.47389	7.69648	7.83922	8.16096	14.8501	13.1148	8.89555	11.7986	13.6241	13.7331
CAG78129	42.4341	16.5822	72.9222	40.353	30.6117	24.9811	24.9741	32.1413	30.4152	24.0596	22.4157	20.7025	20.8442	28.0449	24.3309	24.5608	42.0389	32.9767	28.4123	42.645	51.7479	47.9915	29.6261	45.7427	30.9976	39.1231	44.7164	41.9715	43.6491	46.6983	40.1174	39.8507	36.4417	37.313	35.219	29.4517	28.4586	64.7059	49.026	29.3669	29.8076	61.8009	73.6725	54.7869	56.2752	40.9389	43.4927	29.3872	43.7679
CAG77820	72.9024	114.977	87.0487	101.71	95.8268	89.0451	95.7092	94.7193	108.42	104.555	131.883	119.014	119.991	104.054	110.863	109.441	46.6595	50.0726	46.89	34.9928	50.905	43.4167	44.6585	33.4215	26.8807	38.9189	44.9112	38.6207	65.7157	78.4162	62.5603	123.719	134.11	132.497	102.459	100.546	77.9046	51.3996	43.0294	83.7252	84.8561	83.858	89.13	53.1694	51.7317	91.827	109.311	98.6973	72.9601
CAG78045	208.026	1736.05	33.2067	23.555	33.2944	30.0525	30.1176	55.8441	44.9709	39.8472	46.4815	44.6682	49.3425	49.2842	46.2447	42.8532	37.7523	52.0893	33.237	7.64911	12.9236	14.8306	24.3884	16.3842	13.4622	43.7826	48.5538	41.8578	77.1572	91.4773	84.7797	366.51	347.95	367.533	302.874	270.701	198.34	16.2933	20.5455	97.383	109.82	465.674	452.353	29.0698	37.2169	86.8457	107.098	21.2923	34.8932
CAG78185	1088.13	969.334	1131.68	1014.93	801.517	783.21	852.08	895.922	951.439	955.213	847.164	844.388	839.519	955.435	867.141	929.242	1209.4	1084.92	1227.93	717.332	786.333	739.275	641.776	732.405	584.754	1005.75	963.903	974.532	1006.62	1309.76	1325.55	614.934	627.602	586.45	797.335	797.881	688.019	1264.54	1275.76	768.878	762.574	1039.52	1263.54	892.417	858.611	1051.56	1056.01	1004.6	1310.7
CAG78011	63.3212	40.0544	91.5518	54.5806	104.096	98.9663	100.305	115.344	108.21	112.475	77.6817	75.65	83.9742	102.848	107.694	106.808	195.465	204.536	229.503	159.443	188.342	202.935	150.881	183.916	186.111	133.337	182.185	141.138	146.944	115.652	119.784	45.6537	67.4613	53.7385	57.9688	57.204	91.4766	83.5187	96.3616	65.8699	52.5152	79.2964	87.3585	95.7559	111.969	74.5939	69.9237	81.4842	117.116
CAG78843	43.9612	17.942	72.9313	58.1522	44.0835	42.3046	38.711	46.9005	43.2053	43.0959	42.8161	40.7592	39.9713	47.6961	45.9745	40.1622	43.2754	36.7968	34.0256	36.8117	44.0856	42.5466	25.3943	37.5613	28.8667	44.3332	46.1109	43.9095	52.8623	58.6854	59.2645	35.0178	36.727	32.1277	28.9986	28.638	26.4703	58.1153	50.6216	30.1242	31.0714	24.3998	24.0401	34.8576	33.8128	46.1195	47.3096	53.3559	50.0086
CAG77802	35.9024	0.945544	57.7478	45.9192	34.0558	34.01	40.3328	57.6443	61.7943	65.0033	66.1518	66.3277	67.2121	40.6479	48.679	43.5497	23.7703	24.9282	17.753	18.5782	25.1579	24.0051	13.898	23.2365	14.8042	33.1552	34.8184	32.9907	54.6042	44.7897	57.3115	9.39027	10.8613	9.76745	11.2319	6.55382	9.20853	36.6881	29.9323	29.9755	29.8536	24.0532	19.3488	14.8038	12.5483	49.2016	71.2008	42.619	42.4412
CAG78046	118.576	78.0077	389.958	382.259	605.176	632.494	598.893	627.631	627.578	628.853	940.751	941.024	1002.68	749.031	786.494	778.56	170.702	222.539	196.626	129.192	136.091	128.491	118.687	152.782	101.412	52.278	54.4521	58.0025	81.2719	57.4424	62.954	109.128	104.668	110.386	89.4735	74.0457	89.0066	101.839	108.003	83.9516	81.0925	172.848	134.505	31.0977	31.0406	84.2473	111.467	371.953	366.905
CAR65199	14.2126	7.75089	9.06665	8.60082	15.9343	16.8998	14.7732	17.5752	15.673	13.0505	12.7158	12.7475	15.723	15.4356	16.0961	14.7165	20.7361	26.0563	22.466	26.6592	24.5221	22.9658	21.6543	21.9668	23.0774	12.3122	10.4863	11.1373	16.8152	3.24746	6.81755	10.3461	7.61483	9.46281	5.5659	8.87388	15.3876	6.13669	6.67211	11.4444	12.1655	8.48769	8.17746	13.9846	11.7156	8.84701	17.538	7.84804	5.227
CAG77885	34.8211	2.46859	28.7593	24.3594	29.014	27.5668	26.9145	28.7296	23.4999	22.0622	28.5721	25.0058	27.3151	31.5209	30.4961	26.062	21.5293	19.862	12.4953	13.5038	16.9682	16.473	7.96524	15.0716	11.2784	19.5048	21.7027	22.567	32.9707	23.6575	25.7583	10.9243	13.8511	11.1595	8.2321	7.39849	12.6902	22.4053	19.5186	24.1983	22.1301	21.1779	9.17475	11.7375	10.7995	21.1667	24.5004	21.2705	18.508
CAG78573	17.2331	19.8975	10.4973	10.2733	6.65549	7.16231	7.86176	8.5977	9.69565	9.85091	8.99689	7.22249	6.82769	10.4366	9.799	8.47754	10.7695	16.7115	12.0767	40.1292	39.4208	40.1315	48.3103	42.1541	40.8579	25.7147	24.2907	27.6224	28.7465	23.0246	23.7572	19.7247	18.5479	16.8979	22.7214	20.3628	28.3717	15.9644	13.5901	16.481	13.2004	9.15254	8.97834	17.264	13.1948	7.33075	8.39209	15.0339	11.8365
CAG78043	40.8996	4.32058	36.001	28.0937	28.8187	24.1637	28.2011	37.8503	36.0924	27.9317	36.3166	34.4672	31.1639	23.4071	20.0516	20.9337	14.3357	14.0505	10.1577	23.9914	32.3319	29.5036	22.3387	28.9876	20.075	63.2266	64.4539	71.986	44.7915	91.447	83.8579	41.6434	48.0943	44.31	28.1085	30.7061	16.4191	94.6475	96.8614	82.8938	89.6092	115.641	135.317	11.0768	11.0643	41.8014	55.6113	22.4244	24.5874
CAR65202	16.38	14.1046	18.2357	19.8651	20.0038	22.8862	18.155	23.5967	23.0793	33.0252	70.0273	67.8222	68.4366	44.031	48.7562	52.5034	5.19809	9.45217	3.66111	11.2619	18.3486	14.3324	17.0401	14.4124	13.1845	15.6245	15.1953	15.467	31.1591	21.0527	24.4859	15.8148	18.3402	21.697	18.4483	17.44	18.339	18.1467	12.8161	16.795	17.9871	10.4089	10.4842	9.65282	11.4493	21.6069	20.4453	15.9616	12.2294
CAG78869	10.7066	8.04557	0	0	0.0347081	0.101445	0	0.184409	0.141946	0.175445	0.115164	0.148716	0.18281	0.179468	0.105182	0.0333209	0.436925	0.644718	0.3462	0.163838	0.360896	0.227994	2.24077	0.694287	0.577197	1.28234	0.60149	1.00868	1.09389	0.209556	0.123489	62.3827	76.8478	68.716	41.2524	32.0059	50.5707	0.0659993	0.127569	0	0.065419	0.31751	0.639618	5.22778	4.25599	0.641	0.188619	0.0794396	0.256986
CAG78426	24.7263	34.0712	25.2634	20.3081	24.5462	24.2192	21.5938	24.4719	21.6439	20.9115	25.0562	22.1905	23.6174	23.6868	21.4947	19.4975	15.1712	16.0258	9.6818	14.9924	19.4081	19.3878	14.2219	15.8922	11.9497	23.9846	25.7398	22.8319	32.0607	23.3473	25.922	34.1636	34.6514	37.4084	31.7412	26.826	31.5996	17.4812	17.5554	15.5385	16.0308	15.1034	18.8719	37.3792	38.4437	16.9997	23.3228	20.7906	17.3063
CAG78157	2.87863	5.5604	1.39178	2.29143	2.42665	2.97316	2.58804	3.08653	2.44347	2.63913	2.88724	2.83571	3.25342	1.93918	1.63419	1.87078	1.58139	1.36594	0.672357	0.54547	0.470532	0.509878	1.06684	0.844438	0.586984	3.01215	2.26551	2.93844	3.92495	3.9958	4.77478	42.7734	40.9077	38.9839	10.8706	10.2879	6.79514	1.04872	0.337845	1.14403	1.24741	2.28716	4.53969	5.97746	7.43506	1.44294	1.59847	1.76721	0.952815
CAG78830	20.5385	16.3683	24.1587	24.6158	18.7283	15.9736	17.2913	23.3623	20.5434	19.935	19.1561	17.1148	16.854	19.2541	18.6517	15.6557	11.8435	11.3348	8.8355	9.94328	11.8993	10.9869	10.6161	12.0166	8.94465	25.0292	24.0698	24.016	24.142	24.803	25.9176	39.9163	36.9484	35.9304	28.9332	24.9415	25.0895	19.5431	14.4789	17.8845	19.0809	12.4015	16.3442	21.8355	20.6419	18.0866	22.9627	21.4578	15.7652
CAG77934	52.944	29.0095	58.8208	57.725	57.4757	55.8508	52.962	53.9531	51.5674	46.8258	58.8481	52.1418	50.9609	68.6545	65.8889	60.7143	49.2962	50.8051	42.8262	26.4873	29.8293	27.9577	29.2528	27.7131	22.9896	44.9906	54.3628	47.4443	66.8091	68.2734	63.2802	89.8089	81.9895	79.8933	72.5488	83.0259	59.2634	33.6067	38.3968	25.9741	25.1951	38.1581	46.9217	12.3538	14.0964	25.9319	27.572	48.4206	42.1403
CAG78428	7.44219	3.85564	12.6886	9.53498	9.83984	8.77949	7.28597	11.3828	8.99056	8.83108	10.1597	8.73431	8.71185	8.53753	9.08821	8.00933	6.34288	6.07463	3.51566	6.27285	9.74206	9.15504	4.4598	8.08692	4.98887	12.0241	12.3702	11.5948	13.8755	10.7938	11.8164	13.0021	9.58652	10.9648	9.48262	9.25923	9.74522	6.13565	4.80791	10.6144	10.8484	6.64806	5.51767	7.71432	6.75378	8.11992	13.1512	8.91539	8.71691
CAG78373	159.687	368.272	69.3411	79.081	78.7308	80.5568	72.9275	87.1321	81.3312	82.8967	90.7851	84.842	87.8253	83.3306	86.6932	78.7195	86.0184	91.1858	98.4851	66.2202	93.6339	87.8895	136.886	99.2111	90.5929	159.883	167.074	169.668	253.151	199.879	230.196	340.005	350.737	343.641	444.712	420.268	524.618	145.053	127.075	145.203	134.219	280.464	291.128	742.339	754.772	181.356	175.043	84.7876	77.7198
CAG78859	65.4332	69.3569	59.7268	73.9421	37.3005	37.868	40.1086	43.3704	46.1513	45.689	49.6854	49.916	44.8166	49.8672	45.9251	40.2729	70.7174	62.9884	71.8054	43.4902	52.7512	52.6741	69.4873	51.1847	44.3026	68.2547	71.7198	65.5123	64.798	96.9373	90.591	88.511	88.1184	87.7517	84.3901	71.8257	69.6454	48.211	42.222	57.0908	52.7798	67.3547	95.5374	76.5125	78.2663	113.19	103.41	72.7527	61.7403
CAG78282	115.222	46.741	160.794	128.589	90.708	87.5963	85.7132	84.6581	82.8492	78.4252	64.9463	61.1915	62.5578	95.8347	90.2856	88.7743	116.4	108.397	104.557	77.515	103.191	99.624	131.55	112.752	85.1338	256.649	259.369	261.246	219.43	259.712	251.573	207.466	214.512	209.847	327.566	352.612	268.96	114.379	104.003	134.377	131.11	231.6	240.447	115.905	124.893	91.7288	97.2157	104.871	123.959
CAG77840	78.0306	174.308	121.009	184.495	160.023	158.148	155.657	188.045	226.332	237.431	185.174	188.151	195.77	150.691	161.648	167.205	129.915	147.472	135.201	102.366	100.106	93.5096	201.619	111.124	115.418	102.505	98.488	92.9629	110.021	117.171	113.226	188.967	202.706	185.18	125.129	108.245	139.606	101.013	99.1351	113.183	126.474	128.786	151.843	201.319	179.732	174.648	181.881	190.093	163.174
CAG78302	75.1898	20.0995	133.35	171.978	137.547	141.207	127.758	123.188	118.151	117.46	148.713	134.854	135.521	156.047	151.386	138.967	67.6528	76.0889	49.9072	59.7537	63.0513	58.8774	43.4736	48.5961	32.2841	24.0972	21.8764	23.7212	27.6616	25.7507	23.4815	7.39294	8.08356	9.10773	11.1605	10.8702	10.7853	59.6375	45.8117	107.606	100.347	27.0423	27.3059	30.5026	26.8928	118.576	152.854	152.653	103.789
CAG78320	43.7955	12.1035	59.8475	51.5558	40.8288	44.7794	42.2599	44.4261	48.1562	46.8946	46.2988	43.3669	44.3754	46.2458	49.6899	42.7787	43.1366	38.8746	35.1473	35.6518	39.8316	37.1197	33.6863	32.4446	31.2077	41.1878	44.5314	39.0648	51.3289	54.1588	55.1692	35.1807	34.3177	30.4393	23.9916	20.9546	22.2623	35.9762	30.5869	28.526	29.0765	16.1213	15.8967	32.8332	28.6327	54.9769	48.6038	52.1447	47.2657
CAG78604	96.6361	16.7015	172.885	272.841	132.392	135.548	147.003	123.09	136.178	135.23	99.1339	99.7426	101.696	150.315	150.691	134.225	69.9515	87.1032	65.5818	27.2186	39.3618	36.1268	33.3788	39.9702	30.9507	88.4977	82.9968	84.6159	58.7966	72.4999	70.7883	40.8803	43.7406	32.5693	66.6167	69.9257	64.0425	133.854	115.828	138.87	127.404	79.2789	75.0134	57.4629	54.653	67.6105	86.8703	247.222	172.464
CAG78706	29.117	53.7842	28.4004	21.3606	14.7504	13.53	16.1951	30.8481	36.4194	34.3458	25.1655	25.7178	25.2083	16.8769	20.1311	17.5504	25.5153	23.3849	23.739	23.0155	28.5538	26.6286	36.7667	29.5293	25.4172	17.2667	16.4674	19.4954	34.38	25.8963	26.5196	26.0789	24.3938	27.3862	34.6413	40.3177	43.7543	22.8268	21.7724	15.3658	12.8658	50.6729	57.9801	15.3817	16.0348	20.8296	25.3697	24.6021	24.5443
CAG78350	119.288	52.1015	201.294	86.645	57.2085	54.5989	68.7159	101.887	99.8234	88.0823	52.7818	57.2166	64.2613	70.1798	57.1998	80.2813	207.141	203.564	237.4	196.731	208.363	204.089	158.585	212.57	159.793	207.004	202.611	233.694	144.071	165.654	173.428	82.0453	87.5071	84.6266	110.748	128.157	120.903	293.331	313.794	132.756	154.591	243.514	174.545	125.958	148.501	128.362	127.292	74.4878	227.46
CAR65201	82.9466	47.0726	135.138	173.754	216.674	189.958	209.139	175.311	200.979	247.764	220.234	261.154	217.154	198.994	249.175	273.267	169.388	224.978	187	290.507	239.158	310.934	213.424	213.486	247.295	63.5629	56.53	62.5983	118.741	62.2955	66.9865	58.9262	66.6147	64.0759	71.075	71.881	158.069	95.2675	92.6572	86.4418	69.1684	145.96	140.548	115.202	87.1836	101.661	84.9741	174.559	124.044
CAG78183	59.9159	313.32	59.2259	66.9388	58.7145	51.6855	50.0511	75.118	70.0659	56.9985	52.4105	44.2762	48.2326	66.5771	52.1918	54.5829	51.6157	57.4601	39.7121	30.1184	42.7436	37.9946	37.1655	33.3457	24.0727	58.6182	61.1077	65.59	50.111	57.5168	63.3784	76.2022	79.7906	83.4901	146.239	142.588	105.597	51.0558	49.8988	78.5022	84.9968	145.315	123.022	55.3025	62.3182	45.0152	44.7604	56.3072	49.2997
CAG78120	13.4182	8.28552	12.1641	12.0865	13.0681	14.1511	12.5935	12.1108	12.266	14.1644	14.3587	13.9525	14.1272	13.9575	14.6723	13.1216	14.1135	13.7833	11.3966	14.5044	11.6862	12.8842	9.26198	11.4594	10.4885	15.486	16.2529	13.697	16.2481	13.2794	16.3115	15.9997	19.411	16.2419	12.0767	11.5364	10.9111	8.71773	9.6063	7.05795	8.23729	10.6612	13.8968	10.3461	9.95473	9.9901	8.84806	12.8466	11.4207
CAG78750	85.2282	33.0614	393.685	528.469	607.778	655.476	625.763	535.942	582.95	579.571	613.858	629.618	617.719	637.754	646.529	609.577	285.644	324.877	236.332	483.997	411.06	364.679	350.665	233.09	238.884	62.7514	60.1481	57.9221	83.1154	50.3219	56.8587	65.2805	65.1854	64.3317	55.9986	52.9304	83.4041	116.868	102.024	238.907	201.627	103.959	85.0783	157.853	172.44	161.958	220.168	548.899	402.064
CAG77870	61.4246	166.908	34.6025	42.6914	44.6828	40.6983	40.6743	38.2886	34.609	30.0454	39.4786	35.7309	35.3021	39.5193	29.7849	32.4969	5.77753	7.34806	1.83546	8.39138	11.3036	9.80286	10.6284	11.7405	5.82365	50.5777	43.8698	49.4887	49.8387	67.7064	59.9867	143.062	125.25	115.833	118.284	126.774	76.2328	40.8038	46.9777	129.475	133.233	63.5476	58.5023	25.6512	24.0312	45.039	57.3886	38.8268	27.2174
CAG77640	26.6142	76.7444	24.1995	26.7401	41.9144	39.637	34.639	46.3373	40.9673	35.8044	47.1237	42.2209	45.1254	39.6476	32.4349	30.9731	24.002	19.4482	15.3424	4.82321	9.07333	7.4376	11.0461	8.66074	5.49957	52.8756	50.5722	52.8591	60.7534	86.9864	81.4737	90.8905	74.8931	74.4716	91.1809	86.7546	56.5651	25.1538	23.3911	47.5079	45.4441	45.238	43.5815	85.9596	97.1179	19.8848	29.0473	23.9393	15.3748
CAG78494	0.409022	0.45332	0.308994	0.0856809	0.339576	0.127245	0.173928	0.249814	0.400605	0.211263	0.751154	0.503654	0.522812	0.351173	0.290251	0.225695	0.328828	0.176441	0.217124	0.352297	0.585004	0.438502	0.473707	0.61928	0.347517	1.17489	1.60952	1.29052	1.91209	1.20912	1.44053	4.0732	3.19052	3.33331	0.926759	1.65487	1.40337	0.248354	0.24002	0.334669	0.0984682	0.573496	1.05902	0.437156	0.955292	0.723621	0.567814	0.538074	0.338462
CAG77898	73.0704	58.5372	129.755	181.118	155.611	159.757	170.655	104.311	127.927	148.297	127.282	132.634	134.742	126.51	137.096	149.927	143.544	108.156	204.76	52.0293	66.0244	58.756	111.801	62.9469	52.9311	51.0687	47.9704	54.8405	81.8436	55.3762	71.4392	49.2077	48.7193	50.9379	50.5701	48.7492	69.9182	53.3825	58.0828	54.7854	50.8107	157.149	246.681	112.9	111.987	134.337	109.117	211.058	159.68
CAG78140	142.619	111.17	267.429	318.48	80.556	84.1377	90.1618	89.5021	103.132	103.108	84.688	91.4967	88.1368	104.568	107.404	109.325	264.671	169.273	399.258	202.957	220.368	232.658	280.281	241.24	219.437	110.138	110.075	120.154	152.53	117.793	134.039	104.306	99.9308	102.619	140.519	151.547	149.372	142.61	144.957	94.9673	86.5932	207.26	264.753	231.715	248.513	262.888	196.752	240.793	235.384
CAG78705	161.124	66.3634	121.362	150.714	172.218	156.549	145.085	166.392	135.968	120.445	140.665	132.821	125.221	173.744	139.089	136.923	115.348	100.816	69.3834	25.6117	40.2714	34.2561	32.0917	41.9121	22.7908	143.96	123.981	149.575	75.7604	118.129	95.3062	214.627	221.099	172.878	82.1896	101.959	59.196	101.441	95.0383	172.849	171.204	121.551	167.321	42.8159	47.9943	62.5393	61.9606	118.364	76.4829
CAG77717	151.819	65.4486	196.153	103.838	93.5361	84.2873	90.3367	122.367	120.82	119.95	92.5544	89.2854	89.2367	100.039	93.7432	96.363	177.039	157.517	166.653	144.872	177.008	167.213	105.217	174.663	130.017	126.097	129.347	129.398	122.421	115.434	107.596	83.9627	90.3889	96.5282	94.9368	87.803	98.7271	161.643	146.895	56.9994	65.9046	88.0557	76.4972	105.221	104.091	131.138	125.081	100.647	183.145
CAG78833	373.467	192.113	396.01	428.409	295.003	304.464	310.747	266.156	300.939	296.336	251.784	255.129	279.252	270.365	279.534	269.067	258.919	262.27	255.985	148.959	195.907	179.982	260.923	214.948	196.752	872.313	823.799	877.289	502.648	1020.21	990.874	1898.34	1917.43	2037.3	1146.34	1288.23	701.096	424.672	414.9	512.777	462.698	551.289	489.342	599.091	634.629	352.915	382.28	368.659	352.287
CAG78754	18.4021	15.7965	14.7392	22.2929	17.4157	20.83	21.4146	23.9228	27.0713	25.3366	21.2979	21.2339	18.7934	17.4248	19.3089	18.8945	19.3096	18.8889	18.1247	17.5687	18.9129	20.5654	17.5633	18.0429	17.0477	18.8781	20.448	17.8997	29.3662	22.2268	19.6471	31.0848	32.0731	37.7309	36.281	31.6451	34.3836	15.616	13.5308	15.2901	14.4112	16.0614	15.9167	9.81699	12.4886	18.9583	15.0045	17.1758	17.298
CAG78082	68.5949	15.8133	44.9688	40.5882	33.7542	33.7059	31.5492	39.6095	34.7199	31.8032	38.6026	31.5385	33.5952	35.8041	34.0712	32.9194	30.2709	28.4784	24.6215	17.1533	20.1211	20.4838	12.8256	16.6339	11.4388	29.7133	28.7886	28.2868	36.055	37.7914	35.0845	24.1322	25.1568	23.4127	23.4345	23.7515	14.9682	34.9793	37.369	39.039	35.2488	73.1463	74.2403	20.8612	18.771	28.6247	34.5239	33.4018	32.3502
CAG78417	20.5717	9.63035	22.1158	36.8777	65.6881	67.0746	64.0454	45.9082	44.0423	49.4236	48.691	41.1361	41.3184	49.3157	52.2547	47.5395	20.0766	19.3587	22.4705	18.315	22.5318	20.3763	46.8711	23.5378	25.9234	14.8133	16.7837	13.5833	26.6492	15.1268	14.4948	11.793	10.9409	12.09	19.1723	17.6733	25.7217	23.0602	16.1344	50.4039	51.3102	15.9473	22.1155	34.8828	39.948	71.739	88.386	45.1039	28.4104
CAG78311	1.34587	4.9277	4.57529	3.87652	2.68596	3.14021	1.83954	3.88167	2.96589	1.84649	3.92135	2.30174	2.71625	4.11098	3.58147	3.09432	3.83206	3.9007	2.85775	0.579608	1.46088	0.862584	2.64981	0.716383	1.07202	8.62926	5.17194	9.67926	10.1584	7.56789	9.93872	12.565	15.2702	9.87937	12.0708	9.07543	8.42732	4.49459	2.96166	4.3262	4.65757	4.32451	2.5739	26.9708	27.042	5.20853	5.25478	2.70494	2.18761
CAG77855	27.0993	33.5105	7.32212	9.11584	17.4326	15.3841	15.6809	23.5581	19.5026	13.9842	25.4981	20.2974	21.8236	22.6003	16.7164	15.4625	10.6678	9.38602	3.99008	3.0667	3.78898	2.71991	5.13154	4.39871	3.19315	38.6565	31.6214	32.3981	24.7227	46.6517	41.6865	95.6398	99.1695	89.0158	65.9827	97.2587	38.6844	14.6528	16.0183	39.8838	35.5957	33.0503	34.4536	13.8927	24.7297	5.54082	6.35006	7.51731	7.01492
CAG77629	7.24477	2.35448	9.44819	9.90443	6.47738	6.78518	7.04156	8.95312	8.76379	7.6809	10.4499	9.12961	9.69635	9.36796	7.3303	7.57439	6.84615	6.70271	4.57447	1.90485	2.33725	2.27498	3.42685	3.46388	2.26777	12.0479	10.6907	12.0306	11.0417	8.8214	11.0899	15.2886	11.1401	12.6125	12.5753	13.1988	15.6468	6.20484	5.10161	5.70495	5.23233	3.386	3.14127	29.808	29.8598	6.85826	7.54302	8.91751	9.10515
CAG77704	21.4409	6.17065	26.6013	20.608	16.7842	16.1507	15.265	13.1376	12.3992	12.3555	14.0123	12.2154	12.4286	16.873	16.1176	13.3552	14.7328	14.9447	10.2864	16.2077	18.7719	18.4479	14.6038	19.2675	15.2449	40.2173	44.8563	41.7245	33.1099	32.6794	28.8314	25.6735	27.182	25.8842	21.7093	19.4356	20.6562	17.8302	14.0643	11.635	11.2019	14.0524	16.9749	16.8432	16.9669	14.9885	17.6007	17.8288	17.2003
CAG78561	129.425	156.945	37.8661	45.4472	50.6436	62.6065	55.4442	51.5307	41.5212	46.8523	37.518	42.9897	41.773	62.502	70.7041	69.9478	19.2963	19.1614	25.2178	63.4703	72.7983	62.9428	135.683	67.0768	66.1051	44.1297	36.7988	40.9602	54.8883	37.0192	46.7466	84.3036	99.2055	95.4866	127.132	107.621	137.582	97.6642	100.972	88.7584	78.3449	127.623	121.503	293.56	285.731	33.64	35.7005	62.3304	53.0626
CAG77722	53.875	396.098	15.9398	17.0904	10.9596	12.1654	14.3556	11.2641	11.8483	10.7166	12.2209	13.087	12.8698	12.4487	12.2506	11.8152	11.8741	12.2117	9.33383	14.6601	21.0528	18.3587	18.7022	19.3009	16.7319	55.1243	57.7745	56.5216	71.8774	58.5771	63.9239	73.5422	66.6326	84.7963	57.5466	62.2871	63.8035	18.9612	19.1504	74.6475	81.9508	125.076	125.486	38.4444	34.5925	66.3624	72.0079	13.7758	13.9679
CAG77637	9.09211	1.59378	13.1485	15.1007	9.82951	10.1423	12.5455	12.2961	12.5518	13.3756	11.2845	11.8177	12.8012	12.4384	12.1917	10.671	8.8758	9.10484	8.03256	8.86601	8.4924	8.65764	10.3495	7.65115	9.21473	15.5899	14.2154	13.0778	22.0952	9.18171	9.9606	22.04	25.2371	20.9368	9.56467	8.83153	21.0345	7.88663	7.92687	9.10939	6.72287	22.537	22.0123	20.7241	16.8632	20.6811	20.9614	19.46	15.9685
CAG78935	1.4996	0.771645	0.226573	0.471197	0.574608	0.466518	0.409931	0.508828	1.12603	0.871371	2.17138	1.69267	1.91678	0.544713	0.773925	0.735522	0.502325	0.646884	0.398021	0.355197	0.382999	0.349495	2.0841	1.34809	1.24225	9.53799	7.92945	8.48871	4.33274	3.37292	3.66292	11.2984	11.0593	11.6818	6.70116	6.23576	9.20982	0.182108	0.263996	0.876426	0.902533	2.19021	2.91202	4.3503	3.81142	1.43705	0.780665	0.767175	0.709086
CAG78194	47.5353	122.57	20.828	37.2698	56.6814	62.6169	50.4509	48.019	43.8081	41.8705	72.3797	70.1934	65.922	73.2379	75.3936	66.698	22.9747	23.984	16.546	5.99521	7.90874	6.64713	22.7132	10.5065	8.53905	44.0974	44.9264	43.6707	51.2335	51.8441	56.7049	68.7818	68.8615	60.1428	48.0399	44.1887	48.6489	16.6581	14.1863	28.0991	25.9935	22.4547	23.7362	63.8692	62.6011	36.4421	42.0684	37.8178	17.6606
CAG78047	220.648	191.463	173.528	208.642	214.867	195.402	207.569	185.634	212.685	246.301	199.947	209.136	199.414	185.696	217.972	218.405	149.898	197.995	167.85	83.5306	98.102	95.1846	73.2959	103.27	79.0569	132.244	140.94	133.998	176.833	181.916	165.945	106.78	107.465	128.22	129.875	143.003	123.123	186.061	202.469	211.399	210.239	245.004	207.799	105.87	104.756	155.273	174.077	199.57	201.682
CAG78254	6.63414	6.11817	8.11178	4.29805	5.37235	5.44688	5.15179	7.19402	6.49762	5.8508	6.01438	6.17589	5.91237	6.34629	7.32412	6.33172	13.471	13.1104	15.5025	14.9921	23.2146	22.4431	21.038	23.2666	21.6601	28.6964	30.3193	30.8452	22.8247	20.8332	23.932	24.9134	29.2935	24.3029	24.3639	20.6381	24.0291	5.68929	5.53851	5.676	5.47462	6.83252	6.68077	12.8965	12.7319	4.03326	3.73846	6.09811	5.98286
CAG78395	193.422	41.4801	226.118	198.952	194.449	192.5	202.394	200.308	225.229	207.513	211.178	213.562	218.332	184.878	190.854	196.538	140.697	148.251	130.715	96.094	115.318	120.144	65.8012	98.4845	86.4476	155.266	149.477	149.877	179.17	167.981	173.008	82.2997	96.402	96.3747	129.356	112.923	116.114	175.472	179.618	117.546	113.609	123.533	95.7367	104.688	109.782	118.806	130.731	174.21	208.536
CAG78547	52.4278	73.9712	33.5667	51.3695	37.9984	37.1401	36.7749	36.4655	35.5377	27.5211	36.3256	33.7355	34.753	41.1492	35.6815	36.3853	26.3686	26.1559	17.9553	7.99515	12.9778	11.323	11.6274	14.4215	8.49083	59.6197	58.9879	60.7435	37.7336	68.2731	64.6722	131.098	126.306	116.313	82.3482	91.5792	50.2191	30.1066	27.5175	55.8906	54.5019	63.5486	81.4698	85.0369	82.0614	15.3568	17.8085	39.3838	24.1272
CAG78083	2.75253	1.06418	3.09491	1.475	2.16664	1.11518	2.1387	2.43265	2.04804	1.77713	1.9442	2.45225	2.45462	1.9447	1.56921	1.68758	1.54386	1.48421	0.917464	2.59134	1.89647	2.14829	2.37234	2.3018	2.42021	4.20276	4.17196	3.50472	3.65743	3.78456	4.58162	6.29072	6.26419	4.98652	2.49789	2.58988	2.76732	1.63244	1.57766	2.02022	1.38693	1.79505	1.35604	3.42077	2.28653	1.69871	2.33267	1.68418	1.58909
CAG78248	2.53975	2.92447	0	0	0	0	0	0.156684	0.150756	0.447203	0	0	0.155326	0	0.148947	0	0	0.124497	0.122563	0.198866	0	0	0.213919	0	0	0	0	0	0.599634	0	0.262309	1.21013	0.654906	0.553411	0	0	0.475306	0	0.54195	0	0	0.269774	0	0.705049	0	0	0	0.674963	0
CAG78560	33.0947	23.2882	183.343	100.137	199.61	226.504	216.677	127.266	168.071	187.556	238.953	196.211	272.116	213.713	258.57	247.994	137.957	208.194	201.055	272.381	309.923	281.097	432.686	314.909	310.863	248.972	189.918	238.865	260.239	236.309	171.283	255.369	245.113	260.009	458.246	376.072	658.584	571.585	522.195	816.66	752.462	807.749	1116.53	881.471	687.062	428.279	389.239	661.11	508.589
CAG77672	139.051	1483.31	28.0484	53.8008	179.041	209.646	114.304	41.8302	22.654	25.7167	20.6871	19.8507	23.5831	80.5259	93.1912	108.678	28.919	36.7845	33.6776	1.43595	1.1508	0.882109	4.63396	3.3684	3.71345	275.68	233.492	246.615	244.107	218.329	224.011	824.682	831.903	912.607	1242.81	1297.49	1350.74	50.8879	48.5457	2.00139	0.976267	7.26537	5.515	1820.23	1944.15	55.0035	69.4319	54.0061	35.9006
CAG77990	11.3997	7.20924	14.0562	2.88205	6.94543	5.9922	6.40759	7.78054	8.04231	7.44464	6.06212	5.28859	6.08232	8.82685	7.6922	8.4352	28.2225	26.142	30.3265	36.4253	39.891	40.4018	24.3412	37.3527	36.8774	54.3059	59.6985	61.0402	32.8816	39.9975	40.1188	11.3317	10.6855	9.34355	9.4015	9.57198	7.5528	12.7297	14.4555	3.75242	2.68128	15.0038	9.09835	5.90186	9.54094	10.5282	9.54978	4.1178	13.8632
CAG77736	104.671	107.31	135.024	59.5387	68.9403	70.397	63.2526	98.4807	107.96	100.399	70.2651	72.1655	73.9096	86.6367	88.8576	78.584	163.135	177.279	188.162	165.951	200.325	212.355	134.328	172.753	137.577	103.734	117.961	122.748	148.697	122.94	120.469	71.262	74.4187	97.6037	145.174	154.801	178.159	137.067	138.883	74.7509	88.1624	120.704	93.9178	127.686	145.305	89.447	82.0437	69.5074	119.212
CAG78202	407.498	179.645	433.04	456.954	384.07	338.37	364.596	513.392	447.481	409.41	369.363	346.332	329.374	467.02	388.361	356.645	450.809	387.181	380.683	255.605	281.353	270.438	293.621	261.325	205.803	251.445	234.717	223.235	252.972	313.079	281.216	207.625	239.767	256.347	268.868	299.64	344.077	213.028	219.391	205.401	196.567	261.961	280.26	266.451	290.952	240.308	252.356	433.106	486.013
CAG78384	99.6289	239.166	83.5437	130.47	62.622	60.4959	51.3516	64.7195	56.4112	45.8998	65.1422	57.4042	55.7282	70.3053	56.8548	58.6991	79.2974	55.5501	61.4487	47.7505	68.8684	62.5354	76.0993	58.3508	43.9577	87.9931	82.8458	84.1254	75.0247	99.559	90.3061	135.097	120.652	129.115	223.594	265.584	147.573	69.6092	70.6225	49.4533	51.3247	96.9352	120.221	142.014	146.535	94.446	76.0719	95.2703	49.0848
CAG77739	14.304	12.331	35.6662	63.7878	51.8393	47.6115	46.1384	52.674	50.5953	49.4053	87.7384	79.1224	72.1714	93.3679	75.9162	66.0157	14.492	14.5505	9.59621	10.4118	11.0047	10.2669	9.10629	9.75729	7.47454	32.814	28.6508	34.6097	26.6938	37.4458	34.6949	46.282	45.4894	43.8559	25.6827	23.8178	20.5644	13.321	12.5135	20.2586	23.1859	11.8941	12.3933	8.44119	7.0529	17.4658	22.7657	47.2673	27.2311
CAG78835	0.130098	0.0686607	0.131042	0.0908417	0.249251	0.188873	0.0526869	0.147145	0.226525	0.251986	0.520722	0.355994	0.262565	0.200483	0.195831	0.265876	0.174317	0.303986	0.253223	0.112055	0.110757	0.202136	0.321433	0.0820727	0.0921123	2.09092	2.77302	3.34014	2.16804	1.89505	1.87218	528.794	543.261	491.966	14.7387	8.8702	11.2782	0.210651	0.101791	0.152069	0.0521996	0.10134	0.153111	15.3613	15.1329	0.191802	0.075252	0.316935	0.051264
CAG77989	58.1843	111.367	150.909	128.027	122.51	125.178	117.544	116.608	110.661	105.123	122.005	109.143	110.567	126.851	120.567	109.076	68.8265	65.4406	51.4353	77.2664	84.3303	78.0247	65.6844	63.9227	48.8065	70.9117	66.1882	75.6208	68.59	78.5183	76.7299	94.7284	85.1805	83.7914	132.379	116.231	111.348	65.3634	46.0828	86.326	82.3456	33.4055	35.7932	147.256	155.59	83.2875	93.7674	121.429	107.701
CAG78793	0	0.0395568	15.7787	30.1453	6.06305	5.75158	9.86502	27.8056	31.5824	38.1002	45.9879	40.1986	41.8173	12.5072	10.8631	13.0813	17.0392	21.3123	16.7372	1.65697	0.587046	0.698728	0.902772	2.36418	2.78075	1.84537	3.74819	2.45756	1.88169	1.60555	2.10043	0.392841	0.779534	1.67675	1.82405	1.9655	1.37153	389.869	419.89	1.34335	1.50366	2.51051	3.5284	222.24	214.321	0.736672	0.346833	26.9507	11.4593
CAG78523	137.835	49.0967	91.7285	60.2416	85.7991	84.495	82.9367	95.115	99.2932	93.3048	90.8944	89.5225	89.3071	90.0723	99.9755	95.3709	178.847	185.69	196.452	299.489	274.505	262.271	213.764	226.914	254.209	117.114	126.631	116.452	148.809	95.0181	107.916	64.7066	85.0739	71.1932	72.5826	75.4137	111.228	107.063	111.823	71.1344	72.2044	81.4588	73.8438	90.4788	84.2069	95.5021	82.164	68.997	117.783
CAG77835	142.932	31.6287	309.472	255.6	101.404	90.0344	107.055	148.05	147.549	140.107	133.733	126.024	129.205	129.93	113.175	110.914	117.842	94.9709	87.235	88.8966	94.6391	86.887	64.0363	103.465	72.2895	92.6219	85.4968	88.1472	82.8265	92.332	90.1391	97.3968	94.4148	93.5777	87.162	88.3601	76.3243	320.845	253.78	132.293	134.193	85.1091	108.858	81.9112	84.6116	170.193	174.551	213.428	205.594
CAG78286	1.57975	54.1605	2.38683	5.34565	3.95786	4.23406	4.50296	4.45313	3.88793	3.21673	6.69495	7.2323	6.70352	5.69814	5.56592	4.84272	2.27952	2.55547	1.67718	1.83166	2.04839	1.18949	4.33468	1.78236	2.32304	4.36318	2.68978	2.36811	8.75782	5.46646	5.24617	17.5151	15.5109	30.0007	9.94271	12.1548	10.0898	2.06598	1.28356	2.27266	2.34036	3.69164	6.72168	4.82402	5.00848	0.358309	1.05435	6.03914	2.29842
CAG77638	22.8015	21.7755	13.6709	20.4703	21.9581	25.6716	23.9648	24.8069	26.9406	28.2745	27.865	35.1581	35.0616	29.6399	30.1195	31.5097	15.5183	18.1497	15.5622	11.0666	12.3866	12.6527	20.12	15.2407	14.299	20.7923	20.473	11.7552	17.1544	23.2588	19.7369	27.9802	35.9313	29.9291	25.0573	22.7785	24.0907	7.47183	9.76974	16.076	21.7828	25.3733	25.983	17.6834	22.3757	12.2726	18.2134	29.0964	16.2582
CAG77780	61.7865	48.1967	82.6114	78.7945	64.7185	58.7102	69.1776	50.1752	63.8067	57.5839	55.237	54.205	60.9578	61.0384	66.4598	67.0452	81.6616	96.7425	85.0156	27.9448	40.9365	41.2717	44.3718	47.2143	33.7707	86.4578	100.14	101.359	87.3666	63.2972	68.8737	104.164	97.3446	121.296	169.543	174.035	165.158	102.816	103.917	65.8754	65.9707	86.9942	119.418	61.7735	62.6875	42.1154	41.2718	51.391	76.2484
CAG78308	143.26	208.534	21.435	44.5778	45.1173	47.1173	38.083	66.45	61.9019	50.6564	81.3169	77.7726	73.0642	52.7674	45.0808	42.55	11.1743	13.6198	7.14936	3.3232	3.3296	2.54683	9.74734	5.60127	4.25544	54.7249	50.9819	47.6795	51.0355	64.189	64.2534	1044.96	982.242	921.866	332.971	332.837	185.331	44.1769	47.9821	26.0509	25.5	12.7124	11.1122	271.57	283.474	39.8531	35.0979	37.5506	16.5442
CAG77936	35.0292	130.999	207.843	169.229	96.2401	104.82	79.3314	147.631	135.971	131.103	113.866	106.586	104.13	91.478	86.1069	78.5009	57.4471	61.9182	59.9877	43.8268	60.6127	57.5894	72.6014	87.5302	64.9801	66.4429	65.7352	75.9837	70.7658	50.7435	56.0883	86.5871	85.1289	95.5502	103.85	95.5906	122.114	67.2645	51.9031	25.7613	25.1671	37.7742	44.1028	60.3365	60.5574	63.7472	62.8117	147.631	179.784
CAG78375	18.8633	20.1781	12.7192	5.30668	13.5649	11.6881	9.49382	14.3086	10.1537	8.12758	10.9838	9.54484	8.80962	13.1015	10.7358	11.9235	22.5855	18.6826	21.0404	31.7392	50.9444	47.8321	27.8768	43.6292	39.5538	46.8988	43.3253	44.1597	36.0592	34.5132	31.393	30.7429	27.6372	29.4261	31.0054	26.7187	26.958	29.5806	24.6085	15.6256	17.4047	20.1278	16.7418	31.6574	30.0919	10.8022	10.9561	5.58279	10.4583
CAG78332	5.31017	6.95796	1.47551	1.27857	2.22183	1.86084	2.0022	1.86393	1.87312	1.33984	2.8885	2.79754	2.83324	2.90237	3.54378	2.58208	0.981388	1.41521	0.712809	0.420573	0.467664	0.768155	1.32895	0.779728	0.777874	5.00922	5.17892	4.41796	7.807	4.86379	4.71534	14.0759	14.3697	16.166	7.60627	8.71177	9.25626	1.11182	1.07451	1.14151	0.881636	2.49608	4.81282	8.01455	5.86986	1.70972	2.85971	1.60588	1.65952
CAG78773	16.0059	43.1015	23.3625	25.2224	25.5661	23.7028	22.185	27.1918	22.6636	21.1122	28.9288	23.8436	22.3639	30.6126	25.1482	22.1353	22.8048	18.3548	10.3323	11.6262	14.7425	13.706	43.1639	23.9271	16.0759	58.3428	51.8115	58.6229	54.6181	53.2217	56.6716	103.939	94.9357	89.8792	153.525	123.233	109.945	7.49786	7.09752	24.8678	25.4124	61.2039	82.4448	67.1227	73.2082	21.5687	25.921	23.475	13.2276
CAG78740	21.2504	1.3098	69.2139	37.4748	23.609	24.3205	27.1371	62.8769	63.1314	62.8583	65.4079	60.7308	57.949	21.0689	20.58	19.3686	7.75915	10.0646	7.65758	22.4672	66.0267	57.4551	31.9764	66.3691	37.1862	202.301	183.113	203.341	225.055	189.925	215.168	286.509	287.597	304.372	269.317	250.389	285.47	126.456	114.203	45.6293	54.4569	2.41651	2.12975	82.4173	92.2732	152.149	225.021	40.2059	67.8443
CAG78220	67.1772	25.98	152.08	183.86	189.82	200.832	199.09	237.58	238.875	268.266	232.113	225.482	237.076	225.759	239.773	227.47	172.643	182.065	174.852	113.35	133.657	112.366	134.226	98.6876	98.4789	92.4137	84.6394	90.5448	143.577	86.6238	88.2056	61.4719	74.8134	70.0821	63.6286	62.0074	91.6657	75.1593	65.7871	58.4412	58.5913	60.2199	56.5086	92.816	107.119	136.057	121.54	171.594	148.93
CAG78601	114.551	55.4988	100.126	81.4264	94.1192	97.2144	91.3742	105.933	84.1303	67.8823	88.938	78.7591	78.5964	113.97	102.64	96.1267	114.835	98.8474	87.2634	37.907	63.9667	57.3249	52.0102	56.2021	34.0255	198.121	211.852	196.379	256.799	274.222	248.439	195.34	195.21	183.652	205.06	180.642	151.647	69.1804	67.2413	66.504	67.6137	61.6148	46.8546	210.709	212.967	71.1275	67.7665	75.2803	78.8094
CAG77776	5.07138	8.32038	3.22039	3.23321	4.41216	3.97852	3.43789	8.52905	7.91844	6.07398	16.6125	13.676	14.2896	11.5042	9.67257	8.20125	4.03768	3.68572	2.41897	1.04454	1.23892	1.13054	1.70243	1.32145	0.843025	12.3655	10.7554	11.8676	12.3119	13.1306	10.9386	19.1649	23.9749	24.2231	10.547	17.3464	16.9966	3.03466	2.67405	5.92785	5.04279	3.17747	3.54647	6.39652	9.18881	2.38387	5.1016	4.8344	1.6508
CAG78668	26.3402	3.33407	29.4435	23.0277	20.1494	24.5608	24.4132	31.0027	32.8128	31.4775	27.025	25.0997	27.5645	26.6362	30.2547	23.7205	26.3024	26.828	23.4176	25.1465	31.7953	30.0786	22.9496	22.122	22.9556	22.8475	24.9294	27.7552	33.8797	26.6981	26.1945	18.4261	21.7662	16.5964	21.026	17.0878	19.5933	21.1513	16.8391	16.771	15.5522	14.9296	18.3141	8.61017	8.92431	21.4687	21.0577	33.4927	26.5808
CAG78419	0.143172	0.453366	0.72106	2.19937	2.01154	1.841	1.5945	1.4574	1.33994	1.07843	1.17982	1.07737	1.31634	2.74213	2.03197	1.43372	0.447617	0.746273	0.177336	0.184975	0.438797	0.511637	0.818017	0.587086	0.587943	2.30105	1.70191	2.96723	1.76621	0.36803	0.975945	8.50456	6.29466	6.9206	4.50554	3.59357	7.59766	0.173866	0.112021	0.446271	0.91913	0.111524	0.168498	0.947269	0.852358	0.492515	0.910962	1.74394	0.676992
CAG78139	15.1534	15.6228	104.892	55.8085	48.3868	45.0367	46.3258	56.4871	59.8265	53.3318	68.7005	68.9479	66.9502	58.7438	57.4262	54.0581	52.932	54.9164	54.2876	50.1738	50.8707	51.6441	30.4306	58.1579	53.9244	48.6607	49.489	53.2395	41.7803	37.503	35.3923	47.0073	54.078	47.5555	22.1799	23.288	21.764	31.583	35.4036	9.47416	9.24736	68.8462	71.3356	24.9662	34.0844	27.4321	30.5761	51.9224	109.729
CAG77658	28.5204	0.288077	17.9375	11.0531	8.54047	8.71692	10.1686	16.1751	14.286	14.3022	18.5063	16.3054	16.8611	14.6902	13.1462	11.9361	56.5291	42.9718	64.2048	19.8048	50.931	47.3025	22.2944	29.4848	21.9709	149.79	139.783	135.286	217.367	208.947	224.643	38.6223	40.4489	35.4341	103.98	91.2003	107.125	34.6346	30.8031	28.9771	37.5605	10.2576	8.19059	26.3914	26.3719	30.3116	24.7849	11.1034	18.0672
CAG78444	65.9809	41.7249	107.064	79.3305	63.0187	60.2432	67.7114	97.1692	109.298	119.102	90.4512	88.3373	87.3967	75.5492	83.8078	77.1956	147.258	165.785	167.82	273.391	221.714	249.088	232.185	224.67	238.998	113.647	127.347	119.559	147.214	112.151	122.088	63.5628	75.0278	68.0793	85.5122	77.8831	104.685	56.42	49.0283	38.1056	39.3582	50.6356	58.8135	106.107	108.885	105.189	85.7021	94.303	140.881
CAG78585	51.3767	18.3506	123.556	137.394	177.643	161.628	158.773	168.653	143.267	133.173	152.135	143.393	145.052	178.138	141.547	142.771	130.296	112.165	93.4372	35.0216	45.9648	44.4236	40.4541	40.7418	33.707	91.2993	86.356	91.5445	93.806	92.3093	93.252	126.971	123.31	126.242	103.609	100.533	87.4073	101.708	109.534	135.564	130.454	91.821	83.0048	87.611	89.3787	70.7021	63.172	134.973	115.089
CAG78493	20.6438	10.0993	33.9942	28.6674	32.2925	34.8771	32.4549	35.9939	35.339	38.1879	34.1324	31.8939	32.9771	37.123	40.8504	32.4713	39.6259	38.1887	39.8938	54.874	49.881	51.6801	54.4432	45.2154	53.8668	42.5935	47.8241	43.6234	47.8409	47.8982	46.4674	26.6446	30.4842	29.1883	24.1366	20.3333	30.8784	16.9007	15.7891	13.1044	13.6809	15.8998	15.56	29.3947	32.7167	28.1552	25.626	40.0068	38.8446
CAG78077	910.301	470.455	1291.52	391.308	504.14	459.558	487.141	549.327	479.212	469.303	407.242	406.538	428.886	521.014	531.11	539.418	1227.56	1257.89	1252.59	1484.97	1354.37	1317.01	1164.33	1506.71	1292.61	1308.83	1245.63	1385.58	909.391	916.163	986.239	608.68	593.786	561.4	585.066	742.549	673.461	1313.95	1352.42	277.124	392.632	701.978	422.827	932.819	990.403	1098.53	837.736	406.33	1689.9
CAG78866	16.3884	3.82106	12.3806	12.1096	13.2977	11.6285	13.7399	10.6645	10.9207	9.96493	10.9018	11.4799	11.667	14.1225	13.1069	10.1854	12.4834	11.833	9.92112	6.50189	7.91258	7.24655	7.22807	6.29352	5.48381	18.2518	16.8401	19.1664	20.9168	24.4539	17.5986	18.9736	20.6161	14.9996	10.9505	13.3723	9.62829	10.2917	8.43134	7.87241	6.89088	6.09874	8.19054	7.36963	6.55412	9.35011	11.4923	11.239	11.1463
CAG78242	17.9901	15.3193	19.1768	14.5654	17.3391	16.9845	15.8451	17.4513	15.9984	14.5366	15.0197	13.9679	16.2853	17.1538	18.1323	15.4055	13.0629	13.6482	10.9559	12.976	15.3344	15.5192	12.9016	14.1864	11.4715	28.7588	33.1611	28.1654	31.1958	28.6544	29.2575	36.3472	34.5931	34.0378	23.6179	18.1097	18.227	14.9219	14.0326	12.0837	11.7794	13.8844	16.02	25.2772	27.8494	12.5291	12.1296	14.788	17.3525
CAG77996	39.5167	11.7378	107.652	148.692	151.847	158.96	139.385	126.253	115.212	112.709	129.181	124.241	120.103	196.911	176.804	171.033	57.6676	58.8592	46.1563	36.8678	39.2053	32.9924	54.2976	35.8067	35.4271	34.8262	29.7008	33.3709	33.3239	31.9052	28.8119	16.6151	18.4594	12.6237	21.7887	19.7551	21.9142	45.7884	33.2283	62.3452	54.0269	12.229	13.7388	28.5799	27.1912	29.0801	26.777	142.195	106.99
CAG78076	124.979	48.8262	223.106	179.518	117.165	117.76	116.736	147.576	150.972	155.425	160.324	150.234	152.347	150.788	146.952	133.826	175.815	156.055	155.479	82.2337	93.3882	88.1936	103.941	96.6599	79.0968	234.28	200.064	206.703	174.195	275.921	255.103	313.533	300.766	266.323	201.726	191.713	162.603	104.563	97.6495	65.8537	73.682	84.1324	82.6932	52.1791	48.1468	179.721	165.927	186.495	193.49
CAR65213	18.9663	12.7397	21.275	22.273	35.7866	36.6537	33.517	41.7331	43.907	41.0032	40.3926	34.206	30.5451	38.3373	42.2678	36.2943	44.28	42.4573	39.2043	59.4036	41.8349	58.9371	50.3215	54.7943	56.4002	21.2258	33.571	27.2006	38.2492	26.2236	25.7918	40.2901	30.9745	45.4605	29.3003	24.8682	36.4809	12.9121	19.8986	11.7565	8.99357	20.8177	22.3213	16.2343	11.4493	17.7939	12.4666	24.7824	26.1574
CAG78051	28.2032	33.6126	5.83194	7.87006	5.06157	4.67515	5.1898	4.78482	4.70462	4.02059	6.83416	5.80919	5.7474	7.47777	6.54062	6.75249	4.10304	3.88516	2.32219	1.97261	1.78764	1.7752	2.38419	2.92207	2.36125	5.75487	6.07562	6.49524	12.4974	8.00383	6.84099	9.44108	9.56183	9.1902	5.63618	4.39588	5.2621	13.4998	11.5367	9.08377	8.73487	11.6059	16.2326	5.10768	5.93934	3.03502	4.7333	6.46948	3.34615
CAG78084	0.64797	1.19691	0.489507	0.45245	0.344842	0.403162	0.262415	0.806165	0.775666	0.418352	0.762804	0.517148	1.01713	0.713239	0.766357	0.794542	1.08526	0.465861	0.171983	0.0930178	0.220657	0.402708	0.350207	0.459872	0.412901	0.664731	1.72643	0.70152	1.19202	0.694014	0.858849	3.11316	2.45062	4.52994	0.815648	0.849602	0.889282	0.524588	0.506985	0.757402	0.129994	0.883291	0.76259	1.8138	0.741847	0.636865	0.749607	0.473563	0
CAG78025	1068.28	269.257	1295.08	789.262	800.284	683.531	767.376	1004.93	986.513	936.425	813.372	817.078	870.6	857.54	804.222	872.341	1294.2	1242.56	1308.82	1004.71	1025.24	1046.81	747.648	932.104	780.44	584.892	618.949	678.794	534.424	640.796	551.176	225.198	237.404	241.772	403.253	397.173	445.995	1570.5	1533.72	764.431	795.193	1301.15	1221.58	626.612	683.97	797.371	782.273	626.028	1393.68
CAG78581	18.0059	12.2796	12.3659	16.2466	12.5195	11.1304	11.4589	15.3401	15.0651	15.5254	14.4799	14.4239	14.237	13.7193	12.9735	12.1625	11.9324	11.5584	8.56513	4.0786	6.21127	6.01308	5.68729	6.39871	3.75835	12.1145	13.7548	13.5264	21.5596	17.3818	19.3495	18.5887	21.9439	22.2331	18.8878	13.9288	17.0894	11.5483	8.82797	13.0745	10.9776	12.9783	11.788	6.60522	7.87101	8.84864	12.444	15.7799	13.7295
CAG78545	16.7243	20.2378	13.3563	6.50624	9.65066	11.595	8.81699	11.7548	10.0231	8.4454	11.0957	11.6044	10.0456	10.8481	10.9046	10.51	19.5277	21.2245	21.3069	26.8291	36.8257	36.9173	25.1522	28.741	23.6993	60.1717	67.2066	64.0191	50.997	54.6593	55.9155	82.3343	77.172	79.2425	76.0131	67.0608	63.1607	16.3928	12.8985	12.2878	12.1505	8.02583	6.25627	37.6645	32.4957	9.07007	9.01735	6.1114	8.33176
CAG77997	26.3323	8.91435	9.55372	23.0439	37.8372	42.4146	33.1498	35.6806	31.7291	33.3869	56.2264	53.8633	54.6593	42.5046	47.2739	42.5383	15.7263	17.515	15.9554	2.2009	5.17673	5.12762	10.9547	6.5983	5.2988	99.0791	86.0653	72.0215	111.749	98.6379	109.331	85.5781	93.1187	85.6427	61.4954	59.3826	67.6414	4.8387	4.98131	8.60609	7.19423	20.849	35.3738	17.5897	15.1133	24.5189	26.1538	22.5366	8.39643
CAG77670	6.51565	90.9791	6.92998	14.1876	60.664	74.1987	35.8569	13.9631	6.38157	5.23073	7.44832	8.38675	8.30524	26.1871	27.6258	26.8857	4.39386	6.65686	5.25639	0.350752	0.634989	0.799228	1.39007	1.23719	0.855878	106.551	91.7728	92.3268	81.5754	80.7135	89.949	144.745	135.147	153.759	186.481	154.114	143.075	6.66314	5.43337	1.30274	0.928766	7.71325	6.60878	256.366	260.714	13.145	17.1085	14.7243	6.48618
CAG77854	87.9552	82.8024	108.049	128.64	103.232	100.946	108.184	136.046	142.411	152.327	130.128	132.4	146.194	115.916	129.967	133.356	98.8725	113.547	95.483	69.2735	76.9035	73.5002	70.9383	97.0085	65.4723	205.051	201.215	206.993	136.723	261.992	267.143	298.505	285.165	258.065	328.157	381.818	257.598	155.886	150.888	124.575	106.587	171.514	140.35	81.3623	112.401	117.113	130.283	119.586	116.386
CAG77823	30.7498	40.71	43.4469	34.2954	38.8731	35.7833	34.1077	40.5242	36.2501	34.4889	41.2894	41.8559	39.4668	46.0229	39.8772	38.2845	54.7713	50.195	40.5015	25.6717	24.0699	26.8561	26.351	25.2745	20.8651	58.8916	51.2349	48.4027	41.77	55.978	50.7925	43.0422	55.667	47.2915	54.824	58.6199	44.938	40.783	47.4206	35.2069	35.4977	31.2692	34.5835	63.9351	66.3244	31.5637	27.6814	36.356	36.4743
CAG78205	65.5492	15.9506	107.546	155.004	146.712	154.323	140.462	126.284	116.451	116.567	127.774	122.306	116.37	135.161	137.303	118.191	45.9776	43.5053	41.5216	111.97	96.9426	94.0807	80.3378	62.0696	70.4192	31.772	30.1867	30.4549	47.8151	40.2583	46.6813	37.4688	32.3193	27.8378	32.3401	33.5216	37.7351	35.9008	30.9787	45.4574	39.1861	15.3179	16.6714	52.9296	50.7692	66.8038	74.8129	164.745	107.338
CAG78158	61.0431	45.9439	41.6472	39.0543	39.6878	43.2192	41.1005	38.024	37.8945	39.0232	53.1702	50.3301	46.7976	49.2519	49.0143	50.7611	38.411	34.2666	31.0737	29.7852	22.1185	22.3795	39.423	26.321	26.3578	21.0797	24.7751	22.1378	29.4813	30.4036	28.2414	68.6904	65.9612	70.7546	46.5578	38.7517	43.4701	56.9665	52.114	37.1406	40.5394	47.7839	54.736	103.916	122.009	29.9984	29.9169	36.4813	40.7607
CAG77857	1065.56	637.729	2016.97	623.498	1099.08	943.861	1062.61	1070.29	1020.57	954.768	830.967	893.189	983.587	1144.21	1085.27	1279.65	2366.59	2507.55	2463.31	2017.81	1803.61	1902.1	1764.89	2276.51	2246.43	719.087	838.811	862.603	677.575	553.996	499.206	328.319	378.362	370.505	515.578	590.834	911.027	2708.04	3174	772.865	907.967	1843.4	1351.93	1364.16	1571.72	1471.46	1101.98	695.027	3229.14
CAG77614	50.2258	24.6677	98.9112	79.5031	54.4497	52.7257	51.2909	54.8231	53.363	51.4988	54.8173	50.4959	51.5557	56.8767	55.0654	51.6571	42.3269	36.0605	30.5689	27.5578	34.2846	33.2276	23.5454	32.0943	26.1026	40.5148	36.5434	40.5755	48.0419	42.0495	44.7023	33.2882	31.1096	30.9126	27.7544	19.751	27.2229	62.8045	41.6317	51.4122	49.0603	35.0255	41.1749	39.8037	40.2257	52.3925	55.3656	69.9543	58.7792
CAG78586	68.3866	19.052	53.2825	51.911	59.9559	67.3085	58.1888	67.915	71.1023	65.0753	64.461	69.2773	64.4408	63.2625	67.1746	65.1562	57.7881	59.3599	54.0105	73.0636	86.174	74.9703	53.0954	52.4243	54.1555	78.2222	76.1839	65.2303	91.8977	97.0829	115.864	75.8701	92.5958	65.3951	69.2865	70.6979	62.4607	86.2303	102.633	98.597	91.7822	55.4044	37.5777	97.1387	95.59	66.7461	64.09	64.0855	52.9556
CAG78847	41.2512	49.2257	96.5594	148.986	149.759	137.244	138.687	234.57	218.862	226.513	803.062	774.785	758.51	394.766	367.974	333.269	29.2017	31.6117	33.278	56.2708	54.6503	56.0262	50.1753	44.4675	55.0326	35.6473	37.4828	35.0745	42.2861	43.6165	40.7474	30.3543	35.8807	32.1466	74.4356	66.2295	69.4422	29.2424	19.7947	52.612	50.021	55.5595	42.6888	47.3153	43.133	87.6293	168.906	160.839	113.022
CAG78200	0.331197	0.131095	0.0834004	0.0578151	0.0528777	0.0343447	0.117362	0.074919	0.0360424	0.053458	0.0584837	0.0377614	0.0557021	0.0911393	0.124634	0.101528	0.0369807	0.0297644	0.0586038	0.0356581	0	0.0128647	0.102286	0.0261171	0.0351743	0.169882	0.135758	0.102448	0.340477	0.177365	0.470339	194.058	129.447	150.136	1.77183	0.961568	1.34467	0	0	0	0	0.0322483	0.0974455	0	0.037918	0.04069	0	0.161368	0
CAG78596	44.6682	37.0144	71.1925	67.5148	33.8025	35.6158	34.773	41.7109	38.5323	44.9002	38.316	38.01	39.3032	38.6445	37.2206	33.3699	48.9024	38.1848	64.8935	62.8125	65.5052	67.0536	76.7782	54.4682	54.208	43.0761	48.3417	44.9897	53.3177	56.8856	56.5235	27.7182	29.8726	29.9761	27.6564	22.3456	20.9951	39.5806	38.4123	19.1019	19.8349	20.7918	25.0026	41.9325	40.4128	72.0111	54.1953	63.9636	66.3801
CAG78617	0	0	0	0	0	0	0	0	0	0	0	0	0	0	0	0	0	0	0	0	0	0	0	0	0	0	0	0	0	0	0	0	0	0	0	0	0	0	0	0	0	0	0	0	0	0	0	0	0
CAG77949	20.3782	34.0374	9.13528	7.03643	22.7388	24.9403	20.2691	19.4519	17.1076	16.7714	16.6082	16.5448	11.4494	23.8112	25.4256	18.123	23.854	26.6857	21.1595	36.5507	47.9283	46.4495	84.3408	52.5529	64.9747	138.067	147.601	149.622	94.653	106.205	114.74	213.615	227.717	213.628	186.608	200.332	131.999	11.6936	12.3525	25.1285	21.5642	26.1653	31.0987	23.9339	27.0737	6.93309	12.4349	10.4743	5.82387
CAG77731	55.0722	347.701	67.7048	78.6324	57.5254	57.6614	60.4788	68.3118	65.5579	69.7713	53.4865	54.9566	56.5349	68.8832	70.8879	62.0349	50.3397	51.5124	56.7106	38.121	54.5703	55.6995	46.9938	47.136	36.4451	185.213	185.359	192.129	164.111	163.101	173.905	149.004	158.607	148.581	144.86	113.788	146.128	52.6038	47.5612	78.7962	75.3586	79.6002	89.4249	142.986	135.798	94.7885	95.3404	90.3704	72.319
CAG77718	33.2162	20.898	26.6779	28.1984	41.5323	41.9864	36.0015	45.557	46.5731	47.9703	54.7028	45.3262	47.1614	43.6435	42.8563	40.7298	28.8119	38.0838	23.8502	45.0225	37.6845	43.2701	38.4692	40.2825	40.0299	47.1676	48.1555	45.7492	63.9049	63.813	61.372	74.9066	70.1673	75.6353	76.5814	55.6028	64.9005	18.8948	16.6193	20.4347	23.3582	20.8353	26.9528	23.4894	21.376	26.0316	29.7298	25.809	25.8328
CAG77797	57.7874	47.0527	65.6823	58.3839	41.0332	40.4288	36.8272	37.6489	35.2985	35.2226	43.1236	40.502	40.784	45.9417	40.3647	39.5549	30.2071	26.8736	21.2559	44.6453	41.6656	39.6043	33.8604	39.9668	27.3654	36.2055	41.5337	38.8112	38.6336	38.1536	33.9877	33.2354	32.0904	27.9868	32.9661	25.8372	28.4957	49.3074	40.1043	60.607	57.8467	40.1192	49.3379	40.0871	39.0614	49.0653	55.0038	47.2956	36.3006
CAG78842	1.89278	1.40475	665.078	843.788	1235.14	1356.46	1317.67	1321.33	1335.45	1432.77	1618.69	1630.92	1638.95	1202.32	1352.92	1226.83	111.748	150.923	76.1102	937.409	579.135	603.74	1045.2	520.538	658.038	81.7956	64.7351	79.6991	67.6681	22.5027	27.1485	88.8196	101.169	78.6851	51.3743	39.2206	91.8924	23.9911	9.30219	389.803	317.401	255.989	243.225	568.418	517.479	1073.65	1256.52	1238.76	779.63
CAG78823	23.6677	11.2557	31.9596	26.7844	16.7289	15.4618	15.0808	24.7216	20.2257	17.9172	26.6193	22.1443	21.4501	18.6816	15.8306	14.5718	7.54021	7.53234	4.3289	8.24638	9.17688	8.60041	7.64211	10.456	7.16131	18.6857	19.061	18.3469	18.7054	21.8905	23.0556	30.3923	30.406	27.2605	14.3085	12.0194	12.2256	32.1586	25.6585	20.6213	19.8418	17.1074	24.6747	11.7288	11.1865	22.5034	29.2525	24.2945	15.6449
CAG78555	18.9032	14.2592	15.2901	54.9305	88.4068	96.3092	76.3995	75.9754	67.1167	75.3643	127.406	128.575	123.744	102.902	107.001	89.3218	11.9393	17.8119	11.8252	15.4319	13.5247	13.1426	22.0843	15.3281	13.9788	20.5675	19.4103	19.9634	24.8774	16.0336	20.1743	46.2858	43.5992	46.3009	32.6078	23.2475	35.2021	8.27024	6.94695	9.96909	7.20156	8.47787	8.83889	13.7022	13.1163	10.9787	10.3819	68.0994	21.6689
CAG78150	60.4584	31.5031	32.6551	12.3893	21.3569	23.2606	18.9399	22.298	20.6439	16.0284	23.0022	22.4777	18.8135	19.3376	20.2549	19.7422	34.6338	32.6788	31.9385	34.4014	47.4051	46.8999	27.4666	44.739	30.0573	56.4792	65.0976	60.3051	43.8528	46.3604	43.1365	28.7027	40.3871	33.3405	41.1767	33.0708	27.207	38.6605	42.0764	20.6544	21.5333	58.0146	59.8956	39.0199	36.4144	20.238	27.8752	10.1392	29.0021
CAG78212	1651.29	265.263	1140.57	832.474	434.598	391.495	464.785	519.873	527.176	472.347	378.558	355.978	367.08	478.177	447.736	437.1	638.544	539.185	566.312	722.249	784.877	752.6	676.819	711.289	540.941	559.539	494.656	560.371	505.6	571.608	518.625	543.646	535.995	608.133	477.761	539.226	503.29	1001.17	934.366	1025.43	1076.59	1393.19	1673.16	580.176	606.057	1550.17	1589.4	895.437	1121.68
CAG78377	10.1647	9.16963	6.60741	2.22831	4.00053	3.41958	3.15917	5.93546	3.78155	4.31152	3.50634	3.15336	3.97568	4.02007	3.92679	5.39863	12.4714	13.3837	12.6738	19.7242	28.6776	27.6289	15.605	21.6979	17.4482	23.4015	18.7493	24.1848	22.0245	14.8113	16.5835	9.13741	9.38718	11.332	10.4146	12.3536	11.8008	10.9085	7.49067	3.66111	3.20109	11.3934	8.06788	6.76735	6.17049	6.70872	3.6918	2.24591	5.51896
CAG78901	55.9201	56.268	91.3818	117.448	205.344	224.964	170.653	182.253	157.966	141.47	153.835	146.776	151.765	187.477	189.107	189.648	118.799	125.452	135.221	172.76	287.596	265.798	187.337	192.587	164.164	50.1202	51.3929	60.2228	73.475	33.8557	39.623	142.496	153.191	169.307	43.5311	44.8195	72.4032	52.7182	53.8853	51.0872	57.5687	102.994	118.981	48.9816	42.0521	45.1264	55.4132	92.062	81.4132
CAG77811	1031.38	540.638	899.595	802.561	739.966	704.298	732.593	770.822	739.7	712.223	675.793	665.09	679.605	759.983	703.802	695.203	726.673	698.932	702.656	661.406	694.466	665.344	643.108	726.866	549.115	753.884	765.035	788.106	665.846	724.737	725.559	456.771	462.671	490.284	561.072	635.58	566.704	988.496	1031.62	564.876	613.688	954.424	874.408	622.103	659.392	633.009	622.627	691.671	935.445
CAG77963	1210.38	1522.07	1786.63	2032.81	3202.78	3556.19	3200.93	3440.36	3455.81	3558.33	3732.57	3893.18	3970.23	2884.56	3069.56	3110.06	1498.97	1268.38	1434.43	1609.05	1717.98	1613.73	1861.8	1691.37	1651.83	766.767	763.017	753.206	1254.04	872.259	942.091	1440.28	1359.11	1321.68	1356.16	1341.91	1872.78	1840.35	1932.56	2486.41	2556.1	200.719	152.967	2608.08	2854.57	1796.51	2021.48	1967.58	2045.77
CAG77656	300.592	98.74	552.551	964.498	676.345	631.95	539.306	331.783	260.05	240.795	295.731	245.78	264.293	822.803	702.506	653.692	481.262	386.139	263.757	107.21	137.329	130.216	58.112	96.1509	47.1325	337.895	314.413	349.223	226.844	196.778	227.513	16.049	14.0416	16.7584	12.9766	19.2715	12.6072	281.49	245.331	1069.58	1025.76	44.0068	63.305	170.491	172.62	40.6293	63.9394	814.437	468.757
CAG77938	778.414	349.212	535.505	459.448	324.997	330.53	340.069	309.531	322.523	310.789	295.321	274.36	273.425	334.26	307.273	300.018	260.382	220.238	258.795	210.937	262.323	240.352	259.781	255.338	191.481	987.549	921.852	1002.06	556.988	939.546	877.155	322.331	329.747	322.836	490.727	489.461	309.613	736.062	663.112	854.839	861.924	557.067	748.528	718.826	770.917	1403.57	1481.35	439.247	455.19
CAG77769	0.305939	32.1427	0	0.27466	0.111646	0.108773	0.0796493	0.148298	0.11415	0.112871	0.154353	0.119594	0.147012	0.0865943	0.0563899	0.0267959	0.439206	0.2121	0.41761	0.414087	0.200925	0.346324	0.242963	0.268826	0.334202	0.22418	0.42996	0.162231	0.454031	0.449387	0.198615	14.1452	10.9094	17.4422	4.23619	3.58569	4.88853	0.159225	0.0512942	0.45978	0.526085	0.766002	0.822986	1.26789	0.780586	0.708782	0.682573	0.127767	0
CAG78731	80.7652	180.468	109.431	116.792	114.638	116.875	123.764	151.874	161.438	154.079	136.545	145.077	140.391	127.672	126.727	121.557	164.42	176.306	166.79	94.5849	107.529	99.0944	175.006	123.885	97.2861	107.978	96.4339	122.335	117.734	82.0394	87.9091	106.51	126.369	125.831	217.432	222.531	230.804	67.3902	59.3192	52.6841	61.1528	137.899	153.003	106.608	113.107	77.5885	99.4614	110.437	143.52
CAG77726	363.779	73.12	215.427	266.117	314.404	293.852	279.091	322.937	301.937	284.274	317.122	323.086	313.903	303.228	305.641	320.713	327.02	325.099	330.044	169.022	172.994	162.737	150.937	120.78	137.777	80.9548	83.8076	87.9315	135.078	101.425	102.558	84.9929	75.4604	76.6623	126.049	143.782	171.888	307.458	408.7	272.529	266.255	251.817	200.52	140.569	97.3277	227.836	237.046	275.258	269.257
CAG78510	25.6777	10.7427	34.4991	35.4053	29.5794	27.3015	25.372	35.2919	33.7446	33.2092	41.4395	41.3019	42.2565	38.8005	40.1019	38.4109	27.6005	26.5524	21.4381	20.7168	26.3985	24.0134	26.1623	24.8366	17.9503	33.0107	31.8757	27.7494	35.7707	36.7625	36.4653	38.5436	39.5288	37.9799	31.9132	26.6664	23.9768	31.9719	29.85	23.9354	25.7243	22.7867	25.5338	36.9723	33.4912	30.6684	33.9825	32.9004	24.975
CAG78121	79.7213	54.6016	114.022	136.976	152.164	148.667	152.903	154.247	176.34	176.967	135.238	142.316	153.513	158.544	174.657	181.505	153.926	176.536	150.97	98.7544	97.2293	91.8551	96.7896	88.683	88.9478	54.4457	57.0027	51.3286	74.0067	43.4606	51.6458	48.7088	37.1588	55.0172	49.048	59.395	71.4548	101.163	96.7171	106.011	96.7694	93.9336	103.311	62.5702	70.4531	59.0964	74.6097	142.713	134.743
CAG78511	1.0462	1.24233	0	2.19156	4.34286	4.2311	2.54214	21.2992	30.7402	28.7072	38.0567	36.1426	34.1352	1.03642	2.02475	1.92428	0.7009	1.97445	1.66609	4.05499	2.40482	2.6821	7.51225	4.20751	6.22219	137.378	123.506	161.162	18.68	24.876	22.5831	150.108	203.277	155.474	5.26772	12.3458	11.1276	0.635243	0	45.8583	65.4844	1.22241	2.46253	39.9344	34.4959	108.74	217.854	1.52921	0
CAG78271	271.555	153.335	387.138	410.368	474.244	498.89	478.698	514.156	531.303	532.483	525.108	507.911	514.714	480.593	502.84	493.547	337.588	348.61	322.234	224.025	286.872	234.943	265.414	202.948	205.033	175.9	166.712	163.984	261.379	210.797	194.801	165.339	156.833	158.835	130.683	116.522	182.174	186.261	169.641	150.559	149.394	140.499	132.581	240.298	236.516	349.264	355.275	444.55	415.179
CAG78272	0.0452871	0.0717025	0.0342119	0.332031	0.318136	0.394482	0.192573	3.84159	2.82394	3.50866	11.6595	10.8896	9.87108	0.284138	0.350582	0.277655	0.0455099	0.134307	0.0601002	0.00975161	0.0462656	0.0633274	0.0104898	0.0214272	0.0480965	0.30198	0.111379	0.252153	0.147019	0.203721	0.257252	2.99668	2.69759	2.65944	0.541558	0.381724	0.295224	0.0274979	0	0.0264676	0.0272561	0.0264573	0.0266489	0.484021	0.497743	0.0667663	0.0785857	0.496464	0.10707
CAG78765	12.9087	42.2538	28.6619	50.5546	9.21159	10.1968	10.6715	14.8541	16.7841	21.7779	20.6935	18.7365	19.2184	16.5689	16.1482	14.177	29.1029	17.6435	57.471	26.1526	34.1445	28.96	61.9326	28.4669	29.7556	12.4365	15.3218	11.0415	32.5414	21.4964	24.3575	30.8873	29.2924	27.6451	62.4532	57.589	69.4007	13.6995	11.5931	5.18267	5.80995	6.95125	10.7005	71.0398	62.6883	56.0179	37.2039	46.7609	29.2589
CAG77951	47.1573	36.9104	31.041	45.0436	48.4709	48.8794	46.4294	58.2247	56.578	49.3464	54.7375	52.941	52.1341	49.142	48.4824	44.3798	29.81	26.9777	27.2366	22.3257	22.4025	18.6068	28.9964	20.7003	16.2797	12.9952	13.0902	14.2248	25.78	16.1444	14.6334	36.6839	31.8551	36.9967	25.8613	27.2768	33.8205	26.1126	22.6128	41.061	35.1087	30.3485	37.8345	39.4951	40.8028	26.9933	40.8232	55.7032	39.2612
CAG78247	1.12218	2.07286	1.6955	0	0.716655	0.232738	1.36338	1.52307	0.732727	1.93205	0.528423	2.30302	1.76151	0.741131	0.723933	0	3.00721	1.2102	1.58852	1.93311	0.955358	0.174357	2.5993	1.59285	0.953439	1.53495	0	0	0.242869	0	0.424969	1.47041	2.12204	1.79318	0	0.420394	1.02673	0.908504	0.439009	0	1.35077	2.18532	3.0816	1.71339	1.02781	0.551475	0.649101	1.64027	1.76875
CAG77705	20.6012	3.94522	64.3959	46.4822	18.4996	17.3672	17.7296	24.0028	23.3402	21.1999	20.2981	17.6765	17.2852	20.4527	19.2194	17.0391	19.675	15.0968	11.1097	19.0705	21.802	20.8669	12.0377	20.8198	14.8557	12.6755	12.6145	12.0623	16.336	13.8546	12.839	13.7592	14.9785	13.6454	10.1653	8.23094	8.27897	22.4703	16.5647	12.7276	14.1722	7.56558	8.64784	18.9024	20.1236	31.2481	35.4964	35.2345	36.107
CAG78010	8.33705	10.3125	8.66002	2.72879	9.31745	9.23979	7.43848	8.48654	7.65514	6.89656	20.4265	19.0704	18.5786	20.6478	21.5133	16.9317	9.07625	9.55286	8.02143	28.7233	25.9508	26.2309	24.6215	21.2022	26.4521	14.9672	16.6597	14.7479	20.4681	18.417	15.3915	16.3862	15.519	11.2405	10.4945	14.6402	11.9782	5.69494	5.80961	7.30878	5.64487	14.3075	15.6375	9.94476	5.72694	3.84101	7.23356	7.61631	5.85168
CAG78808	456.485	475.501	9.39151	9.82274	4.24819	4.34242	3.64346	3.55219	3.56021	4.57643	3.85129	3.43161	4.25501	5.32954	4.29133	5.01441	5.041	6.11537	5.20992	2.16031	2.33954	2.99899	6.41584	6.60431	4.0767	252.158	256.265	255.116	188.48	190.336	195.501	186.9	166.26	197.867	38.71	43.0178	44.8238	33.6369	32.6361	595.144	606.441	60.2685	53.1329	73.4273	75.2093	896.143	1103.42	10.6796	8.12143
CAG78059	116.876	34.7933	101.985	103.66	72.6997	58.8103	75.2177	73.9386	71.1414	63.5483	42.3881	40.9049	40.8101	75.8992	70.2876	69.062	49.2925	47.8073	33.0662	77.1128	102.827	94.4389	69.7786	70.4971	53.431	37.8513	41.2353	34.8437	64.4704	54.2568	60.9049	36.5442	38.631	42.0081	41.6637	42.0768	40.659	18.7134	14.2646	1.90271	3.0044	5.57911	7.66298	6.462	7.90181	1.75989	0.941564	88.0351	79.28
CAG78269	808.554	1824.8	1836.03	2311.13	1097.72	1109.47	1171.46	903.518	940.275	913.594	870.352	819.543	842.891	1107.51	993.589	995.402	1058.21	651.822	1101.52	917.554	974.379	902.482	1363.29	1045.6	871.111	1274.58	1211.28	1192.36	1267.65	1715.08	1528.62	773.393	758.107	763.818	1614.91	1583.06	1345.3	1889.26	1735.38	2027.05	2039.74	2522.18	3658.83	2166.43	2198.64	2637.91	2394.78	1852.36	1609.76
CAG78416	0.459658	0.727772	0.0578746	0.08024	0.244625	0.23833	0.162883	0.259945	0.100044	0.296771	0.297616	0.183428	0.257691	0.0758938	0.148265	0.140908	0.256622	0.123927	0.061001	0.0659851	0.078265	0.0714185	0.0709801	0.126865	0.162725	0.0785914	0.282622	0.213277	0.174093	0.295392	0.21759	2.96129	2.33601	3.5348	1.49473	2.19552	1.36682	0.930333	1.07894	0.761157	1.15269	3.58052	4.6433	5.49761	4.68365	1.6377	1.12998	0.111979	0.0452813
CAG77908	0.551464	0.654845	0.555469	1.44399	0.733707	0.943571	0.530412	0.623725	0.690148	0.504396	1.16855	1.82338	1.82404	1.63893	1.80843	1.74686	1.10836	0.966413	0.536686	1.91973	1.83098	1.52087	4.23654	4.06601	3.18217	1.32003	1.52581	1.32201	0.865293	0.531585	1.30524	0.843023	1.6294	0.991355	1.67757	1.23954	1.48214	0.111614	0.0539346	0.537164	0.0553166	0.429564	1.24394	2.87681	4.35638	1.89704	0.877199	0.403032	0.325951
CAG78490	39.6727	68.7094	11.4757	43.8697	34.943	41.6142	30.9536	46.8896	38.8082	40.754	63.7529	61.8967	59.2324	33.3604	30.5883	29.6582	9.63352	7.39579	11.3911	4.54127	4.4824	3.98716	20.9408	6.62909	5.76404	17.0209	16.5944	19.5026	16.6616	19.5241	25.4682	152.376	149.135	140.075	108.882	102.019	83.4926	14.0593	12.0297	23.7036	17.7525	4.73887	5.72782	495.623	508.776	45.4432	35.0614	52.5995	8.71715
CAG78017	21.5483	10.9453	23.1952	14.9171	16.5962	17.0035	15.8146	19.2046	16.7571	15.7036	16.1348	17.1767	15.0563	17.5906	18.495	15.9046	26.3941	24.7593	20.2754	18.8984	22.7697	24.1618	17.0943	23.4975	19.3688	28.1776	30.3078	29.9516	32.6051	27.8142	30.1021	23.6302	17.9692	20.5599	21.2455	17.0977	20.7837	16.9585	13.5675	11.783	11.633	12.2646	11.1018	15.0383	14.8021	12.4074	16.1284	14.8697	15.9069
CAG78240	114.592	63.9102	119.085	57.9072	60.9947	55.8543	55.3751	73.9023	61.4882	60.7994	58.1714	55.5871	54.9863	60.9931	56.0914	54.2171	114.932	100.937	107.366	120.45	146.311	139.218	83.55	133.712	94.9632	203.123	197.08	208.683	150.325	189.388	178.166	124.52	126.638	121.857	120.887	120.831	94.9446	123.709	116.358	61.8851	69.3703	82.2578	76.9998	72.3657	73.7226	77.279	80.6684	46.6279	90.2895
CAG78579	401.916	58.542	167.992	169.923	171.823	183.174	154.838	214.972	203.529	202.152	362.915	346.703	369.294	249.853	252.063	244.271	68.3991	77.3931	80.5523	163.451	341.215	330.678	147.803	227.964	191.609	302.733	253.891	265.573	643.249	647.342	740.436	83.8404	96.2011	88.6253	115.092	110.42	130.401	128.654	126.594	98.0865	106.9	86.8136	100.816	40.8395	48.5164	160.571	174.739	160.476	127.097
CAG78769	188.311	73.2143	108.065	109.338	71.0417	68.6047	73.174	67.5764	72.1556	71.2421	66.3611	63.6019	63.3694	64.0959	68.5012	66.0521	63.4344	65.8759	70.0474	36.2112	48.824	42.082	60.7521	46.5361	34.9231	158.127	166.48	164.078	141.752	136.896	138.611	92.4366	96.6964	95.9808	124.424	106.964	104.204	156.185	150.465	125.548	125.165	100.914	117.673	178.937	178.264	139.474	168.41	91.79	103.929
CAG78659	1252.67	821.195	1735.31	526.15	825.233	694.509	755.233	919.956	807.82	723.608	652.251	630.445	635.036	898.193	766.434	809.474	2135.92	2012.31	1926.12	1832.36	1752.2	1752.07	1551.62	1985.26	1661.85	3637.75	3536.98	3490.31	1599.02	3095.7	2962.7	1304.34	1443.75	1409.72	1589.32	1736.24	1204.99	1934.51	2037.62	461.723	550.201	1066.98	696.933	1050.58	1126.29	1110.41	871.71	487.135	1918.93
CAG77931	43.2013	5.8836	22.971	22.9619	21.4561	21.0095	22.4502	24.6883	24.7071	21.3629	24.3301	20.8245	23.0815	21.763	21.9805	19.9743	17.3474	17.1463	11.7637	10.5667	14.8387	14.5372	7.76637	13.9694	8.49147	27.2597	31.5077	29.5084	29.1733	32.5824	31.6538	20.0104	17.6639	15.0484	14.0544	12.3955	10.8287	26.1696	24.2161	23.4834	25.7352	25.4569	14.538	7.82415	8.57881	20.6134	25.7936	20.7347	22.2251
CAG78639	175.174	68.4696	350.368	651.627	577.699	678.975	627.437	260.934	241.309	238.876	263.547	272.326	269.212	508.919	575.48	537.894	60.8132	73.7855	64.8207	16.2846	36.7096	30.6256	59.5203	32.4214	28.3112	103.944	93.1272	98.9695	173.962	82.1643	103.364	172.458	175.405	181.896	334.242	301.002	419.179	191.925	157.043	371.666	289.191	112.286	175.059	529.023	489.795	187.88	176.912	680.507	416.627
CAG78459	0.881979	1.62917	0.222096	0.307924	0.140814	0.13719	0.0892958	0.19951	0.335934	0.142359	0.830627	0.251397	0.49445	0.339787	0.474146	0.360495	0.39392	0.911522	0.429172	0.12661	0.488061	0.342589	0.680973	0.34775	0.249785	0.753994	0.542287	1.22769	1.24074	0.850186	1.08551	3.85223	4.16955	4.31612	0.832659	1.23903	1.36174	0.0892548	0	0.171822	0	1.11641	1.12449	0.448879	0.504879	0.758505	0	0	0.0868844
CAG78689	36.8583	564.253	13.976	31.3013	12.4964	12.7946	11.8003	7.77426	7.57307	7.99358	8.54405	8.22632	7.46751	12.1713	13.2201	12.0406	11.2978	10.2059	13.7489	7.66087	10.0679	9.88368	24.3268	10.0999	6.4385	19.9278	18.4624	16.1114	17.8329	18.9309	19.4014	102.652	100.512	96.0207	113.483	111.796	132.419	21.5159	22.2971	12.0599	14.6461	12.4709	14.5711	233.58	236.571	29.6876	20.8671	28.9137	15.6453
CAG78746	36.5657	21.251	61.2679	84.3942	67.175	69.2337	63.3124	64.4577	63.0199	66.3288	76.7403	71.2382	71.4701	80.6039	81.4456	69.3765	20.1551	20.9919	14.2033	8.71289	9.41725	10.2876	15.1947	12.3074	11.3293	19.4072	20.3016	19.8311	27.5797	23.7517	22.0397	16.296	18.6321	16.3743	22.5454	15.995	26.6843	37.9168	24.9779	41.4614	34.5789	23.8438	25.6142	37.309	37.2408	30.2146	40.3508	101.838	63.8804
CAG77952	0	0.113503	0.216627	0	0.0915641	0.178416	0.0870969	0.194597	0.187235	0.277707	0.202543	0.0980825	0.19291	0	0	0.0879043	0.672384	0.773109	0.380549	0.246985	0.146475	0.267322	0.199261	0.27135	0.365451	5.14799	4.58409	3.99152	0.558546	1.28994	1.30312	13.1508	15.4541	11.6844	1.62431	0.966815	1.27902	0.174114	0	0	0	0	0.168739	0.437825	0.787915	0	0	0	0
CAG78204	179.602	33.9579	139.683	111.008	87.8532	83.7657	93.964	103.463	111.332	113.923	86.2417	82.6441	88.9808	91.8468	95.3979	92.2886	138.459	128.739	133.126	96.1903	122.724	123.972	103.936	120.791	92.6645	208.491	189.508	204.944	268.792	209.024	225.28	92.8954	102.172	89.1703	66.7057	71.0654	87.3224	164.796	157.165	97.6008	97.1465	188.934	228.818	176.145	164.4	288.224	345.46	130.214	161.097
CAG78871	166.529	904.825	539.014	804.784	918.308	946.484	841.689	881.882	915.852	818.391	1210.4	1188.1	1182.77	936.746	876.208	832.436	320.044	345.731	245.595	158.884	178.604	163.159	310.005	191.215	154.773	66.0319	74.6697	67.0306	86.5733	75.7012	66.588	155.358	151.829	173.135	117.369	101.34	146.528	91.4459	83.4237	119.303	106.345	110.514	112.557	199.338	184.242	136.191	139.493	708.644	496.682
CAG78550	128.262	29.7934	109.704	98.9568	95.2803	90.7313	82.6571	98.6848	85.9991	71.5368	104.344	90.8289	90.856	94.4002	77.3646	76.8197	55.9956	41.2561	30.4714	26.0633	33.1403	28.6346	28.905	35.2054	23.6641	57.3534	52.3568	59.7358	83.7054	79.3477	80.302	99.2576	86.4429	90.055	71.204	70.0951	55.5111	150.989	126.916	183.517	177.391	39.2652	30.8702	99.717	104.384	91.204	107.657	76.9399	65.1908
CAG77912	53.3605	513.58	40.6141	35.3917	39.8566	34.9479	30.1672	27.8923	18.9489	19.7728	22.4504	17.5655	16.7342	40.4523	33.1293	28.7797	32.3441	25.047	32.6799	1.57424	5.10067	3.67786	13.5679	5.58936	3.46558	76.1889	68.9616	70.16	143.85	106.856	107.318	308.59	259.026	301.211	264.13	268.086	253.316	15.5368	14.126	79.2549	77.2157	63.0771	46.2732	10.3457	10.5953	84.2553	99.4027	34.7952	27.877
CAG78117	138.396	194.725	77.8841	53.9911	52.2429	45.4949	51.5661	62.5491	62.5608	60.7748	55.407	57.8785	58.9912	55.3223	60.3641	55.3076	99.2873	119.642	105.291	82.2837	102.605	99.2448	92.1464	99.2819	64.6244	74.4369	77.5141	67.8541	105.319	72.7349	77.9792	69.7472	64.7645	73.1939	99.0949	96.3458	125.727	103.425	84.501	81.867	84.6429	103.112	110.453	83.4112	80.8272	83.4319	84.1034	46.6826	91.4053
CAG78849	40.9608	54.5249	121.89	101.075	55.074	64.2807	58.2143	74.407	80.7368	91.0424	55.018	54.2699	54.4663	75.8342	81.3768	75.2804	70.564	73.8636	86.6175	183.547	187.228	198.661	158.025	152.046	170.34	41.0362	47.0667	45.4882	67.577	46.3577	54.491	35.3201	35.5085	42.6515	35.1383	39.5658	56.0833	58.3623	52.5761	25.6771	25.1719	84.1748	99.3479	41.4494	39.9322	41.5787	47.6075	92.2611	144.696
CAG78102	14.0302	206.606	10.5129	37.0362	42.6876	52.6606	50.0286	55.6562	53.6251	56.7804	58.09	57.0411	58.0129	54.5415	43.2683	38.7435	30.6438	27.7393	23.6148	8.20363	5.41869	4.78516	50.3057	20.5624	13.1803	16.4994	18.3751	15.7718	20.6629	17.0063	21.9008	74.2829	77.6516	82.842	122.764	145.501	121.088	2.90892	4.01615	8.13314	5.35477	72.7699	97.058	21.2476	15.671	40.5282	32.2637	43.1827	10.1131
CAG78104	46.8254	27.2955	105.87	113	75.4345	77.2995	76.4162	57.8924	60.4228	55.1501	55.3071	49.0002	47.2143	72.8688	70.5322	64.441	46.7205	46.6596	37.9049	18.7766	28.8045	24.211	22.4651	33.1009	21.8766	144.11	130.208	133.146	67.0878	166.54	160.479	85.257	95.7501	87.7093	129.646	123.001	48.5412	96.7089	90.592	118.697	115.807	82.0031	94.6397	47.0404	43.8552	61.1633	67.9378	107.949	80.7295
CAG78593	23.6281	5.89708	29.6045	27.4528	26.5532	27.4901	27.1248	24.5949	23.1349	24.116	24.559	23.1578	24.6976	23.5835	23.1739	20.4144	15.7152	15.7675	11.7722	11.3706	15.8853	15.0329	11.7864	14.9463	11.8964	36.2385	38.4783	43.2585	31.0703	37.117	35.7674	28.4152	32.9353	28.0357	25.9272	22.9805	20.2855	20.736	17.8107	18.4622	17.5477	22.3206	27.6318	19.3905	20.4681	18.2198	22.4822	24.9588	19.8321
CAG78159	38.14	35.0289	60.6723	50.9979	30.9644	30.9859	32.5252	36.7117	33.2809	34.5875	33.6073	32.9889	31.2814	37.6195	35.5211	32.0204	26.7266	21.6058	19.548	17.6839	20.9301	20.5568	16.4366	18.4881	13.7441	31.8709	29.6141	26.5787	30.6648	37.9766	36.8892	42.8142	40.9524	42.2064	32.1904	29.5287	23.4845	37.0532	33.2716	31.7364	28.7065	26.8408	42.1693	32.5751	32.5234	39.77	43.5138	48.4008	42.7371
CAG77984	16.3796	11.2966	17.3583	14.7853	12.1263	10.1316	10.6375	15.554	13.5879	12.4822	12.6397	10.1555	10.9159	11.6664	10.7028	9.5955	8.24938	8.60461	3.17659	4.70817	7.30867	6.68719	3.93615	6.3705	3.66655	15.6818	18.3496	17.7985	19.5263	20.4359	20.875	24.8301	22.6047	22.6184	17.2382	15.9296	14.9908	7.49991	8.55383	10.111	9.78883	14.6115	14.8076	16.5164	16.1528	6.36226	9.95145	14.8585	13.7626
CAG78371	371.703	28.3036	42.7153	50.1658	114.5	120.489	91.146	56.8426	33.8267	30.4865	27.4044	22.5294	25.5698	85.5862	75.621	66.1293	12.4674	18.5488	11.8145	4.61433	13.3466	10.7771	1.8287	8.4492	6.72377	6.55649	5.27032	6.17508	19.1859	19.2313	18.7931	24.9263	20.3146	24.8709	27.779	26.3229	21.1028	120.483	114.984	235.981	227.896	0.439272	0.840661	15.6706	15.9599	32.646	44.949	48.3029	31.2429
CAG78889	99.5818	75.8302	140.427	182.774	162.199	158.025	161.084	197.071	209.68	180.756	169.615	169.334	163.206	181.142	171.31	150.134	129.871	124.268	122.438	123.511	135.257	118.208	106.148	99.4377	90.9733	100.796	109.161	96.4582	127.834	104.342	109.902	102.15	107.874	120.253	107.921	118.098	124.562	94.4407	93.943	109.748	102.058	48.9796	51.1202	103.97	113.358	123.602	116.518	166.073	147.316
CAG78910	36.8423	28.1153	18.8776	6.90273	22.1255	22.3535	17.2928	21.0886	19.9322	15.0107	17.8443	15.5604	15.7024	20.6747	20.3721	20.1749	36.4564	30.0827	34.9845	37.1728	55.4991	54.5479	35.0679	53.226	46.2535	49.7678	52.509	51.7718	43.8004	41.3524	39.7246	31.1239	30.2475	33.8969	33.3562	33.3303	30.3063	28.345	25.0841	15.1929	16.0311	20.588	18.5287	28.5803	26.2197	14.9792	13.5805	7.89379	14.7699
CAG77804	46.997	1.9259	71.6758	65.7865	60.592	62.1977	64.8235	44.5003	50.1094	49.7623	40.147	39.7149	44.0401	54.8469	56.3921	50.9497	49.1174	52.9787	43.8787	32.9072	45.3577	44.199	21.951	31.7585	26.9175	38.9672	49.0896	37.6604	38.6989	31.1968	32.1615	18.2569	20.3881	20.8729	13.3629	12.055	15.6316	51.9693	46.4618	31.6678	32.345	36.3715	39.433	17.0528	16.0278	33.8285	39.817	52.8545	58.6938
CAG77660	0	0.0633539	0.0806093	0	0.0511081	0.0331953	0	0.0905147	0.0696723	0	0.207264	0.0364976	0.0538379	0.0176178	0.0516271	0.0327102	0.125101	0.0719207	0.042482	0.0344647	0.0136262	0.0373026	0.123579	0.100972	0.0113324	0.273661	0	0.198039	0.173201	0.0685719	0.0606131	0.34954	0.264833	0.735309	0.201475	0.239842	0.146442	0.0323949	0.125231	0.0311812	0.0321101	0.0623381	0.0941844	0.0814599	0.036649	0	0.0462904	0.0389919	0
CAG77891	5.67131	1.43108	14.9417	9.42984	5.79496	5.09448	6.1582	6.35031	6.66553	6.91125	7.13538	5.89227	5.7468	7.63154	6.95139	5.93277	9.68867	9.72845	7.09359	4.45737	6.31892	4.80787	5.41876	6.72509	5.25519	9.23609	7.58427	8.35478	9.0215	6.42357	8.49691	7.05964	5.37897	5.90471	3.65868	2.46984	3.57549	6.88713	5.82402	5.5933	5.41859	5.30122	5.67333	4.00486	5.45409	11.2876	8.67266	8.23784	11.5229
CAG78919	49.1758	28.3726	92.3495	78.2776	71.6814	75.0227	76.0322	105.866	101.226	110.944	80.4584	77.0695	78.0334	74.8634	86.8374	74.2671	100.325	91.2342	95.9372	117.556	120.274	123.35	63.2593	96.4204	93.1816	113.721	126.239	112.023	126.542	120.159	127.835	127.597	125.499	98.0583	72.9175	60.4189	53.0955	36.6069	35.2155	23.0573	32.4391	19.8021	19.9455	49.4193	55.1553	51.405	63.6388	73.0977	80.7938
CAG77690	35.3469	36.2265	16.1049	19.6338	17.6049	16.8089	14.1969	14.9036	11.6398	10.402	12.3968	11.8388	10.6326	15.3539	13.9108	14.1032	8.86481	8.14244	6.22738	8.56095	8.60522	9.09455	16.8004	13.3329	8.56191	47.3846	44.3325	49.0028	37.5471	47.3593	48.6135	50.5297	49.8265	42.5818	26.1025	27.8489	19.6732	17.5939	18.2617	30.8978	32.0394	54.9716	80.7836	38.2084	42.3756	16.8437	19.1877	14.9088	12.5643
CAG77781	190.729	87.2788	148.452	130.437	101.539	92.4121	119.505	122.328	150.027	157.922	113.767	125.179	130.952	101.549	116.64	121.282	152.837	158.353	159.887	210.725	187.274	218.825	122.507	192.351	173.77	145.097	147.778	136.413	126.88	131.049	134.794	95.022	102.694	82.8585	109.404	103.316	115.165	170.436	191.977	84.3833	86.7656	110.344	103.186	102.732	107.121	151.286	156.306	143.138	221.599
CAG78864	54.2316	23.2838	57.309	70.7173	42.8052	41.9873	42.1862	52.6229	55.0956	54.1616	56.2574	53.8383	56.4352	47.6242	42.471	39.8477	31.2829	26.426	30.4258	23.0382	32.053	30.1151	42.0128	33.2226	26.4338	59.4465	57.7654	65.4853	61.0905	65.557	67.666	83.4627	79.7974	70.4977	78.8118	66.0707	66.8024	52.7884	41.7188	56.0147	52.6618	60.4985	77.4807	109.886	115.685	89.7729	98.7911	64.8194	53.9972
CAG77847	45.5576	11.2938	74.8314	59.9099	39.4943	32.5744	36.9134	42.4244	44.4663	43.8814	38.6906	36.5516	38.118	48.2651	41.1109	43.4855	49.0052	47.5342	41.1516	31.6176	35.8174	33.5624	29.8649	37.9206	27.6724	40.0398	35.9139	42.339	41.2452	34.769	34.7855	20.1922	23.1916	20.3233	27.7839	32.2178	26.8289	67.5822	61.1286	78.2648	76.7892	354.531	382.442	28.4606	26.4411	61.2126	75.085	63.4431	69.6058
CAG78794	12.5544	1.38539	24.6014	20.0826	17.9302	17.4215	16.6626	14.2511	16.3202	16.1374	20.288	16.6302	18.7856	16.4572	16.7379	15.3709	16.108	16.8623	13.3287	24.3136	27.1671	27.7874	14.9452	20.916	24.4524	15.2599	18.1048	17.2988	19.3408	9.38811	12.491	5.48341	6.63651	7.7509	7.51848	5.94308	10.1291	18.526	16.4756	8.40458	9.79977	14.8023	18.0436	6.97037	5.74932	15.5923	16.2401	22.5767	23.9254
CAG78907	527.085	549.991	619.128	254.711	589.068	538.915	473.448	627.776	550.165	596.915	473.317	490.658	452.967	639.963	677.984	671.271	1616.31	1724.34	1764.37	1649.85	1358.22	1266.62	1479.95	1419.27	1555.56	937.466	1075	989.68	889.989	578.996	594.559	480.786	486.962	473.122	427.486	432.841	697.28	629.023	627.404	190.34	218.577	438.738	339.159	773.693	834.525	600.181	382.959	316.315	702.234
CAG77841	10.5345	9.95888	20.7068	19.3535	13.4987	12.7271	13.9378	14.3904	15.9829	16.1341	18.7345	15.6724	15.9398	14.4326	12.6681	13.8162	11.9453	11.4158	10.5327	12.6559	14.2798	13.8093	15.6671	13.6302	12.2525	13.6399	12.1158	14.2365	17.0662	15.862	14.2146	42.9739	37.4237	32.6862	15.7495	10.9197	10.621	10.8884	8.00231	5.97746	6.97625	9.36104	9.38871	15.1474	14.707	11.711	14.494	15.5974	17.0877
CAG78048	7.34777	4.7844	0.528652	0.932843	0.467216	0.415611	0.579681	0.539648	0.560771	0.595563	1.07843	0.826875	0.641963	0.966345	0.759241	0.975091	0.596681	0.73752	0.236392	0.972599	0.958626	0.904419	0.648364	0.812695	0.648611	0.652626	0.469381	0.590352	1.52828	1.14471	0.903438	4.29295	5.23303	4.91761	2.84282	3.18161	2.16089	1.00432	0.485309	0.780789	0.727472	6.42971	7.44959	0.874194	0.786605	0.140685	0.441573	0.650915	0.451221
CAG77618	1.19204	1.88734	0	0	3.04507	2.22503	7.24127	8.08942	4.67003	6.92659	29.4691	18.7556	24.0579	5.51086	3.84499	6.57756	4.79162	6.42766	3.79667	1.54008	17.0491	17.2246	4.96999	5.64002	10.1279	7.33724	2.93171	5.53093	12.3834	7.66045	4.06281	6.24778	18.5967	15.7146	12.0041	16.0763	16.3597	4.34276	1.39901	1.39335	1.43486	8.35687	12.6261	1.82005	6.55075	1.75741	0	0	1.40914
CAG77756	1.78464	1.30815	0.299599	0.415379	0.422117	0.45238	0.321218	0.583118	0.690533	0.554774	0.74699	0.723468	1.02273	0.742106	0.639605	0.405245	0.442819	0.392049	0.421045	0.142327	0.168815	0.277284	0.581785	0.437829	0.308872	1.42396	2.27586	1.77878	1.97412	1.95393	2.2528	9.18052	6.46825	7.05012	4.90892	3.26853	3.03889	0.802677	1.62906	0.386302	0.477372	1.85353	3.34496	1.21104	1.18051	0.194894	0	0.772909	0.234408
CAG78521	33.7235	24.3688	13.9231	6.3661	18.7194	18.7257	15.6027	16.5654	16.0027	14.3677	15.8569	15.2905	15.6303	21.4953	22.9571	23.3205	37.042	39.0116	42.6207	63.3283	81.3232	74.7118	52.8628	57.0056	61.7611	48.6756	55.3335	54.5838	46.2105	40.5718	36.0857	24.7918	20.5773	23.7327	27.2718	24.0184	24.8903	23.0957	22.896	15.2404	15.5764	27.8345	20.7674	32.4808	26.9368	13.4413	13.6093	6.59151	16.4561
CAG78229	28.665	24.4029	28.4016	23.0329	18.3215	18.5969	17.6027	20.2835	17.8232	19.7006	29.5565	25.9652	26.2449	22.3086	22.364	19.2377	13.6229	14.6022	11.7628	18.1139	19.388	20.6126	17.2831	20.5824	18.6739	26.1308	29.1974	27.0683	31.6738	23.2038	27.2203	34.32	34.0145	32.3395	24.7804	22.0976	32.8328	13.0028	11.6367	10.888	10.8078	10.1545	12.008	29.5077	27.6396	18.6881	20.9132	23.5814	19.6389
CAG78103	20.7375	20.7784	21.5047	23.5636	34.8925	35.9467	30.1687	26.6399	23.3337	23.0229	42.2131	36.3819	42.1616	55.4908	48.6742	49.7777	14.0981	14.8543	11.2114	7.61257	5.82408	4.03053	9.85496	9.55833	7.37926	13.8163	12.9858	12.853	16.0976	13.8676	12.7797	43.015	39.6125	33.1984	15.3155	10.7501	14.0202	17.9349	16.6146	15.7424	15.8429	13.4116	14.4093	16.3571	18.3978	17.7121	23.6362	25.8376	25.5095
CAG78739	1.19414	1.95819	0.644361	0.357349	0.708135	0.796053	0.880844	1.3892	2.22774	1.76223	2.8316	2.50904	2.69693	0.901316	1.65075	1.04589	0.228574	0.459926	0.22639	1.87339	2.35274	3.10111	1.54104	2.38105	2.24655	2.53755	3.04176	1.34559	5.70417	3.94659	3.10092	13.9705	14.3954	13.6978	3.22103	5.75163	5.32625	0.93223	1.20126	0.897304	1.12937	0.199323	0.100383	1.43255	0.35155	0.503001	0.592046	0.748048	0.504151
CAG78637	97.8304	30.8566	132.068	69.5235	105.607	90.7638	101.627	160.409	157.113	155.104	98.6765	102.697	101.253	108.577	112.157	114.991	304.954	316.302	362.09	592.499	526.826	500.887	399.037	395.407	450.272	199.336	224.233	219.53	204.087	195.676	201.683	67.0019	76.3523	61.5132	92.299	94.551	108.708	157.936	152.183	86.3845	104.055	160.752	126.036	61.2804	70.7812	111.8	95.0942	77.2804	157.619
CAG77874	63.9499	65.9402	32.7119	13.438	29.5098	30.2472	22.1638	32.8544	24.674	21.809	31.5056	30.6506	28.4562	36.0121	31.2967	36.0735	53.856	55.8318	63.4777	130.796	145.563	151.377	93.4728	116.002	108.327	147.044	161.716	142.965	117.99	121.743	115.243	116.235	123.677	113.279	135.005	117.832	92.9242	33.7173	31.0566	19.449	24.2513	40.5226	25.5985	85.8566	89.5103	17.7331	20.5244	14.3581	28.7932
CAG77843	2250.17	1342.14	2057.13	617.728	1652.76	1587.73	1557.38	1770.67	1639.4	1695.45	1348.45	1416.91	1380.68	1739.09	1919.23	1793.39	4645.34	4792.17	5279.97	7262.33	5540.58	5609.29	4698.46	5415.74	6627.02	4306.58	4834.37	4398.57	3442.43	3696.28	3616.35	1948.5	2031.91	2003.6	2466.25	2215.82	2724.59	1790.55	1814.52	456.227	615.283	1078.38	725.682	1475.06	1410.93	1819.5	1226.66	707.594	2771.69
CAR65211	27.1805	68.2256	51.0832	29.1629	95.6817	115.493	95.0408	139.464	119.904	124.553	182.62	183.218	210.059	121.279	140.276	115.025	105.704	126.186	113.668	143.892	164.236	156.358	174.44	145.854	156.021	242.111	266.577	228.237	187.668	198.529	195.822	355.282	352.579	289.198	220.306	198.184	174.687	38.6429	24.1194	37.9701	39.8991	64.2916	63.1968	132.598	145.725	37.1399	39.1131	66.8614	68.9638
CAG77664	19.1561	18.9915	16.2296	45.7531	47.3337	39.9892	37.8466	68.6435	59.7342	64.2666	80.2983	73.9731	67.2053	47.0585	50.1243	40.0635	23.3883	26.9333	25.2794	9.79174	8.23039	9.17937	18.4949	10.673	11.256	25.3451	22.4556	24.7542	27.665	27.382	25.6277	34.2493	25.1368	25.3178	36.0571	33.3999	23.7102	16.9579	18.0698	19.043	15.7313	23.8468	24.2302	12.8474	13.0359	6.86247	11.184	32.4488	17.7774
CAG78176	53.5235	2.10064	58.2332	52.0646	37.14	34.1618	36.3758	46.2862	41.171	36.3126	46.2239	42.0001	42.7758	39.0875	36.6042	35.5335	22.9843	19.8168	14.749	19.384	22.8163	21.5161	13.8599	24.9841	16.6128	34.0495	33.3917	34.566	37.0199	42.6878	40.2957	14.748	16.0882	14.4297	13.1797	9.92819	10.4396	50.2421	36.5923	47.1708	47.0056	38.0837	18.2819	7.7822	8.1417	38.4848	47.2929	35.4891	32.0083
CAG78741	34.1522	1651.07	2.19242	4.8852	3.67369	3.6114	2.77038	5.69738	6.36164	7.02649	9.81017	9.18218	10.4592	4.44946	4.78084	3.78104	2.74284	3.521	2.64098	1.27215	1.29713	1.78756	2.78493	1.78997	1.71722	46.0939	50.7916	44.533	47.2084	37.1673	42.215	14.8035	18.3749	16.9557	18.5267	13.5707	21.1594	1.57336	2.25043	0.605765	0.748572	0.908294	1.34181	42.1747	43.0754	173.284	191.01	3.63602	2.75683
CAG78556	64.8943	56.6487	246.199	303.785	368.53	378.791	374.839	387.195	429.734	490.79	416.903	455.332	439.45	368.332	446.891	418.879	294.232	317.751	314.33	396.454	368.115	386.499	540.101	347.655	404.219	277.848	256.962	267.532	367.361	223.097	256.329	223.287	237.629	230.656	281.012	234.846	427.343	110.984	90.8729	97.5528	91.2915	132.739	140.609	264.786	267.684	245.382	202.642	416.99	373.814
CAG77641	423.955	378.328	469.577	562.767	191.591	189.544	186.909	207.811	227.134	227.294	241.938	247.041	235.939	224.793	194.315	202.222	359.286	188.7	468.8	322.22	384.973	391.381	519.52	404.514	336.128	113.874	102.785	106.306	269.082	197.81	211.985	202.33	203.334	199.204	232.319	221.828	282.645	322.855	341.593	105.416	102.674	227.213	362.335	901.29	910.822	687.068	515.967	513.561	430.045
CAR65192	0	0	60.3143	23.8922	582.714	542.881	384.535	325.084	383.535	305.6	451.145	526.667	237.863	406.765	489.3	283.208	294.185	172.202	154.39	3330.28	3344.14	3577.92	2771.32	2112.72	2718.2	204.761	126.23	195.807	70.3512	190.571	278.594	186.812	153.672	61.5109	100.5	141.002	90.0059	747.941	675.992	1179.87	1242.47	1019.49	1201.37	148.023	62.6786	655.793	514.591	1075.3	424.712
CAG78635	60.0462	32.7641	46.5219	34.5823	34.7674	35.8315	33.9574	40.436	39.909	39.0158	38.2364	38.3981	38.639	38.5411	40.1235	37.7559	62.3479	58.2553	61.2632	62.3998	72.3259	70.8307	52.9659	63.2148	57.6714	58.1335	62.6027	53.1564	64.9111	49.0489	51.2946	45.8796	46.3917	48.1284	56.1568	46.2549	57.7489	49.9802	51.0066	29.6186	34.7525	47.9993	42.5633	58.1504	57.8096	35.8857	32.6449	31.7627	43.7513
CAG78000	2.86323	3.0171	3.06914	3.20153	3.2617	2.90092	2.73826	2.95395	2.34955	2.3732	2.41867	1.98517	1.90017	2.46594	2.77065	2.32478	1.80156	1.9403	0.739414	0.541551	1.55148	1.17229	0.932073	1.20825	0.813633	5.29903	4.47252	4.61387	6.90853	5.44543	6.04424	10.9763	10.8378	11.6159	10.228	7.69681	8.29714	1.66804	1.02173	3.07542	3.23689	1.26585	1.25225	6.55751	6.45864	1.05531	1.54426	2.37534	2.12687
CAG78038	70.1994	49.1558	92.1015	42.1118	65.1242	60.4223	61.75	96.1577	96.5425	97.1359	62.4095	61.5533	62.8222	70.8818	71.015	68.9821	228.307	234.896	265.843	124.419	139.623	150.533	102.368	140.911	103.309	115.424	125.001	124.269	116.105	109.604	124.142	51.8335	55.8732	53.8203	56.7333	68.6911	88.4437	88.9894	92.2823	35.0581	47.2259	101.534	80.7089	67.3296	59.0244	63.5785	53.7339	38.1526	105.025
CAG78655	10.8704	9.1449	11.7448	11.4829	10.7791	10.2512	10.3849	9.33147	9.12	8.17804	8.94689	8.47448	8.54219	9.71549	10.2692	8.88623	8.96322	9.33499	8.76251	8.97608	12.4183	11.2742	7.7474	11.6785	8.89377	12.1683	11.8822	14.9158	15.4228	11.5035	13.7221	13.7973	12.8255	12.2854	12.28	9.81528	10.6896	11.0947	7.19675	8.25365	8.27584	7.0201	7.65411	10.6393	10.4668	8.49251	12.7367	10.638	9.99464
CAG78603	36.8792	64.732	35.1679	28.4952	21.7181	19.9367	23.2293	27.5912	33.9491	36.7891	32.9882	31.0189	29.2839	20.8626	25.0588	26.132	26.226	32.6812	29.6862	44.132	51.4185	47.9773	59.1658	52.6332	52.0087	51.9431	54.272	56.384	52.2074	40.2121	45.8477	80.2088	77.5983	76.9841	153.727	133.175	144.684	22.9433	27.3177	20.6704	22.1958	15.3643	22.235	72.9241	61.6721	21.8374	28.326	26.511	38.0571
CAG78280	39.8028	44.876	17.9712	9.96645	33.4228	31.9129	25.4478	27.011	20.4201	18.4681	21.147	22.9023	22.4051	26.7087	28.7465	26.5019	38.2106	36.6361	46.7852	50.2747	76.0502	73.0484	44.5922	62.3169	54.5716	74.7602	78.9125	73.4954	58.8813	59.5096	58.9308	40.066	38.0998	33.3078	39.7316	32.7346	33.962	26.4931	28.0555	21.6347	22.1395	27.7278	18.3687	38.182	42.4074	13.5154	11.78	8.56571	17.9703
CAG78217	39.1056	6.25454	29.4563	29.1711	26.4621	24.6495	24.9294	48.4856	45.5008	47.8902	45.6879	47.4376	46.421	29.6557	31.5343	28.8544	21.3626	18.9409	17.3492	16.2781	18.7268	18.2013	11.6648	16.5124	12.3146	22.7408	21.3881	22.5752	27.826	32.3629	28.8651	30.2379	30.8746	28.542	19.1033	16.2255	20.3209	32.9248	30.8194	27.107	34.2773	24.9712	20.9378	16.4023	16.2425	41.7314	48.5272	33.731	29.2955
CAG77919	145.825	50.9817	257.64	309.276	215.177	206.919	237.014	269.297	290.657	290.747	215.08	226.905	226.49	240.837	239.112	233.477	225.866	222.286	191.719	141.251	145.023	154.795	93.3978	143.786	106.144	126.401	130.995	131.575	157.772	141.325	127.445	131.205	126.838	126.698	103.597	108.905	114.427	200.295	216.635	125.932	115.832	182.101	185.4	110.349	108.723	171.137	209.491	286.822	275.559
CAG78133	628.89	244.628	578.357	643.606	641.891	636.849	643.267	725.642	676.99	672.262	744.476	689.574	685.61	689.427	631.946	631.029	356.745	330.728	282.803	138.519	197.725	156.108	115.529	170.295	103.097	367.291	407.802	377.849	359.846	485.008	444.217	121.67	131.871	129.3	112.749	125.228	71.9535	618.732	663.208	946.709	981.601	162.668	50.9976	400.827	439.985	266.155	291.13	459.064	387.097
CAG78535	47.0841	62.3776	34.0723	32.8768	38.3818	40.6602	36.1838	45.1112	40.4667	37.7654	45.0994	44.2655	44.0354	39.9402	38.8061	37.9971	33.3382	35.6998	28.8042	24.9831	30.2344	30.8104	25.8569	28.36	23.5746	53.5773	57.1091	58.4065	64.7929	61.8927	64.2026	73.4865	68.904	61.3069	61.0213	50.1469	55.0987	25.9545	24.4549	25.2326	26.9514	34.2979	33.979	66.8189	68.955	26.7712	32.8118	31.0051	33.497
CAG77817	30.019	16.3621	11.4558	10.2798	9.03489	9.03621	8.28525	8.19061	7.59207	6.92188	8.1035	6.60831	7.33143	8.58429	8.49918	7.96903	7.71568	7.78344	5.43299	7.67297	10.5011	10.4685	7.11711	10.302	7.08055	14.5133	15.7933	15.9388	17.0794	15.5978	14.5157	24.3305	22.9487	23.472	11.2693	13.0924	9.55633	14.0932	13.1274	13.8236	12.7719	12.7076	14.6727	13.4329	13.3626	8.83179	9.93495	8.49776	6.79414
CAG77993	10.8549	86.6846	6.01908	12.8622	11.1803	12.5981	9.32488	18.3043	13.3879	12.8368	17.8643	15.0015	16.3261	15.4242	12.7792	12.414	5.38683	5.10425	4.63692	2.54986	3.17375	2.43614	16.1356	5.60281	4.22317	9.63594	10.7865	12.1759	16.706	14.844	16.0693	105.31	93.51	96.6703	79.913	67.5693	55.8026	4.52715	3.43156	9.99671	8.84271	15.16	25.206	57.4777	60.2046	6.03492	6.46904	9.72286	5.05499
CAG78776	8.67068	2.60208	10.9171	9.49705	12.9023	11.6888	10.7581	10.2107	9.75036	9.64115	9.20658	8.23823	8.3112	11.0037	10.8398	8.98161	8.50453	8.18953	4.91859	6.83364	9.52383	8.80956	5.23754	6.62292	5.74182	12.9355	13.206	15.0143	15.4724	13.1472	14.1001	14.7771	17.3607	11.6479	7.77563	6.33722	7.73872	6.125	6.85063	6.25986	6.54866	4.13851	4.10178	6.7924	5.29433	7.60303	9.44067	10.0645	8.9435
CAG77988	125.715	86.7569	146.173	69.271	125.14	124.13	119.699	167.473	172.915	172.566	135.125	133.861	129.801	126.706	144.923	147.115	314.919	324.201	433.482	565.058	565.517	498.594	407.669	407.703	428.057	228.215	232.561	216.837	205.479	237.8	199.333	109.937	108.527	123.151	148.614	157.872	174.783	122.133	135.675	68.6814	83.5569	115.595	96.4909	111.829	134.792	94.6849	93.8997	87.8829	152.488
CAG78682	887.843	738.349	1882.91	546.209	884.218	796.313	814.56	952.604	824.12	777.372	733.783	724.6	647.092	989.611	958.465	918.32	2365.79	2377.47	2273.04	2034.75	1837.86	1772.64	1570.73	1826.28	1676.08	4184.58	4281.17	4056.81	2301.22	3622.76	3321.92	1419.6	1480.48	1500.26	1427.62	1464.9	1106.76	1993.38	2145.96	531.304	740.988	1278.29	820.293	946.21	1135.07	1181.09	808.205	513.061	1884.65
CAG78865	137.608	21.8151	332.905	222.917	118.621	109.914	111.338	193.849	171.777	160.048	213.692	183.379	170.751	151.21	116.951	113.017	179.391	132.909	119.235	252.374	222.851	203.93	136.513	213.41	154.152	232.953	232.087	242.281	135.826	138.808	132.356	69.8343	78.3307	81.0176	137.939	148.854	103.117	243.933	230.587	206.079	215.323	136.328	154.842	24.9762	22.5542	232.004	302.58	189.74	280.081
CAG78724	239.161	932.072	145.258	461.968	298.728	345.193	318.164	346.301	371.04	402.296	406.858	399.285	401.431	377.483	424.202	380.883	40.2124	62.0523	36.4222	55.7992	51.6992	36.8537	134.62	37.9965	45.3262	17.3049	18.0709	16.614	25.8019	27.1341	25.3957	15.4586	16.732	16.6194	22.6667	26.0527	21.4463	345.981	298.784	169.715	177.262	22.3699	11.814	112.187	106.491	72.7768	161.443	463.028	138.363
CAG77968	0	0	168.716	95.6928	1215.56	1070.59	1051.42	1398.47	1216.31	1631.98	1129.33	1166.68	751.221	1009.01	1191.89	1222.99	3091.04	3235.04	4071.23	45021	33668.9	43459.2	26163.8	40852.6	53654	1510.04	1654.04	1596.75	6792.14	717.607	963.011	731.59	907.031	1040.2	1808.15	1625.77	8742.34	4777.01	6040.45	1619.7	2095.62	3048.35	2550.72	3200.68	1582.95	3591.9	2439.77	1899.29	3612.11
CAG77940	16.9994	43.9429	19.1322	28.706	37.8862	38.6381	34.668	39.5526	33.8655	38.4139	29.4055	28.8355	30.4575	33.452	36.0329	31.1607	39.2795	46.1461	50.7366	81.5761	94.5424	98.3192	71.8403	75.0144	91.3754	135.242	143.13	131.996	98.7727	118.162	109.769	64.7781	70.606	64.861	70.5275	64.1383	54.8736	14.3242	16.2866	19.0593	19.4183	27.1591	22.6604	23.5717	29.5509	17.1343	12.3413	20.5374	21.941
CAG78589	0	0.131041	0.125049	3.29411	12.2626	11.741	8.69795	12.0195	9.45722	9.93908	9.47046	10.7009	9.0757	13.7199	17.5662	15.223	10.3134	11.2463	4.83283	0.21386	0.422767	0.655832	0.345074	0.430755	0.351598	1.4434	1.42487	0.691238	0.644848	0.425501	0.658203	0.976034	0.93905	0.19838	1.56274	0.372067	1.70382	0.201016	0.194271	0.193485	0.199249	1.35387	1.8507	0.631843	0.454828	0.24404	0.430862	3.99221	0.391356
CAG78790	86.2206	128.887	111.962	110.971	104.966	98.3023	99.3735	136.104	121.927	127.683	104.683	103.831	108.483	99.5224	104.629	93.056	92.7335	90.6374	86.8376	54.2589	65.785	60.3198	67.5782	67.4763	50.5529	101.36	96.474	88.8049	108.734	104.827	111.192	142.289	131.756	146.526	160.549	139.152	154.575	105.082	116.324	62.285	57.5954	81.5017	84.4687	105.079	97.5383	66.6491	63.3513	112.63	102.108
CAG78012	103.168	55.1696	194.587	262.987	270.416	258.888	271.438	282.947	309.158	364.033	273.99	294.458	314.047	258.331	310.076	318.567	183.893	183.837	188.415	191.329	176.593	164.33	241.5	143.692	179.808	84.1088	78.9765	71.962	168.127	84.0819	80.5327	69.6058	63.7114	63.8682	63.4277	64.6924	114.983	118.648	97.6269	108.812	102.39	87.6145	91.8674	179.167	193.599	200.198	173.098	301.349	261.685
CAG78829	43.4012	18.1897	77.9694	57.259	40.6952	35.8993	40.2814	58.9752	56.9441	56.5041	50.4195	44.9662	42.9605	46.4689	43.3704	37.253	44.105	37.8296	36.1576	28.5716	39.053	35.1607	27.1233	37.7841	27.085	53.7079	50.1056	51.9315	57.7952	62.3448	58.9761	23.4613	21.5317	18.4803	39.678	36.3819	34.1034	58.9061	46.5024	39.7889	41.343	41.4837	47.7132	20.7895	20.6706	55.9062	60.0733	54.3333	63.0155
CAG78255	63.6804	7.27723	69.078	71.4961	84.5134	77.1476	78.5472	66.8914	66.005	51.6131	57.2155	53.2968	55.4534	64.017	56.5621	56.0247	49.2682	43.3676	22.8205	15.8746	26.3139	23.4604	11.1733	20.0817	11.1999	67.2261	60.8109	64.4995	50.9784	76.7773	71.5198	38.7988	42.1238	32.2869	18.1399	18.6848	13.3446	74.7164	70.2152	70.6759	71.9779	184.863	254.898	13.9429	16.1721	36.9898	50.5925	52.9037	48.1294
CAG78465	10.2309	15.2858	6.53144	1.50925	5.98155	6.66442	4.75603	7.79037	5.08073	4.58966	6.51393	5.02733	5.13778	6.78856	6.2592	5.88972	15.4138	13.2089	16.7517	28.6287	42.3475	40.546	27.0576	35.6344	34.0352	54.2514	55.5806	54.1115	21.9239	27.1014	31.8684	16.8672	18.1885	16.6361	18.864	17.8679	14.3706	15.1073	11.4999	4.26695	5.43475	10.8877	8.4793	20.0944	25.4059	7.43542	5.66776	1.19353	6.41617
CAG78599	50.572	23.6979	78.0365	72.6832	58.7639	61.9434	62.5784	59.4046	57.4164	60.031	43.3694	44.2919	43.2899	60.2466	54.8986	46.7172	55.9865	51.8788	52.1562	39.7984	51.4041	47.4094	40.9725	43.4025	31.6717	50.9496	48.1753	52.191	50.0258	51.8824	51.5933	23.9951	29.4292	23.5094	27.476	27.526	28.2836	57.9023	52.2997	62.2938	61.0102	34.6457	30.5595	42.5895	39.7243	61.1843	59.9146	82.7044	80.291
CAG77894	5.91997	2.74727	10.1782	11.1181	9.77754	8.25581	8.55647	8.03483	8.13074	6.26039	13.0491	11.1718	12.7031	17.4591	16.5272	13.7672	5.81234	5.83391	5.6349	7.34075	6.67353	5.947	7.84915	6.37465	7.06771	9.84261	8.28393	9.75589	11.7962	8.1335	9.27676	15.2466	11.2911	14.0673	7.58038	8.60333	6.72384	5.2059	3.8333	5.01086	3.93152	5.96298	7.32753	3.58436	5.32863	10.0821	8.50164	12.2337	5.55027
CAG78708	48.8121	35.3037	115.451	131.426	143.704	140.881	138.401	129.985	151.766	148.169	132.044	140.298	138.486	131.481	147.637	135.062	108.463	111.206	98.7614	116.498	118.14	105.661	104.539	87.5434	83.1615	41.5542	50.2823	46.0081	62.8872	49.1054	48.0515	50.0623	48.3868	63.5525	51.31	47.3906	54.0131	72.3111	70.9344	57.5037	60.1396	47.6274	47.3708	57.5544	62.6719	98.714	89.8026	151.847	134.437
CAR65196	117.81	121.78	168.394	239.684	406.495	415.81	411.891	449.207	489.491	465.677	450.189	472.251	449.304	440.249	490.451	429.22	426.999	517.57	469.486	767.061	647.886	684.049	901.102	526.531	603.811	349.096	345.504	339.774	469.954	232.574	274.909	290.413	376.841	361.609	579.85	559.139	900.604	166.739	187.504	257.58	254.541	274.315	248.871	155.289	102.469	115.583	108.1	229.808	126.743
CAG78093	38.1204	8.12908	51.4325	69.2458	88.9345	84.1954	84.2538	71.6895	81.8361	82.8266	85.0494	92.5714	81.2881	76.0858	80.8539	77.963	35.2453	38.8348	34.7965	42.1628	54.2487	50.1587	38.9032	48.5184	38.6627	56.423	64.6936	57.3048	78.0879	52.6109	49.541	59.5342	71.4206	67.9382	32.049	31.1436	41.6026	44.2428	46.06	47.0247	44.7004	36.9805	25.9911	56.2706	59.5223	50.1865	65.4174	74.4303	66.6803
CAG77856	1018.1	554.649	1516.7	519.974	646.284	565.975	609.65	690.56	603.427	606.366	493.079	498.973	517.069	676.931	683.231	699.902	1582.47	1691.41	1610.12	1601.08	1433.1	1427.23	1227.76	1662.18	1354.83	2497.61	2454.15	2763.22	1315.45	2354.64	2110.28	1135.88	1238.11	990.091	1156.9	1416.02	1025.32	1725.77	1978.91	467.803	602.173	1014.96	554.303	698.133	601.601	1007.03	690.066	490.092	1498.46
CAG77663	435.343	494.837	58.2999	260.151	318.895	339.369	298.216	293.094	250.02	226.757	348.705	332.799	323.715	321.251	287.435	282.605	31.9116	38.4271	27.5721	4.58506	5.18686	5.07734	42.8212	21.7509	13.2025	100.003	101.408	106.908	98.0551	93.1764	101.24	438.431	395.207	411.106	273.999	274.996	234.461	179.438	142.937	214.509	202.676	263.897	265.808	379.518	408.54	41.7357	81.6954	200.957	53.5438
CAG78902	31.6977	15.5071	8.07165	21.6358	30.2507	32.353	30.722	37.2208	36.0452	35.4115	35.7219	31.6734	26.1162	29.1669	34.9234	31.2252	33.8818	33.9917	29.1152	20.0928	31.473	27.3916	64.3465	30.669	32.0755	119.84	114.747	94.5239	91.5718	99.3325	119.769	82.6012	104.559	104.574	62.316	51.2344	52.0561	17.3002	15.4657	16.2358	18.0055	23.72	22.6343	27.1894	20.0614	13.1269	16.0687	31.7556	11.7885
CAG78146	73.4158	9.20363	48.1427	51.4135	72.184	68.1832	60.8152	100.958	89.5474	77.4242	76.9475	73.4935	72.129	69.1039	75.2782	67.4509	44.2807	45.8558	35.0861	20.3054	34.0919	31.6113	24.0367	26.7905	19.4811	36.2218	46.596	43.3544	46.9681	58.9398	58.7031	34.4168	33.2823	38.4452	28.4559	27.3418	23.047	72.1604	64.9381	47.0596	47.9431	35.218	17.4832	20.3807	23.0712	56.8161	48.9414	50.0362	51.4104
CAG78723	232.428	130.017	95.7748	75.8781	59.8471	54.6362	62.4283	64.0607	75.2547	87.6109	84.9932	77.2482	81.7814	60.3505	73.1123	68.3908	70.5036	68.2872	57.9034	33.8581	41.6309	38.5007	47.036	51.0257	37.712	51.0944	46.3991	54.4951	51.1348	46.9085	47.6993	36.4962	37.9456	38.1491	24.007	21.434	22.2199	125.799	129.146	331.984	368.794	1462.08	811.262	14.455	19.6042	509.146	654.992	68.1879	102.346
CAG78679	24.9364	33.8113	53.6285	79.799	97.3122	85.829	87.2788	130.77	110.165	99.2364	112.126	92.9157	96.3351	112.094	93.5771	83.9893	39.0638	33.6725	19.0108	21.341	32.386	27.9702	13.592	18.7018	11.2921	41.6923	39.9942	37.714	35.7571	37.4371	34.5387	19.1181	21.5958	18.5669	24.8443	23.553	19.8057	33.3749	27.8962	36.7138	39.5317	41.5969	40.3995	27.8668	28.2819	46.7757	53.5832	69.4859	41.0184
CAG77837	316.775	21.4111	11.9464	17.8775	51.8175	55.6379	45.02	29.0857	17.9876	14.4639	12.721	11.0755	12.5803	33.9427	36.0293	32.4717	17.5731	20.0992	15.2233	10.6208	38.6894	34.1349	23.9251	36.9056	21.913	131.906	136.894	155.133	107.971	59.8452	65.5181	38.1526	42.4523	45.8004	54.6619	52.4003	68.1227	86.1121	104.654	126.749	115.116	161.235	124.811	155.696	177.943	31.1777	23.6298	15.96	11.2014
CAG78024	2.84923	3.10142	11.8384	11.1909	8.87051	5.7615	6.27422	13.5348	11.6275	5.28874	17.3578	11.4511	12.9383	7.52694	9.19036	9.3894	10.0214	5.37722	10.2092	13.8042	12.1889	11.6207	20.6239	10.7847	14.9786	8.76879	9.63521	5.94906	7.39974	7.78181	8.90175	15.8669	11.6176	12.3782	8.51802	11.6078	9.287	6.05509	5.43391	3.74672	8.57407	6.65824	7.54477	1.08758	4.89303	6.82597	6.18027	10.9322	7.15733
CAG78278	79.799	70.048	69.6489	84.2801	79.3106	83.0892	78.688	84.8317	82.4949	80.2768	74.5061	72.4138	71.0623	75.8421	82.3189	76.2772	72.7071	84.4566	78.6128	103.13	110.379	103.56	81.638	83.7309	73.9803	79.1217	81.3331	73.8451	112.877	74.7042	79.1898	64.0988	65.7992	55.7798	59.4283	55.3116	77.0185	49.7603	43.2989	39.5663	41.3703	61.061	59.4938	76.5041	85.3601	46.2927	48.1759	84.9578	81.3455
CAG77759	40.1313	34.0087	65.6519	68.5813	55.007	54.2714	51.8938	49.1316	47.5807	42.3858	52.3789	46.9918	48.5759	61.9657	59.4635	57.3668	41.2116	40.61	19.2559	23.9819	25.0303	25.9267	16.7747	24.9081	17.6582	25.3654	26.0844	27.4983	27.6839	27.5935	28.2857	30.2368	29.5672	32.8425	33.2549	29.6427	26.2298	37.1039	28.6921	36.2147	36.9066	39.38	45.0363	50.7071	55.3995	24.0388	28.7405	52.8339	38.4994
CAG78288	103.882	62.6036	133.37	58.4276	73.5783	67.0999	62.0463	82.9183	72.2275	65.1259	67.6106	64.9937	64.5015	67.5087	60.3703	62.1843	138.607	122.541	119.08	129.504	157.814	153.279	95.8814	144.641	98.3263	309.059	294.563	298.32	195.296	313.27	301.847	164.048	152.388	156.026	140.838	157.18	104.072	118.647	115.503	50.9416	57.5142	100.084	84.1165	109.854	110.605	76.8684	75.4885	49.456	122.24
CAG78125	94.0532	645.114	38.5712	54.4151	16.7323	18.3917	17.1403	23.555	26.1731	25.3016	24.8332	24.664	23.8027	24.107	27.8815	28.2829	31.2053	35.5004	36.2565	19.5773	17.3869	18.7886	47.098	32.5277	23.4023	101.081	109.599	102.034	86.8016	83.4673	83.7019	328.051	316.009	325.004	371.524	306.287	269.07	32.9052	36.5317	33.5047	36.12	46.836	83.8083	132.321	118.755	36.3162	28.7558	28.1498	34.6785
CAG78929	77.5155	90.1103	36.964	62.0379	74.6663	73.7063	72.4315	89.1291	87.1024	87.6232	72.5778	70.6447	69.4723	62.4194	71.6035	64.5769	37.6114	35.271	29.3915	13.6414	17.8902	16.6853	28.0358	15.9619	14.1127	106.468	83.604	100.371	73.0689	155.235	162.672	260.842	255.3	212.34	136.799	151.369	100.375	65.0489	65.5863	75.5557	77.4964	60.4812	72.4362	61.7325	58.3777	94.9173	80.8854	61.3567	38.6626
CAG77810	42.5407	30.9811	24.2447	12.6959	25.3614	23.4877	19.1449	23.1501	20.2391	17.5527	17.939	15.5972	16.4257	24.0546	24.0177	22.5782	40.1398	41.9867	42.468	50.2136	66.4577	69.146	39.8692	58.6354	41.3913	99.1252	108.032	105.468	68.0585	73.2974	70.2331	55.9686	55.5852	45.5873	38.3636	40.8688	19.9628	26.0756	24.049	10.053	11.1862	39.7242	40.2156	41.2454	39.8884	13.7008	12.7207	8.18393	21.3573
CAG77754	31.3657	127.688	19.3609	33.2478	21.3473	20.1781	20.2432	27.7899	26.5816	24.1767	32.9528	30.2935	30.2299	24.2545	22.1403	22.5582	13.5562	12.0409	8.24297	4.48289	7.01936	6.88571	24.2863	9.70395	7.99767	34.0096	29.3609	33.5699	26.6997	33.6901	35.7905	141.933	125.901	129.487	171.465	165.752	119.663	25.4071	23.5869	41.1202	40.9391	75.9865	117.292	251.777	260.675	34.3397	38.9284	28.221	15.2293
CAG78508	57.3172	30.5249	88.5683	70.9484	61.5617	70.8384	78.658	77.7933	96.9651	103.953	63.6718	73.2516	70.6338	79.3221	77.9857	84.1792	123.053	147.367	137.194	85.3845	105.933	100.43	108.866	102.929	94.8511	94.347	99.3173	98.8835	95.7432	82.7091	95.3088	97.2932	117.131	118.337	122.654	120.928	127.291	39.8646	38.5269	31.6714	31.674	80.3653	91.6789	58.873	62.2805	38.7942	30.7426	81.8754	129.045
CAG78491	687.136	461.939	1215.13	1446.86	1419.87	1459.53	1520.41	1638.55	1787.84	1734.94	1442.73	1477.24	1600.87	1412.71	1343.47	1424.93	1032.07	1132.55	1020.75	1783.64	1585.38	1418.09	1462.7	1308.4	1605.21	455.749	483.692	457.859	734.586	449.921	445.426	391.637	392.122	414.953	518.2	489.557	924.864	946.981	1011.42	852.878	818.527	693.4	770.931	909.594	836.646	1297.17	1171.17	1558.1	1375.67
CAG78922	138.612	9.12645	136.45	98.4079	68.5546	61.2974	64.9148	52.8954	51.5642	48.4242	47.065	42.3692	43.5732	60.3043	54.0979	51.0162	75.3354	66.3269	52.5266	59.9383	99.3232	90.4583	77.946	138.498	91.8245	212.852	208.931	230.975	132.086	130.232	124.748	75.9187	77.8454	69.1463	79.3217	71.579	64.6026	210.393	174.72	129.326	135.259	95.4585	122.999	40.9341	40.2823	109.302	121.343	82.0448	87.4179
CAG77709	158.992	95.9892	161.772	71.2774	93.8008	89.91	88.8178	103.889	92.7248	86.1056	74.6812	74.2866	74.7328	86.0296	85.4862	86.0212	170.54	160.368	161.399	300.99	315.901	294.054	189.888	229.882	239.061	154.175	155.617	162.284	143.107	124.471	128.972	91.0047	88.0551	88.3421	70.4917	67.315	76.1872	162.031	166.167	56.0661	71.5841	91.392	69.4881	149.445	150.946	122.226	113.548	61.5689	168.953
CAG78648	35.8361	13.8311	159.809	123.104	117.472	113.276	116.384	134.328	126.718	129.465	104.159	90.4886	97.2345	123.746	108.227	99.3874	87.6535	86.7946	75.2494	146.08	155.873	138.79	115.451	116.34	92.6706	39.8691	37.4149	45.507	46.2127	29.5365	33.5518	18.4704	20.6958	22.8421	30.2396	29.3415	39.4749	24.1101	19.5146	33.3017	32.7403	11.0769	10.2225	35.4667	33.1406	21.0746	29.1119	115.717	131.196
CAG78505	400.408	242.434	528.797	269.902	551.456	464.9	474.965	537.295	522.02	616.582	537.19	584.692	495.309	486.076	581.665	646.517	1054.78	1221.65	1223.34	1795.96	1349.81	1575.41	1126.55	1338.26	1544.94	667.459	737.099	664.914	660.589	542.061	507.332	393.233	440.001	403.461	336.463	298.903	423.035	404.288	376.633	205.796	221.238	376.522	286.007	529.082	481.935	501.043	393.469	315.054	736.962
CAG78526	25.1215	2.6062	22.345	19.84	19.4718	17.4266	16.9527	15.0888	16.403	16.4155	15.4903	14.7254	14.9921	17.5278	16.827	14.9362	16.355	17.6151	13.4968	23.9932	28.1738	27.1021	21.2342	21.5194	23.6462	34.6042	37.494	35.4853	34.5289	29.5538	32.5683	21.9668	24.7101	19.181	18.7439	21.4026	19.6366	23.0648	19.4971	13.202	13.9001	15.0906	18.0014	9.82109	10.2287	27.0306	23.0269	23.2459	23.2905
CAG78078	850.427	809.316	1245.26	2878.75	3772.84	3905.99	4150.45	2473.01	2574.39	2676.98	2680.71	2930.5	2614.07	2955.25	3225.19	3060.16	958.862	1229.83	1045.03	607.807	1014.37	758.22	2230.52	1217.82	1369.77	1490.55	1185.95	1341.6	1471.45	1394.19	1245.74	2517.9	2699.64	2646.66	2457.58	2434.15	3145.68	1483.19	1771.07	3646.26	3119.99	1755.82	1563.04	1473.89	770.622	634.892	538.484	2848.44	751.846
CAG78360	22.0937	9.87691	37.6226	38.0596	31.2901	30.8893	29.4162	27.2701	27.3416	28.6967	29.4668	26.0318	24.5331	31.4318	31.8762	28.4459	19.4162	18.8089	15.426	21.3356	26.5542	24.2555	18.7603	20.993	17.2256	24.4251	22.8857	24.0482	25.6183	28.9643	27.3448	19.3452	21.2705	19.5627	13.3493	10.8961	12.8243	24.5575	18.7305	19.3839	18.8037	15.4282	14.8058	17.1842	18.2121	38.1674	39.3762	32.066	25.7182
CAG77839	28.7933	2.61478	20.5042	17.523	26.1377	24.3259	24.5572	39.5911	36.1945	32.5439	39.6862	37.5278	37.5088	24.0665	23.6471	20.9989	18.1355	19.3588	14.0648	13.8843	22.6851	21.37	16.1994	21.1823	13.8637	68.9099	63.9273	71.8296	64.9189	76.5983	82.514	66.2361	76.3256	64.4108	61.0999	55.4392	47.9417	8.5889	8.67991	14.5199	17.4157	18.9608	17.9151	27.134	27.9173	10.7977	13.0829	14.5361	14.1327
CAG78074	8.69806	4.04539	11.6908	4.36532	4.77945	4.52116	4.29309	6.2839	5.70304	4.7617	4.2878	3.42139	3.92539	4.823	4.66432	3.77739	10.3191	10.0838	7.37799	13.8754	17.3092	17.0366	8.31072	14.6526	10.5694	10.4474	11.5651	11.1657	11.1419	8.99006	9.16128	4.93878	4.0349	4.84291	5.77097	5.15247	4.66301	5.63346	4.70007	1.50387	2.02854	2.54076	2.32457	7.52561	8.11595	2.56469	2.4527	3.8936	6.96192
CAG78650	1431.42	580.99	1689.3	434.637	848.434	787.212	767.06	843.126	755.072	751.106	723.91	759.091	766.522	897.223	926.588	963.972	2068.11	2128.79	2197.93	1769.33	1593.27	1598.72	1192.17	1793.84	1511.33	1822.77	1953.79	1956.98	1461.14	1333.53	1404.37	597.103	618.624	610.515	619.276	617.387	653.031	1785.8	1866.84	398.124	493.738	693.98	378.969	1154.33	1217.95	1170.95	958.807	458.17	2063.61
CAG78456	0	0	0	0	0	0	0	0	0	0	0	0	0	0	0	0	0	0	0	7.78794	6.15819	0	13.9625	8.55621	20.4861	0	0	0	0	0	0	0	0	0	0	0	0	0	0	0	0	0	0	0	0	0	0	0	0
CAG77699	594.231	543.183	700.696	1099.84	629.274	623.221	609.718	546.904	589.877	541.423	641.459	618.457	605.374	703.228	643.835	629.987	413.264	389.363	367.989	87.469	150.317	149.582	389.433	256.921	190.327	292.047	313.775	332.71	318.403	326.876	332.42	289.927	290.563	326.67	602.293	635.913	584.776	436.751	348.212	521.838	456.787	171.702	198.482	555.381	560.89	410.645	404.965	918.532	627.709
CAG78300	26.3975	7.66651	21.3185	15.2693	10.6402	10.3664	11.6709	9.46927	11.7628	11.2948	9.59851	9.65244	9.9476	11.5882	11.7224	12.0345	18.9058	19.0347	15.7264	16.0995	17.686	16.3815	15.7986	18.1803	14.5539	23.9289	25.6103	26.284	24.475	20.4772	21.5313	5.79894	8.27036	6.36466	9.89644	9.01133	7.96735	24.5324	21.5705	9.85918	9.08744	15.3305	16.9122	19.2381	18.5266	22.6444	15.9918	13.2421	16.5566
CAG78751	17.0257	9.84954	36.2363	51.7829	69.0544	65.2403	56.6854	69.7129	49.1709	53.2708	62.4417	58.1796	59.1965	72.1696	63.1023	53.9991	27.5836	23.6575	19.0752	16.3566	16.7664	15.2616	21.3109	16.5759	13.8049	26.3671	21.7419	28.2568	22.4276	33.9812	31.6181	46.5487	45.275	38.5527	27.0985	24.1022	19.603	12.9223	11.0477	27.1726	24.435	13.9636	15.8951	24.1208	20.8044	20.6358	20.3118	48.217	28.0611
CAG78479	76.6881	26.3061	63.489	66.4814	48.41	51.1893	50.3474	56.0569	61.1205	66.2189	61.6265	57.303	64.126	57.9143	60.1729	56.3057	30.4483	29.0384	31.3168	37.4314	40.6976	41.0805	47.8978	38.9264	33.6587	42.7108	43.0384	43.7662	63.3615	37.3082	51.9484	32.4567	44.148	38.6977	39.2535	36.6621	50.9164	48.2092	43.9959	50.7978	46.2546	52.7807	59.5399	37.5667	44.5892	62.1955	66.4897	82.7568	68.3672
CAG78396	112.931	207.944	114.081	110.186	93.3311	88.41	95.1882	94.9293	89.0145	79.7517	102.879	94.3232	94.8492	103.245	91.1125	94.6914	66.204	57.4756	46.5514	39.5453	45.8392	41.2954	50.9329	50.2391	36.5067	93.1097	91.089	97.3202	76.4571	133.371	120.261	160.087	152.971	124.852	145.965	139.055	81.9847	142.257	129.083	156.721	151.444	200.198	198.471	170.116	184.147	87.92	96.5285	87.4669	73.1561
CAG77778	30.7051	46.7332	58.065	70.1298	50.2245	51.0274	54.0318	49.4714	60.9226	52.3105	45.7547	49.7345	46.3771	56.1264	61.8527	64.3704	101.394	95.3877	104.527	30.4564	34.1006	35.365	29.6418	36.179	31.8946	78.85	92.0813	79.2308	51.3193	100.061	81.2458	116.028	123.618	101.374	119.443	132.468	70.1427	69.2829	65.5631	66.6872	59.6126	62.7264	63.88	17.5428	22.8612	17.5232	19.9378	61.0961	62.9935
CAG78283	16.0013	26.8105	38.2595	80.7062	48.4155	52.5826	51.6214	38.164	41.082	41.2236	36.3208	32.6264	31.9805	43.6052	49.6087	46.6709	38.6129	38.6172	43.2951	46.2305	34.7573	34.1064	95.3579	30.7245	38.8056	57.8517	52.7264	44.2583	46.7012	43.9274	49.2422	46.6154	49.7942	42.2634	60.426	55.172	66.4141	12.8287	13.6745	12.5296	15.7078	30.3135	31.8129	22.2966	28.3864	33.8972	28.5755	76.9787	47.7481
CAG77869	25.2706	15.627	54.5383	52.3816	43.6998	39.6283	35.9027	46.7959	40.8957	37.9684	44.1354	39.3645	40.1362	43.0356	35.1479	33.494	24.1238	22.2399	13.5864	14.2657	15.6433	15.0427	11.9112	17.1345	13.4848	40.5615	38.3469	39.7487	32.0512	38.5293	32.7206	52.6176	52.3623	53.8725	35.7724	29.6241	23.498	38.2977	32.1098	29.7104	30.3121	23.3053	30.1562	24.3453	26.1498	22.6834	25.678	43.7317	38.463
CAG78153	115.885	81.0503	108.178	93.2519	61.6725	57.9852	59.3977	81.5964	81.415	72.0948	80.6745	74.7227	73.5213	62.5881	58.8591	58.0551	44.3179	32.2052	29.6075	30.2893	44.2537	40.2394	22.4352	36.8618	23.9466	40.8474	44.1758	43.3572	64.1206	62.8608	56.6326	44.3322	40.6667	39.3523	37.9047	34.4458	31.9031	84.9679	73.8556	53.2004	52.1994	31.8899	33.4526	67.1786	71.5412	68.0621	81.3423	75.0773	69.7424
CAG78224	17.0868	16.1516	28.8061	34.6168	41.0186	38.3492	32.0326	34.8046	28.4246	25.0504	38.7001	34.8656	32.8659	41.042	36.4498	31.018	12.5042	11.4772	6.87018	8.70593	10.7769	10.0335	9.17914	8.59056	5.782	11.1921	9.40433	11.0175	11.7191	10.4823	10.3897	15.3816	15.8143	14.8696	15.4161	16.6188	15.505	17.2429	12.1765	26.0674	21.855	8.90447	7.80457	67.0388	70.0572	25.7429	35.1258	33.2225	20.4517
CAG78258	56.3402	75.9284	13.0743	6.31734	29.2306	25.8928	17.4371	28.4066	21.6479	18.0887	22.6187	20.4113	19.5856	27.0909	27.6928	26.5996	54.8562	50.7983	69.2508	129.861	156.864	173.946	94.5694	112.852	103.038	127.749	130.718	122.248	120.521	83.6817	75.3631	97.0578	91.0408	99.7865	70.5976	84.703	79.1729	28.6574	32.7432	17.2981	18.1342	40.1617	34.6487	56.9875	49.5024	11.5096	11.0827	7.13978	9.3321
CAG78711	82.8025	20.1693	608.687	927.303	380.328	377.476	472.046	314.456	458.519	501.703	313.8	348.581	359.936	465.881	533.141	534.998	928.111	629.37	1279.76	277.733	250.521	270.913	966.349	305.13	332.816	264.634	285.887	332.476	93.049	141.216	126.635	102.238	90.3341	118.318	288.636	289.914	243.668	44.4757	63.5405	1.86128	0	55.8166	223.009	1804	1021.64	187.808	46.9741	1971.41	914.831
CAG78890	13.8091	5.6497	21.2148	11.9111	14.5252	12.3464	12.3715	14.8049	14.3963	14.1976	12.0079	10.9153	11.1635	12.7221	12.9509	11.5612	21.6125	21.1494	21.2212	16.9165	22.3171	22.6637	20.0786	20.6442	17.944	24.8209	24.0448	24.4985	29.5349	27.2193	29.2676	17.9423	19.9962	18.4966	16.141	13.8894	14.8907	13.6693	10.5549	9.83397	9.49834	10.2369	9.01362	10.9851	10.283	17.2792	16.9149	12.8062	17.0101
CAG78540	29.5912	3.79296	26.8164	21.9037	13.9712	13.6117	13.5642	13.8851	13.832	13.5214	13.8135	12.6364	14.4134	15.3439	14.0159	13.0987	14.2527	14.8186	10.5414	17.1949	21.0567	21.9537	12.7312	20.4024	18.2417	36.3229	36.055	36.0448	25.9041	25.8715	26.1553	20.0581	22.095	19.5014	17.676	16.0864	16.6043	27.9576	24.2609	14.5822	15.9959	11.0204	10.0363	13.3426	14.5311	14.1718	16.6806	17.9266	17.7753
CAG77880	136.558	98.7797	302.586	306.708	282.05	299.848	306.481	331.774	384.605	376.183	315.858	316.273	334.477	295.732	345.79	312.639	323.506	344.902	340.437	247.043	270.79	262.678	362.084	259.128	251.76	186.582	206.36	198.563	290.266	158.21	192.017	190.433	165.543	180.226	241.653	213.863	332.759	156.637	127.82	129.13	114.455	138.35	144.162	353.132	364.818	276.293	253.655	373.205	376.574
CAG78066	70.8245	57.6944	83.2692	52.1543	49.3983	45.5704	51.6137	71.2743	89.6484	91.9216	57.4526	59.6947	62.6068	59.0675	61.5953	59.5763	106.719	121.803	113.559	94.1058	99.7656	90.0241	93.8388	80.6869	77.0152	43.0235	51.8695	54.9566	73.3713	55.1453	47.7837	49.5685	45.938	47.2198	69.0699	65.4706	80.0327	77.6419	66.3839	53.2596	53.5368	75.1276	72.9691	53.6996	53.7986	40.2696	44.2525	43.2817	87.8669
CAG78548	27.9644	424.984	157.698	91.7875	34.0197	29.836	51.1419	87.3352	122.028	117.356	143.133	141.927	148.647	82.914	86.8975	87.1133	177.385	178.875	179.389	31.295	38.9297	36.3962	45.6152	76.0787	68.3081	29.2938	28.0915	32.8034	16.2386	19.363	19.6886	22.8368	27.7902	23.3654	15.8651	15.7141	17.7028	11.4792	15.0232	10.0133	10.5486	194.896	133.266	5.26195	4.87001	17.7105	14.5236	83.3331	165.171
CAG78893	6.282	10.9166	7.17645	10.5917	12.7205	13.7278	13.496	15.9086	12.7056	14.5418	26.6231	25.9943	22.883	18.2145	18.3849	19.7272	17.245	18.0934	16.9176	20.6533	26.0623	24.925	24.843	22.4733	25.32	18.5476	19.0299	16.4934	15.3202	10.6341	12.5332	38.3462	46.7201	51.9662	33.1734	31.34	49.7313	3.53527	5.39469	8.4175	8.11495	9.48838	13.7045	48.1918	54.7303	12.8757	16.7504	11.8698	10.5053
CAG78680	273.065	71.2725	116.992	214.689	219.317	255.333	215.152	152.934	162.399	181.51	237.369	253.523	243.697	222.039	264.008	258.372	45.3318	79.4598	24.497	98.882	91.47	75.4184	70.2338	47.3526	39.81	62.5897	52.0483	45.0574	79.0427	47.6683	51.6243	116.485	92.9538	102.299	26.9066	26.4093	32.9297	41.0853	29.5723	623.14	643.407	23.4868	14.1608	45.1723	47.0642	770.721	1094.83	176.91	97.7264
CAG78495	10.6733	5.09068	16.4267	13.4705	15.707	15.6328	16.31	13.8565	14.4577	14.0389	12.1746	12.7436	12.9335	17.3381	17.9621	18.3715	14.0791	12.2969	14.0413	17.3584	18.0829	18.3242	19.0102	16.5301	15.4613	18.1583	20.0544	18.8865	21.9089	18.8304	19.9588	10.4239	7.80376	8.50117	11.3491	8.94065	12.1917	9.41921	8.4807	13.3283	13.4061	9.14025	8.50426	14.6769	18.3067	35.1852	32.4409	16.8607	14.5764
CAG77710	244.375	552.856	224.449	222.235	141.176	143.63	149.42	167.816	164.593	162.705	179.471	174.105	171.075	176.379	163.647	152.294	133.364	118.863	113.812	93.4988	105.972	94.8909	115.202	108.861	82.061	225.356	215.271	226.968	248.768	257.103	276.451	336.119	335.366	314.576	298.006	271.136	255.204	207.112	195.357	185.646	175.14	281.968	293.727	302.989	292.744	210.317	222.023	212.879	197.674
CAG78313	35.2287	2.75017	33.0497	27.4764	23.8983	22.9135	22.3311	21.0653	17.2411	15.8796	19.3038	17.3676	18.0657	22.8476	20.2467	19.5903	18.0351	14.2736	9.00326	14.5685	21.9083	21.3956	8.96465	18.3931	12.4573	31.5056	31.2196	31.8824	24.5541	26.1959	23.3656	18.8139	17.2725	17.4452	12.9859	10.3471	10.5597	25.8579	21.3626	23.1444	25.9326	26.3148	38.802	8.65212	9.18257	19.8635	24.6864	24.9839	16.8172
CAG78670	46.418	20.6496	102.716	117.887	119.755	117.185	115.161	104.815	111.176	136.452	81.2409	74.1865	81.3839	102.413	121.634	111.695	100.723	109.642	133.015	187.254	153.174	167.729	175.548	155.679	167.437	42.1404	48.9982	43.4561	80.6793	41.7089	46.2017	38.7539	42.5287	48.2452	50.415	38.5485	97.53	43.898	50.8618	29.0492	27.195	52.5562	69.6155	35.7499	45.7123	56.6243	67.3611	133.295	136.937
CAG77987	10.6268	20.2789	14.9453	16.8044	11.0626	10.7978	10.1928	12.0048	11.2063	9.9356	10.4295	9.75123	9.3744	11.9681	10.443	9.44474	7.67611	6.8417	3.65612	4.72792	4.97926	4.53623	4.62684	5.05066	3.44183	10.8033	11.1617	11.9672	11.9007	13.6378	13.3802	16.3953	16.046	13.5401	11.9687	10.1292	7.18252	7.74299	7.27687	9.80645	10.1178	7.16993	12.0364	14.4687	13.9191	7.27987	10.3988	13.6877	8.42521
CAG78647	41.9333	48.5155	33.5227	34.1436	33.1078	32.4122	32.125	35.1081	30.9904	31.4777	31.2418	27.9002	29.7559	30.7056	29.0667	28.1086	23.451	22.8434	15.3417	11.3796	18.027	17.2868	13.8876	16.3241	12.186	35.3941	36.7758	42.045	57.5062	63.3551	64.5673	60.2617	53.2599	48.8782	60.0153	48.6203	45.084	28.5134	24.1015	51.9947	53.241	33.3492	34.309	41.9892	45.2793	23.7125	30.0285	28.9148	23.8092
[truncated: 5,446 more rows]
[truncated: 219 more columns]
