# Supplementary material for: Fungi.guru: Comparative genomic and transcriptomic resource for the fungi kingdom
Source: Comput Struct Biotechnol J. 2020 Nov 20;18:3788–95. doi: 10.1016/j.csbj.2020.11.019 (PMC7718472; doi:10.1016/j.csbj.2020.11.019)
Supplement: Supplementary data 12 [file mmc12.txt]

Table S2. Pseudoaligning statistics of the 20 fungal species.
Species	Sample ID	Number Processed Reads (NPR)	% Pseudoaligned Reads (PPR)	Passed QC?
ASPFL	SRR10160900	16728576	35.3	Y
ASPFL	SRR10160901	16396578	35	Y
ASPFL	SRR10160902	16347402	40.9	Y
ASPFL	SRR10160903	16499804	37.1	Y
ASPFL	SRR10160904	17172401	9.6	N
ASPFL	SRR10160905	16535196	39.4	Y
ASPFL	SRR1066785	13223375	60.9	Y
ASPFL	SRR11060118	0	0	N
ASPFL	SRR11060119	0	0	N
ASPFL	SRR11060120	0	0	N
ASPFL	SRR11060121	0	0	N
ASPFL	SRR11060122	0	0	N
ASPFL	SRR11060123	0	0	N
ASPFL	SRR11060124	0	0	N
ASPFL	SRR11060125	0	0	N
ASPFL	SRR11060126	0	0	N
ASPFL	SRR11060127	0	0	N
ASPFL	SRR11060128	0	0	N
ASPFL	SRR11060129	0	0	N
ASPFL	SRR1169892	15002174	5.4	N
ASPFL	SRR1170553	15165973	1.9	N
ASPFL	SRR1170555	15624819	0.9	N
ASPFL	SRR1170556	15600928	2.6	N
ASPFL	SRR1929577	17346143	51.6	Y
ASPFL	SRR1949869	17348285	50.8	Y
ASPFL	SRR1949870	17362680	52.1	Y
ASPFL	SRR1949871	15670624	48.4	Y
ASPFL	SRR1949872	17421866	44.9	Y
ASPFL	SRR1949873	17527169	48.4	Y
ASPFL	SRR1949882	17580347	45.6	Y
ASPFL	SRR1949883	17419172	49.4	Y
ASPFL	SRR1949884	17653546	48.1	Y
ASPFL	SRR1949886	17326548	52.1	Y
ASPFL	SRR1949887	17299100	52.1	Y
ASPFL	SRR1949888	17354619	51.7	Y
ASPFL	SRR1949889	17444138	50.4	Y
ASPFL	SRR1949890	17443741	48.5	Y
ASPFL	SRR1949891	17326073	48.7	Y
ASPFL	SRR1949979	17425091	43.9	Y
ASPFL	SRR1949980	17456099	45	Y
ASPFL	SRR1949981	14823560	44.9	Y
ASPFL	SRR1984878	11495908	63.8	Y
ASPFL	SRR1985179	11491521	63.3	Y
ASPFL	SRR2277029	16054553	5.1	N
ASPFL	SRR2277030	15879712	0.6	N
ASPFL	SRR2277824	16979806	4	N
ASPFL	SRR2277825	16487511	11.9	N
ASPFL	SRR2277826	16231216	5.3	N
ASPFL	SRR2632952	8886441	68.3	Y
ASPFL	SRR2632961	10409702	24.4	N
ASPFL	SRR2632962	9098708	61.9	Y
ASPFL	SRR2632963	9220700	48	Y
ASPFL	SRR2632966	11409733	11.9	N
ASPFL	SRR2633059	9039175	56.8	Y
ASPFL	SRR2633060	8862164	51.9	Y
ASPFL	SRR2633061	8746072	54.9	Y
ASPFL	SRR2633139	10272512	23.9	N
ASPFL	SRR2682572	12483777	62.1	Y
ASPFL	SRR2682682	12378207	60.2	Y
ASPFL	SRR283857	13453740	42.4	Y
ASPFL	SRR283858	11969764	43.7	Y
ASPFL	SRR2873755	11150138	0.1	N
ASPFL	SRR2873756	11240587	0.1	N
ASPFL	SRR2873757	11267419	1.5	N
ASPFL	SRR2873842	11020524	3.6	N
ASPFL	SRR2873917	10913520	45.1	Y
ASPFL	SRR2874066	10760522	45.2	Y
ASPFL	SRR2874370	11115837	0	N
ASPFL	SRR2874373	11815298	0	N
ASPFL	SRR2874379	10585416	4.8	N
ASPFL	SRR2874385	10547249	10.9	N
ASPFL	SRR2874388	10567074	7.6	N
ASPFL	SRR2874389	11293347	7.2	N
ASPFL	SRR495778	6839312	43.4	Y
ASPFL	SRR495942	2993955	43.3	Y
ASPFL	SRR495943	9899920	43	Y
ASPFL	SRR5061893	16504559	40.2	Y
ASPFL	SRR5061894	15711263	47.4	Y
ASPFL	SRR5061895	16906236	32.8	Y
ASPFL	SRR5061896	17075435	35.3	Y
ASPFL	SRR5061897	15993257	53.8	Y
ASPFL	SRR5061898	15021866	56.9	Y
ASPFL	SRR5061899	16060066	52.3	Y
ASPFL	SRR5061900	16661301	33	Y
ASPFL	SRR5061901	15557533	47.6	Y
ASPFL	SRR5061902	15888543	43	Y
ASPFL	SRR5061903	15939941	41	Y
ASPFL	SRR5061904	17015561	37	Y
ASPFL	SRR5061905	16316902	41.2	Y
ASPFL	SRR5061906	16720523	36.4	Y
ASPFL	SRR5061907	16292809	42.9	Y
ASPFL	SRR5061908	17156309	32	Y
ASPFL	SRR5061909	15606519	43.2	Y
ASPFL	SRR5314223	22022632	43.9	Y
ASPFL	SRR5314224	21712610	46.9	Y
ASPFL	SRR5314225	21529413	42.2	Y
ASPFL	SRR5314226	19362235	40	Y
ASPFL	SRR5314227	20649060	60.7	Y
ASPFL	SRR5314228	19015256	61.1	Y
ASPFL	SRR5381755	13644046	4.7	N
ASPFL	SRR5381756	18210222	5.4	N
ASPFL	SRR5381757	9308428	3.9	N
ASPFL	SRR5381758	11051827	3.7	N
ASPFL	SRR5381759	8063014	22.8	N
ASPFL	SRR5381760	8738695	20.4	N
ASPFL	SRR5381761	8787196	17.1	N
ASPFL	SRR5381762	11438060	21.2	N
ASPFL	SRR5381763	14138740	14.7	N
ASPFL	SRR5381764	13684045	10.9	N
ASPFL	SRR5381765	13327223	13.9	N
ASPFL	SRR5381766	11431711	45.9	Y
ASPFL	SRR5381767	11228944	52.2	Y
ASPFL	SRR5381768	14892677	0.7	N
ASPFL	SRR5381769	15883943	0.9	N
ASPFL	SRR5381770	12809005	17.7	N
ASPFL	SRR5381771	12078655	30.1	Y
ASPFL	SRR5381772	12303937	28.1	N
ASPFL	SRR5381773	11758802	57.7	Y
ASPFL	SRR5381774	11787848	55.5	Y
ASPFL	SRR5381775	11755422	54	Y
ASPFL	SRR5381776	11351996	53.5	Y
ASPFL	SRR5381777	11835507	53.6	Y
ASPFL	SRR5381778	12134368	45.9	Y
ASPFL	SRR5381779	11818406	50.4	Y
ASPFL	SRR5381780	12224491	45.2	Y
ASPFL	SRR5381781	11950943	47.8	Y
ASPFL	SRR544871	11012221	65.1	Y
ASPFL	SRR544872	10840368	63.4	Y
ASPFL	SRR544873	10964062	68.3	Y
ASPFL	SRR5907168	10461743	52.1	Y
ASPFL	SRR610531	18892401	18.7	N
ASPFL	SRR610532	16098677	10.3	N
ASPFL	SRR610533	5553069	38.3	Y
ASPFL	SRR610534	17484208	20.3	N
ASPFL	SRR610535	12281989	47.7	Y
ASPFL	SRR610536	6591167	32	Y
ASPFL	SRR610537	11807917	56.5	Y
ASPFL	SRR610538	7880940	34.1	Y
ASPFL	SRR6300364	11714710	67.6	Y
ASPFL	SRR6300365	11895959	73.5	Y
ASPFL	SRR6300366	11526044	72.5	Y
ASPFL	SRR6300367	12519067	71.3	Y
ASPFL	SRR6300368	13065070	69.9	Y
ASPFL	SRR6300369	12410604	70.8	Y
ASPFL	SRR6300370	12455308	71	Y
ASPFL	SRR6300371	12454044	72.5	Y
ASPFL	SRR6300372	12389883	72.8	Y
ASPFL	SRR6300373	11530424	72.2	Y
ASPFL	SRR6300374	13022235	70.7	Y
ASPFL	SRR6300375	12985254	72.7	Y
ASPFL	SRR6705578	9944368	61.1	Y
ASPFL	SRR6705579	13097970	55.1	Y
ASPFL	SRR6705580	10857545	37.6	Y
ASPFL	SRR6705581	10185332	42.5	Y
ASPFL	SRR6705582	9156245	47.5	Y
ASPFL	SRR6705583	13863160	11.6	N
ASPFL	SRR6705584	12465115	40.5	Y
ASPFL	SRR6705585	9568983	29.8	N
ASPFL	SRR6705586	11696492	31	Y
ASPFL	SRR6705587	9874478	48.4	Y
ASPFL	SRR6705588	12094636	62.1	Y
ASPFL	SRR6705589	11291702	43.6	Y
ASPFL	SRR726232	12677876	57.9	Y
ASPFL	SRR726239	12600505	59.8	Y
ASPFL	SRR7789628	14311358	44.6	Y
ASPFL	SRR7789629	14271731	44	Y
ASPFL	SRR7789630	14236756	43.5	Y
ASPFL	SRR7789631	14310013	43.3	Y
ASPFL	SRR7789632	14233635	45.4	Y
ASPFL	SRR7789633	14027837	47.2	Y
ASPFL	SRR7789634	13557545	52.6	Y
ASPFL	SRR7789635	13810158	50	Y
ASPFL	SRR7789636	13725156	51.3	Y
ASPFL	SRR7956239	13208704	60.3	Y
ASPFL	SRR7956240	13154978	64.8	Y
ASPFL	SRR7956241	12541226	62.9	Y
ASPFL	SRR7956242	13060326	64.9	Y
ASPFL	SRR7956243	13099034	63.4	Y
ASPFL	SRR7956244	12510043	66.6	Y
ASPFL	SRR7956245	13346294	56.2	Y
ASPFL	SRR7956246	13161365	69	Y
ASPFL	SRR7956247	13225733	63.2	Y
ASPFL	SRR7956248	13173952	56.9	Y
ASPFL	SRR7956249	13125116	64.8	Y
ASPFL	SRR7956250	13123807	65.3	Y
ASPFL	SRR7956251	12566448	68.3	Y
ASPFL	SRR7956252	12945336	66.2	Y
ASPFL	SRR7956253	12514536	68.8	Y
ASPFL	SRR7956254	12441182	67.6	Y
ASPFL	SRR7956255	13069502	66.4	Y
ASPFL	SRR7956256	13017043	66.4	Y
ASPFL	SRR7956257	12539945	65.6	Y
ASPFL	SRR7956258	12892463	65.8	Y
ASPFL	SRR7956259	12997547	68.9	Y
ASPFL	SRR7956260	12595011	66.7	Y
ASPFL	SRR7956261	13062741	70	Y
ASPFL	SRR7956262	13097848	67.2	Y
ASPFL	SRR7956263	12453463	68.7	Y
ASPFL	SRR7956264	12577751	66.8	Y
ASPFL	SRR7962690	22495368	20.4	N
ASPFL	SRR7962691	21496314	55	Y
ASPFL	SRR7962692	20657024	42	Y
ASPFL	SRR7962693	21138533	58.2	Y
ASPFL	SRR8115610	13469625	43	Y
ASPFL	SRR8115611	13898184	21.7	N
ASPFL	SRR8115612	13406054	62.8	Y
ASPFL	SRR8115613	16165277	57.8	Y
ASPFL	SRR8115614	16146727	60.3	Y
ASPFL	SRR8115615	13798925	50.3	Y
ASPFL	SRR8398938	11014303	68.8	Y
ASPFL	SRR8479614	16265327	19.9	N
ASPFL	SRR8479615	16557810	21.2	N
ASPFL	SRR8479616	19081705	5.6	N
ASPFL	SRR8479617	14655344	38.9	Y
ASPFL	SRR8479618	14827280	38.2	Y
ASPFL	SRR8479619	16862152	19.9	N
ASPFL	SRR8526599	11077040	60.2	Y
ASPFL	SRR9658253	0	0	N
ASPFL	SRR9658254	14941939	65.3	Y
ASPFL	SRR9658255	15003347	64.6	Y
ASPFU	DRR057054	3897278	58.6	Y
ASPFU	DRR057055	4204550	50.7	Y
ASPFU	DRR057056	3980263	55.3	Y
ASPFU	DRR057057	3988327	46.4	Y
ASPFU	DRR059459	3413053	46.6	Y
ASPFU	DRR059460	2153046	37.7	N
ASPFU	DRR059461	19640338	60.9	Y
ASPFU	DRR059462	17090349	57.6	Y
ASPFU	DRR059463	19691062	66.7	Y
ASPFU	DRR075868	3612782	60.1	Y
ASPFU	DRR075869	3400185	61.2	Y
ASPFU	DRR075870	3458715	59.9	Y
ASPFU	DRR075871	1210985	0	N
ASPFU	DRR075872	1079656	0	N
ASPFU	DRR075873	1133000	0	N
ASPFU	DRR075874	1090791	0	N
ASPFU	DRR075875	1237318	0	N
ASPFU	DRR075876	976211	0	N
ASPFU	DRR087047	4169848	55.4	Y
ASPFU	DRR087048	4143457	52.4	Y
ASPFU	DRR087049	4608528	56.1	Y
ASPFU	DRR101025	8162283	0	N
ASPFU	DRR101026	6157026	0	N
ASPFU	DRR101027	6958290	0	N
ASPFU	DRR101028	6447803	0	N
ASPFU	DRR101029	7880483	0	N
ASPFU	DRR101030	6216577	0	N
ASPFU	DRR101031	11042561	50.4	Y
ASPFU	DRR101032	12695985	38.2	N
ASPFU	DRR101033	14486319	34.7	N
ASPFU	DRR101034	14111801	38.3	N
ASPFU	DRR101035	14638988	44.9	Y
ASPFU	DRR101036	13394114	44.6	Y
ASPFU	DRR101037	13643662	52.7	Y
ASPFU	DRR101038	12213441	52.9	Y
ASPFU	DRR101039	12212076	62.6	Y
ASPFU	DRR101040	12239821	52.2	Y
ASPFU	DRR101041	8853161	50.6	Y
ASPFU	DRR101042	9859021	50.9	Y
ASPFU	DRR101043	17390030	49.7	Y
ASPFU	DRR101044	14114477	52.3	Y
ASPFU	DRR101045	14832087	50.4	Y
ASPFU	DRR101046	12339807	50.6	Y
ASPFU	DRR101047	11606024	50	Y
ASPFU	DRR101048	15922051	51	Y
ASPFU	ERR161594	7161700	54.4	Y
ASPFU	ERR161595	1952359	61	Y
ASPFU	ERR161596	4769175	58.2	Y
ASPFU	ERR161597	7455036	51.5	Y
ASPFU	ERR161598	6122821	57.8	Y
ASPFU	ERR161599	6866796	56.2	Y
ASPFU	ERR1748844	20598360	15.2	N
ASPFU	ERR1748845	15469762	21.7	N
ASPFU	ERR1748846	20516750	11.3	N
ASPFU	ERR1748847	13954759	49.4	Y
ASPFU	ERR1748848	13984994	50.6	Y
ASPFU	ERR1748849	16339675	5.3	N
ASPFU	ERR236917	12734280	25.5	N
ASPFU	ERR236926	14850668	1.5	N
ASPFU	ERR236932	13227854	44.2	Y
ASPFU	ERR236939	13154837	48.8	Y
ASPFU	ERR236940	11609479	38.6	N
ASPFU	ERR236942	11754211	26.8	N
ASPFU	ERR236951	14781315	37.9	N
ASPFU	ERR236959	13200778	45.9	Y
ASPFU	ERR236965	13539401	1.6	N
ASPFU	ERR236979	13334854	56.3	Y
ASPFU	ERR236980	13365460	58.6	Y
ASPFU	ERR236981	13242549	57.3	Y
ASPFU	ERR236982	13235387	56.9	Y
ASPFU	ERR236983	13221207	57.2	Y
ASPFU	ERR236984	13427361	45.7	Y
ASPFU	ERR236985	13204275	56.7	Y
ASPFU	ERR236986	13249059	58.7	Y
ASPFU	ERR236987	13358780	57.1	Y
ASPFU	ERR236988	13302674	56	Y
ASPFU	ERR236989	13331736	58.9	Y
ASPFU	ERR236990	13267469	54.3	Y
ASPFU	ERR236991	13277171	56.3	Y
ASPFU	ERR236992	13208948	57.1	Y
ASPFU	ERR236993	13497989	45.9	Y
ASPFU	ERR236994	13527663	55.9	Y
ASPFU	ERR236995	13286241	57.1	Y
ASPFU	ERR236996	13444930	56.3	Y
ASPFU	ERR236997	13221722	58.3	Y
ASPFU	ERR236998	13250192	56.5	Y
ASPFU	ERR236999	13195563	58.9	Y
ASPFU	ERR237000	13300502	56.6	Y
ASPFU	ERR237001	13401855	58.1	Y
ASPFU	ERR237002	13325681	59.3	Y
ASPFU	ERR237003	13267414	54.3	Y
ASPFU	ERR237004	13230059	59.5	Y
ASPFU	ERR237005	13413112	58	Y
ASPFU	ERR237006	13234409	58.3	Y
ASPFU	ERR237007	13219719	58.9	Y
ASPFU	ERR237008	13231569	58.5	Y
ASPFU	ERR237009	13433264	58.9	Y
ASPFU	ERR237010	13279134	59.9	Y
ASPFU	ERR237011	13217435	58	Y
ASPFU	ERR237012	13413016	58.3	Y
ASPFU	ERR237013	13313348	59.8	Y
ASPFU	ERR237014	13293375	58.3	Y
ASPFU	ERR237734	12252269	58.1	Y
ASPFU	ERR237735	10988017	61.8	Y
ASPFU	ERR237736	10240210	58	Y
ASPFU	ERR237737	9174402	55.2	Y
ASPFU	ERR237738	9900920	60.3	Y
ASPFU	ERR237739	1818425	59.2	Y
ASPFU	ERR237740	9487487	53	Y
ASPFU	ERR237741	9097628	1	N
ASPFU	ERR237742	8731220	1.2	N
ASPFU	ERR237743	12675451	1.7	N
ASPFU	ERR237744	9571955	1.3	N
ASPFU	ERR237745	10036115	36.5	N
ASPFU	ERR237746	10163810	34.4	N
ASPFU	ERR237747	9747396	37.7	N
ASPFU	ERR237748	10085345	40.8	Y
ASPFU	SRR10883632	14442242	63.3	Y
ASPFU	SRR10883633	14384636	62.7	Y
ASPFU	SRR10883634	14429342	62.6	Y
ASPFU	SRR10883635	14360875	63.5	Y
ASPFU	SRR10883636	14547852	63.1	Y
ASPFU	SRR10883637	14502162	63.6	Y
ASPFU	SRR10883638	14367219	65.5	Y
ASPFU	SRR10883639	14433766	64.4	Y
ASPFU	SRR10883640	14415218	64.7	Y
ASPFU	SRR10883641	14284740	63.6	Y
ASPFU	SRR10883642	14493923	64	Y
ASPFU	SRR10883643	14526076	65.7	Y
ASPFU	SRR11595314	41280117	62.1	Y
ASPFU	SRR11595315	40728613	64.1	Y
ASPFU	SRR11595316	40730859	64.7	Y
ASPFU	SRR11595317	41691127	65.2	Y
ASPFU	SRR11595318	34918648	65.5	Y
ASPFU	SRR11595319	37156524	65.1	Y
ASPFU	SRR1171328	13567729	34.5	N
ASPFU	SRR1171329	13105170	42	Y
ASPFU	SRR1171330	12878149	48.4	Y
ASPFU	SRR1171331	12429423	58.8	Y
ASPFU	SRR1184505	11590876	64.5	Y
ASPFU	SRR1184506	11847835	66.7	Y
ASPFU	SRR1184507	11865147	59.7	Y
ASPFU	SRR1184508	11599463	64.7	Y
ASPFU	SRR1184509	11922985	66.9	Y
ASPFU	SRR1184510	11852014	70.7	Y
ASPFU	SRR1184511	11589686	69.2	Y
ASPFU	SRR1184512	11589406	65.6	Y
ASPFU	SRR1184513	11657548	65.5	Y
ASPFU	SRR1184514	11888593	67.6	Y
ASPFU	SRR1184515	11983542	61.1	Y
ASPFU	SRR1184516	11642909	62.6	Y
ASPFU	SRR1184517	11883631	66.1	Y
ASPFU	SRR1184518	11644390	63.8	Y
ASPFU	SRR1184519	11854470	70.5	Y
ASPFU	SRR1184520	11877543	69.5	Y
ASPFU	SRR1184521	11773044	63.4	Y
ASPFU	SRR1184522	11554388	71.6	Y
ASPFU	SRR1184523	12112049	49.4	Y
ASPFU	SRR1184524	11837769	69.6	Y
ASPFU	SRR1184525	11621697	65.8	Y
ASPFU	SRR1184526	12026833	65.9	Y
ASPFU	SRR1184527	11938324	71.6	Y
ASPFU	SRR1184528	11930815	70.9	Y
ASPFU	SRR1184529	11978284	69.1	Y
ASPFU	SRR1184530	12358089	37.6	N
ASPFU	SRR1184531	12318195	44.7	Y
ASPFU	SRR1184532	11860208	73.1	Y
ASPFU	SRR1184687	13724458	63.2	Y
ASPFU	SRR1184688	18461340	60.9	Y
ASPFU	SRR1184689	19302486	59.6	Y
ASPFU	SRR1184690	13287694	19.9	N
ASPFU	SRR1184691	18752313	29.1	N
ASPFU	SRR1184692	20118094	19.9	N
ASPFU	SRR1184693	18556320	61	Y
ASPFU	SRR1184694	19988547	58.1	Y
ASPFU	SRR1184695	11167346	58.4	Y
ASPFU	SRR1184696	10532375	24.2	N
ASPFU	SRR1184697	11717840	19.6	N
ASPFU	SRR1184698	14026257	20.4	N
ASPFU	SRR1186404	20165092	64.2	Y
ASPFU	SRR1186405	18577941	62.5	Y
ASPFU	SRR1186406	19387559	62.2	Y
ASPFU	SRR1186413	16894655	55.2	Y
ASPFU	SRR1186414	15214009	55.9	Y
ASPFU	SRR1186415	17889122	52.8	Y
ASPFU	SRR1186416	16965443	31.5	N
ASPFU	SRR1186417	17863591	31.4	N
ASPFU	SRR1186418	17355904	32.3	N
ASPFU	SRR1186419	13724458	63.2	Y
ASPFU	SRR1186420	18461337	60.9	Y
ASPFU	SRR1186421	19302546	59.6	Y
ASPFU	SRR1186422	12921541	53.6	Y
ASPFU	SRR1186423	20783032	55.4	Y
ASPFU	SRR1186424	15875538	54	Y
ASPFU	SRR1186425	16167825	37	N
ASPFU	SRR1186426	17033588	48.5	Y
ASPFU	SRR1186427	10830787	54.1	Y
ASPFU	SRR1186428	13287694	19.9	N
ASPFU	SRR1186429	20118094	19.9	N
ASPFU	SRR1186430	18752313	29.1	N
ASPFU	SRR1186431	9827823	25.8	N
ASPFU	SRR1186432	21885608	26.4	N
ASPFU	SRR1186433	17816287	24.4	N
ASPFU	SRR1186434	19233291	35	N
ASPFU	SRR1186435	17526470	61.6	Y
ASPFU	SRR1186436	12025878	60	Y
ASPFU	SRR1186437	19421519	59.4	Y
ASPFU	SRR1186438	11986764	54.5	Y
ASPFU	SRR1186439	6735819	57	Y
ASPFU	SRR1186440	9833032	58.1	Y
ASPFU	SRR1186441	13899626	49.5	Y
ASPFU	SRR1186442	8026442	36.4	N
ASPFU	SRR1186443	4038370	36.7	N
ASPFU	SRR1186444	9805214	30.7	N
ASPFU	SRR1186445	13549388	30.7	N
ASPFU	SRR1186446	10984858	44.5	Y
ASPFU	SRR1186447	20226797	62.5	Y
ASPFU	SRR1186448	18579220	62.3	Y
ASPFU	SRR1186449	19440193	61.2	Y
ASPFU	SRR1186450	12391278	43.4	Y
ASPFU	SRR1186451	14718039	44.6	Y
ASPFU	SRR1186452	20470671	36.4	N
ASPFU	SRR1186453	17888193	14.7	N
ASPFU	SRR1186454	14247636	23.4	N
ASPFU	SRR1186455	8654349	30.9	N
ASPFU	SRR1186456	21570127	29.7	N
ASPFU	SRR1197137	16776180	62	Y
ASPFU	SRR1197138	10154701	65.3	Y
ASPFU	SRR1197139	19336793	63.7	Y
ASPFU	SRR1197140	11597998	63.6	Y
ASPFU	SRR1197141	21540457	59.4	Y
ASPFU	SRR1197142	21548989	59.3	Y
ASPFU	SRR1197143	20027268	63.8	Y
ASPFU	SRR1197144	19406977	66.3	Y
ASPFU	SRR1197145	13972516	64.5	Y
ASPFU	SRR1197146	12511394	64.5	Y
ASPFU	SRR1197147	18366049	64	Y
ASPFU	SRR1197148	8705935	64.2	Y
ASPFU	SRR1264806	27969825	12.3	N
ASPFU	SRR1264807	1857306	35.4	N
ASPFU	SRR1548323	10826022	59.1	Y
ASPFU	SRR1548324	10823025	63.7	Y
ASPFU	SRR1548325	12021407	60.8	Y
ASPFU	SRR1548326	11869629	66.7	Y
ASPFU	SRR1548327	11802355	65.9	Y
ASPFU	SRR1548328	11876761	64.9	Y
ASPFU	SRR1548329	11537063	63.6	Y
ASPFU	SRR1548330	11723064	63.5	Y
ASPFU	SRR1548331	10842125	62.6	Y
ASPFU	SRR1548332	10866917	62.1	Y
ASPFU	SRR1583952	6086622	0	N
ASPFU	SRR1583953	12681103	0	N
ASPFU	SRR1583954	15480877	0	N
ASPFU	SRR1583955	14834962	0	N
ASPFU	SRR1583956	9162765	0	N
ASPFU	SRR1583957	4288922	0.3	N
ASPFU	SRR1583958	14188146	0	N
ASPFU	SRR1583959	13348762	0	N
ASPFU	SRR1583960	12660320	0	N
ASPFU	SRR1583961	18854816	0	N
ASPFU	SRR1583962	23831886	0	N
ASPFU	SRR1583963	23144959	0	N
ASPFU	SRR1583964	15108040	0	N
ASPFU	SRR1583965	19462083	0	N
ASPFU	SRR1583966	16321084	0	N
ASPFU	SRR1583967	23149302	0	N
ASPFU	SRR1583968	17933898	0	N
ASPFU	SRR1583969	23343756	0	N
ASPFU	SRR1583970	20461547	0	N
ASPFU	SRR1813906	19536690	54.8	Y
ASPFU	SRR1813907	19563818	56.2	Y
ASPFU	SRR1813949	19938716	53.6	Y
ASPFU	SRR1813950	19959030	53.3	Y
ASPFU	SRR1816783	19512433	56.9	Y
ASPFU	SRR1816784	19591988	56.9	Y
ASPFU	SRR1816872	19938656	53.6	Y
ASPFU	SRR1816873	19958982	53.3	Y
ASPFU	SRR2076084	11168643	43.6	Y
ASPFU	SRR2076085	11194496	38.8	N
ASPFU	SRR2076086	11137440	36.2	N
ASPFU	SRR2076087	10726350	47.4	Y
ASPFU	SRR2076088	10454387	64.5	Y
ASPFU	SRR2076089	10425879	65.8	Y
ASPFU	SRR2076090	10437191	66	Y
ASPFU	SRR2076091	10398304	66.6	Y
ASPFU	SRR2076092	10558641	61.4	Y
ASPFU	SRR2076093	10436497	66	Y
ASPFU	SRR2550966	13173929	55.2	Y
ASPFU	SRR2550967	16406743	56.7	Y
ASPFU	SRR2550968	15621103	54.8	Y
ASPFU	SRR2550988	15654416	59.5	Y
ASPFU	SRR2550989	16619490	52.9	Y
ASPFU	SRR2550990	19924136	56.3	Y
ASPFU	SRR2984432	13916656	64.6	Y
ASPFU	SRR2984434	14334801	51.9	Y
ASPFU	SRR2984435	14034647	63.3	Y
ASPFU	SRR2984436	11196443	57.2	Y
ASPFU	SRR2984437	13991721	62	Y
ASPFU	SRR2984438	14126825	63.1	Y
ASPFU	SRR2984439	13976293	66.4	Y
ASPFU	SRR2984440	14047615	63.8	Y
ASPFU	SRR2984441	14028252	67	Y
ASPFU	SRR2984442	9370600	62.3	Y
ASPFU	SRR2984443	14115215	64.3	Y
ASPFU	SRR2984444	14060818	63.5	Y
ASPFU	SRR309220	12357628	50.8	Y
ASPFU	SRR309221	14295594	31.7	N
ASPFU	SRR309222	12632559	44.8	Y
ASPFU	SRR309223	14161238	31.7	N
ASPFU	SRR3095794	15179879	40	N
ASPFU	SRR3095795	16193342	28.1	N
ASPFU	SRR3098040	16193342	28.1	N
ASPFU	SRR3098053	15179885	40	N
ASPFU	SRR3190000	19953793	56.8	Y
ASPFU	SRR3190001	19941850	57.9	Y
ASPFU	SRR3233116	11389392	64.3	Y
ASPFU	SRR3233117	11425494	67	Y
ASPFU	SRR3233118	11395136	65.7	Y
ASPFU	SRR3233119	12057261	65.2	Y
ASPFU	SRR3233120	11300185	66.4	Y
ASPFU	SRR3233121	11385660	67.8	Y
ASPFU	SRR3233122	12175566	51.1	Y
ASPFU	SRR3233123	11405575	66.8	Y
ASPFU	SRR3233124	11421660	66.2	Y
ASPFU	SRR3233125	10316668	65	Y
ASPFU	SRR3233126	11535175	55.2	Y
ASPFU	SRR3233127	11206613	68.2	Y
ASPFU	SRR3233128	11939974	65.9	Y
ASPFU	SRR3233129	12001064	65.9	Y
ASPFU	SRR3233130	11428782	65.1	Y
ASPFU	SRR3233131	11366730	65.6	Y
ASPFU	SRR3233132	11965671	64.9	Y
ASPFU	SRR3233133	12772285	61.6	Y
ASPFU	SRR3233134	14177893	61.2	Y
ASPFU	SRR3233135	13801593	49	Y
ASPFU	SRR3233136	14244956	59.9	Y
ASPFU	SRR3233137	14214029	61	Y
ASPFU	SRR3233138	13580974	63.6	Y
ASPFU	SRR3233139	11928270	65	Y
ASPFU	SRR3233140	14152914	65.1	Y
ASPFU	SRR3233141	12506114	69.4	Y
ASPFU	SRR3233142	13305961	64.2	Y
ASPFU	SRR3233143	14164968	65.2	Y
ASPFU	SRR3233144	14199938	61.9	Y
ASPFU	SRR3233145	12656285	64	Y
ASPFU	SRR3233146	11367866	65.2	Y
ASPFU	SRR3233147	11495392	61.5	Y
ASPFU	SRR3233148	11316985	65.9	Y
ASPFU	SRR3233149	11408068	66.1	Y
ASPFU	SRR3233150	11442506	66.3	Y
ASPFU	SRR3233152	11453007	65.8	Y
ASPFU	SRR3591493	18460143	58.5	Y
ASPFU	SRR3591494	18267823	56.4	Y
ASPFU	SRR3591495	18627918	57.1	Y
ASPFU	SRR3591496	18372026	53.3	Y
ASPFU	SRR3591497	18175332	50.9	Y
ASPFU	SRR3591498	18515246	54.1	Y
ASPFU	SRR3591500	18389872	55.2	Y
ASPFU	SRR3591501	18299690	53.5	Y
ASPFU	SRR3591503	18460770	54.9	Y
ASPFU	SRR3734545	11798186	59.3	Y
ASPFU	SRR3734568	11864430	57.2	Y
ASPFU	SRR3734580	12420236	56.2	Y
ASPFU	SRR3734582	12184369	64.8	Y
ASPFU	SRR3734583	12285493	57.2	Y
ASPFU	SRR3734619	12867061	44.8	Y
ASPFU	SRR3734628	12324455	65.9	Y
ASPFU	SRR3734661	12377751	66.5	Y
ASPFU	SRR3734662	12326748	66.4	Y
ASPFU	SRR3734705	12238176	65.6	Y
ASPFU	SRR3734706	11724985	65.8	Y
ASPFU	SRR3734752	12290635	65.3	Y
ASPFU	SRR3742527	9453049	59.5	Y
ASPFU	SRR3742528	9455033	58.8	Y
ASPFU	SRR3742529	9488699	56.5	Y
ASPFU	SRR3742531	9441922	62.5	Y
ASPFU	SRR3742532	9455714	57.7	Y
ASPFU	SRR3742533	9488689	56.3	Y
ASPFU	SRR3742534	9468973	59.4	Y
ASPFU	SRR3742535	9490173	59	Y
ASPFU	SRR3742536	9475825	56.6	Y
ASPFU	SRR3742538	9527057	50.5	Y
ASPFU	SRR3742539	9495793	56.1	Y
ASPFU	SRR3742540	9480313	53.1	Y
ASPFU	SRR4000584	13266229	56.3	Y
ASPFU	SRR4000585	12802272	57.3	Y
ASPFU	SRR4000586	11961473	56.3	Y
ASPFU	SRR4000587	10971988	57	Y
ASPFU	SRR4000588	13010484	53.5	Y
ASPFU	SRR4000589	13199804	53.9	Y
ASPFU	SRR4000590	12851506	58	Y
ASPFU	SRR4000591	14386222	59.2	Y
ASPFU	SRR4000592	10089276	56.4	Y
ASPFU	SRR4000593	13879741	55.4	Y
ASPFU	SRR4000594	10203023	57	Y
ASPFU	SRR4000595	12089554	58.1	Y
ASPFU	SRR5249265	19029201	58.2	Y
ASPFU	SRR5249266	15349761	57.3	Y
ASPFU	SRR5249267	14814190	57.2	Y
ASPFU	SRR5249268	15012627	58.3	Y
ASPFU	SRR5249269	16321940	60	Y
ASPFU	SRR5249270	17568105	58.3	Y
ASPFU	SRR5249271	18775529	56.8	Y
ASPFU	SRR5249272	17080153	59.3	Y
ASPFU	SRR5249273	14625350	57.3	Y
ASPFU	SRR5249274	16441268	59.3	Y
ASPFU	SRR5249275	18345834	58.8	Y
ASPFU	SRR5249276	16130904	58.6	Y
ASPFU	SRR5306452	9006964	49.2	Y
ASPFU	SRR5306453	9681845	67.5	Y
ASPFU	SRR5306454	9033898	55.1	Y
ASPFU	SRR5306455	9636387	62.5	Y
ASPFU	SRR5306456	9745358	60.8	Y
ASPFU	SRR5306457	9278511	54.1	Y
ASPFU	SRR5419567	13330550	59.7	Y
ASPFU	SRR5419568	13309591	64.1	Y
ASPFU	SRR5419569	12476663	60.4	Y
ASPFU	SRR5419570	12695792	58.2	Y
ASPFU	SRR5419571	12776033	61.9	Y
ASPFU	SRR5419572	12857536	62.2	Y
ASPFU	SRR5419573	13363491	59.2	Y
ASPFU	SRR5419574	13320948	60.6	Y
ASPFU	SRR5419575	12260018	62.8	Y
ASPFU	SRR5419576	13293077	59.7	Y
ASPFU	SRR5419577	12233919	62.6	Y
ASPFU	SRR5419578	12246462	61.5	Y
ASPFU	SRR5419579	12390821	65	Y
ASPFU	SRR5419580	12410134	67.2	Y
ASPFU	SRR5419581	13239627	65.1	Y
ASPFU	SRR5419582	12319355	60.4	Y
ASPFU	SRR5419583	12036652	55.6	Y
ASPFU	SRR5419584	11912338	56.7	Y
ASPFU	SRR5438126	9560463	77.5	Y
ASPFU	SRR5439718	9560463	77.5	Y
ASPFU	SRR5441597	13883671	66	Y
ASPFU	SRR5441598	13563040	66.8	Y
ASPFU	SRR5441599	13579872	67.9	Y
ASPFU	SRR5441600	13384558	60.7	Y
ASPFU	SRR5441601	13582757	68.6	Y
ASPFU	SRR5441602	13098956	71.1	Y
ASPFU	SRR5441603	13127412	68.8	Y
ASPFU	SRR5441604	13141664	70.3	Y
ASPFU	SRR5691088	12748818	74.4	Y
ASPFU	SRR5691089	12888182	73.7	Y
ASPFU	SRR5691090	12866342	73.6	Y
ASPFU	SRR5691091	12815236	75.2	Y
ASPFU	SRR5691092	12808294	73.8	Y
ASPFU	SRR5691093	12765932	74.2	Y
ASPFU	SRR5878930	28562785	56.1	Y
ASPFU	SRR5878931	28881738	49.9	Y
ASPFU	SRR5878932	28769884	53.7	Y
ASPFU	SRR5878933	28564306	60.1	Y
ASPFU	SRR5878934	28640225	59.9	Y
ASPFU	SRR5878935	31081849	55.6	Y
ASPFU	SRR5878936	34167928	58.1	Y
ASPFU	SRR5878937	22269034	49.3	Y
ASPFU	SRR5878938	32152524	56.4	Y
ASPFU	SRR5878939	33613276	58.3	Y
ASPFU	SRR5878940	29154202	57	Y
ASPFU	SRR5878941	27432714	52.4	Y
ASPFU	SRR5878942	28737994	57.3	Y
ASPFU	SRR5878943	28453256	49.9	Y
ASPFU	SRR5878944	29643457	60	Y
ASPFU	SRR5878945	33493569	59.4	Y
ASPFU	SRR6024771	14944969	68.5	Y
ASPFU	SRR6024996	14944969	68.5	Y
ASPFU	SRR6024997	14728793	68.5	Y
ASPFU	SRR6057251	23072349	55.5	Y
ASPFU	SRR6057252	23110904	60.4	Y
ASPFU	SRR6057253	23126082	52.8	Y
ASPFU	SRR6057254	23077395	58.7	Y
ASPFU	SRR6057255	23083889	60.4	Y
ASPFU	SRR6057256	23098680	49.5	Y
ASPFU	SRR6057257	27705731	2.6	N
ASPFU	SRR6057258	23054183	60.8	Y
ASPFU	SRR6057259	24021575	38.6	N
ASPFU	SRR6057260	22107374	59.1	Y
ASPFU	SRR6057261	23034628	55.5	Y
ASPFU	SRR6057262	23246739	44.4	Y
ASPFU	SRR6057263	21785797	53.8	Y
ASPFU	SRR6057264	23089667	56.5	Y
ASPFU	SRR6057265	21705218	48.3	Y
ASPFU	SRR6057266	22554751	48	Y
ASPFU	SRR6057267	22638675	61.8	Y
ASPFU	SRR6057268	23153589	46.6	Y
ASPFU	SRR6057269	20143753	51.7	Y
ASPFU	SRR6057270	21913329	58.8	Y
ASPFU	SRR6154909	10030274	71.4	Y
ASPFU	SRR6160909	10073646	70.9	Y
ASPFU	SRR6160910	9992779	70.3	Y
ASPFU	SRR6163647	10093788	3.3	N
ASPFU	SRR6163648	9914380	68.1	Y
ASPFU	SRR6163649	9757922	68.1	Y
ASPFU	SRR6163654	9875127	67.4	Y
ASPFU	SRR6163655	10105322	39.6	N
ASPFU	SRR6163668	9926575	41.6	Y
ASPFU	SRR6163669	10053541	46.1	Y
ASPFU	SRR6163670	10055909	70.8	Y
ASPFU	SRR6163719	10127015	69.9	Y
ASPFU	SRR6163720	10003619	71	Y
ASPFU	SRR6163721	10065803	4.8	N
ASPFU	SRR6163722	9868152	6.4	N
ASPFU	SRR6163723	9969514	4.4	N
ASPFU	SRR6163776	9923822	67.5	Y
ASPFU	SRR6163911	9893626	66.9	Y
ASPFU	SRR6163912	10115504	47.4	Y
ASPFU	SRR6163913	9860446	68.3	Y
ASPFU	SRR6163915	10053654	48.6	Y
ASPFU	SRR6431697	10150179	7.9	N
ASPFU	SRR6491483	12925744	0.3	N
ASPFU	SRR6491484	13382252	23.8	N
ASPFU	SRR6491485	12076987	0.3	N
ASPFU	SRR6491487	13533453	2.6	N
ASPFU	SRR6491488	13522987	2.2	N
ASPFU	SRR6491489	12871026	0.3	N
ASPFU	SRR6491490	13589888	1.9	N
ASPFU	SRR6491491	13635056	1.6	N
ASPFU	SRR6491493	13668134	1.7	N
ASPFU	SRR6491494	13628308	1.4	N
ASPFU	SRR6491495	12846680	0.3	N
ASPFU	SRR6497826	13054046	0.3	N
ASPFU	SRR6497827	13740177	2.7	N
ASPFU	SRR6497828	13894103	2.4	N
ASPFU	SRR6497831	13806896	3.9	N
ASPFU	SRR6497832	13752085	3.6	N
ASPFU	SRR6497833	13092239	0.3	N
ASPFU	SRR6497834	12346040	0.3	N
ASPFU	SRR6497836	13628746	13.9	N
ASPFU	SRR6497838	13793682	13.5	N
ASPFU	SRR6497840	13518801	13.9	N
ASPFU	SRR6497841	13591659	13.4	N
ASPFU	SRR6497842	12860250	0.4	N
ASPFU	SRR6497845	13457184	5.9	N
ASPFU	SRR6497846	13245481	5.5	N
ASPFU	SRR6497847	12352120	0.3	N
ASPFU	SRR6497915	12584673	0.3	N
ASPFU	SRR6497916	13328243	14.8	N
ASPFU	SRR6497935	12717509	0.3	N
ASPFU	SRR6497936	13575399	10.7	N
ASPFU	SRR6497937	13599803	10.2	N
ASPFU	SRR6497941	12596522	0.3	N
ASPFU	SRR6497942	13551255	10.4	N
ASPFU	SRR6497943	13596743	10	N
ASPFU	SRR6503044	13022717	0.3	N
ASPFU	SRR6503045	13888793	1.8	N
ASPFU	SRR6503046	13674332	1.5	N
ASPFU	SRR6503048	13129223	38.5	N
ASPFU	SRR6503049	12911454	0.4	N
ASPFU	SRR6653380	13273897	31.7	N
ASPFU	SRR6653381	12867511	0.4	N
ASPFU	SRR6672387	15527660	37.2	N
ASPFU	SRR6672388	10957403	37.1	N
ASPFU	SRR6672391	22133698	0.2	N
ASPFU	SRR6672392	22025600	0.6	N
ASPFU	SRR6902154	10327688	46.1	Y
ASPFU	SRR6902155	10133725	51.4	Y
ASPFU	SRR6902156	10340816	34	N
ASPFU	SRR6902157	10273365	46	Y
ASPFU	SRR6902158	9928614	62.4	Y
ASPFU	SRR6902159	10091802	58	Y
ASPFU	SRR6902160	9989970	62.9	Y
ASPFU	SRR6902161	9920575	53.9	Y
ASPFU	SRR6902162	10101438	50.3	Y
ASPFU	SRR6902163	9977641	60.7	Y
ASPFU	SRR6902164	10165540	45.7	Y
ASPFU	SRR6902165	10341038	37.9	N
ASPFU	SRR6902166	9896837	51	Y
ASPFU	SRR6902167	10114158	46.8	Y
ASPFU	SRR6902168	10024567	60.9	Y
ASPFU	SRR6902169	10258771	46	Y
ASPFU	SRR6902170	10167500	45.9	Y
ASPFU	SRR6902171	10157877	47.2	Y
ASPFU	SRR6902172	10075853	58.9	Y
ASPFU	SRR6902173	10135255	52	Y
ASPFU	SRR6902174	9861131	53.5	Y
ASPFU	SRR6902175	10021457	55.9	Y
ASPFU	SRR6902176	10143820	50	Y
ASPFU	SRR6902177	10034365	50.8	Y
ASPFU	SRR6902178	9970866	53.8	Y
ASPFU	SRR6902179	10015424	59.9	Y
ASPFU	SRR6902180	10075359	59.4	Y
ASPFU	SRR7042048	19256482	63.3	Y
ASPFU	SRR7042049	19260344	59.3	Y
ASPFU	SRR7042050	19216568	62.4	Y
ASPFU	SRR7042051	19277809	59.5	Y
ASPFU	SRR7042052	19114752	61.1	Y
ASPFU	SRR7042053	19287626	58.7	Y
ASPFU	SRR7042054	19203289	57.7	Y
ASPFU	SRR7042055	19268007	57.7	Y
ASPFU	SRR7085746	9913810	3.4	N
ASPFU	SRR7088933	9956367	49.4	Y
ASPFU	SRR7132509	19917728	62.2	Y
ASPFU	SRR7132510	19206360	62.5	Y
ASPFU	SRR7132511	20490658	61	Y
ASPFU	SRR7132512	21239222	55.7	Y
ASPFU	SRR7132513	21301875	57.4	Y
ASPFU	SRR7132514	19313770	56.7	Y
ASPFU	SRR7193142	15696686	68.8	Y
ASPFU	SRR7193143	15778258	66.2	Y
ASPFU	SRR7193144	15730632	70.5	Y
ASPFU	SRR7193145	15773443	69.8	Y
ASPFU	SRR7530124	11913251	62.8	Y
ASPFU	SRR7530125	9199082	62.7	Y
ASPFU	SRR7530126	12189841	61.7	Y
ASPFU	SRR7530127	12205103	59.3	Y
ASPFU	SRR7530128	11846510	59.1	Y
ASPFU	SRR7530129	12144720	59.6	Y
ASPFU	SRR7530130	12190624	58.4	Y
ASPFU	SRR7530131	12008555	60.5	Y
ASPFU	SRR7530132	12088190	62.4	Y
ASPFU	SRR7530133	12159513	58	Y
ASPFU	SRR7530134	12151488	54.9	Y
ASPFU	SRR7530135	8217416	54.6	Y
ASPFU	SRR7530136	11410047	56.1	Y
ASPFU	SRR7530137	11987630	59.7	Y
ASPFU	SRR7530138	12156563	55.7	Y
ASPFU	SRR7530139	12053595	59.4	Y
ASPFU	SRR7530140	10632633	60.1	Y
ASPFU	SRR7530141	11205220	57.8	Y
ASPFU	SRR7530142	10775890	58.3	Y
ASPFU	SRR7530143	12145310	57.1	Y
ASPFU	SRR7530144	12242700	58.8	Y
ASPFU	SRR7530145	12152739	60.5	Y
ASPFU	SRR7530146	11947428	60.1	Y
ASPFU	SRR7530147	11772891	59.9	Y
ASPFU	SRR7530148	11990144	62.2	Y
ASPFU	SRR7530149	11998646	61.2	Y
ASPFU	SRR7530150	12307722	58.6	Y
ASPFU	SRR7530151	11402942	57.7	Y
ASPFU	SRR7530152	11324956	61	Y
ASPFU	SRR7530153	12045120	62.3	Y
ASPFU	SRR7530154	12094586	59.6	Y
ASPFU	SRR7530155	9297780	46	Y
ASPFU	SRR7530156	11624856	60.9	Y
ASPFU	SRR7530157	11818918	61	Y
ASPFU	SRR7530158	11970954	63.8	Y
ASPFU	SRR7530159	12267482	57.7	Y
ASPFU	SRR7530160	12008129	63.1	Y
ASPFU	SRR7530161	12065794	62.8	Y
ASPFU	SRR7530162	11630980	59.8	Y
ASPFU	SRR7548527	12200569	51.5	Y
ASPFU	SRR7548528	11204097	53.2	Y
ASPFU	SRR7548529	12327084	54.1	Y
ASPFU	SRR7548530	11759951	53	Y
ASPFU	SRR7548531	12328104	48.8	Y
ASPFU	SRR7548532	12008543	60.5	Y
ASPFU	SRR7548533	12088176	62.4	Y
ASPFU	SRR7548534	9199082	62.7	Y
ASPFU	SRR7548535	11557550	59.2	Y
ASPFU	SRR7548536	12164888	58.9	Y
ASPFU	SRR7548537	12163878	60	Y
ASPFU	SRR7548538	12486407	43.9	Y
ASPFU	SRR7624743	19776164	55.7	Y
ASPFU	SRR7624744	22827157	59.7	Y
ASPFU	SRR7624745	8183483	41.7	Y
ASPFU	SRR7624746	6838761	10.1	N
ASPFU	SRR7624747	14624928	61.5	Y
ASPFU	SRR7624748	20008785	57.7	Y
ASPFU	SRR7624749	22435728	51.8	Y
ASPFU	SRR7624750	7076779	39.9	N
ASPFU	SRR7624751	8363749	45	Y
ASPFU	SRR7624752	7720845	44.8	Y
ASPFU	SRR7624753	5957106	46	Y
ASPFU	SRR7624754	7386321	42.3	Y
ASPFU	SRR7624755	4843518	52.5	Y
ASPFU	SRR7624756	7733135	51.6	Y
ASPFU	SRR7624757	19987386	69.1	Y
ASPFU	SRR7624758	28557865	4.3	N
ASPFU	SRR7624759	6421402	28	N
ASPFU	SRR7624760	20238170	49.7	Y
ASPFU	SRR7624761	3306780	51.8	Y
ASPFU	SRR7624762	13572239	58.9	Y
ASPFU	SRR7624763	22587488	69	Y
ASPFU	SRR7624764	22685447	61.4	Y
ASPFU	SRR7624765	19399232	57	Y
ASPFU	SRR7624766	22700290	61.5	Y
ASPFU	SRR7624767	22712230	65.2	Y
ASPFU	SRR7624768	18160364	50.5	Y
ASPFU	SRR7624769	3302484	46.9	Y
ASPFU	SRR7624770	4222887	48.3	Y
ASPFU	SRR7624771	6362191	35.5	N
ASPFU	SRR7624772	8293798	42.5	Y
ASPFU	SRR7721843	19001785	62.2	Y
ASPFU	SRR7721844	19841359	63.5	Y
ASPFU	SRR7721845	19060120	61	Y
ASPFU	SRR7721846	19095094	63.2	Y
ASPFU	SRR7721847	19722750	65.3	Y
ASPFU	SRR7721848	19324073	57.1	Y
ASPFU	SRR7721849	19053022	64.5	Y
ASPFU	SRR7721850	19520759	64.4	Y
ASPFU	SRR7721851	19072308	63	Y
ASPFU	SRR7721852	18993694	65.8	Y
ASPFU	SRR7721853	18431274	35.6	N
ASPFU	SRR7721854	19651260	57.8	Y
ASPFU	SRR8179937	6827386	65.5	Y
ASPFU	SRR8179938	5514211	65.4	Y
ASPFU	SRR8179939	7059556	62.3	Y
ASPFU	SRR8179940	7443759	65.3	Y
ASPFU	SRR8179941	6918824	62.8	Y
ASPFU	SRR8179942	7426198	68.9	Y
ASPFU	SRR8179944	5846188	49.9	Y
ASPFU	SRR8179945	5996653	59.8	Y
ASPFU	SRR8179946	6637732	64.5	Y
ASPFU	SRR8286614	26745557	60.8	Y
ASPFU	SRR8286615	26725366	62	Y
ASPFU	SRR8286616	26828351	61.1	Y
ASPFU	SRR8286617	26635909	62.4	Y
ASPFU	SRR8286618	26765637	59	Y
ASPFU	SRR8286619	26698413	61.6	Y
ASPFU	SRR8286620	26753890	60	Y
ASPFU	SRR8286621	26708350	61.2	Y
ASPFU	SRR8314023	23259911	4.1	N
ASPFU	SRR8314024	23533889	3.8	N
ASPFU	SRR8314025	21641570	3.9	N
ASPFU	SRR8314026	22807263	3.7	N
ASPFU	SRR8314027	23063950	3.7	N
ASPFU	SRR8314028	22753184	3.7	N
ASPFU	SRR8314029	23269749	3.7	N
ASPFU	SRR8314030	21651472	3.5	N
ASPFU	SRR8314031	20122007	3.8	N
ASPFU	SRR8314032	22205523	3.8	N
ASPFU	SRR836437	5908405	63	Y
ASPFU	SRR836438	6090523	62.6	Y
ASPFU	SRR836439	5910124	61.7	Y
ASPFU	SRR836440	6266756	63.1	Y
ASPFU	SRR836441	5957242	59.1	Y
ASPFU	SRR836442	6318375	62.3	Y
ASPFU	SRR9609631	14885919	32.2	N
ASPFU	SRR9609632	14292490	51.6	Y
ASPFU	SRR9609633	14362265	46.6	Y
ASPFU	SRR9609634	16862598	13.4	N
ASPFU	SRR9609635	16971787	12.7	N
ASPFU	SRR9609636	16691066	14.9	N
ASPFU	SRR9609637	15264221	14	N
ASPFU	SRR9609638	13826697	48.1	Y
ASPFU	SRR9609639	14777202	20.9	N
ASPFU	SRR9609640	14831458	53.3	Y
ASPFU	SRR9609641	17146923	11.9	N
ASPFU	SRR9609642	16194228	23.5	N
ASPFU	SRR9609643	15420813	10.5	N
ASPFU	SRR9609644	14418509	24.7	N
ASPFU	SRR9609645	15510279	4.8	N
ASPFU	SRR9609646	15022425	13.4	N
ASPFU	SRR9609647	15647182	9.5	N
ASPFU	SRR9609648	15749061	7.8	N
ASPFU	SRR9609976	15485470	60.1	Y
ASPFU	SRR9609977	16301046	62.3	Y
ASPFU	SRR9609978	13630291	60.6	Y
ASPFU	SRR9609979	17962288	55.5	Y
ASPFU	SRR9609980	8899799	55.4	Y
ASPFU	SRR9609981	11491376	57.5	Y
ASPFU	SRR9609982	13127077	59.4	Y
ASPFU	SRR9609983	14939062	61.3	Y
ASPFU	SRR9609984	12855668	61.2	Y
ASPFU	SRR9609985	12568321	59.8	Y
ASPFU	SRR9609986	10051008	57.2	Y
ASPFU	SRR9609987	21627704	57.3	Y
ASPFU	SRR9609988	11505125	60.8	Y
ASPFU	SRR9609989	9482120	61.2	Y
ASPFU	SRR9609990	10862057	60.4	Y
ASPFU	SRR9609991	8307558	58.3	Y
ASPFU	SRR9609992	11741635	58.1	Y
ASPFU	SRR9609993	13909250	52.4	Y
ASPFU	SRR9609994	10267248	61.3	Y
ASPFU	SRR9609995	8005891	60.6	Y
ASPFU	SRR9609996	10357353	63	Y
ASPFU	SRR9609997	8813926	60.3	Y
ASPFU	SRR9609998	6068422	58.9	Y
ASPFU	SRR9609999	13683997	58.8	Y
ASPFU	SRR9610000	15418256	60	Y
ASPFU	SRR9610001	14768712	60.5	Y
ASPFU	SRR9610002	13323991	55.5	Y
ASPFU	SRR9610003	10636119	46.9	Y
ASPFU	SRR9610004	8947051	46.3	Y
ASPFU	SRR9610005	7353902	46.7	Y
ASPFU	SRR9965307	13427899	0.6	N
ASPFU	SRR9965308	13089321	0.6	N
ASPFU	SRR9965309	13336427	0.2	N
ASPNI	DRR059467	14190020	59	Y
ASPNI	DRR059468	11378278	53	Y
ASPNI	DRR059469	15630471	58.9	Y
ASPNI	ERR1960520	21594557	70.4	Y
ASPNI	ERR1960521	21774777	73.3	Y
ASPNI	ERR1960522	21629515	72.8	Y
ASPNI	ERR1960523	17850636	73.9	Y
ASPNI	ERR1960524	21617678	70.9	Y
ASPNI	ERR1960525	22450086	72.5	Y
ASPNI	ERR2304250	21586122	73.1	Y
ASPNI	ERR2304251	21941071	71.5	Y
ASPNI	ERR2304264	21919970	73.5	Y
ASPNI	ERR2304265	17922977	68.4	Y
ASPNI	SRR10291712	15568249	73.9	Y
ASPNI	SRR10291713	15591211	74.1	Y
ASPNI	SRR10291714	15444899	72.8	Y
ASPNI	SRR10291715	15557716	72.8	Y
ASPNI	SRR10291716	15532498	72.6	Y
ASPNI	SRR10291717	15570088	72.2	Y
ASPNI	SRR10291718	15564733	73.3	Y
ASPNI	SRR10291719	15553558	72.5	Y
ASPNI	SRR10291720	15492353	74	Y
ASPNI	SRR10291721	15548149	72.5	Y
ASPNI	SRR10291722	15619744	73.3	Y
ASPNI	SRR10291723	15468762	71.7	Y
ASPNI	SRR10291724	15561653	69.3	Y
ASPNI	SRR10291725	15557386	70.8	Y
ASPNI	SRR10321310	15662186	72.4	Y
ASPNI	SRR10321311	15667420	71.2	Y
ASPNI	SRR10321312	15661672	71.2	Y
ASPNI	SRR10914318	15530704	73.4	Y
ASPNI	SRR10914319	15466128	70.4	Y
ASPNI	SRR10914320	15574625	70	Y
ASPNI	SRR11085422	0	0	N
ASPNI	SRR11085423	0	0	N
ASPNI	SRR11085424	0	0	N
ASPNI	SRR11085425	0	0	N
ASPNI	SRR11085426	0	0	N
ASPNI	SRR11085427	0	0	N
ASPNI	SRR11085428	0	0	N
ASPNI	SRR11085429	0	0	N
ASPNI	SRR11085430	0	0	N
ASPNI	SRR11085431	0	0	N
ASPNI	SRR11085432	0	0	N
ASPNI	SRR11085433	0	0	N
ASPNI	SRR11085434	0	0	N
ASPNI	SRR11085435	0	0	N
ASPNI	SRR11085436	0	0	N
ASPNI	SRR11085437	0	0	N
ASPNI	SRR11085438	0	0	N
ASPNI	SRR11085439	0	0	N
ASPNI	SRR11085440	0	0	N
ASPNI	SRR11085441	0	0	N
ASPNI	SRR1523742	12961793	48.5	N
ASPNI	SRR1524306	12978381	49.9	N
ASPNI	SRR1799278	12347500	62.2	Y
ASPNI	SRR1799281	11999179	56.7	Y
ASPNI	SRR1799282	12833328	63.4	Y
ASPNI	SRR1799283	12325997	61.3	Y
ASPNI	SRR1799285	12789770	58.8	Y
ASPNI	SRR1799286	12116115	59.6	Y
ASPNI	SRR1799292	12743539	58.8	Y
ASPNI	SRR1799294	12814160	60	Y
ASPNI	SRR1799295	12702251	60.4	Y
ASPNI	SRR1799296	11869203	52.3	Y
ASPNI	SRR1799297	12024726	64.2	Y
ASPNI	SRR1799298	12732504	61.5	Y
ASPNI	SRR1799300	12880026	58.1	Y
ASPNI	SRR1799305	12780379	64.3	Y
ASPNI	SRR1799307	11947143	62.6	Y
ASPNI	SRR1799309	12843672	60.9	Y
ASPNI	SRR1799311	12003732	57.5	Y
ASPNI	SRR1799313	12999674	62	Y
ASPNI	SRR1799314	12608489	58.8	Y
ASPNI	SRR1799316	13181980	59.5	Y
ASPNI	SRR1799317	12625910	62.1	Y
ASPNI	SRR1799318	11942132	54.4	Y
ASPNI	SRR1799319	12010555	63	Y
ASPNI	SRR1799322	12961597	62.8	Y
ASPNI	SRR1799323	12344557	62.9	Y
ASPNI	SRR1799326	11931962	63.6	Y
ASPNI	SRR1799328	12550788	65.4	Y
ASPNI	SRR1799330	12553373	62.6	Y
ASPNI	SRR1799332	12085587	58.5	Y
ASPNI	SRR1799333	14145108	34.9	N
ASPNI	SRR1799343	12002305	63.6	Y
ASPNI	SRR1799346	11935420	54.4	Y
ASPNI	SRR1799348	12487394	59.1	Y
ASPNI	SRR1799349	12088054	57.9	Y
ASPNI	SRR1799353	12049308	55.8	Y
ASPNI	SRR1799357	12053806	60.9	Y
ASPNI	SRR1799360	12810054	62.8	Y
ASPNI	SRR1799365	12414344	63.1	Y
ASPNI	SRR1799367	12665515	65	Y
ASPNI	SRR1799369	12703722	63.2	Y
ASPNI	SRR1799372	12977211	62.7	Y
ASPNI	SRR1799375	13122902	59.1	Y
ASPNI	SRR1799377	12725010	63.2	Y
ASPNI	SRR1799379	12413443	61.3	Y
ASPNI	SRR1799383	13207357	62.7	Y
ASPNI	SRR1799386	11924156	58.9	Y
ASPNI	SRR1799387	11960481	63.9	Y
ASPNI	SRR1799389	12906900	59.9	Y
ASPNI	SRR1799390	12711486	59.9	Y
ASPNI	SRR1799392	12323105	58.2	Y
ASPNI	SRR1799393	13210873	51.4	Y
ASPNI	SRR1799395	12247416	60.8	Y
ASPNI	SRR1799399	13143623	63.3	Y
ASPNI	SRR1799404	12928770	32.5	N
ASPNI	SRR1799405	12334380	61.2	Y
ASPNI	SRR1799408	12607704	62.8	Y
ASPNI	SRR1799409	11890983	61.9	Y
ASPNI	SRR1799413	13038868	58.9	Y
ASPNI	SRR1799414	13191988	62	Y
ASPNI	SRR2767073	12368795	31.6	N
ASPNI	SRR2771015	13430370	27.6	N
ASPNI	SRR2771678	13136369	28.1	N
ASPNI	SRR2771682	12719254	31	N
ASPNI	SRR2771688	12440317	40.3	N
ASPNI	SRR2772085	12593319	36.8	N
ASPNI	SRR307133	10909035	60.8	Y
ASPNI	SRR3374422	13045758	35.2	N
ASPNI	SRR3374423	13045966	41.5	N
ASPNI	SRR3374425	13045487	38.8	N
ASPNI	SRR3374426	13126716	45.8	N
ASPNI	SRR3374428	13045618	46.1	N
ASPNI	SRR3374429	13045857	50	N
ASPNI	SRR3374431	13126708	48.4	N
ASPNI	SRR3374432	13045774	44	N
ASPNI	SRR3374434	13045466	44.5	N
ASPNI	SRR3374435	13046069	42.1	N
ASPNI	SRR3374437	13045375	39.3	N
ASPNI	SRR3374438	13046083	44.8	N
ASPNI	SRR3374440	13126778	49.4	N
ASPNI	SRR3374441	13127000	51.2	Y
ASPNI	SRR3374443	13046060	46.9	N
ASPNI	SRR3374444	13046174	45.7	N
ASPNI	SRR3479353	2425215	58.1	Y
ASPNI	SRR3479354	2409849	58.3	Y
ASPNI	SRR3479355	2432688	58.3	Y
ASPNI	SRR3479356	2403291	58.3	Y
ASPNI	SRR3479357	2050187	58.5	Y
ASPNI	SRR3479358	2025774	58.5	Y
ASPNI	SRR3479359	2069356	58.5	Y
ASPNI	SRR3479360	2049078	58.5	Y
ASPNI	SRR3479361	1998498	56.3	Y
ASPNI	SRR3479362	1985052	56.4	Y
ASPNI	SRR3479363	2004771	56.5	Y
ASPNI	SRR3479364	1980781	56.5	Y
ASPNI	SRR3479365	2397792	56.7	Y
ASPNI	SRR3479366	2365195	56.7	Y
ASPNI	SRR3479367	2417711	56.7	Y
ASPNI	SRR3479368	2392776	56.7	Y
ASPNI	SRR3479369	2327874	55.6	Y
ASPNI	SRR3479370	2307557	55.8	Y
ASPNI	SRR3479371	2337498	55.8	Y
ASPNI	SRR3479372	2296113	55.8	Y
ASPNI	SRR3479373	2182528	56.1	Y
ASPNI	SRR3479374	2149936	56.1	Y
ASPNI	SRR3479375	2204084	56.1	Y
ASPNI	SRR3479376	2168780	56.1	Y
ASPNI	SRR3479425	2127136	58.5	Y
ASPNI	SRR3479426	2113956	58.7	Y
ASPNI	SRR3479427	2131080	58.7	Y
ASPNI	SRR3479428	2105838	58.7	Y
ASPNI	SRR3479429	2258716	58.9	Y
ASPNI	SRR3479430	2231595	59	Y
ASPNI	SRR3479431	2280837	58.9	Y
ASPNI	SRR3479432	2248219	59	Y
ASPNI	SRR3479433	5237305	60.2	Y
ASPNI	SRR3479434	5182580	60.4	Y
ASPNI	SRR3479435	5248087	60.4	Y
ASPNI	SRR3479436	5156339	60.4	Y
ASPNI	SRR3479437	2450970	58.9	Y
ASPNI	SRR3479438	2372099	59	Y
ASPNI	SRR3479439	2459961	59.1	Y
ASPNI	SRR3479440	2370236	59.1	Y
ASPNI	SRR3479441	2213539	59.3	Y
ASPNI	SRR3479442	2130501	59.6	Y
ASPNI	SRR3479443	2237590	59.4	Y
ASPNI	SRR3479444	2152302	59.4	Y
ASPNI	SRR3479493	9139733	13	N
ASPNI	SRR3479494	9067786	13	N
ASPNI	SRR3479495	9182511	13	N
ASPNI	SRR3479496	9018536	13	N
ASPNI	SRR3479497	4867539	13.1	N
ASPNI	SRR3479498	4792965	13.1	N
ASPNI	SRR3479499	4908653	13.1	N
ASPNI	SRR3479500	4835167	13.1	N
ASPNI	SRR3479501	4578906	11.9	N
ASPNI	SRR3479502	4438084	11.9	N
ASPNI	SRR3479503	4599878	12	N
ASPNI	SRR3479504	4437904	11.9	N
ASPNI	SRR3479505	10000061	12	N
ASPNI	SRR3479506	9607569	12	N
ASPNI	SRR3479507	10117678	12	N
ASPNI	SRR3479508	9705637	12	N
ASPNI	SRR3479509	9433815	12.4	N
ASPNI	SRR3479510	9257212	12.4	N
ASPNI	SRR3479511	9537337	12.4	N
ASPNI	SRR3479512	9340896	12.4	N
ASPNI	SRR3479513	9433815	12.4	N
ASPNI	SRR3479514	9257212	12.4	N
ASPNI	SRR3479515	9537337	12.4	N
ASPNI	SRR3479516	9340896	12.4	N
ASPNI	SRR3479541	9345972	37.7	N
ASPNI	SRR3479542	9275309	37.8	N
ASPNI	SRR3479543	9348206	37.8	N
ASPNI	SRR3479544	9229594	37.9	N
ASPNI	SRR3479545	4453847	38	N
ASPNI	SRR3479546	4386820	38	N
ASPNI	SRR3479547	4496740	38	N
ASPNI	SRR3479548	4434677	38	N
ASPNI	SRR3479549	8794730	35.4	N
ASPNI	SRR3479550	8722454	35.5	N
ASPNI	SRR3479551	8807343	35.5	N
ASPNI	SRR3479552	8696520	35.5	N
ASPNI	SRR3479553	4962130	35.7	N
ASPNI	SRR3479554	4879412	35.8	N
ASPNI	SRR3479555	5010025	35.8	N
ASPNI	SRR3479556	4928441	35.7	N
ASPNI	SRR3479557	7627798	39.1	N
ASPNI	SRR3479558	7546288	39.2	N
ASPNI	SRR3479559	7658966	39.3	N
ASPNI	SRR3479560	7511362	39.3	N
ASPNI	SRR3479561	6684252	39.5	N
ASPNI	SRR3479562	6564817	39.6	N
ASPNI	SRR3479563	6746812	39.5	N
ASPNI	SRR3479564	6622560	39.5	N
ASPNI	SRR3479565	4907578	11.8	N
ASPNI	SRR3479566	4735676	11.8	N
ASPNI	SRR3479567	4963391	11.8	N
ASPNI	SRR3479568	4779721	11.8	N
ASPNI	SRR3479569	4907578	11.8	N
ASPNI	SRR3479570	4735676	11.8	N
ASPNI	SRR3479571	4963391	11.8	N
ASPNI	SRR3479572	4779721	11.8	N
ASPNI	SRR3479573	11274477	10.4	N
ASPNI	SRR3479574	11196410	10.5	N
ASPNI	SRR3479575	11328752	10.4	N
ASPNI	SRR3479576	11166325	10.4	N
ASPNI	SRR3479577	2564129	10.5	N
ASPNI	SRR3479578	2528242	10.5	N
ASPNI	SRR3479579	2589721	10.6	N
ASPNI	SRR3479580	2554791	10.5	N
ASPNI	SRR3479581	5873328	11.6	N
ASPNI	SRR3479582	5695102	11.6	N
ASPNI	SRR3479583	5909071	11.6	N
ASPNI	SRR3479584	5705292	11.6	N
ASPNI	SRR3479585	9045457	11.6	N
ASPNI	SRR3479586	8713794	11.6	N
ASPNI	SRR3479587	9156636	11.6	N
ASPNI	SRR3479588	8812208	11.6	N
ASPNI	SRR3726213	22406738	41.1	N
ASPNI	SRR3726214	22515225	40.7	N
ASPNI	SRR3726215	21786823	49.6	N
ASPNI	SRR3726216	21889767	48.9	N
ASPNI	SRR3726217	22052292	46.7	N
ASPNI	SRR3726218	21912973	49.3	N
ASPNI	SRR3921618	20217463	63.4	Y
ASPNI	SRR3921619	20347661	63.7	Y
ASPNI	SRR3921620	20316037	63.5	Y
ASPNI	SRR3921621	20252946	64.1	Y
ASPNI	SRR3921622	20207588	64	Y
ASPNI	SRR4446735	19635901	57.7	Y
ASPNI	SRR4446736	19568866	58.8	Y
ASPNI	SRR4446756	19478400	58.2	Y
ASPNI	SRR4446758	19163624	53.2	Y
ASPNI	SRR4446761	19122843	56.6	Y
ASPNI	SRR4446824	19142477	55.6	Y
ASPNI	SRR4446828	19048643	55	Y
ASPNI	SRR4446831	19061860	55	Y
ASPNI	SRR5196831	9600131	60.7	Y
ASPNI	SRR5196832	10699387	62.1	Y
ASPNI	SRR5196833	7099417	4.6	N
ASPNI	SRR5196834	11198005	62.9	Y
ASPNI	SRR5196835	9720611	55.4	Y
ASPNI	SRR5196836	10632342	57	Y
ASPNI	SRR5196837	10896437	64.8	Y
ASPNI	SRR5196838	11262926	64.7	Y
ASPNI	SRR5318377	13045610	50.9	Y
ASPNI	SRR5318378	13045669	51.6	Y
ASPNI	SRR5457888	13046673	58.3	Y
ASPNI	SRR5457889	13046145	57.5	Y
ASPNI	SRR5457890	12886277	57.8	Y
ASPNI	SRR5457891	12893525	57.5	Y
ASPNI	SRR5457892	12868619	56.2	Y
ASPNI	SRR5457893	12912024	54.4	Y
ASPNI	SRR5457894	13046403	55.2	Y
ASPNI	SRR5457895	13047027	54	Y
ASPNI	SRR5457896	13046746	53.6	Y
ASPNI	SRR5457897	12892943	55.1	Y
ASPNI	SRR5457898	13046808	57.1	Y
ASPNI	SRR5457899	13046432	56.6	Y
ASPNI	SRR5457900	13046474	57.5	Y
ASPNI	SRR5457901	13046430	58.6	Y
ASPNI	SRR5457902	12876294	57.3	Y
ASPNI	SRR5457903	12892411	57.8	Y
ASPNI	SRR5457904	12873220	55.1	Y
ASPNI	SRR5457905	12888858	54.1	Y
ASPNI	SRR5457906	13046584	52.5	Y
ASPNI	SRR5457907	13046817	54.4	Y
ASPNI	SRR5457908	13046478	53.5	Y
ASPNI	SRR5457909	13046650	53.4	Y
ASPNI	SRR5457910	12901798	55.3	Y
ASPNI	SRR5457911	13046359	55.9	Y
ASPNI	SRR5457912	13046456	58.8	Y
ASPNI	SRR5457913	13046572	60.1	Y
ASPNI	SRR5457914	12892042	57.6	Y
ASPNI	SRR5457915	12914905	57.3	Y
ASPNI	SRR5457916	13046558	58	Y
ASPNI	SRR5457917	13046579	58.4	Y
ASPNI	SRR5457918	12891799	58.2	Y
ASPNI	SRR5457919	12890605	58.2	Y
ASPNI	SRR5663689	12340973	56.9	Y
ASPNI	SRR5663690	12341230	56.1	Y
ASPNI	SRR5663691	12341050	54.6	Y
ASPNI	SRR5663692	12341206	54.8	Y
ASPNI	SRR5663693	12340947	54.5	Y
ASPNI	SRR5663694	12341423	54.5	Y
ASPNI	SRR5663695	12341048	54.8	Y
ASPNI	SRR5663696	12341022	55.4	Y
ASPNI	SRR5663697	12341325	53.1	Y
ASPNI	SRR5663698	12341144	53.3	Y
ASPNI	SRR5829429	11978616	63.6	Y
ASPNI	SRR5829430	11800040	68.1	Y
ASPNI	SRR5829431	10085155	65.7	Y
ASPNI	SRR5829432	11121644	66	Y
ASPNI	SRR5829433	11373832	62.9	Y
ASPNI	SRR5829434	13142289	64.6	Y
ASPNI	SRR5829435	17365630	59.7	Y
ASPNI	SRR5829436	10088560	67.5	Y
ASPNI	SRR5829437	17463184	60.3	Y
ASPNI	SRR5829438	10770264	62.4	Y
ASPNI	SRR5829439	12522896	64.2	Y
ASPNI	SRR5829440	10822151	62.5	Y
ASPNI	SRR5829441	11082481	64.6	Y
ASPNI	SRR5829442	17974049	63.4	Y
ASPNI	SRR5829444	11547586	65.3	Y
ASPNI	SRR5829445	12122169	63.7	Y
ASPNI	SRR5829446	13144068	65.8	Y
ASPNI	SRR5829447	16934167	61.8	Y
ASPNI	SRR5829448	7732788	64.9	Y
ASPNI	SRR5829449	10763179	64.3	Y
ASPNI	SRR5829450	10006394	63.4	Y
ASPNI	SRR5829451	10672571	65.5	Y
ASPNI	SRR5829452	11844544	61.4	Y
ASPNI	SRR5829453	15607719	65.3	Y
ASPNI	SRR5829454	15941796	62.2	Y
ASPNI	SRR5829455	16983019	61.6	Y
ASPNI	SRR5829456	12097916	64.2	Y
ASPNI	SRR5829457	11278569	67.6	Y
ASPNI	SRR5829458	8769372	45.5	N
ASPNI	SRR5829459	15089812	66.8	Y
ASPNI	SRR5829460	11196527	64.8	Y
ASPNI	SRR5829461	10660210	63.4	Y
ASPNI	SRR5829462	12343436	64.2	Y
ASPNI	SRR5829463	17500152	64.6	Y
ASPNI	SRR5829464	11322999	68.4	Y
ASPNI	SRR5829465	16716721	64.2	Y
ASPNI	SRR5829466	12611165	63.6	Y
ASPNI	SRR5829467	10480927	64.1	Y
ASPNI	SRR5829468	13083831	63.1	Y
ASPNI	SRR5829469	13776220	65.8	Y
ASPNI	SRR5829470	11576208	62.8	Y
ASPNI	SRR5829471	16611314	60.3	Y
ASPNI	SRR5829472	13164849	62.8	Y
ASPNI	SRR5829473	12953082	64.3	Y
ASPNI	SRR5829474	16601172	62.9	Y
ASPNI	SRR5829475	11601363	65.5	Y
ASPNI	SRR5829476	11034725	65.2	Y
ASPNI	SRR5829477	14486225	62.9	Y
ASPNI	SRR5829478	11148013	66.2	Y
ASPNI	SRR5829479	10743811	68.5	Y
ASPNI	SRR5829480	10163922	65.1	Y
ASPNI	SRR5829481	12630612	65.6	Y
ASPNI	SRR5829482	13409437	66.7	Y
ASPNI	SRR5829500	13675446	64.8	Y
ASPNI	SRR5829501	11901466	67.8	Y
ASPNI	SRR5829502	12517494	65.4	Y
ASPNI	SRR5829503	10810957	63.6	Y
ASPNI	SRR5829504	11592552	65.4	Y
ASPNI	SRR5829505	12560217	64.2	Y
ASPNI	SRR5829506	10361376	64.8	Y
ASPNI	SRR5829507	11246647	63.6	Y
ASPNI	SRR5829508	17076145	62.2	Y
ASPNI	SRR5829509	16022215	65.4	Y
ASPNI	SRR5829510	12832544	64.4	Y
ASPNI	SRR5829511	16239210	66.8	Y
ASPNI	SRR5829512	7620865	59.1	Y
ASPNI	SRR5829513	10413593	66.9	Y
ASPNI	SRR5829514	11951875	62.5	Y
ASPNI	SRR5829515	17447425	58	Y
ASPNI	SRR5829516	14177251	64.7	Y
ASPNI	SRR5829517	15799024	60.4	Y
ASPNI	SRR5829518	10076895	57.8	Y
ASPNI	SRR5829519	12023103	65.1	Y
ASPNI	SRR5829520	11645065	64.1	Y
ASPNI	SRR5829521	11580369	63.3	Y
ASPNI	SRR5829522	8643523	65.7	Y
ASPNI	SRR5829523	12081968	62.4	Y
ASPNI	SRR5829524	10603394	66.1	Y
ASPNI	SRR5829525	15751313	63	Y
ASPNI	SRR5829526	11929723	66.1	Y
ASPNI	SRR5829527	7780450	67.5	Y
ASPNI	SRR5829528	16616346	60.3	Y
ASPNI	SRR5829529	13678153	65.1	Y
ASPNI	SRR5829530	11298532	63.7	Y
ASPNI	SRR5829531	10405937	62.5	Y
ASPNI	SRR5829532	8803841	63.9	Y
ASPNI	SRR5829533	16772596	56.7	Y
ASPNI	SRR5829534	15636783	62.8	Y
ASPNI	SRR5829535	9081578	61.7	Y
ASPNI	SRR5829536	10793345	64.5	Y
ASPNI	SRR5829537	9626062	62.3	Y
ASPNI	SRR5829538	9484905	61.8	Y
ASPNI	SRR5829539	15720830	63.6	Y
ASPNI	SRR5896097	22408800	62.7	Y
ASPNI	SRR5952363	2134161	56.5	Y
ASPNI	SRR5952364	434308	58.2	N
ASPNI	SRR5952365	437209	57.9	N
ASPNI	SRR5952366	2471993	56.7	Y
ASPNI	SRR5952367	2221654	56.9	Y
ASPNI	SRR5952368	1146967	56.5	Y
ASPNI	SRR5952369	1169677	56.9	Y
ASPNI	SRR5952370	1216822	57.4	Y
ASPNI	SRR5952371	1181458	57.2	Y
ASPNI	SRR5952372	433043	57.6	N
ASPNI	SRR5952373	422710	57.8	N
ASPNI	SRR5952374	1749660	56.9	Y
ASPNI	SRR5952375	983372	58.9	N
ASPNI	SRR5952376	985607	58.8	N
ASPNI	SRR5952377	1924052	57.2	Y
ASPNI	SRR5952378	1371194	57.2	Y
ASPNI	SRR5952379	1256662	57.4	Y
ASPNI	SRR5952380	1279513	57.7	Y
ASPNI	SRR5952381	1339304	58.2	Y
ASPNI	SRR5952382	1297211	58	Y
ASPNI	SRR5952383	978360	58.5	N
ASPNI	SRR5952384	949829	58.7	N
ASPNI	SRR5952385	1668592	52.8	Y
ASPNI	SRR5952386	1017071	55.1	Y
ASPNI	SRR5952387	1027064	54.9	Y
ASPNI	SRR5952388	1870462	53	Y
ASPNI	SRR5952389	1355680	53.1	Y
ASPNI	SRR5952390	1213044	53.3	Y
ASPNI	SRR5952391	1240083	53.7	Y
ASPNI	SRR5952392	1295103	54.2	Y
ASPNI	SRR5952393	1259367	53.9	Y
ASPNI	SRR5952394	1012904	54.4	Y
ASPNI	SRR5952395	993328	54.7	N
ASPNI	SRR5952396	1841008	56.4	Y
ASPNI	SRR5952397	857825	58.7	N
ASPNI	SRR5952398	857920	58.4	N
ASPNI	SRR5952399	2066554	56.8	Y
ASPNI	SRR5952400	1485635	56.8	Y
ASPNI	SRR5952401	1341352	57	Y
ASPNI	SRR5952402	1370018	57.3	Y
ASPNI	SRR5952403	1428283	57.9	Y
ASPNI	SRR5952404	1384838	57.6	Y
ASPNI	SRR5952405	852255	58	N
ASPNI	SRR5952406	828469	58.4	N
ASPNI	SRR5952407	2428041	55.4	Y
ASPNI	SRR5952408	752715	55.4	N
ASPNI	SRR5952409	706530	55.1	N
ASPNI	SRR5952410	2782420	55.6	Y
ASPNI	SRR5952411	2512782	55.8	Y
ASPNI	SRR5952412	290885	56.5	N
ASPNI	SRR5952413	284203	56.8	N
ASPNI	SRR5952414	292148	57.2	N
ASPNI	SRR5952415	294290	56.8	N
ASPNI	SRR5952416	683314	54.3	N
ASPNI	SRR5952417	676656	54.5	N
ASPNI	SRR5952418	995002	38.9	N
ASPNI	SRR5952419	2183014	40.1	N
ASPNI	SRR5952420	2248682	39.9	N
ASPNI	SRR5952421	1287350	39.2	N
ASPNI	SRR5952422	730593	38.7	N
ASPNI	SRR5952423	1290025	38.9	N
ASPNI	SRR5952424	1333576	39.1	N
ASPNI	SRR5952425	1380678	39.5	N
ASPNI	SRR5952426	1355265	39.3	N
ASPNI	SRR5952427	2181608	39.7	N
ASPNI	SRR5952428	2175863	39.8	N
ASPNI	SRR6012879	25151063	64.6	Y
ASPNI	SRR6143671	6067831	60.4	Y
ASPNI	SRR6143672	5969497	60.6	Y
ASPNI	SRR6143673	6380404	60.8	Y
ASPNI	SRR6143674	6224474	60.8	Y
ASPNI	SRR6143675	5892233	65.6	Y
ASPNI	SRR6143676	5812691	65.8	Y
ASPNI	SRR6143677	6190142	66.1	Y
ASPNI	SRR6143678	6053197	66.1	Y
ASPNI	SRR6143679	6211568	64.2	Y
ASPNI	SRR6143680	6129937	64.3	Y
ASPNI	SRR6143681	6527969	64.6	Y
ASPNI	SRR6143682	6387933	64.6	Y
ASPNI	SRR6143683	6757333	61.2	Y
ASPNI	SRR6143684	6661374	61.3	Y
ASPNI	SRR6143685	7113608	61.6	Y
ASPNI	SRR6143686	6938948	61.6	Y
ASPNI	SRR6143687	6191965	63.9	Y
ASPNI	SRR6143688	6132030	64.1	Y
ASPNI	SRR6143689	6509667	64.3	Y
ASPNI	SRR6143690	6390342	64.3	Y
ASPNI	SRR6143691	6361901	60.8	Y
ASPNI	SRR6143692	6282846	60.9	Y
ASPNI	SRR6143693	6686038	61.2	Y
ASPNI	SRR6143694	6548720	61.2	Y
ASPNI	SRR6224523	15793674	21	N
ASPNI	SRR6224524	16100727	27.6	N
ASPNI	SRR6224525	15486649	33.3	N
ASPNI	SRR6224526	16142632	18.5	N
ASPNI	SRR6224527	15868913	19.9	N
ASPNI	SRR6224528	16944434	13.7	N
ASPNI	SRR6224529	17953485	15.9	N
ASPNI	SRR6224530	16052375	29.2	N
ASPNI	SRR6224531	15599537	20.7	N
ASPNI	SRR6224532	16456605	14.3	N
ASPNI	SRR6224533	15254393	23.6	N
ASPNI	SRR6224534	18568130	11.4	N
ASPNI	SRR6224535	15282326	22.4	N
ASPNI	SRR6224536	16925075	13.3	N
ASPNI	SRR6224537	16226600	15.3	N
ASPNI	SRR6226352	13115061	58.4	Y
ASPNI	SRR6226353	16546825	57.3	Y
ASPNI	SRR6226354	13030384	58.5	Y
ASPNI	SRR6226355	13172860	58.8	Y
ASPNI	SRR6226356	13166741	59.3	Y
ASPNI	SRR6226357	17154907	49.4	N
ASPNI	SRR6226358	16821920	55.1	Y
ASPNI	SRR6226359	12964629	59	Y
ASPNI	SRR6226360	16618289	56.1	Y
ASPNI	SRR6226361	16804967	55.6	Y
ASPNI	SRR6226362	13055728	58.8	Y
ASPNI	SRR6226363	13131506	60.4	Y
ASPNI	SRR6226364	13248283	55.8	Y
ASPNI	SRR6226365	13130693	60.6	Y
ASPNI	SRR6226366	16822263	52.1	Y
ASPNI	SRR6232686	18507290	35.8	N
ASPNI	SRR6232687	18000554	40.1	N
ASPNI	SRR6232688	17077862	42.9	N
ASPNI	SRR6232689	16735470	46.3	N
ASPNI	SRR6232690	16433558	48.6	N
ASPNI	SRR6232691	16481977	48.9	N
ASPNI	SRR6232692	16761823	45.2	N
ASPNI	SRR6232693	16929182	45.3	N
ASPNI	SRR6232694	14075016	45.6	N
ASPNI	SRR6232695	16700673	49	N
ASPNI	SRR6232696	17692332	40.6	N
ASPNI	SRR6232697	18125017	39.9	N
ASPNI	SRR6232698	16242262	51.3	Y
ASPNI	SRR6232699	16037671	53.6	Y
ASPNI	SRR6232700	16932325	44.5	N
ASPNI	SRR6232701	16422886	49.2	N
ASPNI	SRR6232702	16526905	48.4	N
ASPNI	SRR6232703	16581030	48.2	N
ASPNI	SRR6232704	16790795	45.4	N
ASPNI	SRR6232705	16631601	45.7	N
ASPNI	SRR6232706	17069324	42.9	N
ASPNI	SRR6232707	16967327	41.2	N
ASPNI	SRR6232708	16359812	49.2	N
ASPNI	SRR6232709	17013237	48.3	N
ASPNI	SRR6232710	15956466	53.6	Y
ASPNI	SRR6504451	16099460	66.9	Y
ASPNI	SRR6504452	17576639	67.5	Y
ASPNI	SRR6504453	17570332	64.9	Y
ASPNI	SRR6504454	17444453	67.5	Y
ASPNI	SRR6504455	17541915	67	Y
ASPNI	SRR6504456	17594480	67.5	Y
ASPNI	SRR6504457	0	0	N
ASPNI	SRR6504458	17120444	68.9	Y
ASPNI	SRR6504459	16937078	68.7	Y
ASPNI	SRR6504460	16891868	68	Y
ASPNI	SRR6504461	16941772	68.4	Y
ASPNI	SRR6672383	22098954	0.1	N
ASPNI	SRR6672384	22125951	0.8	N
ASPNI	SRR6672389	23840324	43.4	N
ASPNI	SRR6672390	12852355	42.4	N
ASPNI	SRR7003745	16374594	54.7	Y
ASPNI	SRR7003746	18601367	26.2	N
ASPNI	SRR7003747	16167184	61.8	Y
ASPNI	SRR7003748	14159685	64.9	Y
ASPNI	SRR7003749	16440366	61.5	Y
ASPNI	SRR7003750	15994420	63	Y
ASPNI	SRR7003751	16763036	38.7	N
ASPNI	SRR7003752	16224295	65.3	Y
ASPNI	SRR7003753	16243697	63.5	Y
ASPNI	SRR7003754	18698039	37	N
ASPNI	SRR7003755	16045120	64.8	Y
ASPNI	SRR7003756	16183173	58.7	Y
ASPNI	SRR7003757	16240492	65.2	Y
ASPNI	SRR7003758	16266905	65.9	Y
ASPNI	SRR7003759	16378618	65.9	Y
ASPNI	SRR7003760	16366195	52	Y
ASPNI	SRR7772823	12433915	67.5	Y
ASPNI	SRR7772824	12253774	68.3	Y
ASPNI	SRR7772825	17888003	9.2	N
ASPNI	SRR7772826	18817652	6.5	N
ASPNI	SRR7772827	12547840	64.7	Y
ASPNI	SRR7772828	12497183	66.9	Y
ASPNI	SRR7772829	12519110	69	Y
ASPNI	SRR7772830	12247843	69.2	Y
ASPNI	SRR7772831	12597685	71.9	Y
ASPNI	SRR7772832	12674520	73.5	Y
ASPNI	SRR7772833	12631976	72.3	Y
ASPNI	SRR7772834	12405725	71.5	Y
ASPNI	SRR7772835	12490329	71.9	Y
ASPNI	SRR7772836	12632854	72	Y
ASPNI	SRR7772837	12663344	75	Y
ASPNI	SRR7772838	12742096	75.4	Y
ASPNI	SRR7772839	12688493	74.8	Y
ASPNI	SRR7772840	12666601	75.2	Y
ASPNI	SRR7772841	12654066	75.5	Y
ASPNI	SRR7772842	11926059	75.2	Y
ASPNI	SRR7772843	12675452	75.6	Y
ASPNI	SRR7772844	12752436	75.6	Y
ASPNI	SRR7772845	12549343	73.9	Y
ASPNI	SRR7772846	12742178	74.6	Y
ASPNI	SRR7772847	12741725	75.1	Y
ASPNI	SRR7772848	12732786	75	Y
ASPNI	SRR7772849	12631226	75	Y
ASPNI	SRR7772850	12688827	75.3	Y
ASPNI	SRR8238991	15485576	66.6	Y
ASPNI	SRR8238992	16444495	64	Y
ASPNI	SRR8238993	16451982	66.5	Y
ASPNI	SRR8238994	16573118	63.8	Y
ASPNI	SRR8238995	16681245	52.4	Y
ASPNI	SRR8238996	16670358	64.4	Y
ASPNI	SRR8238997	16023270	61	Y
ASPNI	SRR8238998	16084047	64.5	Y
ASPNI	SRR8238999	16546074	66.1	Y
ASPNI	SRR8239000	15975068	67.1	Y
ASPNI	SRR8239001	15841278	64.4	Y
ASPNI	SRR8239002	16661124	65.5	Y
ASPNI	SRR8239003	15910419	66.7	Y
ASPNI	SRR8239004	15984400	66	Y
ASPNI	SRR8239005	16313743	57.5	Y
ASPNI	SRR8239006	16375356	59.9	Y
ASPNI	SRR8239007	16069712	66.2	Y
ASPNI	SRR8239008	16538075	63.7	Y
ASPNI	SRR8239009	11774724	62.3	Y
ASPNI	SRR8239010	16739091	64.9	Y
ASPNI	SRR8239011	16144768	66.2	Y
ASPNI	SRR8239012	16537736	64.5	Y
ASPNI	SRR8239013	16713785	64.9	Y
ASPNI	SRR8239014	16315871	54.6	Y
ASPNI	SRR8239015	16445540	65.9	Y
ASPNI	SRR8239016	16105683	64.8	Y
ASPNI	SRR8239017	14888803	59.6	Y
ASPNI	SRR8239018	15940984	67.3	Y
ASPNI	SRR8239019	15900622	66.6	Y
ASPNI	SRR8239020	16659119	67.2	Y
ASPNI	SRR8239021	15872124	65.2	Y
ASPNI	SRR8239022	16533888	65.7	Y
ASPNI	SRR8239023	16048383	64.1	Y
ASPNI	SRR8239024	16667600	62.3	Y
ASPNI	SRR8239025	16009130	64	Y
ASPNI	SRR8239026	16497752	59.4	Y
ASPNI	SRR8239027	16061676	60.2	Y
ASPNI	SRR8239028	16633072	54.4	Y
ASPNI	SRR8239029	15643931	55.6	Y
ASPNI	SRR8239030	15474769	64.2	Y
ASPNI	SRR8239031	16350487	55.7	Y
ASPNI	SRR8239032	16051902	64.1	Y
ASPNI	SRR8239033	16471333	55.3	Y
ASPNI	SRR8239034	16772809	64.6	Y
ASPNI	SRR8239035	16214063	61.1	Y
ASPNI	SRR8239036	15907203	53.5	Y
ASPNI	SRR8239037	16019292	65.5	Y
ASPNI	SRR8239038	16435550	58.7	Y
ASPNI	SRR8239039	16645663	56.8	Y
ASPNI	SRR8239040	16363430	64.6	Y
ASPNI	SRR8239041	15944410	61.5	Y
ASPNI	SRR8239042	16069069	66.8	Y
ASPNI	SRR8239043	16475188	66.8	Y
ASPNI	SRR8239044	15709259	64.5	Y
ASPNI	SRR8239045	15848605	66	Y
ASPNI	SRR8239046	11884777	64	Y
ASPNI	SRR8239047	16435970	65.1	Y
ASPNI	SRR8239048	15013435	64.1	Y
ASPNI	SRR8239049	16402782	64.1	Y
ASPNI	SRR8239050	16693674	64.7	Y
ASPNI	SRR8239051	16317930	58	Y
ASPNI	SRR8239052	16861095	64.1	Y
ASPNI	SRR8239053	16213351	61.1	Y
ASPNI	SRR8239054	16815432	63.8	Y
ASPNI	SRR8239055	15949076	62.7	Y
ASPNI	SRR8239056	16111884	65.4	Y
ASPNI	SRR8239057	16033050	66.3	Y
ASPNI	SRR8239058	15927996	62.6	Y
ASPNI	SRR8239059	15365448	61.9	Y
ASPNI	SRR8239060	15970592	64.7	Y
ASPNI	SRR8239061	16124825	67.2	Y
ASPNI	SRR8239062	15418395	66	Y
ASPNI	SRR8239096	16505844	53	Y
ASPNI	SRR8239097	15689975	54.2	Y
ASPNI	SRR8239098	13733549	57.4	Y
ASPNI	SRR8239099	14076768	55.8	Y
ASPNI	SRR8239100	13502209	61.5	Y
ASPNI	SRR8239101	15647336	43.7	N
ASPNI	SRR8239102	13175407	57	Y
ASPNI	SRR8239103	15785422	37.2	N
ASPNI	SRR8239104	13569407	60.9	Y
ASPNI	SRR8239245	15999811	66.1	Y
ASPNI	SRR8239246	16616781	50.2	Y
ASPNI	SRR8239247	16700377	61.5	Y
ASPNI	SRR8239248	15475715	63	Y
ASPNI	SRR8239249	16273742	63.5	Y
ASPNI	SRR8239250	16158146	63.7	Y
ASPNI	SRR8239251	15974578	65	Y
ASPNI	SRR8239252	16160889	66.2	Y
ASPNI	SRR8239253	15911101	64.9	Y
ASPNI	SRR8239254	15539206	67.1	Y
ASPNI	SRR8239255	16007750	67.7	Y
ASPNI	SRR8239256	16134824	64.7	Y
ASPNI	SRR8239257	15959022	65.3	Y
ASPNI	SRR8239258	15450240	64.2	Y
ASPNI	SRR8239259	16485403	65.3	Y
ASPNI	SRR8239260	15829194	64.2	Y
ASPNI	SRR8239261	16431225	65.2	Y
ASPNI	SRR8239262	15470574	66.3	Y
ASPNI	SRR8239263	15812523	64.6	Y
ASPNI	SRR8239264	15090707	67.2	Y
ASPNI	SRR8239265	16536301	62.7	Y
ASPNI	SRR8239266	15965562	64.8	Y
ASPNI	SRR8239267	15477055	69.1	Y
ASPNI	SRR8239268	16166467	60.5	Y
ASPNI	SRR8239269	15888459	61.9	Y
ASPNI	SRR8239270	16414707	62.7	Y
ASPNI	SRR8239271	14979490	64.2	Y
ASPNI	SRR8239272	15500777	67.2	Y
ASPNI	SRR8239273	16081397	66.3	Y
ASPNI	SRR8239274	16023221	65.1	Y
ASPNI	SRR8239275	15827665	65.3	Y
ASPNI	SRR8239276	16060509	66.1	Y
ASPNI	SRR8239277	16181535	58.1	Y
ASPNI	SRR8239278	17020964	68.3	Y
ASPNI	SRR8239279	15784287	67.1	Y
ASPNI	SRR8239280	20445096	23.4	N
ASPNI	SRR8239281	16323616	61.5	Y
ASPNI	SRR8239282	15942621	64.2	Y
ASPNI	SRR8239283	15506187	66	Y
ASPNI	SRR8239284	16714463	49.4	N
ASPNI	SRR8239285	15758564	64.7	Y
ASPNI	SRR8239286	16112705	66.8	Y
ASPNI	SRR8239287	16002646	68.6	Y
ASPNI	SRR8239288	15800747	64.9	Y
ASPNI	SRR8239289	14298923	67.5	Y
ASPNI	SRR8239290	15632193	65.8	Y
ASPNI	SRR8239291	17543132	41.7	N
ASPNI	SRR8239292	17634025	37.4	N
ASPNI	SRR8239293	14596791	64.8	Y
ASPNI	SRR8239294	16083555	66.7	Y
ASPNI	SRR8239295	13529517	67.9	Y
ASPNI	SRR8239296	15999689	58.6	Y
ASPNI	SRR8239297	16016549	60.9	Y
ASPNI	SRR8239298	16488930	64.5	Y
ASPNI	SRR8239299	16549843	67.8	Y
ASPNI	SRR8239300	15990931	64.4	Y
ASPNI	SRR8239301	16069023	65.4	Y
ASPNI	SRR8239302	15833642	65.7	Y
ASPNI	SRR8239303	15731458	67	Y
ASPNI	SRR8239304	14768920	63.4	Y
ASPNI	SRR8239305	15790964	67.7	Y
ASPNI	SRR8239306	10897131	64.7	Y
ASPNI	SRR8239307	14058094	67.3	Y
ASPNI	SRR8239308	15441839	67.5	Y
ASPNI	SRR8239309	16054755	67.6	Y
ASPNI	SRR8275393	19124411	25.3	N
ASPNI	SRR8275394	15792254	62.6	Y
ASPNI	SRR8275395	16699610	63.2	Y
ASPNI	SRR8275396	16192039	50.2	Y
ASPNI	SRR8275397	16018833	65.2	Y
ASPNI	SRR8275398	17449061	47.9	N
ASPNI	SRR8275399	16611034	63.5	Y
ASPNI	SRR8275400	15899457	36.5	N
ASPNI	SRR8275401	15371795	60.8	Y
ASPNI	SRR8275402	17341011	59.9	Y
ASPNI	SRR8275403	13546978	24.3	N
ASPNI	SRR8275404	15310280	63.5	Y
ASPNI	SRR8275405	15529830	30.5	N
ASPNI	SRR8275406	15882286	63.8	Y
ASPNI	SRR8275407	16593406	67.2	Y
ASPNI	SRR8275408	16101963	62.3	Y
ASPNI	SRR8275409	16230606	54.1	Y
ASPNI	SRR8275410	17381487	18.6	N
ASPNI	SRR8275411	17413426	20.5	N
ASPNI	SRR8275412	15489670	27.9	N
ASPNI	SRR8275413	16069292	64.2	Y
ASPNI	SRR8275414	16165529	47.3	N
ASPNI	SRR8275415	16961390	53.8	Y
ASPNI	SRR8275416	16569315	65.1	Y
ASPNI	SRR8275417	15541457	66.5	Y
ASPNI	SRR8275418	16942954	57.1	Y
ASPNI	SRR8275419	16985433	66.9	Y
ASPNI	SRR8275420	16248998	66.4	Y
ASPNI	SRR8275421	16255084	66.1	Y
ASPNI	SRR8275422	16280737	63.5	Y
ASPNI	SRR8275423	14976162	68.6	Y
ASPNI	SRR8275424	15180649	52	Y
ASPNI	SRR8275425	11333233	47.6	N
ASPNI	SRR8275426	16800103	54.7	Y
ASPNI	SRR8275427	16235935	52.6	Y
ASPNI	SRR8275428	16040299	67.9	Y
ASPNI	SRR8275429	16113799	68.3	Y
ASPNI	SRR8275430	17975778	40.5	N
ASPNI	SRR8275431	11441590	31.8	N
ASPNI	SRR8275432	15922060	64.8	Y
ASPNI	SRR8275433	16202261	61.1	Y
ASPNI	SRR8275434	11025105	31.7	N
ASPNI	SRR8275435	9727245	19.6	N
ASPNI	SRR8275436	9524614	42.3	N
ASPNI	SRR8275437	11926576	44.5	N
ASPNI	SRR8275438	15541248	58.3	Y
ASPNI	SRR8275439	16124236	64.3	Y
ASPNI	SRR8275440	15967987	62.5	Y
ASPNI	SRR8275441	16743142	48.8	N
ASPNI	SRR8275442	15777666	68.3	Y
ASPNI	SRR8275443	16383939	64.6	Y
ASPNI	SRR8275444	12386471	58.3	Y
ASPNI	SRR8275445	17214094	51.4	Y
ASPNI	SRR8275446	15754201	52.3	Y
ASPNI	SRR8275447	16624795	50.5	Y
ASPNI	SRR8275448	16434151	58.4	Y
ASPNI	SRR8275449	16553586	56	Y
ASPNI	SRR8275451	15496431	66.9	Y
ASPNI	SRR8275452	16282822	66.1	Y
ASPNI	SRR8275453	16555920	67.6	Y
ASPNI	SRR8275454	16479778	64.7	Y
ASPNI	SRR8275455	15036134	59.1	Y
ASPNI	SRR8275456	16321524	62.2	Y
ASPNI	SRR8275457	16845375	53.8	Y
ASPNI	SRR8275458	17325397	62.2	Y
ASPNI	SRR8275459	16654295	50.2	Y
ASPNI	SRR8275460	16018577	69.2	Y
ASPNI	SRR8275461	12687363	50.6	Y
ASPNI	SRR8275462	16109038	55	Y
ASPNI	SRR8275463	10194611	31.3	N
ASPNI	SRR8275464	15778070	57.9	Y
ASPNI	SRR8275465	12304965	55.5	Y
ASPNI	SRR8275466	16025338	58.1	Y
ASPNI	SRR8275467	15990644	58.2	Y
ASPNI	SRR8275468	16057167	59.7	Y
ASPNI	SRR8275469	16264089	58.9	Y
ASPNI	SRR8275470	15409655	48.1	N
ASPNI	SRR8275471	17031791	45.1	N
ASPNI	SRR8275472	16636646	52.9	Y
ASPNI	SRR8275473	15989125	59.7	Y
ASPNI	SRR8275474	17264659	53	Y
ASPNI	SRR8275475	17747371	15.5	N
ASPNI	SRR8275476	20438081	26.5	N
ASPNI	SRR8275477	14351016	56.9	Y
ASPNI	SRR8275478	15965911	58	Y
ASPNI	SRR8275479	16299236	67.4	Y
ASPNI	SRR8275480	16458248	18	N
ASPNI	SRR8275481	13779945	54.6	Y
ASPNI	SRR8275482	17384254	56.5	Y
ASPNI	SRR8275483	16469914	53.8	Y
ASPNI	SRR8275484	13143350	53.3	Y
ASPNI	SRR8275485	19046970	23.2	N
ASPNI	SRR8275486	19595222	37.7	N
ASPNI	SRR8275487	16415210	62.8	Y
ASPNI	SRR8275488	16985569	52.4	Y
ASPNI	SRR8275489	16038060	56.2	Y
ASPNI	SRR8275490	17603905	56	Y
ASPNI	SRR8275491	16905038	17.8	N
ASPNI	SRR8275492	15874098	63.2	Y
ASPNI	SRR8275493	16502235	56.3	Y
ASPNI	SRR8275494	15878204	10.4	N
ASPNI	SRR8275495	15499885	67.4	Y
ASPNI	SRR8275496	19993969	23.4	N
ASPNI	SRR8275497	15848821	47.1	N
ASPNI	SRR8275498	16061920	60.9	Y
ASPNI	SRR8275499	16078823	64.8	Y
ASPNI	SRR8275500	22986667	9.1	N
ASPNI	SRR8275501	17444655	26.9	N
ASPNI	SRR8275502	15670118	64.8	Y
ASPNI	SRR8275503	16209735	66.5	Y
ASPNI	SRR8275504	17243195	47.3	N
ASPNI	SRR8275505	16355833	65.1	Y
ASPNI	SRR8275506	15668542	63	Y
ASPNI	SRR8275507	16301990	64.7	Y
ASPNI	SRR8275508	16161806	49.8	N
ASPNI	SRR8275509	15726413	63.7	Y
ASPNI	SRR8275510	15488823	64.7	Y
ASPNI	SRR8275511	15522493	64.6	Y
ASPNI	SRR8275512	15472124	65.5	Y
ASPNI	SRR8275513	16571695	67	Y
ASPNI	SRR8275514	17035941	66.9	Y
ASPNI	SRR8275515	15511087	66.6	Y
ASPNI	SRR8275516	16353270	67.2	Y
ASPNI	SRR8275517	15578697	65.3	Y
ASPNI	SRR8275518	16211749	66	Y
ASPNI	SRR8275519	16278891	61.7	Y
ASPNI	SRR8275520	15792525	60.5	Y
ASPNI	SRR8275521	15559723	67.1	Y
ASPNI	SRR8275522	16159144	62.8	Y
ASPNI	SRR8275523	15858040	64.4	Y
ASPNI	SRR8275524	15457881	64.7	Y
ASPNI	SRR8275525	15554650	65	Y
ASPNI	SRR8275526	18000155	26.5	N
ASPNI	SRR8275527	19567797	16	N
ASPNI	SRR8275528	16221209	61.6	Y
ASPNI	SRR8275529	16013044	60.9	Y
ASPNI	SRR8275530	16406275	62.7	Y
ASPNI	SRR8275531	16209241	62.5	Y
ASPNI	SRR8275532	16834633	52.5	Y
ASPNI	SRR8275533	11123257	22.4	N
ASPNI	SRR8275534	15749184	55.9	Y
ASPNI	SRR8275535	11569344	51.2	Y
ASPNI	SRR8275536	16425507	56	Y
ASPNI	SRR8275537	21639752	14	N
ASPNI	SRR8275538	16489430	58.8	Y
ASPNI	SRR8275539	13738006	52.5	Y
ASPNI	SRR8275540	16333312	63.2	Y
ASPNI	SRR8275541	16378290	60.5	Y
ASPNI	SRR8275542	16124887	69.2	Y
ASPNI	SRR8275543	17223969	64.1	Y
ASPNI	SRR8275544	16339510	64.6	Y
ASPNI	SRR8275545	17196428	63.5	Y
ASPNI	SRR8275546	15456955	65.2	Y
ASPNI	SRR8275547	16290158	60.8	Y
ASPNI	SRR8275548	17013685	64.4	Y
ASPNI	SRR8275549	16489285	67.3	Y
ASPNI	SRR8275550	15718271	67.7	Y
ASPNI	SRR8275551	15664814	65.6	Y
ASPNI	SRR8275552	17068868	64.8	Y
ASPNI	SRR8275553	16637584	55.6	Y
ASPNI	SRR8275554	16279954	55.5	Y
ASPNI	SRR8357113	14676709	60	Y
ASPNI	SRR8357114	14591783	48	N
ASPNI	SRR8357115	14533036	50.6	Y
ASPNI	SRR8357116	14788716	63.2	Y
ASPNI	SRR8357117	14740272	40.6	N
ASPNI	SRR8357118	14879224	54.2	Y
ASPNI	SRR867733	10908748	60.8	Y
ASPNI	SRR867734	19216202	46.2	N
ASPNI	SRR867741	19275009	35	N
ASPNI	SRR867745	18906165	47.6	N
ASPNI	SRR867769	19384345	32.7	N
ASPNI	SRR867770	19630262	26.9	N
ASPNI	SRR867772	19911347	53	Y
ASPNI	SRR867789	19779012	56.6	Y
ASPNI	SRR867790	19796303	55.1	Y
ASPNI	SRR867791	20656425	21.8	N
ASPNI	SRR867792	20523687	51.9	Y
ASPNI	SRR867793	20168983	55.1	Y
ASPNI	SRR867794	20327135	50.7	Y
ASPNI	SRR867795	20312780	57.7	Y
ASPNI	SRR867796	19217144	62.3	Y
ASPNI	SRR867797	19252781	61.2	Y
ASPNI	SRR867798	19287632	59	Y
ASPNI	SRR867799	19149070	63.9	Y
ASPNI	SRR867800	20904162	59.8	Y
ASPNI	SRR867801	21286960	45.6	N
ASPNI	SRR867802	18381945	60	Y
ASPNI	SRR867803	18355022	61.1	Y
ASPNI	SRR867804	18531065	51	Y
ASPNI	SRR867805	18569381	56.3	Y
ASPNI	SRR867806	18428496	62	Y
ASPNI	SRR867807	18561243	60.7	Y
ASPNI	SRR867809	18575064	60.2	Y
ASPNI	SRR867810	18432139	58.4	Y
ASPNI	SRR867814	18560851	56.7	Y
ASPNI	SRR868657	18562204	60.8	Y
ASPNI	SRR868658	18442078	61.1	Y
ASPNI	SRR868663	24565608	63.4	Y
ASPNI	SRR868665	24632311	62.4	Y
ASPNI	SRR868681	23975123	61.5	Y
ASPNI	SRR9652962	11129306	60.2	Y
ASPNI	SRR9652963	11191960	59.3	Y
ASPNI	SRR9652964	13701828	26.4	N
ASPNI	SRR9652965	11181624	58.1	Y
ASPNI	SRR9652966	11288433	50.7	Y
ASPNI	SRR9652967	11164743	54.4	Y
ASPNI	SRR9652968	11148864	59.2	Y
ASPNI	SRR9652969	11081050	59.8	Y
ASPNI	SRR9652970	11400729	46.6	N
ASPNI	SRR9652971	11196474	56.6	Y
ASPNI	SRR9652972	11373072	54.7	Y
ASPNI	SRR9652973	11328039	57.4	Y
ASPNI	SRR9852245	13007305	32.3	N
ASPNI	SRR9852246	12988037	31.8	N
ASPNI	SRR9852247	13007839	33	N
ASPNI	SRR9852248	13015163	29	N
ASPNI	SRR9852249	12985378	34	N
ASPNI	SRR9852250	12974417	30.7	N
ASPNI	SRR9852251	12994267	21	N
ASPNI	SRR9852252	12972873	21.9	N
ASPNI	SRR9852253	12769185	22.4	N
ASPNI	SRR9852254	12962760	27.2	N
ASPNI	SRR9852255	13020694	43.6	N
ASPNI	SRR9852256	13028432	48.6	N
ASPNI	SRR9852257	13010257	40.8	N
ASPNI	SRR9852258	13025004	46.6	N
ASPNI	SRR9852259	13027411	47.3	N
ASPNI	SRR9852260	13027327	48.3	N
ASPNI	SRR9852261	13010405	27.6	N
ASPNI	SRR9852262	13017224	26.6	N
[truncated: 38,845 more rows]
